# Supplementary material for: The proximity-based protein interactome and regulatory logics of the transcription factor p65 NF-κB/RELA
Source: EMBO Rep. 2025 Jan 3;26(4):1144–83. doi: 10.1038/s44319-024-00339-8 (PMC11850942; doi:10.1038/s44319-024-00339-8)
Supplement: Supplementary file 3 — Dataset EV1 [file 44319_2024_339_MOESM3_ESM.xlsx]

## Sheet: Legend
Dataset_EV1:Source_data_of_LC-MS_MS_experiments

## Sheet: Samples
Sample sheet											Assignment of samples to headers in Maxquant proteinGroups.txt (columns transposed to lines)
origsort	mass spec data name (as recorded in PRIDE pxd045888 dataset)	Parameter group	Experiment	Sample	Replicate	Description	measurement name	Grouping			Protein IDs
7	201005_DR_179_Sf_1_Slot2-8_1_4202.d	Group 0	11	1	_01	A_KOp65_p65(E/I)_HA_mTB_Dox_Bio	11_1_A_KOp65_p65(E/I)_HA_mTB_Dox_Bio_01	KOp65_p65(E/I)_HA_mTB_Dox_Bio			Majority protein IDs
8	201005_DR_179_Sf_1a_Slot2-8_1_4254.d	Group 0	12	1	_02	A_KOp65_p65(E/I)_HA_mTB_Dox_Bio	12_1_A_KOp65_p65(E/I)_HA_mTB_Dox_Bio_02	KOp65_p65(E/I)_HA_mTB_Dox_Bio			Peptide counts (all)
9	201005_DR_179_Sf_1b_Slot2-8_1_4304.d	Group 0	13	1	_03	A_KOp65_p65(E/I)_HA_mTB_Dox_Bio	13_1_A_KOp65_p65(E/I)_HA_mTB_Dox_Bio_03	KOp65_p65(E/I)_HA_mTB_Dox_Bio			Peptide counts (razor+unique)
10	201005_DR_179_Sf_2_Slot2-9_1_4203.d	Group 0	14	2	_01	A_KOp65_p65(FL/DD)_HA_mTb_Dox_Bio	14_2_A_KOp65_p65(FL/DD)_HA_mTb_Dox_Bio_01	KOp65_p65(FL/DD)_HA_mTb_Dox_Bio			Peptide counts (unique)
11	201005_DR_179_Sf_2a_Slot2-9_1_4255.d	Group 0	15	2	_02	A_KOp65_p65(FL/DD)_HA_mTb_Dox_Bio	15_2_A_KOp65_p65(FL/DD)_HA_mTb_Dox_Bio_02	KOp65_p65(FL/DD)_HA_mTb_Dox_Bio			Protein names
12	201005_DR_179_Sf_2b_Slot2-9_1_4305.d	Group 0	16	2	_03	A_KOp65_p65(FL/DD)_HA_mTb_Dox_Bio	16_2_A_KOp65_p65(FL/DD)_HA_mTb_Dox_Bio_03	KOp65_p65(FL/DD)_HA_mTb_Dox_Bio			Gene names
13	201005_DR_179_Sf_3_Slot2-10_1_4205.d	Group 0	17	3	_01	A_KOp65_p65_HA_mTb_Bio	17_3_A_KOp65_p65_HA_mTb_Bio_01	KOp65_p65_HA_mTb_Bio			Fasta headers
14	201005_DR_179_Sf_3a_Slot2-10_1_4257.d	Group 0	18	3	_02	A_KOp65_p65_HA_mTb_Bio	18_3_A_KOp65_p65_HA_mTb_Bio_02	KOp65_p65_HA_mTb_Bio			Number of proteins
15	201005_DR_179_Sf_3b_Slot2-10_1_4307.d	Group 0	19	3	_03	A_KOp65_p65_HA_mTb_Bio	19_3_A_KOp65_p65_HA_mTb_Bio_03	KOp65_p65_HA_mTb_Bio			Peptides
16	201005_DR_179_Sf_4_Slot2-11_1_4206.d	Group 0	20	4	_01	A_KOp65_p65_HA_mTb_Dox	20_4_A_KOp65_p65_HA_mTb_Dox_01	KOp65_p65_HA_mTb_Dox			Razor + unique peptides
17	201005_DR_179_Sf_4a_Slot2-11_1_4258.d	Group 0	21	4	_02	A_KOp65_p65_HA_mTb_Dox	21_4_A_KOp65_p65_HA_mTb_Dox_02	KOp65_p65_HA_mTb_Dox			Unique peptides
18	201005_DR_179_Sf_4b_Slot2-11_1_4308.d	Group 0	22	4	_03	A_KOp65_p65_HA_mTb_Dox	22_4_A_KOp65_p65_HA_mTb_Dox_03	KOp65_p65_HA_mTb_Dox			Peptides 11	11_1_A_KOp65_p65(E/I)_HA_mTB_Dox_Bio_01
22	201005_DR_179_Sf_6_Slot2-13_1_4209.d	Group 0	26	6	_01	A_KOp65_p65_HA_mTb_Dox_Bio	26_6_A_KOp65_p65_HA_mTb_Dox_Bio_01	KOp65_p65_HA_mTb_Dox_Bio			Peptides 12	12_1_A_KOp65_p65(E/I)_HA_mTB_Dox_Bio_02
23	201005_DR_179_Sf_6a_Slot2-13_1_4261.d	Group 0	27	6	_02	A_KOp65_p65_HA_mTb_Dox_Bio	27_6_A_KOp65_p65_HA_mTb_Dox_Bio_02	KOp65_p65_HA_mTb_Dox_Bio			Peptides 13	13_1_A_KOp65_p65(E/I)_HA_mTB_Dox_Bio_03
24	201005_DR_179_Sf_6b_Slot2-13_1_4311.d	Group 0	28	6	_03	A_KOp65_p65_HA_mTb_Dox_Bio	28_6_A_KOp65_p65_HA_mTb_Dox_Bio_03	KOp65_p65_HA_mTb_Dox_Bio			Peptides 14	14_2_A_KOp65_p65(FL/DD)_HA_mTb_Dox_Bio_01
25	201005_DR_179_Sf_7_Slot2-14_1_4211.d	Group 0	29	7	_01	A_KOp65_LV_HA_mTb_Dox_Bio	29_7_A_KOp65_LV_HA_mTb_Dox_Bio_01	KOp65_LV_HA_mTb_Dox_Bio			Peptides 15	15_2_A_KOp65_p65(FL/DD)_HA_mTb_Dox_Bio_02
26	201005_DR_179_Sf_7a_Slot2-14_1_4263.d	Group 0	30	7	_02	A_KOp65_LV_HA_mTb_Dox_Bio	30_7_A_KOp65_LV_HA_mTb_Dox_Bio_02	KOp65_LV_HA_mTb_Dox_Bio			Peptides 16	16_2_A_KOp65_p65(FL/DD)_HA_mTb_Dox_Bio_03
27	201005_DR_179_Sf_7b_Slot2-14_1_4313.d	Group 0	31	7	_03	A_KOp65_LV_HA_mTb_Dox_Bio	31_7_A_KOp65_LV_HA_mTb_Dox_Bio_03	KOp65_LV_HA_mTb_Dox_Bio			Peptides 17	17_3_A_KOp65_p65_HA_mTb_Bio_01
28	201005_DR_179_Sf_8_Slot2-15_1_4214.d	Group 0	32	8	_01	A_KOp65_p65(E/I)_HA_mTB_Dox_Bio_1hIL1	32_8_A_KOp65_p65(E/I)_HA_mTB_Dox_Bio_1hIL1_01	KOp65_p65(E/I)_HA_mTB_Dox_Bio_1hIL1			Peptides 18	18_3_A_KOp65_p65_HA_mTb_Bio_02
29	201005_DR_179_Sf_8a_Slot2-15_1_4266.d	Group 0	33	8	_02	A_KOp65_p65(E/I)_HA_mTB_Dox_Bio_1hIL1	33_8_A_KOp65_p65(E/I)_HA_mTB_Dox_Bio_1hIL1_02	KOp65_p65(E/I)_HA_mTB_Dox_Bio_1hIL1			Peptides 19	19_3_A_KOp65_p65_HA_mTb_Bio_03
30	201005_DR_179_Sf_8b_Slot2-15_1_4316.d	Group 0	34	8	_03	A_KOp65_p65(E/I)_HA_mTB_Dox_Bio_1hIL1	34_8_A_KOp65_p65(E/I)_HA_mTB_Dox_Bio_1hIL1_03	KOp65_p65(E/I)_HA_mTB_Dox_Bio_1hIL1			Peptides 20	20_4_A_KOp65_p65_HA_mTb_Dox_01
31	201005_DR_179_Sf_9_Slot2-16_1_4215.d	Group 0	35	9	_01	A_KOp65_p65(FL/DD)_HA_mTb_Dox_Bio_1hIL1	35_9_A_KOp65_p65(FL/DD)_HA_mTb_Dox_Bio_1hIL1_01	KOp65_p65(FL/DD)_HA_mTb_Dox_Bio_1hIL1			Peptides 21	21_4_A_KOp65_p65_HA_mTb_Dox_02
32	201005_DR_179_Sf_9a_Slot2-16_1_4267.d	Group 0	36	9	_02	A_KOp65_p65(FL/DD)_HA_mTb_Dox_Bio_1hIL1	36_9_A_KOp65_p65(FL/DD)_HA_mTb_Dox_Bio_1hIL1_02	KOp65_p65(FL/DD)_HA_mTb_Dox_Bio_1hIL1			Peptides 22	22_4_A_KOp65_p65_HA_mTb_Dox_03
33	201005_DR_179_Sf_9b_Slot2-16_1_4317.d	Group 0	37	9	_03	A_KOp65_p65(FL/DD)_HA_mTb_Dox_Bio_1hIL1	37_9_A_KOp65_p65(FL/DD)_HA_mTb_Dox_Bio_1hIL1_03	KOp65_p65(FL/DD)_HA_mTb_Dox_Bio_1hIL1			Peptides 23
34	201005_DR_179_Sf_10_Slot2-17_1_4217.d	Group 0	38	10	_01	A_KOp65_p65_HA_mTb_Bio_1hIL1	38_10_A_KOp65_p65_HA_mTb_Bio_1hIL1_01	KOp65_p65_HA_mTb_Bio_1hIL1			Peptides 24
35	201005_DR_179_Sf_10a_Slot2-17_1_4269.d	Group 0	39	10	_02	A_KOp65_p65_HA_mTb_Bio_1hIL1	39_10_A_KOp65_p65_HA_mTb_Bio_1hIL1_02	KOp65_p65_HA_mTb_Bio_1hIL1			Peptides 25
36	201005_DR_179_Sf_10b_Slot2-17_1_4319.d	Group 0	40	10	_03	A_KOp65_p65_HA_mTb_Bio_1hIL1	40_10_A_KOp65_p65_HA_mTb_Bio_1hIL1_03	KOp65_p65_HA_mTb_Bio_1hIL1			Peptides 26	26_6_A_KOp65_p65_HA_mTb_Dox_Bio_01
37	201005_DR_179_Sf_11_Slot2-18_1_4218.d	Group 0	41	11	_01	A_KOp65_p65_HA_mTb_Dox_1hIL1	41_11_A_KOp65_p65_HA_mTb_Dox_1hIL1_01	KOp65_p65_HA_mTb_Dox_1hIL1			Peptides 27	27_6_A_KOp65_p65_HA_mTb_Dox_Bio_02
38	201005_DR_179_Sf_11a_Slot2-18_1_4270.d	Group 0	42	11	_02	A_KOp65_p65_HA_mTb_Dox_1hIL1	42_11_A_KOp65_p65_HA_mTb_Dox_1hIL1_02	KOp65_p65_HA_mTb_Dox_1hIL1			Peptides 28	28_6_A_KOp65_p65_HA_mTb_Dox_Bio_03
39	201005_DR_179_Sf_11b_Slot2-18_1_4320.d	Group 0	43	11	_03	A_KOp65_p65_HA_mTb_Dox_1hIL1	43_11_A_KOp65_p65_HA_mTb_Dox_1hIL1_03	KOp65_p65_HA_mTb_Dox_1hIL1			Peptides 29	29_7_A_KOp65_LV_HA_mTb_Dox_Bio_01
43	201005_DR_179_Sf_13_Slot2-20_1_4221.d	Group 0	47	13	_01	A_KOp65_p65_HA_mTb_Dox_Bio_1hIL1	47_13_A_KOp65_p65_HA_mTb_Dox_Bio_1hIL1_01	KOp65_p65_HA_mTb_Dox_Bio_1hIL1			Peptides 30	30_7_A_KOp65_LV_HA_mTb_Dox_Bio_02
44	201005_DR_179_Sf_13a_Slot2-20_1_4273.d	Group 0	48	13	_02	A_KOp65_p65_HA_mTb_Dox_Bio_1hIL1	48_13_A_KOp65_p65_HA_mTb_Dox_Bio_1hIL1_02	KOp65_p65_HA_mTb_Dox_Bio_1hIL1			Peptides 31	31_7_A_KOp65_LV_HA_mTb_Dox_Bio_03
45	201005_DR_179_Sf_13b_Slot2-20_1_4323.d	Group 0	49	13	_03	A_KOp65_p65_HA_mTb_Dox_Bio_1hIL1	49_13_A_KOp65_p65_HA_mTb_Dox_Bio_1hIL1_03	KOp65_p65_HA_mTb_Dox_Bio_1hIL1			Peptides 32	32_8_A_KOp65_p65(E/I)_HA_mTB_Dox_Bio_1hIL1_01
46	201005_DR_179_Sf_14_Slot2-21_1_4223.d	Group 0	50	14	_01	A_KOp65_LV_HA_mTb_Dox_Bio_1hIL1	50_14_A_KOp65_LV_HA_mTb_Dox_Bio_1hIL1_01	KOp65_LV_HA_mTb_Dox_Bio_1hIL1			Peptides 33	33_8_A_KOp65_p65(E/I)_HA_mTB_Dox_Bio_1hIL1_02
47	201005_DR_179_Sf_14a_Slot2-21_1_4275.d	Group 0	51	14	_02	A_KOp65_LV_HA_mTb_Dox_Bio_1hIL1	51_14_A_KOp65_LV_HA_mTb_Dox_Bio_1hIL1_02	KOp65_LV_HA_mTb_Dox_Bio_1hIL1			Peptides 34	34_8_A_KOp65_p65(E/I)_HA_mTB_Dox_Bio_1hIL1_03
48	201005_DR_179_Sf_14b_Slot2-21_1_4325.d	Group 0	52	14	_03	A_KOp65_LV_HA_mTb_Dox_Bio_1hIL1	52_14_A_KOp65_LV_HA_mTb_Dox_Bio_1hIL1_03	KOp65_LV_HA_mTb_Dox_Bio_1hIL1			Peptides 35	35_9_A_KOp65_p65(FL/DD)_HA_mTb_Dox_Bio_1hIL1_01
49	201005_DR_179_Sf_15_Slot2-22_1_4226.d	Group 0	53	15	_01	B_KOp65_p65(E/I)_HA_mTB_Dox_Bio	53_15_B_KOp65_p65(E/I)_HA_mTB_Dox_Bio_01	KOp65_p65(E/I)_HA_mTB_Dox_Bio			Peptides 36	36_9_A_KOp65_p65(FL/DD)_HA_mTb_Dox_Bio_1hIL1_02
50	201005_DR_179_Sf_15a_Slot2-22_1_4278.d	Group 0	54	15	_02	B_KOp65_p65(E/I)_HA_mTB_Dox_Bio	54_15_B_KOp65_p65(E/I)_HA_mTB_Dox_Bio_02	KOp65_p65(E/I)_HA_mTB_Dox_Bio			Peptides 37	37_9_A_KOp65_p65(FL/DD)_HA_mTb_Dox_Bio_1hIL1_03
51	201005_DR_179_Sf_15b_Slot2-22_1_4328.d	Group 0	55	15	_03	B_KOp65_p65(E/I)_HA_mTB_Dox_Bio	55_15_B_KOp65_p65(E/I)_HA_mTB_Dox_Bio_03	KOp65_p65(E/I)_HA_mTB_Dox_Bio			Peptides 38	38_10_A_KOp65_p65_HA_mTb_Bio_1hIL1_01
52	201005_DR_179_Sf_16_Slot2-23_1_4227.d	Group 0	56	16	_01	B_KOp65_p65(FL/DD)_HA_mTb_Dox_Bio	56_16_B_KOp65_p65(FL/DD)_HA_mTb_Dox_Bio_01	KOp65_p65(FL/DD)_HA_mTb_Dox_Bio			Peptides 39	39_10_A_KOp65_p65_HA_mTb_Bio_1hIL1_02
53	201005_DR_179_Sf_16a_Slot2-23_1_4279.d	Group 0	57	16	_02	B_KOp65_p65(FL/DD)_HA_mTb_Dox_Bio	57_16_B_KOp65_p65(FL/DD)_HA_mTb_Dox_Bio_02	KOp65_p65(FL/DD)_HA_mTb_Dox_Bio			Peptides 40	40_10_A_KOp65_p65_HA_mTb_Bio_1hIL1_03
54	201005_DR_179_Sf_16b_Slot2-23_1_4329.d	Group 0	58	16	_03	B_KOp65_p65(FL/DD)_HA_mTb_Dox_Bio	58_16_B_KOp65_p65(FL/DD)_HA_mTb_Dox_Bio_03	KOp65_p65(FL/DD)_HA_mTb_Dox_Bio			Peptides 41	41_11_A_KOp65_p65_HA_mTb_Dox_1hIL1_01
55	201005_DR_179_Sf_17_Slot2-24_1_4229.d	Group 0	59	17	_01	B_KOp65_p65_HA_mTb_Bio	59_17_B_KOp65_p65_HA_mTb_Bio_01	KOp65_p65_HA_mTb_Bio			Peptides 42	42_11_A_KOp65_p65_HA_mTb_Dox_1hIL1_02
56	201005_DR_179_Sf_17a_Slot2-24_1_4281.d	Group 0	60	17	_02	B_KOp65_p65_HA_mTb_Bio	60_17_B_KOp65_p65_HA_mTb_Bio_02	KOp65_p65_HA_mTb_Bio			Peptides 43	43_11_A_KOp65_p65_HA_mTb_Dox_1hIL1_03
57	201005_DR_179_Sf_17b_Slot2-24_1_4331.d	Group 0	61	17	_03	B_KOp65_p65_HA_mTb_Bio	61_17_B_KOp65_p65_HA_mTb_Bio_03	KOp65_p65_HA_mTb_Bio			Peptides 44
58	201005_DR_179_Sf_18_Slot2-25_1_4230.d	Group 0	62	18	_01	B_KOp65_p65_HA_mTb_Dox	62_18_B_KOp65_p65_HA_mTb_Dox_01	KOp65_p65_HA_mTb_Dox			Peptides 45
59	201005_DR_179_Sf_18a_Slot2-25_1_4282.d	Group 0	63	18	_02	B_KOp65_p65_HA_mTb_Dox	63_18_B_KOp65_p65_HA_mTb_Dox_02	KOp65_p65_HA_mTb_Dox			Peptides 46
60	201005_DR_179_Sf_18b_Slot2-25_1_4332.d	Group 0	64	18	_03	B_KOp65_p65_HA_mTb_Dox	64_18_B_KOp65_p65_HA_mTb_Dox_03	KOp65_p65_HA_mTb_Dox			Peptides 47	47_13_A_KOp65_p65_HA_mTb_Dox_Bio_1hIL1_01
64	201005_DR_179_Sf_20_Slot2-27_1_4233.d	Group 0	68	20	_01	B_KOp65_p65_HA_mTb_Dox_Bio	68_20_B_KOp65_p65_HA_mTb_Dox_Bio_01	KOp65_p65_HA_mTb_Dox_Bio			Peptides 48	48_13_A_KOp65_p65_HA_mTb_Dox_Bio_1hIL1_02
65	201005_DR_179_Sf_20a_Slot2-27_1_4285.d	Group 0	69	20	_02	B_KOp65_p65_HA_mTb_Dox_Bio	69_20_B_KOp65_p65_HA_mTb_Dox_Bio_02	KOp65_p65_HA_mTb_Dox_Bio			Peptides 49	49_13_A_KOp65_p65_HA_mTb_Dox_Bio_1hIL1_03
66	201005_DR_179_Sf_20b_Slot2-27_1_4335.d	Group 0	70	20	_03	B_KOp65_p65_HA_mTb_Dox_Bio	70_20_B_KOp65_p65_HA_mTb_Dox_Bio_03	KOp65_p65_HA_mTb_Dox_Bio			Peptides 50	50_14_A_KOp65_LV_HA_mTb_Dox_Bio_1hIL1_01
67	201005_DR_179_Sf_21_Slot2-28_1_4235.d	Group 0	71	21	_01	B_KOp65_LV_HA_mTb_Dox_Bio	71_21_B_KOp65_LV_HA_mTb_Dox_Bio_01	KOp65_LV_HA_mTb_Dox_Bio			Peptides 51	51_14_A_KOp65_LV_HA_mTb_Dox_Bio_1hIL1_02
68	201005_DR_179_Sf_21a_Slot2-28_1_4287.d	Group 0	72	21	_02	B_KOp65_LV_HA_mTb_Dox_Bio	72_21_B_KOp65_LV_HA_mTb_Dox_Bio_02	KOp65_LV_HA_mTb_Dox_Bio			Peptides 52	52_14_A_KOp65_LV_HA_mTb_Dox_Bio_1hIL1_03
69	201005_DR_179_Sf_21b_Slot2-28_1_4337.d	Group 0	73	21	_03	B_KOp65_LV_HA_mTb_Dox_Bio	73_21_B_KOp65_LV_HA_mTb_Dox_Bio_03	KOp65_LV_HA_mTb_Dox_Bio			Peptides 53	53_15_B_KOp65_p65(E/I)_HA_mTB_Dox_Bio_01
70	201005_DR_179_Sf_22_Slot2-29_1_4238.d	Group 0	74	22	_01	B_KOp65_p65(E/I)_HA_mTB_Dox_Bio_1hIL1	74_22_B_KOp65_p65(E/I)_HA_mTB_Dox_Bio_1hIL1_01	KOp65_p65(E/I)_HA_mTB_Dox_Bio_1hIL1			Peptides 54	54_15_B_KOp65_p65(E/I)_HA_mTB_Dox_Bio_02
71	201005_DR_179_Sf_22a_Slot2-29_1_4290.d	Group 0	75	22	_02	B_KOp65_p65(E/I)_HA_mTB_Dox_Bio_1hIL1	75_22_B_KOp65_p65(E/I)_HA_mTB_Dox_Bio_1hIL1_02	KOp65_p65(E/I)_HA_mTB_Dox_Bio_1hIL1			Peptides 55	55_15_B_KOp65_p65(E/I)_HA_mTB_Dox_Bio_03
72	201005_DR_179_Sf_22b_Slot2-29_1_4340.d	Group 0	76	22	_03	B_KOp65_p65(E/I)_HA_mTB_Dox_Bio_1hIL1	76_22_B_KOp65_p65(E/I)_HA_mTB_Dox_Bio_1hIL1_03	KOp65_p65(E/I)_HA_mTB_Dox_Bio_1hIL1			Peptides 56	56_16_B_KOp65_p65(FL/DD)_HA_mTb_Dox_Bio_01
73	201005_DR_179_Sf_23_Slot2-30_1_4239.d	Group 0	77	23	_01	B_KOp65_p65(FL/DD)_HA_mTb_Dox_Bio_1hIL1	77_23_B_KOp65_p65(FL/DD)_HA_mTb_Dox_Bio_1hIL1_01	KOp65_p65(FL/DD)_HA_mTb_Dox_Bio_1hIL1			Peptides 57	57_16_B_KOp65_p65(FL/DD)_HA_mTb_Dox_Bio_02
74	201005_DR_179_Sf_23a_Slot2-30_1_4291.d	Group 0	78	23	_02	B_KOp65_p65(FL/DD)_HA_mTb_Dox_Bio_1hIL1	78_23_B_KOp65_p65(FL/DD)_HA_mTb_Dox_Bio_1hIL1_02	KOp65_p65(FL/DD)_HA_mTb_Dox_Bio_1hIL1			Peptides 58	58_16_B_KOp65_p65(FL/DD)_HA_mTb_Dox_Bio_03
75	201005_DR_179_Sf_23b_Slot2-30_1_4341.d	Group 0	79	23	_03	B_KOp65_p65(FL/DD)_HA_mTb_Dox_Bio_1hIL1	79_23_B_KOp65_p65(FL/DD)_HA_mTb_Dox_Bio_1hIL1_03	KOp65_p65(FL/DD)_HA_mTb_Dox_Bio_1hIL1			Peptides 59	59_17_B_KOp65_p65_HA_mTb_Bio_01
76	201005_DR_179_Sf_24_Slot2-31_1_4241.d	Group 0	80	24	_01	B_KOp65_p65_HA_mTb_Bio_1hIL1	80_24_B_KOp65_p65_HA_mTb_Bio_1hIL1_01	KOp65_p65_HA_mTb_Bio_1hIL1			Peptides 60	60_17_B_KOp65_p65_HA_mTb_Bio_02
77	201005_DR_179_Sf_24a_Slot2-31_1_4293.d	Group 0	81	24	_02	B_KOp65_p65_HA_mTb_Bio_1hIL1	81_24_B_KOp65_p65_HA_mTb_Bio_1hIL1_02	KOp65_p65_HA_mTb_Bio_1hIL1			Peptides 61	61_17_B_KOp65_p65_HA_mTb_Bio_03
78	201005_DR_179_Sf_24b_Slot2-31_1_4343.d	Group 0	82	24	_03	B_KOp65_p65_HA_mTb_Bio_1hIL1	82_24_B_KOp65_p65_HA_mTb_Bio_1hIL1_03	KOp65_p65_HA_mTb_Bio_1hIL1			Peptides 62	62_18_B_KOp65_p65_HA_mTb_Dox_01
79	201005_DR_179_Sf_25_Slot2-32_1_4242.d	Group 0	83	25	_01	B_KOp65_p65_HA_mTb_Dox_1hIL1	83_25_B_KOp65_p65_HA_mTb_Dox_1hIL1_01	KOp65_p65_HA_mTb_Dox_1hIL1			Peptides 63	63_18_B_KOp65_p65_HA_mTb_Dox_02
80	201005_DR_179_Sf_25a_Slot2-32_1_4294.d	Group 0	84	25	_02	B_KOp65_p65_HA_mTb_Dox_1hIL1	84_25_B_KOp65_p65_HA_mTb_Dox_1hIL1_02	KOp65_p65_HA_mTb_Dox_1hIL1			Peptides 64	64_18_B_KOp65_p65_HA_mTb_Dox_03
81	201005_DR_179_Sf_25b_Slot2-32_1_4344.d	Group 0	85	25	_03	B_KOp65_p65_HA_mTb_Dox_1hIL1	85_25_B_KOp65_p65_HA_mTb_Dox_1hIL1_03	KOp65_p65_HA_mTb_Dox_1hIL1			Peptides 65
1	201005_DR_179_Sf_27_Slot2-34_1_4245.d	Group 0	89	27	_01	B_KOp65_p65_HA_mTb_Dox_Bio_1hIL1	89_27_B_KOp65_p65_HA_mTb_Dox_Bio_1hIL1_01	KOp65_p65_HA_mTb_Dox_Bio_1hIL1			Peptides 66
2	201005_DR_179_Sf_27a_Slot2-34_1_4297.d	Group 0	90	27	_02	B_KOp65_p65_HA_mTb_Dox_Bio_1hIL1	90_27_B_KOp65_p65_HA_mTb_Dox_Bio_1hIL1_02	KOp65_p65_HA_mTb_Dox_Bio_1hIL1			Peptides 67
3	201005_DR_179_Sf_27b_Slot2-34_1_4347.d	Group 0	91	27	_03	B_KOp65_p65_HA_mTb_Dox_Bio_1hIL1	91_27_B_KOp65_p65_HA_mTb_Dox_Bio_1hIL1_03	KOp65_p65_HA_mTb_Dox_Bio_1hIL1			Peptides 68	68_20_B_KOp65_p65_HA_mTb_Dox_Bio_01
4	201005_DR_179_Sf_28_Slot2-35_1_4247.d	Group 0	92	28	_01	B_KOp65_LV_HA_mTb_Dox_Bio_1hIL1	92_28_B_KOp65_LV_HA_mTb_Dox_Bio_1hIL1_01	KOp65_LV_HA_mTb_Dox_Bio_1hIL1			Peptides 69	69_20_B_KOp65_p65_HA_mTb_Dox_Bio_02
5	201005_DR_179_Sf_28a_Slot2-35_1_4299.d	Group 0	93	28	_02	B_KOp65_LV_HA_mTb_Dox_Bio_1hIL1	93_28_B_KOp65_LV_HA_mTb_Dox_Bio_1hIL1_02	KOp65_LV_HA_mTb_Dox_Bio_1hIL1			Peptides 70	70_20_B_KOp65_p65_HA_mTb_Dox_Bio_03
6	201005_DR_179_Sf_28b_Slot2-35_1_4349.d	Group 0	94	28	_03	B_KOp65_LV_HA_mTb_Dox_Bio_1hIL1	94_28_B_KOp65_LV_HA_mTb_Dox_Bio_1hIL1_03	KOp65_LV_HA_mTb_Dox_Bio_1hIL1			Peptides 71	71_21_B_KOp65_LV_HA_mTb_Dox_Bio_01
											Peptides 72	72_21_B_KOp65_LV_HA_mTb_Dox_Bio_02
											Peptides 73	73_21_B_KOp65_LV_HA_mTb_Dox_Bio_03
											Peptides 74	74_22_B_KOp65_p65(E/I)_HA_mTB_Dox_Bio_1hIL1_01
											Peptides 75	75_22_B_KOp65_p65(E/I)_HA_mTB_Dox_Bio_1hIL1_02
											Peptides 76	76_22_B_KOp65_p65(E/I)_HA_mTB_Dox_Bio_1hIL1_03
											Peptides 77	77_23_B_KOp65_p65(FL/DD)_HA_mTb_Dox_Bio_1hIL1_01
											Peptides 78	78_23_B_KOp65_p65(FL/DD)_HA_mTb_Dox_Bio_1hIL1_02
											Peptides 79	79_23_B_KOp65_p65(FL/DD)_HA_mTb_Dox_Bio_1hIL1_03
											Peptides 80	80_24_B_KOp65_p65_HA_mTb_Bio_1hIL1_01
											Peptides 81	81_24_B_KOp65_p65_HA_mTb_Bio_1hIL1_02
											Peptides 82	82_24_B_KOp65_p65_HA_mTb_Bio_1hIL1_03
											Peptides 83	83_25_B_KOp65_p65_HA_mTb_Dox_1hIL1_01
											Peptides 84	84_25_B_KOp65_p65_HA_mTb_Dox_1hIL1_02
											Peptides 85	85_25_B_KOp65_p65_HA_mTb_Dox_1hIL1_03
											Peptides 86
											Peptides 87
											Peptides 88
											Peptides 89	89_27_B_KOp65_p65_HA_mTb_Dox_Bio_1hIL1_01
											Peptides 90	90_27_B_KOp65_p65_HA_mTb_Dox_Bio_1hIL1_02
											Peptides 91	91_27_B_KOp65_p65_HA_mTb_Dox_Bio_1hIL1_03
											Peptides 92	92_28_B_KOp65_LV_HA_mTb_Dox_Bio_1hIL1_01
											Peptides 93	93_28_B_KOp65_LV_HA_mTb_Dox_Bio_1hIL1_02
											Peptides 94	94_28_B_KOp65_LV_HA_mTb_Dox_Bio_1hIL1_03
											Razor + unique peptides 11	11_1_A_KOp65_p65(E/I)_HA_mTB_Dox_Bio_01
											Razor + unique peptides 12	12_1_A_KOp65_p65(E/I)_HA_mTB_Dox_Bio_02
											Razor + unique peptides 13	13_1_A_KOp65_p65(E/I)_HA_mTB_Dox_Bio_03
											Razor + unique peptides 14	14_2_A_KOp65_p65(FL/DD)_HA_mTb_Dox_Bio_01
											Razor + unique peptides 15	15_2_A_KOp65_p65(FL/DD)_HA_mTb_Dox_Bio_02
											Razor + unique peptides 16	16_2_A_KOp65_p65(FL/DD)_HA_mTb_Dox_Bio_03
											Razor + unique peptides 17	17_3_A_KOp65_p65_HA_mTb_Bio_01
											Razor + unique peptides 18	18_3_A_KOp65_p65_HA_mTb_Bio_02
											Razor + unique peptides 19	19_3_A_KOp65_p65_HA_mTb_Bio_03
											Razor + unique peptides 20	20_4_A_KOp65_p65_HA_mTb_Dox_01
											Razor + unique peptides 21	21_4_A_KOp65_p65_HA_mTb_Dox_02
											Razor + unique peptides 22	22_4_A_KOp65_p65_HA_mTb_Dox_03
											Razor + unique peptides 23
											Razor + unique peptides 24
											Razor + unique peptides 25
											Razor + unique peptides 26	26_6_A_KOp65_p65_HA_mTb_Dox_Bio_01
											Razor + unique peptides 27	27_6_A_KOp65_p65_HA_mTb_Dox_Bio_02
											Razor + unique peptides 28	28_6_A_KOp65_p65_HA_mTb_Dox_Bio_03
											Razor + unique peptides 29	29_7_A_KOp65_LV_HA_mTb_Dox_Bio_01
											Razor + unique peptides 30	30_7_A_KOp65_LV_HA_mTb_Dox_Bio_02
											Razor + unique peptides 31	31_7_A_KOp65_LV_HA_mTb_Dox_Bio_03
											Razor + unique peptides 32	32_8_A_KOp65_p65(E/I)_HA_mTB_Dox_Bio_1hIL1_01
											Razor + unique peptides 33	33_8_A_KOp65_p65(E/I)_HA_mTB_Dox_Bio_1hIL1_02
											Razor + unique peptides 34	34_8_A_KOp65_p65(E/I)_HA_mTB_Dox_Bio_1hIL1_03
											Razor + unique peptides 35	35_9_A_KOp65_p65(FL/DD)_HA_mTb_Dox_Bio_1hIL1_01
											Razor + unique peptides 36	36_9_A_KOp65_p65(FL/DD)_HA_mTb_Dox_Bio_1hIL1_02
											Razor + unique peptides 37	37_9_A_KOp65_p65(FL/DD)_HA_mTb_Dox_Bio_1hIL1_03
											Razor + unique peptides 38	38_10_A_KOp65_p65_HA_mTb_Bio_1hIL1_01
											Razor + unique peptides 39	39_10_A_KOp65_p65_HA_mTb_Bio_1hIL1_02
											Razor + unique peptides 40	40_10_A_KOp65_p65_HA_mTb_Bio_1hIL1_03
											Razor + unique peptides 41	41_11_A_KOp65_p65_HA_mTb_Dox_1hIL1_01
											Razor + unique peptides 42	42_11_A_KOp65_p65_HA_mTb_Dox_1hIL1_02
											Razor + unique peptides 43	43_11_A_KOp65_p65_HA_mTb_Dox_1hIL1_03
											Razor + unique peptides 44
											Razor + unique peptides 45
											Razor + unique peptides 46
											Razor + unique peptides 47	47_13_A_KOp65_p65_HA_mTb_Dox_Bio_1hIL1_01
											Razor + unique peptides 48	48_13_A_KOp65_p65_HA_mTb_Dox_Bio_1hIL1_02
											Razor + unique peptides 49	49_13_A_KOp65_p65_HA_mTb_Dox_Bio_1hIL1_03
											Razor + unique peptides 50	50_14_A_KOp65_LV_HA_mTb_Dox_Bio_1hIL1_01
											Razor + unique peptides 51	51_14_A_KOp65_LV_HA_mTb_Dox_Bio_1hIL1_02
											Razor + unique peptides 52	52_14_A_KOp65_LV_HA_mTb_Dox_Bio_1hIL1_03
											Razor + unique peptides 53	53_15_B_KOp65_p65(E/I)_HA_mTB_Dox_Bio_01
											Razor + unique peptides 54	54_15_B_KOp65_p65(E/I)_HA_mTB_Dox_Bio_02
											Razor + unique peptides 55	55_15_B_KOp65_p65(E/I)_HA_mTB_Dox_Bio_03
											Razor + unique peptides 56	56_16_B_KOp65_p65(FL/DD)_HA_mTb_Dox_Bio_01
											Razor + unique peptides 57	57_16_B_KOp65_p65(FL/DD)_HA_mTb_Dox_Bio_02
											Razor + unique peptides 58	58_16_B_KOp65_p65(FL/DD)_HA_mTb_Dox_Bio_03
											Razor + unique peptides 59	59_17_B_KOp65_p65_HA_mTb_Bio_01
											Razor + unique peptides 60	60_17_B_KOp65_p65_HA_mTb_Bio_02
											Razor + unique peptides 61	61_17_B_KOp65_p65_HA_mTb_Bio_03
											Razor + unique peptides 62	62_18_B_KOp65_p65_HA_mTb_Dox_01
											Razor + unique peptides 63	63_18_B_KOp65_p65_HA_mTb_Dox_02
											Razor + unique peptides 64	64_18_B_KOp65_p65_HA_mTb_Dox_03
											Razor + unique peptides 65
											Razor + unique peptides 66
											Razor + unique peptides 67
											Razor + unique peptides 68	68_20_B_KOp65_p65_HA_mTb_Dox_Bio_01
											Razor + unique peptides 69	69_20_B_KOp65_p65_HA_mTb_Dox_Bio_02
											Razor + unique peptides 70	70_20_B_KOp65_p65_HA_mTb_Dox_Bio_03
											Razor + unique peptides 71	71_21_B_KOp65_LV_HA_mTb_Dox_Bio_01
											Razor + unique peptides 72	72_21_B_KOp65_LV_HA_mTb_Dox_Bio_02
											Razor + unique peptides 73	73_21_B_KOp65_LV_HA_mTb_Dox_Bio_03
											Razor + unique peptides 74	74_22_B_KOp65_p65(E/I)_HA_mTB_Dox_Bio_1hIL1_01
											Razor + unique peptides 75	75_22_B_KOp65_p65(E/I)_HA_mTB_Dox_Bio_1hIL1_02
											Razor + unique peptides 76	76_22_B_KOp65_p65(E/I)_HA_mTB_Dox_Bio_1hIL1_03
											Razor + unique peptides 77	77_23_B_KOp65_p65(FL/DD)_HA_mTb_Dox_Bio_1hIL1_01
											Razor + unique peptides 78	78_23_B_KOp65_p65(FL/DD)_HA_mTb_Dox_Bio_1hIL1_02
											Razor + unique peptides 79	79_23_B_KOp65_p65(FL/DD)_HA_mTb_Dox_Bio_1hIL1_03
											Razor + unique peptides 80	80_24_B_KOp65_p65_HA_mTb_Bio_1hIL1_01
											Razor + unique peptides 81	81_24_B_KOp65_p65_HA_mTb_Bio_1hIL1_02
											Razor + unique peptides 82	82_24_B_KOp65_p65_HA_mTb_Bio_1hIL1_03
											Razor + unique peptides 83	83_25_B_KOp65_p65_HA_mTb_Dox_1hIL1_01
											Razor + unique peptides 84	84_25_B_KOp65_p65_HA_mTb_Dox_1hIL1_02
											Razor + unique peptides 85	85_25_B_KOp65_p65_HA_mTb_Dox_1hIL1_03
											Razor + unique peptides 86
											Razor + unique peptides 87
											Razor + unique peptides 88
											Razor + unique peptides 89	89_27_B_KOp65_p65_HA_mTb_Dox_Bio_1hIL1_01
											Razor + unique peptides 90	90_27_B_KOp65_p65_HA_mTb_Dox_Bio_1hIL1_02
											Razor + unique peptides 91	91_27_B_KOp65_p65_HA_mTb_Dox_Bio_1hIL1_03
											Razor + unique peptides 92	92_28_B_KOp65_LV_HA_mTb_Dox_Bio_1hIL1_01
											Razor + unique peptides 93	93_28_B_KOp65_LV_HA_mTb_Dox_Bio_1hIL1_02
											Razor + unique peptides 94	94_28_B_KOp65_LV_HA_mTb_Dox_Bio_1hIL1_03
											Unique peptides 11	11_1_A_KOp65_p65(E/I)_HA_mTB_Dox_Bio_01
											Unique peptides 12	12_1_A_KOp65_p65(E/I)_HA_mTB_Dox_Bio_02
											Unique peptides 13	13_1_A_KOp65_p65(E/I)_HA_mTB_Dox_Bio_03
											Unique peptides 14	14_2_A_KOp65_p65(FL/DD)_HA_mTb_Dox_Bio_01
											Unique peptides 15	15_2_A_KOp65_p65(FL/DD)_HA_mTb_Dox_Bio_02
											Unique peptides 16	16_2_A_KOp65_p65(FL/DD)_HA_mTb_Dox_Bio_03
											Unique peptides 17	17_3_A_KOp65_p65_HA_mTb_Bio_01
											Unique peptides 18	18_3_A_KOp65_p65_HA_mTb_Bio_02
											Unique peptides 19	19_3_A_KOp65_p65_HA_mTb_Bio_03
											Unique peptides 20	20_4_A_KOp65_p65_HA_mTb_Dox_01
											Unique peptides 21	21_4_A_KOp65_p65_HA_mTb_Dox_02
											Unique peptides 22	22_4_A_KOp65_p65_HA_mTb_Dox_03
											Unique peptides 23
											Unique peptides 24
											Unique peptides 25
											Unique peptides 26	26_6_A_KOp65_p65_HA_mTb_Dox_Bio_01
											Unique peptides 27	27_6_A_KOp65_p65_HA_mTb_Dox_Bio_02
											Unique peptides 28	28_6_A_KOp65_p65_HA_mTb_Dox_Bio_03
											Unique peptides 29	29_7_A_KOp65_LV_HA_mTb_Dox_Bio_01
											Unique peptides 30	30_7_A_KOp65_LV_HA_mTb_Dox_Bio_02
											Unique peptides 31	31_7_A_KOp65_LV_HA_mTb_Dox_Bio_03
											Unique peptides 32	32_8_A_KOp65_p65(E/I)_HA_mTB_Dox_Bio_1hIL1_01
											Unique peptides 33	33_8_A_KOp65_p65(E/I)_HA_mTB_Dox_Bio_1hIL1_02
											Unique peptides 34	34_8_A_KOp65_p65(E/I)_HA_mTB_Dox_Bio_1hIL1_03
											Unique peptides 35	35_9_A_KOp65_p65(FL/DD)_HA_mTb_Dox_Bio_1hIL1_01
											Unique peptides 36	36_9_A_KOp65_p65(FL/DD)_HA_mTb_Dox_Bio_1hIL1_02
											Unique peptides 37	37_9_A_KOp65_p65(FL/DD)_HA_mTb_Dox_Bio_1hIL1_03
											Unique peptides 38	38_10_A_KOp65_p65_HA_mTb_Bio_1hIL1_01
											Unique peptides 39	39_10_A_KOp65_p65_HA_mTb_Bio_1hIL1_02
											Unique peptides 40	40_10_A_KOp65_p65_HA_mTb_Bio_1hIL1_03
											Unique peptides 41	41_11_A_KOp65_p65_HA_mTb_Dox_1hIL1_01
											Unique peptides 42	42_11_A_KOp65_p65_HA_mTb_Dox_1hIL1_02
											Unique peptides 43	43_11_A_KOp65_p65_HA_mTb_Dox_1hIL1_03
											Unique peptides 44
											Unique peptides 45
											Unique peptides 46
											Unique peptides 47	47_13_A_KOp65_p65_HA_mTb_Dox_Bio_1hIL1_01
											Unique peptides 48	48_13_A_KOp65_p65_HA_mTb_Dox_Bio_1hIL1_02
											Unique peptides 49	49_13_A_KOp65_p65_HA_mTb_Dox_Bio_1hIL1_03
											Unique peptides 50	50_14_A_KOp65_LV_HA_mTb_Dox_Bio_1hIL1_01
											Unique peptides 51	51_14_A_KOp65_LV_HA_mTb_Dox_Bio_1hIL1_02
											Unique peptides 52	52_14_A_KOp65_LV_HA_mTb_Dox_Bio_1hIL1_03
											Unique peptides 53	53_15_B_KOp65_p65(E/I)_HA_mTB_Dox_Bio_01
											Unique peptides 54	54_15_B_KOp65_p65(E/I)_HA_mTB_Dox_Bio_02
											Unique peptides 55	55_15_B_KOp65_p65(E/I)_HA_mTB_Dox_Bio_03
											Unique peptides 56	56_16_B_KOp65_p65(FL/DD)_HA_mTb_Dox_Bio_01
											Unique peptides 57	57_16_B_KOp65_p65(FL/DD)_HA_mTb_Dox_Bio_02
											Unique peptides 58	58_16_B_KOp65_p65(FL/DD)_HA_mTb_Dox_Bio_03
											Unique peptides 59	59_17_B_KOp65_p65_HA_mTb_Bio_01
											Unique peptides 60	60_17_B_KOp65_p65_HA_mTb_Bio_02
											Unique peptides 61	61_17_B_KOp65_p65_HA_mTb_Bio_03
											Unique peptides 62	62_18_B_KOp65_p65_HA_mTb_Dox_01
											Unique peptides 63	63_18_B_KOp65_p65_HA_mTb_Dox_02
											Unique peptides 64	64_18_B_KOp65_p65_HA_mTb_Dox_03
											Unique peptides 65
											Unique peptides 66
											Unique peptides 67
											Unique peptides 68	68_20_B_KOp65_p65_HA_mTb_Dox_Bio_01
											Unique peptides 69	69_20_B_KOp65_p65_HA_mTb_Dox_Bio_02
											Unique peptides 70	70_20_B_KOp65_p65_HA_mTb_Dox_Bio_03
											Unique peptides 71	71_21_B_KOp65_LV_HA_mTb_Dox_Bio_01
											Unique peptides 72	72_21_B_KOp65_LV_HA_mTb_Dox_Bio_02
											Unique peptides 73	73_21_B_KOp65_LV_HA_mTb_Dox_Bio_03
											Unique peptides 74	74_22_B_KOp65_p65(E/I)_HA_mTB_Dox_Bio_1hIL1_01
											Unique peptides 75	75_22_B_KOp65_p65(E/I)_HA_mTB_Dox_Bio_1hIL1_02
											Unique peptides 76	76_22_B_KOp65_p65(E/I)_HA_mTB_Dox_Bio_1hIL1_03
											Unique peptides 77	77_23_B_KOp65_p65(FL/DD)_HA_mTb_Dox_Bio_1hIL1_01
											Unique peptides 78	78_23_B_KOp65_p65(FL/DD)_HA_mTb_Dox_Bio_1hIL1_02
											Unique peptides 79	79_23_B_KOp65_p65(FL/DD)_HA_mTb_Dox_Bio_1hIL1_03
											Unique peptides 80	80_24_B_KOp65_p65_HA_mTb_Bio_1hIL1_01
											Unique peptides 81	81_24_B_KOp65_p65_HA_mTb_Bio_1hIL1_02
											Unique peptides 82	82_24_B_KOp65_p65_HA_mTb_Bio_1hIL1_03
											Unique peptides 83	83_25_B_KOp65_p65_HA_mTb_Dox_1hIL1_01
											Unique peptides 84	84_25_B_KOp65_p65_HA_mTb_Dox_1hIL1_02
											Unique peptides 85	85_25_B_KOp65_p65_HA_mTb_Dox_1hIL1_03
											Unique peptides 86
											Unique peptides 87
											Unique peptides 88
											Unique peptides 89	89_27_B_KOp65_p65_HA_mTb_Dox_Bio_1hIL1_01
											Unique peptides 90	90_27_B_KOp65_p65_HA_mTb_Dox_Bio_1hIL1_02
											Unique peptides 91	91_27_B_KOp65_p65_HA_mTb_Dox_Bio_1hIL1_03
											Unique peptides 92	92_28_B_KOp65_LV_HA_mTb_Dox_Bio_1hIL1_01
											Unique peptides 93	93_28_B_KOp65_LV_HA_mTb_Dox_Bio_1hIL1_02
											Unique peptides 94	94_28_B_KOp65_LV_HA_mTb_Dox_Bio_1hIL1_03
											Sequence coverage [%]
											Unique + razor sequence coverage [%]
											Unique sequence coverage [%]
											Mol. weight [kDa]
											Sequence length
											Sequence lengths
											Q-value
											Score
											Identification type 11	11_1_A_KOp65_p65(E/I)_HA_mTB_Dox_Bio_01
											Identification type 12	12_1_A_KOp65_p65(E/I)_HA_mTB_Dox_Bio_02
											Identification type 13	13_1_A_KOp65_p65(E/I)_HA_mTB_Dox_Bio_03
											Identification type 14	14_2_A_KOp65_p65(FL/DD)_HA_mTb_Dox_Bio_01
											Identification type 15	15_2_A_KOp65_p65(FL/DD)_HA_mTb_Dox_Bio_02
											Identification type 16	16_2_A_KOp65_p65(FL/DD)_HA_mTb_Dox_Bio_03
											Identification type 17	17_3_A_KOp65_p65_HA_mTb_Bio_01
											Identification type 18	18_3_A_KOp65_p65_HA_mTb_Bio_02
											Identification type 19	19_3_A_KOp65_p65_HA_mTb_Bio_03
											Identification type 20	20_4_A_KOp65_p65_HA_mTb_Dox_01
											Identification type 21	21_4_A_KOp65_p65_HA_mTb_Dox_02
											Identification type 22	22_4_A_KOp65_p65_HA_mTb_Dox_03
											Identification type 23
											Identification type 24
											Identification type 25
											Identification type 26	26_6_A_KOp65_p65_HA_mTb_Dox_Bio_01
											Identification type 27	27_6_A_KOp65_p65_HA_mTb_Dox_Bio_02
											Identification type 28	28_6_A_KOp65_p65_HA_mTb_Dox_Bio_03
											Identification type 29	29_7_A_KOp65_LV_HA_mTb_Dox_Bio_01
											Identification type 30	30_7_A_KOp65_LV_HA_mTb_Dox_Bio_02
											Identification type 31	31_7_A_KOp65_LV_HA_mTb_Dox_Bio_03
											Identification type 32	32_8_A_KOp65_p65(E/I)_HA_mTB_Dox_Bio_1hIL1_01
											Identification type 33	33_8_A_KOp65_p65(E/I)_HA_mTB_Dox_Bio_1hIL1_02
											Identification type 34	34_8_A_KOp65_p65(E/I)_HA_mTB_Dox_Bio_1hIL1_03
											Identification type 35	35_9_A_KOp65_p65(FL/DD)_HA_mTb_Dox_Bio_1hIL1_01
											Identification type 36	36_9_A_KOp65_p65(FL/DD)_HA_mTb_Dox_Bio_1hIL1_02
											Identification type 37	37_9_A_KOp65_p65(FL/DD)_HA_mTb_Dox_Bio_1hIL1_03
											Identification type 38	38_10_A_KOp65_p65_HA_mTb_Bio_1hIL1_01
											Identification type 39	39_10_A_KOp65_p65_HA_mTb_Bio_1hIL1_02
											Identification type 40	40_10_A_KOp65_p65_HA_mTb_Bio_1hIL1_03
											Identification type 41	41_11_A_KOp65_p65_HA_mTb_Dox_1hIL1_01
											Identification type 42	42_11_A_KOp65_p65_HA_mTb_Dox_1hIL1_02
											Identification type 43	43_11_A_KOp65_p65_HA_mTb_Dox_1hIL1_03
											Identification type 44
											Identification type 45
											Identification type 46
											Identification type 47	47_13_A_KOp65_p65_HA_mTb_Dox_Bio_1hIL1_01
											Identification type 48	48_13_A_KOp65_p65_HA_mTb_Dox_Bio_1hIL1_02
											Identification type 49	49_13_A_KOp65_p65_HA_mTb_Dox_Bio_1hIL1_03
											Identification type 50	50_14_A_KOp65_LV_HA_mTb_Dox_Bio_1hIL1_01
											Identification type 51	51_14_A_KOp65_LV_HA_mTb_Dox_Bio_1hIL1_02
											Identification type 52	52_14_A_KOp65_LV_HA_mTb_Dox_Bio_1hIL1_03
											Identification type 53	53_15_B_KOp65_p65(E/I)_HA_mTB_Dox_Bio_01
											Identification type 54	54_15_B_KOp65_p65(E/I)_HA_mTB_Dox_Bio_02
											Identification type 55	55_15_B_KOp65_p65(E/I)_HA_mTB_Dox_Bio_03
											Identification type 56	56_16_B_KOp65_p65(FL/DD)_HA_mTb_Dox_Bio_01
											Identification type 57	57_16_B_KOp65_p65(FL/DD)_HA_mTb_Dox_Bio_02
											Identification type 58	58_16_B_KOp65_p65(FL/DD)_HA_mTb_Dox_Bio_03
											Identification type 59	59_17_B_KOp65_p65_HA_mTb_Bio_01
											Identification type 60	60_17_B_KOp65_p65_HA_mTb_Bio_02
											Identification type 61	61_17_B_KOp65_p65_HA_mTb_Bio_03
											Identification type 62	62_18_B_KOp65_p65_HA_mTb_Dox_01
											Identification type 63	63_18_B_KOp65_p65_HA_mTb_Dox_02
											Identification type 64	64_18_B_KOp65_p65_HA_mTb_Dox_03
											Identification type 65
											Identification type 66
											Identification type 67
											Identification type 68	68_20_B_KOp65_p65_HA_mTb_Dox_Bio_01
											Identification type 69	69_20_B_KOp65_p65_HA_mTb_Dox_Bio_02
											Identification type 70	70_20_B_KOp65_p65_HA_mTb_Dox_Bio_03
											Identification type 71	71_21_B_KOp65_LV_HA_mTb_Dox_Bio_01
											Identification type 72	72_21_B_KOp65_LV_HA_mTb_Dox_Bio_02
											Identification type 73	73_21_B_KOp65_LV_HA_mTb_Dox_Bio_03
											Identification type 74	74_22_B_KOp65_p65(E/I)_HA_mTB_Dox_Bio_1hIL1_01
											Identification type 75	75_22_B_KOp65_p65(E/I)_HA_mTB_Dox_Bio_1hIL1_02
											Identification type 76	76_22_B_KOp65_p65(E/I)_HA_mTB_Dox_Bio_1hIL1_03
											Identification type 77	77_23_B_KOp65_p65(FL/DD)_HA_mTb_Dox_Bio_1hIL1_01
											Identification type 78	78_23_B_KOp65_p65(FL/DD)_HA_mTb_Dox_Bio_1hIL1_02
											Identification type 79	79_23_B_KOp65_p65(FL/DD)_HA_mTb_Dox_Bio_1hIL1_03
											Identification type 80	80_24_B_KOp65_p65_HA_mTb_Bio_1hIL1_01
											Identification type 81	81_24_B_KOp65_p65_HA_mTb_Bio_1hIL1_02
											Identification type 82	82_24_B_KOp65_p65_HA_mTb_Bio_1hIL1_03
											Identification type 83	83_25_B_KOp65_p65_HA_mTb_Dox_1hIL1_01
											Identification type 84	84_25_B_KOp65_p65_HA_mTb_Dox_1hIL1_02
											Identification type 85	85_25_B_KOp65_p65_HA_mTb_Dox_1hIL1_03
											Identification type 86
											Identification type 87
											Identification type 88
											Identification type 89	89_27_B_KOp65_p65_HA_mTb_Dox_Bio_1hIL1_01
											Identification type 90	90_27_B_KOp65_p65_HA_mTb_Dox_Bio_1hIL1_02
											Identification type 91	91_27_B_KOp65_p65_HA_mTb_Dox_Bio_1hIL1_03
											Identification type 92	92_28_B_KOp65_LV_HA_mTb_Dox_Bio_1hIL1_01
											Identification type 93	93_28_B_KOp65_LV_HA_mTb_Dox_Bio_1hIL1_02
											Identification type 94	94_28_B_KOp65_LV_HA_mTb_Dox_Bio_1hIL1_03
											Sequence coverage 11 [%]	11_1_A_KOp65_p65(E/I)_HA_mTB_Dox_Bio_01
											Sequence coverage 12 [%]	12_1_A_KOp65_p65(E/I)_HA_mTB_Dox_Bio_02
											Sequence coverage 13 [%]	13_1_A_KOp65_p65(E/I)_HA_mTB_Dox_Bio_03
											Sequence coverage 14 [%]	14_2_A_KOp65_p65(FL/DD)_HA_mTb_Dox_Bio_01
											Sequence coverage 15 [%]	15_2_A_KOp65_p65(FL/DD)_HA_mTb_Dox_Bio_02
											Sequence coverage 16 [%]	16_2_A_KOp65_p65(FL/DD)_HA_mTb_Dox_Bio_03
											Sequence coverage 17 [%]	17_3_A_KOp65_p65_HA_mTb_Bio_01
											Sequence coverage 18 [%]	18_3_A_KOp65_p65_HA_mTb_Bio_02
											Sequence coverage 19 [%]	19_3_A_KOp65_p65_HA_mTb_Bio_03
											Sequence coverage 20 [%]	20_4_A_KOp65_p65_HA_mTb_Dox_01
											Sequence coverage 21 [%]	21_4_A_KOp65_p65_HA_mTb_Dox_02
											Sequence coverage 22 [%]	22_4_A_KOp65_p65_HA_mTb_Dox_03
											Sequence coverage 23 [%]
											Sequence coverage 24 [%]
											Sequence coverage 25 [%]
											Sequence coverage 26 [%]	26_6_A_KOp65_p65_HA_mTb_Dox_Bio_01
											Sequence coverage 27 [%]	27_6_A_KOp65_p65_HA_mTb_Dox_Bio_02
											Sequence coverage 28 [%]	28_6_A_KOp65_p65_HA_mTb_Dox_Bio_03
											Sequence coverage 29 [%]	29_7_A_KOp65_LV_HA_mTb_Dox_Bio_01
											Sequence coverage 30 [%]	30_7_A_KOp65_LV_HA_mTb_Dox_Bio_02
											Sequence coverage 31 [%]	31_7_A_KOp65_LV_HA_mTb_Dox_Bio_03
											Sequence coverage 32 [%]	32_8_A_KOp65_p65(E/I)_HA_mTB_Dox_Bio_1hIL1_01
											Sequence coverage 33 [%]	33_8_A_KOp65_p65(E/I)_HA_mTB_Dox_Bio_1hIL1_02
											Sequence coverage 34 [%]	34_8_A_KOp65_p65(E/I)_HA_mTB_Dox_Bio_1hIL1_03
											Sequence coverage 35 [%]	35_9_A_KOp65_p65(FL/DD)_HA_mTb_Dox_Bio_1hIL1_01
											Sequence coverage 36 [%]	36_9_A_KOp65_p65(FL/DD)_HA_mTb_Dox_Bio_1hIL1_02
											Sequence coverage 37 [%]	37_9_A_KOp65_p65(FL/DD)_HA_mTb_Dox_Bio_1hIL1_03
											Sequence coverage 38 [%]	38_10_A_KOp65_p65_HA_mTb_Bio_1hIL1_01
											Sequence coverage 39 [%]	39_10_A_KOp65_p65_HA_mTb_Bio_1hIL1_02
											Sequence coverage 40 [%]	40_10_A_KOp65_p65_HA_mTb_Bio_1hIL1_03
											Sequence coverage 41 [%]	41_11_A_KOp65_p65_HA_mTb_Dox_1hIL1_01
											Sequence coverage 42 [%]	42_11_A_KOp65_p65_HA_mTb_Dox_1hIL1_02
											Sequence coverage 43 [%]	43_11_A_KOp65_p65_HA_mTb_Dox_1hIL1_03
											Sequence coverage 44 [%]
											Sequence coverage 45 [%]
											Sequence coverage 46 [%]
											Sequence coverage 47 [%]	47_13_A_KOp65_p65_HA_mTb_Dox_Bio_1hIL1_01
											Sequence coverage 48 [%]	48_13_A_KOp65_p65_HA_mTb_Dox_Bio_1hIL1_02
											Sequence coverage 49 [%]	49_13_A_KOp65_p65_HA_mTb_Dox_Bio_1hIL1_03
											Sequence coverage 50 [%]	50_14_A_KOp65_LV_HA_mTb_Dox_Bio_1hIL1_01
											Sequence coverage 51 [%]	51_14_A_KOp65_LV_HA_mTb_Dox_Bio_1hIL1_02
											Sequence coverage 52 [%]	52_14_A_KOp65_LV_HA_mTb_Dox_Bio_1hIL1_03
											Sequence coverage 53 [%]	53_15_B_KOp65_p65(E/I)_HA_mTB_Dox_Bio_01
											Sequence coverage 54 [%]	54_15_B_KOp65_p65(E/I)_HA_mTB_Dox_Bio_02
											Sequence coverage 55 [%]	55_15_B_KOp65_p65(E/I)_HA_mTB_Dox_Bio_03
											Sequence coverage 56 [%]	56_16_B_KOp65_p65(FL/DD)_HA_mTb_Dox_Bio_01
											Sequence coverage 57 [%]	57_16_B_KOp65_p65(FL/DD)_HA_mTb_Dox_Bio_02
											Sequence coverage 58 [%]	58_16_B_KOp65_p65(FL/DD)_HA_mTb_Dox_Bio_03
											Sequence coverage 59 [%]	59_17_B_KOp65_p65_HA_mTb_Bio_01
											Sequence coverage 60 [%]	60_17_B_KOp65_p65_HA_mTb_Bio_02
											Sequence coverage 61 [%]	61_17_B_KOp65_p65_HA_mTb_Bio_03
											Sequence coverage 62 [%]	62_18_B_KOp65_p65_HA_mTb_Dox_01
											Sequence coverage 63 [%]	63_18_B_KOp65_p65_HA_mTb_Dox_02
											Sequence coverage 64 [%]	64_18_B_KOp65_p65_HA_mTb_Dox_03
											Sequence coverage 65 [%]
											Sequence coverage 66 [%]
											Sequence coverage 67 [%]
											Sequence coverage 68 [%]	68_20_B_KOp65_p65_HA_mTb_Dox_Bio_01
											Sequence coverage 69 [%]	69_20_B_KOp65_p65_HA_mTb_Dox_Bio_02
											Sequence coverage 70 [%]	70_20_B_KOp65_p65_HA_mTb_Dox_Bio_03
											Sequence coverage 71 [%]	71_21_B_KOp65_LV_HA_mTb_Dox_Bio_01
											Sequence coverage 72 [%]	72_21_B_KOp65_LV_HA_mTb_Dox_Bio_02
											Sequence coverage 73 [%]	73_21_B_KOp65_LV_HA_mTb_Dox_Bio_03
											Sequence coverage 74 [%]	74_22_B_KOp65_p65(E/I)_HA_mTB_Dox_Bio_1hIL1_01
											Sequence coverage 75 [%]	75_22_B_KOp65_p65(E/I)_HA_mTB_Dox_Bio_1hIL1_02
											Sequence coverage 76 [%]	76_22_B_KOp65_p65(E/I)_HA_mTB_Dox_Bio_1hIL1_03
											Sequence coverage 77 [%]	77_23_B_KOp65_p65(FL/DD)_HA_mTb_Dox_Bio_1hIL1_01
											Sequence coverage 78 [%]	78_23_B_KOp65_p65(FL/DD)_HA_mTb_Dox_Bio_1hIL1_02
											Sequence coverage 79 [%]	79_23_B_KOp65_p65(FL/DD)_HA_mTb_Dox_Bio_1hIL1_03
											Sequence coverage 80 [%]	80_24_B_KOp65_p65_HA_mTb_Bio_1hIL1_01
											Sequence coverage 81 [%]	81_24_B_KOp65_p65_HA_mTb_Bio_1hIL1_02
											Sequence coverage 82 [%]	82_24_B_KOp65_p65_HA_mTb_Bio_1hIL1_03
											Sequence coverage 83 [%]	83_25_B_KOp65_p65_HA_mTb_Dox_1hIL1_01
											Sequence coverage 84 [%]	84_25_B_KOp65_p65_HA_mTb_Dox_1hIL1_02
											Sequence coverage 85 [%]	85_25_B_KOp65_p65_HA_mTb_Dox_1hIL1_03
											Sequence coverage 86 [%]
											Sequence coverage 87 [%]
											Sequence coverage 88 [%]
											Sequence coverage 89 [%]	89_27_B_KOp65_p65_HA_mTb_Dox_Bio_1hIL1_01
											Sequence coverage 90 [%]	90_27_B_KOp65_p65_HA_mTb_Dox_Bio_1hIL1_02
											Sequence coverage 91 [%]	91_27_B_KOp65_p65_HA_mTb_Dox_Bio_1hIL1_03
											Sequence coverage 92 [%]	92_28_B_KOp65_LV_HA_mTb_Dox_Bio_1hIL1_01
											Sequence coverage 93 [%]	93_28_B_KOp65_LV_HA_mTb_Dox_Bio_1hIL1_02
											Sequence coverage 94 [%]	94_28_B_KOp65_LV_HA_mTb_Dox_Bio_1hIL1_03
											Intensity
											Intensity 11	11_1_A_KOp65_p65(E/I)_HA_mTB_Dox_Bio_01	201005_DR_179_Sf_1_Slot2-8_1_4202.d
											Intensity 12	12_1_A_KOp65_p65(E/I)_HA_mTB_Dox_Bio_02	201005_DR_179_Sf_1a_Slot2-8_1_4254.d
											Intensity 13	13_1_A_KOp65_p65(E/I)_HA_mTB_Dox_Bio_03	201005_DR_179_Sf_1b_Slot2-8_1_4304.d
											Intensity 14	14_2_A_KOp65_p65(FL/DD)_HA_mTb_Dox_Bio_01	201005_DR_179_Sf_2_Slot2-9_1_4203.d
											Intensity 15	15_2_A_KOp65_p65(FL/DD)_HA_mTb_Dox_Bio_02	201005_DR_179_Sf_2a_Slot2-9_1_4255.d
											Intensity 16	16_2_A_KOp65_p65(FL/DD)_HA_mTb_Dox_Bio_03	201005_DR_179_Sf_2b_Slot2-9_1_4305.d
											Intensity 17	17_3_A_KOp65_p65_HA_mTb_Bio_01	201005_DR_179_Sf_3_Slot2-10_1_4205.d
											Intensity 18	18_3_A_KOp65_p65_HA_mTb_Bio_02	201005_DR_179_Sf_3a_Slot2-10_1_4257.d
											Intensity 19	19_3_A_KOp65_p65_HA_mTb_Bio_03	201005_DR_179_Sf_3b_Slot2-10_1_4307.d
											Intensity 20	20_4_A_KOp65_p65_HA_mTb_Dox_01	201005_DR_179_Sf_4_Slot2-11_1_4206.d
											Intensity 21	21_4_A_KOp65_p65_HA_mTb_Dox_02	201005_DR_179_Sf_4a_Slot2-11_1_4258.d
											Intensity 22	22_4_A_KOp65_p65_HA_mTb_Dox_03	201005_DR_179_Sf_4b_Slot2-11_1_4308.d
											Intensity 23
											Intensity 24
											Intensity 25
											Intensity 26	26_6_A_KOp65_p65_HA_mTb_Dox_Bio_01	201005_DR_179_Sf_6_Slot2-13_1_4209.d
											Intensity 27	27_6_A_KOp65_p65_HA_mTb_Dox_Bio_02	201005_DR_179_Sf_6a_Slot2-13_1_4261.d
											Intensity 28	28_6_A_KOp65_p65_HA_mTb_Dox_Bio_03	201005_DR_179_Sf_6b_Slot2-13_1_4311.d
											Intensity 29	29_7_A_KOp65_LV_HA_mTb_Dox_Bio_01	201005_DR_179_Sf_7_Slot2-14_1_4211.d
											Intensity 30	30_7_A_KOp65_LV_HA_mTb_Dox_Bio_02	201005_DR_179_Sf_7a_Slot2-14_1_4263.d
											Intensity 31	31_7_A_KOp65_LV_HA_mTb_Dox_Bio_03	201005_DR_179_Sf_7b_Slot2-14_1_4313.d
											Intensity 32	32_8_A_KOp65_p65(E/I)_HA_mTB_Dox_Bio_1hIL1_01	201005_DR_179_Sf_8_Slot2-15_1_4214.d
											Intensity 33	33_8_A_KOp65_p65(E/I)_HA_mTB_Dox_Bio_1hIL1_02	201005_DR_179_Sf_8a_Slot2-15_1_4266.d
											Intensity 34	34_8_A_KOp65_p65(E/I)_HA_mTB_Dox_Bio_1hIL1_03	201005_DR_179_Sf_8b_Slot2-15_1_4316.d
											Intensity 35	35_9_A_KOp65_p65(FL/DD)_HA_mTb_Dox_Bio_1hIL1_01	201005_DR_179_Sf_9_Slot2-16_1_4215.d
											Intensity 36	36_9_A_KOp65_p65(FL/DD)_HA_mTb_Dox_Bio_1hIL1_02	201005_DR_179_Sf_9a_Slot2-16_1_4267.d
											Intensity 37	37_9_A_KOp65_p65(FL/DD)_HA_mTb_Dox_Bio_1hIL1_03	201005_DR_179_Sf_9b_Slot2-16_1_4317.d
											Intensity 38	38_10_A_KOp65_p65_HA_mTb_Bio_1hIL1_01	201005_DR_179_Sf_10_Slot2-17_1_4217.d
											Intensity 39	39_10_A_KOp65_p65_HA_mTb_Bio_1hIL1_02	201005_DR_179_Sf_10a_Slot2-17_1_4269.d
											Intensity 40	40_10_A_KOp65_p65_HA_mTb_Bio_1hIL1_03	201005_DR_179_Sf_10b_Slot2-17_1_4319.d
											Intensity 41	41_11_A_KOp65_p65_HA_mTb_Dox_1hIL1_01	201005_DR_179_Sf_11_Slot2-18_1_4218.d
											Intensity 42	42_11_A_KOp65_p65_HA_mTb_Dox_1hIL1_02	201005_DR_179_Sf_11a_Slot2-18_1_4270.d
											Intensity 43	43_11_A_KOp65_p65_HA_mTb_Dox_1hIL1_03	201005_DR_179_Sf_11b_Slot2-18_1_4320.d
											Intensity 44
											Intensity 45
											Intensity 46
											Intensity 47	47_13_A_KOp65_p65_HA_mTb_Dox_Bio_1hIL1_01	201005_DR_179_Sf_13_Slot2-20_1_4221.d
											Intensity 48	48_13_A_KOp65_p65_HA_mTb_Dox_Bio_1hIL1_02	201005_DR_179_Sf_13a_Slot2-20_1_4273.d
											Intensity 49	49_13_A_KOp65_p65_HA_mTb_Dox_Bio_1hIL1_03	201005_DR_179_Sf_13b_Slot2-20_1_4323.d
											Intensity 50	50_14_A_KOp65_LV_HA_mTb_Dox_Bio_1hIL1_01	201005_DR_179_Sf_14_Slot2-21_1_4223.d
											Intensity 51	51_14_A_KOp65_LV_HA_mTb_Dox_Bio_1hIL1_02	201005_DR_179_Sf_14a_Slot2-21_1_4275.d
											Intensity 52	52_14_A_KOp65_LV_HA_mTb_Dox_Bio_1hIL1_03	201005_DR_179_Sf_14b_Slot2-21_1_4325.d
											Intensity 53	53_15_B_KOp65_p65(E/I)_HA_mTB_Dox_Bio_01	201005_DR_179_Sf_15_Slot2-22_1_4226.d
											Intensity 54	54_15_B_KOp65_p65(E/I)_HA_mTB_Dox_Bio_02	201005_DR_179_Sf_15a_Slot2-22_1_4278.d
											Intensity 55	55_15_B_KOp65_p65(E/I)_HA_mTB_Dox_Bio_03	201005_DR_179_Sf_15b_Slot2-22_1_4328.d
											Intensity 56	56_16_B_KOp65_p65(FL/DD)_HA_mTb_Dox_Bio_01	201005_DR_179_Sf_16_Slot2-23_1_4227.d
											Intensity 57	57_16_B_KOp65_p65(FL/DD)_HA_mTb_Dox_Bio_02	201005_DR_179_Sf_16a_Slot2-23_1_4279.d
											Intensity 58	58_16_B_KOp65_p65(FL/DD)_HA_mTb_Dox_Bio_03	201005_DR_179_Sf_16b_Slot2-23_1_4329.d
											Intensity 59	59_17_B_KOp65_p65_HA_mTb_Bio_01	201005_DR_179_Sf_17_Slot2-24_1_4229.d
											Intensity 60	60_17_B_KOp65_p65_HA_mTb_Bio_02	201005_DR_179_Sf_17a_Slot2-24_1_4281.d
											Intensity 61	61_17_B_KOp65_p65_HA_mTb_Bio_03	201005_DR_179_Sf_17b_Slot2-24_1_4331.d
											Intensity 62	62_18_B_KOp65_p65_HA_mTb_Dox_01	201005_DR_179_Sf_18_Slot2-25_1_4230.d
											Intensity 63	63_18_B_KOp65_p65_HA_mTb_Dox_02	201005_DR_179_Sf_18a_Slot2-25_1_4282.d
											Intensity 64	64_18_B_KOp65_p65_HA_mTb_Dox_03	201005_DR_179_Sf_18b_Slot2-25_1_4332.d
											Intensity 65
											Intensity 66
											Intensity 67
											Intensity 68	68_20_B_KOp65_p65_HA_mTb_Dox_Bio_01	201005_DR_179_Sf_20_Slot2-27_1_4233.d
											Intensity 69	69_20_B_KOp65_p65_HA_mTb_Dox_Bio_02	201005_DR_179_Sf_20a_Slot2-27_1_4285.d
											Intensity 70	70_20_B_KOp65_p65_HA_mTb_Dox_Bio_03	201005_DR_179_Sf_20b_Slot2-27_1_4335.d
											Intensity 71	71_21_B_KOp65_LV_HA_mTb_Dox_Bio_01	201005_DR_179_Sf_21_Slot2-28_1_4235.d
											Intensity 72	72_21_B_KOp65_LV_HA_mTb_Dox_Bio_02	201005_DR_179_Sf_21a_Slot2-28_1_4287.d
											Intensity 73	73_21_B_KOp65_LV_HA_mTb_Dox_Bio_03	201005_DR_179_Sf_21b_Slot2-28_1_4337.d
											Intensity 74	74_22_B_KOp65_p65(E/I)_HA_mTB_Dox_Bio_1hIL1_01	201005_DR_179_Sf_22_Slot2-29_1_4238.d
											Intensity 75	75_22_B_KOp65_p65(E/I)_HA_mTB_Dox_Bio_1hIL1_02	201005_DR_179_Sf_22a_Slot2-29_1_4290.d
											Intensity 76	76_22_B_KOp65_p65(E/I)_HA_mTB_Dox_Bio_1hIL1_03	201005_DR_179_Sf_22b_Slot2-29_1_4340.d
											Intensity 77	77_23_B_KOp65_p65(FL/DD)_HA_mTb_Dox_Bio_1hIL1_01	201005_DR_179_Sf_23_Slot2-30_1_4239.d
											Intensity 78	78_23_B_KOp65_p65(FL/DD)_HA_mTb_Dox_Bio_1hIL1_02	201005_DR_179_Sf_23a_Slot2-30_1_4291.d
											Intensity 79	79_23_B_KOp65_p65(FL/DD)_HA_mTb_Dox_Bio_1hIL1_03	201005_DR_179_Sf_23b_Slot2-30_1_4341.d
											Intensity 80	80_24_B_KOp65_p65_HA_mTb_Bio_1hIL1_01	201005_DR_179_Sf_24_Slot2-31_1_4241.d
											Intensity 81	81_24_B_KOp65_p65_HA_mTb_Bio_1hIL1_02	201005_DR_179_Sf_24a_Slot2-31_1_4293.d
											Intensity 82	82_24_B_KOp65_p65_HA_mTb_Bio_1hIL1_03	201005_DR_179_Sf_24b_Slot2-31_1_4343.d
											Intensity 83	83_25_B_KOp65_p65_HA_mTb_Dox_1hIL1_01	201005_DR_179_Sf_25_Slot2-32_1_4242.d
											Intensity 84	84_25_B_KOp65_p65_HA_mTb_Dox_1hIL1_02	201005_DR_179_Sf_25a_Slot2-32_1_4294.d
											Intensity 85	85_25_B_KOp65_p65_HA_mTb_Dox_1hIL1_03	201005_DR_179_Sf_25b_Slot2-32_1_4344.d
											Intensity 86
											Intensity 87
											Intensity 88
											Intensity 89	89_27_B_KOp65_p65_HA_mTb_Dox_Bio_1hIL1_01	201005_DR_179_Sf_27_Slot2-34_1_4245.d
											Intensity 90	90_27_B_KOp65_p65_HA_mTb_Dox_Bio_1hIL1_02	201005_DR_179_Sf_27a_Slot2-34_1_4297.d
											Intensity 91	91_27_B_KOp65_p65_HA_mTb_Dox_Bio_1hIL1_03	201005_DR_179_Sf_27b_Slot2-34_1_4347.d
											Intensity 92	92_28_B_KOp65_LV_HA_mTb_Dox_Bio_1hIL1_01	201005_DR_179_Sf_28_Slot2-35_1_4247.d
											Intensity 93	93_28_B_KOp65_LV_HA_mTb_Dox_Bio_1hIL1_02	201005_DR_179_Sf_28a_Slot2-35_1_4299.d
											Intensity 94	94_28_B_KOp65_LV_HA_mTb_Dox_Bio_1hIL1_03	201005_DR_179_Sf_28b_Slot2-35_1_4349.d
											iBAQ peptides
											iBAQ
											iBAQ 11	11_1_A_KOp65_p65(E/I)_HA_mTB_Dox_Bio_01
											iBAQ 12	12_1_A_KOp65_p65(E/I)_HA_mTB_Dox_Bio_02
											iBAQ 13	13_1_A_KOp65_p65(E/I)_HA_mTB_Dox_Bio_03
											iBAQ 14	14_2_A_KOp65_p65(FL/DD)_HA_mTb_Dox_Bio_01
											iBAQ 15	15_2_A_KOp65_p65(FL/DD)_HA_mTb_Dox_Bio_02
											iBAQ 16	16_2_A_KOp65_p65(FL/DD)_HA_mTb_Dox_Bio_03
											iBAQ 17	17_3_A_KOp65_p65_HA_mTb_Bio_01
											iBAQ 18	18_3_A_KOp65_p65_HA_mTb_Bio_02
											iBAQ 19	19_3_A_KOp65_p65_HA_mTb_Bio_03
											iBAQ 20	20_4_A_KOp65_p65_HA_mTb_Dox_01
											iBAQ 21	21_4_A_KOp65_p65_HA_mTb_Dox_02
											iBAQ 22	22_4_A_KOp65_p65_HA_mTb_Dox_03
											iBAQ 23
											iBAQ 24
											iBAQ 25
											iBAQ 26	26_6_A_KOp65_p65_HA_mTb_Dox_Bio_01
											iBAQ 27	27_6_A_KOp65_p65_HA_mTb_Dox_Bio_02
											iBAQ 28	28_6_A_KOp65_p65_HA_mTb_Dox_Bio_03
											iBAQ 29	29_7_A_KOp65_LV_HA_mTb_Dox_Bio_01
											iBAQ 30	30_7_A_KOp65_LV_HA_mTb_Dox_Bio_02
											iBAQ 31	31_7_A_KOp65_LV_HA_mTb_Dox_Bio_03
											iBAQ 32	32_8_A_KOp65_p65(E/I)_HA_mTB_Dox_Bio_1hIL1_01
											iBAQ 33	33_8_A_KOp65_p65(E/I)_HA_mTB_Dox_Bio_1hIL1_02
											iBAQ 34	34_8_A_KOp65_p65(E/I)_HA_mTB_Dox_Bio_1hIL1_03
											iBAQ 35	35_9_A_KOp65_p65(FL/DD)_HA_mTb_Dox_Bio_1hIL1_01
											iBAQ 36	36_9_A_KOp65_p65(FL/DD)_HA_mTb_Dox_Bio_1hIL1_02
											iBAQ 37	37_9_A_KOp65_p65(FL/DD)_HA_mTb_Dox_Bio_1hIL1_03
											iBAQ 38	38_10_A_KOp65_p65_HA_mTb_Bio_1hIL1_01
											iBAQ 39	39_10_A_KOp65_p65_HA_mTb_Bio_1hIL1_02
											iBAQ 40	40_10_A_KOp65_p65_HA_mTb_Bio_1hIL1_03
											iBAQ 41	41_11_A_KOp65_p65_HA_mTb_Dox_1hIL1_01
											iBAQ 42	42_11_A_KOp65_p65_HA_mTb_Dox_1hIL1_02
											iBAQ 43	43_11_A_KOp65_p65_HA_mTb_Dox_1hIL1_03
											iBAQ 44
											iBAQ 45
											iBAQ 46
											iBAQ 47	47_13_A_KOp65_p65_HA_mTb_Dox_Bio_1hIL1_01
											iBAQ 48	48_13_A_KOp65_p65_HA_mTb_Dox_Bio_1hIL1_02
											iBAQ 49	49_13_A_KOp65_p65_HA_mTb_Dox_Bio_1hIL1_03
											iBAQ 50	50_14_A_KOp65_LV_HA_mTb_Dox_Bio_1hIL1_01
											iBAQ 51	51_14_A_KOp65_LV_HA_mTb_Dox_Bio_1hIL1_02
											iBAQ 52	52_14_A_KOp65_LV_HA_mTb_Dox_Bio_1hIL1_03
											iBAQ 53	53_15_B_KOp65_p65(E/I)_HA_mTB_Dox_Bio_01
											iBAQ 54	54_15_B_KOp65_p65(E/I)_HA_mTB_Dox_Bio_02
											iBAQ 55	55_15_B_KOp65_p65(E/I)_HA_mTB_Dox_Bio_03
											iBAQ 56	56_16_B_KOp65_p65(FL/DD)_HA_mTb_Dox_Bio_01
											iBAQ 57	57_16_B_KOp65_p65(FL/DD)_HA_mTb_Dox_Bio_02
											iBAQ 58	58_16_B_KOp65_p65(FL/DD)_HA_mTb_Dox_Bio_03
											iBAQ 59	59_17_B_KOp65_p65_HA_mTb_Bio_01
											iBAQ 60	60_17_B_KOp65_p65_HA_mTb_Bio_02
											iBAQ 61	61_17_B_KOp65_p65_HA_mTb_Bio_03
											iBAQ 62	62_18_B_KOp65_p65_HA_mTb_Dox_01
											iBAQ 63	63_18_B_KOp65_p65_HA_mTb_Dox_02
											iBAQ 64	64_18_B_KOp65_p65_HA_mTb_Dox_03
											iBAQ 65
											iBAQ 66
											iBAQ 67
											iBAQ 68	68_20_B_KOp65_p65_HA_mTb_Dox_Bio_01
											iBAQ 69	69_20_B_KOp65_p65_HA_mTb_Dox_Bio_02
											iBAQ 70	70_20_B_KOp65_p65_HA_mTb_Dox_Bio_03
											iBAQ 71	71_21_B_KOp65_LV_HA_mTb_Dox_Bio_01
											iBAQ 72	72_21_B_KOp65_LV_HA_mTb_Dox_Bio_02
											iBAQ 73	73_21_B_KOp65_LV_HA_mTb_Dox_Bio_03
											iBAQ 74	74_22_B_KOp65_p65(E/I)_HA_mTB_Dox_Bio_1hIL1_01
											iBAQ 75	75_22_B_KOp65_p65(E/I)_HA_mTB_Dox_Bio_1hIL1_02
											iBAQ 76	76_22_B_KOp65_p65(E/I)_HA_mTB_Dox_Bio_1hIL1_03
											iBAQ 77	77_23_B_KOp65_p65(FL/DD)_HA_mTb_Dox_Bio_1hIL1_01
											iBAQ 78	78_23_B_KOp65_p65(FL/DD)_HA_mTb_Dox_Bio_1hIL1_02
											iBAQ 79	79_23_B_KOp65_p65(FL/DD)_HA_mTb_Dox_Bio_1hIL1_03
											iBAQ 80	80_24_B_KOp65_p65_HA_mTb_Bio_1hIL1_01
											iBAQ 81	81_24_B_KOp65_p65_HA_mTb_Bio_1hIL1_02
											iBAQ 82	82_24_B_KOp65_p65_HA_mTb_Bio_1hIL1_03
											iBAQ 83	83_25_B_KOp65_p65_HA_mTb_Dox_1hIL1_01
											iBAQ 84	84_25_B_KOp65_p65_HA_mTb_Dox_1hIL1_02
											iBAQ 85	85_25_B_KOp65_p65_HA_mTb_Dox_1hIL1_03
											iBAQ 86
											iBAQ 87
											iBAQ 88
											iBAQ 89	89_27_B_KOp65_p65_HA_mTb_Dox_Bio_1hIL1_01
											iBAQ 90	90_27_B_KOp65_p65_HA_mTb_Dox_Bio_1hIL1_02
											iBAQ 91	91_27_B_KOp65_p65_HA_mTb_Dox_Bio_1hIL1_03
											iBAQ 92	92_28_B_KOp65_LV_HA_mTb_Dox_Bio_1hIL1_01
											iBAQ 93	93_28_B_KOp65_LV_HA_mTb_Dox_Bio_1hIL1_02
											iBAQ 94	94_28_B_KOp65_LV_HA_mTb_Dox_Bio_1hIL1_03
											LFQ intensity 11	11_1_A_KOp65_p65(E/I)_HA_mTB_Dox_Bio_01
											LFQ intensity 12	12_1_A_KOp65_p65(E/I)_HA_mTB_Dox_Bio_02
											LFQ intensity 13	13_1_A_KOp65_p65(E/I)_HA_mTB_Dox_Bio_03
											LFQ intensity 14	14_2_A_KOp65_p65(FL/DD)_HA_mTb_Dox_Bio_01
											LFQ intensity 15	15_2_A_KOp65_p65(FL/DD)_HA_mTb_Dox_Bio_02
											LFQ intensity 16	16_2_A_KOp65_p65(FL/DD)_HA_mTb_Dox_Bio_03
											LFQ intensity 17	17_3_A_KOp65_p65_HA_mTb_Bio_01
											LFQ intensity 18	18_3_A_KOp65_p65_HA_mTb_Bio_02
											LFQ intensity 19	19_3_A_KOp65_p65_HA_mTb_Bio_03
											LFQ intensity 20	20_4_A_KOp65_p65_HA_mTb_Dox_01
											LFQ intensity 21	21_4_A_KOp65_p65_HA_mTb_Dox_02
											LFQ intensity 22	22_4_A_KOp65_p65_HA_mTb_Dox_03
											LFQ intensity 23
											LFQ intensity 24
											LFQ intensity 25
											LFQ intensity 26	26_6_A_KOp65_p65_HA_mTb_Dox_Bio_01
											LFQ intensity 27	27_6_A_KOp65_p65_HA_mTb_Dox_Bio_02
											LFQ intensity 28	28_6_A_KOp65_p65_HA_mTb_Dox_Bio_03
											LFQ intensity 29	29_7_A_KOp65_LV_HA_mTb_Dox_Bio_01
											LFQ intensity 30	30_7_A_KOp65_LV_HA_mTb_Dox_Bio_02
											LFQ intensity 31	31_7_A_KOp65_LV_HA_mTb_Dox_Bio_03
											LFQ intensity 32	32_8_A_KOp65_p65(E/I)_HA_mTB_Dox_Bio_1hIL1_01
											LFQ intensity 33	33_8_A_KOp65_p65(E/I)_HA_mTB_Dox_Bio_1hIL1_02
											LFQ intensity 34	34_8_A_KOp65_p65(E/I)_HA_mTB_Dox_Bio_1hIL1_03
											LFQ intensity 35	35_9_A_KOp65_p65(FL/DD)_HA_mTb_Dox_Bio_1hIL1_01
											LFQ intensity 36	36_9_A_KOp65_p65(FL/DD)_HA_mTb_Dox_Bio_1hIL1_02
											LFQ intensity 37	37_9_A_KOp65_p65(FL/DD)_HA_mTb_Dox_Bio_1hIL1_03
											LFQ intensity 38	38_10_A_KOp65_p65_HA_mTb_Bio_1hIL1_01
											LFQ intensity 39	39_10_A_KOp65_p65_HA_mTb_Bio_1hIL1_02
											LFQ intensity 40	40_10_A_KOp65_p65_HA_mTb_Bio_1hIL1_03
											LFQ intensity 41	41_11_A_KOp65_p65_HA_mTb_Dox_1hIL1_01
											LFQ intensity 42	42_11_A_KOp65_p65_HA_mTb_Dox_1hIL1_02
											LFQ intensity 43	43_11_A_KOp65_p65_HA_mTb_Dox_1hIL1_03
											LFQ intensity 44
											LFQ intensity 45
											LFQ intensity 46
											LFQ intensity 47	47_13_A_KOp65_p65_HA_mTb_Dox_Bio_1hIL1_01
											LFQ intensity 48	48_13_A_KOp65_p65_HA_mTb_Dox_Bio_1hIL1_02
											LFQ intensity 49	49_13_A_KOp65_p65_HA_mTb_Dox_Bio_1hIL1_03
											LFQ intensity 50	50_14_A_KOp65_LV_HA_mTb_Dox_Bio_1hIL1_01
											LFQ intensity 51	51_14_A_KOp65_LV_HA_mTb_Dox_Bio_1hIL1_02
											LFQ intensity 52	52_14_A_KOp65_LV_HA_mTb_Dox_Bio_1hIL1_03
											LFQ intensity 53	53_15_B_KOp65_p65(E/I)_HA_mTB_Dox_Bio_01
											LFQ intensity 54	54_15_B_KOp65_p65(E/I)_HA_mTB_Dox_Bio_02
											LFQ intensity 55	55_15_B_KOp65_p65(E/I)_HA_mTB_Dox_Bio_03
											LFQ intensity 56	56_16_B_KOp65_p65(FL/DD)_HA_mTb_Dox_Bio_01
											LFQ intensity 57	57_16_B_KOp65_p65(FL/DD)_HA_mTb_Dox_Bio_02
											LFQ intensity 58	58_16_B_KOp65_p65(FL/DD)_HA_mTb_Dox_Bio_03
											LFQ intensity 59	59_17_B_KOp65_p65_HA_mTb_Bio_01
											LFQ intensity 60	60_17_B_KOp65_p65_HA_mTb_Bio_02
											LFQ intensity 61	61_17_B_KOp65_p65_HA_mTb_Bio_03
											LFQ intensity 62	62_18_B_KOp65_p65_HA_mTb_Dox_01
											LFQ intensity 63	63_18_B_KOp65_p65_HA_mTb_Dox_02
											LFQ intensity 64	64_18_B_KOp65_p65_HA_mTb_Dox_03
											LFQ intensity 65
											LFQ intensity 66
											LFQ intensity 67
											LFQ intensity 68	68_20_B_KOp65_p65_HA_mTb_Dox_Bio_01
											LFQ intensity 69	69_20_B_KOp65_p65_HA_mTb_Dox_Bio_02
											LFQ intensity 70	70_20_B_KOp65_p65_HA_mTb_Dox_Bio_03
											LFQ intensity 71	71_21_B_KOp65_LV_HA_mTb_Dox_Bio_01
											LFQ intensity 72	72_21_B_KOp65_LV_HA_mTb_Dox_Bio_02
											LFQ intensity 73	73_21_B_KOp65_LV_HA_mTb_Dox_Bio_03
											LFQ intensity 74	74_22_B_KOp65_p65(E/I)_HA_mTB_Dox_Bio_1hIL1_01
											LFQ intensity 75	75_22_B_KOp65_p65(E/I)_HA_mTB_Dox_Bio_1hIL1_02
											LFQ intensity 76	76_22_B_KOp65_p65(E/I)_HA_mTB_Dox_Bio_1hIL1_03
											LFQ intensity 77	77_23_B_KOp65_p65(FL/DD)_HA_mTb_Dox_Bio_1hIL1_01
											LFQ intensity 78	78_23_B_KOp65_p65(FL/DD)_HA_mTb_Dox_Bio_1hIL1_02
											LFQ intensity 79	79_23_B_KOp65_p65(FL/DD)_HA_mTb_Dox_Bio_1hIL1_03
											LFQ intensity 80	80_24_B_KOp65_p65_HA_mTb_Bio_1hIL1_01
											LFQ intensity 81	81_24_B_KOp65_p65_HA_mTb_Bio_1hIL1_02
											LFQ intensity 82	82_24_B_KOp65_p65_HA_mTb_Bio_1hIL1_03
											LFQ intensity 83	83_25_B_KOp65_p65_HA_mTb_Dox_1hIL1_01
											LFQ intensity 84	84_25_B_KOp65_p65_HA_mTb_Dox_1hIL1_02
											LFQ intensity 85	85_25_B_KOp65_p65_HA_mTb_Dox_1hIL1_03
											LFQ intensity 86
											LFQ intensity 87
											LFQ intensity 88
											LFQ intensity 89	89_27_B_KOp65_p65_HA_mTb_Dox_Bio_1hIL1_01
											LFQ intensity 90	90_27_B_KOp65_p65_HA_mTb_Dox_Bio_1hIL1_02
											LFQ intensity 91	91_27_B_KOp65_p65_HA_mTb_Dox_Bio_1hIL1_03
											LFQ intensity 92	92_28_B_KOp65_LV_HA_mTb_Dox_Bio_1hIL1_01
											LFQ intensity 93	93_28_B_KOp65_LV_HA_mTb_Dox_Bio_1hIL1_02
											LFQ intensity 94	94_28_B_KOp65_LV_HA_mTb_Dox_Bio_1hIL1_03
											MS/MS count 11	11_1_A_KOp65_p65(E/I)_HA_mTB_Dox_Bio_01
											MS/MS count 12	12_1_A_KOp65_p65(E/I)_HA_mTB_Dox_Bio_02
											MS/MS count 13	13_1_A_KOp65_p65(E/I)_HA_mTB_Dox_Bio_03
											MS/MS count 14	14_2_A_KOp65_p65(FL/DD)_HA_mTb_Dox_Bio_01
											MS/MS count 15	15_2_A_KOp65_p65(FL/DD)_HA_mTb_Dox_Bio_02
											MS/MS count 16	16_2_A_KOp65_p65(FL/DD)_HA_mTb_Dox_Bio_03
											MS/MS count 17	17_3_A_KOp65_p65_HA_mTb_Bio_01
											MS/MS count 18	18_3_A_KOp65_p65_HA_mTb_Bio_02
											MS/MS count 19	19_3_A_KOp65_p65_HA_mTb_Bio_03
											MS/MS count 20	20_4_A_KOp65_p65_HA_mTb_Dox_01
											MS/MS count 21	21_4_A_KOp65_p65_HA_mTb_Dox_02
											MS/MS count 22	22_4_A_KOp65_p65_HA_mTb_Dox_03
											MS/MS count 23
											MS/MS count 24
											MS/MS count 25
											MS/MS count 26	26_6_A_KOp65_p65_HA_mTb_Dox_Bio_01
											MS/MS count 27	27_6_A_KOp65_p65_HA_mTb_Dox_Bio_02
											MS/MS count 28	28_6_A_KOp65_p65_HA_mTb_Dox_Bio_03
											MS/MS count 29	29_7_A_KOp65_LV_HA_mTb_Dox_Bio_01
											MS/MS count 30	30_7_A_KOp65_LV_HA_mTb_Dox_Bio_02
											MS/MS count 31	31_7_A_KOp65_LV_HA_mTb_Dox_Bio_03
											MS/MS count 32	32_8_A_KOp65_p65(E/I)_HA_mTB_Dox_Bio_1hIL1_01
											MS/MS count 33	33_8_A_KOp65_p65(E/I)_HA_mTB_Dox_Bio_1hIL1_02
											MS/MS count 34	34_8_A_KOp65_p65(E/I)_HA_mTB_Dox_Bio_1hIL1_03
											MS/MS count 35	35_9_A_KOp65_p65(FL/DD)_HA_mTb_Dox_Bio_1hIL1_01
											MS/MS count 36	36_9_A_KOp65_p65(FL/DD)_HA_mTb_Dox_Bio_1hIL1_02
											MS/MS count 37	37_9_A_KOp65_p65(FL/DD)_HA_mTb_Dox_Bio_1hIL1_03
											MS/MS count 38	38_10_A_KOp65_p65_HA_mTb_Bio_1hIL1_01
											MS/MS count 39	39_10_A_KOp65_p65_HA_mTb_Bio_1hIL1_02
											MS/MS count 40	40_10_A_KOp65_p65_HA_mTb_Bio_1hIL1_03
											MS/MS count 41	41_11_A_KOp65_p65_HA_mTb_Dox_1hIL1_01
											MS/MS count 42	42_11_A_KOp65_p65_HA_mTb_Dox_1hIL1_02
											MS/MS count 43	43_11_A_KOp65_p65_HA_mTb_Dox_1hIL1_03
											MS/MS count 44
											MS/MS count 45
											MS/MS count 46
											MS/MS count 47	47_13_A_KOp65_p65_HA_mTb_Dox_Bio_1hIL1_01
											MS/MS count 48	48_13_A_KOp65_p65_HA_mTb_Dox_Bio_1hIL1_02
											MS/MS count 49	49_13_A_KOp65_p65_HA_mTb_Dox_Bio_1hIL1_03
											MS/MS count 50	50_14_A_KOp65_LV_HA_mTb_Dox_Bio_1hIL1_01
											MS/MS count 51	51_14_A_KOp65_LV_HA_mTb_Dox_Bio_1hIL1_02
											MS/MS count 52	52_14_A_KOp65_LV_HA_mTb_Dox_Bio_1hIL1_03
											MS/MS count 53	53_15_B_KOp65_p65(E/I)_HA_mTB_Dox_Bio_01
											MS/MS count 54	54_15_B_KOp65_p65(E/I)_HA_mTB_Dox_Bio_02
											MS/MS count 55	55_15_B_KOp65_p65(E/I)_HA_mTB_Dox_Bio_03
											MS/MS count 56	56_16_B_KOp65_p65(FL/DD)_HA_mTb_Dox_Bio_01
											MS/MS count 57	57_16_B_KOp65_p65(FL/DD)_HA_mTb_Dox_Bio_02
											MS/MS count 58	58_16_B_KOp65_p65(FL/DD)_HA_mTb_Dox_Bio_03
											MS/MS count 59	59_17_B_KOp65_p65_HA_mTb_Bio_01
											MS/MS count 60	60_17_B_KOp65_p65_HA_mTb_Bio_02
											MS/MS count 61	61_17_B_KOp65_p65_HA_mTb_Bio_03
											MS/MS count 62	62_18_B_KOp65_p65_HA_mTb_Dox_01
											MS/MS count 63	63_18_B_KOp65_p65_HA_mTb_Dox_02
											MS/MS count 64	64_18_B_KOp65_p65_HA_mTb_Dox_03
											MS/MS count 65
											MS/MS count 66
											MS/MS count 67
											MS/MS count 68	68_20_B_KOp65_p65_HA_mTb_Dox_Bio_01
											MS/MS count 69	69_20_B_KOp65_p65_HA_mTb_Dox_Bio_02
											MS/MS count 70	70_20_B_KOp65_p65_HA_mTb_Dox_Bio_03
											MS/MS count 71	71_21_B_KOp65_LV_HA_mTb_Dox_Bio_01
											MS/MS count 72	72_21_B_KOp65_LV_HA_mTb_Dox_Bio_02
											MS/MS count 73	73_21_B_KOp65_LV_HA_mTb_Dox_Bio_03
											MS/MS count 74	74_22_B_KOp65_p65(E/I)_HA_mTB_Dox_Bio_1hIL1_01
											MS/MS count 75	75_22_B_KOp65_p65(E/I)_HA_mTB_Dox_Bio_1hIL1_02
											MS/MS count 76	76_22_B_KOp65_p65(E/I)_HA_mTB_Dox_Bio_1hIL1_03
											MS/MS count 77	77_23_B_KOp65_p65(FL/DD)_HA_mTb_Dox_Bio_1hIL1_01
											MS/MS count 78	78_23_B_KOp65_p65(FL/DD)_HA_mTb_Dox_Bio_1hIL1_02
											MS/MS count 79	79_23_B_KOp65_p65(FL/DD)_HA_mTb_Dox_Bio_1hIL1_03
											MS/MS count 80	80_24_B_KOp65_p65_HA_mTb_Bio_1hIL1_01
											MS/MS count 81	81_24_B_KOp65_p65_HA_mTb_Bio_1hIL1_02
											MS/MS count 82	82_24_B_KOp65_p65_HA_mTb_Bio_1hIL1_03
											MS/MS count 83	83_25_B_KOp65_p65_HA_mTb_Dox_1hIL1_01
											MS/MS count 84	84_25_B_KOp65_p65_HA_mTb_Dox_1hIL1_02
											MS/MS count 85	85_25_B_KOp65_p65_HA_mTb_Dox_1hIL1_03
											MS/MS count 86
											MS/MS count 87
											MS/MS count 88
											MS/MS count 89	89_27_B_KOp65_p65_HA_mTb_Dox_Bio_1hIL1_01
											MS/MS count 90	90_27_B_KOp65_p65_HA_mTb_Dox_Bio_1hIL1_02
											MS/MS count 91	91_27_B_KOp65_p65_HA_mTb_Dox_Bio_1hIL1_03
											MS/MS count 92	92_28_B_KOp65_LV_HA_mTb_Dox_Bio_1hIL1_01
											MS/MS count 93	93_28_B_KOp65_LV_HA_mTb_Dox_Bio_1hIL1_02
											MS/MS count 94	94_28_B_KOp65_LV_HA_mTb_Dox_Bio_1hIL1_03
											MS/MS count
											Only identified by site
											Reverse
											Potential contaminant
											id
											Peptide IDs
											Peptide is razor
											Mod. peptide IDs
											Evidence IDs
											MS/MS IDs
											Best MS/MS
											Oxidation (M) site IDs
											Oxidation (M) site positions
											Taxonomy IDs

## Sheet: p65 wt
201005_DR_179_Sf_7_Slot2-14_1_4211.d	201005_DR_179_Sf_7a_Slot2-14_1_4263.d	201005_DR_179_Sf_7b_Slot2-14_1_4313.d	201005_DR_179_Sf_21_Slot2-28_1_4235.d	201005_DR_179_Sf_21a_Slot2-28_1_4287.d	201005_DR_179_Sf_21b_Slot2-28_1_4337.d	201005_DR_179_Sf_14_Slot2-21_1_4223.d	201005_DR_179_Sf_14a_Slot2-21_1_4275.d	201005_DR_179_Sf_14b_Slot2-21_1_4325.d	201005_DR_179_Sf_28_Slot2-35_1_4247.d	201005_DR_179_Sf_28a_Slot2-35_1_4299.d	201005_DR_179_Sf_28b_Slot2-35_1_4349.d	201005_DR_179_Sf_6_Slot2-13_1_4209.d	201005_DR_179_Sf_6a_Slot2-13_1_4261.d	201005_DR_179_Sf_6b_Slot2-13_1_4311.d	201005_DR_179_Sf_20_Slot2-27_1_4233.d	201005_DR_179_Sf_20a_Slot2-27_1_4285.d	201005_DR_179_Sf_20b_Slot2-27_1_4335.d	201005_DR_179_Sf_13_Slot2-20_1_4221.d	201005_DR_179_Sf_13a_Slot2-20_1_4273.d	201005_DR_179_Sf_13b_Slot2-20_1_4323.d	201005_DR_179_Sf_27_Slot2-34_1_4245.d	201005_DR_179_Sf_27a_Slot2-34_1_4297.d	201005_DR_179_Sf_27b_Slot2-34_1_4347.d	201005_DR_179_Sf_3_Slot2-10_1_4205.d	201005_DR_179_Sf_3a_Slot2-10_1_4257.d	201005_DR_179_Sf_3b_Slot2-10_1_4307.d	201005_DR_179_Sf_17_Slot2-24_1_4229.d	201005_DR_179_Sf_17a_Slot2-24_1_4281.d	201005_DR_179_Sf_17b_Slot2-24_1_4331.d	201005_DR_179_Sf_10_Slot2-17_1_4217.d	201005_DR_179_Sf_10a_Slot2-17_1_4269.d	201005_DR_179_Sf_10b_Slot2-17_1_4319.d	201005_DR_179_Sf_24_Slot2-31_1_4241.d	201005_DR_179_Sf_24a_Slot2-31_1_4293.d	201005_DR_179_Sf_24b_Slot2-31_1_4343.d	201005_DR_179_Sf_4_Slot2-11_1_4206.d	201005_DR_179_Sf_4a_Slot2-11_1_4258.d	201005_DR_179_Sf_4b_Slot2-11_1_4308.d	201005_DR_179_Sf_18_Slot2-25_1_4230.d	201005_DR_179_Sf_18a_Slot2-25_1_4282.d	201005_DR_179_Sf_18b_Slot2-25_1_4332.d	201005_DR_179_Sf_11_Slot2-18_1_4218.d	201005_DR_179_Sf_11a_Slot2-18_1_4270.d	201005_DR_179_Sf_11b_Slot2-18_1_4320.d	201005_DR_179_Sf_25_Slot2-32_1_4242.d	201005_DR_179_Sf_25a_Slot2-32_1_4294.d	201005_DR_179_Sf_25b_Slot2-32_1_4344.d
Intensity 29	Intensity 30	Intensity 31	Intensity 71	Intensity 72	Intensity 73	Intensity 50	Intensity 51	Intensity 52	Intensity 92	Intensity 93	Intensity 94	Intensity 26	Intensity 27	Intensity 28	Intensity 68	Intensity 69	Intensity 70	Intensity 47	Intensity 48	Intensity 49	Intensity 89	Intensity 90	Intensity 91	Intensity 17	Intensity 18	Intensity 19	Intensity 59	Intensity 60	Intensity 61	Intensity 38	Intensity 39	Intensity 40	Intensity 80	Intensity 81	Intensity 82	Intensity 20	Intensity 21	Intensity 22	Intensity 62	Intensity 63	Intensity 64	Intensity 41	Intensity 42	Intensity 43	Intensity 83	Intensity 84	Intensity 85	EV	EV
log2 intensities (p65 wild type cells)																																																mean log2 intensities (technical replicates)
29_7_A_KOp65_LV_HA_mTb_Dox_Bio_01	30_7_A_KOp65_LV_HA_mTb_Dox_Bio_02	31_7_A_KOp65_LV_HA_mTb_Dox_Bio_03	71_21_B_KOp65_LV_HA_mTb_Dox_Bio_01	72_21_B_KOp65_LV_HA_mTb_Dox_Bio_02	73_21_B_KOp65_LV_HA_mTb_Dox_Bio_03	50_14_A_KOp65_LV_HA_mTb_Dox_Bio_1hIL1_01	51_14_A_KOp65_LV_HA_mTb_Dox_Bio_1hIL1_02	52_14_A_KOp65_LV_HA_mTb_Dox_Bio_1hIL1_03	92_28_B_KOp65_LV_HA_mTb_Dox_Bio_1hIL1_01	93_28_B_KOp65_LV_HA_mTb_Dox_Bio_1hIL1_02	94_28_B_KOp65_LV_HA_mTb_Dox_Bio_1hIL1_03	26_6_A_KOp65_p65_HA_mTb_Dox_Bio_01	27_6_A_KOp65_p65_HA_mTb_Dox_Bio_02	28_6_A_KOp65_p65_HA_mTb_Dox_Bio_03	68_20_B_KOp65_p65_HA_mTb_Dox_Bio_01	69_20_B_KOp65_p65_HA_mTb_Dox_Bio_02	70_20_B_KOp65_p65_HA_mTb_Dox_Bio_03	47_13_A_KOp65_p65_HA_mTb_Dox_Bio_1hIL1_01	48_13_A_KOp65_p65_HA_mTb_Dox_Bio_1hIL1_02	49_13_A_KOp65_p65_HA_mTb_Dox_Bio_1hIL1_03	89_27_B_KOp65_p65_HA_mTb_Dox_Bio_1hIL1_01	90_27_B_KOp65_p65_HA_mTb_Dox_Bio_1hIL1_02	91_27_B_KOp65_p65_HA_mTb_Dox_Bio_1hIL1_03	17_3_A_KOp65_p65_HA_mTb_Bio_01	18_3_A_KOp65_p65_HA_mTb_Bio_02	19_3_A_KOp65_p65_HA_mTb_Bio_03	59_17_B_KOp65_p65_HA_mTb_Bio_01	60_17_B_KOp65_p65_HA_mTb_Bio_02	61_17_B_KOp65_p65_HA_mTb_Bio_03	38_10_A_KOp65_p65_HA_mTb_Bio_1hIL1_01	39_10_A_KOp65_p65_HA_mTb_Bio_1hIL1_02	40_10_A_KOp65_p65_HA_mTb_Bio_1hIL1_03	80_24_B_KOp65_p65_HA_mTb_Bio_1hIL1_01	81_24_B_KOp65_p65_HA_mTb_Bio_1hIL1_02	82_24_B_KOp65_p65_HA_mTb_Bio_1hIL1_03	20_4_A_KOp65_p65_HA_mTb_Dox_01	21_4_A_KOp65_p65_HA_mTb_Dox_02	22_4_A_KOp65_p65_HA_mTb_Dox_03	62_18_B_KOp65_p65_HA_mTb_Dox_01	63_18_B_KOp65_p65_HA_mTb_Dox_02	64_18_B_KOp65_p65_HA_mTb_Dox_03	41_11_A_KOp65_p65_HA_mTb_Dox_1hIL1_01	42_11_A_KOp65_p65_HA_mTb_Dox_1hIL1_02	43_11_A_KOp65_p65_HA_mTb_Dox_1hIL1_03	83_25_B_KOp65_p65_HA_mTb_Dox_1hIL1_01	84_25_B_KOp65_p65_HA_mTb_Dox_1hIL1_02	85_25_B_KOp65_p65_HA_mTb_Dox_1hIL1_03	EV_-IL1_1	EV_-IL1_2
27.9692	27.5162	27.5838	27.0038	26.9151	26.8985	27.6792	27.5606	27.5499	27.5821	27.6002	27.5369	27.4742	27.5468	27.5117	27.4423	27.3161	27.2883	27.5443	27.529	27.4807	27.3397	27.3295	27.2839	22.9059	23.2605	23.4197	25.3879	25.6301	25.4972	22.8031	23.1147	23.1104	24.8021	24.9262	24.9924	18.5396	19.8237	19.551	20.0676	20.5736	20.2612	20.4969	20.9528	20.7218	20.023	20.1252	20.1618	27.6897	26.9391
24.5327	24.1603	24.2351	23.8407	23.7453	23.8108	25.3131	25.251	25.214	24.0961	24.2437	24.1119	25.4063	25.3791	25.35	25.1168	25.0366	24.9678	25.5067	25.4256	25.3395	25.0503	25.0718	25.0202	25.9655	26.1837	26.2334	26.5295	26.6475	26.4986	25.2339	25.3647	25.3065	26.1496	26.2165	26.1485	25.7609	26.1451	25.9509	25.7949	25.9644	25.7913	26.1761	26.2661	26.2804	25.8511	25.8246	25.8277	24.3093	23.7989
24.7944	24.6157	24.6464	24.0019	23.9617	24.0145	24.6791	24.6667	24.6863	24.5274	24.6288	24.5723	25.2974	25.3683	25.3596	25.1098	25.047	25.0714	25.583	25.5933	25.5253	25.3267	25.3428	25.319	20.0862	20.5579	20.7662	22.3611	22.6063	22.4346	20.4231	20.8697	20.8526	22.2744	22.4942	22.6191	15.6824	17.5434	17.2752	16.7172	17.6035	17.3918	17.7883	18.3993	18.4843	17.6254	17.9565	17.9005	24.6855	23.9927
26.3282	26.0754	26.0893	25.0761	25.0508	25.0527	26.5641	26.4626	26.5133	25.5967	25.5741	25.4873	27.0652	27.0528	26.9748	26.2144	26.1841	26.176	26.9329	26.8799	26.7967	26.3175	26.314	26.1958	27.1802	27.1545	27.1474	27.151	27.0897	27.0036	26.4208	26.4571	26.386	27.0124	27.0087	26.9578	27.1081	27.1653	27.0597	26.6162	26.6488	26.498	27.382	27.3241	27.2247	26.6634	26.6351	26.5635	26.1643	25.0599
26.1798	25.8378	25.9687	25.3642	25.3562	25.3737	25.8909	25.8589	25.8736	25.9041	25.921	25.8356	24.5843	24.7228	24.7248	25.0125	24.9587	25.0154	24.857	24.9404	24.919	25.3251	25.3392	25.3128	20.7885	21.1669	21.3969	23.3557	23.612	23.5148	20.7904	21.0437	21.1438	22.521	22.7052	22.7895	18.0389	18.8566	18.8434	19.2263	19.7136	19.4881	19.2925	19.6334	19.6097	19.1708	19.3349	19.401	25.9954	25.3647
23.1855	22.8779	22.9212	22.9091	22.8688	22.8997	23.4908	23.3352	23.4021	23.1921	23.2881	23.2693	22.6155	22.6354	22.6227	22.8531	22.8219	22.8433	22.9209	22.8805	22.8444	23.1844	23.2664	23.1626	18.1339	18.9241	19.0524	22.0442	22.2792	22.1152	18.4251	18.9778	18.8823	20.8534	21.1334	21.1616	9	9	12.2546	13.0223	13.8977	13.938	12.6164	14.5282	13.5832	15.2478	14.0268	14.1732	22.9949	22.8926
24.858	24.5609	24.5729	23.4656	23.3637	23.4978	25.0204	24.912	24.9242	24.117	24.0862	23.9965	25.54	25.5143	25.4533	24.7852	24.6342	24.6297	25.3681	25.3062	25.2759	24.9429	24.9552	24.8389	25.4753	25.5792	25.6577	25.1418	25.3055	25.1753	24.5228	24.6029	24.583	25.3278	25.3799	25.4251	25.3234	25.6117	25.4613	24.5173	24.6686	24.5985	25.6673	25.7086	25.6647	24.7715	24.7257	24.7361	24.6639	23.4424
23.9685	23.9385	23.9471	24.5678	24.704	24.764	24.1035	24.2195	24.1933	24.6407	24.8128	24.8175	22.2528	22.4271	22.4655	23.11	23.3083	23.2765	22.9225	22.9983	22.993	23.362	23.5198	23.5714	13.2976	15.4944	15.8173	19.5913	19.8466	19.8651	15.7653	16.9343	16.8762	19.0979	19.5261	19.6881	9	12.0266	9	12.9496	13.8309	14.0556	11.037	9	13.4331	9	12.7574	14.1111	23.9514	24.6786
24.4271	24.1893	24.2619	23.6807	23.7394	23.8076	24.2266	24.253	24.2326	23.8556	23.9598	23.9152	24.7384	24.7496	24.761	24.319	24.348	24.3543	24.726	24.715	24.7017	24.5843	24.6329	24.6183	18.8031	19.2962	19.4644	20.8212	21.0596	20.9215	18.6379	19.2023	19.0098	20.8857	21.0957	21.1777	15.0459	16.8023	16.7167	15.2836	16.4182	16.3683	16.5476	17.0616	17.2222	15.4662	16.3773	16.596	24.2928	23.7426
26.409	26.0829	26.0244	25.9465	25.8971	26.018	26.0284	26.0125	25.9431	26.1775	26.1078	26.1411	24.8901	24.9271	24.8981	24.957	24.8091	24.8894	25.1671	25.2168	25.1345	25.0669	25.0961	25.1491	20.7268	21.2122	21.4322	22.9471	23.143	23.0348	20.5922	20.9243	20.9217	22.5408	22.6711	22.7657	17.9001	18.7059	18.8884	19.4928	19.8252	19.7611	18.5616	18.8326	18.8702	18.2015	18.7802	18.7468	26.1721	25.9539
9	9	9	9	9	9	9	9	9	9	9	11.4177	13.1141	13.7826	13.6409	14.2711	14.3676	14.4649	13.418	13.4232	13.7113	14.4731	14.2438	14.1897	9	9	9	9	9	9	9	9	9	9	9	9	9	9	9	9	9	9	9	9	9	9	9	9	9	9
25.2004	24.9974	24.9912	24.8042	24.7863	24.6995	24.992	24.9299	24.902	24.705	24.8242	24.7855	24.2849	24.3552	24.231	24.2017	24.2019	24.18	24.321	24.2326	24.1713	24.3222	24.3062	24.2785	17.5024	18.1622	18.5003	20.3006	20.6545	20.602	17.5425	18.2448	18.3203	19.9211	20.3661	20.4479	14.3543	16.3305	16.1136	15.9365	16.8021	16.4514	16.234	16.9473	16.9391	15.9229	16.4083	16.2208	25.063	24.7634
23.4646	23.3875	23.4345	22.8835	22.9686	22.9407	23.4473	23.4893	23.469	23.2091	23.3465	23.3378	22.469	22.6289	22.636	22.1832	22.295	22.2816	22.4599	22.6231	22.5487	22.133	22.2396	22.2362	16.4668	16.622	16.9686	18.1762	18.4498	18.3492	13.5794	15.1646	15.5751	18.0823	18.5183	18.6288	15.9066	16.1399	11.2056	15.6756	11.2104	9.91751	16.185	16.2931	16.3591	15.9226	9	9	23.4289	22.9309
24.5508	24.3828	24.4102	24.0535	24.0884	23.9745	24.6099	24.595	24.5613	24.2437	24.2119	24.2011	24.7166	24.7918	24.7757	24.3833	24.2985	24.2453	24.9067	24.8429	24.7957	24.7249	24.6938	24.75	21.2151	21.5122	21.6059	23.172	23.3066	23.1915	21.6305	21.8647	21.8226	23.14	23.2781	23.341	20.7451	21.1661	21.1207	20.8635	21.112	21.0158	21.5201	21.6668	21.6666	20.9969	21.2171	21.1804	24.448	24.0388
26.2491	26.0903	26.1801	26.1742	26.2543	26.5124	26.1345	26.1519	26.281	26.0414	26.0154	26.1784	25.1254	25.3179	25.1943	25.157	25.2161	25.2416	25.5546	25.6081	25.5591	25.7962	25.8605	26.0261	19.6066	20.3099	20.5776	21.7385	22.0386	21.7702	19.7891	20.2661	20.4373	21.4165	21.7752	21.7711	17.6278	18.7631	18.7429	19.325	19.6399	19.606	18.3418	19.0274	19.21	18.7248	18.9757	19.2088	26.1732	26.3136
24.6458	24.1654	24.2768	24.361	24.4052	24.4546	24.6793	24.5769	24.5642	24.47	24.5172	24.4873	24.2726	24.2768	24.2861	24.585	24.4585	24.5059	24.4155	24.3882	24.3233	25.0456	24.9991	24.9143	21.6827	21.9799	22.1973	24.2526	24.3959	24.2971	21.8689	22.1492	22.1982	23.3922	23.5965	23.6478	19.8539	20.4316	20.355	20.634	20.9732	20.8864	20.7237	21.0039	21.0009	20.8229	21.0013	20.9988	24.3626	24.4069
20.9144	20.5139	20.5647	19.8512	19.8363	19.7645	20.723	20.5976	20.6015	20.4883	20.6631	20.3799	23.8836	23.7118	23.7413	23.4215	23.1653	23.3268	23.9956	23.9613	23.8876	23.7219	23.6393	23.6749	21.007	20.502	21.318	22.4443	22.5455	22.4512	20.8437	21.2672	21.2444	22.497	22.5117	22.5964	20.3762	18.6086	20.4526	19.7106	18.5779	20.0247	20.782	20.6546	20.595	20.0996	20.3716	20.3247	20.6643	19.8173
23.225	22.9924	23.0287	22.5603	22.6014	22.6025	23.1337	23.1965	23.1556	23.171	23.2319	23.2526	21.3991	21.6971	21.5399	21.6001	21.747	21.5893	21.81	22.0282	21.758	21.4457	21.5139	21.5217	15.8033	16.8758	17.286	20.5071	20.897	20.6991	14.2006	15.7205	15.8467	18.5017	18.9571	18.7922	9	9	12.9724	13.6449	14.9301	15.7151	9	12.7558	13.1599	9	9	9	23.082	22.5881
23.0609	22.9213	22.9599	23.1037	23.2078	23.2138	23.0908	23.0999	22.9922	23.3062	23.362	23.261	23.8665	23.9498	23.8832	23.8935	23.8834	23.8437	24.0939	24.1151	24.0483	24.2557	24.223	24.2736	19.366	19.8273	19.9086	21.8593	22.0372	21.8876	19.7187	20.1508	20.1904	21.7109	21.9365	21.9607	16.3281	17.2596	17.1972	17.0512	17.5441	17.3968	18.1523	18.3117	18.3148	17.7172	18.0311	17.9791	22.9807	23.1751
23.5366	23.4966	23.4122	23.6981	23.7029	23.7623	23.4725	23.5182	23.4844	23.4124	23.5197	23.4884	20.9962	21.1373	21.2466	21.6852	21.7353	21.6461	21.3057	21.3941	21.4063	21.8258	21.8333	21.7952	15.0279	15.5416	16.3754	19.8741	20.1143	19.9291	13.8916	14.7328	14.8709	17.7287	17.9523	18.1178	9	12.2499	12.0981	15.6241	16.4351	16.1716	12.8866	13.1309	13.2488	10.6383	10.6789	12.5934	23.4818	23.7211
24.0609	23.9155	23.9353	23.3742	23.4246	23.4448	23.2398	23.2656	23.2371	22.6541	22.8446	22.759	23.5829	23.7693	23.74	23.6973	23.6317	23.728	23.9738	24.0434	24.0492	23.4	23.4357	23.4329	24.2224	24.4867	24.5727	24.3966	24.6009	24.5388	23.0915	23.4527	23.4447	24.3976	24.5725	24.6302	23.2805	23.7167	23.6232	23.8763	24.1331	24.0687	23.3113	23.6042	23.5464	23.8912	23.996	23.93	23.9706	23.4145
23.7903	23.5608	23.5429	21.6026	21.435	21.5735	23.7903	23.8178	23.8312	22.757	22.7937	22.7511	24.7977	24.7707	24.7045	23.6891	23.5904	23.5648	24.62	24.5629	24.4703	23.6699	23.6319	23.6139	24.5355	24.6835	24.7701	24.3224	24.4236	24.3192	23.6936	23.8408	23.845	24.3363	24.3713	24.3932	24.5321	24.86	24.6826	23.8673	24.0572	23.9114	24.7778	24.8689	24.764	23.9557	24.0043	23.9635	23.6313	21.537
22.974	22.9694	22.9692	22.5451	22.4782	22.485	22.9868	22.948	22.9967	22.956	23.0569	23.0481	23.2416	23.3844	23.3861	23.564	23.6527	23.6909	23.5536	23.628	23.6243	23.7408	23.8004	23.8515	16.1718	16.9252	17.0173	20.1466	20.3874	20.2156	16.7289	17.3944	17.3783	19.6538	19.871	19.9721	11.3159	12.9618	12.3811	13.4921	15.4925	15.4468	13.5458	14.6545	15.3846	13.4441	15.1754	15.1219	22.9709	22.5028
23.0808	22.7437	22.8258	22.722	22.7223	22.6956	22.9005	22.7971	22.8476	23.0768	23.2052	23.0943	22.9406	23.0246	22.9667	23.1182	23.0091	23.0832	23.1828	23.1302	23.0866	23.3287	23.3848	23.3372	15.2143	16.132	16.6942	19.5423	19.9455	19.7886	16.0874	16.9612	17.1439	19.0078	19.4257	19.5859	11.2263	11.889	9	9	13.3055	12.7876	9	13.2264	12.6934	9	9	10.7081	22.8834	22.7133
23.5894	23.3672	23.3813	23.0351	23.046	23.0984	23.4086	23.3253	23.3192	23.459	23.5049	23.4581	23.1528	23.141	23.199	23.2195	23.1626	23.1047	23.2846	23.3051	23.275	23.2952	23.3893	23.3957	17.1413	17.7938	18.1694	20.2092	20.5615	20.4546	17.7095	18.2393	18.3834	20.1076	20.3237	20.4877	12.8108	14.8753	15.5048	14.2976	15.6364	15.7421	15.0231	15.8841	15.6538	15.274	15.6916	15.4872	23.446	23.0598
18.6888	18.4816	18.5998	18.3027	18.4075	18.1908	18.6139	18.7687	18.5691	19.1543	19.1594	19.2059	20.821	20.8936	20.9139	20.9819	21.0006	20.8911	21.2556	21.3065	21.2869	21.3437	21.3365	21.3153	14.8479	15.6779	15.7271	19.2426	19.4593	19.3586	15.9364	16.6461	16.6922	18.6666	18.9321	19.1271	12.4472	13.6348	12.9898	12.9889	13.6756	14.0623	13.7069	14.5436	14.3925	14.8823	13.9971	14.3556	18.59	18.3003
23.1679	22.7882	22.8673	22.4983	22.5497	22.5956	22.7405	22.6373	22.7243	22.4536	22.5607	22.5103	23.0931	23.0717	23.0261	22.819	22.7944	22.7799	22.7588	22.736	22.7282	22.6281	22.6436	22.6756	16.8422	17.3114	17.7728	20.7208	20.928	20.789	16.9209	17.5665	17.5709	19.6944	19.8461	20.0347	14.4604	15.9011	15.9072	16.2931	16.7443	16.7423	16.4102	16.7593	16.7269	15.9264	16.2871	16.4785	22.9411	22.5479
24.5168	24.2074	24.1889	23.7515	23.8258	23.6882	24.2579	24.1551	24.2351	24.3422	24.3086	24.3647	23.973	23.9273	23.8983	24.2302	24.1584	24.1395	24.3121	24.4985	24.2079	24.478	24.5288	24.4697	18.6314	19.1638	19.4554	21.3611	21.6891	21.6203	18.8933	19.4343	19.5316	21.0433	21.3937	21.4729	16.2798	17.4837	17.3082	17.5883	18.2377	18.1328	17.5642	17.9448	18.0478	17.2872	17.6049	17.8286	24.3043	23.7552
24.4693	24.3582	24.4209	24.3201	24.2029	24.4098	24.5069	24.4641	24.4211	24.4581	24.5877	24.51	22.5813	22.6562	22.6823	23.5919	23.5878	23.4701	23.2397	23.3091	23.264	24.1125	24.0639	23.9439	17.9609	18.1544	18.4424	21.8677	21.9293	21.9618	18.2191	18.5999	18.6034	20.4594	20.5763	20.748	11.8541	13.2496	15.955	17.1088	16.8612	17.1456	15.9841	16.126	16.3717	16.1537	17.3317	16.4195	24.4161	24.3109
16.2345	16.8683	16.7875	16.4297	16.6595	16.433	14.7789	15.9496	16.1724	16.214	16.2917	16.706	17.7694	17.4272	17.8514	17.3486	17.6891	17.6485	18.0706	18.0631	17.9268	18.4706	17.9806	18.3334	9	11.0524	11.4399	16.3809	16.8313	16.9613	9	9	9	15.1335	15.7022	15.5984	9	9	9	13.1476	13.4781	13.2341	9	9	9	9	9	9	16.6301	16.5074
24.1084	24.0144	24.0038	23.4696	23.4879	23.5167	23.7265	23.6572	23.6162	23.6677	23.7102	23.7496	24.248	24.3567	24.2695	24.4878	24.5209	24.4822	24.5068	24.4772	24.4347	24.3167	24.3484	24.4313	18.3351	18.9127	19.0956	21.3176	21.4366	21.2057	18.4561	18.994	18.9007	20.4602	20.7605	20.7048	16.1089	16.9677	17.1066	16.8235	17.5214	17.324	17.217	17.7312	17.9362	16.5032	17.0453	16.9102	24.0422	23.4914
21.9036	21.8649	21.841	22.1399	22.2803	21.9859	22.5145	22.3928	22.5324	21.9271	21.9764	22.1056	22.1148	22.1088	22.1602	22.1637	22.2419	22.3107	22.6171	22.5747	22.5039	22.6395	22.7577	22.5989	19.0825	19.6549	19.8115	21.9174	22.1704	22.0158	19.8563	20.2495	20.21	21.5704	21.7634	21.8668	20.0605	20.7638	20.5915	20.2533	20.8954	20.7531	21.1813	21.5204	21.4657	21.047	21.156	21.2007	21.8698	22.1353
24.0616	23.8124	23.8618	24.0314	23.9994	23.9781	24.0897	23.9207	24.0166	24.0876	24.0883	24.0514	22.6174	22.7773	22.7072	23.2197	23.1761	23.324	22.7633	22.8318	22.8164	22.8965	22.9308	22.8876	21.1674	21.6453	21.8184	21.8695	22.1008	22.0679	20.0502	20.5826	20.6202	21.7762	22.097	22.1832	19.9535	20.5099	20.6111	21.1753	21.5148	21.5757	20.0903	20.4367	20.4643	20.5057	20.8054	20.8519	23.9119	24.0029
20.3636	20.2643	20.6996	20.6568	20.8581	20.9788	20.4188	20.5049	20.3729	20.8605	20.763	20.6832	22.2274	22.3745	22.2491	22.3172	22.2958	22.1852	22.5455	22.552	22.5065	22.7372	22.7517	22.7732	16.8133	17.5722	17.9163	20.0188	20.3688	20.2763	17.3916	17.902	17.7946	20.0916	20.3533	20.2701	13.51	14.4284	14.3865	13.981	14.7648	14.9282	15.1321	15.2732	15.3578	14.2024	14.9505	15.1857	20.4425	20.8313
23.7366	23.4992	23.5641	23.3852	23.3138	23.3439	23.6699	23.5811	23.5988	23.6954	23.7063	23.6452	22.8391	22.947	22.8899	22.8692	22.7747	22.6839	22.9584	22.9007	22.8346	22.7957	22.853	22.7127	18.964	19.2461	19.3397	20.9147	21.0634	20.9377	17.8137	18.1539	18.1879	19.61	19.7882	19.787	17.7365	18.5054	18.388	18.7281	18.8929	18.7847	18.3525	18.6558	18.5822	16.8543	17.1811	17.164	23.6	23.3477
13.701	13.8259	13.7875	12.8235	9	13.105	13.1409	13.3582	14.009	12.514	13.5875	13.664	15.2689	15.7687	15.595	14.4911	15.0565	15.3214	15.4758	15.5746	15.7317	14.845	15.2338	15.4533	9	9	9	9	12.9353	12.1741	9	9	9	12.2949	9	10.5797	9	9	9	9	9	9	9	9	9	9	9	9	13.7714	11.6428
21.8888	21.8829	21.8982	22.0393	22.1495	22.1536	22.1591	22.2205	22.2803	22.3109	22.4059	22.4626	22.241	22.2016	22.2493	22.5507	22.6091	22.5025	22.5803	22.6166	22.5825	22.7157	22.7577	22.7749	15.4717	16.5028	17.2338	20.1562	20.3936	20.1716	17.0519	17.7217	17.6677	19.6727	19.814	19.9696	11.9029	14.1442	14.1941	14.785	15.6167	15.4548	14.5309	15.6103	15.7363	16.3258	16.9653	16.3137	21.89	22.1141
20.2441	20.2437	20.065	20.6317	20.775	20.7944	20.2232	20.2431	20.2544	20.2412	20.187	20.3609	22.1023	22.1023	22.1124	21.8523	21.977	22.0353	22.1852	22.2113	22.0895	22.3348	22.4155	22.3286	16.7939	17.4638	17.6219	20.8936	21.1385	21.0309	17.7197	18.0958	18.248	20.0979	20.2903	20.4242	16.4495	17.3169	17.2451	16.7204	17.5254	17.3912	17.813	18.1891	18.2646	17.5263	18.0132	18.0441	20.1843	20.7337
22.35	22.0591	22.0241	22.6459	22.5944	22.7482	22.1544	22.3809	22.1121	22.666	22.8263	22.6929	22.3261	22.3297	22.3705	22.7917	22.7381	22.7531	22.6797	22.8306	22.6478	22.9524	23.0351	23.16	14.6467	14.9944	15.8016	18.7095	19.0799	18.8754	15.8767	16.1582	16.1601	18.4869	18.8262	18.9858	9	12.528	11.7194	12.2646	13.2952	13.3125	9	13.2669	13.3181	12.8529	13.3989	13.6149	22.1444	22.6628
23.543	23.3855	23.3979	23.4064	23.4767	23.4735	23.6023	23.5097	23.5337	23.5114	23.4505	23.4849	20.8783	20.8184	20.892	21.0534	20.9459	20.9503	21.3138	21.2129	21.1741	21.3986	21.3327	21.3307	14.5582	15.1023	15.3146	17.6978	17.8733	17.8223	14.8014	15.1964	15.2562	16.7851	16.8996	17.2373	9	11.0672	10.9051	9	9	11.5291	9	9	11.4402	9	13.0366	9	23.4421	23.4522
23.4654	23.064	23.1199	23.0939	23.1823	23.1934	23.2144	23.1648	23.1431	22.9674	23.1596	23.174	23.1683	23.1829	23.2348	23.1778	23.1047	23.0605	23.1493	23.1604	23.0776	23.165	23.2051	23.0615	18.5501	18.9819	18.9862	20.4122	20.6381	20.4946	18.1785	18.5629	18.4315	19.8401	20.0356	20.0864	17.4155	17.8994	17.8431	17.6114	18.5557	18.3589	18.2598	18.4891	18.5437	17.4475	17.674	17.563	23.2164	23.1565
24.0789	23.9348	23.9906	23.5893	23.7085	23.7555	23.9197	23.9964	23.9302	23.6869	23.944	24.0053	22.6608	22.6766	22.8318	22.7604	22.8063	22.8054	22.7141	22.9167	22.9132	22.7368	22.9163	22.5746	15.225	16.3957	16.7886	18.7913	19.1175	19.0543	15.3269	16.6498	16.5177	18.6232	19.0492	19.0267	11.4574	12.3342	13.6402	12.4597	13.8864	14.4206	12.9479	13.9105	14.6493	12.4996	14.2251	13.1958	24.0014	23.6845
22.074	21.9199	21.9088	21.7071	21.7331	21.6654	22.0902	22.0306	22.4328	22.0016	21.9984	21.9659	22.0832	22.257	22.1224	22.2098	22.2402	22.2323	22.3621	22.6048	22.6211	22.6665	22.7075	22.7082	15.9403	15.8662	16.2492	19.2967	19.6798	19.6276	16.2645	17.5434	17.7957	20.9178	18.9029	19.2597	10.6108	20.3007	11.7615	17.9876	12.6873	12.9804	12.4761	13.2568	13.9135	12.8006	18.1073	18.3068	21.9676	21.7019
18.5315	18.2535	18.0491	19.0308	18.905	18.7241	18.0142	17.8934	18.0122	18.471	18.1877	18.2114	20.0204	20.2035	20.1437	20.3067	20.3025	20.2952	20.0109	20.0849	20.0095	20.8651	20.8507	20.8459	9	13.0147	9	17.1783	17.6715	17.7098	12.5797	9	13.7409	16.0386	16.4515	16.7568	9	9	9	9	9	11.5639	9	9	12.149	9	12.4638	10.2228	18.278	18.8867
20.1747	19.9383	20.0025	19.8239	19.8934	20.0463	19.9491	20.1398	20.1629	19.8053	20.2137	20.1801	21.8525	22.1295	22.0549	21.6389	21.7043	21.6787	22.1188	22.2348	22.2782	21.8606	21.9545	21.9515	17.7755	18.2993	18.6192	20.435	20.8412	20.8143	18.4441	18.8379	19.0849	20.4547	20.788	20.8814	14.5122	16.391	15.7168	15.1636	15.9641	15.8926	15.9218	16.7719	16.7922	16.1411	16.7059	16.7608	20.0385	19.9212
22.95	22.9911	22.9541	22.6229	22.657	22.7258	23.1219	23.2419	23.2245	23.0094	23.0713	23.0551	22.6308	22.8284	22.6636	22.8761	22.9353	22.9566	23.1765	23.1765	23.0789	23.4225	23.3897	23.3972	15.661	16.1862	16.5435	19.6502	19.9436	19.804	16.6415	16.9127	16.899	19.1794	19.4632	19.5557	12.4096	13.5327	13.2915	15.6879	16.162	16.0718	14.4547	15.2405	14.7761	14.1086	14.0468	14.6614	22.9651	22.6686
21.302	21.1779	21.2777	21.6966	21.652	21.7475	21.3575	21.3334	21.3495	21.4414	21.6452	21.65	22.4356	22.5917	22.7154	22.7871	22.8928	22.7687	22.776	22.9155	22.9217	23.0395	23.1491	23.0833	17.5762	17.8332	18.1733	21.0004	21.1932	21.0649	18.2822	18.5085	18.6373	20.0558	20.2402	20.3569	15.781	16.7738	16.8481	17.0959	17.3622	17.3198	17.2762	17.5946	17.6164	17.5018	17.6628	17.8369	21.2525	21.6987
23.0098	22.868	22.8755	22.4496	22.5293	22.5773	23.0748	23.07	23.0414	23.0887	23.182	23.0557	23.7119	23.6108	23.6586	23.6444	23.5752	23.6331	23.8988	23.7945	23.7457	23.9093	23.8552	23.8755	17.5702	17.5233	18.1859	20.0927	19.9805	20.1	17.9327	18.28	18.2674	19.8665	19.9791	20.0558	14.8177	15.8203	15.4267	16.1539	16.7663	16.4927	16.5235	16.9357	16.6446	16.1017	16.7305	16.8387	22.9178	22.5187
23.4884	23.2728	23.2772	22.4824	22.4892	22.4435	23.1994	23.188	23.1756	22.8718	23.009	22.9596	22.6601	22.6688	22.5783	22.8008	22.7775	22.6701	22.9407	22.9076	22.7828	22.8603	22.9182	22.8417	14.8207	15.4436	15.7004	18.0689	18.8853	18.544	15.5585	16.2785	16.4324	18.4398	18.5908	18.5025	9	9	9	10.5594	11.1682	11.8418	13.5195	13.5328	13.7244	13.1764	13.34	12.7171	23.3462	22.4717
21.8718	21.7918	21.7974	21.6911	21.7684	21.4637	22.0658	21.9958	22.1071	21.5537	21.7057	21.7042	21.7656	21.793	21.9075	21.6766	21.5789	21.6642	22.1303	22.2147	22.2062	22.1144	22.2357	22.0655	18.1359	18.4186	18.7133	20.9248	21.1954	21.1146	18.6973	19.1349	19.1181	20.3953	20.6061	20.841	17.8047	18.4708	18.5	18.2766	18.71	18.6999	18.8735	19.23	19.2509	18.7791	19.0451	19.0508	21.8204	21.6411
21.4212	21.3556	21.4221	21.3311	21.2172	21.3882	21.9904	22.0338	22.0412	21.7665	21.8982	21.8278	21.0474	21.2519	21.3081	21.5752	21.617	21.6311	21.6424	21.7555	21.7737	22.1255	22.1629	22.1328	14.5709	15.1624	15.7353	18.5406	18.8224	18.4024	15.8409	16.2083	16.2916	18.314	18.7805	18.8747	9	9	9	9	11.6723	9	9	9	9	9	9	9	21.3997	21.3122
23.2153	23.0013	23.0077	22.7333	22.6913	22.8169	23.0413	23.122	23.0915	23.0796	23.2711	23.2555	22.1615	22.3179	22.3183	22.5759	22.5624	22.4774	22.4122	22.4932	22.4833	22.6965	22.7401	22.6845	15.0311	15.785	15.5132	18.0611	18.4397	18.2001	14.7539	14.9773	15.3269	17.6344	17.9571	18.1436	11.8127	12.9826	12.2895	13.1169	13.3757	11.3705	13.9048	13.1671	13.7465	12.2857	12.356	12.7866	23.0748	22.7472
23.2357	22.7743	22.8714	22.9415	22.7444	22.8033	23.1021	23.0039	23.0062	22.8798	23.1927	22.9332	24.1588	23.9462	24.0127	24.0137	23.8226	23.8579	24.2713	24.1834	24.0576	24.2694	24.2348	24.1254	18.5739	18.7689	18.9126	20.6633	20.9095	20.7548	18.854	19.1493	19.1415	20.4506	20.7292	20.8489	17.3182	18.0204	17.9248	18.1209	18.52	18.3856	18.2669	18.5248	18.6166	18.238	18.5163	18.5506	22.9604	22.8297
23.8369	23.5877	23.5968	23.0999	22.9549	23.0385	24.5253	24.4691	24.4759	24.0402	24.0387	23.9097	23.16	23.3159	23.2797	23.6032	23.5581	23.5014	24.1647	24.1508	24.1195	24.3842	24.4376	24.3274	18.5768	18.8701	19.0262	22.3994	22.4697	22.3463	19.0226	19.2304	19.1366	21.1767	21.1827	21.1319	16.2999	16.993	16.6552	18.9639	19.2833	18.7244	17.7836	17.7259	17.5259	16.4732	16.5322	16.2362	23.6738	23.0311
20.6301	20.6925	20.7155	20.1726	20.4811	20.4575	20.9325	20.987	21.0518	20.8004	20.8895	20.9566	21.465	21.6322	21.6805	21.5273	21.5877	21.5421	21.6556	21.8567	21.8986	21.6281	21.7489	21.6895	15.6848	16.643	16.8164	18.885	19.3803	19.3206	16.4884	17.0623	17.0306	18.8179	19.3673	19.4103	14.0138	14.7999	14.8525	15.81	16.5443	16.2739	15.4229	15.9655	15.8676	15.3978	15.882	15.6996	20.6794	20.3704
20.953	21.074	21.0445	20.7503	20.8346	20.9299	21.1802	21.3442	21.3468	21.0678	21.2185	21.284	21.9517	22.0918	22.1678	21.7562	21.9332	21.923	22.2391	22.3579	22.1783	21.8125	21.9786	21.9625	14.6441	16.068	16.6415	18.6333	19.186	18.771	15.4829	16.7021	16.7668	18.3904	18.987	19.0975	9	11.4233	9	9	10.9043	11.3372	11.8607	13.4986	13.6917	9	11.8761	12.6503	21.0239	20.8383
23.4898	23.076	23.101	22.6452	22.5008	22.6419	22.9954	22.9313	22.9778	22.9141	23.0335	22.9614	23.6358	23.6609	23.6273	23.6233	23.4427	23.46	23.7201	23.6908	23.6674	23.5845	23.6625	23.5209	17.8932	18.2651	18.5298	20.8348	21.081	20.8456	18.2934	18.386	18.6229	20.5616	20.7795	20.7645	14.9142	16.3544	16.0011	16.5173	16.8766	16.7755	16.8694	17.3224	17.3992	16.9947	17.1201	17.312	23.2223	22.596
22.87	22.9146	22.9702	22.4982	22.6779	22.7981	22.6902	22.8302	22.863	22.6861	22.9413	22.831	21.9387	22.2192	22.2474	22.0798	22.2992	22.3696	22.1305	22.4031	22.368	22.2512	22.4573	22.4379	13.9332	14.8048	15.3314	18.2479	18.527	18.5452	15.1641	15.7102	15.9298	18.0287	18.2227	18.3953	9	11.6517	11.8794	11.7777	13.4406	12.9779	12.3047	12.9324	13.163	12.6111	13.6677	14.1983	22.9183	22.6581
23.3589	23.0381	23.0785	22.4877	22.4485	22.3654	22.9051	22.7647	22.6662	22.6652	22.7458	22.6871	22.7074	22.6101	22.6102	22.4438	22.2737	22.4432	22.6294	22.4589	22.5087	22.3738	22.4938	22.4406	15.9489	16.0334	16.9074	19.1907	19.4426	19.2837	16.15	16.3083	16.6544	18.4709	18.5964	18.9158	12.4937	14.0161	14.0675	13.5124	14.738	14.2101	14.6899	15.1911	15.0103	12.0136	13.1807	13.775	23.1585	22.4338
23.2094	23.1409	23.1618	22.726	22.8218	22.7693	22.5508	22.5776	22.6094	21.8658	21.98	21.9206	22.6579	22.7921	22.7478	22.6454	22.6444	22.6376	23.0156	23.0538	23.0334	22.2497	22.3542	22.2589	22.9141	23.194	23.3076	22.9209	23.2122	23.0115	21.4759	21.9933	22.0359	23.2028	23.3864	23.4396	21.9095	22.3984	22.3073	22.075	22.5408	22.3993	21.8639	22.1644	22.1349	22.3366	22.5769	22.6472	23.1707	22.7724
15.8707	15.8759	15.6831	16.5032	16.941	17.2347	15.8003	16.1506	16.4476	15.9612	16.2527	16.3051	17.7278	18.3087	18.0643	18.2793	18.3439	18.1184	18.3144	18.5801	18.4666	18.5948	18.7524	19.0935	9	9	9	15.312	15.5915	15.1098	9	9	9	11.9443	11.7146	13.6315	9	9	9	9	9	9	9	9	9	9	9	9	15.8099	16.893
22.9531	22.3015	22.5907	22.5839	22.4394	22.7268	22.6796	22.4739	22.4885	22.7062	22.649	22.7833	23.743	23.8035	23.7074	23.6016	23.3611	23.3318	23.4007	23.4519	23.4004	23.2788	23.4171	23.403	18.8061	19.0682	19.2146	22.2197	22.4602	22.3197	17.7012	17.9373	17.8088	20.2627	20.1856	20.2853	17.5773	18.1576	18.0155	19.2576	19.4601	19.4505	18.0526	18.4102	18.2711	17.5658	17.7134	17.7785	22.6151	22.5834
21.2541	21.3282	21.4843	21.3355	21.5103	21.2662	21.2747	21.3234	21.2863	21.3004	21.3673	21.4007	20.9565	21.115	21.1146	20.8464	21.0242	20.845	20.8062	20.9128	20.8114	20.9923	20.8878	20.8476	9	11.5124	12.3587	17.2829	17.7995	17.765	9	9	10.8069	14.8204	15.4909	16.2468	13.1727	12.8748	13.2268	9	9	9	14.687	14.6902	10.6741	9	9	9	21.3555	21.3707
21.9735	21.8366	21.7739	21.2084	21.1358	21.0828	22.2419	22.3342	22.2286	21.8939	21.9086	21.8955	20.6256	20.682	20.8091	20.7543	20.7681	20.5288	20.7414	20.6951	20.4365	20.3608	20.3238	20.19	17.7627	18.4946	18.6618	21.166	21.4281	21.2178	15.4982	15.9906	16.1622	18.2988	18.5011	18.6871	16.6826	17.8974	17.7013	17.952	18.3415	18.2261	16.8833	17.2154	17.576	13.989	15.0268	14.8122	21.8613	21.1423
22.6227	22.4599	22.4692	21.9552	22.0303	21.926	22.2873	22.2805	22.2455	22.1895	22.3014	22.2607	22.5889	22.7065	22.7856	22.7791	22.797	22.8101	22.9765	23.0027	22.9734	22.802	22.8627	22.8995	16.1031	16.9079	17.0622	19.5061	19.9058	19.7079	17.3092	17.7036	17.8256	19.463	19.739	19.8789	9	11.5031	10.913	13.2562	12.0321	10.9783	13.0143	14.6104	14.1337	13.4974	14.2531	14.9536	22.5173	21.9705
22.0771	21.9238	21.926	21.9441	21.9594	21.9044	21.8023	21.8556	21.8608	21.9333	21.9726	22.0114	22.343	22.3404	22.2912	22.5277	22.5424	22.3815	22.5113	22.4282	22.3076	22.6407	22.497	22.5301	15.6747	16.4703	16.8714	19.5635	19.8462	19.8018	16.2307	16.5319	16.6618	18.7132	18.9551	19.1193	12.8791	13.96	13.6662	14.5932	15.3791	14.9167	14.4069	14.7198	14.9739	14.0426	14.4598	14.3333	21.9756	21.936
21.9574	21.8297	21.8511	21.9235	21.9842	21.9954	21.758	21.6303	21.7994	21.9396	21.9691	21.8495	20.3967	20.3443	20.5312	21.0519	21.0842	20.9856	20.4086	20.6583	20.5881	21.5154	21.4911	21.4668	14.4052	15.4773	15.879	18.4793	18.7632	18.53	9	13.1941	13.5267	16.9293	17.1528	17.4479	9	9	9	13.8448	14.6933	15.0169	9	9	10.6797	9	10.4883	9	21.8794	21.9677
23.811	23.7786	23.7929	23.413	23.5487	23.4418	23.6847	23.7642	23.7968	23.4085	23.5995	23.6283	22.2418	22.2215	22.2006	22.1613	22.036	22.1229	22.1817	22.3935	22.3374	22.0401	22.1058	22.035	15.0739	15.6393	16.1552	17.9795	18.5595	18.2423	14.7432	15.9049	16.1664	18.099	18.4529	18.4985	11.309	13.0853	13.6762	12.332	14.4712	14.1424	13.5852	14.1432	14.2755	9	13.3685	13.4411	23.7942	23.4678
22.0387	21.8245	21.8061	22.5408	22.4662	22.5255	22.2423	22.0336	22.1702	22.4208	22.4582	22.4672	20.9364	20.8617	20.7633	21.6457	21.5285	21.5984	21.2268	21.2291	21.0838	22.1816	22.1505	22.189	15.2117	15.6498	16.2018	19.3058	19.7591	19.5103	15.5904	15.7425	16.2955	18.2528	18.4069	18.6272	9	10.6253	9	12.4187	14.3725	14.1293	12.7012	13.3927	13.392	13.1946	13.6294	14.2269	21.8898	22.5108
22.6048	22.4591	22.3854	22.4322	22.7391	22.9339	22.3821	22.4639	22.4219	22.4293	22.6068	22.395	21.0364	21.2066	21.2013	21.914	22.1259	22.0314	21.6092	21.6571	21.2838	22.4556	22.5569	22.6555	15.9857	17.2955	17.3958	20.3077	20.7643	20.6235	16.7631	17.7997	17.5171	19.1801	19.5549	19.6556	9	13.0684	13.5082	12.3764	15.2096	15.7809	9	14.4151	14.5682	9	14.3123	14.7927	22.4831	22.7018
22.2664	21.7435	21.8947	21.5535	21.4533	21.4225	22.132	21.9221	21.8932	22.0647	22.1329	21.9734	22.7201	22.7597	22.7834	22.8961	22.7698	22.7807	22.9051	22.8957	22.8899	23.1373	23.1845	23.0796	15.696	17.0208	17.119	19.8152	20.0316	19.9202	16.3035	16.6887	16.9564	18.9184	19.238	19.2981	12.418	15.2791	15.5368	14.4008	15.8701	15.9325	14.6069	15.7162	15.9734	14.0662	15.3418	15.2694	21.9682	21.4764
22.8555	22.8165	22.9635	22.3955	22.1986	22.4928	22.9671	22.9687	22.9526	22.7765	23.0127	22.9128	22.3718	22.4715	22.5705	22.3728	22.5757	22.5467	22.612	22.7774	22.5692	22.588	22.6819	22.6988	14.1588	15.0054	15.5961	17.3846	17.8687	17.7348	14.4779	15.3624	15.312	17.1945	17.7346	17.7913	9	9	9	9	12.5083	13.1896	12.6611	12.1486	13.8686	9	9	10.4937	22.8785	22.3623
20.209	20.0966	20.1837	19.6292	20.1778	20.1244	19.8991	19.9484	20.0013	20.1598	20.1983	20.1573	21.8421	21.9237	21.8821	21.7635	21.7796	21.8781	21.9519	22.0742	21.901	21.8286	21.9682	22.086	16.7782	17.2149	17.5423	20.377	20.643	20.5827	17.2825	17.6832	17.7569	19.3608	19.6203	19.7843	15.3458	16.3314	16.478	16.4874	16.9392	17.1614	16.8135	17.3071	17.32	16.562	17.1512	17.379	20.1631	19.9771
21.8456	21.8933	21.9186	21.8598	21.9281	21.9631	21.8453	21.8816	21.8588	21.7632	22.051	22.0282	21.2767	21.3758	21.4505	21.2928	21.4917	21.5838	21.3264	21.4541	21.309	21.2561	21.3781	21.3352	10.7801	11.4062	11.6904	16.6177	17.2874	17.2349	9	11.7107	12.8662	15.478	16.7079	16.5644	9	9	9	9	9	9	9	9	9	9	9	9	21.8858	21.917
22.7454	22.3832	22.5506	21.4661	21.3342	21.6402	22.2537	22.3803	22.3763	21.9983	22.3267	22.4131	22.2733	22.2349	22.2722	21.925	21.7924	21.9111	22.2706	22.2822	22.2676	21.9941	22.1246	22.0144	15.1521	16.0155	16.7208	18.8093	19.0139	18.9338	15.5658	16.8582	17.1317	18.6268	18.9364	18.9722	11.4628	13.731	14.9255	12.7678	13.9713	14.3735	13.5998	14.7282	15.2922	12.9689	14.4007	15.02	22.5597	21.4802
21.2225	21.1694	21.2727	21.4347	21.4414	21.5316	21.1472	21.3582	21.2984	21.4946	21.6282	21.5703	22.0375	21.9618	22.0448	22.2139	22.324	22.1245	22.1824	22.1543	22.0711	22.2924	22.4484	22.3594	16.0308	17.1164	17.5375	19.5218	19.8315	19.7084	16.4354	17.1006	17.1051	19.3187	19.6807	19.6657	9	12.3163	14.3086	13.4294	14.9337	14.6568	14.8148	14.7233	15.2925	13.9269	14.8253	15.4039	21.2215	21.4692
20.4758	20.3333	20.3101	19.9562	20.2471	20.2421	20.2473	20.3726	20.422	20.478	20.6568	20.6516	21.826	21.8391	21.8247	21.6777	21.7375	21.7578	21.886	21.8316	21.7598	21.7652	21.7575	21.8286	13.7617	14.4957	15.1881	18.4871	18.8509	18.6451	14.4391	15.0408	15.19	18.3123	18.5158	18.393	9	9	9	9	9	9	10.8445	9	9	9	10.7367	9	20.373	20.1485
23.7721	23.684	23.7942	23.5615	23.4618	23.5687	23.5009	23.5236	23.449	23.8318	23.9547	23.9603	21.8235	22.2029	22.1261	22.5705	22.6464	22.6081	22.3936	22.4948	22.3363	22.8031	22.8531	22.7937	15.6626	16.6177	16.8487	19.2529	19.4446	19.3415	15.6293	16.7842	16.8329	18.4239	18.7355	18.8344	9	13.4176	13.2301	13.038	14.293	14.2652	9	13.8937	13.8296	13.2579	13.603	13.3235	23.7501	23.5307
22.6389	22.1988	22.3561	21.5194	21.4727	21.4434	22.3045	22.0792	22.0541	21.9582	21.9962	22.0329	21.9407	22.0218	22.0231	21.8428	21.8172	21.777	21.9903	22.0284	22.0098	21.4166	21.2868	21.2704	18.6416	19.0843	19.2438	20.1417	20.4573	20.3052	18.1749	18.3659	18.497	19.7019	19.6815	19.9823	18.2498	18.7746	18.5932	19.4405	19.8058	19.6837	18.9877	19.0294	19.1643	18.6646	18.8752	18.9271	22.3979	21.4785
22.1222	21.8059	21.9102	21.4697	21.3855	21.4408	21.8078	21.754	21.8309	22.2041	22.3012	22.1516	22.0788	22.2752	22.2856	22.3869	22.2375	22.2964	22.6718	22.7215	22.7486	22.9534	22.9355	22.8877	15.6819	16.3123	16.2461	19.0671	19.2728	19.3035	16.3053	16.6114	16.5318	18.9627	18.8894	19.1875	9	11.8234	11.9471	9	13.3058	12.6102	13.6545	14.1769	14.0801	13.2376	14.5038	14.1781	21.9461	21.432
23.0607	23.0941	23.1179	23.0933	22.9084	23.0212	23.2653	23.221	23.1987	23.1348	23.2088	23.1362	22.8091	22.9084	22.8395	22.9997	23.0034	23.0092	23.0047	23.0888	23.0108	23.0245	23.0479	23.1416	16.8836	17.6081	17.7607	19.6541	19.8075	19.9045	17.2992	18.0763	18.0929	18.8697	19.4058	19.428	13.8733	15.4152	15.7228	16.5311	17.2702	17.2104	15.5287	16.4592	16.2751	13.3126	15.8859	16.0663	23.0909	23.0076
23.0253	22.7487	22.7323	22.2018	22.284	22.3913	22.8874	22.7932	22.9023	22.7569	22.8313	22.8137	22.1359	22.2553	22.2417	21.9899	21.8453	21.9126	22.0533	22.1809	22.1402	21.8614	21.9734	21.9501	18.9486	19.4836	19.6974	21.0587	21.3446	21.2792	17.464	18.0659	18.1444	19.6729	20.0386	20.0692	17.3106	18.333	18.0199	18.6767	19.3243	19.0198	17.5774	18.2794	18.0099	17.1543	17.3412	17.3806	22.8354	22.2924
22.5704	22.5977	22.3847	21.6829	21.7469	21.736	22.3174	22.2931	22.1911	22.6931	22.7455	22.689	20.7552	21.0308	20.8437	21.1879	21.9988	21.177	21.1807	21.3311	21.2232	21.4071	21.5116	21.616	10.7405	11.1815	13.3798	16.2375	16.8717	16.7449	11.2996	11.9846	13.1417	15.3578	15.8167	16.3752	9	11.3767	12.1539	12.3496	12.6384	9	9	11.3983	11.6568	12.6989	12.2303	12.8192	22.5176	21.7219
22.8515	22.8107	22.7727	22.6153	22.7259	22.7834	22.7195	22.8057	22.7834	22.7811	22.814	22.9454	21.3779	21.609	21.7293	21.7822	21.9924	21.9894	21.499	21.7154	21.7333	21.7789	21.9516	21.939	14.2922	14.5847	15.2666	17.7715	18.187	18.0213	14.5296	15.0437	15.3495	16.8606	17.6441	17.9027	10.2994	13.0746	12.0258	12.4459	13.2662	13.5021	9	13.3619	12.5371	11.8619	9	11.979	22.8116	22.7082
17.8213	17.5561	17.5659	17.5878	17.5471	17.8447	17.1561	17.1631	17.3077	17.4576	17.2444	17.4533	19.0558	19.1952	19.1828	19.0519	19.2063	19.195	19.5058	19.6666	19.569	19.5904	19.6026	19.6849	9	10.7683	12.5593	17.8035	18.0133	18.0043	12.6278	13.2868	14.4671	16.4847	16.7423	17.207	9	9	9	9	9	9	9.72981	9	10.6068	9	9	9	17.6478	17.6598
21.9227	21.9959	21.9691	21.7051	21.8111	21.7727	21.7917	21.786	21.6651	21.7848	21.8351	21.7097	21.7402	21.7154	21.7905	21.7945	21.8989	21.9845	21.6677	21.7539	21.7139	21.9286	22.0235	22.0157	13.292	12.6214	13.9518	17.7584	18.2756	18.2092	12.8534	13.9338	12.6865	16.5744	16.9102	17.2108	9	9	9	11.0752	11.212	9	12.29	11.3061	11.6497	9	9	9	21.9626	21.763
20.0311	20.06	19.9063	19.2921	19.0593	19.3946	19.8895	19.9836	19.9516	20.2414	20.3065	20.2273	21.3755	21.5616	21.5029	21.2578	21.3599	21.2427	21.6574	21.6437	21.6093	21.4965	21.5928	21.579	11.6847	13.7818	14.2909	17.3713	17.9865	17.6937	12.6112	14.4363	14.7915	17.3728	17.7515	17.8855	9	9	9	9	9	9	9	10.8978	9	9	10.2127	11.5726	19.9991	19.2487
21.7723	21.4299	21.7192	20.8631	20.8375	20.8262	20.8748	20.7735	20.8823	20.6312	20.7221	20.6546	21.5706	21.793	21.721	21.4367	21.6153	21.7414	21.7327	21.791	21.7335	21.648	21.7986	21.8495	22.7391	22.9982	23.0887	22.912	23.0667	22.9788	21.3161	21.5493	21.6101	22.672	22.8518	22.9156	21.4547	21.9784	21.8652	22.7203	22.8647	22.8204	21.9737	22.2529	22.2102	22.428	22.5289	22.5191	21.6405	20.8422
21.7235	21.7193	21.8351	21.3749	21.4118	21.6563	21.7126	21.7842	21.8395	21.5828	21.9288	21.8	21.7458	22.0131	22.1299	21.76	21.9266	22.097	21.8693	22.1603	22.2153	21.5912	22.0266	21.9653	15.6927	15.4735	16.3321	17.9393	18.4404	18.26	15.9052	16.2698	16.2763	17.8163	18.3092	18.7121	9	12	9	9	12.6337	11.0792	13.9124	13.8335	13.6487	13.118	10.2211	13.5535	21.7593	21.481
21.6382	21.2456	21.3521	21.6831	21.6047	21.5716	22.0797	21.926	21.9077	21.7561	21.7961	21.7508	19.3683	19.4701	19.538	20.2079	20.3526	20.3372	19.7352	19.6516	19.5916	20.6637	20.6547	20.5336	13.9882	15.0792	15.7665	19.5414	19.6403	19.6333	12.6003	14.1375	13.2588	16.6899	17.3273	17.3213	9	11.1016	12.6699	13.1417	14.9581	14.579	11.1022	11.517	12.7347	11.163	12.2552	12.1345	21.412	21.6198
21.8407	21.4551	21.5243	21.2599	21.4868	21.453	21.6665	21.5635	21.6128	21.5773	21.5226	21.4746	22.0536	22.0299	22.0224	21.7865	21.6709	21.7165	21.9739	21.9869	21.938	21.833	21.8994	21.9486	13.6068	14.0115	14.5825	17.3666	17.8009	17.6403	14.3599	14.8967	15.4184	17.0528	17.1944	17.4802	9	11.9636	11.8792	9	12.7365	12.3382	9	13.5028	12.652	9	12.619	13.127	21.6067	21.3999
22.302	22.05	21.9532	21.5126	21.6346	21.3979	22.1231	22.0671	22.0266	21.7689	21.835	21.7734	21.5588	21.5476	21.5332	21.1391	21.1279	21.0505	21.5149	21.5942	21.4957	20.9791	21.045	21.152	14.4793	15.3157	15.587	17.2971	17.4759	17.2997	14.7037	14.5524	15.3532	17.4617	17.4648	17.8492	9	10.6255	12.3406	9	12.4558	13.1045	9	13.1181	13.1066	9	12.0152	12.7984	22.1017	21.515
21.0815	21.0473	21.1013	21.2234	21.2875	21.0742	21.0977	21.1651	21.1615	21.1176	21.2797	21.2251	22.087	22.205	22.1603	22.1173	22.1367	22.1116	22.1851	22.2197	22.2521	22.2997	22.411	22.426	15.8101	16.691	17.02	19.5491	19.8921	19.7116	16.5051	17.4237	17.2304	18.725	19.2486	19.2929	11.525	12.8208	12.9956	12.1539	13.8633	13.6338	13.1281	14.6615	14.5771	11.4258	14.5918	14.7274	21.0767	21.195
22.9677	22.8904	22.9238	23.0077	23.0457	23.0803	22.7914	22.799	22.7647	22.8301	22.8966	22.9212	21.2884	21.4042	21.459	21.9948	22.0015	22.0475	21.4602	21.5004	21.536	22.024	22.1648	22.0858	16.0674	16.6362	16.9829	19.9491	20.186	19.955	15.9902	16.3904	16.4724	18.4278	18.7906	19.1132	12.0295	13.8229	13.6752	14.1243	14.6783	14.5937	13.9573	14.2312	15.3632	13.985	13.7527	14.381	22.9273	23.0446
22.094	21.7081	21.9144	21.7132	21.759	21.8345	21.9631	22.013	22.0295	21.9716	22.1424	21.9436	21.6568	21.774	21.9017	21.9799	21.8688	21.9639	22.0049	22.1308	22.1693	22.1057	22.1439	22.1442	15.109	15.526	16.1246	18.2289	18.8919	18.6101	15.978	16.4254	16.5437	18.0949	18.3676	18.6484	9	12.1855	11.7912	9	12.7294	13.123	9	13.4251	14.0255	9	13.3276	13.9792	21.9055	21.7689
23.761	23.7217	23.663	23.0888	22.8903	22.9213	23.6384	23.6861	23.6689	23.5244	23.4269	23.4565	24.7544	24.6922	24.6217	24.3614	23.8078	24.4151	24.5508	24.6822	24.6077	23.961	23.9663	24.1268	24.6975	24.3748	24.3391	25.1578	24.8996	24.8943	24.2665	24.1955	24.183	24.8073	24.4828	24.516	24.7804	24.4629	24.3886	24.791	24.5842	24.6791	25.0155	24.5187	24.5718	24.6165	24.4977	24.5976	23.7152	22.9668
21.1186	21.6569	20.7958	21.3402	21.2449	21.243	21.554	21.2339	21.2314	21.0643	20.9878	21.0808	20.3807	20.5529	20.4768	21.0793	20.8095	20.743	20.8601	20.7372	20.7371	20.9642	20.9988	21.0866	14.9796	15.2168	16.1745	18.9101	19.199	19.0416	15.0978	15.9728	15.8041	18.06	18.4494	18.6963	10.6203	10.9764	9	11.9521	13.4422	12.2431	13.7342	12.5471	12.246	12.4381	9	12.7278	21.1904	21.276
22.185	21.7494	21.7435	21.8736	21.8463	21.8157	22.2322	22.1099	22.0134	21.7082	21.6522	21.562	20.6361	20.6833	20.6158	20.6536	20.5391	20.3089	20.8822	20.8171	20.7276	20.8495	20.7593	20.6087	10.9165	13.3032	14.4142	17.4451	18.0082	17.7629	9	13.686	13.6547	15.9605	16.3313	16.3973	9	9	9	9	13.0593	12.1867	9	9	10.046	9	9	9	21.8926	21.8452
22.2789	21.9799	21.9637	22.3622	22.2425	22.298	22.2784	22.2197	22.2456	22.4966	22.5618	22.3906	20.5904	20.6574	20.4735	21.7089	21.4031	21.3337	20.7919	20.9308	20.7865	21.5855	21.6575	21.5237	17.8158	18.4543	18.6385	22.4455	22.6787	22.5385	15.9075	16.7074	17.0706	19.3175	19.5284	19.561	16.3542	17.3254	17.5296	19.2604	19.6112	19.4617	16.6171	17.3764	17.6884	16.1111	16.7573	16.8932	22.0742	22.3009
11.7719	13.808	13.2847	9	9	11.2555	11.8914	9	9	9	12.2889	9	13.5563	13.9656	15.5932	14.1009	13.0966	13.822	15.0036	14.6468	12.6088	12.584	13.0993	9	9	9	9	9	11.1124	9	9	9	9	9	9	9	9	9	9	9	9	9	9	9	9	9	9	9	12.9548	9.75183
23.9977	23.901	24.0491	23.9234	24.0738	23.9043	23.918	24.082	24.0814	23.855	24.0563	23.9828	22.7671	22.7964	22.8443	23.1412	23.1637	23.0503	23.0204	22.8189	23.0398	23.3369	23.3352	23.2448	17.9378	18.0409	18.234	20.377	20.5807	20.38	16.4388	16.6167	16.7805	18.5238	18.6158	18.8767	15.4188	16.3543	16.1417	17.6981	18.0333	18.0112	16.0172	16.2846	16.2383	14.2245	15.5599	15.7915	23.9826	23.9672
23.9965	23.7006	23.7628	23.5782	23.5098	23.5525	23.786	23.7215	23.7157	23.6574	23.667	23.6918	23.2996	23.1792	23.1702	23.2939	23.3049	23.3185	23.272	23.2101	23.1825	23.2173	23.2698	23.0515	18.5536	18.8285	19.0572	21.0224	21.1212	21.0726	18.381	18.5211	18.3978	19.9606	20.1101	20.1671	15.0102	16.2588	16.1366	17.9374	18.3393	18.2552	16.5977	17.2453	17.2546	15.5436	16.188	16.1993	23.82	23.5468
22.8038	22.534	22.5316	22.683	22.5862	22.6796	22.6759	22.6927	22.6609	22.772	22.7864	22.6728	21.4892	21.3671	21.3654	21.4203	21.359	21.2918	21.6316	21.4949	21.3044	21.7363	21.7317	21.5921	18.3734	18.7391	18.9045	20.06	20.4152	20.2299	17.607	18.0106	18.1444	19.1624	19.2193	19.4289	17.401	18.1338	18.17	17.7636	18.3141	18.1216	18.4413	18.6772	18.7009	16.5996	16.8122	16.8714	22.6231	22.6496
22.9523	22.6924	22.8157	22.65	22.6641	22.7776	22.8125	22.8428	22.8401	22.8328	22.9356	22.8327	20.9266	21.2038	21.2059	21.9702	22.0807	22.0066	21.6652	21.7824	21.7007	22.3388	22.5233	22.5625	15.1517	15.5799	15.5268	19.9122	20.1797	19.9572	15.8546	16.0958	16.148	18.2504	18.4937	18.6203	9	11.8194	12.3295	12.8495	14.1982	13.5749	12.8405	13.7362	13.6034	13.5595	13.5194	13.541	22.8201	22.6972
19.9942	19.6899	19.7122	18.7407	19.0948	18.8456	19.6195	19.8016	19.8776	20.0262	20.0657	19.8864	21.6549	21.8146	21.7435	21.4512	21.4564	21.4956	21.9517	21.9528	21.9838	21.6657	21.8839	21.8025	15.9901	16.8591	17.0692	19.41	19.5701	19.57	16.9037	17.4678	17.5679	19.3081	19.4072	19.583	10.796	11.7372	12.7248	12.1285	13.7029	13.6684	13.0965	14.168	14.5537	13.1619	14.0211	14.2788	19.7988	18.8937
21.2872	20.9461	21.0534	20.9445	20.794	20.9696	21.3028	21.2322	21.1758	21.2141	21.3073	21.2406	20.9	20.9369	20.89	21.0262	21.0827	21.0616	21.1542	21.0593	21.0507	21.0944	21.1699	21.1601	12.1771	13.2925	13.9079	16.9229	17.5214	17.3622	12.3037	14.2977	14.2288	16.3816	16.9246	17.0712	9	10.9103	9	9	9	11.8394	9	11.4665	11.7812	9	9	9	21.0956	20.9027
22.1272	21.9507	21.9952	21.3797	21.357	21.393	22.0491	21.9051	22.0022	22.0687	22.0578	22.106	20.6847	20.8112	20.7569	21.2566	21.2002	21.1252	21.0973	21.1048	21.0568	21.4393	21.471	21.4869	14.0731	14.4768	14.5585	17.3938	17.8535	17.7008	12.8127	14.0313	13.2777	17.0111	17.2803	17.2126	9	9	9	9	11.5688	11.771	14.9938	14.4763	14.1154	9	11.2941	9	22.0244	21.3765
19.7897	20.0689	20.0209	19.8162	19.9998	19.8674	19.8368	20.2298	20.1998	20.174	20.3351	20.4458	21.2162	21.4143	21.478	21.3669	21.6784	21.5745	21.4008	21.7134	21.6419	21.5356	21.6035	21.6937	15.2958	15.6589	16.3865	18.5896	18.9313	18.9384	15.314	16.4697	16.7152	18.3535	18.9018	19.1194	9	9	9	9	9	9	9	11.5907	9	9	10.9082	11.1367	19.9598	19.8945
22.0582	21.9226	21.9659	21.956	21.9649	22.0233	22.1308	22.1565	22.2053	22.2246	22.3058	22.3115	21.5883	21.6749	21.701	21.6437	21.7623	21.8557	21.4338	21.4914	21.4537	21.6722	21.7955	21.7731	13.2556	14.9362	15.0679	18.0602	18.2539	18.0642	9	12.1317	11.9959	16.3856	16.3765	16.8162	9	9	11.626	11.3082	13.3239	13.9882	13.0874	12.5737	9.89265	9	9	9	21.9822	21.9814
21.5703	21.4752	21.405	21.2816	21.6044	21.3011	21.3502	21.3941	21.3469	21.6432	21.6904	21.82	20.9571	21.0251	21.0321	21.0836	21.0068	21.0947	21.1645	21.1449	21.18	21.2428	21.0992	21.3197	12.8607	13.2764	13.5488	16.6989	16.9581	17.6017	12.833	12.7061	13.8378	16.4515	16.9756	17.2628	9	9	12.4261	9	10.9351	9	9	10.9713	9	11.6289	10.1611	9	21.4835	21.3957
21.9343	21.6549	22.0673	21.4507	21.7702	21.547	21.9686	21.9789	21.6751	21.8753	21.87	21.7974	21.5093	21.5537	21.6209	21.5764	21.3637	21.412	21.5888	21.6093	21.3936	21.3201	21.822	21.5145	12.957	13.6799	13.9039	16.6447	17.249	17.2307	12.9146	13.6092	13.8651	16.1537	16.7386	16.7636	9	9	9	9	9	9	9	10.8807	9	9	9	9	21.8855	21.5893
21.7265	21.4923	21.49	21.6612	21.5071	21.6173	22.9523	22.8793	22.7448	22.0688	22.0779	21.938	21.6749	21.7743	21.8303	21.4199	21.3015	21.3071	21.9718	22.0809	22.0325	22.5658	22.4629	22.4555	18.1423	18.5703	18.7366	21.6619	21.8728	21.766	17.4527	17.8629	17.7377	19.4987	19.6257	19.5954	16.5293	17.0911	17.061	18.6353	18.9654	18.8232	17.5144	17.5321	17.5903	15.7646	15.9869	16.0424	21.5696	21.5952
21.0111	20.4745	20.6641	20.7642	20.6706	20.7781	21.1875	20.7525	20.9282	20.6583	20.7813	20.6238	20.4033	20.4974	20.3576	20.5577	20.4607	20.4859	20.7294	20.7477	20.5961	21.0812	21.0907	20.9191	14.918	15.7776	16.2141	18.8489	19.2735	19.1333	16.2189	16.5846	16.9667	18.0258	18.445	18.7009	9	9	10.0823	9	9	9	9	9	10.5887	9	10.3635	9	20.7165	20.7376
22.0175	21.8965	21.7937	21.8013	21.5176	21.6918	21.888	21.8798	21.8485	22.023	22.0528	22.1141	21.2999	21.5116	21.308	21.6287	21.5701	21.4733	21.4762	21.3655	21.1827	21.6537	21.6902	21.4676	11.8852	13.7372	14.5154	17.0479	17.4576	16.9839	11.1635	13.4147	12.9953	16.344	15.996	16.251	9	12.9284	12.9372	9	9	9	9	13.5083	14.0197	9	11.864	12.4643	21.9026	21.6702
22.4702	22.2325	22.227	22.4176	22.3671	22.4517	22.1427	22.1848	22.2263	22.4437	22.4886	22.464	21.0009	21.0521	21.0748	22.0404	21.9084	22.0017	21.5292	21.5693	21.7047	22.3425	22.4083	22.4841	15.7106	16.347	16.8893	20.2857	20.4315	20.3359	16.5905	17.4514	17.3197	18.7702	19.2689	19.381	11.3518	12.9962	13.7508	15.4377	15.817	15.2074	13.1401	14.3026	14.8671	14.3777	15.1885	15.2223	22.3099	22.4122
17.1783	16.2146	16.1254	17.3147	17.627	17.0495	16.6677	16.7902	16.6884	16.1217	16.2278	16.3047	19.4777	19.3809	19.1897	18.9858	18.5246	18.5466	19.513	19.0653	19.1463	19.1914	19.1845	18.9758	12.2813	13.5169	14.1608	16.4688	16.9326	16.9872	12.4892	14.4968	14.3748	15.7517	15.87	16.5818	9	9	9	9	9	10.4232	9	9	11.0385	9	9	9	16.5061	17.3304
20.2199	19.8416	19.9106	19.4464	19.7016	19.7758	19.979	19.9591	19.923	19.85	20.1168	20.1927	21.197	21.3434	21.3406	21.0844	21.1352	21.1546	21.3557	21.4534	21.4071	21.1871	21.3793	21.4628	15.1138	15.5733	15.9425	18.1082	18.7102	18.3554	15.4404	16.0447	16.3934	17.7975	18.1746	18.2187	14.4718	9	14.8111	14.3614	14.8826	14.6369	14.7034	15.1767	15.1624	14.8777	14.9205	15.0913	19.9907	19.6412
19.6653	19.5886	19.6105	19.3638	19.622	19.4146	19.3868	19.5275	19.6496	19.9124	19.9144	19.9876	21.1269	21.2648	21.3061	21.2515	21.3512	21.4665	21.5403	21.6413	21.5812	21.4884	21.6274	21.6942	13.4193	13.7716	14.289	18.5635	18.8857	18.6638	14.61	14.5447	15.4225	17.8588	18.0985	18.1887	9	9	9	9	9	9	9	9	9	9	9	9	19.6215	19.4668
21.8532	21.7954	21.8126	21.559	21.6372	21.5906	22.065	22.0582	22.0542	21.7672	21.8273	21.7697	21.0878	21.2497	21.1786	21.0251	21.0025	20.9502	21.0186	21.0566	20.951	20.7959	20.8362	20.6805	13.013	15.8031	15.9121	18.6403	18.6879	18.6601	12.1674	12.8443	13.3563	15.4384	16.4448	16.5166	9	13.8674	13.7525	12.5236	14.4439	14.6289	9	12.152	13.8354	9	9	9	21.8204	21.5956
21.7032	21.4361	21.6102	21.6199	21.7661	21.8037	21.3719	21.5232	21.5239	21.6489	21.921	21.8569	20.359	20.4536	20.2388	21.0863	21.0099	21.0174	20.6314	20.6963	20.5604	21.2166	21.418	21.2599	14.4153	15.5984	15.7359	18.745	18.9752	18.8029	15.4165	15.554	16.0333	17.6121	17.8694	18.2653	9	9	12.5101	13.0819	13.9357	13.8208	11.6214	12.4799	13.1557	12.7612	13.7281	13.4863	21.5832	21.7299
21.8168	21.7413	21.6573	22.0122	22.0798	22.1649	21.7464	21.7763	21.7914	21.6632	21.7559	21.8396	20.0911	20.2407	20.1587	20.6077	20.6785	20.675	20.2122	20.3887	20.3429	20.664	21.1313	21.0978	13.009	13.3116	14.0272	17.5895	17.8961	17.9011	13.0165	12.8629	12.9876	15.8333	16.1065	16.3125	9	9	9	9	9	9	13.1799	11.939	11.716	9	9	9	21.7385	22.0856
20.9786	20.8916	21.1028	19.8508	20.0255	20.1864	19.9988	20.1904	20.3684	19.4665	19.9529	19.9995	20.7316	20.768	20.8659	21.4712	21.3608	21.4938	20.7788	20.9009	20.9137	20.9889	21.218	21.2256	21.5971	22.096	22.2637	21.4438	21.7173	21.6298	19.8182	20.296	20.3315	21.3279	21.6799	21.7657	20.0657	20.6894	20.8185	21.125	21.6169	21.4872	20.6917	21.149	21.2941	21.0059	21.4349	21.3963	20.991	20.0209
22.0778	21.9334	21.8762	21.8415	21.8061	21.8541	22.1323	21.9631	21.9733	21.8272	21.9046	21.9433	21.8878	21.6604	21.5504	21.649	21.5083	21.3248	21.8428	21.3802	21.3942	21.7235	21.7057	21.5122	15.282	15.5023	15.9623	18.0053	18.3488	18.3145	15.5134	15.9738	16.056	17.1791	17.5592	17.7688	9	12.8845	13.2678	14.4077	15.0083	15.0276	13.6398	14.3917	14.3464	12.591	13.7769	13.9445	21.9625	21.8339
21.303	21.1368	21.2226	20.7201	20.6231	20.8153	22.2212	22.1693	22.1848	21.729	21.843	21.8343	20.9456	21.1945	21.1408	20.5427	20.5198	20.4168	20.584	20.814	20.8045	20.4194	20.6597	20.7165	18.7858	19.4056	19.5095	22.2163	22.4917	22.4216	16.3357	16.7941	16.8984	18.3035	18.7941	18.8526	17.4298	18.4174	18.4123	19.2252	19.9608	19.5947	17.178	17.7059	17.7678	15.6528	15.391	15.7472	21.2208	20.7195
21.1754	20.9341	20.9877	20.2476	20.3154	20.4188	21.7714	21.6585	21.7141	21.6383	21.7108	21.657	20.7711	20.845	20.9211	20.9567	20.8791	20.8802	20.6829	20.6683	20.6788	20.6005	20.68	20.6923	18.3582	18.6681	18.8099	21.6557	21.9099	21.7841	15.3729	15.7565	15.6592	18.4531	18.6652	18.6905	16.3493	16.8425	16.6444	18.3719	18.8079	18.592	16.0769	16.4298	16.4392	13.8371	13.4453	14.2488	21.0324	20.3273
21.6432	21.429	21.5249	21.7873	21.7991	21.9272	21.5445	21.5484	21.4972	21.7389	21.7709	21.5882	20.423	20.4387	20.467	20.6673	20.711	20.6506	20.6621	20.5628	20.4832	20.8871	21.0726	20.8539	11.3981	11.1311	13.7631	17.4405	18.392	17.8644	12.2471	13.0686	13.1814	16.628	16.9368	17.1582	9	9	9	9	9	9	9	9	9	9	9	9	21.5324	21.8379
20.5163	20.542	20.4236	20.403	20.3919	20.5332	20.8177	20.8138	20.6777	20.756	20.9037	20.8617	20.1686	20.3203	20.3015	20.7054	20.5206	20.5585	20.5017	20.708	20.4628	20.8654	20.7379	20.8232	9	9	9	14.6945	15.8747	15.709	9	9	9	14.6061	15.3418	15.3397	9	9	9	9	9	9	9	9	9	9	9	9	20.494	20.4427
21.0389	20.8777	20.9802	21.0029	21.1466	21.245	20.8742	20.8969	21.0477	20.6379	20.8846	21.0031	20.7048	20.8163	20.8713	20.6834	20.7733	21.0571	20.7546	20.8861	20.8259	20.545	20.7994	20.8085	10.5838	13.2237	13.6541	16.7268	17.1641	17.041	9	13.9698	14.1495	15.8716	16.4993	16.7963	9	9	11.437	9	11.6851	12.2904	9	11.986	11.7881	9	11.456	11.9651	20.9656	21.1315
21.6553	21.4415	21.4354	22.0211	21.8373	21.8906	21.7853	21.6787	21.7582	21.4644	21.5616	21.4869	20.279	20.5498	20.4376	20.7332	20.69	20.4418	20.4108	20.5416	20.3077	21.0261	21.0732	20.9592	9	12.3817	13.3946	15.9813	16.2696	16.2978	11.464	13.4896	13.5339	14.6329	15.4964	15.8189	9	9	9	9	10.1264	9	9	9	9	9	9	9	21.5107	21.9163
21.0222	20.882	20.9277	21.4233	21.4396	21.5526	21.2902	21.3113	21.2254	21.1185	21.1819	21.1941	20.236	20.3419	20.2968	20.9816	21.1325	21.0959	20.2937	20.5923	20.6051	21.5528	21.5989	21.5221	14.482	14.9336	15.495	18.4206	18.4246	18.4836	14.3122	14.7392	14.449	16.6814	16.9391	17.0728	11.1731	11.3176	12.7326	11.4932	13.0121	13.7153	12.0752	9	11.5882	11.0577	11.9647	13.1418	20.9439	21.4718
21.8616	21.5121	21.5924	21.0682	21.1381	21.1042	21.3923	21.4529	21.4105	21.126	21.2648	21.1827	20.0767	20.3835	20.3426	20.5654	20.6251	20.6561	20.441	20.4946	20.4215	20.7111	20.7338	20.8415	12.2232	14.2432	15.1221	18.1892	18.5982	18.487	13.5636	14.1224	14.8073	17.343	17.8207	18.0416	9	9	9	9	9	13.0375	9	9	9	9	9	9	21.6554	21.1035
22.9734	22.8146	22.7307	23.0827	23.0303	23.0371	23.1915	23.0989	23.1557	23.0731	23.1158	23.1545	21.0522	20.9091	21.0259	21.904	21.8439	21.8314	21.6867	21.6366	21.6025	22.6547	22.6166	22.6704	15.1376	15.9581	15.6508	18.8564	18.9928	18.6093	15.8162	16.4837	16.3093	17.8618	17.9376	17.9235	9	12.8475	12.9472	13.1202	13.6221	13.1922	12.8235	13.4821	13.3908	13.1903	13.4353	13.5189	22.8396	23.05
22.6913	22.3985	22.5422	22.6487	22.6856	22.546	22.5989	22.5351	22.5954	22.6199	22.6457	22.5564	20.8655	20.8564	20.8993	20.8716	21.0177	21.0885	20.9214	21.0844	20.9565	20.9049	20.9393	21.0978	14.4285	15.252	16.1322	17.4212	17.8858	17.8328	14.3898	15.4106	15.4271	17.2082	17.7093	17.6618	12.9841	13.8249	13.9869	13.1282	15.2309	14.6802	13.5507	13.8414	14.314	12.921	13.4218	14.2608	22.544	22.6268
20.6636	20.5283	20.6242	20.7874	20.8584	20.9931	20.1893	20.3645	20.4232	20.8334	20.9915	20.8586	20.0918	20.2376	20.1842	20.5589	20.7779	20.7719	20.6119	20.6108	20.6908	20.8931	20.9965	21.1057	12.5688	14.0264	14.5217	18.3886	18.7046	18.4752	14.2001	14.8866	14.857	17.3899	17.7728	17.8783	9	9	9	10.8159	12.446	11.289	9	11.9898	11.4011	11.5477	11.6325	12.7772	20.6054	20.8796
23.3596	23.0468	23.1697	22.8032	22.9095	22.6786	22.9352	22.7962	22.7588	23.0678	23.2143	23.2018	22.1734	22.2771	22.215	22.755	22.7477	22.6297	22.7172	22.6487	22.6	22.9426	23.0071	22.7921	16.6131	17.2041	17.3187	19.8754	20.1201	19.8541	16.2955	16.9699	16.8459	19.1701	19.2474	19.177	9	12.9995	12.2787	12.7266	14.1819	14.6558	14.1431	14.9663	14.7783	13.7614	14.7087	14.4593	23.192	22.7971
23.6785	23.3788	23.4225	22.902	22.8707	22.5277	23.2127	23.0175	23.2037	23.052	23.1039	23.2886	22.171	22.1974	22.3472	21.8515	21.8231	21.9391	22.3735	22.2616	22.2871	22.0085	21.9731	21.8857	15.9626	16.2791	16.4813	18.6119	18.813	18.6849	16.0137	16.2745	16.589	18.4301	18.5411	18.6118	12.8281	13.1597	13.5316	13.0141	13.2641	13.3591	14.5739	14.0782	14.4588	13.7631	12.2938	14.1337	23.4933	22.7668
22.0588	21.8559	21.9104	22.0552	22.0881	22.0988	21.9503	21.987	22.0134	21.6518	21.8667	21.8049	21.3047	21.4419	21.4166	21.2871	21.1787	21.1577	21.1561	21.1647	21.2618	21.3023	21.4342	21.2563	15.278	15.6938	16.0888	18.5205	18.8829	18.8666	14.8758	15.3587	15.4254	17.3086	17.4729	17.6686	9	13.3744	13.2604	14.4087	14.7677	14.7832	13.3487	14.438	14.2791	10.3581	13.1082	13.5531	21.9417	22.0807
22.2975	21.923	21.9067	21.4208	21.5842	21.0948	21.6554	21.5234	21.3308	21.8489	21.6787	21.5945	21.827	21.9218	21.9496	22.0513	21.5868	21.8398	21.8189	21.8853	21.8448	22.3629	22.2843	22.1043	15.3473	16.0337	16.2689	19.6872	19.7748	19.7565	15.6734	15.6398	15.6423	18.1517	18.0908	18.2103	9	14.3725	12.6526	14.7317	15.3141	14.6309	14.3703	14.9366	14.8955	14.7754	14.7227	14.4695	22.0424	21.3666
19.871	19.4712	19.4975	19.713	19.5134	19.7622	19.626	19.6804	19.6848	19.894	19.9929	20.0397	20.1653	20.2001	20.0773	20.6973	20.7758	20.7517	20.334	20.4879	20.5402	21.1759	21.2303	21.2931	15.3613	15.4077	15.7537	19.5412	19.6391	19.46	14.7061	15.1783	14.8324	18.4636	18.5007	18.6189	9	9	9	10.9186	9	9	10.7842	11.9827	11.3409	13.0974	10.4845	9	19.6133	19.6629
21.964	21.7796	21.8581	22.3128	22.2191	22.3665	22.0829	22.0875	22.0507	22.1312	22.1958	22.2075	19.8726	20.1101	20.0307	21.0041	21.0145	20.7152	20.2016	20.133	20.2038	20.8947	20.9025	20.8619	12.4789	15.1312	15.4872	18.6306	18.9791	18.702	9	14.0918	14.0476	16.6521	16.9387	17.3046	9	13.8874	13.8451	14.4335	14.236	15.0305	13.1513	13.5392	13.6608	13.9084	13.7738	13.7529	21.8673	22.2995
22.0011	22.2854	22.2132	21.5482	21.5759	21.6478	21.844	21.9971	22.0434	22.002	22.3276	22.118	19.6026	19.7094	19.7747	19.5426	19.8435	19.9188	19.609	19.7872	19.9891	19.6727	19.8883	20.0285	12.4497	14.9814	15.8206	17.6695	18.0056	17.9749	9	13.3285	13.5104	16.3602	16.4478	16.8693	9	9	11.8303	14.8772	15.596	15.7358	14.8651	15.561	15.7479	9	10.4152	9	22.1666	21.5906
20.5969	20.5783	20.6783	20.2169	20.3462	20.3869	20.3057	20.4322	20.7031	20.6961	20.7341	20.7094	19.6871	19.9195	19.9741	20.1881	20.4206	20.3642	20.1917	20.2611	20.3248	20.2454	20.3732	20.4268	16.6178	18.3127	18.7541	17.5764	18.0782	17.8749	15.8645	16.3845	18.1173	17.3743	17.7139	17.847	17.0546	18.5979	18.951	16.5192	16.6519	16.6948	16.6121	17.0955	18.572	17.9782	16.9094	16.8369	20.6178	20.3167
22.5997	22.5224	22.5209	22.653	22.7302	22.7436	22.4842	22.5663	22.5298	22.3193	22.3896	22.3893	20.8123	20.7926	20.8981	20.9659	21.0334	21.0117	20.9538	21.0985	20.9847	21.3441	21.417	21.3513	15.2305	15.5127	16.3709	18.013	18.5619	18.3986	13.8872	14.6771	14.3437	16.8774	17.1827	17.4	11.3998	12.8149	12.1842	14.4724	15.082	15.191	13.4576	13.4215	13.6211	11.6184	9	10.5907	22.5476	22.7089
20.7056	20.484	20.5504	20.4177	20.375	20.6315	20.4255	20.6039	20.629	20.4457	20.758	20.6944	22.1553	22.1095	21.9279	21.7104	21.8035	21.7661	22.1184	22.258	22.0963	21.8793	22.0428	22.0092	16.1144	16.8285	17.1458	19.3907	19.6908	19.3961	16.4871	17.1372	17.1309	18.8201	19.1188	19.292	13.5909	14.6239	13.9217	13.4993	14.9077	14.5781	14.7457	13.8168	15.5039	14.392	14.6703	14.8987	20.58	20.4747
21.4928	21.4756	21.4798	22.3837	22.404	22.3984	22.1803	22.1381	22.1686	22.3585	22.46	22.4651	19.9485	19.8369	19.7573	21.1542	21.1462	21.0742	20.4082	20.2627	20.1613	21.3416	21.3581	21.3201	17.6439	17.993	18.2485	21.4839	21.6203	21.4871	16.1931	16.6131	16.5906	18.3507	18.6983	18.8448	16.1514	17.103	16.9732	18.5103	19.0583	18.816	16.4628	17.1016	16.7867	16.3706	16.4449	16.488	21.4827	22.3953
20.5058	20.2954	20.3766	21.0951	21.0135	21.0865	20.6042	20.6699	20.6908	20.9783	20.9655	20.9163	19.58	19.2956	19.7714	20.4554	20.5723	20.5955	20.1679	20.0931	20.0682	20.9358	21.0609	20.9523	12.1034	11.8366	13.2076	17.9664	18.6094	18.1047	10.8906	12.8761	11.8728	15.5487	16.7171	16.7592	9	9	9	9	9	9	9	9	10.6827	9	9	9	20.3926	21.065
22.105	21.6615	21.7876	21.4924	21.3918	21.4577	21.8537	21.6083	21.7009	21.5043	21.5288	21.5451	21.6754	21.7411	21.685	21.6092	21.467	21.4519	21.6217	21.6993	21.5896	21.3932	21.2934	21.5045	14.5331	15.783	16.1992	17.247	17.9483	17.9057	15.3162	15.1847	15.7493	17.3739	17.6771	17.8466	9	13.2632	11.7318	11.3952	11.0678	11.641	12.9235	14.2726	13.7015	9	11.2263	12.8078	21.8514	21.4473
20.3642	20.4234	20.3773	20.0939	20.2123	20.1897	20.2056	20.1873	20.4008	19.7432	20.1948	20.0639	20.3311	20.534	20.4776	20.5982	20.6017	20.5326	20.569	20.7537	20.7224	20.6672	20.6893	20.6273	14.819	15.6198	15.1752	19.3861	19.587	19.458	15.435	16.1046	16.2425	18.1231	18.3221	18.3297	9	9	11.2428	12.808	13.6925	11.7986	12.7438	13.0864	12.9324	11.9097	11.3396	11.8861	20.3883	20.1653
20.0934	20.204	20.2933	21.0471	21.0328	21.1495	20.3067	20.4812	20.4109	20.857	21.1074	21.0276	20.3064	20.4949	20.594	21.0374	21.1169	21.1572	20.5096	20.7748	20.6251	21.2431	21.2973	21.2875	14.7926	11.9204	12.3993	15.9587	17.3426	16.6368	9	11.8334	12.4093	15.8872	15.9393	16.7871	9	9	9	9	9	9	9	9	9	9	9	10.204	20.1969	21.0765
21.081	20.8861	20.9496	21.394	21.2725	21.6118	20.8259	20.9149	21.0125	21.1921	21.518	21.3594	19.8016	20.169	20.2271	20.7482	21.1334	21.2054	20.2674	20.6332	20.6516	21.1197	21.4107	21.5428	12.5595	9	13.828	17.728	18.4132	18.1565	12.5967	12.847	14.1514	16.0287	16.5653	17.0786	9	9	9	9	9	9	14.3507	9	9	9	9	9	20.9722	21.4261
21.8463	21.7535	21.9238	21.6244	21.9921	22.0253	21.5281	21.7619	21.8886	21.6797	22.0957	22.1571	20.1743	20.3582	20.5673	20.0148	20.3934	20.2548	20.1316	20.4678	20.5359	20.0321	20.5003	20.257	16.4524	17.1451	17.1318	18.0669	18.482	18.6384	15.756	16.6168	16.6398	17.9653	18.4354	18.6291	15.9484	16.8152	16.819	15.3812	16.2477	16.114	16.2293	17.0877	16.9654	14.7533	15.5423	15.2726	21.8412	21.8806
20.4807	20.5516	20.4568	20.6554	20.6567	20.8974	20.38	20.5539	20.5857	20.7976	20.9599	21.011	21.4829	21.4373	21.5945	21.6051	21.8141	21.74	21.9198	21.9708	21.9698	22.1338	22.201	22.1176	16.3459	16.6517	17.1984	19.9472	20.1702	19.9505	17.2399	17.6488	17.5724	19.6082	19.5908	19.4815	13.2106	14.284	13.7949	13.9201	14.7123	14.674	14.1141	14.8018	14.7426	14.4937	15.0523	15.2944	20.4964	20.7365
21.2269	21.0639	21.0543	20.3037	20.211	20.1336	21.1299	21.1127	20.9757	20.962	21.119	21.0589	21.3565	21.3846	21.2864	21.6002	21.6041	21.5047	21.9932	21.96	21.9423	22.1988	22.2086	22.1645	17.2585	17.7318	17.7886	20.994	20.9767	20.7765	18.0025	18.5645	18.6096	20.0378	20.1966	20.2998	16.7659	17.9141	17.8781	18.1486	19.005	18.474	17.6424	18.406	18.2221	18.3173	18.6715	18.7683	21.115	20.2161
21.1619	20.3782	20.6105	20.6643	20.8872	20.587	20.8994	20.5522	20.5603	20.7373	20.7907	20.7343	20.3422	20.2997	20.343	20.3668	20.595	20.594	20.3322	20.1371	20.1116	21.0251	21.024	20.7161	14.9977	15.3786	15.465	18.7913	19.0572	18.8812	14.7518	15.0544	14.8452	17.775	17.8754	17.9203	14.6655	15.438	15.269	15.4468	15.802	15.6437	16.3414	16.3299	16.396	16.1628	15.9235	15.8025	20.7169	20.7128
19.4591	19.3492	19.2143	19.0606	19.1926	18.9912	19.054	19.3381	19.2963	19.9202	19.8817	19.9503	21.1679	21.2082	21.1359	21.2078	21.2524	21.1898	21.1894	21.1697	21.0369	21.4926	21.3406	21.3096	14.1792	14.247	15.0757	17.809	18.389	18.1863	13.6721	14.1694	15.6202	17.6104	17.652	17.7872	9	9	9	9	9	9	9	9	10.6053	9	9	9	19.3409	19.0815
23.0508	23.5736	23.6603	24.2105	24.4273	24.3821	23.0707	23.4651	23.5765	23.132	23.7308	23.8055	21.21	20.9247	21.5878	21.6295	22.2501	22.3431	21.1457	21.6005	21.5964	21.9619	22.5111	22.3191	17.145	17.5198	18.3365	20.531	20.7899	20.7113	17.661	18.1632	18.298	19.3508	19.9654	19.9818	11.6254	13.9564	12.6067	15.1549	15.7435	15.6209	13.7723	15.2372	15.2139	14.29	15.164	14.9583	23.4282	24.34
21.6078	21.1134	21.2953	21.0729	21.3874	21.226	21.394	21.2722	21.3533	21.2533	21.4538	21.2997	19.5742	19.7872	19.6952	20.7997	20.6553	20.5863	19.9801	20.1196	20.149	21.3746	21.2763	21.1855	9	11.5798	13.237	18.2742	18.6972	18.587	9	14.3235	14.1964	16.5418	17.2034	17.2067	9	9	9	9	9	9	9	9	9	9	9	9	21.3389	21.2288
19.5586	19.4781	19.4738	20.485	20.4248	20.5771	19.9991	20.0608	20.0774	20.1632	20.2698	20.327	19.3259	19.4014	19.4509	20.5527	20.5856	20.6593	20.1277	20.198	20.1545	21.1713	21.205	21.1346	9	9	11.1331	17.4649	17.8752	17.8052	11.1266	12.4019	13.7134	16.1308	16.6391	16.9091	9	9	9	9	9	9	9	9	9	9	9	9	19.5035	20.4956
20.4288	19.9694	20.1141	20.8779	21.0338	21.1026	22.0178	22.1286	22.1562	21.8219	21.7585	21.9381	20.6542	20.3918	20.2025	20.7685	20.5657	20.6732	20.4601	20.3984	20.2704	20.4714	20.4463	20.2859	20.2718	20.6999	20.8451	23.8737	23.9457	23.8333	17.8739	18.2796	18.3505	20.1765	20.645	20.4637	18.9119	19.6643	19.5857	21.0643	21.435	21.2252	19.1042	19.479	19.4825	17.6241	17.8437	17.789	20.1708	21.0048
23.1758	22.9671	22.9547	22.77	22.8212	22.7703	22.6715	22.7945	22.7193	22.7526	22.8908	22.8617	22.8021	22.8057	22.7136	22.7718	22.7686	22.7539	22.7992	22.7932	22.7108	22.7479	22.7628	22.7812	17.4143	17.3341	17.5796	19.6782	19.7608	19.6887	16.8234	17.3856	17.2435	18.9444	19.1283	19.1715	15.1372	15.3108	15.1782	16.0587	16.4681	16.4016	15.577	15.71	16.0047	14.7192	14.8857	14.8624	23.0326	22.7872
19.2687	18.7848	18.8738	18.2626	18.1124	18.1257	18.8794	19.0345	18.9452	19.3249	19.3062	19.1617	20.8954	20.9273	20.9602	20.963	21.0445	20.9884	21.2795	21.3469	21.2591	21.3855	21.2969	21.3237	14.3318	14.5196	15.4062	18.5273	18.9144	18.6954	14.8492	15.8775	15.7341	18.2862	18.5216	18.4982	9	9	9	9	9	9	9	12.1245	9	9	10.4646	11.8569	18.9758	18.1669
17.303	17.1887	17.1429	17.8851	17.8227	18.2029	17.3297	17.365	17.624	17.4366	17.4115	17.4535	19.9624	19.8674	19.9343	20.4417	20.2824	20.3253	20.114	20.1412	20.0583	20.6114	20.6363	20.5026	12.6466	12.7479	12.8611	17.8105	18.1242	17.963	13.5606	14.5036	14.0796	17.1809	17.2085	17.2852	14.7029	15.6875	15.6783	15.6878	15.7282	15.8847	16.2126	16.4333	16.589	15.7669	16.0809	16.3115	17.2116	17.9702
21.163	21.1111	21.0625	20.3546	20.4809	20.3232	20.8872	20.83	20.8297	21.0037	21.1904	21.1746	21.3654	21.4841	21.3999	21.5809	21.6811	21.6067	21.8929	21.9269	21.9166	21.8508	21.8338	21.814	14.1476	15.2215	15.3872	17.81	18.0071	17.9499	14.5609	15.9111	15.892	17.5393	17.6448	17.8057	11.7007	12.9742	10.8851	12.435	12.7246	12.1662	12.8919	13.1081	13.0403	9.64724	12.4613	11.0414	21.1122	20.3862
20.4465	20.1393	20.1818	19.214	19.3508	19.291	20.3744	20.3082	20.2882	20.1144	20.1853	20.0922	20.3602	20.4129	20.5094	20.2215	20.0913	20.2047	20.6889	20.7626	20.7383	20.4773	20.6468	20.5164	13.4392	13.7531	14.1628	16.829	17.5217	17.6179	14.2502	14.7774	14.7436	17.3014	17.4196	17.5547	9	10.5591	9	9	9	9	9	9	11.3749	9	9	9	20.2559	19.2853
21.9479	21.9534	21.8289	22.0193	21.7316	21.998	22.257	22.2296	22.0795	22.428	22.4759	22.3888	21.5389	21.4946	21.594	21.9244	21.7955	21.8354	21.5288	21.5185	21.4444	21.9846	21.9426	21.9904	18.0648	18.4156	18.6659	21.678	21.616	21.5906	16.8679	17.0329	17.1483	18.8653	19.1121	19.2951	16.7551	17.4681	17.7023	18.9708	19.799	19.3586	17.4511	17.8943	17.7362	16.2541	16.7381	16.8485	21.9101	21.9163
21.4302	21.1686	21.0968	21.2238	21.2348	21.2776	21.2205	21.1327	21.1613	21.0926	20.9893	20.9967	21.1461	21.0279	21.0256	20.8551	20.785	20.7808	21.028	20.9902	20.8605	21.075	20.9739	21.0054	14.1773	15.0323	15.1841	18.0813	18.5688	18.3123	13.1288	13.6964	14.3654	16.6639	16.9719	17.2252	10.5754	12.4318	12.1393	13.8839	14.0741	14.2287	9	13.2584	13.3031	11.6748	10.8577	12.1185	21.2319	21.2454
20.079	20.0789	19.9699	20.0449	19.2382	19.3916	20.3976	20.3426	20.4554	20.2464	20.4038	20.4106	20.4892	20.6587	20.635	20.79	20.8008	20.7907	20.7866	20.895	20.8278	20.8903	21.0611	20.8586	12.7551	13.4944	13.9957	16.6467	16.9404	16.6294	13.5796	12.8983	13.2109	16.0965	16.4106	16.6695	9	9	9	9	9	9	9	9	9	9	9	9	20.0426	19.5582
18.9359	18.9377	19.0754	19.3518	19.2744	19.3333	19.2671	19.2539	19.192	19.4724	19.5188	19.4189	20.2751	20.2994	20.2859	20.3767	20.2278	20.2971	20.7726	20.615	20.547	20.8373	20.7835	20.6311	12.6902	14.0997	14.6488	17.9053	18.128	18.1616	14.258	15.1168	15.2636	17.2954	17.7458	17.798	9	13.5971	13.459	12.6411	11.7964	13.0834	13.0146	14.1427	14.4355	13.3105	14.097	13.7489	18.983	19.3198
21.744	21.757	21.7632	21.6148	21.5533	21.6251	21.8308	21.8371	21.8384	21.856	21.9605	21.758	19.8733	19.96	19.8862	19.8946	19.9114	19.8826	19.8467	19.9734	19.9182	20.0802	19.9072	20.0435	9	9	9	15.3967	14.935	14.0819	9	9	9	14.4528	14.066	14.4003	9	9	9	9	9	9	9	9	11.2508	9	9	9	21.7547	21.5977
20.1177	19.6502	19.9574	20.8225	20.7106	21.0328	20.1743	20.2855	20.2383	20.4931	20.7576	20.6734	20.6344	20.6228	20.5868	21.3346	21.3049	21.2726	21.0884	21.1294	21.0181	21.5738	21.5945	21.6753	9	9	12.1927	18.0986	18.2692	18.0409	12.5473	14.2601	14.1781	17.3288	17.5167	17.7414	9	9	9	9	11.1876	10.73	9	9	9	11.2116	12.3667	10.2838	19.9085	20.8553
22.0819	21.9246	21.9267	21.4347	21.4798	21.599	21.6644	21.5813	21.6011	21.496	21.6308	21.5983	21.3558	21.3453	21.3674	21.1207	21.2471	21.4136	21.092	21.1886	21.2226	20.6732	21.0507	21.1253	11.6501	13.9214	14.8496	16.7839	17.7518	17.7564	9	12.9753	13.9761	15.8112	16.6281	16.7625	9	9	10.8319	11.3908	12.7911	12.7157	9	9	10.5902	9	9	9	21.9777	21.5045
23.3073	23.008	23.0128	21.6564	21.5481	21.6746	22.8875	22.696	22.7667	22.8519	22.898	22.8005	20.2405	20.4675	20.364	20.8329	20.3897	20.426	20.6815	20.8492	20.6201	20.6376	20.5592	20.5814	13.0217	15.9628	14.6761	17.0379	17.9333	17.4363	13.0879	14.3641	14.0319	16.5511	16.4355	16.8028	9	15.5327	9	10.7706	9	14.9924	9	9	9	9	13.4679	12.8993	23.1094	21.6264
20.7855	20.4829	20.3525	20.5229	20.5108	20.5864	20.9868	20.8861	20.955	20.6818	20.5392	20.6373	19.8965	20.0596	20.1612	20.0666	20.1807	20.0671	20.3711	20.4986	20.4196	20.0336	19.8836	19.9884	13.4181	14.5302	14.9503	18.2674	18.4985	18.3266	13.2985	14.0182	13.8211	16.3752	16.5892	16.7951	9	11.3476	9	13.7123	14.5659	14.4414	15.7631	15.9505	16.1571	9	9	9	20.5403	20.54
21.0769	20.6739	20.719	22.1172	21.9739	21.9712	21.7974	21.6139	21.6347	21.7516	21.7271	21.6903	19.3353	19.0535	19.0114	20.0351	20.1078	20.0059	19.7262	19.374	19.4296	20.3899	20.553	20.6082	15.2224	16.1693	16.2755	20.0836	20.3762	20.3958	14.3169	15.2443	15.408	17.1389	17.5607	17.562	15.0389	14.9535	14.7319	16.455	17.2233	17.1879	13.3153	14.5441	13.7983	11.9465	12.5307	13.1473	20.8233	22.0208
20.2294	20.0201	19.9357	19.7908	19.5623	19.694	20.3093	20.2323	20.1853	19.8414	19.9445	19.9865	20.6254	20.5668	20.54	20.2876	20.2484	20.281	20.9441	20.8714	20.8796	20.2634	20.2525	20.3701	14.5007	15.1574	15.5263	17.8518	18.1083	18.0222	16.0592	16.2279	16.4422	17.9267	18.2684	18.3177	11.3762	13.9742	12.725	13.0996	13.9236	14.0878	14.3185	14.5562	14.9295	13.9774	14.3111	14.1152	20.0618	19.6824
21.2854	21.3667	21.4322	22.0053	21.9726	21.9892	21.5849	21.6584	21.6697	21.9162	22.0614	22.0921	19.7578	19.9532	19.9465	20.9486	21.0564	21.0526	20.0445	20.2792	20.1823	21.242	21.3358	21.3464	12.9614	14.2517	14.9201	18.1782	18.4387	18.1916	13.2106	14.6232	14.8652	17.2615	17.5046	17.7518	9	9	9	10.6112	11.0701	11.0205	9	9	9	9	9	9	21.3614	21.989
22.0077	21.5532	21.6419	21.551	21.342	21.4276	21.8186	21.6028	21.6357	21.8459	21.8572	21.7263	20.8484	20.7578	20.6262	20.946	20.7545	20.6553	20.862	20.7523	20.7102	20.8226	20.743	20.5085	15.2126	15.8525	15.9999	19.0093	19.2924	18.9876	14.3003	14.6894	14.8246	17.496	17.7059	17.7412	13.0657	13.761	13.9959	15.0999	15.731	15.7653	13.5877	13.8306	14.0372	13.5173	13.1529	12.6489	21.7343	21.4402
21.6034	21.5152	21.5489	21.4286	21.4568	21.5021	21.5329	21.5444	21.5753	21.3972	21.4813	21.4968	18.9687	18.9715	18.8958	19.2091	19.3152	19.1444	19.234	19.2417	19.1008	19.1548	19.342	19.1578	9	11.2597	11.911	15.5345	16.899	16.473	9	9	9	13.4397	14.4734	14.3158	9	9	9	9	9	9	10.9938	9	9	9	9	9	21.5558	21.4625
21.6674	21.275	21.2641	21.0884	21.1062	20.9888	21.394	21.2577	21.2298	21.4958	21.4644	21.5188	22.9584	22.7424	22.6568	22.469	22.2518	22.205	23.0846	23.0249	22.9413	22.6742	22.6708	22.7003	20.6058	21.0124	21.0149	22.335	22.6285	22.5279	21.0263	21.3636	21.3822	22.4904	22.6712	22.7169	18.0144	18.515	18.4031	18.4229	18.8956	18.7345	18.8931	19.2621	19.2878	19.0596	19.289	19.3152	21.4022	21.0611
20.4057	20.1592	20.1488	20.547	20.4153	20.5047	20.3008	20.2895	20.3115	20.698	20.8265	20.7662	18.7017	18.9647	18.9591	20.1963	20.2793	20.2203	19.4931	19.4562	19.3796	20.6215	20.6026	20.5459	9	11.0703	9	17.4632	17.5174	17.4042	12.2695	12.1656	11.2614	15.5622	16.0441	15.9272	9	9	9	9	9	9	9	9	9	9	9	9	20.2379	20.489
19.8935	19.8599	19.889	19.987	20.1134	20.0922	20.1738	20.0274	20.0793	20.3047	20.3185	20.3207	18.8242	19.2511	19.3563	19.7361	19.9191	19.7674	19.5137	19.5668	19.5643	20.2842	20.2088	20.266	9	9	11.3448	16.9863	17.2741	17.2464	9	12.374	12.2491	16.6694	16.1753	16.0844	9	9	11.8808	9	11.8498	9	12.3524	9	9	9	9	9	19.8808	20.0642
21.4951	20.5812	20.8012	20.7914	20.5391	20.5584	21.2152	21.0032	20.7792	21.0485	20.9259	20.9197	21.4483	21.3397	21.2725	21.4683	21.4456	21.5311	21.9872	22.0968	22.0356	21.9636	21.8173	21.9088	15.7031	15.8295	15.7632	19.6204	19.9197	19.7667	16.8489	17.1447	16.9989	19.4455	19.6451	19.704	12.2725	13.6505	12.871	13.9204	14.4944	13.8415	14.6221	15.2721	14.714	14.2145	14.6254	14.2189	20.9592	20.6297
21.2956	21.2851	21.3606	21.5866	21.5223	21.6144	21.444	21.3814	21.4677	21.4404	21.3658	21.4122	20.5275	20.0757	20.6098	21.2988	20.6031	21.1555	20.863	20.8754	20.8524	21.4991	21.5624	21.4592	9	10.7208	9	15.6512	16.1976	15.9853	9	9	9	14.598	15.0883	15.1223	9	9	9	9	9	9	9	9	9	9	9	9	21.3137	21.5744
19.9133	19.8289	19.8558	20.0014	20.097	20.0676	19.761	20.1993	20.1393	20.0882	20.2538	20.1938	20.7687	21.0811	20.9532	20.7131	21.0328	20.7723	20.948	20.8696	20.8252	21.1996	21.0639	21.1579	13.3566	14.3884	15.4692	17.9084	18.4587	18.2842	14.5007	15.7896	15.8374	17.6913	17.8842	18.3206	9	12.9584	13.167	9	13.4592	13.4552	11.0492	13.4696	14.3558	12.7532	13.9318	13.7575	19.866	20.0553
20.9173	20.8572	20.9106	19.9012	19.9601	20.1483	20.8293	20.8416	20.9737	20.6621	20.6707	20.6787	20.0572	19.998	20.119	19.5692	19.7427	19.5828	20.08	20.0334	20.0429	19.6242	19.6022	19.4267	9	10.8511	12.021	14.9032	15.7067	15.7041	9	9	9	13.8527	13.9822	14.6541	9	9	9	9	9	9	9	11.5133	9	9	9	9	20.895	20.0032
21.2701	20.949	21.1018	21.2555	21.3551	21.3548	21.5299	21.615	21.5542	21.5814	21.6239	21.6489	20.6781	20.7497	20.7915	20.7417	21.0306	21.013	21.0437	21.1813	21.0966	21.2515	21.3464	21.3868	13.629	13.4503	15.1669	17.2699	17.5282	17.2151	13.4041	14.4714	14.5017	16.8654	17.2861	17.2141	9	9	9	9	12.1102	12.4003	11.3468	9	9	9	12.8931	13.3903	21.107	21.3218
20.8749	20.4627	20.6176	20.0017	19.8076	19.8802	19.9669	20.359	20.0538	20.0628	20.2437	20.1689	21.2083	21.3597	21.3799	20.924	20.9838	20.9982	21.1205	21.1393	20.9704	20.8482	20.9328	20.926	13.6383	14.8168	14.9931	17.1874	17.5014	17.1973	13.3587	14.1381	14.413	16.5355	16.7996	16.9778	14.4242	11.9815	11.6794	10.993	13.0347	9	10.0308	12.3606	11.4316	9	9	9	20.6517	19.8965
21.1547	21.0785	21.1257	21.2077	21.1081	21.2173	21.0428	21.081	21.164	21.3592	21.2123	21.3658	19.6483	19.9613	19.8809	20.4933	20.4293	20.3465	20.1042	20.0453	20.2452	20.9421	21.0097	20.9894	9	11.6941	12.007	16.6795	16.0437	15.5263	9	12.8423	13.3207	15.0493	15.8829	16.1232	9	14.0924	9	9	9	11.6076	9	9	9	9	11.5598	9	21.1196	21.1777
13.0239	13.4674	15.0469	15.2593	14.9831	15.587	15.1683	13.8528	14.2063	15.2864	14.0927	13.9475	17.2589	19.3603	18.0652	16.9713	20.3712	16.9697	17.2398	20.7182	17.324	21.5315	17.3403	20.8156	9	10.5363	11.8766	15.3073	15.7364	15.9786	9	9	9	14.7434	14.9953	14.7266	9	9	9	9	9	9	9	9	9	9	9	9	13.8461	15.2765
21.1525	21.2945	21.0899	21.4279	21.7389	21.2326	20.9686	20.9851	20.9992	21.4031	21.4651	21.4655	22.1184	22.3141	22.3243	22.1206	22.1214	22.1064	22.3092	22.3928	22.3045	22.3446	22.4708	22.4512	17.3548	17.7588	18.0216	19.8799	20.1852	20.03	17.9288	18.2818	18.2987	19.9421	20.1533	20.2875	13.9517	14.3725	14.8282	14.192	15.2863	14.7303	15.0309	15.5382	15.81	15.0108	15.5416	15.4226	21.179	21.4665
21.1592	21.0147	21.0039	20.3377	20.449	20.4644	20.802	20.8568	20.8913	20.4696	20.8854	20.8457	20.0415	20.454	20.3335	19.606	19.5709	19.8056	19.7976	19.9114	19.8131	19.1328	19.4562	19.419	16.1987	17.2779	17.4881	19.9774	20.3229	20.1921	12.6893	14.0576	14.2773	16.3134	17.1024	17.3529	14.0556	14.8733	15.3354	16.0091	17.4993	17.4515	13.6454	13.7715	14.465	9	9	10.0772	21.0593	20.417
21.0818	20.6321	20.6912	20.9119	20.8488	20.7645	20.9452	20.7889	20.8632	20.8525	21.0107	20.9269	20.0098	20.0534	20.0998	20.179	20.233	20.1917	20.3908	20.284	20.3341	20.2112	20.3975	20.2769	15.0942	16.0006	16.2176	17.9264	18.2281	18.1773	14.7221	15.8559	15.5622	16.7619	17.346	17.2707	11.2216	13.9175	14.1507	13.4521	14.0748	14.1462	13.7744	14.6396	14.691	13.0282	13.0437	13.8463	20.8017	20.8417
19.913	19.7084	19.7219	20.124	20.1572	20.2713	19.9976	19.8876	19.7478	20.3148	20.4254	20.2167	19.6848	19.8803	19.7668	20.1546	20.2843	20.1912	20.4105	20.4339	20.2496	20.6161	20.5759	20.6694	11.9784	12.9227	14.1853	16.654	17.0061	17.1196	13.6543	14.2872	14.0069	16.0533	16.6583	16.7624	9	12.1875	12.9054	12.4067	13.7932	13.5204	11.2739	11.9254	12.7628	11.0723	11.7902	12.3251	19.7811	20.1842
19.4867	19.283	19.3011	19.6332	19.564	19.7217	19.2841	19.2452	19.3121	19.2303	19.2648	19.3219	20.1605	20.1353	20.1854	20.2798	20.3271	20.3037	20.2983	20.2032	20.2128	20.381	20.4314	20.4128	9	9	9	16.9036	16.9122	16.8565	9	9	9	13.3637	13.9823	14.0261	9	9	9	9	9	9	9	9	9	9	9	9	19.357	19.6396
21.6029	21.5439	21.4084	20.9079	20.7657	20.8876	21.4438	21.4924	21.4268	21.4841	21.4008	21.3959	19.0575	19.3349	19.2345	19.1146	19.2532	19.3719	19.3278	19.8194	19.0157	19.2125	18.8551	19.001	11.0799	9	9	13.6842	14.9675	14.8325	9	9	9	13.5636	13.853	14.3965	9	9	9	9	9	9	9	9	9	9	9	9	21.5184	20.8537
22.0989	22.0624	22.2278	21.9205	21.9468	22.0981	21.6048	21.6248	21.8687	21.9712	22.1602	22.2065	20.2842	20.2462	20.3721	20.9076	20.9715	20.7734	20.6696	20.5852	20.5242	20.7545	20.9402	20.8474	13.274	14.4107	14.2435	16.3227	17.2989	16.3702	12.4256	13.0131	13.8557	16.5725	16.9334	16.5059	9	9	9	9	9	9	9	11.4488	10.6165	9	9	9	22.1297	21.9885
20.4233	20.7455	20.6252	20.1269	20.3855	20.3729	20.6574	20.8109	20.8332	20.6504	20.9338	20.9439	19.5004	19.7747	19.9198	19.8338	20.1612	20.1386	19.9549	20.1706	20.1891	19.8642	20.0286	20.0642	9	9	9	14.1944	15.8864	15.4849	9	9	9	9	14.3811	14.9076	9	9	9	9	9	9	9	9	9	9	9	9	20.598	20.2951
20.4535	20.3768	20.2897	20.5626	20.5889	20.7075	20.5129	20.4801	20.5868	20.3192	20.488	20.557	19.6054	19.7163	19.7901	19.9249	20.0026	20.0066	19.674	19.5982	19.6964	20.1983	20.3368	20.2624	10.8615	11.9255	13.1194	16.7682	17.302	17.4078	9	11.8932	12.4434	15.8115	16.034	16.1435	9	9	9	9	9	9	9	10.3372	12.1431	9	9	9	20.3733	20.6197
20.005	19.9559	19.9082	19.851	19.7755	19.7281	20.0043	19.9426	20.0212	20.3592	20.4683	20.3954	19.9333	20.2149	20.0742	20.4876	20.5732	20.5866	20.4069	20.2683	20.3185	20.6907	20.7929	20.8846	9	10.0294	9	16.4944	16.2296	16.0056	9	11.49	12.5082	15.0322	15.4508	15.6447	9	9	9	9	9	9	9	9	9	9	9	9	19.9564	19.7849
20.0889	19.8581	19.8782	19.8073	19.768	19.9252	19.6957	19.7528	19.7777	19.9967	20.1062	20.2479	21.1896	21.3661	21.4015	21.4605	21.6068	21.5523	21.0656	21.1721	21.155	21.3419	21.3094	21.3947	14.1017	14.8021	14.9046	19.343	19.5293	19.3701	9	9	12.0863	15.9997	16.0702	15.9452	12.2212	14.266	13.2917	15.9473	16.1464	16.1717	14.0311	14.033	14.4112	13.332	13.5277	13.0699	19.9417	19.8335
19.7432	19.9347	19.8987	19.9185	20.1104	20.1407	19.7061	19.9313	19.9269	20.1016	20.5158	20.4403	20.0706	20.3674	20.4078	20.7434	21.0039	20.9971	20.7317	20.9932	20.7747	21.5023	21.5918	21.6692	12.2357	9	12.4692	16.3941	17.2157	17.052	13.4143	13.6519	13.6352	15.2215	16.2681	15.9562	9	11.2515	11.2663	13.1552	13.1328	13.1491	9	10.2832	12.511	12.1053	13.0541	12.0936	19.8589	20.0565
14.1561	13.2098	13.9454	13.6088	11.745	13.3665	13.7272	19.6414	13.2626	14.9625	13.5661	14.7708	18.3891	18.5266	20.1367	17.8382	17.6887	19.7772	18.3448	20.0037	18.1534	18.2313	19.6919	17.7897	9	9	11.7906	13.7257	14.2198	14.1778	9	10.4781	9	14.0701	13.9838	13.8403	9	9	9	9	12.414	9	9	9	9	9	9	9	13.7705	12.9068
20.5776	20.266	20.2351	20.1697	20.3083	20.3592	20.2029	20.0777	20.0802	20.5093	20.4195	20.4558	21.1152	21.2102	21.0503	21.6308	21.468	21.5522	21.5125	21.4606	21.3121	21.9528	21.9839	21.9334	17.2952	17.7367	17.6568	20.8879	21.0214	20.8621	17.8768	18.2345	18.2358	20.1754	20.2731	20.1136	9	12.926	12.6648	15.6298	15.903	15.1717	13.0767	13.8347	14.5149	13.8961	15.0007	14.1115	20.3596	20.2791
19.9686	19.9638	20.067	19.8157	19.6687	19.6061	20.0577	20.043	20.1316	19.9035	20.0916	20.188	20.0251	20.3289	20.2669	19.9944	20.2245	20.1282	20.3693	20.3881	20.364	20.1411	20.3416	20.4089	9	9	9	15.4665	15.5908	15.9702	10.7442	10.6358	11.3837	15.3906	15.6359	16.2937	9	9	9	9	9	9	9	9	9	9	9	9	19.9998	19.6968
20.5515	20.6446	20.6529	20.2256	20.0232	20.4352	20.1316	20.0497	20.1435	20.1164	20.3637	20.3443	21.027	21.0735	21.1534	20.8018	21.1886	21.2358	20.8269	20.923	20.666	21.0173	21.2521	20.992	11.3006	11.7402	11.8144	16.1545	16.8275	16.0964	11.1597	12.9485	13.3911	15.7253	14.9829	15.7848	9	12.7469	9	9	9	9.79633	9	12.1948	11.4074	9	9	11.2309	20.6163	20.228
21.6515	21.5038	21.3827	20.5227	20.8246	21.2458	21.4143	21.4824	21.492	20.9835	21.0132	21.0441	21.5241	21.4837	21.5042	21.2983	21.1823	21.4654	21.4794	21.4763	21.3644	21.0684	21.2275	21.0357	14.0004	15.0231	15.3305	16.4255	17.5883	17.2913	13.8257	15.0121	14.8178	16.6989	17.0318	17.3578	10.3208	11.3926	11.5712	11.9951	12.3961	13.3412	14.0487	14.0021	14.3218	11.1474	11.6632	11.5608	21.5127	20.8644
16.2906	16.1676	15.9284	16.8084	16.6098	16.7796	16.233	16.1839	16.3322	16.1265	15.9441	16.0801	17.5114	18.4973	18.4927	17.9599	18.38	18.1813	18.5568	18.2548	18.3375	18.6354	18.5663	18.6636	9	9	11.4203	13.9825	15.0023	14.8829	9	12.036	12.5793	13.1806	13.9749	14.3163	9	9	9	9	9	9	9	9	9	9	9	9	16.1288	16.7326
21.4401	21.4419	21.4496	22.1885	22.1459	22.1679	21.8294	21.7841	21.8631	21.8993	22.0249	22.0847	19.393	19.4943	19.5207	20.6329	20.6354	20.6008	19.9143	19.788	19.8545	20.8083	21.0082	20.9642	15.3958	16.3366	16.65	20.1827	20.5764	20.375	9	14.0817	13.547	16.2833	17.1883	17.3247	13.0811	14.5599	14.5018	16.5485	17.1235	16.8457	13.8359	13.9348	14.0159	12.1452	12.6452	10.5375	21.4439	22.1674
19.1765	18.9601	18.9765	18.7151	18.6015	18.7637	19.1407	19.1868	19.4264	19.0636	19.2839	19.3094	20.6977	20.8022	20.5354	20.4133	20.1245	20.222	21.0035	20.9353	20.9254	20.7723	20.8294	20.7186	16.0258	16.5616	16.7268	18.5186	18.886	18.8599	16.5533	16.8991	16.969	18.6912	18.8605	18.9907	10.3184	13.2359	13.7818	9	13.5423	13.077	12.8005	14.2306	14.3326	12.3629	13.7306	13.508	19.0377	18.6934
19.2396	19.1709	19.2729	19.3849	19.2234	19.4431	19.1011	19.2061	19.2441	19.8888	19.7179	19.9965	20.1301	20.3355	20.2328	20.4318	20.2782	20.2725	20.6149	20.6235	20.6082	20.5426	20.8048	20.8598	15.2415	15.7182	15.9538	18.7742	19.1084	18.8737	15.5746	16.0611	16.2189	18.2442	18.3988	18.5948	9	14.41	14.2508	14.3171	9	14.9665	14.3106	14.9499	11.3952	14.025	14.0479	13.9369	19.2278	19.3504
20.3057	20.1015	20.1107	20.8601	20.7206	20.8434	20.1927	20.2255	20.3103	20.6813	20.7291	20.6623	19.3838	19.5777	19.7221	20.3642	20.3062	20.478	20.3673	20.381	20.3903	21.1683	21.2776	20.9303	13.5372	14.0082	14.1907	17.0125	17.7758	17.5124	13.7506	14.4212	13.7028	16.5563	16.7713	17.0757	9	11.2391	11.1445	13.9994	14.7469	14.4038	12.5981	13.7984	13.0389	10.9522	13.0629	12.4392	20.1726	20.808
21.6299	21.4348	21.4482	21.6271	21.4856	21.3286	21.5766	21.5382	21.4465	21.6001	21.5442	21.464	21.8749	21.95	21.7862	22.0857	21.8349	21.9853	22.0226	22.0549	21.9838	22.2862	22.3097	22.1044	15.6599	15.9912	16.1565	18.6885	18.7775	18.6709	16.2838	16.5912	16.6951	17.9553	18.1412	18.1902	13.4695	14.17	14.1996	14.3382	14.952	14.6237	14.9081	15.0167	15.0402	13.8596	14.3021	14.5342	21.5043	21.4804
21.2519	21.2126	21.2675	21.083	21.1327	21.2839	21.1166	21.1191	21.1877	21.3228	21.5981	21.5727	20.151	20.304	20.3767	21.0961	21.1705	21.1437	20.3802	20.5489	20.4209	21.1543	21.2932	21.2333	12.4069	13.994	13.0704	17.5746	17.6938	17.4643	12.3502	12.3725	12.8508	16.7068	16.8037	16.9031	9	9	9	9	9	9	9	9	9	9	9	9	21.244	21.1666
21.5991	21.4012	21.2911	21.0235	20.867	20.8836	21.2281	21.0253	20.8557	21.6553	21.4735	21.4256	20.2787	20.5121	20.4399	20.9527	20.9546	20.9626	20.6971	20.7538	20.6881	20.9269	20.8286	20.936	12.2767	9	9	14.644	16.0232	15.1638	9	9	9	14.8859	15.4722	14.472	9	9	9	9	9	9	13.0995	12.0716	12.1362	9	12.9746	9	21.4305	20.9247
21.2923	21.2031	21.1576	20.6051	20.4952	20.5683	21.1411	21.0573	21.2255	21.0869	21.2618	21.2452	19.976	20.1481	20.1099	19.834	20.0173	20.019	20.1019	20.1848	20.1255	19.6799	19.7238	19.878	13.5344	13.8763	14.1349	17.8178	18.1863	18.0235	11.868	12.5261	12.0355	15.6177	15.809	15.9376	9	11.5373	11.7128	12.9919	13.547	13.8277	9	9	11.2493	9	9	9	21.2176	20.5562
21.9633	21.8139	21.8949	21.9561	21.9538	21.8785	21.9407	22.0953	21.8955	21.626	21.7097	21.6648	20.1051	20.2726	20.3179	20.4526	20.3991	20.4089	20.4323	20.4152	20.2236	20.8513	20.7819	20.9725	11.5437	12.9894	14.7755	17.0552	17.8888	17.697	9	9	9	15.2337	15.6407	16.1789	9	9	9	13.4256	13.7065	14.2864	9	9	9	9	9	9	21.8907	21.9295
20.1171	20.313	20.321	19.6487	19.8863	19.9847	19.908	20.083	20.083	19.9323	20.0317	20.179	19.691	19.9232	20.0227	19.9235	20.1408	20.0927	20.0603	20.0952	19.9124	19.8272	20.0068	20.1686	9	9	9	13.9583	15.5833	15.0779	9	9	9	13.0697	13.5999	14.3433	9	9	9	9	9	9	9	10.6344	9	9	9	9	20.2503	19.8399
21.4755	21.3536	21.4843	21.3916	21.3912	21.4984	21.1949	21.2228	21.3528	21.3187	21.3647	21.5369	18.7571	19.0179	19.0566	19.8869	19.9822	19.8762	19.2865	19.4945	19.3787	20.2717	20.4798	20.423	9	11.735	12.0116	16.4451	16.9613	17.0881	10.5162	9	9	14.4398	15.2192	15.3607	9	9	9	9	9	9	9	9	9	9	9	9	21.4378	21.4271
20.1288	20.02	19.9229	20.5977	20.8574	20.6988	20.0906	20.0319	19.9308	20.357	20.4069	20.4086	19.8219	19.9388	19.9203	19.9484	20.0394	20.0922	20.1476	20.2187	20.1041	20.3218	20.4419	20.4656	9	11.4424	12.0078	16.1001	16.5492	16.5427	9	9	12.2833	15.7066	16.2058	16.4911	9	9	9	9	12.0699	11.7841	9	11.4053	11.2957	9	10.8327	10.1635	20.0239	20.718
20.9614	21.0751	20.9547	20.8979	21.139	21.0727	21.1879	21.109	21.1192	21.1823	21.2526	21.2692	20.3948	20.4828	20.4701	20.5384	20.5232	20.5452	20.4911	20.586	20.5664	20.5524	20.6167	20.7466	9	10.8474	12.6113	15.2938	15.9752	15.4734	9	9	11.2975	14.862	15.5774	15.8331	9	9	9	9	9	9	9	9	9	9	9	9	20.9971	21.0366
22.0473	21.368	21.503	20.745	20.6914	20.7772	21.3293	21.0638	21.0696	21.1842	21.0831	21.0544	21.1286	20.9534	21.0867	21.2243	20.9602	20.9649	21.1172	21.1405	21.0113	21.0089	21.0407	20.9748	14.0182	14.9368	15.6975	17.748	17.9331	17.9715	12.8995	13.8849	14.6916	16.6101	17.0808	17.1403	9	10.4583	9	12.3401	13.2151	9	9	12.3238	9.70929	9	9	9	21.6394	20.7379
20.1793	20.3788	20.3115	20.9544	20.9367	21.0042	20.3466	20.428	20.3201	20.7018	20.8166	20.8214	20.7372	21.2158	21.1969	21.5257	21.5698	21.4741	21.286	21.4095	21.2125	21.4865	21.6394	21.5508	12.6147	12.7121	13.6813	17.508	18.0437	17.8503	13.5838	14.166	14.0458	16.9593	17.5426	17.6625	9	9	9	9	9	9	9	9	10.6315	9	9	9	20.2899	20.9651
21.4009	21.2451	21.2699	20.6663	20.7497	20.8387	20.8981	20.9663	20.8295	20.9395	21.1605	21.1104	18.9959	19.1131	19.0214	19.5165	19.5456	19.6229	19.4911	19.2664	19.5426	19.696	19.6246	19.5722	9	9	10.1703	16.2126	16.1043	15.4187	9	9	9	14.1971	14.5465	14.647	9	9	9	9	9	9	9	9	9	9	9	9	21.3053	20.7516
20.5794	20.4556	20.4946	20.1903	20.4264	20.4496	20.4275	20.1951	20.3237	19.9236	20.3402	20.4687	19.3177	19.6804	19.7817	19.4528	19.9989	19.7119	19.5674	19.7962	19.8091	19.5763	19.6842	19.876	9	9	9	14.6907	15.6878	15.5616	9	9	9	11.3333	13.9879	14.6465	9	9	9	9	9	9	9	9	9	9	9	9	20.5099	20.3554
21.0759	21.1831	21.1533	21.0069	21.1208	21.088	21.2583	21.3789	21.3576	21.2831	21.3664	21.3903	19.3759	19.6168	19.6331	20.1351	20.1025	20.1707	20.1019	20.2424	20.1479	20.425	20.4065	20.4567	12.5243	13.1639	13.7414	15.9887	16.7005	16.5637	12.7333	14.2147	14.258	15.5258	16.218	16.4167	9	9	10.4538	11.9273	9	12.5573	9	12.6219	9	11.4197	12.3455	13.4957	21.1374	21.0719
20.8638	20.2225	20.5215	20.7986	20.8431	20.7561	20.7327	20.5598	20.5775	20.8478	20.7927	20.8081	19.5124	19.5451	19.4195	20.3881	20.5461	20.3856	20.0595	20.1924	20.0804	20.7275	20.8655	20.8867	10.9396	11.4706	11.6596	17.5652	17.6625	17.7237	12.0183	12.4597	12.6083	16.1644	16.6167	16.2815	9	9	9	9	9	9	9	9	9	9	9	9	20.5359	20.7993
22.4384	21.8837	21.9264	21.872	21.7842	21.7091	22.2541	21.9959	21.9066	22.3686	22.337	22.1553	20.5751	20.7694	20.7353	20.9211	20.889	20.9288	21.1333	21.2073	21.1067	21.3121	21.2921	21.214	13.4836	14.3857	15.1212	17.915	18.537	18.5076	15.2581	15.8132	15.4609	17.1906	17.4911	17.6558	9	9	9	12.7417	13.4466	13.1179	12.2538	13.0789	12.7555	12.0391	12.0992	9	22.0828	21.7885
21.206	21.1986	20.8135	22.0559	22.0658	22.2035	21.4366	21.2079	21.4224	21.7115	21.7156	21.7369	18.7458	18.9286	19.204	20.1231	20.0194	20.0588	18.9995	19.1723	19.2089	20.7383	20.7673	20.9005	11.6079	12.1398	13.1554	17.9973	18.466	18.4035	9	9	9	15.1545	15.4161	15.9765	9	9	9	9	9	10.9626	9	9	10.5967	9	9	9	21.0727	22.1084
20.5552	20.4457	20.3436	19.7653	19.9319	19.6904	20.4688	20.5646	20.4494	20.2781	20.3986	20.3938	20.2492	20.4429	20.4238	20.3833	20.4443	20.3871	20.6586	20.748	20.6818	20.5842	20.5719	20.4449	11.8065	12.7751	11.0682	17.0054	17.3486	16.7316	12.7359	12.8712	13.2364	16.6898	16.7744	16.905	9	9	9	9	9	9	9	9	9	9	9	9	20.4482	19.7958
21.1051	20.9264	20.9629	21.4962	21.453	21.6013	20.7161	20.8811	20.8869	21.1282	21.2708	21.2915	21.2715	21.106	20.9338	20.8256	20.8229	20.6516	21.3901	21.1077	21.0609	20.9024	20.2369	21.068	11.8429	11.9895	13.3243	16.854	17.4879	17.451	11.7856	12.3238	13.6838	16.7164	17.0031	16.5747	11.4775	12.3267	11.6762	9	9	9	9	11.2137	9	11.9825	9	9	20.9982	21.5168
21.0663	20.5858	20.6858	19.8797	19.9818	20.0904	20.7016	20.7616	20.8258	20.811	20.9639	20.8631	19.7973	20.1761	19.9189	20.3252	20.4616	20.8374	20.1956	20.4258	20.9054	20.4942	20.6243	20.6039	9	9	11.4346	14.554	16.7146	15.5018	9	11.5233	12.2617	12.7239	15.6666	15.7836	9	9	9	9	9	9	9	9	9	9	9	9	20.7793	19.984
22.0813	21.6185	21.6736	21.1912	20.9685	20.8601	21.8835	21.6232	21.5773	21.8594	21.7959	21.624	20.3185	20.5878	20.554	20.4884	20.278	20.257	20.589	20.7259	20.6698	20.6408	20.7257	20.5681	15.103	15.0922	16.2923	18.493	19.1791	19.0101	13.6916	14.9372	15.1345	16.7352	17.258	17.5331	10.8499	11.7857	11.9636	14.8647	15.4875	15.3256	10.0547	11.938	12.4222	9	9	9	21.7911	21.0066
20.226	20.1449	20.0885	20.3595	20.4113	20.3693	20.3614	20.3183	20.3342	20.4197	20.5231	20.4934	18.8326	18.9084	18.5712	19.038	19.1337	18.9207	19.1013	19.156	19.055	19.1136	19.3504	18.9532	10.2361	9	9	16.5057	17.316	17.204	9	9	9.8749	13.9763	14.5372	14.7915	9	9	9	9	10.4678	10.2816	9	9	9	9	9	9	20.1531	20.38
20.9915	20.2914	20.2997	20.626	20.6888	20.6035	20.5093	20.3638	20.231	20.6819	20.5891	20.5254	20.5416	20.4439	20.4173	20.2973	20.0175	20.2684	20.3675	20.2839	20.2454	20.2135	20.0094	20.2924	16.5625	16.6371	17.132	19.5852	19.837	19.7428	15.2496	15.1367	15.6448	17.7783	17.9211	18.0547	14.4536	15.3239	14.7947	16.5718	16.8449	16.6907	15.8434	16.0626	16.0507	13.7014	13.6129	13.8394	20.5275	20.6394
21.1879	21.0959	21.0905	21.6809	21.7011	21.7084	21.0346	20.9106	21.0008	21.3408	21.4452	21.4024	19.1151	19.3106	19.3532	19.9711	19.786	19.7862	19.7327	19.6301	19.1363	20.0132	20.0535	19.9593	13.4001	13.8216	14.1401	17.0627	16.7607	16.6929	11.7479	13.8031	13.01	14.8585	15.2393	15.6619	9	9	9	9	11.6126	12.0442	9	9	9	9	9	11.0329	21.1247	21.6968
19.6187	19.3358	19.6067	19.1015	19.1822	19.2991	19.4027	18.9237	19.0926	19.0666	19.1904	19.3996	18.9093	18.9908	19.1342	19.4084	19.2377	19.3028	19.1113	19.0654	19.2422	19.6463	19.8495	20.0163	9	9	9	16.9944	17.3091	17.1796	9	9	12.1535	15.5448	16.1473	16.0287	9	10.278	9	9	9	9	9	9	11.5019	9	11.5609	11.8886	19.5204	19.1943
20.931	20.5302	20.6597	19.3303	19.2114	19.1263	21.3506	21.1545	21.1857	19.6458	19.7843	19.5713	21.7002	21.3026	21.4978	20.7019	20.3934	20.4546	21.7192	21.7224	21.5773	21.1924	20.864	21.2003	22.4193	22.2724	22.2634	21.378	21.4899	21.2071	21.3155	22.0174	21.985	22.2397	22.3667	22.0101	22.2476	22.6673	22.4508	22.0685	21.6794	21.997	23.2377	23.3969	23.2594	22.2773	22.2457	22.1731	20.707	19.2227
21.756	21.516	21.6236	21.4637	21.5415	21.493	21.5297	21.5123	21.3913	21.7102	21.7627	21.5498	20.3169	20.393	20.3914	20.6797	20.7748	20.5962	20.8013	20.6931	20.6274	20.9597	21.0035	20.959	10.2041	9	12.6983	15.9414	16.476	16.4052	12.2369	11.4237	11.8213	15.4381	15.2349	16.0588	9	9	9	9	10.6237	9	9	9	9	9	9	9	21.6319	21.4994
21.2724	21.3464	21.2499	21.7403	21.8827	21.7977	21.5627	21.4966	21.6009	21.3304	21.5443	21.5687	19.8351	19.9673	19.9959	20.5707	20.6347	20.7566	19.9166	20.1043	20.2059	20.8277	20.9264	20.8688	9	15.4091	15.6764	16.257	17.7763	17.3405	9	14.8255	9	13.9597	16.6422	16.1263	9	15.1966	15.0248	9	15.283	15.2499	9	15.0694	15.2693	14.4446	15.0909	9	21.2896	21.8069
20.8551	20.5634	20.5753	20.8395	20.9437	20.9007	20.8273	20.6558	20.5844	20.7588	20.8455	20.7135	20.3757	20.6111	20.5872	21.2287	21.2947	21.2499	20.3334	20.8139	20.7626	21.6507	21.6348	21.6551	9	9	12.9979	18.2427	17.9309	17.9946	10.9816	12.3772	9	16.2603	16.8913	17.3348	9	9	9	9	9	9	9	9	9	9	9	9	20.6646	20.8947
19.0818	19.3348	18.8451	19.2014	18.9142	19.1447	19.0412	19.0514	19.6139	18.9545	19.1815	19.1518	20.6119	20.4269	20.3878	19.7486	19.9461	19.7718	20.5953	20.483	20.536	19.9918	20.067	20.3585	16.2633	16.8918	17.0756	19.2758	19.4221	19.2756	17.0832	17.5276	17.4575	18.9954	19.1799	19.4513	15.1708	15.8778	15.71	15.3137	15.9745	15.349	15.7764	16.0859	16.2353	15.7616	16.059	16.0053	19.0872	19.0868
20.5418	20.5612	20.5373	20.9283	21.0051	20.8209	20.6474	20.5273	20.5699	20.2214	20.3964	20.4219	19.3817	19.9913	19.6904	20.2378	19.8933	19.9048	19.6133	19.6364	19.2773	20.2491	20.2402	20.2772	14.0521	15.0742	14.4757	18.0793	18.3434	18.1512	13.9835	14.5378	14.3373	17.0157	17.1249	17.2928	11.9476	13.4602	13.4311	12.9611	13.866	13.8574	14.3912	14.1819	14.0837	13.8965	14.011	14.1474	20.5468	20.9181
20.5343	20.428	20.1103	19.9345	20.1536	20.3811	20.5522	20.3103	20.4461	20.0083	20.2037	20.4698	19.2613	19.361	19.3921	20.0085	19.932	20.1694	19.4589	19.6857	19.4697	20.3062	20.261	20.6103	12.7845	13.9753	14.5322	19.2634	19.5334	19.3221	9	12.077	11.741	15.7122	16.1917	16.2417	9	11.7432	12.1265	14.4238	15.3274	15.1339	12.4739	13.3387	11.2895	9	9	9	20.3575	20.1564
21.049	21.1398	21.2285	21.5345	21.3368	21.547	21.4287	21.1184	21.5305	21.4481	21.5393	21.4485	19.8807	20.6552	19.8342	20.8649	21.0007	20.2649	20.7286	20.3336	20.8681	21.2879	20.9325	21.3684	13.0598	14.613	14.496	17.7165	17.8112	17.7429	12.4314	13.2645	13.6322	16.3148	16.6937	16.2072	12.1315	13.8363	13.3471	9	9	12.7136	13.8885	14.0323	13.9853	9	9	10.7399	21.1391	21.4728
19.3159	19.4522	19.4827	19.1067	19.2805	19.6267	18.9998	19.5411	19.2494	19.0977	19.2151	19.6492	19.5212	19.8429	19.8755	19.7765	19.9822	19.887	19.7642	20.1056	20.0678	20.2892	20.5137	20.5452	9	9	9	14.4818	16	15.9098	9	9	9	12.8253	13.3516	14.0583	9	9	9	9	9	9	9	9	9	9	9	9	19.4169	19.338
20.9295	20.7533	20.7631	20.4289	20.5542	20.5331	20.563	20.4718	20.5677	20.5708	20.7155	20.833	19.9949	19.9088	19.7328	19.9158	19.9873	19.9642	19.959	19.9522	19.7744	19.9324	20.0273	20.0224	9	10.8249	11.6433	15.12	16.0703	15.6063	9	12.5174	13.2939	13.2542	14.5121	15.4303	9	9	12.7195	9	9	9	9	9	9	9	11.3233	9	20.8153	20.5054
19.9843	19.7129	19.8885	18.5423	18.6968	18.52	19.5756	19.8689	19.819	19.4576	19.7162	19.6242	20.404	20.53	20.5621	20.2057	20.1291	20.0739	20.2498	20.2926	20.2454	20.0925	20.1292	20.0659	9	12.0899	12.6715	15.5739	16.8147	16.7089	10.9488	11.7699	12.4262	14.4773	14.8549	15.2262	9	9	9	9	9	11.163	9	9	9	9	9	9	19.8619	18.5864
21.2566	21.278	21.345	21.8056	22.1751	21.893	21.2901	21.2337	21.4627	21.2624	21.5289	21.5926	19.5361	19.7839	19.8486	20.4258	20.4419	20.5141	20.1207	20.3734	20.3449	20.9451	20.8615	20.7685	14.9102	14.3371	15.0856	18.7652	19.0902	18.8963	15.2949	15.6191	15.8252	17.3328	17.5482	17.8498	9	9	11.0307	13.0791	15.056	15.1322	12.5805	13.4694	13.8112	9	12.7527	13.3134	21.2932	21.9579
18.1968	18.8044	18.7347	18.9679	18.0752	18.2711	18.5472	18.8721	18.8908	18.9663	19.2842	19.3429	19.6989	19.8199	20.0319	20.5242	20.4376	20.1318	20.3039	20.4308	20.4383	20.6403	20.8096	20.8204	12.4509	13.6223	14.6414	18.6341	18.9996	18.7482	14.2882	15.0429	15.2184	17.7518	18.2177	18.3612	9	9	9	9	11.0693	9	12.0916	11.861	11.4457	9	11.4915	11.3683	18.5787	18.4381
20.1079	19.7242	19.8634	19.5872	19.8353	19.7372	19.766	19.8987	19.9489	19.7866	20.1287	20.1918	18.6825	19.0835	19.0992	19.501	19.6313	19.4825	18.8682	19.096	18.9719	19.5041	19.6408	19.3789	10.1417	13.0477	12.8938	17.6143	17.8433	17.647	9	9	12.1147	15.1442	15.6319	15.3703	9	9	11.2815	11.5933	13.0519	13.9577	9	11.8857	12.1995	9	12.5116	11.4939	19.8985	19.7199
20.0072	20.0917	20.5522	19.2626	20.6049	20.4937	19.9818	20.2848	20.2646	19.9566	20.0882	20.8896	20.5752	20.6465	20.6694	20.3601	20.3563	20.0338	20.5339	20.5707	20.6347	20.3549	20.5542	20.2586	9	12.2608	15.4003	16.5763	17.3952	17.1745	9	13.1215	12.8952	15.6875	15.9571	16.0198	9	15.37	13.9447	9	11.846	9	9	14.9903	9	9	9	9	20.217	20.1204
21.5047	21.4493	21.4518	21.0019	21.0171	21.024	21.5695	21.5089	21.6185	21.2812	21.311	21.2389	19.659	19.7874	19.7629	20.3051	20.3132	20.1897	20.0249	19.9787	19.9222	20.4466	20.3705	20.2728	9	11.225	9.59591	15.7384	16.421	16.3632	9	9	9	15.1159	15.9297	16.152	9	9	9	9	9	9	9	9	9	9	9	9	21.4686	21.0144
20.5844	20.5094	20.6319	19.9855	20.3902	20.1508	20.4305	20.5815	20.555	20.911	20.9503	21.0269	19.0837	19.4285	19.613	19.8639	20.2105	20.0577	19.5777	19.7998	19.8847	20.1716	20.3689	20.3297	9	9	9	14.9359	15.425	15.2189	9	10.8147	13.1391	14.1981	13.5427	14.4491	9	9	9	10.9708	11.5433	9	11.1699	12.1115	9	9	9	11.7077	20.5753	20.1755
22.3011	22.0471	22.1618	21.8413	21.9353	21.9668	22.0527	22.0732	22.1122	22.005	22.1414	22.1473	19.1991	19.2958	19.399	19.7106	19.8399	19.6694	19.4984	19.4098	19.5704	19.7941	19.8126	19.8294	9	11.926	12.6239	16.1806	16.6561	16.3825	9	12.0497	13.3113	13.9908	15.0004	16.0847	9	9	9	9	9	10.0432	9	9	9	9	9	9	22.17	21.9145
21.0271	21.0253	20.9261	20.7145	20.8039	20.7927	21.1622	21.1703	21.0469	21.0403	21.0892	21.0283	18.6702	18.7113	18.5043	18.6469	19.0711	18.8792	18.6872	19.1423	19.0679	19.0519	19.0976	19.0093	9	9	9	14.2728	14.5926	15.3859	9	9	9	11.8338	13.5684	14.4383	11.2667	9	9	9	9	9	9	9	9	9	9	9	20.9928	20.7703
21.8927	21.6631	21.6429	20.8348	20.7031	21.0301	21.6368	21.484	21.5302	21.5824	21.5166	21.4868	20.6401	20.5012	20.7898	21.2112	21.1932	21.2929	20.8461	20.9958	21.0051	21.3946	21.5321	21.4345	14.5621	15.8107	16.3369	19.5358	19.8196	19.6632	15.9427	16.2784	16.5013	18.3294	19.0335	18.5898	9	12.567	12.9369	9	14.3651	12.9163	12.2348	14.0427	13.6621	9	13.2504	13.0711	21.7329	20.856
20.6913	20.6661	20.7304	20.5796	20.9509	21.0455	20.3898	20.6099	20.7677	20.6414	20.9154	21.0083	19.654	20.0203	20.1525	20.2339	20.3132	20.4561	19.8722	20.0714	20.0802	20.0691	20.362	20.2799	9	9	11.3954	14.9418	16.6523	16.555	10.1948	10.9508	9	15.421	15.9225	16.2471	9	9	9	9	9	9	9	9	9	9	9	9	20.696	20.8587
20.4998	20.1279	20.3046	19.869	20.0087	20.1113	20.1745	20.2266	20.2326	20.4817	20.6688	20.5872	20.3683	20.4477	20.5438	20.8393	20.8307	20.7727	20.7485	20.997	20.6848	21.1073	21.2196	21.0798	9	9	13.5624	17.2218	17.7013	17.5238	10.7645	14.3408	14.2329	16.3982	17.2031	17.3776	9	9	9	9	9	9	9	9	9	9	9	11.1878	20.3108	19.9964
13.0751	13.8616	13.2943	14.5306	14.3485	14.9101	13.7123	13.6815	14.2511	14.9738	15.616	15.3543	16.2479	16.8015	16.4132	16.8564	16.8677	16.7904	16.4416	16.6108	16.5148	16.2483	16.8289	16.8317	9	9	9	9	9	9	9	9	9	9	9	9	9	9	9	9	9	9	9	9	9	9	9	9	13.4103	14.5964
19.5621	19.0062	18.9733	18.1914	18.1284	18.1989	19.2754	19.0098	18.9804	19.0351	18.8622	18.9706	21.0079	20.7805	20.8304	20.383	20.3782	20.1051	20.9066	20.9886	20.7805	20.66	20.5576	20.5429	15.3774	15.9277	15.9887	18.2075	18.7892	19.1423	16.4243	16.7124	16.8169	18.482	18.5902	18.6162	12.6517	9	12.4177	9	12.9092	12.8645	13.547	14.1232	13.4876	13.5594	13.8626	13.0705	19.1805	18.1729
22.3011	22.3153	22.4514	22.744	23.112	23.0469	22.121	22.2697	22.3425	22.2327	22.3445	22.6624	20.0059	20.01	20.1962	21.0976	21.138	21.0523	20.4546	20.4683	20.3745	21.0774	21.1392	21.0748	14.7351	15.1879	15.3239	18.7288	18.9053	18.8525	14.6026	15.0081	15.1725	17.4318	17.8424	17.734	9	9	9	15.2314	15.2029	14.7458	12.3922	12.3508	13.0614	12.0875	12.1678	12.3852	22.3559	22.9676
19.7641	20.1704	20.1797	20.9362	20.9211	20.938	20.4719	20.5051	20.4972	20.5645	20.869	20.782	18.7918	19.1539	19.217	19.8021	19.9589	19.7676	19.5135	19.5849	19.739	20.0129	20.2382	20.1535	9	9	9	13.755	15.1531	15.1027	9	9	9	12.9807	14.1017	13.9068	9	9	9	9	9	9	9	9	9	9	9	9	20.0381	20.9318
21.6944	21.4146	21.6406	21.4621	21.3675	21.3948	21.4336	21.5202	21.6154	21.5917	21.8184	21.5197	20.6183	20.6364	20.6105	20.5418	20.7305	20.8928	20.6389	20.3204	20.647	20.7621	21.1661	20.9829	12.2807	13.9193	14.1073	16.8165	17.0607	16.9369	12.9438	13.6843	14.0139	16.4814	16.749	16.7623	9	9	9	9	11.6612	10.5087	9	9	11.2374	10.0657	11.1381	9	21.5832	21.4081
18.9936	18.626	18.6751	18.1788	18.1907	18.1948	18.6323	18.7438	18.5669	18.3099	18.3347	18.2216	19.888	20.0044	20.0148	19.5467	19.6167	19.5589	19.9418	19.9788	19.99	19.6131	19.7236	19.722	9	9	10.7215	15.1238	15.9199	15.668	9	9	9	14.9162	14.8349	15.4314	9	9	9	9	9	9	9	9	9	9	9	9	18.7649	18.1881
19.7428	19.1841	19.8464	18.8142	18.8554	18.9335	19.4675	19.3658	19.2767	19.356	19.4097	19.3203	19.4108	19.516	19.4421	20.0036	19.8259	19.8738	20.2599	20.0007	19.8896	20.4992	20.4766	20.7919	12.6317	14.3412	14.6054	18.1119	18.8199	18.6533	13.8262	14.8931	15.1775	17.0847	17.5998	17.6721	9	9	9	9	9	9	11.9562	9	9	9	9	9	19.5911	18.8677
22.6263	22.6748	22.6737	22.5743	22.3872	22.6369	22.8128	23.0109	22.9211	23.1545	23.3344	23.3009	20.6486	20.8496	20.7548	21.1313	21.0832	21.1469	20.7225	20.7888	20.7059	21.0461	21.0946	21.1389	13.6623	16.728	17.057	19.461	19.8761	19.8075	9	14.603	15.403	16.4287	16.9706	17.3695	9	14.785	15.7454	16.8817	18.182	17.9588	12.6049	14.2574	15.541	9	13.9644	14.2006	22.6583	22.5328
18.8873	18.8028	18.8516	18.4624	18.5928	18.6266	19.1046	19.2524	19.1734	18.9167	19.0124	19.135	20.1831	20.1727	20.3371	19.7085	19.7691	19.9086	20.3266	20.4236	20.5209	20.0417	20.0992	19.9352	17.12	17.7672	18.1567	19.5594	19.8697	19.7816	17.8175	18.4675	18.5879	19.7341	20.0535	20.1972	17.6287	18.5417	18.5923	18.1034	18.5444	18.5809	18.3456	19.0034	19.0213	18.36	18.8848	18.991	18.8472	18.5606
20.1336	19.6401	19.5787	20.5315	20.613	20.5097	20.1502	19.9756	19.8252	20.0473	20.0667	19.875	19.0761	18.9371	19.1819	19.9491	19.6158	19.5506	19.2733	19.3752	19.1516	20.1056	20.3347	20.232	9	11.9466	12.9493	18.1531	18.6836	18.4666	9	9	11.5837	14.5124	15.3887	15.7921	9	9	9	9	12.5357	9	9	11.0891	11.3524	9	9	9	19.7841	20.5514
19.5905	19.712	19.4925	19.5145	19.7062	19.5621	19.9502	20.0102	19.9287	19.8007	19.9103	19.8946	18.7691	18.9619	18.8345	19.592	19.5466	19.3547	19.4893	19.5836	19.3489	20.1207	20.047	19.9382	9	9	9	16.2997	16.9159	16.7857	11.429	13.2518	12.647	15.5247	15.77	15.9695	9	9	9	9	9	9	9	9	9	9	9	9	19.5984	19.5943
19.6943	19.5441	19.6159	19.9905	20.0921	20.0379	19.4933	19.8028	19.5501	19.5511	19.6912	19.7154	18.6008	18.7944	18.8485	19.0002	19.0873	19.3609	18.5505	19.0825	19.1557	19.3078	19.4443	19.3515	9	9	9	15.6303	16.2602	16.0543	9	9	9	13.0464	14.1818	14.5625	9	9	9	9	9	9	9	9	9	9	9	9	19.6181	20.0402
20.9316	20.7827	20.7537	21.1111	21.5493	21.3537	21.1177	21.1559	21.0034	21.1352	21.128	21.2951	18.5572	18.8317	19.0413	19.7333	20.02	20.134	19.1085	19.2761	19.2011	20.1236	20.2958	20.3274	9	12.2873	12.4011	16.8688	17.2435	17.536	9	12.0801	12.2993	14.8705	15.5697	16.0706	9	9	9	9	9	9	9	9	9	9	9	9	20.8227	21.338
20.2587	20.1162	20.1361	19.7007	20.0454	19.7494	20.0799	20.0446	20.1146	20.1435	20.1989	20.1782	19.5747	19.8193	19.8157	19.7257	19.7236	19.7725	19.6232	19.7778	19.749	19.8895	19.9292	20.0261	9	12.2794	13.393	17.42	17.7294	17.7612	9	12.2663	13.3106	16.17	16.3987	16.6134	9	9	9	9	12.1555	10.8203	9	10.6379	12.403	9	9	9	20.1703	19.8318
20.2858	20.049	20.0073	19.8428	19.6378	19.693	20.1835	20.176	20.2684	20.0528	20.2609	20.1221	19.3245	19.3378	19.3753	19.8861	19.8649	19.8879	19.4866	19.5657	19.5497	20.2971	20.2806	20.2276	15.1775	15.608	15.7453	19.2631	19.5937	19.5106	15.182	15.4792	15.4667	17.9192	18.0482	18.1972	9	12.0324	9	13.3174	13.2035	11.2939	12.7049	13.4231	13.0132	14.4959	13.7986	13.7898	20.114	19.7245
19.341	19.2035	19.2082	18.1618	18.4864	18.8281	19.0293	19.2979	19.1993	18.986	18.7145	19.1282	20.4765	20.6664	20.6202	20.565	20.602	20.4502	20.5531	20.6681	20.5207	20.538	20.4122	20.1567	9	12.2893	13.0632	15.6283	15.9862	16.793	9	12.1879	11.8335	14.6747	15.2335	15.7938	9	9	9	9	9	9	9	9	9	9	9	9	19.2509	18.4921
20.9722	20.93	20.9629	20.8585	20.8396	21.161	20.5774	20.6875	20.6307	20.9779	21.0682	21.1459	19.3125	19.6605	19.9556	20.5898	20.5744	20.7578	19.8361	20.0696	20.122	20.6074	20.8178	20.7133	9	9	12.2785	16.5778	17.1994	16.9963	9	11.4358	12.7428	15.3487	15.469	15.6294	9	9	9	9	9	9	9	9	9	9	9	9	20.955	20.953
21.4034	21.1579	21.1603	20.9335	20.9675	20.8687	20.8971	20.8611	20.9036	20.9243	20.9612	20.9374	20.5304	20.7714	20.6914	20.8233	20.8317	21.1498	20.798	20.7011	20.7614	20.5069	21.0508	20.8561	11.7387	12.2474	13.0585	16.0454	16.6043	16.3774	12.2163	9	12.4738	15.7463	15.9744	15.7834	9	9	9	9	9	9	9	9	11.3223	9	9	9	21.2405	20.9232
18.5565	18.5415	18.4195	18.5069	18.4583	18.4554	18.8164	19.1068	18.8393	16.7329	16.9288	17.1316	18.8774	19.2604	19.0223	22.7099	22.6608	22.5622	18.6078	18.6586	18.6463	19.0711	18.9105	19.1252	20.0128	20.338	20.5611	20.1989	20.446	20.386	19.3163	19.5963	19.6357	21.7155	21.9515	22.0454	18.633	19.156	19.2238	20.2943	20.4865	20.4607	19.3858	19.5776	19.7437	19.9471	20.1037	20.1444	18.5058	18.4735
14.9008	12.4389	12.8156	15.3284	15.4426	15.95	13.6367	13.4617	12.9612	14.1263	14.7258	14.0499	15.9447	16.1925	16.2272	16.0581	16.8746	16.5042	16.2885	16.333	16.1482	17.4578	17.6049	17.049	9	9	9	15.1395	15.6586	15.5554	9	9	9	14.1888	13.7871	14.4641	9	9	9	9	9	9	9	9	9	9	9	9	13.3851	15.5737
19.9143	19.8067	19.46	19.8985	19.9025	19.4714	19.5142	19.2218	19.2176	19.4117	19.4668	19.2309	20.5537	20.5955	20.6305	20.6707	20.5325	20.4211	20.5972	20.4982	20.608	20.3565	20.5332	20.1976	14.0722	12.7331	14.0476	15.9653	16.5463	16.517	11.6306	12.3829	13.2597	15.2825	15.633	15.717	14.0539	13.7712	11.4947	9	9	9	9	10.9956	9	9	9	10.6233	19.727	19.7575
18.8165	18.9998	19.0175	19.1616	19.4236	19.1003	19.241	19.5345	19.2215	19.0392	19.6094	19.2085	19.0665	19.5307	19.5474	20.0754	20.0274	20.0803	19.6253	19.6689	19.9311	20.4363	20.5714	20.381	9	9	9	13.9517	15.5833	15.3497	9	9	9	11.9184	12.6787	13.8869	9	9	9	9	9	9	9	9	9	9	9	9	18.9446	19.2285
22.1406	21.9978	21.9969	22.2607	22.1586	22.2436	22.04	21.9695	21.9777	22.1107	22.1546	21.9411	18.3822	19.3456	19.3287	19.8417	20.1604	20.0657	18.8338	19.4223	19.2207	20.3802	20.4872	20.5382	18.2174	19.0468	13.0409	16.3074	19.6882	19.6593	9	18.7637	18.969	18.6814	15.1696	19.2398	9	19.1154	10.6317	9	19.4112	19.5439	18.3076	19.1788	19.1368	19.0568	9	11.6751	22.0451	22.221
18.6013	18.5867	18.3885	18.6956	18.7376	18.5595	18.2651	18.3753	18.273	18.2513	18.3272	18.5222	19.702	19.8675	19.9019	19.9525	19.7429	20.0091	19.9542	20.1934	20.1929	20.4827	20.5199	20.6421	10.5466	11.0829	12.0575	18.3047	18.5126	18.4642	13.7492	14.262	14.163	16.2979	17.0172	17.3962	9	11.7725	9	9	9	9	11.6647	13.3502	13.0889	10.9291	12.7226	11.9948	18.5255	18.6642
9	12.3493	12.5994	9	12.2648	9	11.7851	12.7562	12.1438	13.0951	13.3494	13.5236	11.1232	12.1223	13.1529	13.5783	13.4464	14.0033	9	12.5332	12.9301	13.343	13.702	13.8272	9	9	9	9	9	9	9	9	9	9	9	9	9	9	9	9	9	9	9	9	9	9	9	9	11.3162	10.0883
19.2459	19.9234	19.8525	20.6137	20.4238	19.6205	19.7399	20.211	20.2112	19.3117	20.0114	20.1487	18.1954	18.3688	18.3961	18.984	19.1458	18.9987	19.0897	19.0994	19.1339	19.9492	19.9915	19.9271	11.8559	12.6639	13.1838	18.5016	18.8311	18.701	14.6739	15.4782	15.1761	17.4875	17.9858	17.9378	9	9	9	9	9	11.4654	9	10.9664	11.5901	9	12.9532	12.3349	19.6739	20.2193
21.4095	21.2286	21.1245	20.5014	20.6121	20.5688	21.0652	21.2454	21.1505	21.3189	21.3369	21.3575	20.7523	20.7607	20.8	20.7738	20.7249	20.606	20.919	20.9063	20.8276	20.5404	20.6016	20.6826	11.333	11.6871	13.3871	17.1879	17.4638	17.2334	13.5042	13.1305	13.0464	16.8231	17.0235	17.29	11.6254	12.427	11.77	9	9	9	9	9	9	9	9	9	21.2542	20.5608
20.215	20.2299	20.182	20.2294	20.1858	20.2053	20.0268	20.1933	20.2393	20.5129	20.5467	20.5488	19.7472	19.8188	19.8203	19.8292	19.9586	19.9591	20.0752	20.1718	20.1267	20.3577	20.2212	20.3367	13.7088	13.6584	14.022	17.2916	17.7606	17.3396	14.0573	13.6426	14.4626	16.5618	15.3709	15.8844	9	9	9	11.7506	13.0015	12.4525	9	9	9	9	9	9	20.209	20.2068
20.4937	20.5377	20.4771	21.3896	21.2886	21.1686	21.0911	20.9613	20.9772	21.1106	21.0044	21.0173	19.0043	19.2567	19.3302	19.8289	19.7646	19.7306	19.1588	19.301	19.2736	19.8292	19.9139	19.8518	10.66	12.2097	11.2435	17.3896	17.7162	17.5909	9	11.2309	9	14.8414	15.4781	15.6299	9	9	9	9	12.9787	9	11.1692	9	11.6282	9	9	9	20.5028	21.2823
13.1567	13.1268	13.4325	11.1784	13.2802	12.1897	12.6363	13.2676	12.194	11.5089	12.871	12.7104	14.7401	15.2765	15.2655	15.2409	15.6252	14.6198	14.9825	14.1201	14.8989	14.3928	15.3565	15.2692	9	9	9	9	9	10.3411	9	9	9	9	9	9	9	9	9	9	9	9	9	9	9	9	9	9	13.2387	12.2161
21.2177	20.6988	20.7147	21.3857	21.4659	21.33	21.0352	20.8418	21.0226	21.0747	21.078	20.9826	18.5611	18.9719	19.118	19.6519	19.5975	19.8808	19.2754	19.4875	19.2846	20.1717	20.1668	20.194	9	9	12.3332	16.8876	17.5305	17.4267	9	12.454	12.2838	15.7307	16.082	16.7373	9	9	9	9	9	11.1285	9	9	9	9	9	9	20.8771	21.3939
22.2461	22.0466	22.0708	21.3788	21.2216	21.4089	21.8359	21.9042	21.88	22.161	22.2059	22.2014	19.1462	19.3168	19.3343	19.74	19.6147	19.5917	19.6783	19.6375	19.55	19.7916	19.8449	19.8075	9	11.7432	13.159	16.3122	16.6436	16.5569	9	9	10.4967	16.2999	15.5468	15.5508	9	9	9	9	9	11.2139	9	9	9	9	9	9	22.1211	21.3364
20.4596	20.2604	20.4924	19.708	19.5448	19.5293	20.2504	20.1309	20.0046	20.2288	20.3659	20.2346	19.6912	19.9445	19.8669	19.6655	19.9079	19.8424	19.8748	20.0152	20.1561	20.0574	20.005	20.1238	9	9	11.891	15.5691	16.0456	16.5198	9	12.231	12.4954	14.8614	15.3491	15.8113	9	9	9	9	9	9	9	9	9	9	9	9	20.4041	19.5941
19.6441	19.4305	19.5056	20.0608	19.9023	19.9861	19.6689	19.5916	19.6957	19.9642	20.0685	19.9965	19.3527	19.4689	19.511	20.47	20.5501	20.5971	19.9791	19.9458	19.9656	21.2851	21.3826	21.3961	9	11.2812	9	18.0268	18.4369	18.3317	11.1309	12.3216	13.8439	16.134	17.03	16.9967	9	9	9	9	9	11.1333	9	9	9	9	9	9	19.5267	19.983
21.2786	20.924	21.0324	19.8088	20.175	20.1172	20.784	20.7756	20.618	20.8533	20.9973	20.8641	19.5408	19.8174	19.7932	19.7527	19.7209	19.6591	19.7512	19.7939	19.6633	19.7188	19.703	19.7657	9	9	9	14.8638	15.2829	15.0525	9	9	9	19.0644	14.2717	14.6384	9	9	9	9	9	9	9	9	9	9	9	9	21.0783	20.0337
19.8774	20.1122	20.3284	20.7384	20.8915	21.0309	20.2434	20.4272	20.4776	20.4514	20.9135	20.7946	16.9944	17.0874	17.2338	18.8419	19.2101	19.0977	18.2541	18.4433	18.5477	19.5923	19.8226	19.7202	9	9	9	16.6051	16.9237	16.8595	9	9	9	12.0483	13.9882	14.841	9	9	9	9	9	9	9	9	9	9	9	9	20.106	20.8869
19.337	18.9968	19.1477	19.5921	19.3975	19.5629	19.5756	19.3563	19.5146	19.2642	19.2251	19.1559	18.1884	18.2493	18.21	19.0059	18.9805	19.0979	18.6446	18.9707	19.0188	19.6032	19.3155	19.4523	9	9	11.9381	16.8891	17.3448	17.2321	9	10.9127	10.2265	15.4988	15.8904	15.4799	9	9	11.6684	9	9	9	9	9	9	9	9	9	19.1605	19.5175
20.9524	20.6618	20.8217	21.2058	21.2997	21.3334	20.8365	20.9136	20.9765	21.1333	21.4515	21.4659	20.2305	20.1921	20.0695	20.7466	20.8272	20.6776	20.5327	20.4631	20.5221	20.7594	20.7201	20.8674	15.7906	16.3264	16.8434	19.5177	19.6411	19.5526	14.3418	14.8163	14.3567	17.3339	17.5972	17.6895	15.2359	15.5489	15.5685	17.4194	17.6872	17.5564	15.1062	15.0138	15.7042	14.7745	14.8297	14.8829	20.812	21.2796
20.1458	20.1648	20.0996	21.002	20.9129	20.9904	20.2989	20.3481	20.3992	20.9057	20.9365	20.8689	18.9882	19.0439	18.8772	20.353	20.3372	20.2958	19.429	19.4537	19.3971	20.8301	20.7925	20.8077	10.775	10.9996	12.062	17.9095	18.339	18.1299	11.9838	10.3904	10.8922	16.1541	16.6994	16.6841	9	9	9	9	9	9	9	9	9	9	9	9	20.1367	20.9684
19.8447	19.368	19.4823	18.4756	18.1332	18.3136	19.2474	19.2354	19.1995	19.5437	19.4957	19.534	19.715	19.6917	19.6407	19.9607	19.8623	19.8524	20.0852	20.1037	20.0366	19.9604	19.8017	20.0303	15.2483	15.3148	15.6195	17.5842	17.7879	17.564	14.2655	14.2266	14.4596	16.3586	16.1277	16.1948	13.9028	14.9495	14.9118	13.6378	12.6302	12.8829	15.5291	15.653	15.7621	12.3941	12.4063	13.0943	19.565	18.3075
20.1474	19.9982	20.0926	19.5984	19.6049	19.9252	19.8194	19.9304	19.8681	19.7012	20.0329	19.9783	19.0105	19.2249	19.3533	19.4116	19.5662	19.5666	19.1693	19.5509	19.5532	19.7181	19.9748	19.7255	10.3206	12.6903	12.6411	16.0784	16.3972	16.4249	9	12.1545	11.9757	11.2569	14.9909	15.3945	9	9	9	9	9	9	9	9	9	9	9	9	20.0794	19.7095
21.7723	21.4485	21.4711	21.2101	21.2014	21.1894	21.7297	21.6287	21.5585	21.4008	21.5286	21.4275	19.6085	19.5247	19.3952	19.7362	19.657	19.6768	19.7914	19.6301	19.6731	19.9918	19.8234	19.8767	11.3929	13.2855	13.5023	15.8185	16.2712	16.1081	9	12.3664	12.7141	15.6026	15.8775	16.1216	9	9	9	9	9	9	9	9	9	9	9	9	21.5639	21.2003
19.9884	20.0514	20.1662	19.7553	19.8738	19.8626	19.8704	20.0878	19.9717	19.4597	19.7561	19.8109	18.1818	18.9275	18.9533	19.0266	19.2211	19.3332	18.8266	19.059	19.0586	18.9525	19.4535	19.528	9	11.3616	9	15.2007	16.5829	16.5597	11.7929	13.1721	13.4656	11.5211	14.1336	13.7824	9	9	9	9	9	9	9	9	9	9	9	9	20.0687	19.8306
18.495	18.3538	18.2356	19.1591	19.0899	19.1482	18.8555	18.983	18.9244	19.2243	19.6275	19.3339	19.2905	19.4281	19.3965	19.8121	19.7953	19.7281	19.8239	19.8424	19.8704	20.0889	20.2171	20.2036	9	9	9.74651	16.2969	16.6186	15.9926	9	10.7549	9	15.7775	15.9056	16.0132	9	12.7446	9	9	9	9	9	9	9	9	9	9	18.3615	19.1324
20.4971	20.5341	20.5309	20.8675	20.8861	20.9078	20.6745	20.7645	20.8012	20.8029	20.8507	20.8837	18.204	18.3744	18.1503	19.3325	19.5191	19.3455	18.8529	18.9004	18.8856	20.2866	20.2011	20.2572	11.2074	12.8785	12.6424	17.2914	17.4264	17.5121	13.816	13.8918	13.7882	16.1402	16.2306	16.2808	9	9	9	9	9	9	9	9	9	9	9	9	20.5207	20.8871
19.7702	19.8642	19.9679	20.3892	20.5137	20.5917	19.7663	20.0596	19.9708	19.9001	20.2612	20.1918	17.7754	17.8581	17.9098	18.5373	18.678	18.8474	17.8136	18.261	18.076	18.8365	19.2175	19.3324	9	9	9	14.4863	15.2441	15.0071	9	9	9	11.0699	12.5732	11.1863	9	9	9	9	9	9	9	9	9	9	9	9	19.8674	20.4982
20.5763	20.586	20.4182	20.0376	19.9875	20.0167	20.8918	20.9215	20.9143	20.6226	20.7766	20.7092	18.966	18.8681	18.8202	19.2088	19.347	19.7627	19.0676	18.9654	18.8925	19.4623	19.3376	19.5192	10.8803	11.4079	11.8781	15.8611	16.4765	16.2891	11.0752	11.6192	12.0205	14.0039	15.0406	14.893	9	9	9	9	9	9	9	9	9	9	9	9	20.5269	20.0139
20.2466	19.767	19.6587	19.9742	19.9379	20.035	19.8537	19.5613	19.4968	19.7521	19.7793	19.8234	19.4786	19.544	19.4611	19.8583	19.66	19.6247	19.4111	19.3127	19.0793	20.023	20.1084	19.8967	11.8476	12.7527	12.7142	16.5568	17.0371	16.749	12.0567	12.4705	12.2548	15.078	15.3897	15.7907	9	9	9	9	11.2942	9	9	9	9	9	9	9	19.8907	19.9824
20.5615	20.6431	20.6542	19.9084	20.1829	20.2098	20.584	20.7184	20.5999	20.2788	20.4212	20.3866	19.4334	19.6404	19.6004	19.5198	19.8508	19.5033	19.795	19.7979	19.814	19.7049	19.6793	19.6703	10.9584	11.0139	10.3867	15.0396	15.4207	15.367	11.1427	11.5117	10.6264	14.8622	14.9061	15.4385	9	9	9	9	9	9	9	9	9	9	9	9	20.6196	20.1003
15.2731	14.6643	14.9558	9	14.653	12.5891	14.7859	15.0601	13.2681	13.1797	13.1007	12.3004	15.9612	15.4274	15.9289	16.0707	15.8671	15.7792	15.7437	15.8353	15.5991	16.059	16.0415	15.8486	9	9	9	9	9	9	9	9	9	9	9	9	9	9	9	9	9	9	9	9	9	9	9	9	14.9644	12.0807
20.6731	20.6639	20.711	20.6085	20.7029	20.7816	20.4575	20.7549	20.7035	20.7303	20.9118	20.8847	17.397	17.3388	17.4409	19.2705	19.1919	19.0217	18.2412	18.6849	18.5719	19.3335	19.3751	19.5549	9	9	9	13.5156	14.6788	14.1906	9	9	9	10.6083	11.3401	9	9	9	9	9	9	9	9	9	9	9	9	9	20.6827	20.6977
21.6461	20.8484	21.3607	22.1532	21.4619	22.1274	21.767	21.6532	21.7875	22.1646	21.7998	21.817	20.1958	20.3671	20.2339	21.2254	20.7329	21.1017	20.6567	20.6541	20.1416	21.6924	21.6461	21.1195	15.5319	16.9401	16.915	19.5494	20.0132	20.0309	16.9156	16.9339	17.2623	18.4511	18.3035	18.5872	14.3558	16.0112	15.8262	16.2687	17.0372	17.0541	16.0108	15.8782	16.6191	16.2672	16.7475	16.7381	21.2851	21.9142
21.384	21.0527	21.1215	20.9091	20.8685	20.8066	21.2876	21.1682	21.195	21.3819	21.4903	21.3938	19.4372	19.4037	19.2242	19.611	19.1969	19.3576	19.5487	19.3531	19.1716	19.7013	19.656	20.1576	14.449	14.4939	14.8381	17.9273	18.314	18.2395	12.3622	9	13.2936	15.4883	15.3115	15.4233	9	13.2397	12.2363	14.5939	15.0728	14.7332	9	9	12.6829	9	9	12.2621	21.1861	20.8614
19.2421	19.1965	19.0299	18.4327	18.2214	18.5246	18.7851	18.8126	18.7776	19.1235	19.1098	19.3102	20.1398	19.9225	20.1626	19.9788	20.0126	20.0107	19.9151	20.1363	19.9748	20.2004	20.2435	20.096	11.1122	13.8611	14.3514	18.1011	18.3112	18.1963	9	11.4799	13.3899	15.9053	15.9145	16.1048	9	9	9	9	12.1651	12.9074	9	9	9	9	9	9	19.1562	18.3929
19.5021	19.5808	19.5624	19.9265	19.8946	19.9368	19.3948	19.6816	19.6702	19.742	19.8744	19.8521	19.43	19.4913	19.346	19.3655	19.503	19.4169	19.6641	19.5769	19.5489	19.6598	19.7176	19.86	9	9	11.4135	14.85	15.909	15.8781	9	10.3411	10.9724	14.4812	15.7235	15.9989	9	9	9	9	9	9	9	9	9	9	9	9	19.5484	19.9193
20.8564	20.7293	20.78	20.9286	20.8926	20.8972	20.82	20.7687	20.7995	20.7329	20.9682	21.0293	17.5674	17.69	17.6621	18.6904	18.5345	18.6707	17.6854	17.8953	17.6529	18.4002	18.7897	18.7663	9	9	11.2382	16.7047	17.0174	17.0614	9	9	9	11.3393	13.0098	12.8741	9	9	9	9	9	9	9	9	9	9	9	9	20.7886	20.9061
20.8156	20.526	20.4789	20.341	20.3979	20.3808	20.3194	20.4926	20.3288	20.5787	20.6492	20.65	18.8625	19.0693	19.2158	19.5285	19.5846	19.5441	19.0109	19.032	19.0133	19.6485	19.9634	20.0629	11.9613	12.1539	13.3308	16.3474	16.8778	16.7711	11.3691	12.1861	13.5114	14.2203	15.5672	15.7481	9	9	9.94905	9	9	11.4715	9	9	9.94121	9	9	9	20.6068	20.3732
19.9875	19.8207	19.8559	19.7427	19.5826	19.7218	19.548	19.505	19.6599	19.9687	20.0575	20.0343	19.301	19.1028	19.0009	20.1057	19.9976	20.1794	19.7486	19.3226	19.6481	20.0813	20.1509	19.96	11.9715	12.1075	12.8976	16.7653	17.1571	16.952	9	11.4935	12.0504	14.9321	15.2025	14.3451	9	10.6307	10.0723	9	12.2905	12.2717	9	9	10.3045	9	10.5224	10.8958	19.888	19.6824
19.6628	19.4707	19.4617	18.6124	18.7345	18.4412	19.5456	19.5446	19.3316	19.1925	19.2652	19.0884	19.2166	19.5833	18.899	19.7596	19.9306	18.896	19.4963	19.2171	19.2024	19.9794	20.0434	18.9213	9	11.1134	12.5225	16.4113	16.7534	16.5066	9	9	11.6308	14.7993	15.5246	15.7897	9	9	9	9	9	9	9	9	9	9	9	9	19.5317	18.596
20.8998	20.5836	20.6708	21.1608	21.0967	21.0821	20.5863	20.5758	20.7402	20.637	20.8413	20.7019	19.1256	19.3898	19.362	19.8138	19.9676	19.713	19.378	19.5016	19.4828	20.3259	20.4573	20.2933	13.1956	13.4984	14.3086	18.0197	18.365	18.4041	11.9357	12.2247	13.6145	16.5694	16.8801	17.1553	9	9	9	9	12.0614	10.2428	9	10.1171	9	9	9	9	20.7181	21.1132
17.49	17.501	17.6203	17.4062	17.6575	17.5981	16.9761	17.7502	17.733	17.3553	17.8833	17.9405	19.7423	19.9195	19.9776	19.8473	20.1667	20.0543	19.8915	20.0389	20.0539	19.9073	20.0636	20.1852	11.495	12.3018	12.4866	16.308	16.7838	17.0286	12.0248	12.9697	13.339	14.8974	15.9242	16.3667	9	9	9	9	9	9	9	9	9	9	9	9	17.5371	17.5539
19.4094	19.0197	19.3383	18.0484	17.7762	18.0387	19.463	19.621	18.7606	19.7794	19.2033	19.8938	20.778	20.8639	20.7046	21.1398	21.0461	21.0619	20.9456	21.0555	21.0114	21.3102	21.3953	21.3183	11.1224	12.5692	13.9708	17.1876	17.4656	17.2589	11.7751	9	14.3858	16.5612	17.0857	17.1481	9	9	9	9	9	9	9	9.85166	9	9	9	9	19.2558	17.9545
19.6607	19.748	19.7083	19.5752	19.963	19.6782	19.4052	19.4488	19.608	19.6097	19.53	19.7093	18.9627	19.28	19.1905	18.7862	19.072	19.1762	18.9251	19.1131	19.1142	19.4397	19.4246	19.4597	9	9	9	14.3851	15.4018	15.526	11.0251	11.364	11.4	13.7634	14.2211	14.5402	9	9	9	9	9	9	9	10.6723	9	9	9	9	19.7057	19.7388
19.858	19.5988	19.6561	19.0356	19.1873	19.3704	19.6678	19.6288	19.6224	19.7533	19.6893	19.6958	20.3674	20.4338	20.4618	20.5371	20.481	20.2955	20.2564	20.3195	20.2664	20.5161	20.5365	20.1269	12.2698	9	12.9019	15.5922	16.1647	15.9951	11.7858	13.095	13.1743	15.1952	15.5263	15.7527	9	9	9	9	9	9	9	9	9	9	9	9	19.7043	19.1977
18.5087	18.409	18.0884	19.4435	19.6814	19.6801	18.3353	18.5437	18.364	19.0909	19.2258	19.3854	18.7631	18.8219	18.8991	19.4864	19.6736	19.6725	19.1747	19.2754	19.3211	19.9785	20.0253	20.1264	9	9	9	16.1371	16.1981	16.7664	10.4472	9	10.6699	15.2684	15.9155	15.7377	9	9	9	9	12.565	11.5514	9	9	9	9	9	9	18.3353	19.6017
21.19	20.8399	20.7423	20.446	20.4532	21.25	20.4025	20.5415	20.5854	21.0687	21.5085	21.3044	19.3709	19.3414	19.2986	20.1309	19.7297	19.8281	19.7329	19.507	19.6008	20.4819	20.6571	20.3825	14.3741	17.315	17.2334	18.6647	18.9554	18.8838	16.049	16.4903	16.9139	18.0672	18.1372	18.2525	16.5047	19.3915	17.2871	10.7714	15.5057	16.1545	16.162	15.6673	15.7413	15.7669	15.9446	16.4635	20.9241	20.7164
20.0984	20.0609	20.1028	20.3613	20.4797	20.4353	19.8854	19.8846	20.0327	20.2294	20.3774	20.4319	19.2216	19.4771	19.6354	19.8084	19.8528	20.0171	19.4517	19.6608	19.6153	19.9552	20.1129	20.1154	9	9	9	13.833	15.4065	14.4776	9	9	9	13.4289	12.052	13.2492	9	9	9	9	9	9	9	9	9	9	9	9	20.0874	20.4255
19.2126	19.2625	19.2673	18.9373	18.7894	19.0362	19.1817	19.2513	19.3485	19.1788	19.3271	19.2286	18.3616	18.4141	18.3499	18.0361	18.0567	18.2451	18.4735	18.7674	18.6729	18.3245	18.3924	18.5129	9	9	9	14.6091	15.1173	15.0431	9	9	9	14.1021	14.3341	15.0735	9	9	9	9	9	9	9	9	9	9	9	9	19.2474	18.921
20.6048	20.5129	20.4619	20.3856	20.3969	20.2498	20.8611	20.7157	20.75	20.4886	20.568	20.595	19.8013	19.879	19.9179	20.2763	20.2914	20.3876	20.2852	20.2261	20.3339	20.6683	20.6931	20.5995	9	9	9	13.5203	14.7214	14.5854	9	11.5202	11.5292	13.4488	13.9274	14.0323	9	9	9	9	9	9	9	9	9	9	9	9	20.5265	20.3441
21.0709	20.8671	20.9133	20.334	20.3407	20.4407	20.7374	20.7149	20.7501	20.6958	20.7884	20.7673	19.6186	19.9298	19.9078	19.6034	19.5518	19.7197	19.7902	19.8127	19.8638	19.0181	18.9949	19.0862	16.0235	16.8033	16.9552	17.7457	18.1874	18.005	15.115	15.7417	15.7832	16.6558	17.1299	17.2824	16.0634	16.6774	16.7543	17.3757	17.968	17.9877	16.5775	17.0063	17.0784	16.395	16.9529	16.8951	20.9504	20.3718
21.5504	21.2605	21.3284	21.215	21.274	21.3589	21.3897	21.3945	21.4805	21.5013	21.5701	21.589	19.1804	18.8743	19.348	19.0591	19.4909	19.5514	19.1876	19.6099	19.747	19.8145	19.9151	19.9464	12.2632	12.345	13.6207	14.9581	16.7071	16.704	9	12.4368	11.3282	15.8996	15.8099	16.3027	9	9	9	9	9	9	9	9	9	9	9	9	21.3798	21.2826
18.5557	18.4844	18.615	18.8381	19.029	19.0253	18.9658	18.542	18.7462	18.7167	18.4603	18.7449	19.6152	19.5081	19.552	20.1154	20.2462	20.1984	19.5673	19.538	19.5274	20.1297	20.2176	20.2035	9	9	9	15.3308	15.5092	15.752	9	9	9	12.5991	13.9155	14.0496	9	9	9	9	9	9	9	9	9	9	9	9	18.5517	18.9641
17.5341	16.8537	17.1533	16.9268	16.7014	16.6587	18.2564	17.8337	17.9546	16.8642	16.6154	16.6214	19.5763	19.6621	19.7251	19.398	18.9652	19.039	19.8619	19.9104	19.9911	19.7206	19.6318	19.521	16.8849	17.127	17.5846	19.0228	19.3545	19.2845	17.4671	17.6638	17.7759	18.7781	18.9684	19.1404	19.1656	19.8535	19.7705	19.3225	19.5625	19.5847	19.7754	19.9746	19.9624	19.5579	19.7493	19.8629	17.1804	16.7623
19.905	19.5636	19.5665	19.3041	19.3078	19.4056	19.7153	19.8497	19.7632	20.1057	20.2716	20.1998	20.5574	20.447	20.1596	20.4657	20.2749	20.2101	20.6509	20.4505	20.1559	20.8688	20.8707	20.8401	13.9216	14.8986	15.2912	16.7245	16.7328	17.2448	13.7594	15.0638	15.2228	16.2876	16.7834	16.9563	12.1171	12.3648	11.6373	9	9	12.5826	9	13.5812	14.1742	9	12.6411	13.1184	19.6784	19.3392
20.0791	19.7689	19.8313	19.5609	19.6552	19.7248	19.9506	19.9818	20.1357	20.036	20.0889	20.096	18.3197	18.6599	18.3214	18.4084	18.4182	18.34	18.5515	18.7791	18.4437	18.8188	18.8413	18.7815	9	9	9	12.2906	12.5197	13.1034	9	9	9	9	10.4893	10.8061	9	9	9	9	9	9	9	9	9	9	9	9	19.8931	19.647
19.8032	19.5833	19.6056	20.3959	20.4806	20.4671	19.5808	19.4372	19.6272	19.9279	19.7854	19.8232	18.0512	18.1164	17.8634	19.1218	19.3812	19.1709	18.2356	18.3537	18.3222	19.8208	19.8107	19.7451	9	11.6593	12.8859	15.7604	16.0703	16.0623	9	9	11.7306	13.9456	14.5954	14.0062	9	9	9	9	9	9	9	9	9.91985	9	9	9	19.664	20.4479
18.2825	18.188	18.3787	18.64	18.7763	19.0222	18.1532	18.271	18.394	18.8205	18.9503	18.8381	19.0146	19.336	19.5473	19.5581	19.6625	19.4932	19.4896	19.9861	19.9965	19.7367	20.0497	20.1421	9	9	9	14.974	15.2971	15.6013	9	9	9	14.1093	13.8869	14.9366	9	9	9	9	9	9	9	9	9	9	9	9	18.2831	18.8129
18.8905	18.8504	18.8143	19.9445	19.887	19.9413	19.5383	19.5105	19.5268	19.145	19.0414	19.0565	19.5909	19.6807	19.6417	19.9468	19.9028	19.8167	20.1127	20.2583	20.0011	20.714	20.5192	20.5267	15.9112	16.3319	16.3619	19.2463	19.5544	19.448	16.7366	16.9454	17.1924	18.6698	18.6521	18.8781	14.3165	15.0273	14.905	15.3038	15.8089	15.6637	14.8084	15.4951	15.6023	15.7008	15.9816	16.0485	18.8517	19.9243
18.8135	18.5211	18.7197	18.6889	18.6767	18.677	18.6906	18.9548	18.9372	18.3464	18.7478	18.6615	19.859	19.6658	19.8556	19.3015	19.4198	19.3155	19.767	19.9808	19.8681	19.1561	19.3992	19.3115	12.9631	13.9401	14.3992	17.0399	17.4044	17.369	14.3473	14.7426	14.7447	16.3394	16.7575	16.6776	9	9	9	11.8754	12.6785	11.7827	9	10.7923	11.8169	9	11.2766	11.2488	18.6848	18.6809
19.8517	19.5985	19.7139	19.599	19.8469	19.8968	19.8399	19.883	19.8449	20.1533	20.2708	20.2377	21.4234	21.4703	21.4299	21.469	21.3092	21.3041	21.5189	21.5358	21.5336	21.7106	21.6944	21.5361	18.4625	18.5222	19.0331	20.3211	20.5832	20.4999	18.7127	18.852	18.9388	20.4575	20.7248	20.7844	14.9882	15.666	15.6731	15.8671	16.2446	15.996	15.6936	16.0395	15.9786	15.7976	16.1669	16.3245	19.7214	19.7809
18.4653	18.3077	18.624	17.635	17.4149	17.7237	18.2389	18.3384	18.3958	18.1372	18.5675	18.5327	18.9858	19.0502	19.2005	19.216	19.202	19.1845	19.1486	19.1955	19.2544	19.184	19.3128	19.359	9	9	9	10.9021	14.4393	13.0522	9	9	9	9	12.8043	13.1516	9	9	9	9	9	9	9	9	9	9	9	9	18.4657	17.5912
20.7789	20.5731	20.8605	21.131	21.0349	21.2883	21.2126	21.1212	20.9944	20.7509	20.9098	21.0688	18.7781	18.85	18.976	19.4267	19.4962	19.4865	18.5991	19.2138	19.1879	19.8277	19.9936	20.0689	9	9	9	13.8866	14.243	13.8474	9	9	9	11.1003	12.06	11.023	9	9	9	9	9	9	9	9	9	9	9	9	20.7375	21.1514
19.8405	19.3412	19.8023	19.5296	19.6747	19.7896	19.9897	19.7634	20.1597	20.1939	20.0196	20.2875	18.4391	18.542	18.6574	19.0892	19.4292	19.2481	18.7269	19.1518	18.9244	19.2764	19.4465	19.5134	12.1503	14.1606	14.145	18.884	19.1687	19.0276	9	9	9	14.7644	15.186	15.3638	9	9	10.1489	12.9702	14.7544	13.8281	9	10.7798	9	9	9	9	19.6613	19.6647
18.0582	18.2201	18.2896	20.9732	17.3873	17.6409	18.5411	18.6698	18.5342	18.1786	18.2877	18.436	18.6043	19.0174	18.9519	18.2053	18.6324	18.8885	20.0807	19.4754	19.4494	19.0331	19.2855	19.2378	9	12.5557	12.0266	16.688	17.4659	17.5023	13.1874	14.1986	14.6269	17.0789	17.2076	17.5603	9	9	11.6862	9	10.9822	9	12.7377	9	13.0812	12.2356	12.8647	12.6122	18.1893	18.6671
9	9	9	9	9	9	9	9	9	14.1003	14.0841	13.9981	13.689	13.9786	13.8993	12.3171	12.897	12.5474	11.7616	11.6958	9	9	11.0569	9	9	9	9	9	9	9	9	9	9	9	9	9	9	9	9	9	9	9	9	9	9	9	9	9	9	9
20.6694	20.5274	20.5334	20.8928	20.9075	21.0147	20.7739	20.6487	20.534	20.5354	20.6609	20.7267	18.5669	18.892	19.0147	19.4876	19.5357	19.5687	19.0585	19.1319	19.1237	19.7667	19.7375	19.9182	10.3298	11.4312	11.6479	17.085	17.2717	17.3927	11.907	12.8966	12.8913	15.6097	16.1499	16.3956	9	9	9	9	9	9	9	9	9	9	9	9	20.5767	20.9384
21.0576	20.9132	20.9547	19.1819	19.1644	19.1651	20.6259	20.5177	20.4892	20.5312	19.7804	20.4571	21.795	21.822	21.8039	21.9789	22.0088	22.0029	21.8351	21.6429	21.8139	21.7856	21.8726	21.7464	16.1191	16.4647	16.8185	19.0919	19.4184	19.0639	16.7766	16.8748	17.047	18.4586	18.6523	18.7608	13.0943	14.9232	13.8038	14.7211	15.1858	14.2735	15.4429	15.9026	15.5388	15.1104	15.5621	15.7895	20.9752	19.1705
19.4951	19.5522	19.5293	19.5521	19.6632	19.7147	19.5735	19.6108	19.6495	19.5872	19.5155	19.5767	18.9646	19.0307	19.0446	18.9538	19.0339	19.0494	19.0582	19.0541	18.8496	19.0935	19.0364	18.7672	11.4489	13.5021	14.4843	17.3715	17.6605	17.553	10.8559	11.6182	11.5437	15.8355	16.1672	15.9654	9	9	9	9	11.2072	9.95862	9	9	9	9	9	9	19.5255	19.6433
18.8552	18.8049	18.8618	18.6666	18.892	18.8976	18.8806	18.8877	18.663	18.7831	19.0774	18.9692	19.4587	19.6906	19.6431	19.6138	19.5844	19.5224	19.9087	19.916	19.9673	20.0257	20.0819	19.9995	9	11.3053	11.3673	15.5084	15.8869	15.8407	9	11.1637	9	14.7351	15.6523	15.9109	9	9	9	9	9	9	9	9	9	9	9	9	18.8406	18.8187
21.1994	21.0253	21.0971	20.8877	20.8141	21.0189	21.0839	21.0019	21.0674	21.0777	20.9974	21.0907	18.6465	18.5951	18.7253	19.5196	19.3615	19.4109	19.3338	19.4255	19.3708	19.7546	19.7073	19.5997	11.0006	9	11.1994	15.0785	15.4924	15.3636	9	10.9473	9	14.5077	14.6729	14.138	9	9	9	9	9	9	9	9	9	9	9	9	21.1073	20.9069
18.3313	18.1124	18.0547	17.9495	18.1399	18.4395	17.6472	17.7134	17.6812	18.0864	18.1532	18.5465	19.7984	19.8652	19.6941	19.0529	19.2394	19.1747	19.7275	19.8458	19.612	19.7435	19.7331	19.7386	9	10.8101	12.8938	16.5851	17.4356	17.2049	9	13.6686	12.2342	15.8046	16.8825	16.9338	9	9	9	9	9	9	9	9	9	9	9	9	18.1661	18.1763
13.8675	14.5927	14.8899	13.9786	14.1241	13.7709	13.7073	13.2293	13.8892	13.867	13.8167	13.4795	16.2114	16.592	16.797	16.5242	17.5213	16.6759	16.5651	16.7835	16.8122	18.0393	17.7728	17.6196	9	11.1302	12.3941	15.574	16.0742	16.1691	11.2301	11.3799	11.4028	14.5879	15.0206	14.8512	9	9	9	9	9	9	10.7553	12.6232	12.245	9	9	11.2044	14.45	13.9579
20.4783	19.7171	19.6767	20.2965	20.4043	20.3626	20.2202	19.9356	19.9175	19.7472	19.9175	19.6815	19.6607	19.8656	19.7634	19.8858	19.3686	19.4598	19.6877	19.5601	19.4795	19.7917	20.1087	19.905	12.8756	14.574	14.7008	18.0761	18.4304	18.35	12.4974	13.1694	13.2054	15.6002	16.2046	16.1717	9	9	9	10.5947	13.7522	13.4501	9	9	10.8357	9	9	9	19.9574	20.3544
19.434	18.817	18.8615	19.5999	19.6004	19.5148	19.5295	19.1617	19.2337	19.7541	19.8216	19.615	19.6295	19.1893	19.2389	19.6227	19.6192	19.5993	19.6094	19.3864	19.2706	19.8128	19.7704	19.6741	9	9	9	14.0386	13.915	14.6889	9	9	9	14.2363	14.5368	15.0434	9	9	9	9	9	9	9	9	9	9	9	9	19.0375	19.5717
21.2747	21.1596	21.2357	20.6716	20.5491	20.6983	21.7962	22.0708	22.0516	21.7095	21.811	21.8227	19.7338	20.0402	20.0482	19.997	20.1805	20.1885	19.9375	20.2276	20.1277	20.085	20.2024	20.1531	19.9529	20.3542	20.5315	23.0441	23.2385	23.2109	17.6232	17.9888	18.0974	20.1002	20.3529	20.4507	18.5146	19.2223	19.1355	20.8475	21.1437	21.1216	17.5185	17.6347	17.7442	16.87	17.1058	17.1237	21.2233	20.6396
20.8233	20.91	20.9652	20.2282	20.1621	20.2229	20.7561	20.6933	20.7786	20.8679	20.8789	20.7527	18.3933	18.3587	18.7024	18.6398	18.6368	18.7031	18.5622	18.7205	18.838	18.6696	18.8745	18.7721	9	9	9	11.8569	13.2935	13.4171	9	9	9	11.5772	12.8318	13.7471	9	9	9	9	9	9	9	9	9	9	9	9	20.8995	20.2044
21.2019	20.9538	20.8884	20.9383	20.717	20.8731	20.6362	20.7664	20.6126	20.8799	20.9102	20.9391	20.6231	20.7112	20.6832	21.1309	21.1156	20.9481	20.6625	20.8073	20.5886	21.0325	21.0111	20.9202	12.4335	14.5429	14.4107	18.3696	18.611	18.43	13.8899	14.5671	14.0372	17.0803	17.2599	17.2676	9	9	10.56	11.6693	13.2166	12.5042	9	12.7292	11.3216	9	12.0324	12.1638	21.0147	20.8428
19.5218	19.3343	19.6575	19.2066	19.459	19.7536	19.155	19.6035	19.5901	19.0774	19.2807	19.6242	18.441	18.6487	18.9276	19.1792	19.3876	19.2159	18.7064	18.7531	18.8034	19.347	19.5765	19.3051	9	12.829	13.1881	17.1946	17.3882	17.3418	9	11.4502	9	13.8944	14.8053	15.2603	9	9	9	10.713	12.2718	10.9567	9	9	9	9	9	9	19.5045	19.4731
18.9923	18.7929	18.6581	17.9871	18.1775	18.1643	18.7702	18.7653	18.9178	18.4915	18.544	18.391	18.1398	18.3351	18.5562	18.7651	19.0202	18.9895	19.0517	19.079	19.0033	19.2186	19.3823	19.5704	12.1177	13.1717	13.2694	16.3623	17.3352	17.1368	12.4609	12.9189	13.5413	15.4343	15.237	16.166	9	9	9	9	9	9	9	9	9	9	9	9	18.8144	18.1096
19.2146	19.1155	19.0295	18.6211	18.7345	18.9848	19.0275	19.1939	19.3311	19.364	19.5243	19.3798	18.2256	18.4082	18.3584	19.233	19.16	19.0088	18.5425	18.2044	18.5151	19.3334	19.1978	19.0924	9	9	12.7127	17.3378	17.6047	17.4579	9	11.9596	11.8617	14.5677	15.1268	15.166	9	9	9	9	9	9	9	9	9	9	10.311	9	19.1199	18.7801
20.6004	20.7354	20.7167	20.6952	20.7665	20.7613	20.6859	20.7056	20.5389	20.5777	20.7024	20.659	18.5424	18.9053	19.0364	19.4821	20.0509	19.8718	18.5819	19.2465	19.0111	20.0347	20.1689	20.1307	12.3706	12.7659	13.6153	15.8328	17.0803	17.0416	11.3199	11.9301	11.5947	14.3191	14.5946	15.3353	9	11.5462	11.2407	13.9713	13.8843	12.693	11.8859	12.5881	12.0189	11.2631	11.246	9	20.6841	20.741
20.293	19.9321	19.829	20.2225	19.8685	19.9731	20.2884	20.0706	20.1118	19.9868	20.1538	20.0514	19.1751	18.8182	18.6392	19.6071	19.3177	19.0759	18.8854	18.7192	18.7332	19.7578	19.8526	19.7978	9	9	10.9823	15.5834	15.7757	15.7171	10.436	9	10.3937	13.1569	13.5854	14.6464	9	9	9	9	10.7623	9	9	9	9	9	9	9	20.0181	20.0214
20.5124	20.371	20.3265	20.0385	20.3496	20.3431	20.0208	20.0362	20.1326	20.0877	20.2288	20.1827	18.8348	18.7668	18.9101	19.0878	19.1183	19.2238	18.6594	18.8733	18.7248	19.0553	19.2036	19.22	10.3862	10.3675	11.1732	15.9215	16.5343	15.9852	9	9	9	13.9224	14.1603	15.1135	9	9	9	9	10.287	9	9	9	9	9	9	9	20.4033	20.2437
21.4194	21.4493	21.337	21.1035	21.2668	21.198	20.9871	20.9806	21.0562	21.3257	21.2292	21.3427	18.7203	18.8451	18.9237	19.6433	19.7841	19.7551	19.1516	19.2723	19.2169	19.7402	19.8784	19.8471	11.3724	12.1307	12.5681	16.5789	16.6608	16.4921	11.9658	12.3374	12.3884	15.3265	15.4559	14.9247	9	9	9	9	9	9	9	9	9	9	9	9	21.4019	21.1895
19.7086	19.5051	19.4995	19.8002	20.0367	19.9767	19.5136	19.8367	19.5758	19.5709	19.9458	19.8669	18.3658	18.6949	18.7263	18.7391	18.9517	18.8423	18.4346	18.8442	18.5366	18.8963	19.1445	19.0389	9	9	9	13.5513	14.3487	14.6997	9	9	9	12.1621	12.7389	13.5522	9	9	9	9	9	9	9	9	9	9	9	9	19.5711	19.9379
21.2486	21.0505	21.0382	21.3157	21.2346	21.1696	21.0122	20.935	20.956	21.1807	21.273	21.2418	20.2196	20.3599	20.3081	20.9498	20.9518	20.9267	20.4666	20.2627	20.3529	21.1671	21.1655	21.1671	9	9	10.7306	15.5315	15.4769	16.618	9	9	11.7727	15.0383	15.4802	15.7805	9	9	9	9	9	9	11.348	10.6967	11.7852	9	9	9	21.1124	21.24
21.7273	21.0927	21.1991	20.0878	19.8448	20.1526	21.3221	20.9622	20.8005	21.065	20.8931	20.5762	20.8423	21.1548	21.1517	21.2419	21.2142	21.4778	21.0125	21.0387	21.0158	21.724	21.7344	21.6913	15.9035	16.5671	16.812	19.5607	19.8827	19.6389	15.0842	15.6	15.8312	17.4904	17.6505	17.8127	13.8471	14.4785	14.5107	15.6838	16.3478	16.2619	14.9164	15.5337	15.2204	14.726	14.5201	14.8753	21.3397	20.0284
19.656	19.3163	19.3048	18.6231	18.3463	19.0003	19.3485	19.2922	19.3679	19.2922	19.3403	19.2821	19.3753	19.3732	19.362	20.1241	20.1908	20.0091	19.3789	19.5374	19.4403	20.088	20.3532	20.2333	13.7121	14.2916	14.9058	18.6433	18.8163	18.767	12.9777	13.2304	13.625	16.681	16.9826	17.096	11.1518	12.5963	12.5539	13.363	13.3965	14.0982	11.8619	12.5709	12.8418	12.0198	12.2406	12.4843	19.4257	18.6566
17.1751	17.4878	17.6441	15.8099	16.0465	16.8689	16.6399	17.4428	17.2814	16.6712	17.5769	17.6818	19.7617	20.2002	20.1366	19.498	19.6982	19.6548	20.0685	20.0605	19.893	19.5877	19.6774	19.4925	11.1333	11.664	12.2235	15.4714	15.8304	15.3407	10.7888	12.7905	11.183	15.3651	15.9551	16.2124	9	9	9	9	9	9	9	9	9	9	9	9	17.4357	16.2418
19.7261	19.7187	19.6905	19.9728	20.0872	20.1756	19.6564	19.8157	19.8	19.727	20.0825	19.9025	17.2377	17.3095	17.5622	18.7524	18.844	19.0071	17.6349	17.8905	17.8942	19.2425	19.4135	19.3037	9	9	9	15.5694	15.7797	15.8194	9	9	9	13.038	13.5668	13.2999	9	9	9	9	9	9	9	9	9	9	9	9	19.7118	20.0785
22.0607	21.9162	21.9292	21.5524	21.4753	21.5799	22.0233	21.8737	21.9225	21.9643	22.0567	22.0031	18.1431	18.158	18.1722	18.7385	18.5529	18.6971	18.1245	18.3232	18.2636	18.451	18.6667	18.7147	13.1825	13.7562	13.0766	18.334	18.9833	18.6147	9	9	9	13.9964	14.209	14.411	9	10.3501	9	12.7401	14.0979	14.2262	9	9	9	9	9	9	21.9687	21.5359
17.3051	16.7411	16.8061	17.3987	17.4599	17.8583	16.9735	16.6792	16.753	17.5246	17.4092	17.7534	20.0864	20.272	20.3748	20.1342	20.2236	20.1659	20.3357	20.4035	20.3507	20.3779	20.5036	20.4751	15.1098	15.469	15.8149	17.8474	18.0813	17.9291	15.9872	16.1455	16.2563	18.0333	18.296	18.5364	9	9	10.6681	9	9	9	9	12.2562	12.2312	9	11.6169	12.3767	16.9508	17.5723
20.4543	20.1982	20.1986	19.3719	19.3737	19.403	20.3778	20.2681	20.4457	19.9644	20.0506	19.9229	19.2011	19.4713	19.3943	18.6044	18.7047	18.6028	19.162	19.0388	19.1274	18.7367	18.6604	18.4583	15.2816	16.4652	16.6081	18.5747	18.9204	18.7963	11.3776	14.1931	13.8664	16.1435	16.8061	16.9883	12.0537	15.3974	15.4349	15.6661	16.5988	16.5968	13.0228	14.8166	15.368	11.0792	13.419	13.3994	20.2837	19.3829
20.2171	19.9021	19.937	19.4036	19.1614	19.4117	20.2612	20.1252	20.1037	19.7916	19.8015	19.7777	19.4315	19.4921	19.4874	18.8004	18.8267	18.7872	19.0013	19.2231	19.1638	18.5793	18.522	18.2632	11.6868	11.8362	12.0679	13.4055	14.1569	14.551	9	11.2594	9	12.778	13.6132	13.8625	9	13.0766	13.3486	11.8782	13.1421	12.944	11.582	12.6801	13.2207	9	12.3802	9	20.0188	19.3256
21.0699	20.585	20.7376	19.9356	19.7949	19.8141	20.4671	20.3384	19.9777	20.3204	20.3953	20.347	20.8595	20.9113	20.5656	20.667	20.6738	20.6371	20.6148	20.5954	20.5551	20.4332	20.4603	20.3982	16.8861	16.8499	16.9156	19.8103	19.8316	19.6807	14.8824	14.714	15.0325	17.4978	17.4634	17.4372	13.0433	14.8424	13.9735	16.2355	16.6261	15.7765	15.0671	15.1109	15.0138	12.6029	12.4912	13.4444	20.7975	19.8482
19.3387	18.9699	19.0886	19.4776	19.2862	19.4003	19.6916	19.7155	19.5596	19.0577	19.2495	19.1385	19.0701	18.8144	19.3413	19.1195	18.7234	18.8926	18.86	19.2093	19.3122	19.2556	19.1797	18.9652	9	9	9	13.5033	14.6038	14.3215	9	9	9	13.2672	13.5444	14.5542	9	9	9	9	9	9	9	9	9	9	9	9	19.1324	19.388
21.2208	20.8686	20.9116	21.1905	20.8882	20.8799	20.8342	20.7263	20.7552	20.7464	20.8412	20.7834	18.4099	18.3912	18.3627	18.8682	19.1648	19.0288	18.6131	18.678	18.5462	19.6327	19.5604	19.5603	9	11.8017	10.7386	17.4198	17.8682	17.8157	10.4309	11.3185	12.9008	15.2047	15.3719	15.904	9	9	9	9	9	9	9	9	9	9	9	9	21.0003	20.9862
19.4571	19.57	19.5271	19.0965	19.2243	19.3326	19.243	19.4956	19.351	19.3546	19.4763	19.5268	18.6582	18.9169	18.8185	18.9859	19.3202	19.2288	19.0132	19.1208	19.0255	19.4854	19.5418	19.5436	9	9	9	14.0314	14.745	14.4744	9	9	10.5351	11.6635	13.7489	14.2891	9	9	9	9	9	9	9	9	9	9	9	9	19.5181	19.2178
17.9823	17.7158	17.847	18.377	18.1397	18.5008	18.1788	18.3004	18.2826	16.1415	16.4859	16.5464	17.8738	17.9941	18.2924	22.031	21.9641	22.0078	17.3407	17.5721	17.2154	18.454	18.4812	18.3161	18.7721	19.0204	19.2969	19.3208	19.4063	19.2648	18.0682	18.2218	18.3803	20.5516	20.7364	20.8666	17.0254	17.382	17.4055	18.8842	19.0769	19.0603	18.7795	18.8999	18.993	17.983	17.8995	18.0567	17.8484	18.3392
20.2466	19.8013	19.9289	19.9535	19.9725	19.9446	20.1999	19.9031	19.935	20.1803	20.1152	20.0836	18.342	18.5659	18.3162	18.9021	18.9151	18.8287	18.5756	18.7015	18.7971	19.0972	19.1022	19.1818	9	9	12.153	16.8158	17.0643	16.9505	9	9	9	14.13	14.1602	14.7965	9	9	9	9	9	9	9	9	9	9	9	9	19.9923	19.9569
19.7131	19.6271	19.5702	19.4699	19.3592	19.3352	19.928	19.7786	19.84	19.7876	19.7883	19.7563	19.1771	19.2835	19.1131	19.4459	19.2991	19.2251	19.1127	19.0341	19.023	19.2995	19.2228	19.0664	14.7595	14.5853	14.4815	18.0842	18.1535	17.9555	13.3049	12.8589	13.1482	15.8867	14.9002	15.8243	12.0505	12.8628	12.4048	14.9389	15.5067	15.4167	13.2123	12.7106	12.721	11.8391	12.2396	12.0927	19.6368	19.3881
19.6596	19.7389	19.5784	20.3835	20.2861	20.5076	19.4223	19.5064	19.4204	20.0359	20.1211	20.1215	18.2412	18.3107	18.2766	19.4858	19.5472	19.4647	18.8019	18.7534	18.7307	19.7819	19.7886	19.821	9	9	9	12.7213	13.5918	14.2907	9	9	9	9	11.289	12.0423	9	9	9	9	9	9	9	9	9	9	9	9	19.659	20.3924
19.1143	19.1714	19.04	19.6972	19.6356	19.5933	19.2306	19.2033	19.337	19.788	19.8119	19.6527	18.7291	18.9449	18.8229	19.0587	18.8875	18.9145	18.5654	18.5006	18.3575	19.4538	19.4078	19.4531	11.302	12.6718	12.5597	17.7195	18.1135	18.0952	9	9	9	14.3938	14.0054	14.3042	9	9	9	12.1476	12.0926	12.4543	9	9	10.6048	9	9	9	19.1086	19.642
20.7101	20.6992	20.8919	20.3561	20.4307	20.4543	20.6448	20.7203	20.8197	20.6561	20.7852	20.8425	22.7667	22.8947	22.9156	22.4691	22.4886	22.5011	22.8127	22.879	22.8821	22.5556	22.7155	22.6501	19.387	20.0017	20.0744	21.6064	21.9856	21.7667	19.3289	19.8612	19.8331	21.4756	21.6849	21.7059	16.7599	17.379	17.6148	17.2781	17.715	17.8109	18.0178	18.0555	18.3028	17.527	17.8069	17.9452	20.7671	20.4137
19.7072	19.7043	19.6041	18.7333	18.7829	18.6328	19.7215	19.5393	19.2842	19.3183	19.4994	19.9105	19.7824	19.9777	19.932	19.6732	19.7156	19.5963	19.6402	19.2969	19.6045	19.2318	19.3933	19.2653	13.486	14.5636	15.3827	17.3026	17.624	17.5262	10.929	11.6945	11.797	14.9596	15.5878	16.0227	11.274	9	12.436	13.9149	14.0844	14.186	11.2102	10.8201	13.7283	9	9	9	19.6718	18.7163
19.8506	19.7446	19.8525	20.1171	20.1163	20.2973	19.9386	20.0884	19.9357	19.9466	20.0653	20.0802	16.9012	17.1451	17.3959	18.4181	18.5373	18.7615	17.2391	17.3684	17.7167	19.1167	19.0616	19.0005	9	9	9	15.0652	15.5549	15.4778	9	9	9	12.1564	14.0565	10.3504	9	9	9	9	9	9	9	9	9	9	9	9	19.8159	20.1769
19.7009	19.3382	19.3887	20.296	20.1398	20.2938	20.0148	19.907	19.8038	19.5952	19.8741	19.7393	18.9191	18.4699	18.318	19.2098	19.2665	19.1706	19.2201	18.7934	18.2522	19.4914	19.5171	19.4383	17.14	17.5462	18.0257	19.9769	20.2764	20.3083	16.5643	16.9417	17.1473	17.7174	17.9009	18.204	16.5055	17.3374	17.3259	18.4762	18.961	18.8546	16.9253	17.3279	17.1909	17.3352	17.466	17.5489	19.4759	20.2432
17.5788	17.9629	17.6987	18.3748	18.6439	18.6182	18.3762	18.5085	18.4091	18.1873	18.1397	18.1476	17.9949	18.2702	18.4179	18.8345	18.8673	19.0736	18.4839	18.3524	18.4373	19.1668	19.43	19.4448	14.077	14.6653	14.9532	17.1873	17.8523	17.6791	12.8595	11.7897	10.4742	15.4069	15.5687	15.6955	14.2162	13.8773	14.0418	12.7307	12.3924	9	15.015	14.942	14.685	13.5436	12.6396	12.7839	17.7468	18.5456
20.9158	21.1502	21.1816	20.9897	21.1474	21.3881	21.0139	21.2589	21.2774	21.11	21.3159	21.3497	18.4487	18.7757	18.7157	19.1203	19.3124	19.2956	18.651	18.8848	18.6916	19.4289	19.5244	19.4031	9	9	9	11.3364	12.5316	12.1332	9	9	9	9	10.7003	9	9	9	9	9	9	9	9	9	9	9	9	9	21.0825	21.1751
18.4754	18.3421	18.4004	19.5609	19.1408	18.7913	18.7378	18.957	18.8287	18.2685	18.6126	18.7339	18.98	18.9103	18.9821	19.1986	19.2964	19.1749	19.4938	19.3522	19.2288	19.9528	19.833	19.9286	18.2508	18.3057	18.3433	17.4816	17.3496	16.6278	16.6989	16.7756	16.0475	18.8499	18.8277	18.308	18.065	18.2453	17.9466	16.7149	16.4744	16.1717	19.3867	20.0354	19.881	18.0185	17.6081	17.6602	18.406	19.1643
20.522	20.5234	20.5153	21.071	21.068	21.0487	20.4949	20.4698	20.5862	20.9486	20.9531	20.9607	16.8636	17.338	17.2401	18.7368	18.5362	19.0505	17.8579	17.7194	17.6088	19.1031	18.9526	18.766	9	9	9	13.6641	13.5944	13.7912	9	9	9	9	9	9	9	9	9	9	9	9	9	9	9	9	9	9	20.5202	21.0626
20.0185	19.8929	19.964	19.8521	20.0991	19.5933	19.8837	19.977	19.9055	19.9059	19.9893	19.8282	19.7794	20.17	20.216	20.0625	20.2289	20.2775	19.987	20.2825	20.2555	20.4187	20.6219	20.6183	13.8367	14.8838	15.3371	18.0126	18.5405	18.4935	14.0636	15.6267	16.026	17.5408	18.015	18.0401	9	9	9	9	11.5799	12.2577	9	10.2232	12.4149	9	11.616	12.1282	19.9584	19.8481
20.0315	20.1376	19.9912	20.4124	20.5502	20.6106	20.354	20.3624	20.2709	20.2141	20.2347	20.1107	18.2202	17.6849	17.5489	18.2609	18.1956	17.9973	17.7367	17.4374	17.862	18.6628	18.5153	18.637	9	9	9	14.6415	15.7406	15.5015	9	9	9	10.603	12.915	13.32	9	9	9	9	10.8338	9	9	9	9	9	9	9	20.0534	20.5244
17.6752	17.6143	17.4644	17.7634	18.111	18.6297	18.1856	17.4531	17.8331	18.4128	18.5585	18.4126	18.2635	18.3039	18.4074	18.5107	18.5704	18.6017	18.6211	18.6387	18.6384	18.7271	18.9981	18.9625	9	9	9	13.9421	13.9582	13.8544	9	9	9	14.0747	14.4407	13.9475	9	9	9	9	9	9	9	9	9	9	9	9	17.5846	18.168
17.9476	18.0548	18.283	18.1623	19.1857	17.0762	18.8462	19.6144	19.6203	18.3774	18.5113	19.7782	19.7697	19.7947	20.2485	19.703	20.057	19.5285	19.7016	20.2091	19.7874	19.6138	20.1581	19.5831	12.7122	16.3311	16.537	17.5825	19.0009	16.4214	12.8659	13.9858	13.6929	16.3961	17.5447	16.281	9	15.5559	15.5704	16.521	16.7775	16.709	9	15.885	15.8503	15.1276	15.1005	11.539	18.0952	18.1414
21.08	20.9809	21.0125	20.8865	20.815	20.9179	21.074	21.0197	21.1288	20.9831	21.0374	20.9868	17.8541	18.0772	18.1008	18.3505	18.4292	18.0177	18.2167	18.3458	18.3642	18.556	18.4586	18.7996	9	9	9	13.6218	14.3261	14.0741	9	9	9	13.7227	14.7492	14.9647	9	9	9	9	9	9	9	9	9	9	9	9	21.0245	20.8732
20.2496	20.5403	20.3031	20.8749	20.8381	20.828	20.6445	20.9936	20.7984	20.7361	20.7947	20.8667	17.8891	18.0203	17.7321	19.6812	19.6047	19.521	18.4744	18.4377	18.619	19.5235	19.6292	19.918	14.8074	16.0443	16.3468	20.3704	20.5421	20.3955	11.1971	12.5787	13.1754	16.5074	16.9808	17.0206	12.9844	13.8241	14.012	16.658	17.1747	17.2475	12.322	13.4009	13.7231	11.6874	12.0471	12.3018	20.3643	20.847
19.6986	19.488	19.4023	19.9234	19.7842	19.8969	19.5066	19.3767	19.4102	19.7345	19.8226	19.8388	18.0007	17.9024	17.7332	18.9073	18.6554	18.7435	18.068	18.1154	17.6318	19.3848	19.2542	19.3346	9	9	9	14.5216	15.0977	14.5951	9	9	9	12.3033	13.3366	13.7697	9	9	9	9	9	9	9	9	9	9	9	9	19.5296	19.8682
18.521	18.0573	17.9831	17.687	18.0872	17.6119	17.969	18.3199	18.0402	18.5424	18.418	18.4111	19.1213	19.1472	19.2003	19.5368	19.3605	19.455	19.5558	19.5114	19.5599	19.8816	19.7757	19.894	10.7387	9	10.9083	15.568	16.0999	15.6174	10.9228	11.2046	11.4798	14.3211	15.0371	15.0574	9	9	9	9	9	9	9	9	9	9	9	9	18.1871	17.7954
17.6995	17.1755	17.3028	17.8883	17.7242	17.9369	17.7984	17.7956	17.7213	18.6156	18.5782	18.5805	17.8676	18.0082	18.1875	19.1442	19.6197	19.2434	18.8906	19.061	18.8401	19.8979	19.5765	19.5593	9	9	9	15.4178	15.9275	15.8081	9	9	9	13.3405	13.3507	14.3765	9	9	9	9	9	9	9	9	9	9	9	9	17.3926	17.8498
19.7488	19.7042	19.7664	20.0018	19.8631	20.1051	19.7442	19.741	19.8893	20.4366	20.6663	20.7579	19.0851	19.2011	18.9463	19.8239	19.8739	19.7423	19.4669	19.4532	19.465	19.9661	20.0297	20.0467	14.9438	14.9358	15.495	17.7395	18.0766	17.9762	13.329	14.1087	14.1036	15.5361	15.8975	16.2206	13.962	14.9477	14.4934	15.147	15.8432	15.6026	14.4672	15.0687	14.3011	13.7594	14.3794	14.3724	19.7398	19.99
17.6983	16.8744	17.161	17.897	18.6072	18.2655	17.7025	17.6178	17.3533	17.4761	17.558	17.645	19.4806	19.4972	19.3732	20.1378	19.9623	19.6973	20.2514	20.096	19.9938	20.7525	20.8471	20.5629	13.5287	14.4279	14.5388	18.8031	19.0248	18.8291	15.3308	15.5469	15.7931	17.8057	18.0504	18.1188	12.3756	14.2734	14.184	13.4026	14.2055	14.0221	15.2206	15.5198	15.338	14.2808	14.7929	14.7235	17.2445	18.2566
20.0867	19.8473	19.9459	19.1287	18.751	18.812	19.9911	19.9476	19.9678	19.6422	19.7373	19.6838	19.3265	19.4935	19.5445	19.2922	18.9728	18.9339	18.9039	19.0505	18.9829	19.107	19.0682	19.2342	9	9	11.2319	14.6402	14.9957	15.3108	9	10.1114	10.3621	9	12.226	13.7859	9	9	9	10.9014	9	9	9	9	9	9	9	9	19.96	18.8972
18.4893	18.8196	19.4146	17.4445	17.7144	17.8714	18.5546	18.1247	18.4096	16.5191	17.4575	17.0191	18.4214	19.6413	19.6484	21.362	21.4459	21.4475	18.2884	19.2858	19.4244	18.5167	19.3354	19.3141	20.5365	20.8909	21.0439	20.7071	21.0321	20.7392	18.9679	19.4459	19.4229	20.6373	21.1266	21.2323	19.0753	19.68	19.7074	20.7379	20.8786	20.8037	19.04	19.4632	19.618	19.732	20.1361	19.9673	18.9078	17.6768
16.7184	16.2236	15.7333	15.618	15.5572	15.769	15.9297	16.336	15.7977	16.2813	15.9937	16.009	18.4945	18.6874	18.5932	18.3451	18.0472	18.0293	18.6415	18.5512	18.5163	18.2998	18.2581	18.2796	9	10.8927	13.1316	14.7017	15.3247	14.2706	11.2577	11.4881	12.7134	15.0311	14.9924	15.4829	9	9	9	9	9	9	9	9	9	9	9	9	16.2251	15.6481
19.2822	18.7468	19.0616	19.392	18.8109	19.0286	19.3264	19.0351	19.1052	19.2769	19.5398	18.9057	18.5192	19.1396	18.6835	19.3209	18.7785	19.06	18.9327	19.2185	18.7412	18.7257	19.423	19.1884	9	9	9	12.7491	13.8733	13.9048	9	9	9	10.1026	11.0883	11.6687	9	9	9	9	9	9	9	9	9	9	9	9	19.0302	19.0772
20.0614	20.0074	20.0193	21.1076	21.2135	21.1124	20.2228	20.1868	20.3414	20.7533	20.6911	20.7964	18.3254	18.6712	18.3687	19.7052	19.7316	19.6921	18.2787	18.4765	18.3832	19.7911	19.8419	19.7026	12.3935	14.0933	14.3955	18.8314	19.1581	19.1328	9	11.5243	11.5357	15.5497	15.9955	16.0119	9	12.523	13.3089	14.9734	15.5136	15.1257	12.0935	12.875	12.9158	9	11.4886	11.5587	20.0294	21.1445
17.4956	17.4951	17.6071	19.2318	19.1458	19.3182	18.0871	18.1242	18.3219	17.9474	18.5385	18.4351	17.9318	18.4445	18.4381	19.0762	19.3721	19.5056	18.986	19.1633	19.0456	19.7771	19.8796	19.8038	9	9	11.551	15.7161	15.7725	16.0144	9	12.1884	9	13.4074	14.5912	14.6845	9	9	9	9	9	10.7763	9	9	9	9	9	9	17.5326	19.2319
17.4447	17.3302	17.4877	16.6937	16.8195	16.7823	16.1173	16.5304	16.5341	15.4854	16.6432	16.2081	17.3926	17.9831	17.9004	18.1756	18.8489	18.3841	17.6664	17.7606	17.7243	16.8835	17.3008	17.5008	19.1091	19.6956	20.0137	19.3593	19.7753	19.8173	17.6422	18.3778	18.3092	19.7107	20.0764	20.2276	16.9522	18.2647	18.1065	19.2962	19.7234	19.4843	18.0438	18.5462	18.5542	18.9108	19.1681	19.0685	17.4209	16.7652
18.5372	18.2881	18.1642	17.8581	18.0515	17.9398	18.1356	18.0891	17.8846	18.1438	18.1001	17.6678	19.059	18.9466	19.2693	18.8298	18.856	18.6746	19.3198	19.2702	19.6967	19.5106	19.328	19.1647	11.7902	9	12.0226	15.8077	16.1745	15.713	9	11.9309	10.7336	14.9039	15.0118	15.2728	9	9	9	9	9	9	9	9	9	9	9	9	18.3298	17.9498
16.2364	17.0707	17.3592	17.1897	17.4473	17.2793	17.7765	17.1538	17.1681	17.3113	17.1499	17.2848	18.2867	18.4351	18.6738	19.4698	19.4033	19.4367	18.3269	18.5778	18.8141	19.221	19.2717	19.2221	14.5198	15.5724	15.6666	17.0701	17.4181	17.2169	9	13.1167	13.354	15.8391	14.9019	16.4358	9	12.9576	13.0754	16.2374	16.9597	17.2115	9	12.6593	12.7952	9	13.1864	12.9837	16.8888	17.3054
19.6694	19.6297	19.6049	19.1399	18.9618	19.1121	19.734	19.5829	19.6009	20.1592	20.1362	20.1174	19.2265	19.4132	19.56	19.5279	19.3326	19.0684	19.1064	19.3551	19.1119	19.1835	19.3294	19.1797	13.4083	14.5372	15.1745	18.4126	18.7479	18.7325	9	9	12.1625	14.7104	15.685	15.5333	9	11.0267	11.08	14.0824	14.835	15.0337	9	11.6522	11.0147	9	9	9	19.6346	19.0713
16.159	16.2645	16.1252	16.1396	16.1105	16.1378	15.5717	16.1213	14.9135	16.0268	16.0989	16.4704	19.5512	19.5594	19.6443	19.6355	19.8694	19.7964	19.6438	19.5442	19.6683	20.176	20.2463	20.3858	14.7598	15.1716	14.9487	18.4168	18.8808	18.6817	14.7246	14.8498	15.5071	16.887	17.5485	17.7894	9	9	9	11.3255	13.1591	9	10.9739	11.1337	13.0214	9	12.394	12.7412	16.1829	16.1293
19.1102	19.0423	19.0541	18.6432	18.6996	18.9256	19.1574	19.255	19.5101	19.1731	19.222	19.0444	18.8064	18.6538	18.7651	18.7748	18.7572	18.8192	19.078	18.8374	18.8814	18.7349	18.9449	18.9087	9	9	9	12.9681	13.2989	12.8163	9	9	9	11.6726	13.3161	11.5398	9	9	9	9	9	9	9	9	9	9	9	9	19.0689	18.7561
20.4656	20.6421	20.7399	20.9174	21.1431	21.0289	20.5203	20.8725	20.893	20.7392	21.0385	20.8496	17.8482	18.228	18.5519	19.1536	19.6738	19.6534	18.4405	18.8217	18.967	19.976	20.08	20.0422	9	12.0466	11.802	16.3372	16.9478	16.3132	12.219	12.9731	11.7552	14.1774	15.6554	15.883	9	9	9	9	9	11.1638	9	10.9057	9	9	10.8928	9	20.6159	21.0298
21.1546	20.6481	20.8439	20.5767	20.6014	20.7647	20.8355	20.8182	20.8511	20.9259	21.1244	21.0767	20.1684	19.748	19.8802	19.6588	19.5815	19.3713	20.0764	20.1343	19.7841	20.1192	20.002	20.8852	13.8076	14.2259	14.2587	17.1601	17.8664	17.471	11.0824	11.4213	11.6113	15.115	15.2171	15.7178	11.1009	12.1902	12.1812	13.3277	13.4719	14.3628	12.2646	12.219	11.5364	9	9	9	20.8822	20.6476
18.3065	18.1267	18.0825	18.3337	18.2681	18.5266	17.6549	18.1177	18.1797	17.7123	18.2019	17.855	19.2924	19.3881	19.531	19.0451	19.2915	19.3131	19.43	19.6112	19.562	20.2196	20.3869	20.331	9	9	11.2291	11.2789	13.9098	13.3867	9	9	9	11.7226	13.0467	13.4374	9	9	9	9	9	9	9	9	9	9	9	9	18.1719	18.3761
19.2919	19.248	19.3332	19.3581	19.4158	19.3434	19.252	19.3197	19.3549	19.7033	19.8357	19.7058	18.7356	18.9098	18.9431	19.118	19.4743	19.553	19.236	19.5265	19.4782	19.3127	19.4712	19.3069	9	9	9	12.5087	13.4115	13.3205	9	9	9	12.4448	12.9143	13.7573	9	9	9	9	9	9	9	9	9	9	9	9	19.291	19.3724
18.6546	19.0175	19.0555	18.6448	18.7031	18.6361	19.2512	19.2436	20.3932	19.4436	19.5808	19.6455	18.7864	18.9077	18.9495	19.2219	19.3576	19.5059	19.3887	19.5134	19.9001	20.2222	20.2682	20.3687	9	11.9488	11.7417	14.6519	15.4407	15.3016	9	9	9	14.5256	15.0448	15.2865	9	9	9	9	9	9	9	9	9	9	9	9	18.9092	18.6613
20.2151	20.1756	20.0204	19.0592	19.1609	19.1473	19.7598	19.6947	19.9831	19.2321	19.194	19.3086	20.9785	21.0141	20.9956	20.7272	20.6267	20.7072	21.3721	21.1998	21.1306	21.3067	21.3775	21.3322	16.7849	17.3584	17.9028	19.5699	19.7105	19.6415	17.1721	17.8899	17.9251	19.1935	19.6989	19.7904	13.8155	14.9786	15.054	14.4851	15.8436	15.0778	14.6516	15.5021	15.4026	14.2299	15.0909	15.2277	20.137	19.1225
19.2239	19.3097	18.8955	19.7079	19.9898	20.0581	19.0379	18.9795	19.207	19.3944	19.5043	19.7156	18.5634	18.8423	19.1461	19.2242	19.2716	19.3464	19.2165	19.4044	19.2993	19.6865	19.699	19.8116	13.1575	12.3052	14.1918	17.4161	17.5256	17.0904	12.4571	12.2609	13.0543	15.9337	16.1432	16.3953	9	9	9	9	9	12.9485	9	9	9	9	9	9	19.143	19.9186
18.1943	17.8729	17.7095	17.6496	17.3647	17.7412	17.789	17.9713	17.6963	18.1094	18.1033	17.9701	18.8798	19.0772	18.9282	19.5946	19.5414	19.5081	19.0932	19.1989	19.3913	19.7723	19.7355	19.493	9	9	9	13.0267	14.596	13.6476	9	9	9	10.9321	12.3985	12.7838	9	9	9	9	9	9	9	9	9	9	9	9	17.9256	17.5852
19.8123	19.8155	19.674	20.1289	20.336	20.2533	19.7499	19.5703	19.5129	19.8715	19.6553	19.6061	17.9507	17.8899	18.235	19.4075	19.4268	19.3406	18.8584	18.6495	18.3236	20.0378	19.9738	19.7696	12.1802	12.8171	12.1049	16.1147	16.5622	16.2819	9	10.2528	9	13.392	14.966	14.6972	9	9	9	13.5489	13.582	13.4654	9	9	9	9	9	9	19.7673	20.2394
20.1797	19.6162	19.9006	20.0771	20.2459	20.0014	20.2075	19.8001	20.0612	20.1613	20.0542	19.9359	18.7176	18.9489	18.887	19.6382	19.4949	19.894	18.9771	19.174	19.1547	19.9163	20.168	20.1263	13.1397	14.4158	14.7886	17.4349	18.1133	17.9895	13.3472	14.4246	14.5015	15.4123	16.7757	17.0128	13.2922	14.3568	14.2694	13.3031	15.0566	15.2729	13.8282	15.0241	15.1703	13.9054	15.3537	15.087	19.8988	20.1081
19.6567	19.9056	19.8991	19.7042	19.9315	19.9776	19.4652	19.6722	19.6867	19.7262	19.9036	20.0065	18.7814	18.9285	19.1853	19.5931	19.5609	19.4416	18.8246	19.0927	19.1114	19.2844	19.4296	19.2826	9	18.3078	18.4821	18.3703	18.5047	18.3353	9	13.8623	9	18.4975	18.2871	18.4897	9	18.5067	18.5654	9	9	9	9	18.4017	18.4124	9	9	9	19.8205	19.8711
17.483	17.2905	17.4325	15.9928	16.3572	16.3286	16.7529	16.654	16.907	16.3199	16.5813	16.5207	18.8295	19.1176	19.3037	19.0457	19.1948	19.1668	18.8985	19.1091	19.2109	19.0942	19.183	19.2502	9	9	10.9383	13.7013	14.5712	14.3331	9	9	9	13.0866	10.9297	12.7848	9	13.0896	9	9	9	9	9	9	9	9	9	9	17.402	16.2262
19.5902	19.4635	19.4205	18.877	19.7695	19.7416	19.1559	19.3504	19.1619	18.7814	19.0858	19.6895	18.709	18.7414	18.4504	19.5016	19.463	19.509	19.2513	18.7949	19.0855	19.804	19.8412	19.6847	9	9	9	15.4134	15.6668	15.8416	9	9	9	13.574	14.0442	13.9667	9	9	9	9	9	9	9	9	9	9	9	9	19.4914	19.4627
20.5125	20.5553	20.426	20.503	20.2967	20.6628	20.411	20.5404	20.4399	20.7895	20.8907	20.9663	19.0092	19.1388	19.3877	19.3662	19.4285	19.5231	19.1976	19.1923	19.281	19.6562	19.8218	19.7254	9	9	10.7388	14.0076	15.246	15.3842	9	9	9	13.4819	14.67	14.7942	9	9	9	9	9	10.8925	9	9	9	9	9	9	20.498	20.4875
19.9746	19.8513	19.6226	19.8413	19.6459	19.774	19.8196	19.9423	19.9722	19.8637	19.835	20.1131	18.233	18.5011	18.1524	18.4969	18.1569	18.2621	18.7598	18.6771	18.5123	18.7794	18.8406	19.0674	11.0838	10.3167	11.358	13.8078	14.6303	15.2117	9	9	10.9734	15.007	15.0558	15.1992	9	9	9	9	9	9	9	9	9	9	9	9	19.8162	19.7537
20.6167	20.6068	20.6225	20.9931	20.4394	20.7806	20.6053	20.5469	20.9847	20.8536	21.359	20.8939	18.286	18.2752	18.4967	18.867	18.8456	18.8986	18.7838	18.7643	18.6991	19.0522	19.1093	19.1929	9	9	10.1337	15.5346	16.1419	15.9964	9	9	9	12.7308	14.8757	14.418	9	9	9	9	9	9	9	9	9	9	9	9	20.6153	20.7377
18.1902	18.3057	18.2016	18.46	18.5779	18.7127	18.2986	18.6229	18.6884	18.6423	18.9683	18.9354	19.0233	19.2778	19.2278	19.6004	19.5149	19.4738	19.5001	19.7585	19.6191	19.8784	19.9929	20.0441	9	9	9	14.0445	14.684	14.4396	9	9	9	13.5298	13.4704	13.8279	9	9	9	9	9	9	9	9	9	9	9	9	18.2325	18.5835
19.0032	18.509	18.4999	18.9191	18.4566	18.9282	18.7734	18.7127	19.4065	18.8029	18.9417	19.2014	17.1843	17.4807	16.9617	18.6156	18.4783	18.3014	18.2309	18.2504	18.3057	19.2839	19.0838	19.1483	9	9	10.6242	16.08	16.4835	16.0858	9	9	9	13.329	13.5983	13.4383	9	9	9	10.6243	9	9	9	9	9	9	9	9	18.6707	18.768
20.6425	20.8062	20.8817	20.3113	20.7334	20.5774	20.3124	20.6497	20.5622	20.4976	20.8528	20.8305	18.8984	19.1072	19.1582	18.8854	19.0483	19.1297	19.0967	19.1641	19.1799	18.8388	18.9682	19.0834	9	11.6109	12.9565	15.4217	15.6585	15.9647	9	11.8317	12.041	14.684	14.8961	15.4173	9	9	9	9	12.8851	12.2617	9	9	9	9	9	9	20.7768	20.5407
18.0571	18.3785	18.1556	18.5227	18.3648	18.5107	17.7921	17.7731	18.2945	18.37	18.7208	18.753	19.3764	19.2999	19.7733	20.0493	20.5595	20.5661	19.624	20.1962	20.2049	20.7115	20.9187	20.9623	12.5864	15.4363	15.5015	17.5911	18.3611	18.4263	14.7446	16.2896	16.4254	17.5201	18.1457	18.313	9	9	12.8774	12.2862	9	13.5781	9	9	14.0883	9	9	14.1958	18.1971	18.4661
19.745	19.5921	19.4955	19.6523	19.6577	19.7759	19.4694	19.4683	19.2985	19.6106	19.7442	19.7191	18.6722	18.8252	18.9483	19.5209	19.603	19.5877	19.0226	19.0526	19.0358	19.9451	19.9078	20.0409	9	12.2431	13.0209	17.2483	17.339	17.2071	12.6682	13.7421	13.3397	16.1327	16.1846	15.9821	9	9	9	9	10.6958	11.3497	9	11.7361	9	11.1877	11.49	9	19.6109	19.6953
17.3754	16.6194	16.6379	14.3008	14.9901	15.2192	14.9989	15.168	14.6551	16.5111	17.3829	16.031	20.1749	19.9284	19.9887	19.8533	19.4692	19.5207	20.0255	19.9953	19.9721	20.0223	19.5712	19.8126	16.2549	16.0154	16.0571	18.5231	18.6331	18.7777	15.9525	16.7052	16.1281	18.0084	18.5316	18.2111	9	11.6949	10.1059	9	12.0196	13.4779	12.4127	13.3895	12.8207	13.2484	12.9734	14.0362	16.8776	14.8367
19.2892	19.1104	19.1427	18.8247	18.8896	19.1554	19.3024	19.1886	19.2358	19.6105	19.6284	19.4678	19.5456	18.8831	19.595	19.3362	19.197	19.2613	19.9129	19.2669	19.1254	19.5602	19.3595	19.4215	10.4569	11.7014	9	16.1618	16.529	15.8632	11.3806	12.1411	12.1521	14.7376	15.0692	15.6139	9	9	9	9	9	9	9	9	10.3355	9	9	9	19.1808	18.9566
18.4392	18.7534	18.666	18.9814	18.7051	19.5514	18.6345	18.7253	18.8131	18.6481	18.808	18.9096	20.0769	20.1655	20.1152	20.0073	20.0645	19.8702	20.0398	20.1069	20.0514	19.9106	20.2393	19.9862	13.1968	13.5479	13.6826	15.4412	16.6499	16.5808	11.9656	12.6688	11.5024	15.7512	16.2908	16.3102	9	9	9	9	9	9	9	9.98057	9	9	9	9	18.6196	19.0793
20.8746	20.826	20.8026	20.3485	20.3227	20.3956	19.9122	20.4556	20.3464	20.4422	20.7027	20.6855	19.0032	18.9483	19.1797	19.1308	19.3257	19.3103	19.167	19.2782	19.2467	19.1557	19.2013	19.484	13.0373	13.3665	13.8362	16.7379	17.0417	16.8266	10.6033	9	11.8	15.4327	15.3998	15.013	9	9	9	12.4728	11.6833	11.7992	9	9	9	9	9	9	20.8344	20.3556
19.1571	18.9838	19.0096	18.5275	18.4622	19.1242	19.0227	19.0406	19.1886	18.99	18.816	18.9067	19.2307	19.0254	19.137	19.1757	19.2503	19.1767	19.0062	18.8102	18.8425	18.9182	18.9821	19.1117	9	9	10.9687	15.0713	14.8302	15.2531	9	9	9	12.715	12.2564	11.6948	9	9	9	9	9	9	9	9	9	9	9	9	19.0501	18.7046
9	9	10.8795	12.6229	14.0165	13.0749	9	9	13.5941	11.3139	13.102	12.9709	17.6094	17.6077	17.6094	17.7729	17.8677	17.8657	17.5606	17.5893	17.5647	18.0713	18.2397	18.1238	9	11.5307	12.0916	16.2791	16.6321	16.0842	11.6959	11.8991	11.1968	15.8214	15.7408	15.7741	9	9	9	9	9	9	9	9	9	9	9	9	9.6265	13.2381
20.3571	20.0819	20.2896	19.9607	20.019	20.0273	20.1835	20.045	20.0319	20.2864	20.5833	20.3841	17.3149	17.6049	17.6861	18.2503	18.3745	18.0097	17.9083	18.194	18.0515	18.5605	18.7857	18.5657	9	9	9	9	9	10.4167	9	9	9	9	9	9	9	9	9	9	9	9	9	9	9	9	9	9	20.2429	20.0023
19.3966	19.4093	18.7348	18.8493	19.5583	19.6716	18.7579	19.0928	19.1084	19.0984	19.4244	19.5708	19.5509	19.6221	19.4257	20.2638	20.0231	19.7994	19.5883	19.8598	19.4007	20.2668	20.569	20.0948	9	9	9	13.0388	12.7087	12.2378	9	9	9	9	9	9	9	9	9	9	9	9	9	9	9	9	9	9	19.1803	19.3597
18.2514	17.81	17.7404	17.7452	17.7614	17.9118	17.8228	17.1096	17.4781	17.8966	17.8555	17.802	19.964	19.9121	19.8821	19.1513	19.2233	19.1203	19.6148	19.8011	19.6819	19.2937	19.6247	19.2039	9	9	9	13.8061	15.3424	15.0861	9	9	9	12.7069	12.3481	13.5018	9	9	9	9	12.7015	12.9781	9	9	9	9	9	9	17.9339	17.8061
19.7094	19.2756	19.5798	19.3159	19.2376	19.3071	19.4874	19.3866	19.3899	19.4108	19.5525	19.4467	20.0676	20.2683	20.2148	20.2862	20.2648	20.302	20.3563	20.4603	20.4288	20.8981	20.8372	20.9743	14.2737	14.4684	15.0525	16.5704	16.6957	16.6318	14.2327	14.7326	14.7813	16.0925	16.4579	16.6174	9	9	9	9	11.1946	10.6965	11.1242	11.8909	11.2822	9	9	11.0869	19.5216	19.2869
19.9679	19.4059	19.6944	20.7296	20.7033	20.4052	19.8543	19.6309	19.9854	20.168	20.1432	20.0841	17.9505	17.6508	17.7636	18.9802	19.3628	19.0541	18.0531	17.7318	17.7683	19.0228	19.3238	19.2329	12.7843	12.8489	9	16.4086	16.6399	16.4042	9	12.8963	13.0629	14.0538	14.4481	14.6741	9	9	9	9	12.822	12.8634	9	12.0511	9	9	12.0222	9	19.6894	20.6127
20.2695	20.2357	20.2862	19.8024	19.7254	19.8015	20.2375	20.2974	20.3034	20.2343	20.3042	20.1953	18.4188	18.8082	18.8294	19.0294	19.3059	19.2307	18.9257	19.008	18.9672	18.9407	19.0516	18.9945	12.7837	13.2054	13.4535	14.8866	15.2598	15.0367	11.7862	12.4307	12.692	14.1646	14.9745	14.7096	12.8132	13.0578	13.0964	9	10.3491	9	12.6432	13.2807	12.8226	9	9	9	20.2638	19.7764
21.6943	21.196	21.2692	21.0473	21.1451	21.2595	21.2252	21.1866	21.1769	21.6545	21.5665	21.5291	18.3714	18.4097	18.6511	19.5342	19.122	19.2491	19.306	19.3878	19.1985	19.411	19.563	19.5141	11.9206	13.1494	13.0185	16.3771	16.7753	16.6177	9	12.4559	13.7479	15.5944	16.0392	16.338	9	9	13.4472	10.4854	11.2909	10.8712	9	9	12.6497	9	9	9	21.3865	21.1506
19.196	19.1322	19.0374	19.8716	20.1087	20.1587	19.181	18.8056	19.3747	19.3281	19.4224	19.1724	17.5788	17.8576	17.8907	19.4055	19.5777	19.3078	18.6297	18.6588	18.9443	20.2242	20.2668	20.1795	9	9	9	15.3997	16.3572	15.2142	9	9	9	12.9954	13.4914	14.2219	9	9	9	9	9	9	9	9	9	9	9	9	19.1219	20.0463
20.1094	20.6441	20.1918	20.3187	20.5483	20.351	20.0231	20.1062	20.1956	20.5231	20.3049	20.6195	19.4222	19.8559	19.8943	19.7771	19.9498	19.885	19.5534	19.6397	19.5111	19.7353	19.7142	19.9019	11.9254	12.0986	13.0427	14.949	15.1957	15.2469	12.4013	11.019	12.7942	14.6369	15.2568	15.4335	9	9	9	9	9	9	9	9	9	9	9	10.7149	20.3151	20.406
19.3214	19.1481	19.2281	19.8173	19.3361	19.7415	19.5954	19.1543	19.4397	19.8614	19.5408	19.4374	18.3648	18.4962	18.0486	18.6042	18.3129	18.5067	18.6007	18.5794	18.3885	18.6641	18.6994	18.7779	9	9	9	16.3604	16.8411	16.7949	9	9	9	9	12.744	13.5513	9	9	9	9	9	9	9	9	9	9	9	9	19.2325	19.6316
20.1253	19.9825	19.9955	20.4381	20.3187	20.3026	20.4618	20.2756	20.2867	20.4695	20.5051	20.4469	17.8969	18.2627	18.0436	18.7742	18.7932	18.6912	18.0905	18.2612	18.1411	19.3251	19.5767	19.3397	9	9	9	16.1652	16.4809	16.5507	9	9	9	13.3343	13.7617	14.506	9	9	9	9	9	9	9	9	9	9	9	9	20.0344	20.3531
19.1126	19.0913	18.8855	19.3117	19.3336	19.2781	19.2952	19.1502	19.0545	19.7236	19.389	19.4717	18.0432	17.8836	17.4831	18.5277	18.4795	18.509	18.4802	18.3669	17.9616	19.5769	19.5677	19.4579	14.8043	11.2647	16.3514	15.8699	16.3759	16.1162	9	9	9	12.9879	13.6027	14.0375	9	9	9	9	10.5632	10.5241	9	9	9	9	9	9	19.0298	19.3078
20.0938	19.6123	19.8936	20.3051	20.3106	20.4493	20.517	20.1346	20.2691	20.3131	20.4336	19.9801	17.3128	17.601	17.533	18.369	19.6443	19.454	18.8971	17.757	18.9261	20.7101	20.8121	20.6726	9	11.917	12.4246	15.9506	15.9553	16.2907	9	11.3012	11.8672	13.7037	13.9441	14.5546	9	11.4598	9	9	9	9	9	9	9	9	9	9	19.8666	20.355
19.4813	19.3781	19.5521	19.2192	19.2578	19.1974	19.5396	19.6892	19.7056	19.4214	19.533	19.3758	17.843	18.1849	18.1747	18.7395	19.2213	18.8013	19.0243	18.7776	18.6926	19.7023	19.7659	19.7036	9	12.0305	13.0636	17.5131	18.1133	17.9492	12.7672	14.39	14.6574	15.7475	16.6604	16.8622	9	9	9	9	9	9	9	9	9	9	9	9	19.4705	19.2248
20.301	20.2866	20.3906	20.4925	20.4286	20.2427	20.0794	19.9818	20.0143	20.3902	20.3426	20.2985	18.4128	17.9627	18.0591	18.4413	18.8061	18.7505	18.339	18.0001	18.1138	19.3629	19.4996	19.5345	9	10.6464	11.3845	16.4718	16.0603	16.8873	9	9	9	13.1865	15.7206	14.74	9	9	9	9	9	9	9	9	9	9	9	9	20.326	20.3879
20.7224	20.8188	20.7374	19.8919	19.9118	19.5597	20.2993	20.5293	20.4136	20.5368	20.7407	20.7289	18.7289	18.9217	18.9973	19.0423	18.8071	18.9611	18.9165	19.3633	19.2991	18.5634	18.583	18.7099	13.6371	14.3805	14.5899	18.0957	18.5561	18.3123	9	9	13.7328	15.2849	15.6827	14.8216	9	13.9365	12.1142	14.4791	15.0024	14.8755	10.9237	12.3492	9	9	9	9	20.7595	19.7878
16.6832	16.3943	16.3352	17.4709	16.9091	16.9584	16.691	16.5407	16.418	16.8616	17.2389	17.2785	19.8314	19.8017	19.5479	20.3402	20.2498	20.0368	20.2648	20.2276	20.1758	20.4102	20.33	20.2957	9	11.4266	9	16.4125	16.4602	16.4546	12.2448	13.8709	14.7176	15.3082	16.6677	15.951	9	9	9	9	9	9	9	9	9	9	9	9	16.4709	17.1128
18.4035	18.4054	18.2221	17.8255	17.8557	18.1155	18.3158	18.9454	18.3866	18.4245	18.8815	18.9583	17.8076	17.7731	18.0576	18.7315	18.9625	19.1103	18.4084	18.7247	18.6331	19.1803	19.6201	19.7127	9	10.8322	9	16.1774	16.8313	16.5684	10.8715	9	11.6674	15.2467	15.7505	15.817	9	9	9	9	9	9	9	11.0676	9	9	11.0014	11.1628	18.3437	17.9322
19.5102	18.7911	18.9491	17.6595	18.0207	18.4217	19.0581	18.9681	18.9207	19.1587	19.3032	19.0476	19.9057	20.0994	20.1005	19.5115	19.7547	19.8821	20.053	20.0833	19.9287	20.0889	20.2109	20.1043	12.3716	12.1165	12.8212	16.4535	16.4566	16.4312	13.2972	13.9407	14.1917	15.8502	15.7425	16.0469	9	9	9	11.0927	10.5351	10.4873	9	9	9	11.2214	9	9	19.0835	18.034
19.825	19.7886	19.5124	20.5157	20.327	20.3189	19.9376	19.8683	19.9191	20.0055	20.0122	20.2361	16.5926	16.5494	16.5259	17.9804	18.351	17.8448	17.2017	16.8745	17.1428	18.929	19.5077	18.7565	9	9	9	13.3212	12.4652	13.2873	9	9	9	11.6182	11.8149	11.4146	9	9	9	9	9	9	9	9	9	9	9	9	19.7087	20.3872
19.6097	19.7606	19.5812	19.4889	19.7719	19.758	20.0148	20.01	20.1418	19.858	19.9618	19.9452	18.0994	17.9681	18.0977	18.6663	18.7949	18.6494	18.6158	18.5139	18.4992	19.391	19.5644	19.6165	9	9	9	15.2009	16.1635	15.755	9	9	9	13.5943	13.7663	13.7068	9	9	9	9	9	9	9	9	9	9	9	9	19.6505	19.673
20.163	20.2549	20.2533	19.5471	19.5134	19.6251	19.7702	20.0786	20.0413	19.7641	19.9683	19.9652	19.0695	19.3631	19.2854	19.0656	19.2335	19.2347	19.0368	19.1367	19.1774	18.5806	18.6489	18.9859	12.4507	14.1269	14.6784	15.6624	16.1444	16.3036	9	13.4143	13.3509	13.3836	14.292	15.1328	9	14.4752	13.8027	14.6294	15.1611	15.6561	13.2105	14.2435	14.1072	12.067	14.2796	14.2689	20.2237	19.5619
19.4147	18.8423	18.9781	18.3193	18.2507	18.458	19.669	19.498	19.707	19.47	19.5862	19.7001	19.8124	19.7893	19.6948	18.8538	18.8942	18.8529	19.1254	19.3306	18.9823	17.7325	18.0368	17.8074	18.9278	19.0512	19.3968	20.9594	21.1424	21.0436	17.562	17.8022	17.8818	19.2044	19.6422	19.832	17.7025	18.2859	18.1955	20.4368	20.6712	20.7338	18.0523	18.2834	18.3578	18.1491	18.3772	18.4755	19.0784	18.3427
19.3471	19.9302	19.6268	19.6566	19.456	19.7174	19.6943	19.6589	19.7404	19.6896	19.6509	19.5303	19.5344	19.342	19.1635	19.0761	19.0868	18.9908	19.3033	19.0295	19.1853	19.0584	18.9242	18.9477	12.6525	13.3715	14.8251	14.9312	15.8629	15.2144	10.2315	11.9051	11.9269	14.2153	14.9165	15.3304	9	14.239	14.1916	9	14.2561	13.6624	13.5231	14.1728	14.2646	9	13.8188	13.8375	19.6347	19.61
19.8828	19.7201	19.7297	19.8293	19.9707	20.1443	20.0556	19.9831	20.085	19.9267	20.1246	20.0668	16.6936	17.2787	17.2062	18.2608	18.1152	18.1325	17.0359	16.9579	17.1191	18.6615	18.2685	18.2867	9	11.5836	10.7796	18.4086	18.7643	18.4294	9	9	9	13.4268	14.2958	14.4185	9	9	9	13.061	14.158	12.9749	9	9	9	9	9	9	19.7775	19.9814
20.8586	20.7856	20.9466	19.91	20.6569	20.2262	20.8123	20.9671	20.9214	20.657	20.824	20.8294	20.1762	20.5034	20.5452	20.334	20.792	20.7963	20.4912	20.7447	20.7628	20.9579	21.1706	21.2228	12.8007	14.4741	14.7889	16.8147	17.3981	17.3732	12.6598	14.3194	14.4153	15.7456	16.153	16.5826	10.6562	12.2657	12.3049	12.2226	14.261	13.9153	11.8523	12.3907	12.7519	9	12.6383	13.0592	20.8636	20.2644
20.367	20.3248	20.2216	20.6168	20.6168	20.5633	20.7467	20.6764	20.6522	20.4447	20.5821	20.4538	18.0596	17.9923	18.1744	18.3061	18.2835	18.1069	18.2562	18.2883	18.2022	18.2809	18.339	18.113	9	9	9	14.9564	15.1278	15.3236	9	9	9	12.8761	13.6356	13.8152	9	9	9	9	9	9	9	9	9	9	9	9	20.3045	20.599
21.062	20.8667	20.8809	20.2081	20.3798	20.5444	20.855	20.5443	20.6251	21.2957	21.2123	21.1627	19.0751	19.1134	19.2727	20.1183	19.9169	19.9438	19.7575	19.7286	19.6195	20.4913	20.4051	20.2754	9	13.1228	13.2392	16.3334	16.5443	16.3137	11.6161	12.576	13.0996	14.4614	14.692	15.1044	9	9	9	9	9	9	9	9	9	9	9	9	20.9365	20.3775
20.2107	20.1278	20.1825	19.9538	20.2112	20.2493	20.1431	20.1599	20.305	19.9987	20.0647	20.0841	19.7401	20.0593	20.1628	19.9565	20.0538	20.1721	19.9737	20.2001	20.3322	20.6672	20.9608	20.8393	15.2105	15.8626	16.3256	18.9069	19.461	19.3696	15.9205	16.4954	16.6806	17.6812	18.2857	18.6352	12.7945	12.7939	13.6215	13.452	13.9341	13.7484	13.9097	13.9715	14.3292	13.9902	14.3171	14.8291	20.1737	20.1381
20.1493	19.81	20.0884	20.061	19.9728	20.1587	19.5208	19.6559	19.7293	20.123	19.886	20.3047	18.6606	19.0876	18.4168	18.59	18.459	18.1293	18.5865	18.2998	18.4454	19.1946	19.106	18.8163	9	11.3509	11.773	14.5797	14.9804	15.1577	9	9	9	14.16	14.3657	14.478	9	9	9	9	9	9	9	9	9	9	9	9	20.0159	20.0642
18.8985	19.0091	18.9678	20.2177	20.0478	21.1351	18.6223	19.0708	19.0376	19.466	19.473	19.491	17.3133	17.453	17.8753	18.5891	18.9014	18.5509	17.4848	17.4951	17.4965	18.8914	19.0485	19.1051	9	9	9	14.6527	15.0964	14.5226	9	9	9	9	12.8858	13.0343	9	9	9	9	9	9	9	9	9	9	9	9	18.9584	20.4669
19.3999	19.4618	19.547	18.8454	18.6594	18.9718	19.6328	19.6455	19.7598	19.754	19.8138	19.8147	18.1586	18.4275	18.4587	18.8817	18.904	18.8934	18.8033	18.9399	18.8709	19.0728	19.1888	18.9036	9	10.6876	9	12.1224	10.2729	9	9	9	9	12.1347	9	9	9	9	9	9	9	9	9	9	9	9	9	9	19.4696	18.8255
20.5861	20.6558	20.6934	19.8633	19.9742	20.0238	20.4926	20.4396	20.5504	20.4432	20.6256	20.4985	19.9791	20.1224	20.2119	20.0865	20.0784	20.1666	19.9244	20.0325	20.0467	19.7973	19.912	19.8294	16.1108	16.4541	16.766	19.4475	19.6637	19.4844	9	14.2583	12.5597	16.3277	16.6091	16.74	9	14.8992	14.6503	16.416	16.7669	16.5783	10.0577	14.3127	14.4424	9	9	9	20.6451	19.9538
20.965	20.6105	20.7324	19.9342	20.0321	20.0554	20.7999	20.5941	20.6779	20.4332	20.7273	20.6573	17.3446	17.7336	17.6148	17.5545	17.7798	17.6717	17.665	17.6003	17.7021	17.7579	17.9295	17.9635	9	9	9	12.0532	11.9011	9	9	9	9	10.7467	9	9	9	9	9	9	9	9	9	9	9	9	9	9	20.7693	20.0072
19.9052	20.1954	20.0812	20.5209	20.7032	20.7651	19.9183	20.4726	20.489	20.2	20.5093	20.575	18.8303	18.7853	19.3447	19.0351	19.2095	19.4369	19.026	19.2841	19.3919	18.0652	18.0648	17.9288	17.2519	17.9328	18.2536	18.5103	19.0852	18.8955	16.2026	17.243	17.1359	16.4728	17.6533	17.741	17.1658	18.3153	18.3357	18.4436	19.0283	19.2301	17.5885	18.2815	18.226	16.93	17.8724	17.9892	20.0606	20.6631
18.9395	18.2398	18.5487	18.3969	18.2387	18.3946	18.5382	18.3676	18.3544	18.521	18.5833	18.456	19.4954	19.6226	19.5524	19.2006	19.1337	19.014	19.5177	19.4043	19.2669	19.2497	19.3276	19.6085	9	9	9	11.5766	13.8073	14.2313	9	9	9	10.3707	13.6253	13.6049	9	9	9	9	9	9	9	9	9	9	9	9	18.576	18.3434
20.5597	20.0739	20.3469	19.3688	19.5212	19.6852	20.0185	20.0843	19.9535	20.143	20.3825	19.9589	18.0057	18.2512	18.1769	18.114	18.3911	18.3695	18.1817	18.3061	18.4268	18.5452	18.6604	18.4275	9	12.1076	12.4657	15.8345	15.6778	15.8293	9	9	9	13.658	13.9742	14.4197	9	10.8525	11.1592	9	13.0408	12.8113	9	9	9	9	9	9	20.3268	19.5251
19.4302	19.4639	19.296	19.6466	19.6148	19.3374	19.4824	19.4678	19.4606	19.663	19.6312	19.4139	17.1004	17.3731	17.2166	18.3557	18.4782	18.4601	17.8772	18.0569	17.8941	18.9019	19.0452	18.911	9	9	9	14.1766	14.6699	14.4311	9	9	9	9	9	12.0111	9	9	9	9	9	9	9	9	9	9	9	9	19.3967	19.533
19.7493	19.4175	19.5539	19.4891	19.4526	19.7732	19.6141	19.6643	19.6167	19.4902	19.7031	19.5934	19.2725	19.1742	19.0837	19.1234	19.0843	19.1796	19.044	19.0262	18.996	19.4081	19.4566	19.459	9	9	12.4141	15.1673	15.3978	15.2641	9	11.4363	11.9977	13.3008	12.7145	14.6375	9	9	9	9	10.9084	9	9	9	9	9	9	9	19.5736	19.5716
19.242	19.1573	19.2017	19.6156	19.4648	19.518	19.2939	19.4524	19.6981	19.4146	19.3762	19.4803	17.5447	17.5418	17.4596	18.6062	18.6806	18.7268	18.0946	17.7964	17.7945	19.0704	19.0934	19.2298	9	12.1667	12.1498	15.9326	16.7504	16.3021	9	11.8639	12.206	14.2968	14.7144	15.3515	9	9	9	9	9	9	9	9	9	9	9	9	19.2004	19.5328
21.0134	20.9236	20.8878	20.4481	20.3842	20.3533	20.8703	20.8478	20.8806	21.1065	21.1361	21.0107	18.2086	18.7749	18.5498	18.5088	18.9235	18.7714	18.8662	18.9947	18.9238	18.7523	18.9886	18.9319	9	9	13.1027	13.4701	14.0616	13.5855	9	9	11.2789	12.0789	13.1434	13.7618	9	9	9	9	9	9	9	9	9	9	9	9	20.9416	20.3952
19.1636	18.8829	18.8836	18.9119	19.2573	18.7579	19.629	19.6357	19.4153	19.3083	19.2361	19.3307	17.9284	18.0836	18.2157	18.1251	18.3221	18.3553	18.7734	18.7153	18.7901	18.6525	18.4999	18.5739	16.2853	16.644	17.0357	17.9054	18.4646	18.2029	16.26	16.7411	16.8917	16.6713	16.7722	17.0255	16.6249	17.5951	17.1703	16.5025	16.987	16.6792	16.6857	17.1665	16.8178	17.0522	17.3626	16.8642	18.9767	18.9757
20.6871	20.1782	20.2536	19.505	19.6996	19.6137	20.2544	20.0633	19.7954	20.4477	20.4729	20.3595	20.2651	20.3979	20.4172	20.6788	20.6028	20.5349	20.6371	20.6283	20.5155	20.9182	20.9692	20.868	12.9714	14.1067	14.3637	17.1474	17.5028	17.3286	13.6441	14.4448	14.3609	16.5346	16.8473	16.938	9	11.8168	11.9726	10.9609	12.1192	12.8715	9	12.1024	12.8077	9	12.1944	12.0993	20.373	19.6061
18.6698	18.6196	18.677	18.3699	18.2592	18.6548	18.2564	18.6258	18.4245	18.4221	18.7084	18.9197	19.2251	19.3536	19.239	19.4208	19.5786	19.5377	19.2185	19.3807	19.5825	19.4511	19.4329	19.1147	9	9	9	13.1843	13.767	13.7146	9	9	10.6344	9	12.7594	13.2942	9	9	9	9	9	9	9	9	9	9	9	9	18.6555	18.428
17.082	17.1985	16.1642	17.0843	17.2609	16.9825	16.0735	16.6211	16.7377	17.2121	17.4976	17.5319	18.9611	18.895	19.3527	19.6315	19.8878	19.7863	19.1231	19.0786	19.1665	20.2226	20.5037	20.4115	12.3914	13.4481	14.0455	17.9961	18.0116	17.7633	13.3639	14.3495	14.1654	16.1186	16.3124	16.8323	9	11.3469	9.70468	12.0408	13.6527	12.9323	9	11.4858	11.0985	11.1428	12.3354	12.4555	16.8149	17.1092
20.8954	20.8822	20.874	20.4223	20.5609	20.4688	20.761	20.8272	20.7879	20.839	21.0073	20.8307	17.9302	18.2654	18.3401	18.7231	18.7687	18.7077	18.4764	18.4151	18.5244	18.8166	18.8128	18.8832	9	9	9	14.5283	14.9385	14.0989	9	9	9	13.4574	13.991	13.8768	9	9	9	9	9	9	9	9	9	9	9	9	20.8839	20.484
20.7807	20.4508	20.4703	19.4392	19.3691	19.4502	20.1763	20.2878	20.0671	20.3617	19.9836	20.2824	19.1062	19.0365	18.8601	19.1757	18.8629	19.0484	19.1013	19.1118	18.9539	18.9421	18.8898	19.0513	10.6742	11.0218	11.5812	16.4873	16.7223	16.7313	9	9	9	12.0102	9	10.4481	9	9	9	9	9	9	9	9	9	9	9	9	20.5673	19.4195
20.793	20.7103	20.7997	20.0332	20.0663	20.2455	20.5912	20.7381	20.7576	20.5701	20.7019	20.7276	23.5234	23.6544	23.647	23.3016	23.3231	23.345	23.5339	23.5995	23.6261	23.15	23.2277	23.115	18.682	19.1917	19.4044	20.5262	20.7934	20.5932	18.5018	19.0693	19.1759	21.0396	20.8245	20.8838	14.947	16.1974	16.188	15.3541	15.6128	15.7494	17.2259	17.5104	17.5431	15.7167	15.8908	16.2461	20.7677	20.115
19.2743	19.068	18.9013	19.5393	19.5222	19.5392	19.191	19.2649	19.0322	19.6148	19.6866	19.7315	18.4467	18.642	18.5397	18.5336	18.7205	18.4338	18.5336	18.6552	18.4047	19.1767	19.2554	19.0267	12.4598	12.5564	12.7088	14.9709	15.5941	15.4109	9	9	9	14.5288	14.8148	15.0057	12.1977	12.7175	12.03	9	11.3792	9	12.5881	12.9351	12.8053	9	9	10.7174	19.0812	19.5336
20.5833	19.9035	20.2354	19.5214	19.4512	19.599	20.3905	20.3467	20.203	20.2729	20.1106	19.9847	18.6076	18.5263	18.7882	18.7289	18.7269	18.7083	18.7359	18.9281	18.5994	18.7438	18.8487	18.8766	9	9	9	14.632	14.9674	15.1064	9	9	12.9579	12.9271	13.6772	13.0381	9	9	9	9	9	9	9	12.0804	9	9	9	9	20.2407	19.5239
20.1426	19.9949	19.9006	19.565	19.6506	19.608	19.8822	20.1258	20.0965	20.2627	20.451	20.3102	18.0297	18.2419	18.1792	19.2564	19.0023	18.9399	18.444	18.532	18.5885	19.0177	19.1612	19.1101	9	9	9	15.1139	15.6151	14.9138	9	9	9	13.605	13.6723	13.6917	9	9	9	9	9	9	9	9	9	9	9	9	20.0127	19.6079
16.0984	16.2271	16.4639	16.313	16.1073	16.8744	16.4403	16.49	16.4877	16.3083	16.5726	16.5337	18.5239	19.2667	19.3685	19.652	19.6002	19.7643	19.4383	19.5912	19.4921	19.6811	19.9287	19.8371	9	9	9.7773	16.2094	16.7638	16.1792	9	12.5605	11.1356	15.8267	16.1014	16.3032	9	9	9	9	9	9	9	9	9	9	9	9	16.2631	16.4316
19.9393	20.0447	19.9265	20.3868	20.5811	20.4498	19.8366	19.6947	19.8485	20.253	20.2073	20.4836	18.3063	18.3966	18.4839	19.1469	19.1169	19.1493	18.6426	18.7671	18.6793	19.3587	19.3291	19.4066	11.448	12.2328	12.777	16.1183	16.7547	16.7344	11.3438	11.9273	11.7288	14.6084	15.1822	15.6419	9	9	9	9	11.0904	9	9	9	9	9	9	9	19.9702	20.4726
19.8572	19.7086	19.5778	19.5905	19.5463	19.6365	19.3247	19.4033	19.4321	19.8847	19.8127	19.8158	18.8968	19.2176	19.179	19.7297	19.8946	19.9727	19.2986	19.385	19.2444	20.1646	20.282	20.281	9	9	9	16.1547	16.4263	16.3798	9	9	9	14.6294	14.8096	15.1016	9	9	9	9	9	9	9	9	10.8796	10.0885	9	9	19.7145	19.5911
19.4477	19.2652	19.4899	20.1614	20.2575	20.3438	19.5141	19.5093	19.367	19.7721	20.0192	20.0984	17.2841	17.4336	17.8839	18.6662	18.6886	18.7095	18.2055	18.0063	18.0778	18.7174	18.9469	18.8936	9	9	10.9559	15.9597	16.4321	16.4312	9	9	11.3944	13.2428	13.7938	14.1598	9	9	9	9	9	9	9	9	9	9	9	9	19.4009	20.2542
18.464	18.6678	18.5852	17.7408	17.7453	17.6305	18.1628	18.4642	18.31	18.4678	18.5214	18.662	19.0861	19.3666	19.4678	19.1929	19.402	19.4154	19.2937	19.5105	19.5108	19.2545	19.3151	19.3799	10.6532	12.8759	13.2622	15.4676	16.3521	16.1929	9	12.3687	9	14.9587	16.2833	15.7507	9	9	9	9	9	9	9	9	9	9	9	9	18.5723	17.7055
19.158	19.2607	19.2532	19.5848	19.7491	19.7217	19.3048	19.3951	19.5136	19.28	19.4066	19.5185	16.542	17.5422	17.0784	17.6989	17.7324	17.7599	16.9478	17.0828	16.9735	18.2775	18.326	18.5487	9	9	9	13.7095	13.8369	14.0739	9	9	9	12.4041	11.4459	10.5738	9	9	9	9	9	9	9	9	9	9	9	9	19.2239	19.6852
19.0276	18.9957	19.2018	18.8616	18.8486	19.0947	18.6717	18.896	18.9215	18.8723	19.027	19.3489	17.827	18.3115	18.3145	18.6809	18.7128	18.7655	18.2813	18.2207	18.4822	19.246	19.3954	19.3708	9	9	11.5941	16.3776	16.4516	15.457	11.5434	11.9259	11.5461	15.112	15.1248	14.9686	9	9	9	9	11.2265	9	9	9	9	9	11.2426	11.4999	19.075	18.935
19.1152	18.9092	19.0382	19.4315	19.3251	19.4033	19.1928	19.3301	19.3162	19.0984	19.3292	19.2284	16.6194	16.7637	17.0777	17.8417	17.7928	17.8518	17.0702	17.421	17.2021	18.0573	18.1666	18.2309	9	9	9	14.8225	15.0496	14.9568	9	9	9	11.2029	12.6024	12.8747	9	9	9	9	9	9	9	9	9	9	9	9	19.0209	19.3867
20.6255	20.4011	20.4509	19.8477	19.8558	19.7935	20.6034	20.393	20.5582	20.6634	20.7243	20.7991	18.3003	18.3985	18.4977	18.8784	18.8286	18.8374	18.5734	18.6153	18.4946	19.2152	19.3562	19.287	11.4018	9	9	16.1893	16.3319	16.1492	9	9	9	14.5277	14.6014	14.8326	9	9	9	9	9	9	9	9	9	9	9	9	20.4925	19.8324
20.7208	20.7197	20.5517	20.1021	20.4699	20.1024	20.2016	20.316	20.0658	20.292	20.4456	20.067	21.1639	21.0499	20.9538	21.3438	21.2241	21.3625	21.1957	21.0659	20.9433	20.9713	21.0907	20.8164	15.8028	16.0884	16.5265	18.5517	18.6535	18.7821	15.9531	16.7793	16.7843	17.7891	18.2922	18.3125	11.5718	14.3091	13.7225	14.7351	15.1292	15.1574	15.0195	15.4506	14.2058	15.1502	14.5283	15.4251	20.6641	20.2248
18.9326	18.8069	19.2317	19.9419	19.7389	20.043	19.332	19.2192	19.297	19.5729	19.8621	19.8509	17.3528	17.5094	17.5552	18.4501	18.4281	18.5327	17.7741	17.7375	17.7541	18.6809	18.8055	18.8137	9	9	9.89943	17.4829	17.6071	17.6913	9	9	9	13.123	13.868	13.6487	9	9	9	9	11.1197	11.2849	9	9	9	9	9	9	18.9904	19.9079
18.7503	18.681	18.4373	18.5542	18.415	18.2628	18.4264	18.5068	18.8174	18.5377	18.4985	18.5637	18.8317	18.7486	18.856	18.4733	18.463	18.378	19.0243	19.0014	18.9932	18.6335	18.4796	18.3808	9	9	9	13.812	14.1541	14.292	9	9	9	10.1943	10.6084	11.0844	9	9	9	9	9	9	9	9	9	9	9	9	18.6228	18.4106
19.3586	19.1127	20.9342	18.9439	18.9418	19.0119	19.2242	19.2269	19.3652	18.7428	19.2571	19.12	19.4553	19.218	19.0138	19.1171	19.2289	19.2255	19.3316	19.1691	19.1485	18.9888	19.1228	19.1678	9	9	9	12.649	13.3801	12.8616	9	9	9	12.118	12.3302	11.4305	9	9	9	9	9	9	9	9	9	9	9	9	19.8018	18.9659
19.4886	18.5868	19.205	18.8639	18.9117	18.792	19.095	18.6066	18.8846	18.9221	18.9523	18.6291	18.2542	18.1574	17.969	19.2921	19.0198	19.3309	18.4243	18.9209	18.3707	19.6907	19.7396	20.034	12.1626	12.208	12.882	16.4171	16.533	16.5375	11.751	11.8401	11.4643	14.3306	14.788	15.0715	9	9	9	10.9905	9	9	9	10.7742	9	9	9	9	19.0934	18.8559
17.8256	17.4231	17.247	17.5962	17.8113	18.0259	17.2382	17.3101	17.3164	17.6824	17.7575	17.4405	20.8862	20.951	20.7959	20.82	20.6821	20.6963	20.6592	20.6963	20.6425	21.0158	20.9962	20.9841	16.2006	16.608	16.7811	19.3976	19.8601	19.6955	16.0935	16.1935	16.2556	18.4181	18.666	18.7581	13.5027	13.4116	14.1032	13.7326	13.8447	12.7495	14.752	14.6159	14.7693	14.2731	14.3082	14.2677	17.4986	17.8111
19.979	20.0307	20.0576	20.098	20.2051	20.3669	20.4599	20.391	20.2177	20.1777	20.1761	20.0859	19.1532	19.3092	19.3097	19.3536	19.4182	19.2863	19.285	19.4604	19.5493	18.9795	18.9591	19.6543	17.6608	18.0547	18.718	18.6917	18.9747	18.7249	12.6038	15.7363	15.8317	18.7361	18.8703	19.1567	17.0584	18.5453	18.5677	13.9685	16.1221	15.2311	17.5339	18.3382	9	14.0726	16.4905	15.9803	20.0224	20.2233
18.6801	18.4318	18.6319	18.877	18.8181	18.988	18.5476	18.4296	18.4568	18.3598	18.4398	18.748	18.3438	18.6811	18.7748	18.9846	19.0787	19.0241	18.5833	18.6561	18.599	18.6465	18.6713	18.4985	9	9	9	12.788	13.4006	12.4135	9	9	9	9	12.1524	9	9	9	9	9	9	10.1995	9	9	9	9	9	9	18.5813	18.8944
21.551	21.6853	21.2616	21.6651	21.7942	21.7824	22.0155	21.7711	21.4717	21.5627	21.852	21.5334	20.7017	20.6803	20.4696	20.8348	20.3604	19.8575	21.162	20.8321	20.6487	21.6115	21.2959	20.9446	14.9544	15.8448	15.701	17.9913	18.2784	17.3493	15.5847	13.8926	16.3344	17.2815	16.446	17.9099	9	9	14.0647	14.0623	14.9374	15.2039	9	10.623	14.2435	13.7003	14.1409	14.6296	21.4993	21.7472
21.1185	20.7927	20.7301	21.3198	21.2718	21.3185	21.4117	21.3734	21.1817	21.2623	22.1925	21.2806	18.1741	17.9559	17.7399	18.7231	18.5469	18.072	18.3283	18.1271	17.8986	19.1344	18.9399	18.6572	13.333	14.1128	14.2622	16.1334	16.332	15.6326	12.5744	12.9828	11.6441	14.7006	13.9667	14.8503	13.7165	13.68	12.7657	13.3437	13.3222	13.6959	13.7313	14.4669	14.1397	12.4455	12.2165	9	20.8804	21.3034
20.4922	20.0585	20.1318	19.9642	20.0155	19.9694	20.0336	19.9062	20.0843	18.9067	20.1494	20.1929	20.9785	20.6086	20.8797	20.8677	20.6587	20.7407	20.8334	20.5934	20.6165	19.7048	20.282	20.3592	15.9991	16.3009	16.3166	17.7844	18.0256	17.8161	13.8014	14.2752	14.2914	17.0631	17.0416	17.0241	13.6767	14.0539	13.6254	16.1008	15.9543	15.7355	15.2115	15.5114	15.4133	13.4543	12.8797	12.9964	20.2275	19.9831
18.8947	18.8715	18.524	18.6573	18.4835	18.7937	19.7016	19.663	19.1362	19.6602	19.3828	19.5066	18.3991	18.6977	19.1146	18.4376	18.1816	18.4701	18.8166	18.8614	18.6977	18.9659	18.8963	18.7981	11.7051	11.6538	11.4595	17.6835	17.9496	17.8651	9	9	9	13.9184	13.4239	13.846	9	9	9	12.2149	12.2935	12.4608	9	9	9	9	9	9	18.7634	18.6448
20.0521	19.9898	20.0389	20.2638	20.2153	20.3062	19.8758	19.9022	19.8488	20.3366	20.4509	20.3764	17.989	18.1964	18.0008	18.9225	19.0317	18.7806	18.2885	18.4424	18.2152	19.2276	19.0941	19.1877	9	9	9	13.5473	14.5599	14.0734	9	9	9	12.8771	13.9014	14.0752	9	9	9	9	9	9	9	9	9	9	9	9	20.0269	20.2618
22.1849	21.7364	21.862	15.697	16.2028	15.5285	13.4571	14.5904	14.9736	14.6242	14.8629	14.6155	19.118	19.5261	19.2407	12.2313	13.129	12.8453	14.7743	15.1821	16.1288	11.3723	13.2063	13.0713	19.0357	19.2897	19.5621	9	12.9433	9	15.6699	16.3874	16.5597	18.7351	19.313	19.4999	11.1839	13.7346	14.125	20.2419	20.4922	20.5004	15.5937	16.3831	16.3039	14.9151	16.0735	16.1052	21.9278	15.8094
20.0242	20.3051	20.1355	20.8869	20.7448	20.8763	20.3734	20.3922	20.5124	20.4567	20.57	20.6483	18	18.0882	18.1444	19.1202	19.0622	19.1422	18.5359	18.4774	18.3154	19.3243	19.4873	19.7781	9	9	11.4499	16.0824	16.9017	16.4291	9	9.88883	11.3844	13.2077	14.0218	14.9304	9	9	9	9	9	9	9	9	9	9	9	9	20.1549	20.836
17.7788	18.1359	18.0321	17.5182	17.2763	17.6302	17.8071	18.1011	17.9621	18.4568	18.2829	18.1728	18.3849	18.6831	18.5119	18.6124	18.8993	18.8294	18.371	18.6649	18.678	18.7684	18.7495	18.6147	9	9	9	11.9953	12.7728	12.4354	9	9	9	12.4447	13.009	12.2421	9	9	9	9	9	9	10.7917	11.3612	9	9	9	9	17.9823	17.4749
19.0955	18.9006	18.9482	18.817	18.7632	18.788	18.9176	18.9005	18.8897	19.1153	19.1393	19.0329	18.4646	18.6812	18.6214	18.8403	18.9308	18.7139	18.5601	18.8718	18.7535	19.0594	18.9277	19.0069	9	9	9	14.6751	14.6968	13.8739	9	9	9	13.5925	14.083	13.5612	9	9	9	9	9	9	9	9	9	9	9	9	18.9814	18.7894
19.6823	19.5804	19.4449	18.4814	18.5805	18.4816	19.4289	19.5396	19.4962	19.085	19.1556	19.2576	19.4833	19.2622	19.4205	19.0698	19.0248	19.1507	19.3026	19.3458	19.2348	18.6132	18.7797	18.9822	9	12.7877	12.5063	16.1191	16.4137	16.3645	10.9618	9	11.9052	15.3649	15.7643	16.0503	9	9	9	9	9	9	9	9	9	9	9	9	19.5692	18.5145
18.516	18.1809	18.4867	18.6943	18.9192	19.3593	18.3867	18.4891	18.6537	18.4611	18.5466	18.5389	18.3936	18.3023	18.4509	18.2768	18.4096	18.4866	18.6678	18.6182	18.6555	18.7831	18.8123	18.6929	9	9	9	13.2387	14.8154	13.6819	9	9	9	11.1938	11.2314	12.8277	9	9	9	9	9	9	9	9	9	9	9	9	18.3946	18.9909
19.2283	19.2075	19.1245	18.3681	18.2543	18.4182	19.4788	19.3539	19.338	19.1149	19.3176	19.2342	18.0264	18.2641	18.5035	18.6611	18.6019	19.0916	18.2351	18.4179	18.6311	18.5647	18.6773	18.4793	15.0544	15.5088	15.7139	18.6192	18.8463	18.7094	12.6118	13.2589	13.3375	15.0358	15.8579	15.6846	12.7938	13.8005	13.728	15.6266	16.286	16.295	12.8692	12.8439	13.2605	11.908	11.5217	9	19.1868	18.3469
18.3602	18.5292	18.4723	17.2654	18.1648	17.0734	18.0828	18.2792	18.24	18.0688	18.3685	18.4232	19.2893	19.3246	19.2836	19.266	19.4204	19.3973	19.4309	19.7347	19.5693	19.6866	19.6614	19.8742	9	11.9372	12.5556	16.6481	16.9481	17.1992	14.6603	12.2102	13.2795	15.2332	16.1928	15.8624	9	9	9	9	9	9	9	9	9	9	9	9	18.4539	17.5012
18.9022	18.4159	18.5626	19.083	19.1942	18.9685	18.486	18.489	18.5903	19.3285	19.6094	19.4559	18.1715	18.2105	18.2346	18.7509	19.092	19.2503	18.4349	18.7141	18.5224	18.8143	19.0914	19.4541	9	9	9	14.4274	14.9044	13.7638	9	9	9	12.3052	14.1509	14.2653	9	9	9	9	9	9	9	9	9	9	9	9	18.6269	19.0819
17.6888	16.8159	16.6846	18.1334	17.9448	17.6721	19.4838	19.4216	19.3377	19.2349	19.0449	19.1662	18.5093	18.1979	18.3816	18.3532	17.7809	17.9625	18.4995	18.5674	18.3605	18.3083	18.428	18.0738	17.3982	17.7243	17.9654	21.341	21.5538	21.4032	15.838	16.3071	16.3948	17.8647	17.9983	18.1592	16.3172	16.9023	16.9947	18.6074	19.0023	18.7506	16.5429	16.8757	16.8911	15.7857	15.786	15.9552	17.0631	17.9167
18.142	18.4699	18.2462	18.1787	18.4153	17.5828	18.87	18.873	18.785	18.0433	18.2725	18.2736	19.4319	19.0803	19.1248	18.4654	18.9392	18.9301	19.0745	18.7221	18.8155	18.9171	18.3339	19.1177	9	13.5321	13.9433	16.7636	16.9242	16.5953	9	12.4357	13.3052	16.4017	16.6809	16.8636	9	11.4504	9	9	9	9	11.913	13.2286	13.0789	9	10.0662	9	18.286	18.0589
19.2209	19.0952	19.0188	19.2966	19.254	19.3349	19.1872	19.1751	19.1794	18.9407	19.2407	19.1483	17.8203	17.8261	17.8446	18.6281	18.7402	18.6852	18.1814	18.2498	18.2259	19.2786	19.3328	19.3577	9	9	9	16.2331	16.5244	16.2849	9	9	11.3009	13.9193	14.4119	14.8304	9	12.4915	12.3233	9	9	9	9	9	9	9	9	9	19.1116	19.2951
20.4302	20.2626	20.3286	19.1905	18.7427	19.0287	21.263	21.1749	20.9947	20.6651	20.6014	20.524	20.5758	20.9728	20.9456	20.7896	20.6872	20.4352	21.352	21.336	21.3327	21.4968	21.5185	21.348	17.0085	17.3325	17.4889	20.5174	20.6669	20.5309	16.48	16.6869	16.7428	18.5938	18.6667	18.7353	15.2505	15.7408	15.7529	17.5801	17.9308	17.5431	16.7354	16.8706	16.7118	14.8802	15.1583	15.0735	20.3405	18.9873
16.7543	16.5427	16.3659	17.1993	17.2026	17.2356	16.5401	16.4373	16.7686	16.5083	16.9179	16.77	19.2617	19.241	19.0638	19.197	19.2527	19.2153	19.3271	19.32	19.0249	19.715	19.617	19.954	12.7064	13.2308	13.9326	17.298	17.5764	17.3705	14.1062	15.0635	15.3637	16.5371	17.2741	17.3421	9	9	9	9	9	9	9	9	9	9	9	9	16.5543	17.2125
19.4385	19.4903	19.5608	19.9971	19.8807	19.709	20.2708	20.0155	20.0158	19.7539	19.7095	19.8451	17.5284	17.8598	17.9967	18.9326	18.8834	18.891	18.4331	18.3781	18.1918	19.3537	19.4037	19.5149	10.9442	11.144	9	16.4326	16.9632	16.421	9	11.7401	9	15.2201	15.4701	16.0922	9	9	9	9	9	9	9	9	9	9	9	9	19.4965	19.8623
17.7705	17.7867	17.5921	18.1646	17.7381	18.031	19.446	19.4358	19.3326	19.5393	19.5943	19.2938	16.7344	16.8976	16.9268	18.1854	18.1852	18.1976	17.1754	17.439	17.1339	17.9987	18.0151	17.9042	16.0262	16.1873	16.0537	20.8196	21.0045	20.9385	13.0971	13.4501	13.6361	16.4962	16.3279	16.798	13.1785	15.1223	14.7352	17.5615	17.9209	17.713	13.9317	14.2148	14.4911	9	11.8163	11.5018	17.7164	17.9779
17.9722	18.1663	18.1813	17.2436	17.0382	16.9223	18.3827	18.4239	18.4743	17.9651	18.3734	18.5375	17.8467	18.2447	18.1748	17.7956	17.8576	18.0139	17.8235	17.9037	17.6733	16.5044	16.6359	16.7975	14.7354	16.0307	16.217	18.0549	18.2671	18.2428	12.965	12.946	13.3794	15.1514	15.9526	16.0053	14.4856	15.9761	15.8131	15.0874	15.8499	15.4974	14.8088	15.6138	15.4726	12.9878	13.7073	13.8686	18.1066	17.068
19.1503	18.4743	18.6453	19.8519	18.5989	18.8915	18.6354	18.978	18.7553	19.3341	19.4234	18.902	17.0742	17.3232	17.111	18.5468	18.241	18.2402	17.9097	17.9472	17.8019	19.0339	19.5072	19.0504	9	9	9	12.2423	14.4888	14.5017	9	9	9	12.013	13.1956	12.874	9	9	9	9	9	9	9	9	9	9	9	9	18.7566	19.1141
19.9826	20.0579	20.0727	20.5024	20.4892	20.3519	20.541	20.3876	20.5023	20.6211	20.2553	20.6268	16.9753	17.1053	17.2965	18.0863	18.3585	18.4058	17.6563	17.7821	17.665	18.9648	19.0822	18.8516	9	9	9	9	9	9	9	9	9	9	11.6684	11.641	9	9	9	9	9	9	9	9	9	9	9	9	20.0377	20.4478
19.3043	19.2213	19.166	18.8734	18.9906	18.794	19.8004	19.6302	19.6315	19.4105	19.0375	19.1058	18.1063	18.1748	18.1961	17.3247	17.647	17.523	17.822	17.8712	17.862	17.4442	17.4447	17.6839	12.7769	12.5968	12.341	16.6357	17.1675	17.0439	9	9	9	11.8118	13.3351	13.7586	10.4704	13.2645	11.9825	9	11.4544	12.7342	10.9264	12.293	11.9579	9	9	9	19.2305	18.886
18.047	17.8551	17.4405	17.1703	16.7599	17.2192	18.7689	18.8373	18.8747	18.3742	18.4416	18.6231	17.9627	17.6646	17.2887	17.5542	16.9907	16.9425	17.2322	17.3825	17.4366	17.4476	17.5006	17.4582	16.6591	17.5088	17.7307	19.9038	20.1157	19.9931	14.6632	15.5501	15.5002	17.2204	17.5338	17.804	16.0462	17.3081	17.291	16.9333	17.2994	17.0549	16.057	16.8806	16.9765	14.8985	15.4563	15.5908	17.7809	17.0498
20.3183	20.2171	20.2355	20.4248	20.5092	20.5522	20.269	20.2728	20.2591	20.8173	20.8076	20.8072	16.6986	17.2992	16.9071	17.8464	17.9721	18.089	17.2285	17.6283	17.3852	17.3659	17.5539	17.7735	9	9	9	9	9	10.9538	9	9	9	12.4527	10.0684	11.4604	9	9	9	9	9	9	9	9	9	9	9	9	20.257	20.4954
18.135	17.9212	18.124	18.3386	18.2409	18.0398	17.7688	18.0872	18.004	17.9669	18.3211	18.0943	18.2849	18.3967	18.4843	18.7021	18.809	18.9141	18.5372	18.6978	18.699	18.9029	19.085	19.1348	9	9	9	15.6296	15.0738	14.5913	9	9	9	13.1709	15.3076	14.312	9	9	9	9	9	9	9	9	9	9	9	9	18.06	18.2064
19.6594	19.245	19.2325	18.5241	18.4801	18.7808	19.1273	18.64	18.9838	18.9512	18.8964	18.8802	18.8907	19.1398	19.0752	19.3465	19.356	19.4657	18.9041	19.0915	19.1744	19.0682	19.1686	19.1865	9	9	9	12.7408	13.5531	14.2444	9	9	9	9	9	9	9	9	9	9	9	9	9	9	9	9	9	9	19.379	18.595
19.9692	19.5511	19.8925	19.5653	19.6459	19.661	19.9269	19.9224	20.0593	20.0025	20.1372	19.7315	17.5723	17.9191	17.5664	18.1968	18.4453	18.2408	17.7903	17.7655	17.9829	17.963	18.3026	18.8129	9	9	9	16.1554	16.914	16.4761	9	9	9	10.2546	12.0496	12.6309	9	9	9	9	9	9	9	9	9	9	9	9	19.8042	19.6241
19.6764	19.7047	19.6909	19.5667	19.6292	19.8396	19.399	19.2014	19.6475	19.488	19.7992	19.823	18.6227	18.5458	18.7667	18.6132	18.8397	18.7411	18.8115	19.0058	19.1021	18.3096	18.878	18.4016	14.9719	15.3367	15.9357	17.5485	17.1282	17.3877	13.5879	14.346	14.5954	15.7123	15.7822	15.3577	13.8609	14.5985	14.492	13.6556	14.6523	14.3851	12.5088	14.3545	14.8005	11.691	11.9511	9	19.6907	19.6785
19.5285	19.3865	19.2013	19.6693	19.5161	19.659	19.4882	19.2749	19.259	19.8215	19.7267	19.7448	17.5985	18.2026	17.7884	18.3945	18.5326	18.6934	18.4184	18.7181	18.2309	19.293	19.1585	19.1356	9	9	9	14.7189	15.4229	14.9461	9	9	9	13.241	13.8799	13.4124	9	9	9	9	9	9	9	9	9	9	9	9	19.3721	19.6148
19.9409	19.4787	19.446	19.6163	19.4564	19.622	19.7694	19.4927	19.4067	19.8952	19.9433	19.7984	18.2527	18.3304	18.1632	18.9267	18.7711	18.7523	17.9667	18.0045	17.8739	19.234	19.2537	18.9377	9	12.3116	9	15.0649	16.276	15.9824	9	11.0349	9	13.8707	14.1641	13.8926	9	9	9	9	11.1896	11.4616	9	9.92466	9	9	9	9	19.6219	19.5649
18.8466	18.9309	18.8748	18.8507	18.9003	18.8416	19.1972	19.0888	19.095	19.3112	19.4198	19.341	17.6532	17.9096	17.6236	18.7717	18.767	18.7946	17.682	17.9096	17.82	19.2012	19.406	19.3002	9	9	9	12.0235	15.9218	14.5236	9	9	9	12.9813	11.8417	12.2572	9	9	9	9	9	9	9	9	9	9	9	9	18.8841	18.8642
18.1645	18.0528	18.3081	17.8284	17.7744	17.9504	18.4981	18.5315	18.5675	18.7887	18.8223	18.5521	17.4737	17.7963	17.8747	18.5313	18.8534	18.8316	17.9255	18.3617	18.2678	18.6783	18.9444	19.0127	9	9	9	12.6072	13.241	13.6842	9	9	9	9	9	10.9724	9	9	9	9	9	9	9	9	9	9	9	9	18.1751	17.8511
20.0421	19.7197	19.8427	19.7289	19.7037	19.9479	19.7444	20.02	19.8168	19.7433	19.9001	20.1436	19.6009	19.7601	19.7663	19.4808	19.8649	19.5355	19.543	19.6984	19.5889	19.5697	19.8867	19.7324	9	12.1168	12.5806	15.707	16.1976	16.4054	9	9	9	13.3825	14.4296	14.0047	9	9	9	9	12.0963	9	9	9	9	9	9	14.2651	19.8681	19.7935
19.3137	19.2354	19.3546	19.9444	19.8242	20.0955	19.7648	19.8142	19.9442	19.7522	19.9317	19.9468	17.924	18.0185	18.2475	18.7254	18.6578	18.7975	18.2929	18.6493	18.7036	19.4148	19.6071	19.546	9	9	9	14.3622	15.3494	14.4809	9	9	9	14.4842	14.0822	13.7686	9	9	9	9	9	9	9	9	9	9	9	9	19.3012	19.9547
17.7918	17.6689	17.7263	16.984	17.215	17.4153	17.4153	17.9419	18.007	17.5663	18.0716	18.061	18.8735	18.8062	18.8655	18.8612	18.6706	18.7692	18.6803	18.8268	18.6261	18.7602	18.8821	18.8704	9	9	9	13.6824	14.1954	14.3079	9	9	9	12.6176	14.2182	14.2851	9	9	9	9	9	9	9	9	9	9	9	9	17.729	17.2048
19.6066	19.1858	19.1691	19.3038	19.3358	19.0213	19.4998	19.4058	19.3906	19.9411	19.8692	19.8121	17.894	17.6028	17.6193	18.6774	18.5229	18.5802	18.11	17.8301	17.6978	18.9228	18.8516	18.7931	11.4889	9	9	15.9473	16.2087	16.5381	9	10.4472	12.0615	12.2694	14.057	14.6708	9	9	9	9	9	9	9	9	9	9	9	9	19.3205	19.2203
19.183	19.1326	18.9081	19.533	19.382	19.2978	19.3028	19.2761	19.3248	19.2788	19.5602	19.3824	17.1501	17.3748	17.1678	18.0307	18.0372	17.9776	17.5109	17.5296	17.2354	18.6539	18.4239	18.6313	9	9	9	14.9879	14.798	15.1983	9	9	9	12.875	13.5696	11.5053	9	9	9	9	9	9	9	9	9	9	9	9	19.0746	19.4043
19.938	19.7884	19.6625	20.2852	20.2851	20.4178	19.6568	19.8749	19.8241	19.9624	20.0653	20.1083	18.148	18.1517	17.5278	19.3596	19.4418	19.313	18.6908	18.3057	18.0868	19.8184	20.0303	19.9808	9	9	11.368	16.4935	16.6705	16.8098	11.1338	11.7007	12.598	14.2291	14.7727	15.0312	9	9	9	11.3976	13.0151	11.6217	9	9	9	9	9	9	19.7963	20.3294
17.5858	16.8142	16.9254	18.4463	18.5323	18.6626	17.7175	17.5921	17.5415	18.1998	18.3142	18.2392	18.514	17.9481	18.1796	18.8428	18.8359	18.5029	18.6015	18.4581	18.1662	18.3566	18.3387	18.4117	15.8912	16.875	16.9528	19.3505	19.5812	19.5484	15.0535	15.519	15.5986	16.8405	17.0578	17.1656	15.5123	16.6086	16.564	17.8644	18.2437	18.2094	16.3988	16.6317	16.7318	15.9218	16.1092	16.1766	17.1085	18.5471
18.1983	18.213	18.1541	18.3169	18.0965	18.4043	18.4733	18.3644	18.1727	18.1927	18.4732	18.5503	17.6797	17.873	17.7261	18.011	18.1305	17.9848	18.0968	18.038	18.0037	18.4507	18.4269	18.399	9	9	9	12.1191	13.9687	13.5406	9	9	9	12.308	13.4929	13.7696	9	9	9	9	9	9	9	9	9	9	9	9	18.1885	18.2726
19.9769	19.9834	19.9804	21.4825	21.4847	21.4433	20.6858	20.6522	20.5915	20.7777	20.688	20.6014	15.3306	15.2368	14.3941	17.1991	17.2452	16.9795	15.6034	15.3837	15.0794	17.9428	17.8933	17.8064	9	9	9	14.0922	14.0453	14.0783	9	9	9	9	9	11.192	9	9	9	9	9	9	9	9	9	9	9	9	19.9802	21.4702
19.3305	19.1797	19.2416	18.9298	18.6939	18.6963	19.3169	20.1811	19.3915	19.057	19.5624	19.2077	18.4172	18.2877	18.3293	18.0467	18.3439	18.3458	18.6726	18.4401	17.6411	18.1091	17.999	18.6708	9	9	9	15.4813	15.8858	15.5552	9	9	9	9	11.2285	12.1815	9	9	9	19.2728	10.7792	9	9	9	9	9	9	9	19.2506	18.7733
19.8578	19.3113	19.7347	19.6978	19.7039	19.8284	19.4721	19.439	19.5315	19.6024	19.7661	19.6397	18.816	18.9651	18.9042	19.9102	19.8373	19.8187	19.3408	19.4255	19.2362	19.9714	20.1928	20.0887	9	9	9	16.614	17.0023	16.8382	9	10.9679	9	15.7344	15.7368	16.1082	9	9	9	9	9	9	10.9008	9	9	9	9	9	19.6346	19.7434
17.5844	16.9457	17.0284	17.1619	16.8481	17.2529	16.9966	17.333	17.34	17.1495	17.5065	17.4101	18.9999	19.1627	19.1497	18.6076	18.6792	18.9361	19.0867	19.3228	19.3328	18.8682	18.912	18.9868	9	9	9	14.0417	15.0668	14.5308	9	9	9	14.809	14.7298	15.2928	9	9	9	9	9	9	9	9	9	9	9	9	17.1862	17.0876
20.2818	19.8312	19.767	20.3585	20.284	20.3354	20.1007	20.019	20.0284	20.0982	20.1788	20.1378	18.0694	18.2869	18.2195	18.6465	18.776	18.7292	18.4533	18.2912	18.0938	19.1759	19.2773	19.1325	11.9308	12.0125	11.8908	16.9763	17.201	17.1017	11.2938	11.6238	11.714	14.4057	15.0019	15.1082	9	9	9	9	9	9.77911	9	9	9	9	9	9	19.96	20.326
20.6751	20.7123	20.7206	19.722	19.6066	19.7163	20.786	20.7552	20.4639	20.762	20.7955	20.7238	16.7794	17.1279	17.2594	17.4213	17.757	17.9006	17.0484	17.3486	17.4449	17.6266	17.4576	17.7241	9	9	9	14.066	14.6098	14.1684	9	9	9	9	12.7602	12.7357	9	9	9	9	9	9	9	9	9	9	9	9	20.7027	19.6816
19.2299	19.2017	18.999	18.723	18.7799	18.9249	19.0269	19.0939	18.662	19.0695	18.9355	19.09	17.6396	18.0285	18.0713	18.5148	18.7545	18.7884	18.5619	18.5845	18.5231	19.0528	18.9957	18.9625	9	9	9	12.1591	12.4075	9	9	9	9	12.2437	10.0868	12.0538	9	9	9	9	9	9	9	9	9	9	9	9	19.1436	18.8092
21.5344	21.647	21.6151	21.1197	21.2346	21.2665	21.5375	21.5915	21.6208	21.4695	21.5492	21.5185	17.2969	17.5288	17.3216	18.2063	18.3475	18.1288	17.7288	17.5265	17.4892	18.5146	18.4261	18.3466	9	9	9	14.2594	15.0025	14.3753	9	9	9	11.9016	11.892	11.2285	9	9	9	9	9	9	9	9	9	9	9	9	21.5988	21.2069
20.5147	20.8291	20.0177	20.0787	20.0727	20.0372	20.7991	20.8182	20.8547	20.8572	20.8816	20.9528	17.2088	17.6934	18.4363	18.8251	17.8228	19.7187	18.839	19.287	18.974	19.0841	19.3532	19.6637	9	9	9	9	12.5899	11.2547	9	9	9	9	9	9	9	9	9	9	9	9	9	9	9	9	9	9	20.4538	20.0629
17.8965	17.8711	17.8305	17.1485	17.5447	17.5569	17.925	18.0091	17.8577	17.7738	17.996	17.8982	18.9779	19.3894	19.2556	19.0281	19.208	19.1539	19.179	19.2016	19.3097	19.1573	19.4967	19.3596	9	9	9	10.4667	12.3873	12.2025	9	9	9	9	9	11.5949	9	9	9	9	9	9	9	9	9	9	9	9	17.866	17.4167
19.5563	19.8082	19.6046	19.665	19.6367	19.584	19.7273	19.5629	19.7803	19.9277	20.1408	20.1541	17.1734	17.1418	17.6553	17.6679	18.0898	18.129	17.5943	17.8544	17.742	18.1376	18.5222	18.4406	9	9	9	9	9	17.7037	9	9	9	9	9	9	9	9	9	9	9	9	9	9	9	9	9	9	19.6564	19.6285
19.4851	19.4147	19.3037	19.2047	19.2967	19.2927	19.5625	19.4533	19.5062	19.6542	19.509	19.552	18.2342	18.4418	18.4775	18.7579	18.6735	18.5667	18.633	18.6432	18.6263	18.8704	18.6786	18.7201	10.6709	11.5813	9	15.705	16.0398	15.8291	9	9	9	13.3883	14.0101	14.4384	9	9	9	9	9	11.5813	9	9	9	9	9	9	19.4012	19.2647
19.221	19.2498	19.3177	18.9769	19.8324	19.5301	18.8768	19.0311	18.9775	18.9003	19.2576	19.0385	17.7645	18.1397	18.1452	18.6803	18.8761	18.861	18.1623	18.3295	18.3935	19.0538	19.1057	19.0218	9	9	9	14.1286	14.2047	13.9255	9	9	9	11.5277	9	9	9	9	9	9	9	9	9	9	9	9	9	9	19.2628	19.4464
19.5302	19.5802	19.1636	19.281	19.1235	18.922	19.7422	19.7478	19.4775	19.5589	19.6269	19.3002	18.2584	18.3468	18.3995	18.8282	18.6694	18.626	18.3709	18.4899	18.2544	18.8953	18.5245	18.4409	9	9	9	14.8179	15.2214	14.2357	9	9	9	9	10.1995	9	9	9	9	9	9	9	9	9	9	9	9	9	19.4247	19.1088
18.6451	18.1306	17.8826	18.7246	18.5286	18.4324	18.4585	17.6634	18.3988	18.281	18.2485	18.2061	19.0097	18.8706	18.9958	19.5885	19.4487	19.4495	19.2779	19.1876	18.9748	19.6974	19.5808	19.427	9	9	9	15.8623	16.2353	16.0728	9	9	11.325	13.1431	14.3952	14.6397	9	9	9	9	9	9	9	9	9	9	9	9	18.2194	18.5619
19.9573	19.9963	20.0577	19.5294	19.7963	19.8366	19.6857	19.9087	19.7732	19.9021	20.1333	20.1198	18.5035	18.8792	19.096	18.0837	18.7123	18.7265	18.5602	18.738	18.8756	18.0303	18.4253	18.7057	15.1782	15.9111	16.2797	18.3551	18.8374	18.5428	11.9644	13.8619	13.4826	16.1697	16.2762	16.4844	13.3231	13.9982	14.238	16.3291	16.7516	16.8492	14.0356	14.3591	14.315	12.9707	13.1245	12.8888	20.0038	19.7207
20.4424	19.721	19.9701	20.211	20.2679	20.3187	20.1768	19.7462	20.0971	20.0375	20.0705	20.0952	19.0002	19.0519	19.107	19.7749	19.6495	19.7219	19.5001	19.6006	19.5375	20.4835	20.2658	20.4717	12.4562	13.8768	14.3474	18.1046	18.2842	18.1143	13.8021	13.9989	14.2048	16.592	17.0589	16.9508	11.8635	12.9177	12.7389	12.5472	11.4371	11.9593	9	9	11.5862	11.9639	11.1136	12.262	20.0445	20.2658
19.5806	19.1662	19.6049	19.1772	19.414	19.6314	19.1218	19.2168	19.305	19.2247	19.3417	19.7148	18.1859	18.407	18.7682	18.2631	18.3099	18.5871	18.4022	18.6334	18.5429	18.0341	18.452	18.2981	12.1567	13.4866	13.8881	16.6683	17.1271	16.9381	12.4103	12.0253	12.242	14.6418	15.2201	15.3035	9	9	9	12.0157	13.4901	13.2589	9	9	11.8573	9	10.4011	9	19.4506	19.4075
19.1265	18.4291	18.3876	19.3319	19.3918	19.3712	19.4433	18.9484	18.6447	18.883	18.8896	19.022	17.4373	17.5011	17.7238	18.4198	18.7578	19.3293	17.6344	18.0198	18.2797	19.378	19.0612	19.9268	9	10.5319	11.8197	16.1438	16.4677	16.5638	9	9	9	13.928	13.8782	13.8125	9	9	9	9	9	9	9	9	9	9	9	9	18.6477	19.365
20.9596	20.6219	20.6654	19.4914	19.4671	19.2785	20.247	20.4536	20.3498	20.0973	20.2395	20.0296	18.9563	18.9838	18.8667	19.0944	18.9996	18.8877	18.6578	18.6288	18.2503	18.8408	18.9283	18.8284	12.0585	12.4004	13.3444	15.8704	16.633	16.4876	10.3425	10.4981	12.2003	12.8298	14.5814	14.6664	9	9	9	12.0293	13.0066	13.6114	9	9	9	9	9	9	20.749	19.4123
17.6743	18.1392	18.0195	18.6727	18.7999	18.7692	17.494	17.6822	17.83	17.8645	18.1881	18.1646	18.8906	19.144	19.3336	19.4908	19.7754	19.6985	18.9935	19.2052	19.1378	19.3344	19.4862	19.7449	9	9	12.1514	14.1265	14.6615	14.3462	10.5014	12.4195	12.044	14.1777	15.7734	15.6857	9	9	9	9	9	9	9	9	9	9	9	9	17.9444	18.7473
18.1677	17.7466	17.994	17.0094	17.0054	17.032	18.1861	18.0557	18.2248	17.5369	17.7835	17.6867	18.3979	18.5325	18.5159	18.1986	18.4855	18.391	18.6698	18.7143	18.7197	18.5029	18.689	18.6713	9	9	9	13.4165	13.9745	13.7065	9	9	9	11.2726	11.3709	12.6916	9	9	9	9	9	9	9	9	9	9	9	9	17.9694	17.0156
19.6359	19.8656	19.7949	19.2268	19.3333	19.7146	19.5006	19.7206	19.5721	19.53	19.9873	19.9047	17.9842	18.4636	18.4443	18.3463	18.955	18.8577	18.2231	18.4052	18.403	18.5079	18.6532	18.6005	9	9	9	11.3796	13.0671	11.0337	9	9	9	11.5739	12.2413	12.4329	9	9	9	9	9	9	9	9	9	9	9	9	19.7655	19.4249
19.0743	19.0001	18.8705	18.4953	18.4683	18.6967	18.891	18.8193	19.2962	18.7988	18.9264	19.0237	18.4848	18.6146	18.6305	18.767	18.6873	18.872	18.526	18.6245	18.6612	18.685	18.9298	18.9145	9	9	9	15.2182	15.3132	15.5623	9	9	9	12.5453	13.9061	14.1035	9	9	9	9	9	9	9	9	9	9	9	9	18.9817	18.5534
19.4728	18.7097	18.8459	19.487	19.4301	19.8101	19.3027	19.2407	19.3179	19.0734	19.2938	19.5274	18.2632	18.4193	18.581	19.0031	18.8608	19.2583	18.4501	18.4733	18.522	19.457	19.4786	19.353	12.876	13.5113	13.4779	16.5471	17.2492	16.959	12.3379	12.0513	11.8762	16.1144	16.3331	16.2857	9	9	9	9	9	9	10.7811	9	11.9233	11.8627	10.7142	11.3472	19.0094	19.5757
18.2338	18.3438	18.3165	18.0788	18.115	17.9795	18.0869	18.0984	18.11	18.1928	18.1505	18.3252	17.9108	17.9495	17.9848	18.0063	17.8252	18.321	17.6234	17.6731	17.6342	17.9112	18.1937	18.3013	9	9	9	14.1435	14.5218	14.4986	9	9	9	9	10.2838	11.9241	9	9	9	9	9	9	9	10.9951	9	9	9	9	18.2981	18.0578
18.8282	18.951	18.3301	19.1506	18.4966	18.6865	18.7762	19.3233	18.6891	19.4113	19.3632	19.4656	16.8368	16.9016	16.5734	17.5778	17.5015	17.6499	17.0238	16.8182	16.6125	17.734	18.1789	18.3162	11.1043	12.2044	12.2406	17.1536	17.3129	17.0864	9	9	9	12.7481	13.6243	13.1071	9	9.79961	9	11.4288	12.4816	12.1052	9	9	9	9	9	9	18.7031	18.7779
18.9745	18.5257	18.3856	18.4086	17.746	18.4541	18.5973	18.494	18.3983	18.2513	18.5903	18.6533	19.1837	18.953	18.8484	18.7052	18.6486	18.5937	18.5104	18.8763	18.4156	18.466	18.3898	18.341	14.3222	14.5524	14.9946	16.7666	16.9919	16.7641	11.2278	11.6928	13.1278	14.7861	15.0047	15.3964	12.5253	13.4895	14.2599	14.8838	15.4411	15.1718	13.4444	14.0868	14.1707	10.2058	11.9968	12.054	18.6286	18.2029
17.025	16.745	16.5928	17.0023	16.7601	16.9911	16.4514	16.1158	16.7525	16.3944	16.5772	16.9242	18.6932	18.6968	18.6732	18.5006	18.9356	18.6306	19.0293	19.1988	19.0523	18.6092	18.6272	19.1195	12.8694	14.2206	14.1666	17.6709	17.8664	17.7255	12.9296	14.1647	14.4359	16.7156	17.0203	17.0612	10.532	11.7327	9	11.2011	9	9	12.8883	12.4685	12.3801	11.9515	11.9235	12.4343	16.7876	16.9178
21.3728	21.1594	21.2983	20.1933	20.2904	20.2462	21.0946	20.9077	21.159	20.6289	20.7832	20.7056	20.9395	21.1276	21.1164	21.0471	20.9045	20.7789	21.0955	21.1173	21.0579	20.8734	21.0465	20.7991	14.423	14.4653	14.5852	17.1772	17.1668	17.1876	14.0577	13.8711	14.0797	16.0842	16.2094	16.2362	9	9	9	13.6081	13.8262	13.7711	9	11.6356	12.5621	9	9	11.6612	21.2768	20.2433
18.7224	19.1925	18.745	17.9118	17.7254	17.9582	19.4346	18.8957	19.3593	18.5573	18.5768	18.5126	19.6329	19.6601	19.4875	20.685	20.2045	19.3117	19.1246	19.9601	19.8869	20.3882	20.2726	18.8241	10.7543	9	11.8893	13.7559	13.9567	17.4264	11.5964	12.4096	12.3551	14.0256	17.3739	17.2703	9	9	9	9	9	12.07	9	9	9	9	9	9	18.8866	17.8651
19.5263	19.3902	19.3166	19.3891	19.3377	19.3349	19.3885	19.4727	19.3718	19.7254	19.5924	19.5893	17.0011	17.3639	17.4876	17.4956	17.5529	17.9792	17.3222	17.5748	17.7947	18.1883	17.9518	18.1023	9	9	9	9	12.2395	11.1008	9	9	9	11.9575	14.105	13.5083	9	9	9	9	9	9	9	9	9	9	9	9	19.4111	19.3539
18.765	18.6271	18.4241	18.5943	18.2947	18.4257	18.6764	18.9314	18.8401	18.3472	18.9411	18.848	16.5876	16.8932	16.8918	17.7465	17.6563	17.5188	17.1411	17.1646	17.239	17.9887	18.1218	18.029	9	9	9	9	9	9	9	9	9	9	9	9	9	9	9	9	9	9	9	9	9	9	9	9	18.6054	18.4382
19.4753	19.3011	19.384	19.0925	18.8891	19.2151	19.2857	19.4913	19.2934	19.2559	19.2057	19.5988	18.566	18.55	18.8853	18.9342	18.9482	19.0653	19.1477	19.3957	19.3309	19.3635	19.5796	19.4578	9	9	9	9	13.4549	11.0156	9	9	9	13.5503	12.1796	14.0555	9	9	9	9	9	9	9	9	9	9	9	9	19.3868	19.0656
17.3275	18.001	17.9671	19.197	19.2184	19.3334	18.3022	18.614	18.1135	18.7588	18.8527	18.9115	18.1238	18.8981	18.7484	19.3242	19.4168	19.3726	18.8357	18.8752	19.0695	19.6309	19.6939	19.591	9	9	9	13.0411	11.2376	13.7307	9	10.5507	9	12.4483	13.234	13.7453	9	9	9	9	9	9	9	9	9	9	9	9	17.7652	19.2496
22.2578	22.1489	22.0955	16.4013	16.5188	17.598	14.8786	15.2172	16.3369	15.9929	16.0595	16.116	19.7267	19.6192	19.4975	14.5165	12.5787	13.9059	16.596	16.7508	16.4291	15.5481	14.1975	11.8821	19.2504	19.5881	19.6975	13.3966	13.594	13.8616	16.2048	16.5123	16.414	19.6062	19.731	19.7294	14.166	15.1	14.9572	20.2929	20.5942	20.4938	16.7101	16.9126	16.8468	16.5249	16.5912	16.5775	22.1674	16.8394
18.5121	18.9647	18.3789	19.1149	18.9589	19.0566	19.3292	19.0858	19.4261	18.9122	18.8223	18.8532	17.3803	17.506	18.1646	18.2826	18.3383	18.2662	17.9091	16.9316	18.1144	19.0281	18.9854	18.9618	9	9	9	15.8655	12.1879	15.2195	9	9	9	13.268	9	10.4398	9	9	9	9	9	9	9	9	9	9	9	9	18.6186	19.0434
18.3467	18.1664	18.1951	17.4978	17.7138	17.7053	18.3556	18.4892	18.1714	18.6193	18.3348	18.3227	16.9923	17.5523	17.6975	17.8913	17.8318	17.8317	17.4129	17.4226	17.6934	17.8627	17.892	18.1532	9	9	9	14.6832	15.6274	15.6611	9	9	9	9	10.9072	11.5135	9	9	9	9	9	9	9	9	9	9	9	9	18.2361	17.639
19.1014	19.1932	19.1308	17.3884	17.6069	17.4155	19.1032	19.2602	19.16	18.894	19.0014	18.9297	19.3756	19.6971	19.1823	19.3749	19.4327	19.3348	19.1921	19.3667	19.4398	19.1314	19.1597	19.2033	9	11.1731	9	14.3596	14.9047	14.5308	9	11.1836	10.2912	12.6269	13.5522	12.7343	9	9	9	9	9	9	9	9	9	9	9	9	19.1418	17.4703
17.9843	18.0338	17.778	18.0044	17.8848	17.866	18.5715	18.3321	18.3059	18.0609	17.8872	18.1762	17.5368	17.8161	17.7506	18.3868	17.6684	18.4456	18.0063	18.2351	17.9293	18.1473	18.2408	18.4341	11.2649	9	10.4655	14.481	14.8283	14.5033	9	9	9	14.0252	14.3436	14.4458	9	9	9	9	9	9	9	9	9	9	9	9	17.932	17.9184
20.0944	19.6664	19.5598	20.1437	20.2315	19.9451	19.8216	19.4315	19.5739	19.496	19.7693	19.5566	18.3905	17.989	18.6303	18.6377	19.1115	19.1255	18.9137	18.5577	18.2219	19.1566	18.9459	18.7497	11.9398	12.8352	13.015	16.2114	16.8269	16.6632	11.4025	9	11.8062	14.1846	15.2507	15.1509	9	9	9	9	9	10.3537	9	9	12.3767	9	9	9	19.7735	20.1068
17.8803	17.7134	17.8158	18.6302	18.6264	18.6902	17.8387	17.8367	17.9805	18.6731	18.7313	18.8412	17.5853	17.6386	17.8244	18.8789	19.1166	19.0802	17.9913	18.0989	18.0078	18.5774	18.6644	18.7829	13.6057	14.0398	14.7572	17.9766	17.9845	18.2672	12.183	10.4643	12.1302	15.1167	15.5615	15.7176	11.9859	12.8351	12.5782	15.2932	15.9782	15.6569	12.3098	13.559	13.0935	12.936	12.9426	12.7776	17.8032	18.6489
15.7548	15.831	15.3232	16.9886	17.1421	17.4361	16.7024	15.7396	15.774	15.9555	16.4086	16.7693	18.3228	18.5684	18.4235	18.8786	18.7917	18.8308	18.4085	18.3808	18.5294	19.3002	19.0791	19.0613	9	10.8274	11.7938	17.4223	17.9199	17.8169	11.5174	12.5656	12.2421	16.0552	16.2925	16.1548	9	10.4581	9	9	9	10.9612	10.5643	11.2711	12.1576	9	10.8661	9	15.6363	17.1889
20.0308	19.9168	19.8827	19.4986	19.2199	19.321	19.8567	19.7266	19.7126	19.8341	19.9265	19.817	18.8054	19.0454	19.0023	18.7698	18.8646	18.8416	18.8099	18.8757	18.7806	18.6121	18.7145	18.7402	9	11.4541	13.5566	15.0004	16.2182	15.8501	9	9	9	9	12.8679	13.5909	9	9	9	9	9	11.8281	9	9	9	9	9	9	19.9434	19.3465
19.4323	19.162	19.1779	19.1468	19.3044	19.201	19.1814	19.2184	19.4	19.1785	19.3164	19.2549	18.1861	17.9461	18.0151	17.9199	17.6734	17.7303	18.3964	17.993	17.9576	18.2509	18.2154	18.1617	9	9	10.6204	16.9539	17.379	17.0242	9	9	9	13.5912	14.0516	14.3365	9	9	9	9	9	9	9	9	9	9	9	9	19.2574	19.2174
19.2588	18.8773	18.79	19.351	19.737	19.5028	19.653	19.5316	19.1401	19.6984	19.6659	19.6237	17.5648	17.599	17.5903	18.2912	18.0803	18.5222	18.5671	18.4786	18.5295	19.7032	19.5583	19.4359	9	11.0693	9	16.2994	16.2973	16.2497	11.6558	12.4595	12.5925	14.7408	15.1056	15.337	9	9	9	9	9	9	9	9	9	9	9	9	18.9754	19.5303
19.0596	18.6846	18.7673	18.4849	18.5725	18.7755	18.7853	18.7861	18.6167	18.8431	19.0431	18.8167	17.0562	17.2788	17.2784	17.4874	17.7893	17.5969	17.0241	17.2118	17.2227	17.9638	17.613	17.9786	9	9	9	9	11.2535	9	9	9	9	10.576	10.7488	10.6108	9	9	9	9	9	9	9	9	9	9	9	9	18.8371	18.6109
17.4659	17.3547	17.3479	17.6157	17.4093	17.4682	17.4442	17.3877	17.4889	17.5864	17.616	17.7638	18.6513	18.7615	18.992	19.1649	19.1032	19.1785	18.9911	19.0139	18.993	19.3329	19.1573	19.3817	9	9	9	13.8937	13.824	14.2311	9	9	9	12.9233	13.2428	13.2903	9	9	9	9	9	9	9	9	9	9	9	9	17.3895	17.4977
14.0317	15.2684	14.8971	13.8265	15.0666	13.7281	14.6303	15.602	15.8088	15.4335	15.6741	14.3737	17.0631	17.3773	17.1752	16.5164	17.7032	18.2387	17.4857	17.6882	17.8228	17.4636	17.5151	18.3648	14.1346	14.8068	13.8241	17.6295	18.0597	17.5372	13.939	13.8772	14.162	16.6493	16.7756	16.3677	9	9	9	9	12.7639	13.042	9	13.7403	9	9	13.2177	9	14.7324	14.2071
18.0295	17.7506	17.8685	18.4122	18.226	18.3378	17.9947	17.9807	18.095	18.2497	18.5227	18.4614	18.3742	18.4796	18.4647	18.8645	18.6324	18.7695	18.5393	18.4077	18.5806	18.8949	18.885	18.9122	9	9	9	11.8906	13.004	11.9804	9	9	9	12.0547	13.0632	12.9138	9	9	9	9	9	9	9	9	9	9	9	9	17.8829	18.3253
19.0494	18.808	18.8364	19.4582	19.389	19.509	19.5935	19.4099	19.3511	19.3776	19.3296	19.3704	16.5728	16.8621	16.5719	17.7594	18.0574	17.8538	16.9002	16.8877	16.6197	17.4048	17.2677	17.2708	14.6694	14.6932	14.8583	19.1661	19.2995	19.252	14.0846	13.2054	13.0675	11.8232	13.325	13.366	13.6969	14.2956	13.7505	15.138	14.6232	14.7624	14.7108	14.825	14.6595	9	9	9	18.8979	19.4521
15.6752	15.4769	15.2867	14.88	14.6009	14.7542	16.0167	15.7437	15.0469	16.1669	16.3719	15.9973	18.0247	18.385	18.3281	18.449	18.0513	18.203	18.4697	18.349	18.0628	18.6812	18.7219	18.4568	9	12.2174	10.5462	15.0256	15.302	15.1355	11.2204	10.9656	10.8806	14.0866	14.5477	14.7078	9	9	9	9	9	9	9	9	9	9	9	9	15.4796	14.745
19.9813	20.1818	20.0079	20.0429	19.9728	20.0096	21.8387	21.9198	21.9267	21.4643	21.4981	21.366	18.9169	18.6064	18.7213	19.5284	19.3954	19.3264	18.9132	18.6232	18.6153	18.9553	18.8818	18.8413	18.7576	19.1005	19.1138	22.146	22.1959	22.1453	16.3343	16.6695	16.7289	18.794	18.8719	18.8596	16.9873	17.8913	17.4579	20.0517	20.2147	20.0518	16.1712	16.7898	16.4665	15.2505	15.1887	15.2965	20.057	20.0084
18.0338	18.0571	18.1284	18.4137	18.4032	18.4233	18.2029	18.4771	18.4159	18.5071	18.6613	18.9218	17.8183	18.0447	17.8717	18.4802	18.5472	18.7505	18.572	18.1242	18.3684	19.247	19.305	19.3041	9	9	9	15.6213	14.9204	14.8105	9	9	9	13.2237	13.3195	13.8355	9	9	9	9	9	9	9	9	9	9	9	9	18.0731	18.4134
18.4672	18.0266	18.3036	19.2332	19.1575	19.0364	18.5751	18.5689	18.5021	18.5552	18.648	18.6535	16.8246	17.253	17.3195	18.0777	18.3286	18.2426	17.5845	17.7283	17.6762	18.5614	18.3559	18.5581	9	9	9	14.9487	15.1826	15.903	9	9	9	12.6759	12.9633	13.5362	9	9	9	9	9	9	9	9	9	9	9	9	18.2658	19.1423
21.3817	20.0757	20.6443	20.2736	20.1957	20.3241	20.7678	20.2252	20.8146	20.4339	20.2681	21.247	17.8544	18.3313	18.1626	19.4176	18.4622	18.6832	19.0873	18.4067	19.0213	19.2146	19.7844	19.2052	12.5188	11.5369	12.8523	15.5966	15.7152	15.9581	12.581	12.3752	12.7748	14.9154	15.2086	15.1663	9	9	9	9	9	9	9	9	9	9	9	9	20.7006	20.2644
19.2272	19.024	18.5942	19.4134	19.2711	19.4078	19.0124	18.9837	19.1523	19.1783	19.0521	19.0986	19.4863	19.3825	19.3211	19.7575	19.6406	19.1805	19.4156	19.3677	19.2475	19.8492	19.8494	19.8938	12.4776	12.632	12.9414	16.042	16.7112	16.4089	12.4381	12.8506	12.9383	15.2724	15.23	15.1923	9	9	10.3623	9	11.7116	11.0985	9	11.2039	11.2204	9	9	9	18.9485	19.3641
19.2029	19.0711	19.1975	18.0095	17.9715	18.4054	18.6391	18.562	18.6646	18.7015	18.8109	18.736	17.4841	17.6882	17.7856	18.2794	18.1942	17.7945	17.7186	18.0196	18.2096	18.3396	18.626	18.8159	9	9	10.6756	15.1194	15.6562	15.7651	9	9	9	14.4333	14.286	14.7273	9	9	9	9	10.1888	9	9	9	9	9	9	9	19.1572	18.1288
18.6458	18.6411	18.7908	19.6472	19.7208	19.4235	18.7401	18.7021	18.794	19.0734	19.1474	18.9612	16.5893	16.9133	17.1239	18.4596	18.4626	18.3748	17.1597	17.2591	17.3685	18.8307	18.7988	18.7951	9	10.9654	12.2435	16.3859	16.832	16.8251	9	9	9	13.7982	14.4596	15.0101	9	9	9	9	9	9	9	9	9	9	9	9	18.6926	19.5971
19.8151	19.7392	19.8109	19.8774	20.03	20.0338	19.4781	19.2762	19.4589	19.6564	19.6619	19.8198	17.6553	17.7499	17.6144	17.5582	17.4703	17.7217	17.2384	17.037	17.1013	18.2104	18.0632	18.1639	9	9	9	12.5773	13.9195	13.5547	9	9	9	11.1392	11.5266	13.201	9	9	9	9	9	9	9	9	9	9	9	9	19.7884	19.9804
19.9902	19.8054	19.7567	20.1969	20.0381	20.1858	20.2548	20.1704	20.1103	20.6414	20.5374	20.9679	16.5264	16.1075	15.9082	17.1906	17.364	17.304	16.6568	16.5503	16.5301	18.0166	17.8096	17.9156	9	9	9	9	12.3106	14.0238	9	9	9	9	9	9	9	9	9	9	9	9	9	9	9	9	9	9	19.8508	20.1402
18.5394	18.3147	18.0827	18.2737	18.286	18.5082	17.9789	18.268	17.9828	17.9399	18.0303	18.0673	18.8194	18.6382	18.8852	18.3501	18.4646	18.2541	18.5812	18.5911	18.5355	17.9302	18.1108	18.0782	9	9	10.3772	14.4486	15.0121	14.2435	9	9	9	13.069	13.6227	14.1726	9	9	9	9	9	9	9	9	9	9	9	9	18.3123	18.3559
19.0619	19.0437	19.0991	20.1393	20.1279	20.2028	19.4346	19.475	19.4924	19.9356	19.9959	20.0682	17.6846	18.0979	18.213	19.3467	19.3406	19.4778	19.0457	19.2197	19.3693	19.8331	19.988	19.9624	9	9	9	15.164	16.4818	16.4606	9	10.8707	14.1319	13.7428	15.7582	14.6393	9	9	9	9	9	9	9	9	9	9	9	9	19.0682	20.1567
18.2422	18.1489	18.0194	19.1402	19.061	19.163	18.2756	18.1779	18.1453	18.4673	18.5366	18.3567	16.2692	16.4718	16.0886	17.6971	17.74	17.6346	16.711	17.0507	16.5945	18.4168	18.4901	18.4403	9	9	9	14.9047	14.6134	15.263	9	9	9	11.4229	12.2518	12.3014	9	9	9	9	9	9	9	9	9	9	9	9	18.1368	19.1214
17.7002	17.5115	17.5043	16.6925	17.228	17.2449	17.2815	17.718	17.68	17.8363	17.3966	17.6838	17.0369	17.3044	17.2769	18.2335	18.2754	18.2819	17.7885	17.9583	17.7901	19.2256	18.8969	18.9148	9	9	9	15.4587	16.3929	15.3602	9	11.3759	10.3925	14.291	13.8331	14.1911	9	9	9	9	9	9	9	9	9	9	9	9	17.572	17.0551
20.4509	20.3067	20.1801	20.7959	20.7032	20.7499	20.4136	20.4089	20.3225	20.7323	20.6579	20.6803	17.6465	17.8528	17.8311	19.0026	18.9135	18.8563	18.1197	18.2386	18.317	19.3193	19.3892	19.3441	9	9	11.6249	16.474	16.5442	16.1939	9	9	9	12.8373	13.783	13.9126	9	9	9	9	11.4426	11.0977	9	9	9	9	9	9	20.3126	20.7497
20.2059	19.3323	19.5009	18.6386	18.7338	18.8303	19.6598	19.4605	19.6399	19.4047	19.6374	19.6781	20.8191	20.0576	20.1025	20.4166	19.7662	19.8085	20.732	20.5684	20.5659	20.6108	20.5909	19.9662	16.7212	17.1489	17.3412	19.4863	19.5347	19.4145	17.1239	17.3776	17.3535	18.9334	19.068	19.1234	12.7427	14.2394	13.9835	13.0533	14.1279	14.051	14.6701	15.0702	15.173	15.0064	14.8004	14.7076	19.6797	18.7343
19.0459	18.6914	18.9313	18.0761	18.1227	18.2506	18.5986	19.0558	18.9922	18.8229	18.8204	18.8517	18.83	19.3038	19.1617	18.1515	18.6668	18.6926	18.9696	19.2338	19.1018	18.0642	18.3237	18.5362	9	9	9	11.5258	13.3171	13.7963	9	9	9	9	13.3929	14.3161	9	9	9	9	9	9	9	9	9	9	9	9	18.8895	18.1498
19.2923	19.2374	19.2379	19.1568	19.1069	19.3666	18.8683	18.9346	19.0434	19.1555	19.207	19.2479	17.4818	17.6793	17.3722	17.9343	18.0451	18.229	17.414	17.777	17.7203	18.1099	18.4152	18.386	11.9333	11.7301	12.7709	14.753	15.774	15.6661	11.576	11.8221	9	13.3167	13.8777	14.1998	9	16.7618	9	9	16.885	11.4776	9	10.803	10.5393	9	10.5519	9	19.2559	19.2101
19.983	20.0812	20.0166	19.3931	19.38	19.2317	20.3351	20.4782	20.3661	19.9292	20.0197	20.0978	16.7787	16.8088	16.9919	17.326	17.3602	17.5232	17.5549	17.3948	17.616	17.8571	17.8054	17.8089	9	9	12.8007	13.8256	13.8077	13.9879	9	9	9	9	12.0378	9	9	9	9	9	9	9	9	9	9	9	9	9	20.0269	19.3349
18.0159	18.6189	18.606	19.6817	19.6942	19.6864	18.5389	18.359	18.5707	18.5743	19.2564	19.0502	15.9631	16.702	16.7782	17.9565	17.6663	17.1782	17.9388	17.0281	16.3754	18.5594	18.2966	18.2373	9	9	9	9	12.7077	11.0464	9	9	9	11.946	12.3896	12.5049	9	10.7039	9	9	9	9	9	9	9	9	9	9	18.4136	19.6874
19.1625	19.0532	19.1492	19.0449	19.0623	19.443	18.8012	19.0267	19.0769	19.0593	19.1985	19.2486	16.2535	16.8529	17.0878	17.6023	17.9649	17.7297	16.7857	16.9559	17.0832	18.0034	18.1331	18.1461	9	9	9	16.1393	16.1759	16.4429	9	9	9	12.4898	12.1419	13.6074	9	9	9	9	9	9	9	9	9	9	9	9	19.1217	19.1834
18.4063	18.0583	18.562	18.9157	19.1579	19.1291	18.0563	18.8643	18.6684	18.5693	18.9035	19.0226	17.3607	17.697	17.784	18.1014	18.4388	18.3126	17.8556	18.0558	18.0636	18.6552	19.0946	19.0641	9	9	9	9	9	9	9	9	9	9	11.8758	10.3744	9	9	9	9	9	9	9	9	9	9	9	9	18.3422	19.0676
19.5373	19.435	19.4106	19.5754	19.5358	19.4005	19.3199	19.472	19.4261	19.4822	19.3123	19.3538	16.991	16.955	16.9575	16.7243	16.7404	16.8876	16.9441	17.2178	17.1922	16.7703	16.9374	16.6224	9	9	9	12.4856	13.6486	13.112	9	9	9	9	10.0867	12.0196	9	9	9	9	10.778	9	9	9	9	9	9	9	19.461	19.5039
19.5427	19.2409	19.6478	19.6338	19.8741	19.8073	19.5363	19.3255	19.7102	20.1051	20.0655	20.2481	17.2516	16.7624	17.5609	17.3587	17.6535	17.7591	17.6657	17.794	17.7661	17.9809	18.5648	18.2169	9	10.626	10.4687	14.5318	14.3434	14.7331	9	9	10.8627	9	13.5354	12.3064	9	12.3511	9	9	10.5288	9	9	12.1909	9	9	9	9	19.4771	19.7718
16.583	18.5449	16.558	19.2516	18.6545	18.7588	18.9248	17.72	17.7954	19.0191	18.2679	18.3461	17.5201	18.6651	17.7932	19.1995	19.0046	19.6388	18.3514	18.5483	18.7569	20.3528	20.1212	20.4516	9	9	9	12.6424	13.1433	13.0833	9	9	9	12.8986	10.2501	10.6553	9	9	9	9	9	9	9	11.2374	9	9	9	9	17.2287	18.8883
18.4832	18.1013	18.3034	18.3716	18.5611	18.929	18.6083	18.5613	18.4704	18.8314	18.8196	18.5046	17.5104	17.7156	17.7084	18.6857	18.6423	18.6162	17.9118	18.1424	17.9724	18.9588	19.1145	19.1672	9	9	9	15.2972	15.9375	15.9827	9	11.6775	11.2482	14.8448	14.5087	14.7135	9	9	9	9	10.8953	10.7545	9	9	9	9	9	9	18.296	18.6206
19.5864	19.2379	19.3173	19.7078	19.9023	19.9046	19.431	19.1561	19.1527	19.3251	19.4638	19.385	17.5053	17.5739	17.745	18.6394	18.5624	18.4458	18.2574	18.2319	18.1386	19.3151	19.3038	19.3959	9	9	9	16.5842	16.789	16.7972	9	11.2146	11.6778	14.6426	14.3059	14.8399	9	9	9	9	9	9	9	9	9	9	9	9	19.3805	19.8383
18.472	18.2168	18.3112	19.0416	19.0215	19.0363	18.472	18.3633	18.4838	18.5647	18.7875	18.7182	17.5104	17.3296	17.2494	17.3139	17.5908	17.4559	16.713	17.2269	17.2273	17.5817	17.794	17.4949	12.8291	13.5164	13.7699	17.007	17.3072	17.1036	9	10.7872	11.8727	14.8459	14.7906	15.0463	9	10.4919	9	13.8509	14.1719	13.8204	9	9	11.1086	9	9	9	18.3334	19.0331
20.0393	20.1531	20.2425	19.1971	19.5968	19.6762	19.9039	19.8412	19.9837	20.1625	20.3275	20.485	17.8581	18.18	18.315	18.9067	19.1364	19.2373	18.5996	18.7742	18.7606	19.1205	19.153	19.4152	9	9	9	14.4757	14.7391	14.6308	9	9	9	12.6007	13.2503	13.0144	9	9	9	9	9	9	9	9	9	9	9	9	20.145	19.49
20.2025	19.8189	19.8652	20.7743	20.5616	20.5794	20.3286	20.0979	20.1758	20.3082	20.3363	20.1732	16.3569	15.9878	16.1648	17.5414	17.2636	17.0525	16.4413	16.504	16.4734	18.2566	18.2381	18.1722	9	9	9	14.3117	14.9297	14.7349	9	9	9	9	13.0066	13.1792	9	9	9	9	9	9	9	9	9	9	9	9	19.9622	20.6384
18.8263	18.8845	18.516	18.8631	18.8779	18.5336	18.7787	18.672	18.7808	18.1369	18.487	18.4826	19.5778	19.589	19.7238	19.416	19.3766	19.3855	19.0938	19.3512	19.3959	19.5012	19.5182	19.4004	12.1821	9	13.0732	15.4468	15.9449	15.1129	9	9	12.8692	10.5171	14.7935	15.2072	9	9	9	9	9	9	9	9	9	9	9	9	18.7423	18.7582
19.1143	18.8609	18.8529	19.1214	18.7562	18.9249	19.2353	19.2544	19.4513	18.8465	19.7811	19.3826	17.4113	17.2854	17.2708	18.0869	18.2615	18.2534	17.4927	17.8158	17.6481	18.5867	18.554	18.6487	9	9	10.9943	15.4976	16.4655	16.4836	9	9	10.0342	14.2624	14.7436	14.3018	9	9	9	9	9	9	9	9	9	9	9	9	18.9427	18.9342
15.9276	16.1859	15.8035	16.4702	16.4656	16.3171	16.6378	16.699	16.4172	16.16	15.9731	15.9144	16.7448	17.8659	17.7676	18.3726	17.2521	16.7012	17.905	17.8501	17.7435	17.8235	17.3519	16.3043	17.2925	17.5217	17.3951	18.0848	18.2163	18.1426	15.7286	15.8667	15.5934	17.6052	17.7522	17.6213	16.7357	17.4331	17.1039	16.7328	16.9496	16.6841	17.8118	17.8456	17.7141	16.6589	16.8461	16.5833	15.9723	16.4176
20.187	19.9441	20.1064	20.3563	20.3662	20.5438	20.0039	19.9423	20.0708	20.0626	20.1201	20.1618	16.6824	17.1041	17.2179	18	18.0036	17.9689	17.3269	17.4232	17.2294	18.4163	18.5353	18.3537	10.0965	11.6952	12.9537	15.7049	16.634	16.3284	9	9	10.6426	13.6005	14.1682	14.63	9	9	9	10.3858	11.2916	11.113	9	9	9	9	9	9	20.0791	20.4221
20.3785	20.2746	20.1533	20.0659	19.9399	20.1012	20.1981	19.9949	19.922	20.2308	20.3343	20.2723	17.4535	17.9544	17.5128	17.8864	18.2474	18.2143	18.0591	18.1783	18.0895	18.1343	18.1127	18.3633	9	11.5488	9	14.1828	14.4328	14.3632	9	9	9	13.3551	13.8844	12.0136	9	9	9	9	9	9	9	9	9	9	9	9	20.2688	20.0357
18.3057	17.6791	17.6894	18.2215	18.4349	18.468	17.8267	17.7731	18.0359	18.1666	18.3922	18.4133	19.7435	19.9799	19.619	19.6739	19.6087	19.3889	20.2652	20.2707	19.7072	20.0065	20.2903	19.8539	13.7403	14.4996	15.2106	17.8119	18.2901	17.8103	15.0004	15.3463	15.3824	17.0771	17.3395	17.2969	9	12.4791	9	9	9	13.7418	9	13.32	12.6267	12.8736	11.483	12.2611	17.8914	18.3748
16.3952	16.8999	16.8963	17.1973	17.0754	17.118	17.0787	17.6059	17.0555	17.4283	17.5924	17.1207	17.788	18.1828	18.3045	18.7375	18.4118	18.659	17.9846	18.3889	18.385	18.7158	18.8061	18.7433	9	9	10.7692	14.5462	15.4012	15.2925	9	10.9769	11.378	13.2296	14.2532	14.974	9	9	9	9	9	9	9	9	9	9	9	9	16.7305	17.1302
17.6839	17.7162	17.9211	16.6541	16.6659	16.811	17.5359	17.7996	17.8962	16.9689	17.4133	17.3716	18.7492	19.0132	18.9433	18.4294	18.7763	18.656	18.577	18.6885	18.5135	18.0651	18.4618	18.3817	9	9	9	11.7671	11.3043	12.9358	9	9	9	12.534	13.1996	13.4926	9	9	9	9	9	9	9	9	9	9	9	9	17.7737	16.7104
19.5219	19.3837	19.7144	20.0074	19.9506	20.1236	19.4141	19.3779	19.7013	19.628	19.5664	20.0061	17.6862	17.9105	18.115	18.4187	18.9027	19.0707	17.7396	18.0783	18.0579	18.6623	18.9252	18.9268	12.4815	13.0548	13.6234	18.289	18.6336	18.4876	9	9	9	14.6204	14.9364	14.8586	9	9	9	9	13.0358	12.9792	9	9	10.198	9	9	9	19.54	20.0272
17.3697	17.3908	17.4176	18.1206	18.1039	18.2552	18.462	18.6014	18.5214	18.8281	18.9279	18.9974	16.6534	16.8689	16.986	17.5986	17.6109	17.7018	17.0684	17.4849	17.4747	17.4865	17.5263	17.5042	14.4377	15.1051	15.1598	19.5043	19.5959	19.3287	9	9	11.6956	15.2905	15.4542	15.5641	14.5078	13.6165	14.3105	15.6422	15.9351	16.0635	13.8041	13.7949	14.2912	11.5545	10.7982	9	17.3927	18.1599
15.9892	16.2908	16.0828	15.7375	15.333	15.6249	15.3747	15.3635	16.0156	16.0112	16.3902	15.6152	17.5133	17.9232	18.039	17.593	17.7808	17.8321	18.1033	18.1814	18.16	18.1421	18.0398	18.1252	9	10.1211	12.5321	16.5708	16.9298	16.6911	11.4424	13.2407	13.2606	15.9085	16.3848	16.613	9	9	9	9	9	9	9	9	9	9	9	9	16.1209	15.5651
17.9839	18.0607	17.9837	19.1312	18.8577	19.3028	18.9967	18.8345	19.187	19.034	19.0396	19.2676	15.3632	15.1521	14.8685	16.2357	16.434	16.4341	15.783	16.0331	15.8921	17.6436	17.7918	17.8073	9	9.88967	9	17.9702	18.4052	18.3455	9	9	9	11.1349	9	11.5428	9	9	9	13.2717	13.3809	9	9	9	9	9	9	9	18.0094	19.0972
18.8116	18.5796	18.3484	17.5634	17.5772	17.6092	17.8483	17.9419	18.2417	18.9113	18.7128	18.4818	17.6414	17.4319	17.4311	18.5291	18.3756	18.2774	17.7223	17.5049	17.4878	18.7407	18.3255	18.217	9	9	9	16.2314	16.6403	16.4878	9	9	9	10.3352	11.111	11.8162	9	9	9	9	9	9	9	9	9	9	9	9	18.5799	17.5833
17.8801	18.0825	17.9322	18.4025	18.4233	18.7303	17.8114	18.0374	17.9135	17.9286	18.2189	18.1895	17.4253	17.4779	17.6307	18.1694	18.3178	18.3497	18.03	18.175	18.1127	18.8181	18.8714	18.7487	9	9	9	13.1446	13.6996	13.4817	9	9	9	11.4047	11.7774	13.4252	9	9	9	9	9	9	9	9	9	9	9	9	17.9649	18.5187
18.1709	18.1701	18.2696	18.5784	18.4016	18.4792	18.5362	18.3274	18.3567	18.5505	18.4403	18.1961	17.259	17.4522	17.2788	17.8233	17.729	17.645	17.2283	17.0476	17.1451	18.6373	18.6953	18.584	9	9	9	15.5225	15.6516	15.737	9	9	9	13.0533	14.2013	13.0131	9	9	9	9	9	9	9	9	9	9	9	9	18.2035	18.4864
19.7427	19.6328	19.5709	19.6521	19.6347	19.5948	19.4447	19.3586	19.0404	19.4829	19.4434	19.47	17.5646	17.6448	17.5201	18.4414	18.1076	18.4532	17.8693	18.0138	17.7289	18.5415	18.4608	18.1078	9	9	9	12.9251	13.966	14.4601	9	9	9	9	9	11.426	9	9	9	9	9	9	9	9	9	9	9	9	19.6488	19.6272
19.0507	19.7163	18.9474	18.4922	18.5286	18.7512	18.8017	18.9046	18.8812	19.6385	19.4889	19.7078	18.7037	19.0292	18.9559	19.3487	19.4069	19.3177	19.1925	19.2954	19.2928	19.7798	19.7641	19.7903	11.8139	12.6402	13.2573	16.9834	17.0977	16.9331	9	10.5263	11.0237	13.5774	14.0292	13.9106	9	9	10.9416	13.2283	13.6395	13.434	9	9	9	9	9	9	19.2381	18.5906
17.7688	17.7228	17.1954	18.633	18.7097	18.6335	18.2885	17.9898	17.9746	17.7676	17.588	17.8153	17.803	17.9092	17.8373	17.8962	17.5409	17.8836	18.1158	17.9291	17.9687	18.8238	18.31	18.2697	10.2206	12.5958	13.6619	16.5376	17.1605	17.0159	9	12.8008	12.6497	15.1608	15.5673	16.0609	9	9	12.3713	9	12.3079	11.0814	11.3413	12.3627	13.0482	9	10.9902	11.5715	17.5623	18.6587
18.3112	18.044	18.089	19.4932	19.5792	19.4763	19.0696	19.1239	19.1416	19.6333	19.6601	19.7	17.2066	17.3377	17.0468	18.2909	18.2566	18.1535	17.5724	17.1437	16.5319	17.9945	17.6221	17.8411	15.5957	16.1237	16.2431	19.8328	20.0929	19.9978	13.6952	14.0756	14.4562	16.0461	16.3682	16.9061	13.1473	14.6904	14.7685	16.8708	17.2952	17.2985	14.07	14.5678	14.5471	13.7809	14.1766	14.4323	18.1481	19.5162
19.2609	19.6068	19.5427	19.3371	19.3607	19.5216	19.0189	19.3003	18.8602	19.3585	19.5126	19.6152	18.4269	18.6788	18.6823	18.6729	18.7835	18.6751	18.3014	18.9158	18.5815	18.1232	18.5134	18.4521	14.3604	16.1625	12.4763	14.5417	15.3287	15.0641	9	9	9	12.8721	16.0758	15.3897	13.4315	15.0914	15.0727	9	13.4548	9	9	10.6877	15.0085	14.991	9	9	19.4701	19.4065
18.0682	17.5391	17.8218	17.6858	17.7246	17.8436	17.6919	17.8612	18.0046	17.9958	17.8804	17.7523	18.0613	17.8565	17.9156	18.3889	18.5349	18.2739	17.9195	18.26	18.2069	18.8663	19.0608	18.8179	13.2781	14.5391	13.6531	17.321	17.7749	17.2897	13.426	14.1424	14.5484	15.7951	16.2035	16.4337	9	11.3267	11.683	9	11.9247	9.9116	10.856	13.25	13.0804	11.7839	13.4814	12.8213	17.8097	17.7513
18.8628	18.7899	18.6986	19.1723	19.1728	19.1036	18.8816	18.896	18.876	19.0936	19.0063	18.8942	17.6603	18.1041	17.5393	18.5066	18.2717	18.1411	18.3569	18.2243	18.0582	18.644	18.5966	18.3901	9	9	9	15.0105	15.6185	14.3668	9	10.7414	9	13.5015	13.5229	13.9954	9	9	9	9	9	9	9	9	9	9	9	9	18.7837	19.1496
15.5278	15.8508	15.4523	15.8967	15.5405	15.5384	15.4475	15.6684	15.4005	15.6283	15.8252	15.7689	17.3377	17.6353	17.5511	17.7902	17.8732	17.8644	17.7811	17.824	17.8398	17.8293	17.8147	17.7013	9	9	9	14.2219	15.5877	15.4686	9	9	9	9	9	10.7624	9	9	9	9	11.6766	9	9	9	9	9	9	9	15.6103	15.6585
17.3808	17.5195	17.1551	18.5696	18.788	18.8203	17.9005	18.3725	18.1295	18.4474	18.1976	18.5373	16.5819	16.8488	16.8927	18.6112	18.8307	18.6003	17.6884	17.8639	17.9544	18.9285	19.0911	18.8666	9.99676	9	9	14.3782	14.643	12.3419	9	9	13.2279	12.7958	11.5843	13.1583	9	11.0346	9	9	9	11.8715	9	9	12.7872	9	9	9	17.3518	18.726
19.6647	19.2674	19.1981	19.6028	19.5824	19.6276	19.1847	19.1848	19.2371	19.3416	19.3844	19.4558	18.3798	18.5718	18.4581	18.9633	18.9865	18.9221	18.2579	18.3683	18.3647	19.1665	18.9462	19.0144	9	9	12.1557	16.3855	16.0755	16.1982	9	9	9	13.753	14.6532	14.9099	9	9	9	9	9	9	9	9	9	9	9	9	19.3767	19.6043
20.8082	20.7545	20.6436	20.713	20.5206	20.6902	20.581	20.677	20.6147	20.7758	20.7998	20.8399	17.7485	17.9464	17.7946	18.3444	18.5082	18.3299	18.4096	18.39	18.3794	18.8392	18.6206	19.0785	9	9	11.8648	14.9601	15.2661	15.8475	9	10.6874	9	9	14.0841	14.7408	9	9	9	9	9	9	9	9	9	9	9	9	20.7354	20.6412
19.1335	19.0145	19.0242	18.6203	18.7754	18.7764	18.6859	18.6103	18.4484	18.9168	18.942	18.9647	19.2915	19.4137	19.621	19.3867	19.2818	19.3415	19.262	19.3816	19.2753	18.9148	18.9525	19.0371	13.2377	14.9605	13.9365	17.2434	17.4892	17.2667	12.7941	13.9715	13.1228	15.6587	15.343	15.8924	11.3502	11.9631	12.6507	14.8452	14.4982	15.2849	13.7393	13.8746	13.0725	11.2759	9	11.3584	19.0574	18.724
19.4159	19.2623	19.2686	19.0278	18.9383	19.1908	19.568	19.4559	19.6482	19.3521	19.8126	19.7001	17.9334	17.9341	18.2383	17.8802	18.2393	18.2911	17.9382	18.1605	18.3215	18.2654	18.3414	18.2252	9	9	9	13.3969	13.4402	13.0091	9	9	9	9	10.571	9	15.0131	9	9	9	9	9	9	9	9	9	9	9	19.3156	19.0523
17.1282	17.9206	17.8481	17.8963	17.9549	18.2261	17.6294	18.1591	18.1247	18.1339	18.2297	18.3995	16.5234	17.3038	17.3569	17.7693	18.348	18.401	17.8287	18.3306	18.1128	18.5822	18.788	19.012	9	9	9	14.5013	14.7313	14.8773	9	9	9	13.2769	14.1198	13.7096	9	9	9	9	13.4486	9	9	9	9	9	9	9	17.6323	18.0258
18.8823	18.9783	18.9192	18.9361	19.1751	19.156	19.0738	19.0349	19.1056	19.2714	19.3989	19.4451	17.8671	18.0449	18.4547	18.7121	18.777	18.779	18.3284	18.5787	18.6116	18.6994	18.7625	18.9524	9	9	9	12.944	12.6219	13.4284	9	9	9	11.9209	13.2053	12.6029	9	9	9	9	9	9	9	9	9	9	9	9	18.9266	19.0891
19.4562	19.2355	19.285	19.2304	19.3871	19.2478	18.7624	18.5605	18.7417	18.7486	18.9399	18.8302	18.3905	18.4913	18.5216	18.2071	18.2152	18.3367	17.8267	17.5534	17.7965	18.1826	18.1391	18.037	9	9	9	13.5522	14.5122	13.9532	9	9	9	10.4796	11.7688	11.9427	9	9	9	9	9	9	9	9	9	9	9	9	19.3256	19.2884
18.2427	18.0245	18.255	19.2301	18.9234	19.0334	18.3616	18.3954	18.294	18.7562	18.8739	18.8097	15.9317	16.3203	14.4341	17.8249	17.6542	17.5094	15.8597	16.2469	15.8582	18.001	17.662	17.8164	10.3765	11.4271	11.5092	17.6672	17.8496	17.8733	9	9	9	12.764	12.8813	13.2405	9	9	9	11.8053	11.6684	12.8504	9	9	9	9	9	9	18.1741	19.0623
19.1052	19.2189	19.1914	19.5603	19.4617	19.1598	18.9854	18.8486	18.7097	19.3433	19.3485	19.2306	17.5877	17.7657	17.7326	18.6151	17.8249	18.4801	17.8867	17.9917	17.8698	18.1515	18.8703	18.9067	9	9	9	16.5154	16.8747	16.8776	9	9	9	12.1572	12.1722	13.8213	9	9	9	9	10.0537	10.5162	9	9	9	9	9	9	19.1718	19.394
18.6357	18.7968	18.6659	19.1176	19.0601	18.8086	18.9059	18.9572	18.9468	19.1478	19.1475	19.245	18.0691	18.087	17.9389	17.6256	18.0236	17.9872	18.2198	18.1019	17.724	17.5967	17.6577	17.4571	15.3545	16.1623	16.5367	18.8165	19.0088	18.8355	12.983	14.8613	15.0868	16.2768	16.9187	16.8315	13.4824	15.6352	15.5851	17.0255	17.3492	17.4321	14.1857	15.3751	15.4739	13.6607	14.6219	14.7957	18.6995	18.9954
20.0053	20.0653	20.0735	20.0639	19.9993	20.0301	20.277	20.1487	20.233	20.1069	20.0933	20.1717	16.8613	17.0039	17.0601	17.3864	17.435	17.5893	17.9643	17.8575	17.7551	18.2769	17.9885	18.0711	9	9	9	9	12.7974	12.8072	9	9	9	9	12.2251	12.3382	9	9	9	9	9	9	9	9	9	9	9	9	20.048	20.0311
18.4077	18.3311	17.9836	17.7452	17.925	17.827	18.3691	18.1253	18.0885	17.9867	18.2296	18.0624	18.3092	18.3971	18.4869	18.7532	18.4712	18.4855	18.6301	18.8385	18.6346	18.8679	18.777	18.6756	9	9	9	14.5143	14.3967	14.2666	9	9	9	11.9498	9	9	9	9	9	9	9	9	9	9	9	9	9	9	18.2408	17.8324
19.537	19.275	19.3192	19.1545	19.1852	19.3844	19.284	19.4145	19.1693	19.3889	19.5313	19.303	16.4522	16.8733	17.1095	17.3498	17.5289	17.6434	17.1222	17.4502	17.3865	17.5253	17.7487	17.7651	9	9	9	15.5302	15.9483	16.096	9	9	9	10.1445	11.6691	11.3459	9	9	9	9	9	9	9	9	9	9	9	9	19.3771	19.2414
19.3083	19.0567	19.0202	17.6714	17.5439	17.6805	19.4242	19.5346	19.6821	19.145	19.1486	19.1291	17.8322	17.794	18.0103	17.3899	17.5637	18.0043	18.3565	18.3145	17.7225	17.9537	17.3917	17.8741	14.5145	14.7315	15.2024	19.5127	19.9606	19.7608	9	9	9	14.9514	14.9997	14.9803	11.5735	11.7146	12.0454	14.6435	15.3053	15.1859	9	9	9	9	9	9	19.1284	17.6319
18.7342	18.3405	18.3047	17.4536	17.3816	17.5098	18.282	18.2805	18.2474	17.8328	17.797	17.991	18.1425	18.0112	17.8298	17.8802	17.6948	17.5989	17.815	17.3435	17.9884	17.5114	17.5618	17.599	9	9	9	13.1413	13.0196	12.0193	9	9	9	9	9.97771	11.1901	9	9	9	9	9	9	9	9	9	9	9	9	18.4598	17.4484
18.5821	18.3606	18.4958	19.4433	19.561	19.2539	18.9765	18.8575	18.7992	19.2305	19.1666	19.0259	17.8969	17.9354	17.8392	18.3738	18.2128	18.1145	17.5254	17.6275	17.542	18.2329	18.2896	18.1352	11.8591	10.9779	11.3954	16.7195	17.2284	17.2394	9	9	9	12.5592	13.3115	13.1121	9	9	9	10.5631	11.6757	9	9	9	9	9	9	9	18.4795	19.4194
18.5775	18.5935	18.631	18.7114	18.6684	18.7226	18.5845	18.5949	18.6478	19.1467	19.1659	19.1195	17.0958	17.0583	17.1036	17.8087	17.9606	17.9889	17.554	17.4853	17.3548	17.985	17.9036	18.0146	9	9	9	11.8665	11.0412	9	9	9	9	9	9	9	9	9	9	9	9	9	9	9	9	9	9	9	18.6007	18.7008
19.6824	19.5291	19.5255	19.9854	20.1628	20.3192	19.8732	19.6681	19.8897	19.9333	19.9823	20.0944	16.7403	16.5519	16.6053	17.9701	17.9539	18.1237	16.9706	16.9507	17.1075	18.4162	18.4647	18.53	13.2218	13.2476	13.3768	17.7517	17.8298	17.8088	12.5913	12.3767	12.8043	14.489	14.5911	15.1689	9	11.7851	11.912	14.1833	14.0911	14.0947	11.8436	12.4776	12.0094	11.6433	11.7801	11.8799	19.579	20.1558
17.7204	17.6707	17.9891	18.1938	18.6158	18.9585	17.6386	18.0247	18.0624	17.6309	18.2452	18.4035	17.1545	17.1104	17.4772	17.9989	18.298	18.1728	17.3186	17.6445	17.7958	18.0562	18.2566	18.4857	9	9	9	12.9011	14.4235	14.1886	9	9	9	9	9	9	9	9	9	9	9	9	9	9	9	9	9	9	17.7934	18.5894
18.5007	18.4032	18.6408	18.6704	18.842	18.6866	18.7238	19.0147	18.7794	18.4874	18.7143	18.7649	18.231	18.2655	18.4518	18.7554	18.951	18.7473	18.2759	18.3509	18.3624	18.8155	18.9548	18.8139	9	9	9	15.6266	15.9495	15.7551	9	9	9	11.0959	11.203	12.1734	9	9	9	9	9	9	9	9	9	9	9	9	18.5149	18.733
19.2453	19.3005	19.3175	20.127	19.608	19.6382	19.2211	19.2025	19.2875	19.4248	19.5157	19.5258	17.2282	17.1531	17.1008	17.7019	18.0932	17.5224	17.6072	17.6134	17.469	18.525	18.7369	18.4598	9	9	9	14.1231	9	9	9	9	9	9	9	9	9	9	9	9	9	9	9	9	9	9	9	9	19.2878	19.7911
17.0929	16.6294	16.3487	15.7171	14.5659	15.0009	16.8913	17.1188	17.2318	17.0952	17.302	17.2268	17.9143	17.9642	18.1263	18.1341	17.979	18.1009	17.7237	17.9453	17.7607	18.2736	18.2797	18.1791	11.8433	12.164	12.6946	17.7225	18.0265	17.9641	9	9	9	12.9682	13.325	13.8947	9	9	9	12.9189	13.4701	14.4188	9	9	9	9	9	9	16.6903	15.0946
17.9781	18.8136	18.861	18.9598	19.0448	19.2652	18.7269	19.1095	19.016	18.5793	19.1586	19.1715	16.832	17.4003	17.7478	17.525	18.3899	18.6787	17.038	17.9607	18.0954	18.2251	18.6379	18.8061	9	9	9	11.1862	11.1431	12.5792	9	9	9	9	9	9	9	9	9	9	9	9	9	9	9	9	9	9	18.5509	19.09
17.414	17.1647	17.2014	17.8886	17.7562	17.5579	17.0462	17.0063	17.155	17.4062	17.624	17.0037	19.0941	19.1079	19.4777	19.5503	19.595	19.6002	19.4561	19.3561	19.4546	19.6905	19.6302	19.5767	9	11.8898	12.2623	14.4538	15.5207	14.9189	11.1726	12.191	12.9189	15.1415	15.0229	15.5823	9	9	9	9	9	9	9	9	9	9	9	9	17.26	17.7342
16.6759	16.878	17.4181	17.713	18.3998	17.7437	16.7787	17.7113	17.5281	16.5654	17.2896	16.8651	17.4249	17.5358	17.7061	18.0168	18.0158	18.0557	18.216	17.972	17.9843	18.5486	18.7649	18.9043	9	9	9	14.4708	15.4975	14.8222	9	9	9	12.9381	13.8499	14.6076	9	9	9	9	9	9	9	9	9	9	9	9	16.9906	17.9522
17.4464	17.2599	17.6538	17.5828	17.8442	17.7247	17.6358	17.6826	17.7277	17.2352	17.508	17.8344	17.9439	18.0169	17.9273	18.1403	18.4441	18.3688	18.0703	18.1237	17.7939	18.2893	18.1801	18.4292	9	9	9	9	11.3792	9	9	9	9	9	10.7855	11.0763	9	9	9	9	9	9	9	9	9	9	9	9	17.4534	17.7172
18.5576	18.4251	18.6007	18.7822	18.7631	18.7703	18.4653	18.4935	18.2396	18.8647	18.9722	18.9955	17.4688	17.1706	17.7889	17.9527	17.7419	18.8129	17.4552	17.9028	18.0465	18.1767	18.0032	18.4576	9	9	9	11.5583	9	10.2431	9	9	9	11.0589	11.0081	11.0795	9	9	9	9	9	9	9	9	9	9	9	9	18.5278	18.7718
17.7097	18.1086	18.1387	18.1509	18.0092	18.2125	17.5513	17.3982	17.4819	18.0048	18.0181	18.0298	18.8108	18.8852	18.827	18.6561	18.7109	18.6741	18.8935	18.7413	19.1895	19.1154	19.1874	19.2115	9	9	9	14.1308	14.278	14.3235	9	9	9	13.7736	14.3294	14.0107	9	9	9	9	9	9	9	9	9	9	9	9	17.9857	18.1242
18.9692	19.0485	19.1698	19.4186	19.6212	19.4168	18.5073	18.6208	18.8268	19.1883	19.3751	19.4339	16.9188	17.0193	17.3378	18.1725	18.4475	18.5251	16.9754	16.9894	17.5095	18.7007	18.7322	18.6864	9	9	9	13.7732	13.9915	13.7879	9	9	9	9	11.9483	12.8115	9	9	9	9	9	11.5345	9	9	9	9	9	9	19.0625	19.4856
18.2464	18.3059	18.445	18.7911	18.8833	18.9856	18.2791	18.3934	18.4878	18.6083	18.7543	18.7998	15.9099	16.5601	16.7244	17.5338	17.953	18.0126	16.5016	16.7941	17.2567	18.3009	18.4315	18.3342	9	9	9	15.163	15.7134	15.5739	9	9	9	9	13.1664	13.6806	9	9	9	9	9	9	9	9	9	9	9	9	18.3324	18.8867
21.2248	21.2624	21.2201	21.0683	21.1616	21.1764	21.2772	21.3369	21.3563	21.3154	21.4067	21.4963	18.3611	18.6047	18.7115	18.6041	19.0908	19.0191	18.892	18.9502	18.9902	19.0492	19.2793	19.4547	11.7682	12.668	13.7744	15.9108	15.5763	15.7725	9	10.8994	11.1499	14.3868	15.0004	14.9808	9	9	9	9	9	9	9	9	9	9	9	9	21.2357	21.1355
17.0688	17.2331	17.5971	17.9065	17.8665	17.7036	17.1368	17.6342	17.4484	17.9132	18.1915	17.7418	19.4428	19.6294	19.7775	19.798	20.0109	20.0522	19.6129	19.8644	19.8849	20.1265	20.3607	20.3533	9	9	11.1561	17.1973	17.7769	17.5622	9	10.6474	11.8963	15.2361	15.866	16.5162	9	9	9	9	9	9	9	9	9	9	9	9	17.2997	17.8255
19.2948	18.9333	18.841	18.9331	18.7651	18.931	18.7743	18.7256	18.1862	19.0845	18.9988	18.9072	17.2618	17.01	16.8269	18.2506	18.3699	18.1872	18.023	17.2622	17.6078	18.7336	18.7466	18.7168	9	9	9	15.8816	16.2097	15.7029	9	9	9	13.1074	13.5382	13.6796	9	9	9	9	9	9	9	9	9	10.5776	9	9	19.023	18.8764
19.4224	18.8855	18.9311	19.4435	19.4636	19.369	19.0607	19.0375	18.9739	19.4017	19.4701	19.3707	16.3592	17.3808	16.897	17.745	17.8011	17.8179	17.0295	17.1071	17.1418	18.7644	18.671	18.4027	9	9	9	15.7303	16.0662	15.8465	9	9	9	12.9642	13.7776	13.964	9	9	9	9	9	9	9	9	9	9	9	9	19.0797	19.4254
18.3879	18.5947	18.4742	19.0901	19.2748	19.2464	18.4581	18.6132	18.6163	18.6925	18.8519	18.9162	16.3855	16.5974	16.7334	17.732	17.6438	17.7616	16.8204	16.8199	16.9724	17.824	17.8185	17.8741	9	9	11.3416	14.8871	14.4993	14.571	9	9	9	12.9933	12.5426	13.0309	9	9	9	9	9	9	9	9	9	9	9	9	18.4856	19.2038
19.6867	19.7975	20.0036	19.1598	19.0895	19.4871	19.3576	19.7973	19.7299	20.0105	20.2148	20.0113	18.5297	18.9067	19.1999	19.455	19.7734	19.7194	18.8733	19.0483	19.248	19.76	19.9122	20.0351	11.6617	13.133	13.6951	16.0411	17.1443	16.7352	12.3164	13.5585	13.7105	14.6057	15.9791	16.0907	9	9	9	9	9	11.8948	9	9	9	9	12.0058	11.6932	19.8292	19.2455
18.2033	18.1421	18.1454	19.2439	19.2024	19.3362	18.7038	18.6038	18.7896	19.2851	19.534	19.5527	14.5594	15.7651	16.1229	17.7684	17.9246	17.6211	16.8078	16.6147	16.768	18.6213	18.6467	18.5745	9	12.1455	12.5296	18.1839	18.3773	18.4017	9	11.1523	11.4345	12.0416	14.0574	14.49	9	9	9	12.5348	13.7579	13.0915	9	9	9	9	10.7586	9	18.1636	19.2608
14.919	16.065	15.6973	17.6345	17.4394	17.6083	15.4857	16.0579	15.77	17.2014	16.9319	17.3363	18.5448	18.6927	18.6729	18.5645	18.7467	18.658	19.0745	18.9694	18.8384	18.974	18.9913	19.0099	9	9	9	16.4526	15.8944	16.6904	10.2218	9.82634	11.6007	15.1465	15.494	15.5673	9	9	9	9	11.4744	9	11.5451	12.302	9	11.9306	9	9	15.5604	17.5607
19.5589	19.6093	19.5351	19.4539	19.4716	19.4881	19.657	19.8135	19.7668	19.8435	19.9659	19.9866	17.2711	17.2314	17.4538	17.6448	17.7842	17.6165	17.8931	17.7854	17.6665	18.1111	18.2952	18.1051	9	9	10.7143	14.9584	15.8619	15.4656	9	9	9	11.2696	12.4843	13.7159	9	9	9	9	10.8736	9	9	9	9	9	9	9	19.5677	19.4712
20.4464	20.3912	20.2229	20.2253	20.2005	20.3105	19.927	20.0846	20.1807	19.7396	20.2558	20.2751	16.1562	16.3907	16.4844	16.6412	17.0474	17.1332	16.3227	16.6937	16.9232	17.1099	17.0355	17.217	9	9	9	13.7759	14.0105	14.4039	9	9	9	9	9	12.1082	9	9	9	9	9	9	9	9	9	9	9	9	20.3535	20.2454
18.456	17.3996	17.2835	15.6387	16.0297	16.1127	16.7073	16.6214	16.4379	17.1736	16.9041	17.5789	20.7036	20.6853	20.6858	20.4802	20.142	20.0636	20.6805	20.877	20.2552	20.1307	20.1129	19.7077	15.2929	16.2688	16.0785	18.7828	19.0098	18.913	15.035	15.586	15.5319	17.3691	17.6091	17.5443	16.2361	17.5384	17.0501	17.8871	18.3587	18.1425	18.3307	18.6538	18.5168	18.9778	18.4824	18.5499	17.713	15.927
18.8122	18.762	18.6016	18.1689	18.4302	17.8324	18.0809	17.9768	17.9442	18.2953	18.5195	18.2918	15.9658	16.535	16.4555	17.3793	17.5336	17.6559	15.9469	16.6153	16.4723	16.744	17.2321	17.1831	12.7941	13.512	13.5783	14.013	14.4718	14.6187	9	9	11.2321	14.3989	15.2259	15.1791	9	9	9	15.5894	16.1473	16.1009	9	11.2125	12.0696	9	11.2539	11.457	18.7252	18.1438
17.9817	17.6836	17.8843	17.3452	17.1388	17.6082	18.0772	18.1363	18.239	17.9463	18.0293	19.2803	16.6933	18.3402	18.1725	19.1327	19.4779	18.7776	17.9597	18.1847	18.4777	19.7393	19.6244	19.1723	9	9	9	14.3701	14.862	14.3788	9	9	9	9	12.6987	13.0089	9	9	9	9	9	9	9	9	9	9	9	9	17.8499	17.3641
17.2944	17.3427	17.4184	18.329	18.6336	18.378	18.2797	18.5863	18.7696	18.436	18.9493	18.8009	15.955	16.5226	16.6173	17.5171	17.8711	17.8396	16.3876	16.552	16.7788	16.997	17.7832	17.9084	14.2841	15.2427	15.8159	19.9897	20.2485	20.2498	9	12.9808	12.6919	15.3462	16.3819	16.5063	9	13.2493	13.7663	16.749	17.171	17.3288	9	12.7149	11.8743	9	9	12.327	17.3518	18.4469
17.212	17.5981	17.4324	18.5731	18.8756	18.5242	17.8607	17.9055	18.0785	18.6306	18.7166	18.645	18.0993	18.3241	18.4147	18.8985	19.0844	18.656	18.7175	18.8011	18.9342	19.2002	19.3212	19.1603	9	9	9	14.5609	14.881	14.7775	9	9	9	14.6287	14.5544	15.232	9	9	9	9	9	9	9	9	9	9	9	9	17.4142	18.6577
19.4946	19.5615	19.5388	20.1224	20.3959	20.2918	19.6954	19.5413	19.7039	19.7098	19.7691	19.847	16.2891	16.1901	16.6472	17.4602	17.3242	17.7443	16.6862	17.3689	17.4421	18.0692	18.4824	18.578	9	9	9	13.8178	13.9928	13.6892	9	9	9	10.0322	9	12.4706	9	9	9	9	9	9	9	9	9	9	9	9	19.5317	20.27
19.9158	19.7452	19.6847	19.9317	19.8347	19.8831	20.0048	19.886	20.0003	20.1282	19.9422	20.134	17.3316	17.1476	17.7292	17.5796	17.5198	17.679	17.4404	17.5491	17.4247	17.854	17.4743	17.7864	9	9	11.5245	13.6739	13.4746	13.3327	9	9	9	11.8675	12.1248	9	9	9	9	9	9	9	9	9	9	9	9	9	19.7819	19.8832
18.0853	18.1163	18.2972	19.4532	19.4461	19.4059	18.7663	18.7028	18.8034	18.7976	18.7816	18.7214	16.2461	17.0129	16.4524	17.3854	17.7879	17.8789	16.8471	16.9156	16.7483	18.3203	18.2994	18.6788	9	9	9	13.4849	14.3357	13.3417	9	9	9	9	9	12.0444	9	9	9	9	9	9	9	9	9	9	9	9	18.1663	19.4351
18.6165	18.8846	18.9773	18.7272	18.8305	18.8621	18.6458	18.6338	18.8081	18.1079	18.6144	18.6836	18.2171	18.8026	18.6921	18.3322	18.5529	18.6251	18.2934	18.4485	18.5287	18.234	18.4936	18.6402	9	9	9	9	12.4481	12.3682	9	9	9	9	9	12.8493	9	9	9	9	9	9	9	9	9	9	9	9	18.8261	18.8066
20.322	20.2688	20.2675	20.4337	20.4594	20.4515	20.4028	20.1813	20.3554	20.2642	20.0463	20.3114	16.4939	16.6204	16.5026	17.7931	17.4754	17.3936	17.2548	16.8297	16.5135	17.3846	17.6	17.6876	9	9	9	13.8282	13.4291	13.5021	9	9	9	9	12.0588	11.1189	9	9	9	9	9	9	9	9	9	9	9	9	20.2861	20.4482
19.4178	19.1096	19.162	18.7229	18.7644	18.6437	18.8513	18.8437	18.7948	19.2077	19.1649	19.301	17.7448	17.743	17.6951	18.7386	18.4963	18.6116	18.1539	17.9661	18.0678	18.6699	18.6006	18.6786	9	12.9022	13.6788	17.0024	17.1639	17.0255	9	10.5845	9	14.8923	14.3644	15.0129	9	9	9	12.0895	12.9349	12.4377	9	9.78139	9	9	9	9	19.2298	18.7103
18.6626	17.8284	18.2067	18.6486	18.7157	18.5266	18.9994	18.9148	18.8401	18.8603	18.9761	18.5651	16.8536	17.187	17.2131	17.9263	17.8001	17.7346	17.4719	17.574	17.7252	18.4796	18.4703	18.4543	12.9289	13.8492	13.648	18.644	18.8451	18.8423	9	12.2212	12.4186	15.0603	15.3792	15.5838	9	11.5974	9	14.3771	15.1528	14.7433	9	11.03	11.6056	9	9	9	18.2326	18.6303
21.6015	21.1457	21.0494	20.9792	21.0396	20.91	21.1718	21.014	20.9123	21.4134	21.3864	21.4666	17.8057	17.5289	17.6229	18.4539	17.8506	18.3226	18.2337	18.3734	18.0101	18.8476	18.8856	18.3497	9	9	9	14.8081	15.0392	15.2086	9	9	9	13.1475	13.963	14.0832	9	9	9	9	9	9	9	9	9	9	9	9	21.2655	20.9763
16.5821	16.7284	16.772	16.7224	16.7823	17.1818	16.7879	16.9823	16.856	16.4895	16.812	16.7765	18.4614	18.8415	18.8239	18.2203	18.3947	18.7092	18.6656	19.0214	18.9457	18.9993	19.0424	19.1027	9	9	11.9954	15.2106	15.6575	15.3382	11.5361	13.0734	13.0358	14.5021	14.9425	15.164	9	9	9	9	9	9	9	9	9	9	9	9	16.6942	16.8955
17.4295	16.8075	16.7164	17.9084	17.9863	17.9996	17.8474	17.3685	17.4153	18.0803	17.9072	18.0661	20.1571	20.0944	20.1864	20.6088	20.3348	20.3838	20.0098	20.0917	19.9618	19.9393	19.935	19.5653	11.3962	12.7218	12.0974	15.731	16.1653	15.9407	12.1136	13.2383	11.3438	15.4188	16.137	15.9114	9	9	9	9	9	9	9	9	9	9	9	9	16.9845	17.9648
18.4271	18.1195	18.2108	18.3511	18.5286	18.55	18.1133	18.176	18.0955	18.1443	18.6016	18.2711	17.3551	17.4444	17.3225	18.1124	18.1075	18.1993	17.8252	17.815	17.9495	18.4033	18.3907	18.5789	9	9	9.98797	14.2971	15.153	14.7591	9	9	9	12.858	12.8898	13.5914	9	9	9	9	9	9	9	9	9	9	9	9	18.2524	18.4766
18.756	18.6917	18.8577	19.5182	19.2409	19.4633	19.2058	18.9783	19.0888	18.9641	19.0881	18.9968	16.9992	17.8416	17.9705	18.3462	17.7758	18.0697	18.1958	18.2906	18.2575	18.5367	18.6412	18.6588	9	9	9	14.185	14.7888	15.4001	9	9	9	9	9	11.3727	9	9	9	9	9	9	9	10.673	9	9	9	9	18.7685	19.4075
18.0725	17.1626	17.4406	17.2702	17.5044	17.3643	17.1067	17.458	17.2759	17.6846	17.5511	17.6595	16.2643	16.798	16.7989	17.6941	17.9496	17.8171	17.1794	17.44	17.3846	18.074	18.2368	18.3803	9	9	13.3079	14.094	15.2743	14.4603	9	9	9	11.5166	12.5486	12.0247	9	9	13.647	9	9	9	9	9	9	9	9	9	17.5586	17.3796
17.1057	16.7532	16.6186	15.6631	16.9508	16.6972	17.3512	17.0825	17.3089	16.8163	16.9778	16.8223	18.4896	18.3126	18.1219	18.8475	17.9262	18.0888	18.4436	18.4486	18.2681	18.6707	18.5244	18.4675	9	10.7355	11.4837	13.7376	9	14.0112	9	11.4091	9	12.9119	13.6973	13.8857	9	9	10.4045	9	9	9	9	9	9	9	9	9	16.8258	16.4371
18.3585	18.2405	18.1926	18.3909	18.321	18.2658	18.2564	18.2445	18.2545	17.7798	17.8302	17.852	18.8413	19.072	19.0952	18.8542	18.7766	18.7583	18.9753	18.8899	18.6365	18.997	18.8446	19.0962	12.7309	13.4176	13.0875	16.2821	16.4339	16.1671	9	10.4222	9	14.5812	14.7388	14.8587	9	9	9	9	11.7373	11.7237	9	11.0254	11.3604	9	9	9	18.2639	18.3259
19.0794	19.1441	18.9843	19.4686	19.5239	20.2627	18.8166	19.2927	19.1389	18.8635	19.5361	19.6868	16.7537	16.5651	16.6822	17.2304	17.6593	17.7344	16.7937	16.9625	17.0233	17.831	17.7498	18.0491	9	9	9	14.5715	15.2058	15.5557	9	9	9	11.5912	13.4633	13.2386	9	9	9	9	9	9	9	9	9	9	9	9	19.0693	19.7517
18.1498	18.4093	18.37	18.9919	19.188	18.6236	18.1343	18.2341	18.2314	18.0379	18.3488	18.7309	17.1744	17.4215	17.6246	17.7451	17.9625	17.7106	17.318	17.5906	17.7793	18.1747	18.1721	18.0992	9	9	9	11.7399	13.4713	12.553	9	9	9	9	9	11.1638	9	9	9	9	9	9	9	9	9	9	9	9	18.3097	18.9345
18.4955	18.0666	17.8934	17.7982	18.0681	18.1184	18.5534	18.4506	18.457	18.3941	18.4465	18.3847	17.8528	17.9649	17.8856	18.2008	18.3338	17.9951	18.0681	17.9834	17.3431	18.5907	18.5943	18.5528	9	9	9	12.4565	13.2176	13.424	9	9	9	9	9	13.0374	9	9	9	9	9	9	9	9	9	9	9	9	18.1518	17.9949
18.6531	19.5227	19.5351	19.0113	19.9149	18.9815	19.6294	19.7267	19.7506	19.2017	19.4189	19.3459	16.522	17.7869	16.8988	18.6621	18.0644	17.8285	17.178	17.2389	17.5562	18.3022	18.3518	18.1639	9	9	11.4021	18.0852	18.5026	18.3895	9	9	9	12.5049	13.2514	13.5383	9	9	9	13.35	10.7313	13.7794	9	9	9	9	9	9	19.237	19.3026
18.5925	17.8891	17.6608	18.3039	18.5722	18.9083	18.2955	18.143	18.3196	18.2139	18.4423	18.3256	17.2369	17.1077	17.8148	17.4997	17.5326	18.7706	17.3857	18.8441	18.9017	18.7271	18.6462	18.8417	14.8977	13.8963	13.4293	15.64	15.9536	15.9205	14.2048	12.9691	13.0387	15.5254	15.3876	15.1246	13.8601	13.522	12.2615	14.8694	15.3367	14.2712	15.4867	14.9427	14.1674	14.3417	12.6797	13.0416	18.0474	18.5948
18.58	18.2598	18.6688	18.6689	18.2427	18.6519	17.9927	18.3791	18.3886	18.2416	18.449	18.2768	17.1887	17.342	17.566	18.5019	18.6944	18.7216	17.9227	17.8074	17.7023	18.7952	18.8061	18.7654	10.7319	11.9629	12.223	16.2959	16.6148	16.635	12.2392	13.3533	13.1564	14.7447	15.6714	15.6147	9	9	9	9	9	9	9	9	9	9	9	9	18.5028	18.5212
16.3723	16.3606	15.8658	16.0814	15.9317	15.5918	16.1135	15.62	15.2534	15.8955	16.3014	16.6499	18.081	18.1334	18.2352	17.8859	17.7791	17.8777	18.4603	18.556	18.4444	18.3153	18.2184	18.3247	9	9	9	14.9802	15.2352	14.73	9	10.6164	9	14.2907	15.0126	14.6737	9	9	9	9	9	9	9	9	9	9	9	9	16.1995	15.8683
18.3512	18.2413	18.301	18.2245	18.2558	18.2888	17.9632	18.3309	18.3165	18.3629	18.5412	18.3801	16.5859	16.9091	16.7961	17.4492	17.8212	17.8788	17.0859	17.4786	17.4895	17.9563	18.25	18.2684	9	9	9	14.9933	16.1005	15.5262	9	9	9	13.1154	13.2238	14.1856	9	9	9	9	9	9	9	9	9	9	9	9	18.2978	18.2564
18.8143	18.9483	18.711	18.4602	18.3515	18.5565	18.6978	18.9109	18.6984	18.998	19.0824	19.1184	17.4875	17.7087	17.6331	18.68	18.7051	18.5429	18.5757	18.5313	18.5302	18.998	19.0561	19.1344	9	9	9	9	11.7145	9	9	9	9	9	10.5018	9	9	9	9	9	9	9	9	9	9	9	9	9	18.8245	18.4561
19.1547	19.0952	19.1169	19.5155	19.5491	19.506	19.1793	19.1182	19.1758	19.3411	19.5199	19.489	17.2687	17.3029	17.1952	18.0476	18.1987	17.5468	17.3598	17.2314	17.1102	17.6582	17.7624	17.1039	14.4142	15.283	14.9942	15.3733	16.0085	16.2163	12.9192	12.9684	11.8633	16.411	16.4751	16.795	9	12.4366	10.6153	12.9198	12.6566	12.9425	10.6692	11.843	10.8863	13.4306	13.0819	12.9949	19.1223	19.5235
17.9711	18.3486	18.373	19.0168	18.9011	19.0947	18.284	18.4576	18.3158	18.4342	18.7203	18.7707	16.4679	17.1416	17.1261	18.1387	18.1999	18.4613	17.4672	17.508	17.2578	18.803	19.1858	18.9839	9	9	9	13.2244	13.5682	13.5267	9	9	9	11.6575	11.9043	12.1355	9	9	9	9	9	9	9	9	9	9	9	9	18.2309	19.0042
21.4961	20.6179	20.6487	19.5755	19.6613	19.6452	21.1914	20.6778	20.7073	20.8125	20.4472	20.4837	18.4456	18.7513	18.5805	18.877	18.6678	19.0502	19.0977	19.3802	19.256	19.3524	19.6989	19.1091	12.5327	13.7234	13.6739	16.8629	17.2908	17.192	12.9694	13.3773	13.0607	16.0019	16.1022	16.3714	9	9	9	10.4337	11.2985	11.7889	9	9	9	9	9	9	20.9209	19.6273
19.7122	19.1359	19.1145	18.5124	18.7171	18.5798	19.5811	19.39	19.4607	19.6225	19.6015	19.9388	21.3216	21.2363	21.1668	21.2919	21.0128	20.9936	21.3087	21.0934	21.0887	21.4249	21.2669	21.144	13.6229	14.4682	15.2918	17.6518	17.8387	17.6486	14.2069	14.9238	14.967	17.4897	17.9074	17.9218	9	9	9	9	9	9	9	11.7154	11.3614	9	9	10.8955	19.3209	18.6031
18.2199	17.9338	17.981	16.7794	16.6963	16.8674	17.5658	17.5758	17.5495	17.4705	17.4439	17.6392	18.5899	18.6436	18.7836	18.4421	18.3436	18.3201	18.327	18.4698	18.5326	17.3703	17.6467	17.4875	9	9	9	9	11.1273	9	9	9	9	9	9	10.4292	9	9	9	9	9	9	9	9	9	9	9	9	18.0449	16.781
19.4594	19.1881	19.1663	19.27	19.1888	19.2173	19.3909	19.1586	19.2749	19.7966	19.8053	19.9055	16.9416	17.4289	16.9161	17.234	17.5147	17.4421	18.0262	17.774	17.6616	18.2344	18.1788	18.3459	9	9	9.76363	14.0619	13.4693	14.2222	9	9	9	13.1843	13.7051	12.7852	9	9	9	9	9	9	9	9	9	9	9	9	19.2713	19.2254
18.0896	17.758	17.8057	17.6101	17.7195	18.1339	18.2503	18.4039	18.4048	18.0826	18.0716	18.0296	18.6124	18.9779	18.1634	18.114	17.5848	17.2919	18.1213	17.666	18.4825	17.5099	17.7265	17.8339	11.6273	13.1359	12.3307	16.0048	16.5259	15.8248	9	10.5959	10.7754	13.0086	14.1212	14.1914	9	9	9	11.2866	12.5191	11.4422	9	9	9	9	9	9	17.8844	17.8212
18.9849	18.949	19.0029	19.584	19.603	19.4852	19.0023	19.1062	18.9695	19.5214	19.3327	19.3452	16.1315	15.7288	16.0789	17.766	16.7893	16.4878	16.1285	16.6167	15.7393	17.7895	17.3852	17.414	9	9	9	13.6245	13.8816	13.8408	9	9	9	9	9	9	9	9	9	9	9	9	9	9	9	9	9	9	18.9789	19.5574
19.8864	19.8846	19.7085	20.4253	20.0808	19.7922	20.0671	19.9179	19.8888	20.2161	20.114	20.0405	16.9035	17.0809	17.3803	18.1713	17.9961	18.2212	17.4548	17.7281	16.4186	18.6791	18.8456	18.8123	9	9	9	14.7042	15.4878	14.9353	9	9	9	12.0897	12.3847	13.0438	9	9	9	9	9	9	9	9	9	9	9	9	19.8265	20.0995
19.7403	19.1036	19.2876	19.1539	18.9881	19.0386	19.1357	19.1573	19.1968	19.3043	19.4229	19.2848	18.1648	18.3758	18.2784	18.3802	18.5633	18.3104	18.2084	18.2825	18.1432	18.8995	18.7959	18.6087	9	9	9	15.2214	16.0873	15.7644	9	9	9	11.1158	13.8363	14.5275	9	9	9	9	9	9	9	9	9	9	9	9	19.3772	19.0602
13.8043	13.5918	9	12.6603	11.452	9	13.3706	12.2184	13.0088	13.9139	14.0555	13.5365	13.1601	13.6192	13.7141	14.3285	14.4316	14.4763	14.0896	13.9943	13.7909	14.1243	13.8393	13.888	9	9	9	9	9	9	9	9	9	9	9	9	9	9	9	9	9	9	9	9	9	9	9	9	12.132	11.0374
18.2427	18.2103	18.1919	18.3955	18.4759	18.3754	18.6958	18.6304	18.5095	18.6973	18.5074	18.576	16.2128	16.4243	16.4476	17.2223	17.3236	17.1561	16.7431	16.5308	16.2592	17.9893	18.0593	17.8135	9	9	9	15.2099	15.2608	15.4741	9	9	9	11.6985	12.1029	9	9	9	9	10.8954	11.8082	10.7448	9	9	9	9	9	9	18.215	18.4156
19.1557	18.6431	18.706	17.9407	17.8811	17.8849	18.946	18.7668	18.7208	18.862	19.0191	18.7135	17.7037	18.052	18.2289	18.6215	18.3845	18.2168	18.6847	18.4661	18.2756	18.6799	18.6826	18.4869	9	9	9	14.6491	14.7885	14.7682	9	9	9	12.8131	13.3696	13.6261	9	9	9	9	9	9	9	9	9	9	9	9	18.835	17.9022
18.4474	18.6056	18.4634	18.2509	18.3437	18.3152	18.3414	18.5027	18.4286	18.6257	18.8876	18.7852	16.9642	17.4655	17.507	17.6267	17.7605	17.8952	17.5267	17.5739	17.4262	17.8381	18.0404	18.1152	9	9	9	11.8958	14.0895	13.7907	9	9	9	9	9	12.743	9	9	9	9	9	9	9	9	9	9	9	9	18.5054	18.3033
18.16	18.1728	18.054	19.3191	19.3468	19.3182	18.7303	18.6284	18.5033	18.7875	18.8516	18.8032	15.2618	16.232	14.9739	18.8219	18.6073	18.7794	14.9997	15.8874	15.6601	18.029	17.9085	18.1713	9	9	9	11.6887	12.9324	12.4407	9	9	10.6665	12.8275	11.8278	11.4984	9	9	9	9	9	9	9	9	9	9	9	9	18.1289	19.328
18.1079	17.7893	17.8726	18.0339	18.1429	18.1393	17.7866	17.8101	17.7865	18.1097	18.179	18.1334	17.8286	17.8257	17.0385	18.6505	18.4808	18.3793	17.3926	17.4351	17.4314	18.9593	18.8736	18.7574	9	9	10.2207	15.2208	15.6521	15.3561	9	10.3357	10.1344	12.9098	9	13.3809	9	9	10.2022	10.7493	11.2979	11.5398	10.3316	10.8003	9	10.4085	9	9	17.9233	18.1054
19.4882	19.4761	19.6356	19.4715	19.4394	19.3271	19.6053	19.0364	19.5568	19.4288	19.4829	19.4348	17.8081	17.2551	17.5316	18.5608	18.519	18.5528	17.7383	17.2283	17.705	18.0621	17.962	18.4564	9	9	9	14.2291	14.7095	13.9264	9	9	9	13.2848	14.1955	13.8069	9	9	9	9	9	9	9	9	9	9	9	9	19.5333	19.4127
18.4148	18.5519	18.6543	18.6783	18.5424	18.505	18.8703	19.2523	19.2186	18.5639	18.8212	18.9922	15.8174	16.614	17.3422	17.978	18.2085	18.3385	17.2488	17.6113	17.8911	18.3677	19.1113	18.5046	9	9	9	14.1486	14.8375	15.3879	9	9	9	9	9	10.5606	9	9	9	9	9	9	9	9	9	9	9	9	18.5403	18.5752
18.9117	18.9431	19.0856	18.5047	18.0645	17.6983	18.9042	18.8267	18.9616	18.7744	18.806	18.6411	18.4119	18.3383	18.5853	17.1993	18.1624	18.2849	18.2179	18.3481	18.0225	18.1531	18.1921	18.4223	9	12.8542	14.4635	17.0204	17.4045	17.5211	9	12.326	12.2228	13.2191	13.6549	15.3247	9	9	9	10.9129	13.6169	13.5625	9	10.9046	9	9	9	9	18.9801	18.0892
18.1085	18.3179	18.1926	18.2031	18.2426	18.333	18.1057	17.9859	17.9853	18.3647	18.5289	18.3162	16.4974	16.8621	17.1759	17.6666	17.1014	16.954	17.3637	16.8052	17.2486	17.685	17.7271	17.5638	9	9	9	12.8925	13.3005	13.2626	9	9	9	9	10.941	11.6561	9	9	9	9	9	9	9	9	9	9	9	9	18.2063	18.2596
19.0618	19.1435	19.4434	18.1588	18.8073	18.9947	18.4445	18.8722	19.0341	18.5973	18.7667	19.127	20.2636	20.2933	20.6314	20.171	20.4427	20.5234	20.4183	20.6865	20.6652	20.3201	20.5742	20.4113	14.8869	15.2344	15.4825	17.5178	17.9371	17.7114	15.2573	15.6532	15.6389	17.3097	17.7352	17.7686	9	10.7049	9	9	9	9	12.4206	12.2919	12.2514	9	9	11.4783	19.2162	18.6536
18.3437	19.0325	17.7158	19.2536	19.0446	17.6671	18.989	18.9926	19.1414	19.9059	19.2769	19.4045	17.3576	17.6587	17.1269	18.4695	18.4064	18.4248	17.9272	17.4273	17.8531	18.4803	18.5443	18.6428	9	9	9	14.3004	15.4914	13.1972	9	9	10.6803	13.9586	13.5507	14.0771	9	9	9	9	9	9	9	9	9	9	9	9	18.364	18.6551
17.3913	16.5393	16.5258	17.9005	17.8242	17.717	18.1859	17.672	17.971	17.9605	17.8208	17.9008	17.41	17.5262	17.2449	17.4513	17.2738	17.447	17.8467	17.6204	17.4656	17.7155	18.1256	18.0179	11.2344	11.5933	12.8194	16.1325	16.1491	15.7992	11.9088	12.4097	11.0554	14.6981	14.9741	14.856	9	9	9	9	9	10.2171	9	9	10.5678	9	9	10.2774	16.8188	17.8139
18.031	18.0832	18.2993	17.2154	17.901	17.8778	17.689	17.746	18.0154	17.5907	17.9803	18.0006	17.2855	17.6433	17.8084	17.865	17.7273	18.1831	17.6294	17.8821	17.8952	18.0738	18.3079	18.3206	9	9	9	14.1169	13.9897	12.385	9	9	9	12.2076	12.1122	10.0792	9	9	9	9	9	9	9	9	9	9	9	9	18.1378	17.6648
18.5175	18.4436	18.5682	17.5331	17.7085	17.7663	18.1186	17.9584	17.9298	17.6972	17.9342	17.5094	18.1019	18.0325	18.2847	18.3139	18.2979	18.2517	17.6848	18.1149	17.891	18.181	18.3622	18.0145	9	9	9	14.5347	15.0777	14.8883	9	9	9	9	13.9294	13.1084	9	9	9	9	9	9	9	9	9	9	9	9	18.5098	17.6693
19.1075	18.183	18.4536	16.9849	17.1296	17.1495	18.1509	17.9508	17.9403	17.722	18.0087	17.8939	19.6589	19.5608	19.578	18.9243	18.5339	18.7609	19.4739	19.2407	19.3648	19.2283	19.1513	19.2987	19.676	19.7362	20.2595	19.1121	19.2173	19.0999	19.6594	19.8444	19.9343	19.6742	20.0688	20.268	20.0309	20.3492	20.3666	19.4733	19.6746	19.6703	19.9496	20.1512	20.1336	19.5039	19.71	19.7927	18.5814	17.088
18.5796	18.9102	18.901	18.3281	17.8914	17.9586	18.1743	18.1413	18.0038	18.2681	18.2984	18.4515	17.9407	18.049	18.3835	18.0548	18.0665	18.0716	18.0208	18.2509	18.1646	18.0778	18.3162	18.6369	9	9	9	11.4161	14.1098	11.9078	9	9	9	9	9	9	9	9	9	9	9	9	9	9	9	9	9	9	18.7969	18.0594
18.2134	18.7317	18.7445	18.7459	19.0278	19.175	18.063	18.6049	18.5577	18.6609	18.9783	19.0674	17.1496	17.4353	17.9686	18.2112	18.5606	18.6258	17.9174	18.4122	18.0151	18.5394	18.835	18.8751	9	9	9	13.4211	14.4881	14.059	9	9	9	11.9917	13.2768	14.2456	9	9	9	9	9	9	9	9	9	9	9	9	18.5632	18.9829
20.8417	20.3671	20.4892	20.2253	20.1644	20.3094	20.6001	20.5147	20.3036	20.4487	20.3832	20.3657	22.8165	22.6047	22.6009	22.6706	22.5498	22.16	22.7752	22.7665	22.5411	22.6835	22.5871	22.4267	17.2119	17.5397	17.7427	19.5483	19.6283	19.3571	17.0254	17.4297	17.3219	19.1891	19.3654	19.3292	12.2389	14.5328	14.0392	15.5563	15.5779	15.0723	15.3744	15.617	15.5732	12.1316	14.4964	14.3683	20.566	20.233
18.5782	18.4648	18.4385	17.9146	18.1328	18.0386	17.7547	17.999	18.1491	18.5151	18.3746	18.4839	17.2928	17.4301	17.3925	18.0388	18.0954	18.0959	17.4783	17.8152	17.4841	18.3712	18.3326	18.3671	9	9	9	15.3111	16.5329	16.0497	9	9	9	13.8894	14.1267	14.2772	9	9	9	9	9	9	9	9	9	9	9	9	18.4939	18.0287
18.7018	18.651	18.6672	19.6152	19.5775	19.5799	18.6386	18.8029	18.7603	19.1521	19.0542	19.2325	16.6117	17.0152	16.6408	17.8943	18.0127	18.2655	16.9323	17.1878	17.0367	17.9362	18.167	18.275	9	9	9	12.7824	13.5022	12.1105	9	9	9	10.6592	9	10.8438	9	9	9	9	9	9	9	9	9	9	9	9	18.6733	19.5909
20.0815	20.1241	19.8861	20.2825	20.5619	20.377	19.806	19.8628	19.8028	19.7881	19.9508	19.8464	17.187	17.6666	18.0089	18.0069	18.0659	17.9657	17.271	17.631	17.5913	17.9373	18.0688	17.6965	13.0616	13.8896	14.3718	16.9962	17.5548	17.3721	9	10.7377	12.3386	14.0539	15.1255	14.8086	9	9	10.6153	11.7437	13.3707	11.1249	9	9	9	9	9	9	20.0306	20.4071
19.2293	18.8192	18.7816	20.1697	20.1192	20.017	19.6609	19.4791	19.4101	19.4586	19.5383	19.7643	17.4426	17.2299	17.2601	18.5286	18.7062	18.6045	17.3267	17.7736	17.902	19.4714	19.6825	19.6336	9	11.957	12.1573	15.5461	16.2151	16.0044	9	9	12.071	12.3472	14.438	14.699	9	9	9	9	9	11.3002	9	9	9	9	9	11.9142	18.9433	20.102
19.0002	18.9211	19.0144	18.9298	18.6694	18.9015	18.9971	18.9132	19.0323	18.926	18.5546	18.9284	18.0264	18.2185	18.0324	18.3418	18.2459	18.1886	18.3906	18.3507	18.2838	18.632	18.7238	18.6566	9	9	9	13.8996	11.8657	9	9	9	9	12.4615	13.7081	9	9	9	9	9	9	9	9	9	9	9	9	9	18.9786	18.8336
17.2133	17.023	17.14	14.9756	16.3954	15.0971	17.9286	17.8502	17.7675	17.5913	17.7563	17.6731	16.7415	16.7259	16.7063	17.6966	17.5172	17.476	17.4576	17.3418	17.3991	17.3424	17.1981	17.1427	14.254	14.9678	14.9964	18.3627	18.9268	18.7748	11.8255	12.128	12.2373	14.8159	15.33	15.4656	12.9669	12.9506	13.3256	15.4618	15.7144	16.1811	9	11.7473	9	9	10.5986	9	17.1255	15.4894
19.0278	18.7428	18.47	18.8293	18.6907	18.621	19.0088	18.7673	18.8122	18.9737	19.3175	19.1603	17.8376	17.8558	17.3862	17.9546	18.182	17.8537	17.6867	17.4786	18.38	18.0678	17.5468	17.8809	12.2334	13.6788	13.6427	16.3578	16.6837	16.5453	13.2773	9	9	13.1705	13.793	13.8836	9	9	9	12.2484	12.9955	13.343	9	9	9	9	9	9	18.7469	18.7137
18.2014	18.3393	18.3528	18.9677	19.1263	18.896	18.2299	18.4184	18.2991	17.9513	18.6606	18.8723	16.3594	16.7471	16.7264	17.678	18.1801	17.8149	17.1158	17.1746	17.3576	18.2584	18.6131	18.8425	9	9	9	14.5701	15.111	15.7764	9	9	10.41	9	12.9144	13.4108	9	9	9	9	9	9	9	9	9	9	9	9	18.2978	18.9966
17.321	18.3644	18.486	18.8945	18.2131	18.4786	18.5904	18.9009	19.0601	18.7468	18.8939	19.0876	18.3031	18.8173	18.205	18.5986	18.4963	19.1535	17.8969	18.5101	18.3552	19.5608	18.9973	19.116	9	9	9	9	12.8986	10.0901	9	9	9	11.6336	11.4317	12.7132	9	9	9	9	9	9	9	9	9	9	9	9	18.0571	18.5287
18.1483	18.249	17.9639	17.8529	18.0835	18.2368	18.3637	18.3179	18.3682	18.5224	18.7572	18.543	19.2284	19.4373	19.3543	19.2667	19.0107	19.0473	19.9309	19.6626	19.4244	19.8045	19.8469	19.7592	9	11.3086	12.0021	15.4924	15.5661	15.3188	11.6643	11.7734	11.8838	14.6834	14.8052	15.2384	9	9	9	9	9	9	9	9	9	9	9	9	18.1204	18.0577
17.8417	17.7249	18.037	18.1095	18.2949	18.4758	18.9538	19.1304	19.2994	19.0485	19.2827	19.2862	15.0557	15.3931	17.7243	15.9965	15.9544	16.778	15.397	15.2261	13.8975	17.4189	16.3548	16.2379	15.2118	16.1385	16.6625	19.5458	20.0243	19.8658	10.7546	11.9747	12.4763	15.548	15.8561	16.0792	12.8453	14.822	14.9237	16.1322	17.0037	16.9348	13.3385	12.8001	13.8071	9	9	9	17.8679	18.2934
18.9037	18.7605	18.5808	18.7903	18.214	18.4801	18.4597	18.3066	18.5027	18.7495	18.5849	18.8385	17.3908	17.7373	17.3254	17.7225	17.6028	17.6001	17.525	17.4883	17.2147	18.3956	18.6491	18.3047	9	9	9	15.9498	17.1635	16.4107	9	9	9	12.6684	12.7356	13.19	9	9	9	9	9	9	9	9	9	9	9	9	18.7483	18.4948
19.8473	19.301	19.5726	18.9392	19.0127	19.0819	19.4681	18.962	19.2399	19.6497	19.5143	19.4468	17.2795	17.5826	17.5703	18.2754	18.2605	18.1011	17.4824	17.9065	18.1131	18.0332	18.1701	17.8721	13.6681	14.4323	14.6283	18.5415	18.8161	18.7406	9	12.4822	11.4542	14.7323	15.607	16.3143	9	9	9	14.2934	14.9649	14.8812	9	9	9	9	9	9	19.5736	19.0113
19.0691	19.1416	19.16	18.6511	18.5189	18.7511	18.9058	18.7651	19.0381	18.9872	19.3958	19.3988	16.5236	16.1647	16.6417	17.1079	17.3316	17.05	17.2122	16.6809	17.0908	17.2192	17.4441	17.4644	9	9	9	13.9123	14.6127	14.4215	9	9	9	12.2191	12.3709	12.113	9	9	9	9	9	9	9	9	9	9	9	9	19.1236	18.6404
18.4366	18.1197	18.4807	17.759	18.1096	18.1825	18.7324	18.2387	18.5164	18.3404	18.4381	18.2557	17.5434	17.795	17.6194	17.4614	17.8013	17.4088	17.5967	17.5279	17.5629	16.7653	16.709	17.2369	10.9038	11.6344	13.7716	13.2655	15.2012	14.6115	9	9	9	9	11.5144	12.8482	9	11.815	12.759	9	13.0028	13.1597	12.1173	12.2173	13.3622	9	9	9	18.3457	18.017
18.593	18.4868	18.5672	18.1252	18.2172	18.1831	18.2773	18.348	18.3022	18.531	18.66	18.7619	17.6891	18.1767	18.1534	18.2539	18.1734	18.442	17.886	18.302	18.3902	18.0037	18.0359	18.2846	9	9	9	15.0158	13.2062	13.4089	9	9	9	11.6497	12.0337	12.5889	9	9	9	9	9	9	9	9	9	9	9	9	18.549	18.1751
18.3272	18.2086	18.4777	19.9162	19.8202	19.794	18.5316	18.6868	18.6503	18.9179	19.031	18.9951	16.053	16.3841	16.6323	17.3937	17.589	17.9676	16.0839	16.5532	16.7016	18.1663	18.3867	18.3135	9	9	9	15.2429	15.853	15.8878	9	9	10.1883	12.897	13.2793	14.087	9	9	9	9	9	9	9	9	9	9	9	9	18.3378	19.8434
18.2992	17.4873	18.1525	19.2288	19.2243	19.069	18.3728	18.1303	18.3596	18.9434	19.0231	18.5141	16.78	15.6837	15.8842	15.9406	17.3087	17.2447	16.4296	16.3345	17.0522	18.0501	17.6219	17.7348	9	9	11.261	14.0277	14.2562	14.4966	9	10.1298	11.8825	12.9618	12.6882	14.078	9	9	9	9	13.5479	12.2726	9	9	9	9	11.7722	9	17.9797	19.1741
18.3478	18.013	18.4544	19.7754	18.077	18.2927	19.0681	17.6564	19.1369	18.0841	18.3358	18.3384	15.8889	17.5959	16.7942	17.565	17.5203	18.064	17.6726	16.8704	16.581	18.2623	18.2999	18.3221	9	9	9	14.3874	15.0774	14.9307	9	9	9	11.5613	12.5006	14.2234	9	9	9	9	9	9	9	9	9	9	9	9	18.2717	18.715
17.1834	17.8748	17.6996	18.2932	18.4418	18.6148	16.9883	17.4856	17.7027	18.3373	18.5102	18.6464	16.8135	17.4762	17.6802	18.3079	18.5676	18.4921	17.6039	18.2802	18.1785	18.2757	18.6983	18.7198	9	9	9	10.1051	9	9	9	9	9	11.5495	12.0404	12.7474	9	9	9	9	9	9	9	9	9	9	9	9	17.5859	18.4499
19.1925	19.0576	19.2247	19.7686	20.0128	19.922	19.2601	19.1657	19.2336	20.2236	20.2668	20.1507	15.7178	16.5012	16.5395	17.4026	17.6136	17.6007	17.0253	17.2343	17.0077	17.6775	17.8052	17.4713	9	9	9	9	13.9232	13.958	9	9	9	9	11.2907	9	9	9	9	9	9	9	9	9	9	9	9	9	19.1582	19.9011
16.657	16.29	15.9275	17.1	17.0644	16.5131	16.6396	16.4029	16.0643	16.7191	16.6233	16.2217	18.7743	18.9498	18.5974	18.7884	18.8348	18.5952	18.7119	18.8741	18.6016	18.7831	18.5081	18.6116	9	11.0192	11.3184	14.5341	14.9392	15.0902	9	11.936	12.2754	14.7856	15.0139	15.0054	9	9	9	9	9	9	9	9	9	9	9	9	16.2915	16.8925
16.1454	15.9785	15.9659	15.8924	15.8076	16.4326	17.8013	17.956	17.2396	17.287	17.436	17.5074	17.4025	17.3568	17.4804	17.2482	16.7666	16.755	17.2679	17.5166	16.9792	15.8691	16.1044	17.4194	16.6628	17.5283	17.8784	19.5296	19.7888	19.6784	13.9763	15.8678	16.0318	17.6804	18.1323	18.0847	15.2019	16.5957	16.5505	18.856	19.3023	19.353	15.5653	16.2937	16.1932	16.448	17.1123	17.0554	16.0299	16.0442
19.1165	18.9476	18.855	19.0864	19.1909	19.3822	18.7142	18.6159	18.7275	19.0166	18.9926	19.1359	16.8349	16.8988	17.1392	17.7075	17.6802	17.8031	17.2508	17.4893	17.3731	17.9146	17.6787	17.9353	9	10.4398	9	14.5106	14.9526	14.6776	9	9	9	13.0126	13.3571	13.817	9	9	9	9	9	9	9	9	9	9	9	9	18.973	19.2199
17.7049	17.341	17.2005	16.9879	17.2064	17.5014	17.6106	17.7299	17.708	17.8474	18.0758	17.5739	17.3661	17.2027	17.1571	18.0776	17.3811	17.6824	17.5007	17.2584	17.1601	17.9591	18.062	18.2737	9	9	9	10.7108	13.0899	13.1413	9	9	9	12.3706	13.8864	13.7921	9	9	9	9	9	9	9	9	9	9	9	9	17.4154	17.2319
17.4937	16.7582	16.8835	18.2016	18.2575	18.2191	17.9008	17.7966	17.7495	18.0363	17.7134	17.7849	17.1849	17.335	17.2211	17.4351	17.131	17.5111	17.6578	17.4737	17.4812	15.8098	16.0582	16.268	15.2561	16.5532	16.632	18.3416	18.5652	18.1987	14.136	14.6829	14.3321	16.1624	16.4691	16.3779	14.5987	15.8339	15.4542	16.9837	17.2842	17.3152	14.9799	15.6859	16.1143	11.7032	14.1951	13.9854	17.0451	18.226
17.13	16.9759	16.6929	17.9834	17.8902	17.4642	16.8894	17.0756	16.8261	17.1645	17.227	17.089	18.7513	18.8013	19.0478	19.7068	19.6556	19.5379	19.4051	19.3859	19.1336	19.9096	19.6452	19.9054	13.0677	13.3887	14.242	16.5688	15.8985	16.7523	13.6949	13.5637	13.772	16.0533	16.2475	16.535	9	9	9	9	9	9	10.8016	11.3006	11.508	9	9	9	16.9329	17.7793
17.69	17.9075	17.9571	17.7881	17.9906	17.81	18.1214	18.1594	18.0385	17.8076	18.1282	17.9322	17.0509	17.4269	17.4344	17.8052	18.1626	18.1314	17.2437	17.7592	17.8532	18.8536	18.8788	18.845	9	9	9	12.9899	14.5283	14.6784	9	9	9	9	11.506	13.1407	9	9	9	9	9	9	9	9	9	9	9	9	17.8515	17.8629
15.9462	16.3397	16.4568	15.5724	15.5042	14.9435	16.0305	16.2948	16.2782	16.3891	16.8476	16.522	18.1519	18.0232	18.5499	18.5866	18.7611	18.3548	18.4306	18.5111	18.7639	18.6917	18.7057	18.2112	10.2328	11.9801	11.3887	15.9261	16.1428	16.1149	11.6182	12.8385	11.7962	15.0947	15.6168	15.5869	9	9	9	9	9	9	9	9	9	9	9	9	16.2476	15.3401
17.4812	17.063	17.281	17.6469	17.205	17.3812	17.473	17.1231	17.4774	17.9221	17.8736	17.9171	16.1992	16.4611	16.1647	17.1692	17.3152	17.2236	16.6219	16.7129	17.0709	17.9881	17.8734	17.834	9	9	9	13.2586	14.1219	12.9394	9	9	9	9	12.2587	11.8918	9	9	9	9	9	9	9	9	9	9	9	9	17.2751	17.411
18.0104	18.0192	18.1108	18.7442	18.91	18.9069	17.9567	18.0976	18.1417	18.4493	18.6322	19.7184	17.9516	18.414	18.5535	18.3665	18.5077	18.5911	17.8841	18.7073	18.6424	18.9162	18.9992	18.9779	13.826	14.3408	14.3081	14.8275	17.0971	16.8959	13.3794	13.7286	14.04	15.5769	15.5915	15.989	13.6573	14.4843	14.3094	12.729	12.9663	13.3511	13.9577	14.0383	14.1097	13.2819	13.1474	13.0058	18.0468	18.8537
18.5875	18.9297	18.6279	18.6763	18.8456	18.7257	18.6589	18.782	18.8539	18.7751	18.5585	18.5689	16.0642	16.0291	16.3141	17.0676	17.1072	16.9702	16.0275	16.158	16.2179	16.6297	16.4056	16.5901	9	9	9	11.8772	13.1709	12.5908	9	9	9	9	9	9	9	9	9	9	9	9	9	9	9	9	9	9	18.7151	18.7492
18.1308	17.9945	17.7022	18.6178	18.7446	18.7148	18.54	18.5651	18.5972	18.3897	18.8046	18.5223	16.5387	17.0604	16.9439	17.7046	17.6038	17.499	16.8645	16.997	16.6528	17.9985	17.8029	18.0139	9	9	9	9	11.5442	13.3757	9	9	9	9	9	9	9	9	9	9	9	9	9	9	9	9	9	9	17.9425	18.6924
19.4043	19.2848	19.245	18.302	18.2936	18.2527	18.9672	18.8869	18.9648	19.058	19.3372	19.3347	18.6194	18.7686	18.5768	19.1689	19.0324	19.0803	19.0437	21.1457	18.9247	19.4531	19.5182	19.4413	9	19.6726	9	14.9913	15.0142	14.9447	9	9	17.6742	13.9955	14.2902	14.5051	9	9	10.9353	9	9	9	9	9	9	9	9	9	19.3114	18.2828
19.4038	19.1624	19.0991	19.0136	18.9454	19.1051	19.0487	19.0286	19.0101	19.2847	19.3671	19.3748	16.3479	17.1066	16.6618	17.4899	17.5273	17.3977	17.1863	16.7345	16.7649	17.6962	17.58	17.3292	9	9	9	9	10.701	9	9	9	9	9	9	9	9	9	9	9	9	9	9	9	9	9	9	9	19.2218	19.0214
18.6894	18.7234	18.7404	18.7305	18.565	18.7274	18.7635	19.0465	18.9437	19.1393	19.2636	18.8136	17.1134	17.7294	16.582	17.7605	17.2235	17.4645	17.9493	18.4985	17.9967	18.4899	19.0992	18.5445	9	9	9	15.7038	16.8452	16.6979	9	11.9491	13.0348	14.2144	15.2779	16.0234	9	9	9	9	9	9	9	9	9	9	9	9	18.7177	18.6743
18.0585	17.921	18.2603	16.8169	16.9974	17.3212	17.4949	17.4141	17.8261	17.6978	18.0109	17.8945	18.1128	18.703	18.741	18.2218	18.4431	18.813	18.5075	18.5702	18.603	18.6301	18.7908	18.9641	9	9	9	10.7415	12.5362	12.4429	9	9	9	9	12.2127	13.0805	9	9	9	9	9	9	9	9	9	9	9	9	18.0799	17.0452
18.3482	18.3555	18.2477	18.153	18.2849	18.1916	18.1951	18.3228	18.1698	18.0516	18.0503	18.1957	17.1258	16.9374	16.9317	18.1855	18.1335	18.091	17.7228	17.6647	17.6769	18.0404	18.3061	18.7307	9	9	9	14.7023	15.7211	15.4808	9	9	9	13.8738	13.0814	13.4724	9	9	9	9	9	9	9	9	9	9	9	9	18.3172	18.2098
18.9495	18.9349	18.9844	19.208	19.2697	19.3057	19.284	19.2578	19.1913	19.3948	19.5083	19.467	18.1325	18.0616	18.0578	18.7517	18.9222	18.8764	18.5878	18.4401	18.4633	18.7816	19.0511	19.1247	9	9	11.1011	14.7742	14.1224	14.3067	9	9	9	11.3326	12.528	13.3088	9	9	9	9	9	10.8674	9	9	9	9	9	9	18.9563	19.2611
17.443	17.3593	17.213	17.1767	16.8934	16.9132	17.8046	17.6809	17.5724	17.8389	17.7988	17.719	18.0584	17.9649	18.06	18.2797	18.3422	18.0961	18.0523	18.0263	17.9088	18.286	18.2974	18.2722	9	10.4015	9	15.0626	15.8342	15.6547	9	9	9	12.2671	10.7616	11.8458	9	9	9	9	12.3766	12.7108	9	9	9	9	9	9	17.3384	16.9945
19.0255	19.3057	19.265	19.628	19.7282	19.7581	19.2263	19.3557	19.3858	19.3577	19.4684	19.5824	15.4418	16.3896	16.3426	16.5367	17.2512	17.1458	15.5468	16.3415	16.5847	17.0275	17.3736	17.3566	9	9	9	12.842	14.4172	14.3646	9	9	9	9	10.1134	11.7691	9	9	9	9	9	9	9	9	9	9	9	9	19.1987	19.7048
18.2072	18.0077	17.6293	16.4549	16.2102	16.7152	17.9594	18.0612	17.9886	18.1217	17.8074	17.8739	18.1791	17.9134	17.8305	18.6048	17.9754	18.3388	17.7511	18.3031	17.8122	18.8761	18.7184	18.492	9	9	9	9	14.262	14.1735	9	9	9	9	9	9	9	9	9	9	10.4877	9	9	9	9	9	9	9	17.9481	16.4601
16.6327	17.0406	16.7529	16.7295	15.9183	16.6477	17.5639	17.7881	17.9467	17.7026	17.7224	17.7943	16.8605	17.2193	16.9951	16.961	17.2975	17.146	16.9372	16.9172	16.7811	16.4324	16.1504	16.1319	15.8665	16.5179	17.031	19.6841	19.8583	19.7627	9	12.7868	13.5583	15.7659	16.4014	16.2652	13.7185	15.339	15.4754	16.5454	16.9112	16.8567	13.9295	14.7337	14.7067	12.0605	11.1001	12.7665	16.8087	16.4318
18.7973	18.502	18.3383	17.9945	18.2731	18.2365	18.4064	18.2944	18.0848	18.8226	18.7115	18.5445	16.1628	16.4201	16.4498	17.4748	17.9369	17.4864	16.7255	16.385	16.6298	17.9405	18.3282	18.1684	9	9	9	15.161	15.2507	15.9012	9	9	9	10.9277	9	10.8449	9	9	9	9	9	9	9	9	9	9	9	9	18.5459	18.168
18.3099	18.3001	18.2836	18.2562	17.7783	17.6835	18.6862	18.6287	18.6401	18.3238	18.3032	18.4563	21.0144	21.1071	21.0601	20.5159	20.3485	20.3926	20.8533	20.8126	20.748	20.6546	20.7195	20.672	16.9365	17.3755	17.3505	17.7737	17.7884	17.563	16.268	16.7085	16.7097	17.8657	18.2793	18.3668	15.6584	16.266	16.2232	15.1481	15.937	15.9731	16.6089	16.9744	16.9111	15.7123	16.4135	16.2684	18.2979	17.906
18.4333	18.3131	18.8727	18.8568	18.5942	18.9049	18.5255	18.6505	18.6556	19.122	19.2304	19.1982	15.542	15.7582	15.571	17.6186	17.6444	17.5141	15.8298	16.2762	16.2827	17.6695	17.8455	17.8899	9	12.5389	15.8211	17.5589	18.2318	17.986	9	9	15.4251	9	12.6387	16.4623	9	16.0883	16.2392	9	16.2645	16.3839	9	15.7717	16.1211	15.8394	16.2371	16.3834	18.5397	18.7853
18.2917	17.8111	17.8909	18.3654	18.0021	18.4735	17.7537	17.6898	17.8074	17.852	18.1872	18.1105	17.1126	17.3596	17.7468	17.6037	18.0603	18.0985	17.3856	18.0706	17.7832	18.1971	18.5678	18.3485	9	9	9	14.0643	12.3231	12.3014	9	9	9	11.528	12.8803	12.9863	9	9	9	9	9	9	9	9	9	9	9	9	17.9979	18.2803
18.9332	18.6467	18.6621	18.7132	18.7084	18.8977	18.8446	19.0877	18.889	18.7008	18.7889	18.3901	15.4893	16.2761	16.1388	16.946	17.0534	16.8461	15.9462	16.3268	16.3121	18.0748	17.8697	18.5674	9	9	9	11.0089	9	9	9	9	9	9	9	9	9	9	9	9	9	9	9	9	9	9	9	9	18.7474	18.7731
18.079	18.1375	18.1989	17.2358	17.0624	17.2349	17.7401	17.9828	17.7944	18.099	18.1489	18.0414	21.2605	21.5612	21.4592	21.3175	21.4115	21.3723	21.4492	21.3763	21.3809	21.204	21.3867	21.3865	15.7272	16.1092	16.6174	17.1702	17.8409	17.5286	15.7017	16.1855	16.4147	17.5938	17.8272	17.925	14.9254	14.9863	15.1187	13.793	14.5087	14.9468	15.6107	15.5372	15.5506	14.4807	14.7472	15.2219	18.1385	17.1777
18.5373	17.6947	17.2956	18.2687	18.3341	18.4328	17.6504	16.981	17.5464	17.6179	17.8659	17.7174	18.3813	18.2655	18.3093	18.5383	18.3425	18.2472	18.4732	18.5353	18.462	18.9407	18.9868	18.6089	9	9	9	16.3186	16.3666	16.4821	11.0156	11.7121	9	15.0513	15.0283	15.9673	9	9	12.1542	9	9	9	9	9	9	9	9	9	17.8425	18.3452
17.1721	16.3963	16.5565	14.9095	15.7065	16.8054	16.2227	16.083	14.8837	16.0457	16.9639	16.6479	17.546	17.6355	17.4362	18.8305	18.753	18.3431	18.2194	18.0716	17.8744	19.1902	19.2169	19.1751	9	9	9	14.9723	15.3254	14.3191	9	9	9	11.3499	11.1364	9	9	9	9	9	9	9	9	9	9	9	9	9	16.7083	15.8071
18.8468	18.9988	18.7089	19.3199	19.3952	19.332	19.0895	19.121	19.0984	19.4962	19.6549	19.4728	15.4562	15.4813	15.8057	17.1606	17.457	17.4685	15.8575	16.1759	16.7946	17.783	17.8821	17.59	9	9	9	14.5376	15.1244	14.8692	9	9	9	9	9	9	9	9	9	9	9	9	9	9	9	9	9	9	18.8515	19.349
16.1226	20.3615	20.4202	14.2667	14.6705	15.079	20.7594	15.1087	15.1734	15.1929	15.6665	15.5749	21.4338	19.0429	18.8924	18.268	20.9778	21.0325	19.0389	21.5731	21.5342	18.3721	18.4162	18.3152	21.7942	21.9237	22.0605	21.5359	21.6455	21.6321	9	21.4596	21.6262	21.6579	14.5869	21.9117	21.7696	22.1037	22.1107	21.5945	21.7212	21.6872	21.884	21.9783	21.9599	21.7792	21.7078	21.8185	18.9681	14.6721
16.9384	17.0014	16.9287	17.6155	17.4762	17.6267	16.5576	17.328	17.4546	17.3269	17.2063	17.4551	17.7146	17.9186	17.9289	18.3661	18.2226	18.3631	18.3482	18.3037	18.2074	19.2235	19.1971	19.1339	11.535	10.9687	9	15.3931	15.6678	15.6213	12.0425	12.2978	12.492	13.9315	14.0819	14.2953	9	9	9	9	9	9	9	9	9	9	9	9	16.9562	17.5728
17.5041	17.3002	17.5118	17.5898	17.4849	17.8264	17.6065	17.7108	17.5151	17.8117	17.6732	17.3621	16.8091	16.8565	17.0001	17.7098	17.8172	17.8	16.571	17.2253	17.3516	17.4052	17.6002	17.8441	9	12.7137	12.9373	15.6219	15.8791	15.8418	11.8821	12.0812	11.5527	12.7591	13.4877	13.3651	9	11.9938	9	13.0895	13.4762	13.3886	11.111	11.7961	11.7975	10.7003	11.5073	11.1711	17.4387	17.6337
19.9052	19.5717	19.8807	19.2808	19.1543	19.2558	19.3125	19.4445	19.4137	19.5036	19.612	19.6938	16.0572	16.3008	16.2406	17.1705	17.0627	17.2429	16.0211	16.1698	16.3924	17.6129	17.2443	17.489	9	9	9	11.0384	12.1158	11.8272	9	9	9	9	9	9	9	9	9	9	9	9	9	9	9	9	9	9	19.7859	19.2303
17.5831	17.7007	17.7824	14.5486	15.7956	16.4614	17.4475	17.2577	17.162	16.0469	16.8323	16.9101	18.412	18.251	18.163	17.9018	18.2497	18.4852	18.7749	18.3497	18.6505	18.1014	18.429	18.0286	9	13.6328	13.7327	16.4785	16.8754	17.0661	9	13.8046	14.2469	16.3637	16.124	16.77	9	9	9	9	9	9	9	10.4582	9	9	11.1348	9	17.6887	15.6019
16.8025	17.6437	18.4938	17.6715	17.8076	17.7475	16.472	18.078	17.9497	18.0301	18.2151	18.2028	17.2414	17.837	18.2903	18.02	18.0947	18.4724	17.7271	18.4726	18.4606	18.1095	19.0156	18.8862	9	9	9	14.5036	15.6623	13.0332	9	9	12.4964	9	9	14.3041	9	9	9	9	9	9	9	9	9	9	9	9	17.6467	17.7422
20.0395	19.811	20.0733	19.7121	19.691	20.0564	20.2782	20.3136	20.3731	19.7969	20.0997	20.1122	16.7436	17.6653	17.4288	17.7644	18.0844	18.1186	17.3267	17.6345	18.0836	17.7116	17.4714	17.8596	9	9	9.93611	15.7605	16.088	16.0079	9	9	9	12.7874	11.6697	10.2203	9	9	9	9	10.6532	9	9	9	9	9	9	9	19.9746	19.8198
16.8342	18.0976	17.1418	18.1771	17.8603	18.2431	17.0394	17.4737	17.2798	16.8624	17.6787	18.3409	16.6076	16.5278	17.7553	16.6331	18.0241	17.902	17.3247	17.5803	17.7273	17.4002	17.8526	18.1293	9	9	9	9	9	10.142	9	9	9	9	9	10.5905	9	9	9	9	9	9	9	9	9	9	9	9	17.3579	18.0935
19.0593	18.7894	19.1179	17.956	17.9806	18.0266	18.5227	18.795	18.663	18.3053	18.1812	18.644	17.3454	17.8753	18.6097	17.0534	18.0987	18.0623	17.7429	17.6639	18.2788	16.8738	17.694	17.6533	16.304	16.6881	16.5571	11.3064	13.7424	13.5597	12.5122	14.95	9	9	16.0473	16.0852	13.1863	19.49	9	9	9	13.6921	9	17.5499	17.5869	9	9	12.0718	18.9889	17.9878
18.6841	18.2809	18.1696	18.254	18.1557	18.2279	18.8208	18.6784	18.517	18.8646	18.6578	18.6709	15.5653	15.8024	16.5173	17.6472	16.9347	17.1152	16.804	16.9512	16.8343	17.6713	17.6589	17.5378	9	9	9	15.1575	15.4308	15.5156	9	10.5375	10.7589	13.6401	13.6382	13.9481	9	9	9	9	9	9	9	9	9	9	9	9	18.3782	18.2125
18.705	18.7945	18.3641	19.8173	19.8671	19.6212	18.8705	19.0068	18.7812	19.1455	19.1128	19.0482	16.3637	16.0427	15.6589	17.7573	17.5698	17.2389	15.9928	16.0106	16.1464	18.452	18.1938	18.2038	9	9	9	13.5925	14.6372	14.4462	9	9	9	9	10.7073	10.9067	9	9	9	9	9	9	9	9	9	9	9	9	18.6212	19.7685
15.6419	15.8218	15.1586	15.4753	12.5193	14.535	16.3487	15.4303	15.9208	15.9446	16.4433	14.1881	18.0153	18.1294	17.9657	17.5589	17.5023	17.9822	17.8318	17.9788	17.9345	18.0383	18.1304	18.1015	9	9	9	14.5305	14.7637	14.9232	9	9	9	13.2042	12.739	12.5282	9	9	9	9	9	9	9	9	9	9	9	9	15.5408	14.1765
18.2187	17.7823	18.1125	18.2041	18.0787	18.1214	18.0153	17.8017	17.5522	18.4741	18.2675	18.2582	16.4567	16.6811	16.4685	17.2008	17.4879	17.3642	16.6015	16.8213	16.7001	17.7057	18.0648	18.0394	9	9	9	14.1854	14.5671	14.36	9	9	9	11.8088	11.9405	13.0933	9	9	9	9	9	9	9	9	9	9	9	9	18.0378	18.1347
18.4089	18.058	18.2338	17.9786	17.9417	17.9132	18.2344	18.4944	18.3555	18.3203	18.6236	18.5116	18.0218	18.0701	17.8984	18.6079	18.691	18.4067	18.3653	18.245	18.2076	18.6283	18.5951	18.5249	9	9	9	13.1634	12.8777	12.8257	9	9	9	9	11.3968	12.0503	9	9	9	9	9	9	9	9	9	9	9	9	18.2336	17.9445
17.7373	17.6955	17.8793	16.9597	17.0864	17.2577	17.7603	17.4456	17.6337	18.0285	18.0525	17.8548	17.2649	17.3703	17.5423	18.1518	18.2602	18.236	17.6682	17.8052	18.0152	18.048	18.3335	18.3731	9	9	9	9	12.4756	9	9	9	9	9	9	9	9	9	9	9	9	9	9	9	9	9	9	9	17.7707	17.1013
18.6278	18.8842	18.9313	19.3558	19.2979	19.2508	18.6722	18.9751	18.826	18.9957	19.0715	19.1265	16.5743	16.3185	16.1533	17.2804	17.5759	17.5461	16.9405	16.8529	16.5576	18.1241	18.0714	18.2517	9	9	9	16.0982	16.2271	16.025	9	9	9	11.4652	10.3437	9	9	9	9	9	9	9	9	9	9	9	9	9	18.8145	19.3015
17.2696	17.6918	17.4417	17.9993	18.2158	18.0674	17.5892	17.6002	17.6609	17.9479	17.7592	17.8465	16.1978	16.6012	16.5883	16.9574	17.2095	17.0528	16.7467	16.9257	17.0127	17.329	17.0477	17.2486	9	9	9	11.0185	9	9	9	9	9	9	9	9	9	9	9	9	9	9	9	9	9	9	9	9	17.4677	18.0941
18.467	18.3393	18.3014	18.876	19.4057	18.5952	18.5228	18.2746	18.3871	18.8227	18.9637	18.602	17.1706	17.3021	17.5357	18.328	18.738	18.5129	18.006	17.8208	18.0379	19.3466	18.7853	18.9851	9	9	9	13.6113	13.8836	14.9423	9	9	9	11.7691	12.1555	12.4466	9	9	9	9	9	9	9	9	9	9	9	9	18.3692	18.959
17.9311	17.916	17.6703	18.5408	18.4642	18.2737	18.6637	18.3135	18.4628	18.6768	18.6784	18.8292	16.1057	16.351	16.6034	16.7289	16.9958	17.294	16.7403	16.5847	16.9656	18.0275	17.994	17.8655	12.1727	12.7181	9	17.8864	18.4266	18.117	9	9	10.6209	13.4031	13.6916	13.6427	9	9	10.9485	13.5955	14.0989	13.6899	9	9	11.0246	9	9	9	17.8391	18.4262
17.3551	17.4865	17.5312	16.5818	16.7304	16.6937	17.41	17.5329	17.5166	17.4246	17.4578	17.4933	16.5155	16.4521	16.4794	16.5023	17.0485	16.8394	15.7198	16.0056	16.1718	16.4005	16.3749	16.8821	11.1968	13.1328	13.528	17.3288	17.8277	17.5622	9	9	9	13.3191	13.7861	14.0134	9	9	9	12.911	14.0873	13.314	9	9	9	9	9	9	17.4576	16.6686
16.2243	16.2139	16.202	17.3471	17.4464	17.4552	16.3143	16.8355	16.6555	17.1994	17.3673	16.8075	16.6666	17.0924	16.9897	17.4268	17.4824	17.5846	17.4036	17.348	17.2618	18.135	18.0299	18.2161	9	9	9	9	12.0614	12.7768	9	9	9	9	11.9005	11.3608	9	9	9	9	9	9	9	9	9	9	9	9	16.2134	17.4162
17.7269	17.9332	17.829	18.62	18.6541	18.6706	17.9083	18.4785	18.4624	18.524	18.4802	18.9464	16.9588	16.7149	17.2445	17.407	17.8829	17.8803	17.5224	17.6915	17.4539	17.8418	17.9835	17.7521	13.9751	13.7551	15.1601	18.376	18.5653	18.4165	12.6961	13.6666	13.4507	15.3394	15.9558	16.1055	9	12.3946	12.4784	15.2269	15.4527	15.5479	9	11.8655	12.2593	9	11.9872	12.2366	17.8297	18.6482
18.4904	18.8446	18.8361	18.9995	18.8989	18.9401	18.1069	18.474	18.4554	18.1763	18.5668	18.6525	16.6949	16.7315	16.8218	16.9839	16.7716	17.0657	17.0503	16.7439	16.6303	16.8955	17.2206	16.9867	9	9	9	9	11.3437	9	9	9	9	9	9	9	9	9	9	9	9	9	9	9	9	9	9	9	18.7237	18.9462
18.7306	18.6832	18.7499	19.4266	19.3282	19.4144	18.7407	18.639	18.7942	19.162	19.1088	19.2398	16.6488	16.8274	16.955	18.0353	17.8205	17.7817	17.0816	17.4412	17.2304	18.12	18.2007	18.2903	9	9	9	12.7368	13.2519	14.0357	9	9	9	10.679	11.0375	11.9307	9	9	9	9	9	9	9	9	9	9	9	9	18.7212	19.3898
18.7181	18.2396	18.4002	18.7842	18.7248	18.6575	18.6224	18.6009	18.672	19.0148	18.9418	19.0013	16.1821	16.5274	16.5402	17.5303	17.5178	17.4439	16.7188	16.891	16.2802	17.6112	18.1148	18.0611	9	9	9	15.4441	15.7498	15.5982	9	9	9	9	11.3682	9	9	9	9	9	9	9	9	9	9	9	9	9	18.4526	18.7221
18.2423	18.0573	18.2134	18.2132	17.9025	18.1469	18.1315	17.864	18.2518	18.2054	18.7455	18.7385	16.854	17.0628	17.1028	18.2971	18.3873	18.0903	17.4101	17.4026	17.2001	18.8204	18.9184	18.9587	9	9	9	15.6216	15.8666	15.7248	9	9	9	13.3266	13.4922	13.5589	9	9	9	9.83935	9.85496	9	9	9	9	9	9	9	18.171	18.0876
11.736	13.9519	14.0264	14.7509	15.5499	15.6059	13.2625	14.1991	14.5113	15.0313	15.6063	15.6957	17.44	17.8851	17.6352	18.0936	18.1599	18.2346	17.8552	17.8437	17.8865	18.4137	18.3657	18.1381	11.1803	12.188	12.6093	14.6661	15.2877	15.1526	11.5187	11.761	12.0564	14.7083	15.1738	15.283	9	9	9	9	9	9	9	9	9	9	9	9	13.2381	15.3022
17.6467	17.4039	17.8332	17.2595	18.2152	17.5318	17.2363	18.0174	17.8816	17.2548	18.1416	18.2753	16.497	16.8503	16.149	17.6171	17.8726	17.8078	17.3082	17.4885	17.6004	17.8149	17.5443	18.2535	11.553	11.6743	11.9825	17.3039	17.6643	17.4049	11.1693	11.3584	11.7718	15.5496	15.8639	16.0772	9	9	9	9	9	9	9	9	9	9	9	9	17.6279	17.6688
17.5337	17.2214	17.2154	17.7512	17.7708	17.7308	17.6572	17.6712	17.6872	17.7955	17.8236	17.8549	16.9662	16.8839	17.0015	17.6972	17.5731	17.5282	17.5203	17.7139	17.5138	18.1317	18.2733	18.1103	9	9	9	12.3016	13.9882	14.22	9	9	9	9	9	9	9	9	9	9	9	9	9	9	9	9	9	9	17.3235	17.7509
18.412	18.2845	18.365	17.9569	17.7538	17.9405	18.0114	18.0147	18.0632	18.2335	18.3578	18.2496	18.0724	18.4848	18.2126	18.2467	18.6	18.3862	18.6852	18.581	18.5672	18.6514	18.7849	18.6238	9	9	9	9	9	12.3299	9	9	9	9	9	12.4924	9	9	9	9	9	9	9	9	9	9	9	9	18.3538	17.8837
19.2158	19.0567	18.9911	19.0371	19.3381	19.2114	18.4306	18.5696	18.6071	18.4262	18.7719	19.0489	17.1526	17.1048	17.815	18.0929	18.1997	18.4121	17.3848	17.9434	17.5636	18.2893	18.3616	18.3884	12.2282	12.4183	13.7609	15.8897	16.4034	16.3241	9	9	9	14.7321	15.3134	15.0203	9	9	9	12.6443	13.5011	12.0444	9	9	9	9	9	9	19.0879	19.1955
18.9145	18.8143	19.1201	18.1156	17.9253	18.1158	18.7817	18.7731	18.6348	18.7067	18.9499	19.0785	17.9161	17.9677	17.8357	17.7247	18.0235	17.9213	17.8572	17.854	17.852	17.8008	17.6026	17.6505	9	9	9	9	11.4292	9	9	9	9	12.3289	9	9	9	9	9	9	9	9	9	9	9	9	9	9	18.9496	18.0522
17.7833	17.4371	17.5775	16.8321	16.7524	16.9269	18.1972	18.1312	18.1485	18.1301	18.0194	18.1811	16.1245	16.4161	16.3757	16.5782	16.5718	16.1823	16.2125	16.3043	15.9552	16.4656	16.3665	16.3818	13.4476	14.1951	14.373	18.8141	19.0826	18.9638	10.7413	9	10.9147	13.5316	14.4673	14.2914	13.2793	12.9363	12.6327	13.9981	14.4214	14.346	12.6249	12.9932	12.8248	9	9	9	17.5993	16.8371
17.3441	17.685	17.6767	17.7664	17.8123	17.9849	17.0165	17.5606	17.719	17.4704	18.0461	18.0185	16.6462	17.4278	17.3866	17.3497	17.8118	17.7636	17.0065	17.4559	17.706	17.7543	18.4732	18.2726	9	9	9	12.7063	13.4665	13.5261	9	9	9	9	9	11.9131	9	9	9	9	9	9	9	9	9	9	9	9	17.5686	17.8545
18.8447	18.4216	18.4493	17.6858	17.6362	17.6271	18.8533	18.6937	18.8089	18.7327	18.6741	18.5435	16.3198	16.7043	16.7064	16.9209	16.6964	16.154	16.1675	16.2323	16.3439	16.4982	16.2282	16.3405	16.3849	17.0037	17.3648	20.2233	20.4289	20.4046	10.9473	12.1241	11.866	14.2865	15.5234	15.9257	13.9342	15.1315	15.2541	17.332	17.7476	17.5862	12.7199	13.7827	14.1699	9	9	9	18.5718	17.6497
19.3774	19.6113	19.8589	19.1363	19.4865	19.6994	19.3114	19.8821	19.7449	19.2129	19.9353	19.8402	16.388	16.8233	17.2193	17.1177	17.7826	17.931	16.7393	17.1186	17.443	16.8997	17.6391	17.9223	9	12.412	13.0628	15.934	16.3511	15.9455	9	9	9	9	13.4552	13.8887	9	9	9	9	12.2892	12.0344	9	9	9	9	9	9	19.6159	19.4407
18.987	19.396	19.055	19.6292	19.5053	19.7263	19.322	19.357	19.2166	19.6343	19.7433	19.7556	16.3536	15.9565	16.6781	16.8996	17.4566	17.5189	15.7551	16.6828	16.8809	17.6534	17.5459	17.5795	9	9	9	12.6859	14.4031	14.2364	9	9	9	9	9	9	9	9	9	9	9	9	9	9	9	9	9	9	19.146	19.6202
19.4555	18.7592	18.9119	18.3306	18.3831	18.2779	19.4274	19.0627	19.044	19.0653	18.6027	19.1017	16.2428	16.2894	16.5926	16.9512	16.5435	16.819	16.9294	16.8763	17.2826	17.5618	17.4687	17.4959	9	9	9	12.2464	9	9	9	9	9	9	9	9	9	9	9	9	9	9	9	9	9	9	9	9	19.0422	18.3305
18.8828	19.1007	19.1375	18.996	18.9152	19.2899	19.7092	19.6961	19.7223	19.3308	19.3856	19.5178	16.3328	16.7911	17.3154	17.1543	17.7459	17.2266	16.4107	17.4345	17.2686	16.4605	17.7052	17.2781	9	9	12.2068	15.4351	15.2947	15.216	9	9	9	14.1223	10.4081	13.4331	9	9	9	9	9	9	9	9	9	9	9	9	19.0403	19.067
18.445	18.0135	18.0818	17.2748	17.4979	17.8203	17.7499	17.9897	17.8387	17.7107	17.932	18.035	18.2624	18.4371	18.3845	17.4762	17.9245	17.7054	17.9847	18.0579	17.741	17.6246	17.4447	17.7991	9	11.5943	11.8346	15.3571	15.5948	15.521	9	11.1695	10.7279	14.2874	14.3994	14.7512	9	9	9	9	9	9	9	9	9	9	9	9	18.1801	17.531
19.0342	18.9949	18.931	19.02	18.873	18.8319	18.7363	18.6404	18.6009	18.7851	19.0678	18.7139	17.9609	18.053	18.0333	18.5177	18.517	18.4191	18.117	18.1915	18.1686	18.9834	19.1587	19.0428	9	10.5529	10.7845	16.5757	17.3576	17.2099	9	11.702	9	14.6926	13.9257	14.0488	9	9	9	9	9	9	9	10.8753	9	9	9	9	18.9867	18.9083
18.8594	18.6111	18.5837	18.6307	18.2836	18.5138	18.3482	18.4225	18.5495	18.2671	18.5582	18.6022	18.073	17.9474	18.0349	17.7259	17.5565	17.5603	18.2001	18.2386	18.0386	18.5457	18.529	18.4776	17.2749	17.7214	17.7591	17.5913	17.5531	17.554	17.1312	17.4453	17.5116	17.0448	17.3359	17.3977	17.0838	17.7768	17.6751	16.7171	16.9643	17.0573	17.3469	17.5975	17.6902	17.3969	17.3229	17.4301	18.6847	18.476
17.0161	16.2541	16.4266	18.014	17.9313	18.203	17.1956	17.164	16.8061	17.2166	17.593	17.0077	17.3321	17.0779	17.67	18.5542	18.2483	18.5894	17.7142	17.5408	17.6772	18.9563	18.9404	18.6847	9	9	9	14.3409	15.8686	15.747	9	9	9	12.9876	13.7314	14.196	9	9	9	9	9	9	9	9	9	9	9	9	16.5656	18.0494
19.0417	18.8185	19.0222	16.0572	15.6953	15.8124	19.3457	18.9552	19.1616	18.9486	18.7249	18.8838	18.4569	18.6204	18.599	19.223	19.4143	19.2836	19.8343	19.8994	19.8741	20.1226	20.5587	20.4603	9	9	9	16.859	16.7874	16.5306	9	9	9	14.8671	15.0334	14.2172	9	9	9	12.3935	13.7399	12.1295	9	9	9	9	9	9	18.9608	15.855
14.0628	14.5138	15.0366	14.8562	14.7457	14.5406	14.5599	14.9629	14.6114	15.5813	15.2117	14.6701	18.1112	18.2692	18.2076	17.5675	17.7409	18.1028	18.2906	18.4624	18.5179	17.9601	18.2754	18.3735	11.1586	11.7433	12.6659	15.2289	16.4916	15.6894	12.822	13.2481	13.2046	15.7438	15.5778	16.3293	9	9	9	9	9	9	9	9	9	9	9	9	14.5377	14.7141
20.4002	20.4093	20.3002	19.5546	19.5506	19.4924	20.9411	20.8234	20.8839	20.4711	20.3996	20.5266	20.0996	20.2364	20.1376	19.8423	19.8889	19.9518	19.7926	19.8827	19.9275	19.2386	19.3917	19.5443	18.9585	19.2916	19.3282	21.5737	21.6463	21.333	16.924	17.5075	17.4679	18.8539	19.2102	19.2887	17.929	18.3601	17.9618	19.6345	19.7514	19.5228	16.86	17.3613	17.0029	16.006	16.5788	16.3876	20.3699	19.5325
16.7969	16.0115	15.455	16.7746	17.0623	16.6632	16.8328	16.0449	15.7919	16.9211	16.9517	16.829	17.5261	17.8849	17.7824	17.1468	17.2206	16.8539	17.5789	17.7545	17.2446	16.5279	16.4103	16.1454	16.0192	16.311	16.6813	19.3739	19.4871	19.5386	14.4712	14.5691	14.5175	16.2815	16.4957	16.5815	14.8588	15.3993	15.4498	17.1089	17.5304	17.4469	15.3277	15.553	15.5464	14.5509	14.7578	14.7681	16.0878	16.8334
17.2252	17.1974	17.6367	15.9233	16.4205	16.441	17.3909	17.6258	17.4423	17.205	17.5202	16.6555	18.2558	18.5628	18.4579	18.1765	18.412	18.2988	18.15	18.5886	18.3357	18.0005	18.403	18.2545	9	9	9	9	11.8608	12.0405	9	9	9	9	9	10.4664	9	9	11.4896	9	9	9	9	9	9	9	9	9	17.3531	16.2616
18.9364	19.4646	19.3011	18.1619	19.0238	19.3811	20.4543	20.8169	20.8069	19.0831	20.3393	20.3169	17.3102	16.6403	17.9993	17.7377	18.1902	18.2569	17.7139	17.9193	18.0941	18.4192	18.6513	18.4298	19.1585	19.6943	20.0301	20.7759	22.037	22.1216	16.8838	17.302	17.1792	19.3634	19.4558	19.5343	17.6822	18.7071	18.6114	19.9715	20.3589	20.3936	17.1599	17.4067	17.5446	16.5407	16.4903	16.3329	19.234	18.8556
17.8801	17.7993	17.8107	18.3271	18.1126	18.3308	18.1393	18.2485	18.2393	18.0472	18.3315	18.5009	15.4187	15.8781	16.1466	16.1184	16.9533	17.0334	16.215	16.557	16.5427	17.0363	17.1982	17.3036	9	9	9	11.886	14.0269	13.1831	9	9	9	9	10.1991	9	9	9	9	9	9	9	9	9	9	9	9	9	17.83	18.2568
18.5184	18.2912	18.2663	17.9582	17.8381	17.5747	18.3778	18.1861	18.5522	18.1585	18.3256	18.3504	16.817	17.7187	17.4543	17.8584	17.9289	17.8966	17.3959	17.9381	17.1518	18.0237	18.2473	17.9552	9	9	9	14.2821	14.4672	14.4825	9	9	9	12.2166	12.0224	12.1868	9	9	9	9	9	9	9	9	9	9	9	9	18.3586	17.7903
16.7498	16.9031	17.1678	18.7517	18.8581	19.0144	17.8693	17.6306	17.8287	18.3348	18.3442	18.5066	16.44	16.8986	15.4335	18.068	18.1033	18.2887	16.8394	17.2599	17.0347	18.4391	18.358	18.5086	11.4261	11.3427	11.5681	16.3811	17.1204	16.6049	9	9	9	13.9879	13.936	13.9929	10.4659	9	9	13.1911	12.9002	12.5315	12.6711	12.2933	12.5043	11.6174	11.3826	11.918	16.9402	18.8747
18.2742	18.4647	18.0899	17.7929	17.7842	17.795	18.14	18.1736	18.3062	17.8759	17.961	18.0312	16.9695	17.4301	17.1039	17.087	17.3513	16.8581	17.2322	17.3927	17.0063	17.0397	17.0442	17.1653	9	9	9	9	9	9	9	9	9	9	9	9	9	9	9	9	9	9	9	9	9	9	9	9	18.2762	17.7907
18.7521	18.8872	18.8159	18.9794	18.807	18.8713	19.2206	19.1231	19.1525	18.7522	18.7748	18.6485	17.3413	17.3485	17.0083	17.2304	17.3689	17.5351	16.9216	17.3277	16.9178	17.8281	17.6972	17.6077	9	9	9	10.7761	12.7454	12.3474	9	9	9	9	9	9	9	9	9	9	9	9	9	9	9	9	9	9	18.8184	18.8859
17.0962	17.2405	17.1729	16.5911	16.7259	16.5543	17.12	17.3139	17.4379	17.4727	17.8043	17.6994	18.1235	18.1537	18.1579	18.9156	18.7861	18.9645	18.307	18.4671	18.4344	19.1174	19.1405	19.0978	9	12.9765	9	12.2284	11.8174	12.1613	9	9	9	12.0384	9	11.8515	9	9	9	9	9	9	9	9	9	9	9	9	17.1699	16.6238
18.0428	18.2973	17.8975	17.8328	18.2954	18.1129	17.9846	18.2843	17.8165	18.0463	17.9055	18.1792	17.0829	17.5699	16.9785	17.2466	17.6246	17.412	17.289	17.2694	16.9857	17.8523	17.6284	17.8104	9	9	9	9	9	9	9	9	9	9	11.4458	9	9	9	9	9	9	9	9	9	9	9	9	9	18.0792	18.0804
19.0292	18.9933	19.005	18.1291	18.2408	18.0138	18.8089	18.7511	19.1981	18.8988	18.8829	18.8596	16.3129	16.5804	16.7509	17.3321	17.3744	17.5307	17.0716	17.0857	17.1571	17.5601	17.6961	17.5996	9	9	9	9	9	11.0094	9	9	9	9	9	9	9	9	9	9	9	9	9	9	9	9	9	9	19.0092	18.1279
18.5008	18.3752	18.9832	17.8205	17.5655	17.761	17.934	18.3625	17.9422	18.1879	18.4723	18.6324	16.6216	17.086	16.8511	16.8679	17.2462	17.1473	16.4861	16.9168	17.0144	17.3746	17.6289	17.5816	9	11.1798	11.8315	13.456	14.5143	14.4553	9	10.1527	9	11.8542	13.1641	13.1724	9	11.3484	11.5629	9	11.6227	9	9	9	9	9	9	9	18.6197	17.7157
19.2569	19.0347	19.1091	18.9506	18.9135	18.8676	18.9085	18.8934	18.7441	19.0971	19.1476	19.0239	14.6514	15.3	14.8308	16.7418	16.6712	17.2252	16.2922	16.1901	16.41	16.568	17.2167	16.7435	9	9	9	9	9	9	9	9	9	9	9	9	9	9	9	9	9	9	9	9	9	9	9	9	19.1336	18.9106
16.4597	16.6942	16.6402	16.9961	17.0268	16.7018	16.9919	16.746	16.6857	16.8013	16.7699	16.5378	19.0165	19.2699	19.1449	19.6991	19.6405	19.6323	19.303	19.3759	19.3283	19.937	19.9861	19.9785	9	9	9	13.9108	13.8237	12.8078	9	9	9	14.5619	14.1996	13.5749	9	9	9	9	9	9	9	9	9	9	9	9	16.5981	16.9083
18.0437	18.3148	18.5821	18.7215	18.5986	18.9153	18.5915	18.3438	18.5765	18.5951	18.7215	18.4233	15.5557	16.0132	15.9588	16.7688	17.0915	16.1359	16.1409	14.8063	16.0583	17.5471	17.5837	16.8461	9	9	9	15.2713	15.7579	15.4031	9	9	9	11.2304	12.3294	12.5419	9	9	9	9	10.3256	9	11.8509	9	9	9	9	9	18.3135	18.7451
20.507	20.9401	20.2799	20.7473	21.224	20.3573	20.1847	20.5128	20.2054	20.0098	20.3501	20.5105	17.6535	17.3496	17.5523	17.3201	17.5327	17.4091	17.9956	17.2969	17.5812	17.8905	18.0986	18.1306	11.2062	14.6707	14.7488	14.5031	15.5333	15.3348	11.8813	9	13.328	14.0631	14.0877	15.1338	9	9	10.9756	9	9	9	9	9	11.4682	9	9	9	20.5757	20.7762
18.4234	18.2146	18.0597	18.8123	18.5482	18.7554	18.6069	18.4064	18.108	18.7835	18.7372	18.3825	16.7598	16.8344	16.8591	17.5668	17.5991	17.6088	17.166	17.1255	17.1995	17.9499	17.9291	17.8691	9	9	9	14.3585	14.1501	13.3273	9	9	9	9	9	10.6648	9	9	9	9	9	9	9	9	9	9	9	9	18.2325	18.7053
17.6189	17.201	17.341	17.1443	17.3266	16.7907	17.7674	17.5676	17.0572	17.1668	17.1307	16.9253	18.3284	18.2894	18.2839	18.2286	18.3423	17.9251	17.7233	17.5567	18.0336	17.8607	18.04	17.9665	9	9	9	11.5916	13.4945	13.3669	9	9	9	9	11.1898	12.0384	9	9	9	9	9	9	9	9	9	9	9	9	17.387	17.0872
19.2436	19.2574	19.3297	19.0643	19.163	19.2806	19.1867	19.1013	19.2952	19.631	19.6572	19.6253	16.6691	16.7965	16.5037	16.7537	16.9024	16.7729	16.5548	17.0653	16.701	17.028	17.1001	17.2402	9	9	9	12.2924	14.1369	12.5979	9	9	9	9	11.495	12.9192	9	9	9	9	9	9	9	9	9	9	9	9	19.2769	19.1693
13.9419	14.2694	14.1415	15.5249	14.903	13.7377	14.7767	14.071	13.9605	14.5519	14.2454	14.4925	17.1592	17.6484	17.1414	18.3469	18.3063	18.3776	18.003	17.8706	17.6102	18.6438	18.7389	18.2944	9	9	9	14.0651	14.7474	12.8426	9	9	9	12.7727	12.6981	13.4856	9	9	9	9	9	9	9	9	9	9	9	9	14.1176	14.7219
17.6153	17.2918	17.2871	17.9935	17.9963	17.9313	17.9694	17.7165	17.5874	18.2867	18.1902	18.2259	18.6728	18.3297	18.2639	18.0631	17.6646	17.5967	18.5033	18.3802	17.968	16.521	16.5691	16.532	16.3257	16.7227	16.9017	18.1014	18.4034	18.3546	15.0665	15.6621	15.7084	16.7414	16.8489	17.0245	16.2991	17.1557	16.8607	18.0734	18.4102	18.2353	16.7546	17.1754	16.9836	17.2836	17.2476	17.2974	17.3981	17.9737
17.6925	17.4433	17.5741	17.1702	17.489	17.4698	17.4199	17.6396	17.5965	17.491	17.616	17.7203	16.9258	17.1814	17.3049	17.4063	17.3876	17.4873	17.2715	17.1846	17.1817	17.1917	17.3951	17.2259	9	9	9	9	11.158	9	9	9	9	9	9	10.7032	9	9	9	9	9	9	9	9	9	9	9	9	17.57	17.3763
18.1287	17.8713	17.8503	18.693	18.5606	18.5285	18.4803	18.375	18.3204	18.363	18.6596	18.5939	16.8127	17.1963	16.9102	18.1129	18.0555	17.6665	17.2029	17.2288	17.1892	18.8802	18.4417	18.7908	9	12.1861	12.8754	17.2958	17.0217	17.1698	9	9	9	13.9328	14.4281	14.8794	9	9	9	12.3492	13.795	13.9739	9	9	9	9	9	9	17.9501	18.594
18.2148	17.8925	18.107	18.8945	18.7398	18.7064	18.282	18.1485	18.2528	18.5761	18.3916	18.6655	16.1815	16.2141	16.2848	17.3123	17.3358	17.2502	16.4123	16.6121	16.8398	17.8662	18.0796	18.2524	9	9	9	13.5864	13.3449	13.8826	9	9	9	9	9	9	9	9	9	9	9	9	9	9	9	9	9	9	18.0714	18.7803
17.922	17.9151	18.6963	19.1538	19.4358	19.7142	18.1193	18.7975	18.8037	18.506	18.7353	18.9705	16.7295	17.4115	17.8936	18.4467	18.5998	18.6552	17.2655	17.6453	18.0254	18.4656	19.0777	19.4176	9	11.2614	11.6222	15.8316	16.6765	16.7235	9	12.995	12.0723	14.1126	15.3842	15.2743	9	9	9	9	10.4157	9	9	9	9	9	11.1775	9	18.1778	19.4346
16.6291	15.8345	16.4845	17.757	17.5298	17.7792	16.5459	16.4329	16.8574	16.4865	16.6183	16.9942	16.6121	17.2911	17.1858	17.9362	17.8849	18.1088	16.9185	17.2367	17.2451	18.2847	18.4362	18.6182	9	9	9	9	9	9	9	9	9	9	9	9	9	9	9	9	9	9	9	9	9	9	9	9	16.316	17.6887
16.7031	17.348	17.2296	17.5833	17.4086	17.3858	17.1658	17.3715	17.2427	17.5093	17.489	17.5739	15.3826	15.6912	15.7254	16.8277	16.9817	16.825	16.3604	16.3429	16.2355	17.7794	17.6836	17.7403	9	9	9	13.5778	13.7002	13.3357	9	9	9	9	9	9	9	9	9	9	9	9	9	9	9	9	9	9	17.0936	17.4593
18.8311	18.8239	18.7196	18.322	18.3093	18.504	18.4578	18.6036	18.3667	18.8342	18.9013	18.949	16.9393	17.1835	17.1772	17.3234	17.5896	17.3824	16.8448	17.2175	17.2751	16.9388	17.1247	17.183	9	13.1603	13.0758	9	13.7599	13.9716	9	12.643	12.6867	12.9777	13.4769	13.3415	9	13.2828	13.2529	12.7193	13.4762	13.2777	12.2721	12.7861	12.9809	13.3876	13.3439	13.2799	18.7915	18.3784
19.9742	19.6414	19.7696	18.8354	19.1454	19.2052	19.378	19.3666	19.1399	18.8981	19.3592	19.1276	17.5576	17.4845	17.5223	18.018	17.9999	17.8219	17.6806	17.5213	17.0545	18.1135	18.1873	17.8771	9	9	9	14.818	12.8286	14.6892	9	10.1616	9	11.5482	12.3106	12.9589	9	9	9	9	9	9	9	9	9	9	9	9	19.7951	19.062
19.0911	18.6361	18.7321	18.5165	18.2385	18.3025	18.6246	18.6412	18.2604	18.8588	18.8321	18.7707	18.6381	18.6938	18.7122	18.4893	18.8609	18.9093	18.8436	18.989	19.0622	18.8386	18.9565	19.1014	9	9	9	15.4712	15.8371	15.7393	9	9	9	14.6609	14.7737	15.4309	9	9	9	9	9	9	9	9	9	9	9	9	18.8198	18.3525
17.7476	17.7875	17.9361	17.9036	18.338	17.6885	17.8963	17.4456	17.514	18.4058	18.1496	17.7667	17.5845	17.7489	17.5434	18.7147	18.621	18.6602	18.0338	18.0116	18.1495	18.624	18.6306	18.7541	12.2805	11.8487	11.2537	15.2536	15.6255	15.5168	11.9815	11.8317	12.2476	13.9974	14.2407	14.1638	9	9	9	12.05	12.7545	12.3084	9	9	9	9	10.9846	9	17.8237	17.9767
18.7985	18.6955	18.6872	18.3242	18.2423	18.2773	18.7935	18.6802	18.8824	18.9603	18.805	18.4984	16.5457	16.2705	16.6933	16.7281	17.013	16.891	16.9563	17.3134	16.8496	16.7992	17.2086	16.7378	14.2865	14.8031	15.3766	18.6625	18.9002	18.7081	9	9	11.188	14.3542	15.3768	15.4367	10.8492	13.6371	9	15.3353	16.2631	15.7516	11.5757	13.1522	11.6903	9	9	10.0104	18.7271	18.2813
18.7716	18.7945	18.7242	18.6733	18.467	18.9278	19.0186	18.9478	19.1649	19.294	19.2707	19.2995	16.6307	16.9681	16.4315	18.0412	18.0771	18.3052	16.9765	17.7243	17.5614	18.3327	18.74	18.7057	9	9	9	13.5196	14.9121	14.8236	9	9	9	10.8116	12.4892	11.6629	9	9	9	9	9	9	9	9	9	9	9	9	18.7634	18.6894
18.9386	18.9469	18.9426	19.1749	19.4523	19.4381	18.701	19.1212	18.9235	19.0681	19.3479	19.2632	16.1724	15.6477	15.9964	16.8353	17.5545	16.7217	16.1536	16.9492	16.5386	17.1829	17.4674	17.4706	9	9	9	9	9	9	9	9	9	9	10.9408	9	9	9	9	9	9	9	9	9	9	9	9	9	18.9427	19.3551
18.1446	18.3444	18.3897	17.7699	17.1943	17.5486	18.4981	18.0261	18.0422	18.6786	18.5649	18.5881	15.6396	16.9097	17.1081	16.9152	17.5193	16.8182	16.9751	17.4121	17.4907	17.276	17.7832	17.5221	9	9	9	9	9	9	9	9	9	9	9	9	9	9	9	9	9	9	9	9	9	9	9	9	18.2929	17.5043
18.0018	18.0042	17.789	18.3581	18.1802	18.0723	18.0183	18.0192	18.093	18.5803	18.2978	18.402	17.3019	17.4951	17.4122	17.5944	17.6825	17.7106	17.4953	17.3626	17.44	17.5111	17.6785	17.6936	9	9	9	9	11.686	11.0449	9	9	9	9	9	9	9	9	9	9	9	9	9	9	9	9	9	9	17.9317	18.2035
18.4317	18.3587	18.226	19.363	19.2014	19.1035	18.4297	18.2502	18.2642	18.5962	18.6601	18.6638	16.6878	16.4974	16.3508	17.4152	17.4864	17.2853	16.4911	16.4757	16.5352	18.0301	18.1351	18.0955	10.4533	10.867	11.5076	15.527	15.8296	16.2603	9	10.0953	10.8531	12.98	13.5946	13.6564	9	9	9	9	9	11.6061	9	9	9	9	9	10.2322	18.3388	19.2226
17.441	17.3435	17.3324	15.8669	16.1972	16.1693	17.4215	17.4877	17.5121	16.9723	17.0889	17.0632	18.0808	18.0747	18.46	18.0248	17.8122	18.1316	18.2797	18.5733	18.6016	18.3009	18.2537	18.4713	12.1722	13.4594	13.1707	16.4956	16.774	16.7627	13.8242	14.0283	13.9606	15.744	16.0843	16.1987	9	11.5509	9	9	9	11.0215	11.0672	12.9461	11.4477	9	11.0505	11.9434	17.3723	16.0778
18.6808	18.1299	18.1802	18.8439	18.864	18.6718	18.6123	18.4648	18.402	18.7406	18.8164	18.7236	18.1195	18.0019	17.8027	18.0909	17.6799	17.8131	18.342	17.8675	17.9537	18.7864	18.7021	18.4773	14.0227	14.5163	14.6336	17.359	17.4951	17.0578	10.4065	10.6063	12.6895	15.5052	15.0614	15.8022	9	12.7144	12.5183	14.548	14.7947	14.712	9	12.2714	12.794	9	9	10.9423	18.3303	18.7933
18.6147	18.9548	18.8651	18.5656	18.9494	18.8636	18.636	18.8814	18.8964	19.0425	19.0166	19.186	16.0684	16.5054	16.2734	17.5193	17.3	17.3135	16.5068	16.5501	17.0135	17.0509	17.0661	16.9353	9	9	9	9	9	9	9	9	9	9	9	9	9	9	9	9	9	9	9	9	9	9	9	9	18.8115	18.7929
14.9619	14.4228	14.9485	15.6981	15.7711	15.8697	15.5611	15.5918	15.1805	16.2206	16.1103	15.7298	17.5082	17.1019	17.3213	18.3603	18.091	18.2536	17.59	17.5358	17.2789	18.412	18.12	18.1558	9	9	12.3997	13.4486	13.9363	14.7681	9	9	9	11.6809	11.7446	12.8564	9	11.5565	11.3615	12.3071	11.3256	9	9	9	9	9	9	9	14.7777	15.7797
18.8937	18.4504	18.73	19.2416	19.127	19.246	19.0014	18.8992	18.896	18.8745	18.7705	18.8093	16.0961	16.128	16.0779	16.6447	16.5357	16.3468	16.5211	16.4347	16.4263	16.657	16.8926	16.7844	9	9	9	13.6061	13.2849	12.7017	9	9	9	9	10.8492	9	9	9	9	9	9	9	9	9	9	9	9	9	18.6914	19.2048
17.8444	17.5957	17.6187	17.8401	17.6889	17.8326	17.448	17.2872	17.4679	17.8178	17.3051	17.0824	16.7225	16.9364	17.1781	17.8366	17.9017	17.9032	16.6475	16.8205	16.9578	17.589	17.9056	17.7555	9	9	9	12.6739	13.452	12.9463	9	9	9	9	9	9	9	9	9	9	9	9	9	9	9	9	9	9	17.6863	17.7872
18.065	19.4191	19.3497	17.7609	17.5708	17.8471	18.1356	18.0342	18.0703	19.4664	19.3981	19.4144	16.0594	16.4599	16.4995	16.4843	17.171	16.7945	16.6204	16.7899	16.9566	16.9268	18.405	18.4405	9	9	9	9	9	9	9	9	9	9	9	9	9	9	9	9	9	9	9	9	9	9	9	9	18.9446	17.7263
17.3366	18.1002	17.5747	17.3491	17.2322	17.3516	17.5492	17.5106	17.7112	17.1701	17.5561	17.4847	16.8886	17.1561	17.2091	17.4493	18.4879	17.9135	17.1218	17.268	17.5634	17.6854	17.895	18.2032	11.8143	12.2186	12.773	14.2943	15.6448	15.1729	11.971	11.8949	12.4978	15.2229	15.414	15.2386	9	9	9	9	9	9	12.0856	12.6524	12.8447	9	9	9	17.6705	17.311
17.5587	17.482	17.3103	17.5441	17.5528	17.7882	17.8382	18.0532	17.8717	17.2391	17.6942	17.6524	17.2098	17.3687	17.2409	16.8086	17.5795	17.1592	17.0586	17.3162	17.2847	17.0774	17.0941	17.3457	9	9	9	13.9345	9	12.0094	9	9	9	9.96636	11.325	13.1361	9	9	9	9	9	9	9	9	9	9	9	9	17.4503	17.6284
17.5402	18.1644	18.1486	18.0341	19.0527	19.0332	18.8859	18.0363	19.1581	18.5046	18.7982	18.8295	14.959	16.7758	16.2622	16.9788	17.6445	17.3064	16.1673	17.4774	17.0911	18.6222	18.286	18.4227	9	9	9	14.764	13.3353	11.5127	9	9	9	9	11.2276	13.6851	9	9	9	9	9	9	9	9	9	9	9	9	17.9511	18.7067
17.6899	18.3445	18.3058	17.9273	18.15	18.0091	17.9467	18.1793	18.3996	18.5652	18.2926	18.0786	15.7762	16.5343	16.6569	17.5089	18.2159	18.0169	16.6429	16.9368	17.068	17.6548	17.9214	18.3723	9	9	9	13.0365	13.9516	13.6011	9	9	9	9	9	9	9	9	9	9	9	9	9	9	9	9	9	9	18.1134	18.0288
18.4302	17.8079	18.2817	18.7808	18.607	18.6872	18.1693	18.1319	18.3138	18.4018	18.4723	18.3913	15.8338	16.0502	15.4602	17.7523	17.5495	17.6299	16.4038	16.6155	16.2048	18.3915	18.1885	18.0787	9	11.7729	9	14.0914	14.6232	14.6845	9	9	10.5574	9	9	10.2743	9	9	9	9	9	9	9	9	9	9	9	9	18.1733	18.6917
14.4964	15.6211	15.21	16.2709	15.5452	16.4181	15.2331	15.2305	14.8307	16.3706	16.7431	16.3917	18.6732	18.694	18.4204	18.7657	18.5478	18.6396	18.6802	18.5257	18.3193	18.9157	19.1261	19.1418	17.121	17.5073	17.7621	18.9631	19.1613	19.1342	16.5669	16.906	17.0427	17.9825	18.3019	18.3006	13.5322	14.6256	14.5071	12.6825	13.7576	14.0705	14.6642	14.945	14.6973	13.5702	14.1032	14.5482	15.1092	16.0781
17.9102	18.412	18.3351	18.4472	18.6077	18.5361	17.9417	18.1894	18.2516	18.1531	18.2048	18.3766	16.0235	16.8441	16.6067	17.0465	17.7431	17.1346	16.6068	16.52	16.3808	17.4238	17.0841	17.4821	9	9	9	9	9	9	9	9	9	9	9	9	9	9	9	9	9	9	9	9	9	9	9	9	18.2191	18.5303
18.3283	18.3375	18.2373	18.6877	18.6318	18.7643	18.1766	18.2172	18.2553	18.6352	18.6202	18.6151	16.4102	16.3049	16.18	17.4476	17.8013	17.8509	17.0823	16.554	16.9315	17.9738	17.9848	18.0699	9	9	10.6253	15.5301	16.1318	16.0185	9	9	9	12.0026	13.6159	13.1849	9	9	9	9	9	9	9	9	9	9	9	9	18.3011	18.6946
20.469	20.4233	20.2938	19.9509	19.882	20.1795	19.9535	20.0953	20.1411	19.9032	20.3417	20.3898	16.92	16.8337	16.9631	17.3292	17.3511	17.4535	16.8492	17.0557	16.8494	17.2959	17.2482	17.0496	9	10.971	12.6175	15.1501	15.1375	15.0119	9	9	9	13.2004	13.3871	13.2107	9	9	9	9	12.8286	12.7248	9	9	9	9	9	9	20.3954	20.0041
19.0944	18.7586	18.7877	18.2342	18.2793	18.7064	18.5532	18.8547	18.8149	18.6479	18.9976	18.9845	18.6235	18.0032	18.3623	18.0786	18.2981	18.0465	18.3612	18.1765	17.8949	17.5537	18.1228	17.9512	9	9	9	12.2849	9	13.1211	9	9	9	9	11.6417	9	9	9	9	9	9	9	9	9	9	9	9	9	18.8802	18.4066
17.5	17.2192	17.4939	16.4448	15.6279	15.9111	17.4191	17.0928	17.0262	17.5165	17.7909	17.4245	17.1882	17.3752	17.2879	17.0639	17.3103	17.1497	17.1116	17.0175	17.229	17.0682	17.3071	17.7294	9	9	11.6155	14.7905	15.7241	16.0817	9	9	9	12.9249	13.7709	13.8104	9	9	9	9	9	9	9	9	9	9	9	9	17.4044	15.9946
18.4149	17.9463	18.0159	18.2097	18.1244	18.2349	18.142	17.9431	18.0869	18.1003	18.0156	17.9355	17.4618	17.534	17.6962	17.9319	17.8121	17.887	17.375	17.6383	17.44	17.7369	17.8447	17.7975	9.7224	9	9	15.7203	15.8395	16.416	9	9	9	13.2299	13.4035	13.3933	9	9	9	9	9	9	9	9	9	9	9	9	18.1257	18.1896
17.9381	18.1445	17.9131	17.8126	17.8108	17.5439	17.5728	17.9408	17.7594	18.2125	18.6481	18.3597	15.8806	16.3553	16.8599	17.4205	17.7565	17.449	16.7055	16.5788	17.1528	17.7589	18.0397	18.116	9	9	9	9	11.3063	10.5028	9	9	9	9	9	9	9	9	9	9	9	9	9	9	9	9	9	9	17.9986	17.7224
18.1916	18.0385	17.7582	18.034	17.5946	18.0478	18.4449	18.3419	17.8765	18.2995	18.2063	18.1273	16.5385	16.5561	16.307	17.7043	17.7435	17.6097	17.0286	17.1808	17.2215	18.3957	18.3311	18.3951	9	9	9	15.2054	15.7737	15.2032	9	9	9	12.861	12.9021	13.5675	9	9	9	9	9	9	9	9	9	9	9	9	17.9961	17.8922
19.1951	18.8521	18.8678	16.4649	15.1715	16.5246	18.8396	18.533	18.58	18.8773	18.9511	18.897	16.6741	17.4207	16.8506	17.566	17.7456	18.0864	17.6454	17.8063	17.5893	18.1649	18.2003	17.9887	9	9	9	13.2836	13.685	13.9822	9	9	10.2197	12.1608	12.3557	13.3147	9	9	9	9	9	9	9	9	9	9	9	9	18.9717	16.0537
18.0418	18.351	18.436	19.1815	19.0662	19.3318	18.848	18.8962	18.969	19.0405	19.2021	19.2281	15.7054	16.0912	15.4984	16.7502	17.1773	16.9273	15.897	16.0403	14.9065	15.8551	16.7332	16.8075	12.5492	10.539	10.8998	17.4327	17.1292	17.0361	9	9	9	9	9	12.2153	12.1699	9	9	9	13.9178	13.7455	14.8156	13.9672	9	9	9	9	18.2762	19.1932
16.8338	17.3668	17.3599	15.7647	15.8717	15.3707	16.3248	17.0824	16.8369	16.8574	17.0577	16.7461	18.0349	18.251	18.2943	18.0713	17.9256	17.9893	17.9833	17.7793	17.8012	17.8991	17.6079	17.6308	9	9	9	10.1664	9	9	9	9	9	9	9	9	9	9	9	9	9	9	9	9	9	9	9	9	17.1868	15.6691
20.745	19.774	20.0316	20.197	19.9611	20.0773	20.4223	19.9357	20.3115	20.37	20.403	20.0231	19.7253	19.9985	19.9965	20.3915	20.5531	20.6114	20.1618	20.3895	20.4034	20.3194	20.4768	20.5361	16.6193	16.4142	16.6101	19.4622	19.4845	19.3601	17.0802	16.5646	16.0374	17.2542	17.3351	18.6866	15.8747	14.2972	15.3041	17.7003	17.0451	16.8671	18.9697	19.0752	16.8512	15.5435	15.5707	15.6543	20.1836	20.0785
18.6555	18.6118	18.3954	19.2158	19.225	19.2106	18.5512	18.5716	18.4961	18.9624	19.0293	19.0143	15.7418	16.0909	15.8581	17.5541	17.8329	17.3129	16.2279	16.2016	16.1438	18.1241	18.1206	18.2687	9	9	9	13.8151	13.7875	13.2619	9	9	9	9	9	9	9	9	9	9	9	9	9	9	9	9	9	9	18.5543	19.2171
18.5075	18.7708	18.711	18.928	18.8636	18.399	18.9795	19.061	18.9664	19.1118	19.2044	19.2803	15.2691	15.3832	15.6788	17.3537	17.6758	17.5465	16.232	16.1393	16.5335	17.1763	17.0869	17.2166	9	9	9	15.5368	15.8	15.729	9	9	9	9	10.4129	11.0987	9	9	9	9	9	9	9	9	9	9	9	9	18.6631	18.7302
18.8663	18.8458	18.7659	17.631	17.7046	17.7419	18.5453	18.502	18.3388	18.664	18.5156	18.6028	17.3729	17.6839	17.5932	17.6196	17.9795	17.9025	17.4657	17.5559	17.8698	18.0966	18.0979	17.9905	9	9	11.1387	13.189	15.2911	15.0458	9	9	9	12.614	12.5828	12.9388	9	9	9	9	9	9	9	9	9	9	9	9	18.826	17.6925
17.8067	16.829	17.0702	18.8525	18.7245	18.8092	18.5019	18.0336	18.3481	18.6553	18.6195	18.5334	15.9196	15.8647	15.8889	16.839	16.5809	16.8033	16.4479	15.9759	15.8463	17.9045	17.8889	17.7131	9	11.5015	11.3311	17.0843	17.5558	17.4062	9	9	9	11.5741	13.14	13.0743	9	9	9	12.5246	12.9098	14.947	9	9	9	9	9	9	17.2353	18.7954
18.9524	18.8706	19.0763	18.8858	19.0182	19.3841	18.8988	18.9306	19.1587	18.8376	18.7199	19.3487	16.915	17.0632	17.2865	17.98	17.9481	17.2111	17.2056	17.5115	17.7441	18.1441	18.3295	18.2133	9	9	9	14.5983	15.2085	13.9823	9	9	9	13.2495	14.2368	14.1082	9	9	9	9	9	9	9	9	9	9	9	9	18.9665	19.096
18.3154	17.7387	18.0056	17.2613	17.6037	17.5577	17.7319	17.5862	17.5696	17.6676	17.939	17.7474	17.9388	18.0581	17.9417	17.6952	17.6353	17.5916	17.9405	17.8923	17.7825	17.6673	17.7233	17.6119	9	11.8699	12.1311	16.2565	16.5973	16.5381	9	9	9	12.4139	13.0165	13.4378	9	12.1905	9	10.9782	11.965	11.1394	12.6515	12.7366	12.5806	9	9	9	18.0199	17.4743
17.1077	16.8327	16.9767	16.6065	16.5575	16.6184	16.8871	17.3005	16.7341	17.4918	16.8831	17.1374	17.7414	17.9046	17.8446	17.9816	18.1983	17.9146	17.865	18.0455	17.7573	18.1324	18.2805	17.8707	9	9	10.8779	13.9095	14.4148	13.8835	9	9	11.7041	13.5012	14.2512	14.4101	9	9	9	9	9	9	9	9	9	9	9	9	16.9724	16.5942
18.2779	17.9432	18.0774	18.4661	18.5345	18.6406	18.264	18.1158	18.3135	18.6648	18.7147	18.6791	17.064	16.8287	16.9723	17.1208	17.2583	17.0603	16.8989	16.9914	16.8313	17.2308	17.2773	17.701	11.2062	12.345	13.2528	18.2922	18.6609	18.6264	9	9	9	13.3414	13.6788	14.1457	9	9	9	13.981	15.4239	15.1011	9	9	9	9	9	9	18.0995	18.5471
18.5602	18.5863	18.6618	19.2412	19.4719	19.4927	18.5394	18.5643	18.8213	18.7654	19.0034	18.8286	16.0559	16.2319	16.6976	17.4608	17.7893	17.5415	16.7644	16.7615	16.9825	17.4931	17.7556	17.9416	9	11.413	9	15.2114	15.8019	15.7471	9	9	12.5377	13.1494	14.0224	14.5898	9	9	9	9	9	9	9	9	9	9	9	9	18.6028	19.4019
18.4047	18.3004	18.3725	18.5723	18.6598	18.6437	18.3765	18.2277	18.2109	18.6381	18.6958	18.6766	17.05	16.5016	16.5922	17.1618	17.0428	17.0218	17.1168	16.6048	16.1715	17.3723	17.1007	16.9218	9	9	9	13.4459	13.5834	13.0607	9	9	9	9	9	11.119	9	9	9	9	9	9	9	9	9	9	9	9	18.3592	18.6253
18.7599	18.4405	18.4953	17.732	18.1539	16.3438	18.6063	18.5609	18.5671	18.1379	18.223	18.8055	18.5	18.6309	18.6449	18.1869	18.2695	18.434	18.4005	18.4576	18.3672	18.0752	18.1983	18.257	12.9801	13.5429	11.4215	16.6911	16.8669	16.7819	9	9	9	13.5759	13.8818	14.0259	9	9	9	9	10.8621	11.4805	9	9	9	9	9	9	18.5653	17.4099
19.2737	18.7784	18.6122	18.9923	19.0634	18.9784	18.6823	18.5808	18.5763	18.6176	18.6462	18.7037	18.3989	18.4202	18.4399	18.8902	18.719	18.4644	18.6706	18.5664	18.6137	18.9647	18.9694	18.8523	11.6407	12.0683	13.5402	17.0532	17.3413	17.121	11.2586	11.0271	12.3805	15.6806	15.8235	15.7747	9	9	9	9	12.1498	11.1349	9	9	9	9	9	9	18.8881	19.0113
16.1367	15.4855	14.8187	15.5437	14.9733	15.0997	16.8215	16.3691	16.4794	16.7632	16.9735	16.8157	17.45	17.6407	17.5562	17.3192	17.4555	17.6376	17.8724	17.8202	17.9447	17.309	17.3702	17.1188	12.7153	14.5425	14.672	18.8758	19.0477	19.1814	9	9	9	13.9053	14.1302	14.9354	9	12.6099	12.9987	15.9015	16.3161	16.137	9	12.3882	11.8452	9	9	9	15.4803	15.2056
16.2779	15.8113	15.8613	16.3739	16.2528	16.3462	15.2408	15.3266	15.5436	15.2728	15.6128	15.563	18.1792	18.3281	18.4648	18.1919	18.1666	18.386	18.9002	18.9102	18.8732	18.5693	18.5039	18.5777	9.74588	12.0912	11.4175	16.2914	16.5918	16.6545	9	13.0627	11.1089	15.2787	15.3193	15.5861	9	9	9	9	9	9	9	9	9	9	9	9	15.9835	16.3243
20.3255	20.1084	20.0242	18.7612	18.865	18.8163	20.5959	20.38	20.4745	19.5309	19.4623	19.3838	20.509	21.4269	21.4263	20.5709	20.4088	20.4873	21.0974	21.2094	20.6919	20.0571	20.4689	20.0398	19.8462	19.9076	20.2731	19.0787	18.9212	9	17.5641	18.1561	18.0343	20.4147	20.4201	20.5969	20.1375	20.4524	19.9621	18.088	16.759	15.3829	20.4429	20.9918	20.4299	18.5498	17.2787	9	20.1527	18.8142
16.9436	16.6138	16.8964	17.4057	17.1896	17.3032	17.3846	17.2723	17.4901	17.822	17.9065	18.0539	15.87	15.7829	15.9091	16.929	16.94	17.0716	16.3561	15.9971	16.2388	16.4669	16.1639	16.6516	14.3511	14.0673	14.3192	19.1999	19.3698	19.1822	10.0349	9	11.0455	15.1481	15.188	15.2235	9	11.6382	12.5456	15.7968	16.0481	15.7058	10.5002	11.4215	10.4605	9	9	10.4612	16.818	17.2995
18.5244	18.4312	18.2936	18.7092	18.735	18.7822	18.3822	18.3422	18.374	18.6027	18.4863	18.6383	15.4254	15.8472	14.8282	17.0223	16.7283	16.8059	15.7435	15.7812	15.6945	17.3919	17.4063	17.2159	9	9	9	9	9	9	9	9	9	9	9	9	9	9	9	9	9	9	9	9	9	9	9	9	18.4164	18.7421
17.3794	16.8735	17.0404	17.1419	17.3994	16.9703	16.9119	16.9988	16.8331	17.1616	18.416	17.035	15.8424	15.9463	16.3659	17.0674	16.6083	16.7471	16.6073	16.6874	16.392	15.3162	16.3138	16.2299	16.0165	16.7424	17.0172	16.9846	17.0835	16.9113	13.553	14.9642	15.289	17.2563	17.6044	17.7444	10.8484	14.1375	14.3347	14.1696	15.4522	15.3831	13.2687	14.0428	14.0443	15.0718	15.6926	15.8979	17.0978	17.1705
18.8444	18.8266	18.8342	19.4864	19.6369	19.7996	19.1766	19.3048	19.3983	19.5206	19.7157	19.71	15.7418	16.1356	16.256	17.5566	17.5593	17.6377	17.2276	17.3338	17.329	18.4113	18.2703	18.4307	9	9	9	13.2333	12.3017	12.421	9	9	9	9	9	9	9	9	9	9	9	9	9	9	9	9	9	9	18.8351	19.641
18.7725	17.9496	18.2008	17.9263	18.7813	18.6732	18.0194	18.0523	17.9989	18.3131	18.2582	17.8495	17.2358	17.5006	17.4248	17.7987	17.7756	17.7688	17.7947	17.7432	17.6274	19.2393	18.5181	19.1402	11.9534	11.5968	13.1019	16.5397	16.179	16.2446	9	12.4325	9	14.1661	14.3904	13.2183	9	10.5281	11.4918	12.4212	12.7987	9	9	9	9	9	9	9	18.3076	18.4603
16.4809	16.0771	15.6812	16.8888	16.7659	16.9807	15.882	16.2004	15.341	16.6982	16.647	16.4755	17.6229	17.7979	17.7955	18.2011	18.6043	18.153	18.0173	18.0471	18.158	18.0416	18.0813	17.8028	9	9	9	14.1232	14.8471	11.9427	9	9	9	12.9842	11.0412	10.7393	9	9	9	9	9	9	9	9	9	9	9	9	16.0797	16.8785
14.2774	15.9654	15.3577	16.0816	15.5239	15.8169	15.5331	15.338	15.0327	16.4967	16.0086	16.0936	18.2382	18.4931	18.3576	18.7197	18.839	18.8691	18.5962	18.7318	18.7481	18.9068	18.5915	19.0744	9	10.8085	12.0075	14.6303	14.3485	14.232	11.6672	11.7226	12.1256	14.7865	14.5948	15.04	9	9	9	9	9	9	9	9	9	9	9	9	15.2002	15.8075
17.5683	17.0814	16.6276	16.453	17.1519	16.1555	16.8794	17.463	16.5778	17.6329	17.5976	17.6552	18.2519	18.4332	18.0077	18.0829	17.9539	17.9597	17.9482	18.7056	18.514	18.0615	18.3037	17.9553	9	12.826	13.9871	15.9443	16.4064	17.0208	9	11.1018	11.5613	14.1517	13.3354	13.3978	9	12.1886	11.963	13.2432	13.9072	13.8616	9	9	9	9	9	10.4263	17.0924	16.5868
18.1495	16.9886	17.2269	17.6407	17.2772	17.6867	17.6982	17.4827	17.7526	17.9501	18.1964	17.9391	17.6542	17.7871	17.8581	18.1143	17.1377	17.323	17.8939	17.7384	17.4126	18.3504	18.4093	17.7026	9	10.9296	12.1017	15.4372	15.6481	15.2788	9	9	11.4194	14.1358	13.3599	14.2665	9	9	9	9	9	9	9	9	9	9	9	9	17.455	17.5349
17.8688	17.769	17.8759	17.5851	17.6798	17.5826	17.6713	17.6734	17.9056	17.9052	18.0088	18.1044	17.519	17.7625	17.7362	18.1138	18.1827	18.121	17.7551	17.3885	17.5998	18.2659	18.3706	18.1995	9	9	9	13.9024	12.1393	9	9	9	9	11.8135	12.0243	12.1134	9	9	9	9	9	9	9	9	9	9	9	9	17.8379	17.6159
21.2851	20.9103	20.9385	13.7484	13.8375	14.5633	12.6074	13.4893	12.8076	17.1488	15.6774	15.8992	18.521	18.5684	18.5811	9	13.7083	13.1174	14.2866	15.1877	14.8106	13.8343	14.5352	14.3835	17.9093	18.3159	18.5155	9	9	11.825	14.5352	15.066	15.137	17.9564	18.1333	18.1452	11.1982	11.2965	12.5242	19.1505	19.5785	19.2976	14.6426	15.3746	15.1423	13.7461	15.0051	14.3967	21.0446	14.0497
18.3408	17.4687	17.828	17.057	16.7776	16.9244	17.1179	17.3936	17.9132	17.9377	18.1245	17.8858	17.8164	17.709	17.7459	18.1936	17.6153	17.8165	17.7205	18.0647	18.2321	17.6552	17.3956	17.521	9	9	9	12.4841	12.8826	10.3452	9	9	9	11.5323	12.5661	13.2485	9	9	9	9	9	9	9	9	9	9	9	9	17.8791	16.9197
16.6451	16.1035	16.4662	16.8715	16.9548	16.7209	15.7503	15.627	16.3141	16.5079	16.3302	16.4006	16.7197	16.9685	16.8291	17.2045	17.052	16.7541	16.6694	16.8567	16.3928	18.1124	18.135	17.9771	9	9	10.4791	14.0642	14.8011	13.7576	9	9	9	12.0022	13.147	13.1901	9	9	9	9	9	9	9	9	9	9	9	9	16.4049	16.8491
18.6018	18.5841	18.5956	19.3404	19.2775	19.1941	18.8989	19.0487	19.1273	19.2362	19.2319	19.0572	16.8145	16.487	16.5799	17.5191	17.5032	17.6015	16.778	17.0117	17.1001	18.1018	18.1406	18.0508	9	9	9	14.6647	14.9146	14.6234	9	9	10.6579	13.0187	11.8554	13.4993	9	9	9	9	9	9	9	9	9	9	9	9	18.5938	19.2707
18.3383	17.5758	17.9715	18.2161	18.1776	18.3138	17.7046	17.6771	17.8958	17.5908	18.1732	17.8441	17.4236	17.3827	17.1833	17.4388	17.6396	17.6596	17.5114	17.6706	17.7979	17.3785	17.4527	16.9188	9	9	9	9	9	9	9	9	9	9	9	10.904	9	9	9	9	9	9	9	9	9	9	9	9	17.9619	18.2358
18.4904	18.6492	18.7804	18.5739	18.592	18.8467	18.5351	19.0244	18.7663	18.7605	18.9933	19.0309	15.4401	16.4239	16.7668	16.548	17.3171	16.9336	16.0967	17.1006	16.4216	16.9874	17.3731	17.478	9	9	9	9	12.2654	9	9	9	9	9	9	10.0048	9	9	9	9	9	9	9	9	9	9	9	9	18.64	18.6709
17.0063	16.8812	16.8994	17.3609	17.3793	17.2892	16.7122	17.2159	16.9235	17.0812	16.796	17.2572	15.5259	15.5338	15.2369	17.0258	17.0078	16.6972	16.2753	16.4352	16.5976	17.1451	17.2126	17.42	9	9	9	14.585	14.5633	13.8702	9	9	9	12.1723	13.0074	11.6613	9	9	9	9	9	9	9	9	9	9	9	9	16.929	17.3431
17.7513	18.1101	18.0642	18.1492	18.8019	18.6556	17.7379	18.0914	18.099	18.2136	18.6001	18.5272	15.0001	16.176	16.1776	16.7146	17.1996	16.6619	16.1769	16.4878	16.574	17.4519	17.4091	17.8947	9	9	9	13.7838	14.2501	12.2473	9	9	9	9	12.8726	12.5376	9	9	9	9	9	9	9	9	9	9	9	9	17.9752	18.5356
14.5516	13.7256	14.7789	15.1191	14.8433	15.5956	14.6237	15.4838	15.4983	13.7567	15.9438	16.2918	18.0559	18.2666	18.3784	18.1369	18.1602	18.1076	18.3268	18.2296	18.25	18.3901	18.6148	18.5456	9	9	10.9858	9	14.0252	14.1705	9	9	9	12.1846	13.6376	14.4202	9	9	9	9	9	9	9	9	9	9	9	9	14.352	15.186
17.8424	16.8621	17.173	17.0027	15.5575	16.1579	17.0585	17.0101	17.3323	16.6325	16.7439	16.7526	17.2541	17.4422	17.2787	17.7905	17.8245	17.1252	17.4538	17.4659	17.2945	18.1714	18.021	17.7084	9	10.9169	9	14.1665	15.1001	15.0176	9	9	9	13.5069	13.4634	13.4663	9	9	9	9	9	9	9	9	9	9	9	9	17.2925	16.2394
18.467	18.4936	18.4997	19.0574	19.0111	19.1572	18.5102	18.617	19.1327	18.5769	18.719	18.7772	15.0733	15.6398	15.7149	17.183	17.5573	17.3852	15.4919	16.0844	16.1844	17.6083	17.7052	17.6904	9	9	9	12.5836	13.9781	13.2578	9	9	9	9	9	9	9	9	9	9	9	9	9	9	9	9	9	9	18.4868	19.0752
18.0536	18.3025	18.3698	18.028	17.5742	17.6676	18.5478	18.5988	18.5905	18.556	18.6647	18.4913	17.0574	17.2845	17.6529	17.3533	17.8419	17.6407	17.2852	17.4718	17.8191	17.0471	16.7973	16.2738	11.2003	11.4513	12.599	17.6543	18.0313	18.6612	9	9	9	13.6406	14.0067	14.1206	9	9	9	14.1771	15.3095	14.9268	9	9	9	9	9	9	18.242	17.7566
16.5579	18.1285	17.9498	18.4585	18.7488	18.6555	16.3619	17.7605	17.7744	17.5664	18.7009	18.5159	16.5348	17.6465	17.5647	17.9363	18.3318	18.1345	17.321	17.5587	17.4679	18.2491	18.0309	18.524	9	9	9	9	9	11.6794	9	9	9	9	9	9	9	9	9	9	9	9	9	9	9	9	9	9	17.5454	18.6209
19.4755	19.2633	19.2537	18.2696	18.8116	18.3677	19.4313	18.9956	19.0477	19.2137	19.2535	19.3418	15.9818	16.2173	15.9121	17.342	16.9814	17.0232	16.6646	16.7196	16.6345	17.1133	17.5292	17.245	9	9	9	14.3183	11.903	11.8976	9	9	9	9	11.0037	11.1268	9	9	9	9	9	9	9	9	9	9	9	9	19.3308	18.483
14.3513	16.084	16.0936	15.9519	16.0035	15.8684	15.7134	16.1349	15.9542	14.716	15.347	13.8027	17.3195	17.8078	17.7749	17.5943	17.6992	17.8376	17.8519	17.6208	17.614	17.8656	17.605	17.7461	9	9	9	12.5967	11.2586	13.7051	9	9	9	10.8716	11.0236	11.4519	9	9	9	9	9	9	9	9	9	9	9	9	15.5096	15.9412
18.8019	18.8543	18.6022	18.4202	16.7607	18.468	17.6692	17.4583	17.5753	17.5894	19.3226	17.4142	18.4042	18.4121	18.3972	17.4346	17.7541	18.2408	18.558	18.4695	18.2249	19.4816	19.3031	19.267	9	11.3383	9	12.6161	11.9172	11.6436	9	9	9	9	9	9	9	9	9	9	9	9	14.7464	9	11.4499	9	9	9	18.7528	17.883
14.0192	11.3996	13.5419	13.724	13.7051	13.6239	14.9905	14.8468	15.6923	15.9314	15.3453	15.0582	17.0425	17.4547	16.7862	18.2131	18.2172	17.7295	17.4334	17.4686	17.3095	17.6645	18.2348	17.1674	10.5244	13.0559	12.6768	17.8054	18.0818	17.8665	9	9	9	12.487	12.679	13.5267	9	11.0574	9	14.5132	15.0613	14.7561	9	9	9	9	9	9	12.9869	13.6843
15.8005	15.737	15.4773	16.5306	14.5936	14.098	15.5278	15.5759	15.4232	15.6019	15.7293	15.7741	16.9181	17.1917	17.0097	17.8379	17.8294	17.6287	17.0492	16.6009	16.7571	17.7448	16.877	17.7083	9	9	9	11.3694	11.6861	11.8474	9	9	9	9	9	9	9	9	9	9	9	9	9	9	9	9	9	9	15.6716	15.0741
17.1183	17.4507	16.7658	17.3892	18.2182	17.6496	16.8698	17.4295	17.0287	17.0855	17.0918	17.0901	17.1447	17.1671	17.0357	17.7696	17.8954	18.0763	17.8035	17.5897	17.0828	18.0982	19.1233	18.3731	9	9	9	14.3565	14.8935	14.6422	9	9	9	10.7576	12.3541	13.4668	9	9	9	9	9	9	9	9	9	9	9	9	17.1116	17.7523
20.1383	19.1998	19.6644	18.4645	18.4182	18.2758	18.5583	18.4545	18.9587	18.6818	18.5124	18.1391	19.3663	19.4933	19.5261	20.0212	19.4629	19.8255	19.4809	19.1843	19.4276	19.8814	19.9673	19.886	13.1689	15.5608	15.4971	18.3803	18.4468	18.3259	14.6833	14.8564	14.6677	16.5397	16.7936	16.7338	9	14.1643	14.2907	14.9634	15.5863	15.3334	10.3713	14.6545	14.8154	11.6907	14.3318	14.0731	19.6675	18.3862
16.086	15.9794	15.7343	17.4443	17.5684	17.685	16.1253	16.252	16.2187	18.0057	18.2387	18.1683	16.9969	17.6688	17.63	19.1338	19.3255	19.0726	16.1178	17.1313	17.2963	16.8801	16.664	16.179	9	9	9	12.5002	13.809	13.8722	9	9	9	9	9	9	9	9	9	9	9	9	9	9	9	9	9	9	15.9333	17.5659
17.6955	17.5115	17.7675	18.3868	18.4818	18.5097	17.9374	18.3012	18.2222	17.9906	17.9565	17.9801	15.9666	16.3614	16.3696	16.4407	16.4365	16.7346	16.5727	17.1026	16.6313	17.9411	17.2209	17.0861	13.0098	13.8351	13.5043	13.3134	13.4826	12.6585	9	9	9	12.2678	9	11.9895	9	11.8483	12.145	9	9	9	13.3596	9	13.3059	9	9	9	17.6582	18.4594
16.795	16.9264	16.6888	16.9908	16.897	16.9658	17.5567	17.5549	17.3936	17.4093	17.6174	17.7145	16.1559	16.7977	16.8103	17.1912	17.1833	17.0855	16.9814	17.0042	16.9801	16.8605	16.967	15.6029	13.5023	13.9706	13.8366	17.6805	17.9396	17.7445	9	9	9	12.8592	14.0489	13.8747	9	12.5339	12.3805	12.5997	14.2702	14.6695	11.0581	9	11.6806	9	9	9	16.8034	16.9512
18.7841	18.4039	18.1246	19.9053	19.8333	19.5103	18.496	18.5771	18.1493	18.7225	18.8641	18.8019	16.4645	16.7605	16.632	17.7975	17.5758	17.2827	16.9548	17.9723	17.1139	18.0244	18.012	17.8676	9	9	9	14.9531	15.729	14.9575	9	9	9	10.4955	11.9454	13.4574	9	9	9	9	9	9	9	9	9	9	9	9	18.4375	19.7497
16.9656	17.3201	17.1915	18.3722	18.3886	18.3398	17.4271	17.7126	17.7515	18.0921	18.3874	18.3748	14.3852	15.4259	15.3062	16.4833	16.2284	16.1877	15.1229	14.8264	15.0926	17.0419	17.053	16.5644	9	9	10.6062	16.0493	16.538	16.3831	9	9	9	9	11.2285	9	9	9	9	9	9.63403	9	9	9	9	9	9	9	17.1591	18.3669
15.3594	16.0305	15.8762	16.5565	16.6246	16.3099	15.6754	15.7657	16.0802	16.5174	16.6778	16.8189	15.2067	16.1008	16.3316	17.8352	17.3397	17.2922	16.4102	16.7689	16.9948	17.5739	18.1478	17.7735	9	11.4633	13.586	9	13.1579	12.7887	9	9	9	9	12.7495	12.2977	9	9	9	9	9	10.9436	9	9	11.1499	9	10.4193	11.2116	15.7553	16.497
12.5478	12.8842	12.3314	13.0829	14.4957	14.1244	12.8816	12.8603	12.6575	12.9064	14.074	14.1662	17.395	17.2169	16.7044	16.6177	16.5675	16.878	16.7167	16.5745	17.1976	16.0093	16.1458	16.875	9	9	10.5138	13.1108	13.5132	13.7107	9	11.0941	10.3072	12.3803	12.1999	13.3008	9	9	9	9	9	9	9	9	9	9	9	9	12.5878	13.901
18.3906	18.2571	18.4393	18.2519	18.0523	17.8558	18.1768	18.039	18.2186	18.1089	18.148	18.0908	16.7737	17.1393	17.3092	17.5865	17.4431	17.5813	17.364	17.5456	17.4503	17.4853	17.7303	17.743	9	9	9	9	13.1661	9	9	9	9	9	9	9	9	9	9	9	9	9	9	9	9	9	9	9	18.3624	18.0534
17.557	16.9412	16.9527	16.8896	16.8937	16.4981	17.1635	16.6921	16.728	17.2452	17.3282	16.7693	17.0786	17.0938	17.0011	16.747	16.4945	16.6975	17.1813	17.3317	17.217	15.7339	16.3044	15.2412	13.6358	14.6304	15.3303	17.8167	18.1805	17.9874	11.5799	9	13.0569	14.547	14.3754	15.3084	12.1148	13.1382	14.0477	15.3051	16.1837	16.0939	12.7939	10.9605	13.7043	9	9	12.0159	17.1503	16.7605
16.1304	16.5196	16.6143	17.3621	17.3636	17.2742	16.6096	16.9305	16.863	16.3638	16.3714	16.5179	16.0948	16.1711	15.7798	16.5555	16.5608	16.8966	16.9029	16.9227	16.7271	17.3938	17.6539	17.3962	9	12.7857	13.1904	16.5165	17.0605	16.8525	10.8399	13.2628	13.4909	14.8707	15.2795	15.52	9	10.6722	9	9	11.645	9	9	11.8424	12.2521	9	12.6343	12.5007	16.4214	17.3333
18.4214	18.0457	18.3088	18.3641	18.1257	18.3738	18.4107	18.3167	17.9866	18.7588	18.4848	18.2002	16.0799	15.5284	15.4459	17.5298	17.7693	17.4515	16.8801	17.1153	16.9982	18.6486	18.5144	18.3526	9	12.3452	12.917	15.5247	16.0589	16.1174	9	12.0636	11.3837	13.3368	14.7516	14.3732	9	11.0419	11.4849	13.3376	13.8108	13.9399	9	12.0012	11.6903	10.8938	9	9	18.2586	18.2879
16.0731	16.5431	16.297	16.3181	16.1909	16.7866	17.3403	17.4405	17.2358	17.0872	17.1076	16.9702	15.6745	16.1756	15.3915	16.6328	16.953	16.6668	16.8118	16.512	16.4805	17.3218	17.0098	17.3753	9	9	9	9	10.7349	10.661	9	9	9	9	9	12.0802	9	9	9	9	9	9	9	9	9	9	9	9	16.3044	16.4319
16.9597	16.3642	16.2602	17.777	17.6188	17.5391	17.2944	17.3951	17.2883	17.3231	17.1899	17.2298	15.9902	15.8993	15.7125	16.5871	16.7332	16.6708	16.9506	16.1564	15.9197	17.407	17.6078	17.5591	9	9	9	15.1615	14.4774	14.6251	9	9	9	12.7598	13.3378	13.2243	9	9	9	9	9	9	9	9	9	9	9	9	16.5281	17.6449
18.4239	18.2318	18.1553	18.4889	18.4134	18.4533	18.0844	18.1642	18.1823	18.2417	18.459	18.4143	14.9078	15.1522	15.4957	17.244	16.4206	17.1891	15.9327	16.925	16.2813	17.2908	17.2614	17.4916	9	9	9	11.2624	12.2553	12.2103	9	9	9	9	9	9	9	9	9	9	9	9	9	9	9	9	9	9	18.2703	18.4518
18.3957	18.2185	18.2376	18.2601	18.2576	18.2757	18.2563	18.047	18.1654	17.9667	18.5311	18.1253	16.5545	15.8585	16.2986	16.0785	16.0892	15.7431	16.7869	16.0638	16.3268	16.5806	16.7047	16.3209	13.0637	13.5837	13.6246	15.1606	15.1441	15.7073	9	9	11.4747	14.1729	14.0595	14.5332	10.6717	13.0639	13.5016	11.7759	11.7975	11.7441	10.8803	12.1174	12.5119	9	9	9	18.2839	18.2645
17.175	17.0897	17.3213	17.1347	17.3022	17.1613	17.2836	17.4626	17.4993	17.8682	18.0447	17.922	17.6856	18.0072	18.1331	18.1442	18.121	18.2589	18.0778	18.306	18.3105	17.5651	17.7916	17.6338	15.1502	15.4226	15.5101	17.7917	18.1022	18.0068	13.6507	14.2891	14.2819	15.7672	15.6351	15.533	14.5895	15.367	15.3172	15.9333	16.3027	16.2924	15.0803	15.2006	15.2239	14.475	14.1136	14.627	17.1954	17.1994
17.8614	17.7592	18.02	17.5285	17.3608	17.547	17.7677	17.9218	17.7468	17.8217	18.008	17.7937	16.6701	16.6615	16.5251	17.1021	16.8328	16.8598	17.0636	16.7207	16.6748	17.3172	17.4675	17.4371	9	9	9	9	9	9	9	9	9	9	9	9	9	9	9	9	9	9	9	9	9	9	9	9	17.8802	17.4788
15.8378	16.099	16.0302	17.214	17.2092	17.3555	16.2156	16.8996	16.3636	17.4783	17.2995	17.2586	15.7468	16.4488	17.2187	17.4005	17.7309	17.521	17.0237	17.435	17.0815	17.6375	17.7601	17.694	9	9	9	15.9252	17.0948	17.0862	9	9	9	9	10.9935	11.7635	9	9	9	9	12.0531	12.2094	9	9	9	9	9	9	15.989	17.2596
20.4337	20.2537	20.2273	19.2472	19.2364	19.4615	20.3465	20.2754	20.0738	20.2232	20.0497	20.2194	16.6465	16.7532	16.8418	16.5347	16.6254	16.7593	16.5594	16.7407	16.5336	17.7231	17.6179	17.1622	10.3394	9	9	9	12.9496	12.1706	9	9	9	12.1584	12.198	12.1301	9	9	9	9	9	9	9	9	9	9	9	9	20.3049	19.315
17.4894	16.8078	16.7742	17.1323	16.9849	17.0441	17.0003	16.5588	16.6803	16.975	17.1768	16.9894	16.8868	16.7711	16.8123	16.3672	16.0965	16.3926	16.7577	16.562	16.4387	16.628	17.2222	16.7465	9	9	9	13.5886	14.0919	13.8923	9	9	9	9	10.7531	9	9	9	9	9	9	9	9	9	9	9	9	9	17.0238	17.0538
17.9527	18.4881	19.0976	17.0212	17.2327	17.0814	19.2669	18.644	18.3185	19.0178	18.3787	18.1851	16.9497	16.7064	17.2964	17.0863	17.5217	17.6769	17.1659	17.2553	17.3889	16.7559	16.9186	17.3739	9	9	9	9	9	9	9	9	9	9	9	9	9	9	9	9	9	9	9	9	9	9	9	9	18.5128	17.1117
16.4483	15.9542	16.1256	14.8657	13.842	13.9247	15.1859	14.2923	14.8812	14.7856	15.5637	15.8281	17.5116	18.0045	17.9674	18.2819	18.0717	18.0193	18.0784	18.1613	17.8479	18.4092	18.4824	18.2356	9	9	9	12.1409	13.7524	13.9148	9	9	9	9	12.5033	12.8844	9	9	9	9	9	9	9	9	9	9	9	9	16.176	14.2108
19.3529	19.5805	19.4164	18.7945	18.5753	18.5839	19.2116	19.2296	19.1078	19.521	19.552	19.5749	17.8584	18.048	18.0506	18.6153	18.6688	18.6641	18.4794	18.4998	18.6133	18.7866	18.7441	18.8191	9	9	9	14.1215	14.4405	14.3318	9	9	9	13.2926	13.2169	13.068	9	9	9	9	9	9	9	9	9	9	9	9	19.4499	18.6512
18.5471	18.5101	18.3185	18.3135	18.1783	18.5583	18.8665	18.6995	18.9142	18.7224	18.9631	18.7112	15.7446	15.9193	16.2838	16.4494	16.3422	16.0057	15.4693	15.4108	15.9057	16.5021	16.345	16.6259	9	12.1026	12.5443	17.3391	17.4566	17.4351	9	9	9	9	11.403	13.0878	9	9	9	10.9733	11.3287	10.9657	9	9	9	9	9	9	18.4585	18.35
17.6245	17.2179	17.3935	16.8734	16.7676	16.8972	17.1169	16.807	16.4456	17.059	17.187	16.963	17.287	17.9249	17.8701	17.6451	17.907	17.9526	17.5104	18.1715	17.987	18.6512	18.5425	18.3889	14.1464	13.6046	13.2069	15.6566	15.918	16.0267	12.2606	9	9	15.067	14.5477	14.3578	13.2723	12.7657	11.256	13.6271	12.7881	11.2871	15.2082	14.6903	14.6999	14.4179	14.3747	13.6965	17.412	16.8461
18.5219	18.4632	18.5093	18.7934	19.133	19.2562	18.6786	18.7364	18.7514	18.9363	19.0614	19.0371	13.6769	13.604	14.0148	16.5895	17.1275	17.0175	15.6264	15.5763	14.8392	17.3534	17.5662	17.6811	9	9	9	9	9	9	9	9	9	9	9	9	9	9	9	9	9	9	9	9	9	9	9	9	18.4981	19.0609
17.3261	17.9923	17.3932	17.4683	17.8812	18.2379	17.6589	18.2552	17.7481	17.399	17.7505	17.6861	17.7163	17.9788	17.956	17.9059	17.7755	17.8365	17.3673	17.8353	17.7509	17.2353	17.7313	17.9803	9	9	9	9	9	9	9	9	9	9	9	9	9	9	9	9	9	9	9	9	9	9	9	9	17.5705	17.8625
19.1801	18.6945	18.6629	17.0291	17.0306	17.0259	18.8345	18.676	18.7214	17.5903	17.5253	17.4993	18.697	18.6621	18.5771	15.9261	15.926	16.0397	18.1256	18.027	17.8711	15.8118	15.867	15.6699	15.628	15.3915	15.7419	16.0345	15.9215	15.4694	9	9	9	12.4541	12.5837	11.4145	14.8504	15.2061	14.9258	9	11.5283	10.4915	14.879	14.6941	14.8426	9	9	9	18.8458	17.0285
16.994	17.6848	17.3931	17.5744	17.4149	17.2841	16.9511	17.0523	16.8957	16.635	17.2941	17.4911	17.0663	17.4098	17.8082	16.4603	17.7517	17.4808	16.6655	17.5137	17.4515	16.8616	17.5504	17.523	9	9	9	11.0945	13.2295	12.437	9	9	9	9	13.5701	13.8284	9	9	9	9	9	9	9	9	9	9	9	9	17.3573	17.4244
18.4535	17.8903	18.1349	17.3486	17.3705	17.3224	18.286	18.2135	17.9569	18.1714	18.1743	17.6178	17.0566	17.4713	17.3722	17.0338	17.0429	17.1832	17.1085	17.3586	17.3139	17.5776	17.607	17.413	9	9	9	12.1479	12.4466	12.3254	9	9	9	9	11.2085	11.6911	9	9	9	9	10.79	11.766	9	9	9	9	9	11.0351	18.1596	17.3472
17.7396	17.2553	17.3739	17.7426	17.8059	18.0607	17.6772	17.1681	17.5205	17.7821	17.573	17.9088	15.6222	16.3046	16.292	17.5747	17.3604	17.6938	16.3956	16.4063	16.7012	17.6662	17.5891	18.1718	9	9	9	11.9456	12.3483	12.1626	9	9	9	9	9	9	9	9	9	9	9	9	9	9	9	9	9	9	17.4563	17.8697
18.305	18.3085	18.4485	17.3045	17.378	17.3639	18.2381	18.0797	18.08	18.0131	17.9651	18.1522	16.7884	17.3286	17.3895	17.1791	17.3225	17.3623	17.0428	17.2536	17.2654	16.2952	16.8602	16.6288	9	9	9	14.5316	14.9953	14.7278	9	9	9	9	10.2419	10.861	9	9	9	9	9	9	9	9	9	9	9	9	18.354	17.3488
20.7452	20.5254	20.6145	20.1929	20.0455	20.0389	20.6446	20.6321	20.7278	20.6406	20.793	20.9305	16.1551	16.3663	16.3405	17.0439	17.3685	17.2145	17.0084	17.5362	16.5645	17.506	17.4677	17.4013	9	9	9	11.547	14.6927	14.972	9	9	9	9	10.3096	9	9	9	9	9	9	9	9	9	9	9	9	9	20.6284	20.0924
14.8223	14.924	15.3927	16.9472	16.955	17.1301	16.2913	16.6989	16.6947	16.7148	16.3641	16.7789	16.5955	16.8287	16.5442	17.5761	17.967	17.6806	16.8788	17.1555	16.734	17.8124	17.5367	17.7304	9	9	9	12.4289	14.0049	9	9	9	9	9	9	9	9	9	9	9	9	9	9	9	9	9	9	9	15.0464	17.0108
18.857	18.1661	18.3337	18.0698	18.5516	18.5299	19.2911	19.3056	19.3307	19.2237	19.2893	19.2228	14.8599	15.2302	14.7459	16.5089	16.2708	15.6727	15.4065	15.6408	19.1799	15.5767	15.4436	15.7077	11.0267	9	10.6693	17.0047	17.5734	17.4771	9	9	9	10.8557	10.9701	11.5002	9	10.5368	9	9	12.4619	11.4481	9	9.89288	9	9	9	9	18.4523	18.3838
15.9836	16.3785	16.5208	17.0135	17.0011	16.6468	17.1108	16.9698	17.1058	17.1581	17.289	17.4343	17.0357	16.7498	17.1307	17.4659	17.6393	16.9946	17.1482	17.2092	17.3788	17.1831	17.1485	16.7241	9	12.1045	12.357	17.2496	17.4276	17.3403	9	9	9	9	12.2934	13.6479	9	9	9	13.8478	15.056	15.3279	9	9	9	9	9	9	16.2943	16.8871
17.5491	16.8694	16.6358	17.0709	16.5809	16.1703	17.5317	17.0673	16.6978	17.1498	16.7322	16.6256	16.8726	16.9903	16.7251	17.102	16.7797	16.9481	17.2866	17.2186	17.1874	17.7527	17.5538	17.5781	9	9	9	12.1241	10.9034	10.551	9	9	9	9	11.3361	11.8629	11.3094	9	9	9	9	9	9	9	9	9	9	9	17.0181	16.6073
15.9277	15.4635	15.765	15.5042	15.6102	15.5996	14.2317	15.8701	16.1203	14.9681	16.7157	16.7132	16.9676	17.1137	17.0271	17.3406	17.7775	17.5244	17.5763	17.7371	17.262	17.4682	17.8078	17.8225	9	9	9	13.0488	12.1666	13.1824	9	9	9	11.3487	10.8369	10.7855	9	9	9	9	9	9	9	9	9	9	9	9	15.7187	15.5713
15.6131	15.345	15.6626	15.7302	15.8131	15.9143	15.5286	15.4385	15.6801	15.6578	16.236	16.4786	17.7812	17.9151	17.993	18.3869	18.5076	18.6476	18.1144	17.8824	18.2389	18.7659	18.827	18.6376	11.8139	12.8185	13.1551	15.4879	15.6578	15.5236	12.7667	13.0088	13.0842	14.7782	14.8679	15.1792	9	9	9	9	9	9	9	9	9	9	9	9	15.5402	15.8192
17.4166	17.3186	17.1423	15.7288	16.6976	16.7118	17.4169	17.7311	17.659	17.4694	17.6785	17.3392	15.9947	16.5259	16.3882	15.958	16.4166	16.2762	15.9127	16.2617	16.0676	16.0804	16.2257	16.4512	9	9	9	15.73	15.9736	16.0934	9	9	9	12.2505	12.9042	12.9912	9	9	9	10.2389	10.9006	10.9267	9	9	9	9	9	9	17.2925	16.3794
18.6713	18.6173	18.6637	16.0043	16.3345	16.9696	17.5594	17.8837	17.7083	17.8298	18.0894	17.3708	16.8887	17.2077	17.4906	17.8357	17.9193	17.812	17.1802	17.4103	17.3596	16.8867	17.4178	17.3402	9	9	10.517	14.7277	14.4387	14.7763	9	9	9	9	11.0048	11.1147	9	9	10.4242	9	10.9761	11.1911	9	9	9	9	9	9	18.6508	16.4362
17.5816	17.2587	17.3176	15.0608	14.8497	14.5328	16.8566	16.744	16.7654	16.9505	16.2317	15.6432	17.8901	17.756	17.932	17.1862	17.187	17.1646	17.1942	17.3106	17.2542	16.6513	16.8493	16.6762	12.409	13.1285	14.1943	14.9154	15.0127	14.7089	9	9	9	14.0282	14.7041	14.8933	9	9	9	10.9946	14.1111	13.8721	12.3583	12.7428	12.2963	9	9	9	17.386	14.8145
18.678	18.5446	18.4019	18.0644	18.2334	18.2834	18.7144	18.6409	18.6089	18.7264	18.9222	18.7461	15.4066	15.8853	15.7653	16.5025	16.5621	16.4983	15.9563	15.6639	15.5616	16.01	16.2122	15.8732	9	9	11.0154	14.6246	14.4462	14.9153	9	9	9	9	11.9924	12.1668	9	9	9	9	9	9	9	9	9	9	9	9	18.5415	18.1937
18.2738	18.3674	19.1557	18.7804	18.8991	18.8024	17.6955	19.1383	18.9089	18.1035	19.2345	19.0474	16.7634	17.0425	16.9274	17.0562	17.1473	17.0092	16.3299	16.9728	17.1898	16.6164	16.6108	16.0358	9	9	9	14.6018	15.8138	15.4611	9	9	9	9	10.0926	9	9	9	9	9	9	9	9	9	9	9	9	9	18.599	18.8273
18.3819	18.5329	18.3948	18.4214	18.4587	18.4015	17.9878	18.2194	18.3179	18.2666	18.4977	18.6037	16.8496	17.2056	17.0389	17.9732	18.2027	17.8605	17.2703	17.6164	17.574	18.0812	18.3416	18.3029	9	9	9	12.186	14.6682	14.212	9	9	9	11.0362	11.8993	12.3638	9	9	9	9	9	9	9	9	9	9	9	9	18.4365	18.4272
15.3076	15.4378	14.8609	15.3919	15.7091	16.1271	16.1087	15.5909	15.5386	16.1194	15.7716	16.5329	17.6954	17.8038	18.0591	18.157	18.3705	18.3914	17.9696	18.0166	17.9856	18.55	18.781	18.5187	9	9	11.9365	15.2933	15.7398	15.5147	9	12.8224	12.2073	14.8993	15.2438	15.3242	9	9	9	9	9	9	9	9	9	9	9	9	15.2021	15.7427
18.7423	18.9237	19.0098	18.4926	18.7192	19.2079	18.466	18.7911	18.852	18.6292	18.9886	19.0755	16.8317	16.9874	16.6799	16.5689	16.8297	17.458	17.0888	16.4982	17.2123	16.5387	17.625	17.5103	9	9	9	9	9	11.1645	9	9	9	9	9	9	9	9	9	9	9	9	9	9	9	9	9	9	18.8919	18.8065
16.737	16.5659	16.5072	17.1739	16.9735	17.0618	15.594	15.8978	14.7308	16.5622	16.519	16.762	17.0574	17.1622	17.1312	17.4277	17.1268	17.4744	17.2022	17.139	17.1329	17.5648	17.6673	17.6181	9	9	9	10.4683	11.4299	11.3187	9	9	9	9	10.9156	10.2347	9	9	9	9	9	9	9	9	9	9	9	9	16.6034	17.0697
17.2779	17.4022	17.6132	18.5049	18.484	18.524	17.5845	17.5963	17.7561	17.7249	17.7857	17.8933	15.0774	15.0504	15.877	16.3795	16.8277	17.0407	15.1993	15.8615	16.142	17.3919	17.8953	17.78	9	9	9	13.3318	15.504	14.4854	9	9	9	12.0742	12.7397	13.0287	9	9	9	9	9	9	9	9	9	9	9	9	17.4311	18.5043
[truncated: 2,921 more rows]
[truncated: 111 more columns]

## Sheet: p65 mutants
201005_DR_179_Sf_7_Slot2-14_1_4211.d	201005_DR_179_Sf_7a_Slot2-14_1_4263.d	201005_DR_179_Sf_7b_Slot2-14_1_4313.d	201005_DR_179_Sf_21_Slot2-28_1_4235.d	201005_DR_179_Sf_21a_Slot2-28_1_4287.d	201005_DR_179_Sf_21b_Slot2-28_1_4337.d	201005_DR_179_Sf_14_Slot2-21_1_4223.d	201005_DR_179_Sf_14a_Slot2-21_1_4275.d	201005_DR_179_Sf_14b_Slot2-21_1_4325.d	201005_DR_179_Sf_28_Slot2-35_1_4247.d	201005_DR_179_Sf_28a_Slot2-35_1_4299.d	201005_DR_179_Sf_28b_Slot2-35_1_4349.d	201005_DR_179_Sf_1_Slot2-8_1_4202.d	201005_DR_179_Sf_1a_Slot2-8_1_4254.d	201005_DR_179_Sf_1b_Slot2-8_1_4304.d	201005_DR_179_Sf_15_Slot2-22_1_4226.d	201005_DR_179_Sf_15a_Slot2-22_1_4278.d	201005_DR_179_Sf_15b_Slot2-22_1_4328.d	201005_DR_179_Sf_8_Slot2-15_1_4214.d	201005_DR_179_Sf_8a_Slot2-15_1_4266.d	201005_DR_179_Sf_8b_Slot2-15_1_4316.d	201005_DR_179_Sf_22_Slot2-29_1_4238.d	201005_DR_179_Sf_22a_Slot2-29_1_4290.d	201005_DR_179_Sf_22b_Slot2-29_1_4340.d	201005_DR_179_Sf_2_Slot2-9_1_4203.d	201005_DR_179_Sf_2a_Slot2-9_1_4255.d	201005_DR_179_Sf_2b_Slot2-9_1_4305.d	201005_DR_179_Sf_16_Slot2-23_1_4227.d	201005_DR_179_Sf_16a_Slot2-23_1_4279.d	201005_DR_179_Sf_16b_Slot2-23_1_4329.d	201005_DR_179_Sf_9_Slot2-16_1_4215.d	201005_DR_179_Sf_9a_Slot2-16_1_4267.d	201005_DR_179_Sf_9b_Slot2-16_1_4317.d	201005_DR_179_Sf_23_Slot2-30_1_4239.d	201005_DR_179_Sf_23a_Slot2-30_1_4291.d	201005_DR_179_Sf_23b_Slot2-30_1_4341.d													also positive by q values!	also positive by q values!
[truncated: 3,931 more rows]
[truncated: 55 more columns]
