# Supplementary material for: The proximity-based protein interactome and regulatory logics of the transcription factor p65 NF-κB/RELA
Source: EMBO Rep. 2025 Jan 3;26(4):1144–83. doi: 10.1038/s44319-024-00339-8 (PMC11850942; doi:10.1038/s44319-024-00339-8)
Supplement: Supplementary file 4 — Dataset EV2 [file 44319_2024_339_MOESM4_ESM.xlsx]

## Sheet: Legend
Dataset_EV2:Source_data_of_targeted_siRNA_screen
(Note: hIL8=CXCL8)

## Sheet: All_values_CXCL8,NFKBIA,CXCL2
Reihenfolge
				Messwert(berechneter Wert)	t1	t2	Mittelwert	t1	t2	Mittelwert	t1	t2	Mittelwert	t1	t2	Mittelwert	t1	t2	Mittelwert	t1	t2	Mittelwert	t1	t2	Mittelwert	t1	t2	Mittelwert	t1	t2	Mittelwert	t1	t2	Mittelwert	t1	t2	Mittelwert	t1	t2	Mittelwert	t1	t2	Mittelwert	t1	t2	Mittelwert	t1	t2	Mittelwert
				Sonde	hGUSB	hGUSB	hGUSB	hGUSB	hGUSB	hGUSB	hGUSB	hGUSB	hGUSB	hGUSB	hGUSB	hGUSB	hGUSB	hGUSB	hGUSB	hGUSB	hGUSB	hGUSB	h IL8	h IL8	h IL8	h IL8	h IL8	h IL8	h IL8	h IL8	h IL8	h IL8	h IL8	h IL8	h IL8	h IL8	h IL8	h IL8	h IL8	h IL8	h NFKBIA	h NFKBIA	h NFKBIA	h NFKBIA	h NFKBIA	h NFKBIA	h NFKBIA	h NFKBIA	h NFKBIA
				IL-1	0h	0h	0h	0h	0h	0h	0h	0h	0h	1h	1h	1h	1h	1h	1h	1h	1h	1h	0h	0h	0h	0h	0h	0h	0h	0h	0h	1h	1h	1h	1h	1h	1h	1h	1h	1h	0h	0h	0h	0h	0h	0h	0h	0h	0h
				Biolog Replikat	n1	n1	n1	n2	n2	n2	n3	n3	n3	n1	n1	n1	n2	n2	n2	n3	n3	n3	n1	n1	n1	n2	n2	n2	n3	n3	n3	n1	n1	n1	n2	n2	n2	n3	n3	n3	n1	n1	n1	n2	n2	n2	n3	n3	n3
	Sample Nr.	siRNA	Target Nr.	PreAmp Mix
1	B_mix1	Luciferase	Luciferase	mix1&2 (t=4)			13.2125			12.8683			12.6626			14.1008			14.0528			14.4578			19.3702			18.1051			18.1404			12.9107			10.5828			10.3411			13.0662			12.9977			12.5805
2	C_mix1	HiPerfect	HiPerfect	mix1&2 (t=4)			13.2262			13.328			12.4947			14.2795			15.8782			18.5915			20.1786			19.3439			18.3522			12.4638			11.9554			14.6791			13.0629			13.6635			12.7329
3	D_mix1	untransf.	untransf.	mix1&2 (t=4)			13.1921			12.9928			12.7271			14.026			13.3997			14.1439			20.3955			19.0977			19.8579			13.3073			10.4456			9.65847			12.8801			13.5671			13.2275
4	A_mix1	RELA	RELA	mix1&2 (t=4)			13.3637			13.4686			13.494			13.7574			14.5652			14.0639			18.7937			18.6377			20.2238			16.3221			13.6653			11.8172			13.5081			14.1887			13.6144
5	1	ATXN1L	TG_1	Mix1	15.2025	15.1474	15.1749	12.5307	12.8614	12.696	12.5611	12.1608	12.3609	14.2021	14.2922	14.2471	14.6893	14.8933	14.7913	14.3528	14.3435	14.3482	17.9594	17.8067	17.883	16.84	16.6378	16.7389	16.1218	16.1626	16.1422	11.5049	11.6354	11.5701	12.3152	12.4044	12.3598	10.3606	10.3632	10.3619	14.3654	14.3069	14.3361	12.5823	12.4365	12.5094	12.306	12.8989	12.6024
6	2	CEBPD	TG_2	Mix1	14.9954	14.9261	14.9608	12.54	12.6557	12.5978	13.0687	13.4374	13.253	13.4844	13.3089	13.3967	13.7076	13.6062	13.6569	13.2477	13.4249	13.3363	17.8201	17.5653	17.6927	18.6157	18.7915	18.7036	18.7475	18.6844	18.7159	13.0221	12.7272	12.8746	10.2975	10.5847	10.4411	9.9932	10.4095	10.2013	14.2023	14.2554	14.2288	13	12.6204	12.8102	13.134	13.0151	13.0746
7	3	CRTC2	TG_3	Mix1	14.0611	14.0452	14.0531	13.8362	13.5834	13.7098	13.1457	13.1527	13.1492	14.9666	15.0252	14.9959	14.2015	14.3125	14.257	13.7907	14.0666	13.9286	19.8746	19.842	19.8583	22.7791	22.7846	22.7818	19.8001	19.9879	19.894	14.0222	14.0263	14.0243	11.1413	11.9236	11.5325	10.2152	10.1711	10.1931	13.1464	13.203	13.1747	13.1616	13.2465	13.204	13.0832	13.2877	13.1854
8	4	EBF1	TG_4	Mix1	14.1977	14.2451	14.2214	12.8758	12.8552	12.8655	12.5648	12.695	12.6299	14.0033	14	14.0016	13.0329	13.1594	13.0961	13.5916	13.7372	13.6644	21.0032	20.9018	20.9525	20.0251	20.2109	20.118	19.6833	19.5204	19.6018	14.3418	14.3234	14.3326	11.1962	11.7366	11.4664	13.4026	10.3837	11.8931	13.7992	13.9171	13.8582	13.1282	13.18	13.1541	12.7185	13.0176	12.8681
9	5	FOSL1	TG_5	Mix1	13.4378	13.3615	13.3996	13.9691	13.6814	13.8253	13.434	13.5108	13.4724	14.5055	14.3951	14.4503	13.3386	13.2385	13.2886	14.27	14.3006	14.2853	15.7486	15.8257	15.7872	15.985	16.0859	16.0354	16.7029	16.7937	16.7483	11.8244	11.9149	11.8697	9.3097	9.2774	9.29355	10.2262	10.0288	10.1275	12.5173	12.4577	12.4875	13.0413	13.3386	13.1899	13.0676	13.0207	13.0442
10	6	FOXC1	TG_6	Mix1	12.5438	12.6763	12.61	13.1748	13.0842	13.1295	12.9592	12.596	12.7776	14.5109	14.4558	14.4833	13.2425	13.3088	13.2756	13.5999	13.8342	13.7171	18.668	18.7701	18.719	19.0113	19.4917	19.2515	18.5685	18.7013	18.6349	13.6021	13.459	13.5305	10.5078	10.5989	10.5534	9.976	9.9761	9.97605	12.0566	12.083	12.0698	13.5269	13.4785	13.5027	12.6633	12.6084	12.6358
11	7	FOXC2	TG_7	Mix1	13.7774	13.9782	13.8778	13.4789	13.5826	13.5307	12.8578	12.9624	12.9101	13.9673	13.8396	13.9034	13.3203	13.3924	13.3563	12.9966	13.353	13.1748	20.3862	20.3674	20.3768	19.4686	19.4633	19.4659	19.874	19.446	19.66	13.2139	13.33	13.272	9.7112	9.6764	9.6938	9.6431	9.3551	9.4991	12.9839	12.974	12.979	13.3427	13.1369	13.2398	12.7598	13	12.8799
12	8	GATA6	TG_8	Mix1	13.4814	13.4069	13.4442	12.9287	12.5484	12.7386	12.6372	12.8499	12.7435	14.6888	14.6208	14.6548	13.2545	13.2692	13.2618	14.6879	14.6911	14.6895	18.1997	18.2195	18.2096	19.3003	19.6568	19.4785	18.0787	18	18.0393	12.6884	12.8429	12.7657	9.9562	10.0233	9.98975	11.0344	10.8699	10.9521	13.0632	13.1157	13.0894	13.142	13.0675	13.1047	12.6786	12.9567	12.8177
13	9	GLIS2	TG_9	Mix1	14.0436	13.925	13.9843	13.4616	13.6801	13.5709	13.2714	13.3991	13.3353	14.4794	14.2656	14.3725	14.2412	14.1701	14.2056	13.8776	14.0237	13.9506	17.2456	17.3771	17.3113	17.2557	17.5772	17.4165	17.6016	17.7063	17.654	12.6122	12.6282	12.6202	11.0744	11.013	11.0437	10.2839	10.2247	10.2543	13.3704	13.4509	13.4107	13.8164	13.7433	13.7798	13.2864	13.4973	13.3918
14	10	HMG20B	TG_10	Mix1	14.8275	14.6885	14.758	13.1275	13.2328	13.1801	12.638	12.8651	12.7515	15.576	15.5611	15.5686	13.9372	13.714	13.8256	13.647	13.9095	13.7782	20.7168	20.7118	20.7143	20.2435	20.1975	20.2205	19.6238	19.7553	19.6895	15.4378	15.472	15.4549	12.0419	12.1385	12.0902	11.026	11.0672	11.0466	14.1221	14.1429	14.1325	17.3953	13.1539	15.2746	12.4091	12.3338	12.3714
15	11	HOMEZ	TG_11	Mix1	13.6906	13.6395	13.6651	12.6661	13.1647	12.9154	12.9028	12.5086	12.7057	13.9333	14.0321	13.9827	14.5282	14.4689	14.4985	13.4291	13.5278	13.4784	20.8652	21.0477	20.9565	20.1466	20.3704	20.2585	20.2735	19.9523	20.1129	14.1229	14.1694	14.1461	12.0425	12.1143	12.0784	10.8011	10.7715	10.7863	13.71	13.6382	13.6741	13.3887	13.3138	13.3513	12.6566	13.0462	12.8514
16	12	ISL1	TG_12	Mix1	14.5109	14.7079	14.6094	12.3723	12.6146	12.4934	13.4571	13.3074	13.3822	14.0535	14.2177	14.1356	13.2712	13.2915	13.2813	13.4415	13.4978	13.4696	19.6539	19.8629	19.7584	17.4325	17.3896	17.4111	19.7327	19.6762	19.7045	11.9972	11.1576	11.5774	9.4123	9.4267	9.4195	9.8097	10.0509	9.9303	17.6751	13.9903	15.8327	13.0385	13.0468	13.0427	12.8467	13.013	12.9299
17	13	MAFG	TG_13	Mix1	13.5069	13.3924	13.4497	13.3803	12.8677	13.124	12.9252	12.5914	12.7583	15.4616	15.2506	15.3561	13.5813	13.4362	13.5087	14.0194	14	14.0097	19.1679	19.085	19.1264	20.1628	20.0393	20.1011	18.8109	18.4383	18.6246	15.2758	15.3658	15.3208	10.8414	11.0163	10.9289	10.7885	10.6723	10.7304	13.2212	12.8948	13.058	13.9848	13.8895	13.9371	13.3104	13.2378	13.2741
18	14	MAMLD1	TG_14	Mix1	14.139	13.8388	13.9889	14.3256	14.435	14.3803	13.4127	13.2783	13.3455	14.5922	14.3887	14.4904	14.9615	14.9434	14.9524	13.9271	13.7168	13.8219	19.3988	19.3353	19.367	19.5534	19.369	19.4612	17.727	17.6862	17.7066	14.1164	14.0874	14.1019	11.292	11.6871	11.4895	10.1287	10.1534	10.141	13.6147	13.4972	13.5559	14.7091	14.4767	14.5929	13.1383	13.1098	13.1241
19	15	MSX1	TG_15	Mix1	14.2462	14.1575	14.2019	14.8099	14.9522	14.8811	13.6722	13.8389	13.7555	13.6198	13.4454	13.5326	14.6163	14.5587	14.5875	14.0664	14.1271	14.0968	18.8921	18.936	18.914	20.7714	20.5953	20.6834	19.0757	19.1831	19.1294	11.2432	11.3741	11.3087	10.9494	12.9264	11.9379	10.133	10.2024	10.1677	13.2422	13.327	13.2846	14.6603	14.6835	14.6719	13.061	13.1672	13.1141
20	16	N4BP3	TG_16	Mix1	13.5167	13.549	13.5328	13.6004	13.6541	13.6273	13.9329	13.7484	13.8407	14.6227	14.5242	14.5735	14.1052	14.0688	14.087	13.711	13.5265	13.6188	19	19.0175	19.0087	18.1209	17.9366	18.0287	19.3865	19.508	19.4473	12.0082	11.7599	11.8841	9.506	10.9795	10.2428	9.4212	9.3656	9.3934	12.7092	12.7397	12.7244	13.0722	13.0735	13.0728	13.1181	13.1253	13.1217
21	17	NFYC	TG_17	Mix1	13.7518	13.9754	13.8636	12.6765	12.7787	12.7276	13.2307	13.397	13.3139	13.7176	13.6371	13.6774	14.2034	14.0781	14.1408	13.6846	13.7163	13.7005	21.8423	21.6303	21.7363	19.7285	19.4774	19.6029	20.3162	20.447	20.3816	12.3734	12.3342	12.3538	11.089	11.1154	11.1022	10.0126	9.7927	9.90265	12.7402	12.8721	12.8061	12.4288	12.7705	12.5997	13.0047	12.5484	12.7766
22	18	PBX2	TG_18	Mix1	13.2016	13.2104	13.206	13.3154	13.2216	13.2685	13.2838	13.3048	13.2943	13.8688	13.6024	13.7356	13.9008	13.8624	13.8816	14.5905	14.5402	14.5654	22.9014	22.9733	22.9373	22.3717	22.2984	22.3351	21.4547	21.3467	21.4007	16.6961	16.5622	16.6292	14.7536	14.0407	14.3971	12.4627	12.1784	12.3206	12.4203	12.4999	12.4601	13.2257	13.484	13.3548	13.0275	13.0058	13.0167
23	19	PHC1	TG_19	Mix1	14.4308	14.5518	14.4913	15.6713	15.6625	15.6669	13.5342	13.24	13.3871	15.8706	16.0317	15.9512	15.9439	16.055	15.9994	14.5035	14.4875	14.4955	21.5933	21.3931	21.4932	20.846	20.5627	20.7043	18.826	18.229	18.5275	15.603	15.6072	15.6051	13.5457	13.3465	13.4461	11.0445	11.0236	11.0341	13.7377	13.9098	13.8238	15.2932	15.3378	15.3155	13.0767	13.0228	13.0497
24	20	PHLDA2	TG_20	Mix2	13.7896	14.0224	13.906	14.13	14.1827	14.1563	12.4413	12.5618	12.5015	14.5238	14.5571	14.5404	13.1345	13.4201	13.2773	12.6219	12.8917	12.7568	18.442	18.481	18.4615	20.2758	20.3199	20.2979	18.0833	18.1177	18.1005	12.2403	12.3901	12.3152	10.1662	10.1179	10.1421	8.7949	9.2505	9.0227	14.1082	14.0085	14.0584	14.9109	14.6879	14.7994	12.4504	12.9111	12.6807
25	21	RAD54L2	TG_21	Mix2	13.2729	13.183	13.2279	12.7416	13.1121	12.9268	12.2071	12.3063	12.2567	15.4549	13.7434	14.5991	13.3746	13.5933	13.484	13	13.0541	13.027	17.713	17.5627	17.6379	19.3746	19.3603	19.3674	17.6253	17.4663	17.5458	13.0935	12.1574	12.6255	11.9845	12.0187	12.0016	9.7226	9.7341	9.72835	13	13.0163	13.0082	13.5711	13.4085	13.4898	12.1199	12.1484	12.1341
26	22	RAP1A	TG_22	Mix2	13.5592	13.5378	13.5485	12.394	12.5823	12.4882	12.457	12.3967	12.4268	13.9122	13.8084	13.8603	12.862	12.832	12.847	12.581	13.0722	12.8266	18.7649	18.4432	18.6041	18.3788	18.5758	18.4773	19	18.7463	18.8732	12.187	12.0806	12.1338	10.0013	12.5447	11.273	9.1679	9.0696	9.11875	13.0962	12.9726	13.0344	12.6897	12.6749	12.6823	12.1266	12.3461	12.2363
27	23	RAP1B	TG_23	Mix2	13.352	13.3165	13.3343	12.3562	12.2905	12.3233	12.3917	12.4185	12.4051	13.2943	13.5558	13.425	12.7199	12.7556	12.7378	12.2737	12.4621	12.3679	17.948	17.8884	17.9182	18.4393	18.6657	18.5525	17.3699	17.2026	17.2863	12.2704	12.0863	12.1784	10.3199	10.4179	10.3689	9.298	9.1765	9.23725	13.4363	13.2568	13.3466	12.5804	12.6363	12.6083	12.1074	12.4053	12.2564
28	24	RUNX2	TG_24	Mix2	13.5007	13.531	13.5159	12.3948	12.4587	12.4268	12.544	12.5618	12.5529	14.202	14.2506	14.2263	13.2575	13.5038	13.3806	13.1206	12.8474	12.984	19.1521	19.1957	19.1739	18.2687	18.4982	18.3834	18.3227	18.1534	18.2381	13.9209	13.8267	13.8738	11.5919	11.8124	11.7021	10.2561	10.1765	10.2163	13.6851	13.3701	13.5276	12.7238	12.9442	12.834	12.2025	12.3748	12.2887
29	25	S100A8	TG_25	Mix2	13.5451	13.5537	13.5494	13.5109	13.3895	13.4502	12.2705	12.6204	12.4455	14.8394	14.9791	14.9093	13.1112	13.2319	13.1715	12.4919	12.7857	12.6388	16.5909	16.6482	16.6196	17.7874	17.8828	17.8351	16.6161	16.4789	16.5475	12.6821	12.506	12.594	9.7141	9.9419	9.828	9.0232	8.8834	8.9533	13.8051	13.2701	13.5376	13.8865	14	13.9432	12.2034	12.5584	12.3809
30	26	S100A9	TG_26	Mix2	12.951	12.9396	12.9453	12.0567	12.0214	12.039	12.3485	12.3962	12.3724	13.4241	13.446	13.4351	12.0313	12.2321	12.1317	12.5668	12.4875	12.5272	21	21.2151	21.1075	21.1096	20.8386	20.9741	19.3692	19.3273	19.3483	14.0895	14.0387	14.0641	11.63	11.5693	11.5997	10.2318	10.2326	10.2322	13.1463	13.0722	13.1092	12.3531	12.3585	12.3558	12.1506	12.1828	12.1667
31	27	SIX5	TG_27	Mix2	14.2569	14.3197	14.2883	14.8097	14.7196	14.7646	12.9201	12.8802	12.9002	14.2341	14.2583	14.2462	13.2199	13.1668	13.1934	12.9523	12.8174	12.8849	19.2664	19.3712	19.3188	21.3058	21.2284	21.2671	16.5627	16.4966	16.5297	13.3123	13.216	13.2642	10.4306	10.5046	10.4676	9.4036	9.5908	9.4972	14.2056	14.1858	14.1957	15.3798	15.3373	15.3586	12.4555	12.5372	12.4963
32	28	SKI	TG_28	Mix2	13.6444	16.914	15.2792	12.6729	13.0263	12.8496	12.7572	12.7061	12.7316	16.3305	16.2639	16.2972	14.0387	13.8559	13.9473	12.9577	12.7473	12.8525	18.054	18.1344	18.0942	18.1022	18.0568	18.0795	17.7375	17.592	17.6647	16.0107	16.1096	16.0602	12.2023	11.8808	12.0416	10.374	10.2962	10.3351	13.2929	13.3441	13.3185	13.1058	13.084	13.0949	12.222	12.3175	12.2698
33	29	SKIL	TG_29	Mix2	13.4121	13.4393	13.4257	13.5933	13.8208	13.707	12.5422	12.5827	12.5625	14.5675	14.6256	14.5966	13.2261	13.2548	13.2404	12.2871	12.7946	12.5409	19.3515	19.3722	19.3619	20.2239	20.137	20.1805	18.6058	18.2939	18.4498	12.1165	12.0822	12.0994	9.8413	9.8009	9.8211	9.0398	9.2236	9.1317	13.5163	13.3993	13.4578	14.12	14.2109	14.1654	12.251	12.268	12.2595
34	30	SS18	TG_30	Mix2	13.0823	12.9409	13.0116	13.5855	12.5515	13.0685	12.188	12.3058	12.2469	13.1982	13.2041	13.2012	12.9535	13.0522	13.0028	12.7951	14.6497	13.7224	17.0016	16.8829	16.9423	16.9379	16.868	16.9029	16.7768	16.5448	16.6608	11.3122	11.1925	11.2523	9.47	9.5162	9.4931	8.8815	9.0148	8.94815	12.6887	12.5839	12.6363	12.5025	12.5272	12.5148	12.1305	12.0557	12.0931
35	31	TBX1	TG_31	Mix2	14	13.9319	13.9659	13.5224	13.6929	13.6076	13.0478	13.0198	13.0338	13.8125	13.7174	13.7649	13.3271	13.3534	13.3403	12.8319	13.2034	13.0176	15.3475	15.5849	15.4662	16.398	16.3232	16.3606	16.3234	16.2864	16.3049	11.2196	11.2569	11.2383	9.5512	9.3979	9.47455	8.9799	9.1386	9.05925	13.4846	13.4938	13.4892	13.8078	13.8827	13.8453	12.5503	12.3032	12.4268
36	32	TFE3	TG_32	Mix2	13.8474	14.0215	13.9345	13.2732	13.2759	13.2745	12.6456	12.5882	12.6169	13.6066	13.617	13.6118	13.3904	13.2622	13.3263	12.9769	12.817	12.897	20.6779	20.6147	20.6463	19.9254	19.9795	19.9524	19.9739	19.8273	19.9006	15.0878	15.5708	15.3293	13.4409	13.6178	13.5294	11.7667	12.0975	11.9321	13.8865	13.5034	13.6949	13.4234	13.4385	13.4309	12.5378	12.9271	12.7325
37	33	TNIP1	TG_33	Mix2	14.0122	13.9783	13.9953	14.0635	13.955	14.0092	12.3672	12.5759	12.4716	13.9942	14.057	14.0256	17.3204	14.2591	15.7897	13.2996	13.1998	13.2497	15.5537	15.5055	15.5296	15.8888	16.0937	15.9912	13.9764	14.0081	13.9923	11.5083	11.3884	11.4484	11.2381	13.5505	12.3943	9.6022	9.4489	9.52555	13.8152	13.8176	13.8164	13.9579	13.9212	13.9396	12.1604	12.1378	12.1491
38	34	ZBTB34	TG_34	Mix2	13.3766	13.4042	13.3904	13.1774	13.0217	13.0996	12.7854	12.4294	12.6074	13.4444	13.5027	13.4735	14.6831	13.3161	13.9996	13.0307	12.6178	12.8242	18.1628	18.1106	18.1367	17.56	17.6025	17.5812	17.2309	17.4541	17.3425	10.8561	10.9381	10.8971	9.1861	9.0849	9.1355	8.9436	9.0379	8.99075	13.4557	13.2724	13.364	13.1211	13.0703	13.0957	12.7103	12.3079	12.5091
39	35	ZBTB5	TG_35	Mix2	14.0578	14.0134	14.0356	17.1993	14.5861	15.8927	13.1785	13.2062	13.1924	13.3035	13.3237	13.3136	14.6501	14.4469	14.5485	12.7745	13.1458	12.9601	19.02	19.0608	19.0404	16.3176	16.7042	16.5109	15.0403	15.3626	15.2015	12.9289	12.8688	12.8988	11.1654	11.0805	11.1229	9.8997	9.9616	9.93065	13.5234	13.4968	13.5101	14.2047	14.2264	14.2156	12.8853	13.123	13.0041
40	36	ZIC2	TG_36	Mix2	13.6822	13.6625	13.6723	13.3648	13.3895	13.3772	12.5433	12.406	12.4747	15.0014	14.8641	14.9328	15.1797	17	16.0898	13.0563	12.9587	13.0075	18.519	18.4743	18.4966	17.381	17.5706	17.4758	16.6488	16.5606	16.6047	12.0342	12.0862	12.0602	10.425	10.5252	10.4751	8.9469	8.6851	8.816	13.9331	13.6936	13.8133	13.6076	13.6533	13.6304	12.823	12.9568	12.8899
41	37	ZMIZ1	TG_37	Mix2	14.0581	13.6831	13.8706	12.7226	12.9378	12.8302	12.6455	12.6383	12.6419	15.7918	15.6077	15.6997	13.6411	13.474	13.5575	14.0728	13.9507	14.0117	19.1606	19.1055	19.133	18.4469	19.0321	18.7395	17.4958	17.4558	17.4758	12.5104	12.6539	12.5822	9.2685	9.3813	9.3249	9.3019	9.6388	9.47035	13.6126	13.3147	13.4637	13.14	13.3141	13.2271	12.5718	12.7004	12.6361
42	38	ZMIZ2	TG_38	Mix2	13.3947	13.4104	13.4025	12.8785	13.1702	13.0244	12.5434	12.6248	12.5841	13.9885	14.0921	14.0403	13.1097	12.8372	12.9734	13.4231	13.2903	13.3567	20.813	20.8275	20.8203	18.0868	18.2887	18.1878	17.1353	17.1815	17.1584	14.0357	14.2868	14.1612	10.2839	10.4259	10.3549	9.6765	9.4792	9.57785	13.4512	13.3629	13.407	13.2955	13.3439	13.3197	12.7752	12.7526	12.7639
[truncated: 75 more columns]

## Sheet: Mean+Cluster_CXCL8,NFKBIA,CXCL2
Means															Cluster
Reihenfolge	Sample Nr.	siRNA	Target Nr.	1 basal expr.			2 IL-1 ind. expr
				ddCt			ddCt
				ddCt -(TG-Luci)			ddCt -(TG-Luci)
				0h IL-1α			1h IL-1α
				hIL8 -hGUSB	hNFKBIA -hGUSB	hCXCL2 -hGUSB	hIL8 -hGUSB	hNFKBIA -hGUSB	hCXCL2 -hGUSB						Cluster
				MW	MW	MW	MW	MW	MW							IL8	NFKBIA	CXCL2	IL8+IL-1	NFKBIA+IL-1	CXCL2+IL-1		Kmeans_Cluster_(Eucleudian_distance_1000_iterations, rows only)	Sort_Cluster
1	B_mix1	Luciferase	Luciferase	0	0	0	0	0	0						MAFG	-0.549283	-0.345392	0.836108	-0.960742	0.259092	0.856417	MAFG	1	1
2	C_mix1	HiPerfect	HiPerfect	-0.651142	-0.169775	0.190883	0.291358	0.273808	0.827633						PHC1	-0.102483	0.419142	0.837808	-0.805292	0.220225	0.259717	PHC1	1	2
3	D_mix1	untransf.	untransf.	-1.18897	-0.287217	-0.051	-0.206167	0.00565	0.229242						CEBPD	0.857233	0.199725	1.62412	-0.634658	0.213692	0.755067	CEBPD	1	3
4	A_mix1	RELA	RELA	-0.152192	-0.361267	0.630325	-2.7316	-2.53737	-1.70658						FOXC1	-0.405333	0.069975	0.631075	-0.453542	0.0743917	0.99425	FOXC1	1	4
5	1	ATXN1L	TG_1	2.11337	0.228358	0.949542	0.106008	0.440192	1.0205						CRTC2	-1.58323	0.416358	1.00887	-0.448342	0.527025	1.04287	CRTC2	1	5
6	2	CEBPD	TG_2	0.857233	0.199725	1.62412	-0.634658	0.213692	0.755067						MAMLD1	0.68405	0.114308	1.20747	-0.414792	0.0824083	0.74515	MAMLD1	1	6
7	3	CRTC2	TG_3	-1.58323	0.416358	1.00887	-0.448342	0.527025	1.04287						FOXC2	-0.7706	0.373708	1.07136	-0.268992	0.274608	0.82535	FOXC2	1	7
8	4	EBF1	TG_4	-1.36108	-0.0874583	0.182642	-1.90222	-0.310342	-0.6212						NFYC	-1.64783	0.541275	1.30827	-0.205608	0.517692	1.50495	NFYC	1	8
9	5	FOSL1	TG_5	2.99957	0.625608	0.944708	0.652242	0.617225	1.48683						MSX1	0.327983	0.556325	1.70399	0.008625	0.462675	1.17733	MSX1	1	9
10	6	FOXC1	TG_6	-0.405333	0.069975	0.631075	-0.453542	0.0743917	0.99425						GATA6	0.0236833	-0.0614917	0.819275	0.040625	0.622442	1.26448	GATA6	1	10
11	7	FOXC2	TG_7	-0.7706	0.373708	1.07136	-0.268992	0.274608	0.82535						ISL1	0.161167	-0.472992	0.776558	0.394225	0.529642	1.4281	ISL1	1	11
12	8	GATA6	TG_8	0.0236833	-0.0614917	0.819275	0.040625	0.622442	1.26448						N4BP3	0.462767	0.660958	1.28321	0.660758	0.952642	1.52673	N4BP3	1	12
13	9	GLIS2	TG_9	1.79365	0.069725	1.09387	-0.055375	-0.251075	0.725767						GLIS2	1.79365	0.069725	1.09387	-0.055375	-0.251075	0.725767	GLIS2	2	13
14	10	HMG20B	TG_10	-1.02078	-0.395908	0.789758	-1.39867	-0.188808	-0.2203						ATXN1L	2.11337	0.228358	0.949542	0.106008	0.440192	1.0205	ATXN1L	2	14
15	11	HOMEZ	TG_11	-1.72313	-0.229825	0.334142	-1.27596	-0.247142	0.223217						S100A8	1.77173	-0.171858	0.303225	0.189175	-0.522942	-0.355017	S100A8	2	15
16	12	ISL1	TG_12	0.161167	-0.472992	0.776558	0.394225	0.529642	1.4281						TNIP1	3.94508	0.157375	2.67131	0.306708	0.546842	0.94435	TNIP1	2	16
17	13	MAFG	TG_13	-0.549283	-0.345392	0.836108	-0.960742	0.259092	0.856417						SS18	1.56443	0.327958	1.20929	0.485358	0.582708	0.748417	SS18	2	17
18	14	MAMLD1	TG_14	0.68405	0.114308	1.20747	-0.414792	0.0824083	0.74515						TBX1	3.116	0.249108	0.911775	0.524692	0.0662083	0.03475	TBX1	2	18
19	15	MSX1	TG_15	0.327983	0.556325	1.70399	0.008625	0.462675	1.17733						FOSL1	2.99957	0.625608	0.944708	0.652242	0.617225	1.48683	FOSL1	2	19
20	16	N4BP3	TG_16	0.462767	0.660958	1.28321	0.660758	0.952642	1.52673						ZBTB34	0.969733	0.009875	-0.147042	0.832442	0.0669083	0.458767	ZBTB34	2	20
21	17	NFYC	TG_17	-1.64783	0.541275	1.30827	-0.205608	0.517692	1.50495						ZIC2	1.2731	-0.302808	-0.368442	1.30069	0.348392	0.6224	ZIC2	2	21
22	18	PBX2	TG_18	-3.344	0.279442	-0.186808	-3.31368	-0.373525	-1.4052						SKI	1.2981	0.692808	0.559775	-1.37218	-0.707125	-1.07957	SKI	3	22
23	19	PHC1	TG_19	-0.102483	0.419142	0.837808	-0.805292	0.220225	0.259717						ZBTB5	3.08007	0.763992	2.28257	-0.635642	-0.702458	-0.401783	ZBTB5	3	23
24	20	PHLDA2	TG_20	0.192117	-0.357825	-0.00650833	0.105958	0.101258	0.362867						EBF1	-1.36108	-0.0874583	0.182642	-1.90222	-0.310342	-0.6212	EBF1	4	24
25	21	RAD54L2	TG_21	0.244233	-0.106492	-0.353258	-0.673992	0.212525	-0.294867						HMG20B	-1.02078	-0.395908	0.789758	-1.39867	-0.188808	-0.2203	HMG20B	4	25
26	22	RAP1A	TG_22	-0.206233	0.137192	0.0387583	-0.589458	-0.208608	-0.6293						HOMEZ	-1.72313	-0.229825	0.334142	-1.27596	-0.247142	0.223217	HOMEZ	4	26
27	23	RAP1B	TG_23	0.392683	-0.082475	-0.958308	-0.676842	-0.506642	-1.02293						PBX2	-3.344	0.279442	-0.186808	-3.31368	-0.373525	-1.4052	PBX2	5	27
28	24	RUNX2	TG_24	-0.142533	-0.0845417	0.0224083	-1.32601	-0.449375	-0.333917						TFE3	-1.26705	-0.043775	-0.0559917	-3.24414	-0.911392	-1.4712	TFE3	5	28
29	25	S100A8	TG_25	1.77173	-0.171858	0.303225	0.189175	-0.522942	-0.355017						RELA	-0.152192	-0.361267	0.630325	-2.7316	-2.53737	-1.70658	RELA	5	29
30	26	S100A9	TG_26	-2.4003	-0.124642	-0.873158	-2.19292	-0.920458	-1.63577						S100A9	-2.4003	-0.124642	-0.873158	-2.19292	-0.920458	-1.63577	S100A9	5	30
31	27	SIX5	TG_27	0.56995	-0.0654583	0.125642	-0.560425	-0.377308	-0.428317						RUNX2	-0.142533	-0.0845417	0.0224083	-1.32601	-0.449375	-0.333917	RUNX2	6	31
32	28	SKI	TG_28	1.2981	0.692808	0.559775	-1.37218	-0.707125	-1.07957						ZMIZ2	-0.0943667	-0.192842	0.123225	-0.833425	-0.852775	-1.04525	ZMIZ2	6	32
33	29	SKIL	TG_29	-0.474883	-0.095475	-0.000941667	0.182992	0.184608	0.330017						RAP1B	0.392683	-0.082475	-0.958308	-0.676842	-0.506642	-1.02293	RAP1B	6	33
34	30	SS18	TG_30	1.56443	0.327958	1.20929	0.485358	0.582708	0.748417						RAD54L2	0.244233	-0.106492	-0.353258	-0.673992	0.212525	-0.294867	RAD54L2	6	34
35	31	TBX1	TG_31	3.116	0.249108	0.911775	0.524692	0.0662083	0.03475						RAP1A	-0.206233	0.137192	0.0387583	-0.589458	-0.208608	-0.6293	RAP1A	6	35
36	32	TFE3	TG_32	-1.26705	-0.043775	-0.0559917	-3.24414	-0.911392	-1.4712						SIX5	0.56995	-0.0654583	0.125642	-0.560425	-0.377308	-0.428317	SIX5	6	36
37	33	TNIP1	TG_33	3.94508	0.157375	2.67131	0.306708	0.546842	0.94435						PHLDA2	0.192117	-0.357825	-0.00650833	0.105958	0.101258	0.362867	PHLDA2	6	37
38	34	ZBTB34	TG_34	0.969733	0.009875	-0.147042	0.832442	0.0669083	0.458767						SKIL	-0.474883	-0.095475	-0.000941667	0.182992	0.184608	0.330017	SKIL	6	38
39	35	ZBTB5	TG_35	3.08007	0.763992	2.28257	-0.635642	-0.702458	-0.401783						ZMIZ1	0.288883	-0.0276583	-0.777975	1.03831	0.389758	0.655567	ZMIZ1	6	39
40	36	ZIC2	TG_36	1.2731	-0.302808	-0.368442	1.30069	0.348392	0.6224
41	37	ZMIZ1	TG_37	0.288883	-0.0276583	-0.777975	1.03831	0.389758	0.655567
42	38	ZMIZ2	TG_38	-0.0943667	-0.192842	0.123225	-0.833425	-0.852775	-1.04525

## Sheet: Validation_38+1_knockdowns
Sample numbers								Ct values, n1 (V114), GUSB normiert											Ct values, n2 (V116), GUSB normiert											Ct values, n3 (V117), GUSB normiert											Summary data (V114, V116, V117)
				#qPCR sample	#qPCR sample
#48-well plate	cell line	#sample	siRNA	0 h IL-1	1 h IL-1			#Taqman mix	#TG_graphs	#qPCR sample	siRNA	IL-1	Detektor	Ct_1	Ct_2	MW	StabW		#Taqman mix	#TG_graphs	#qPCR sample	siRNA	IL-1	Detektor	Ct_1	Ct_2	MW	StabW		#Taqman mix	#TG_graphs	#qPCR sample	siRNA	IL-1	Detektor	Ct_1	Ct_2	MW	StabW		cell line	#TG_graphs	#qPCR sample	siRNA	IL-1	Detektor	x-fold (n1)	x-fold (n2)	x-fold (n3)
1	HeLa	ctr_TG_1-19	Luciferase	B_mix1	F_mix1			1		B_mix1	Luciferase	0 h	h GUSB	13.1273	13.2745	13.2009	0.104086		1		B_mix1	Luciferase	0 h	h GUSB	12.5715	12.9859	12.7787	0.293025		1		B_mix1	Luciferase	0 h	h GUSB	12.8033	12.4407	12.622	0.256397		HeLa	TG_1	B_mix1	Luciferase	0 h	h ATXN1L	1	1
1	HeLa	ctr_TG_1-19	HiPerfect	C_mix1	G_mix1			1		F_mix1	Luciferase	1 h	h GUSB	14.084	13.9722	14.0281	0.0790545		1		F_mix1	Luciferase	1 h	h GUSB	14.0932	14.0417	14.0675	0.036416		1		F_mix1	Luciferase	1 h	h GUSB	14.4049	14.5634	14.4841	0.112076		HeLa	TG_1	B_mix1	Luciferase	0 h	h ATXN1L	1	1	1
1	HeLa	ctr_TG_1-19	untransf.	D_mix1	H_mix1			1		C_mix1	HiPerfect	0 h	h GUSB	13.1557	13.1476	13.1517	0.00572756		1		C_mix1	HiPerfect	0 h	h GUSB	13.434	13.5043	13.4691	0.0497096		1		C_mix1	HiPerfect	0 h	h GUSB	12.7112	12.3825	12.5468	0.232426		HeLa	TG_1	1	ATXN1L	0 h	h ATXN1L	0.29077	0.158263	0.277902
1	HeLa	ctr_TG_1-19	RELA	A_mix1	E_mix1			1		D_mix1	untransf.	0 h	h GUSB	13.2927	13.0519	13.1723	0.170271		1		D_mix1	untransf.	0 h	h GUSB	12.4747	12.8015	12.6381	0.231082		1		D_mix1	untransf.	0 h	h GUSB	12.766	12.9818	12.8739	0.152594		HeLa	TG_1	F_mix1	Luciferase	1 h	h ATXN1L	0.997058	0.925176	1.10038
1	HeLa	1	ATXN1L	1	20			1		1	ATXN1L	0 h	h GUSB	15.2025	15.1474	15.1749	0.0389616		1		1	ATXN1L	0 h	h GUSB	12.5307	12.8614	12.696	0.23384		1		1	ATXN1L	0 h	h GUSB	12.5611	12.1608	12.3609	0.283055		HeLa	TG_1	20	ATXN1L	1 h	h ATXN1L	0.243585	0.208396	0.480964
1	HeLa	2	CEBPD	2	21			1		2	CEBPD	0 h	h GUSB	14.9954	14.9261	14.9608	0.0490025		1		2	CEBPD	0 h	h GUSB	12.54	12.6557	12.5978	0.0818123		1		2	CEBPD	0 h	h GUSB	13.0687	13.4374	13.253	0.26071		HeLa	TG_1	C_mix1	HiPerfect	0 h	h ATXN1L	0.818327	0.997508	0.854114
1	HeLa	3	CRTC2	3	22			1		3	CRTC2	0 h	h GUSB	14.0611	14.0452	14.0531	0.011243		1		3	CRTC2	0 h	h GUSB	13.8362	13.5834	13.7098	0.178757		1		3	CRTC2	0 h	h GUSB	13.1457	13.1527	13.1492	0.00494975		HeLa	TG_1	D_mix1	untransf.	0 h	h ATXN1L	0.922295	0.915734	0.921656
1	HeLa	4	EBF1	4	23			1		4	EBF1	0 h	h GUSB	14.1977	14.2451	14.2214	0.0335169		1		4	EBF1	0 h	h GUSB	12.8758	12.8552	12.8655	0.0145664		1		4	EBF1	0 h	h GUSB	12.5648	12.695	12.6299	0.0920653		HeLa	TG_1	H20	-	-	h ATXN1L
1	HeLa	5	FOSL1	5	24			1		5	FOSL1	0 h	h GUSB	13.4378	13.3615	13.3996	0.0539522		1		5	FOSL1	0 h	h GUSB	13.9691	13.6814	13.8253	0.203435		1		5	FOSL1	0 h	h GUSB	13.434	13.5108	13.4724	0.0543058		HeLa	TG_2	B_mix1	Luciferase	0 h	h CEBPD	1	1
1	HeLa	6	FOXC1	6	25			1		6	FOXC1	0 h	h GUSB	12.5438	12.6763	12.61	0.0936916		1		6	FOXC1	0 h	h GUSB	13.1748	13.0842	13.1295	0.0640639		1		6	FOXC1	0 h	h GUSB	12.9592	12.596	12.7776	0.256821		HeLa	TG_2	B_mix1	Luciferase	0 h	h CEBPD	1	1	1
1	HeLa	7	FOXC2	7	26			1		7	FOXC2	0 h	h GUSB	13.7774	13.9782	13.8778	0.141987		1		7	FOXC2	0 h	h GUSB	13.4789	13.5826	13.5307	0.073327		1		7	FOXC2	0 h	h GUSB	12.8578	12.9624	12.9101	0.0739634		HeLa	TG_2	2	CEBPD	0 h	h CEBPD	0.199768	0.484914	0.521775
1	HeLa	8	GATA6	8	27			1		8	GATA6	0 h	h GUSB	13.4814	13.4069	13.4442	0.0526795		1		8	GATA6	0 h	h GUSB	12.9287	12.5484	12.7386	0.268913		1		8	GATA6	0 h	h GUSB	12.6372	12.8499	12.7435	0.150402		HeLa	TG_2	F_mix1	Luciferase	1 h	h CEBPD	0.976404	1.05194	1.36628
1	HeLa	9	GLIS2	9	28			1		9	GLIS2	0 h	h GUSB	14.0436	13.925	13.9843	0.0838629		1		9	GLIS2	0 h	h GUSB	13.4616	13.6801	13.5709	0.154503		1		9	GLIS2	0 h	h GUSB	13.2714	13.3991	13.3353	0.0902975		HeLa	TG_2	21	CEBPD	1 h	h CEBPD	0.459584	0.338153	1.44533
1	HeLa	10	HMG20B	10	29			1		10	HMG20B	0 h	h GUSB	14.8275	14.6885	14.758	0.0982878		1		10	HMG20B	0 h	h GUSB	13.1275	13.2328	13.1801	0.0744583		1		10	HMG20B	0 h	h GUSB	12.638	12.8651	12.7515	0.160584		HeLa	TG_2	C_mix1	HiPerfect	0 h	h CEBPD	1.06349	0.972183	1.34197
1	HeLa	11	HOMEZ	11	30			1		11	HOMEZ	0 h	h GUSB	13.6906	13.6395	13.6651	0.0361332		1		11	HOMEZ	0 h	h GUSB	12.6661	13.1647	12.9154	0.352563		1		11	HOMEZ	0 h	h GUSB	12.9028	12.5086	12.7057	0.278741		HeLa	TG_2	D_mix1	untransf.	0 h	h CEBPD	1.3616	1.08523	1.60971
1	HeLa	12	ISL1	12	31			1		12	ISL1	0 h	h GUSB	14.5109	14.7079	14.6094	0.1393		1		12	ISL1	0 h	h GUSB	12.3723	12.6146	12.4934	0.171332		1		12	ISL1	0 h	h GUSB	13.4571	13.3074	13.3822	0.105854		HeLa	TG_2	H20	-	-	h CEBPD
1	HeLa	13	MAFG	13	32			1		13	MAFG	0 h	h GUSB	13.5069	13.3924	13.4497	0.0809637		1		13	MAFG	0 h	h GUSB	13.3803	12.8677	13.124	0.362463		1		13	MAFG	0 h	h GUSB	12.9252	12.5914	12.7583	0.236032		HeLa	TG_3	B_mix1	Luciferase	0 h	h CRTC2	1	1
1	HeLa	14	MAMLD1	14	33			1		14	MAMLD1	0 h	h GUSB	14.139	13.8388	13.9889	0.212273		1		14	MAMLD1	0 h	h GUSB	14.3256	14.435	14.3803	0.0773575		1		14	MAMLD1	0 h	h GUSB	13.4127	13.2783	13.3455	0.0950352		HeLa	TG_3	B_mix1	Luciferase	0 h	h CRTC2	1	1	1
1	HeLa	15	MSX1	15	34			1		15	MSX1	0 h	h GUSB	14.2462	14.1575	14.2019	0.0627204		1		15	MSX1	0 h	h GUSB	14.8099	14.9522	14.8811	0.100621		1		15	MSX1	0 h	h GUSB	13.6722	13.8389	13.7555	0.117875		HeLa	TG_3	3	CRTC2	0 h	h CRTC2	0.396529	0.48265	0.399232
1	HeLa	16	N4BP3	16	35			1		16	N4BP3	0 h	h GUSB	13.5167	13.549	13.5328	0.0228395		1		16	N4BP3	0 h	h GUSB	13.6004	13.6541	13.6273	0.0379716		1		16	N4BP3	0 h	h GUSB	13.9329	13.7484	13.8407	0.130461		HeLa	TG_3	F_mix1	Luciferase	1 h	h CRTC2	1.06755	1.10934	1.25375
1	HeLa	17	NFYC	17	36			1		17	NFYC	0 h	h GUSB	13.7518	13.9754	13.8636	0.158109		1		17	NFYC	0 h	h GUSB	12.6765	12.7787	12.7276	0.0722663		1		17	NFYC	0 h	h GUSB	13.2307	13.397	13.3139	0.117592		HeLa	TG_3	22	CRTC2	1 h	h CRTC2	0.530399	0.629291	0.573315
1	HeLa	18	PBX2	18	37			1		18	PBX2	0 h	h GUSB	13.2016	13.2104	13.206	0.00622254		1		18	PBX2	0 h	h GUSB	13.3154	13.2216	13.2685	0.0663266		1		18	PBX2	0 h	h GUSB	13.2838	13.3048	13.2943	0.0148492		HeLa	TG_3	C_mix1	HiPerfect	0 h	h CRTC2	0.893011	1.12787	0.899316
1	HeLa	19	PHC1	19	38			1		19	PHC1	0 h	h GUSB	14.4308	14.5518	14.4913	0.0855599		1		19	PHC1	0 h	h GUSB	15.6713	15.6625	15.6669	0.00622254		1		19	PHC1	0 h	h GUSB	13.5342	13.24	13.3871	0.208031		HeLa	TG_3	D_mix1	untransf.	0 h	h CRTC2	1.022	1.03742	1.03742
2	HeLa	ctr_TG_20-38	Luciferase	B_mix2	F_mix2			1		A_mix1	RELA	0 h	h GUSB	13.2715	13.4336	13.3526	0.114622		1		A_mix1	RELA	0 h	h GUSB	13.3497	13.5838	13.4668	0.165534		1		A_mix1	RELA	0 h	h GUSB	13.6966	13.5271	13.6119	0.119855		HeLa	TG_3	H20	-	-	h CRTC2
2	HeLa	ctr_TG_20-38	HiPerfect	C_mix2	G_mix2			1		20	ATXN1L	1 h	h GUSB	14.2021	14.2922	14.2471	0.0637103		1		20	ATXN1L	1 h	h GUSB	14.6893	14.8933	14.7913	0.14425		1		20	ATXN1L	1 h	h GUSB	14.3528	14.3435	14.3482	0.00657609		HeLa	TG_4	B_mix1	Luciferase	0 h	h EBF1	1	1
2	HeLa	ctr_TG_20-38	untransf.	D_mix2	H_mix3			1		21	CEBPD	1 h	h GUSB	13.4844	13.3089	13.3967	0.124097		1		21	CEBPD	1 h	h GUSB	13.7076	13.6062	13.6569	0.0717006		1		21	CEBPD	1 h	h GUSB	13.2477	13.4249	13.3363	0.125299		HeLa	TG_4	B_mix1	Luciferase	0 h	h EBF1	1	1	1
2	HeLa	ctr_TG_20-38	RELA	A_mix2	E_mix4			1		22	CRTC2	1 h	h GUSB	14.9666	15.0252	14.9959	0.0414365		1		22	CRTC2	1 h	h GUSB	14.2015	14.3125	14.257	0.0784889		1		22	CRTC2	1 h	h GUSB	13.7907	14.0666	13.9286	0.195091		HeLa	TG_4	4	EBF1	0 h	h EBF1	0.203458	0.201214	0.319071
2	HeLa	20	PHLDA2	39	58			1		23	EBF1	1 h	h GUSB	14.0033	14	14.0016	0.00233345		1		23	EBF1	1 h	h GUSB	13.0329	13.1594	13.0961	0.089449		1		23	EBF1	1 h	h GUSB	13.5916	13.7372	13.6644	0.102955		HeLa	TG_4	F_mix1	Luciferase	1 h	h EBF1	0.647791	0.644678	0.704856
2	HeLa	21	RAD54L2	40	59			1		24	FOSL1	1 h	h GUSB	14.5055	14.3951	14.4503	0.0780646		1		24	FOSL1	1 h	h GUSB	13.3386	13.2385	13.2886	0.0707814		1		24	FOSL1	1 h	h GUSB	14.27	14.3006	14.2853	0.0216375		HeLa	TG_4	23	EBF1	1 h	h EBF1	0.205328	0.180079	0.414372
2	HeLa	22	RAP1A	41	60			1		25	FOXC1	1 h	h GUSB	14.5109	14.4558	14.4833	0.0389616		1		25	FOXC1	1 h	h GUSB	13.2425	13.3088	13.2756	0.0468812		1		25	FOXC1	1 h	h GUSB	13.5999	13.8342	13.7171	0.165675		HeLa	TG_4	C_mix1	HiPerfect	0 h	h EBF1	1.09555	1.13155	1.07367
2	HeLa	23	RAP1B	42	61			1		26	FOXC2	1 h	h GUSB	13.9673	13.8396	13.9034	0.0902975		1		26	FOXC2	1 h	h GUSB	13.3203	13.3924	13.3563	0.0509824		1		26	FOXC2	1 h	h GUSB	12.9966	13.353	13.1748	0.252013		HeLa	TG_4	D_mix1	untransf.	0 h	h EBF1	1.06157	1.016	1.15593
2	HeLa	24	RUNX2	43	62			1		27	GATA6	1 h	h GUSB	14.6888	14.6208	14.6548	0.0480833		1		27	GATA6	1 h	h GUSB	13.2545	13.2692	13.2618	0.0103945		1		27	GATA6	1 h	h GUSB	14.6879	14.6911	14.6895	0.00226274		HeLa	TG_4	H20	-	-	h EBF1
2	HeLa	25	S100A8	44	63			1		28	GLIS2	1 h	h GUSB	14.4794	14.2656	14.3725	0.151179		1		28	GLIS2	1 h	h GUSB	14.2412	14.1701	14.2056	0.0502753		1		28	GLIS2	1 h	h GUSB	13.8776	14.0237	13.9506	0.103308		HeLa	TG_5	B_mix1	Luciferase	0 h	h FOSL1	1	1
2	HeLa	26	S100A9	45	64			1		29	HMG20B	1 h	h GUSB	15.576	15.5611	15.5686	0.0105359		1		29	HMG20B	1 h	h GUSB	13.9372	13.714	13.8256	0.157826		1		29	HMG20B	1 h	h GUSB	13.647	13.9095	13.7782	0.185616		HeLa	TG_5	B_mix1	Luciferase	0 h	h FOSL1	1	1	1
2	HeLa	27	SIX5	46	65			1		30	HOMEZ	1 h	h GUSB	13.9333	14.0321	13.9827	0.0698621		1		30	HOMEZ	1 h	h GUSB	14.5282	14.4689	14.4985	0.0419314		1		30	HOMEZ	1 h	h GUSB	13.4291	13.5278	13.4784	0.0697914		HeLa	TG_5	5	FOSL1	0 h	h FOSL1	0.717972	0.528967	0.836942
2	HeLa	28	SKI	47	66			1		31	ISL1	1 h	h GUSB	14.0535	14.2177	14.1356	0.116107		1		31	ISL1	1 h	h GUSB	13.2712	13.2915	13.2813	0.0143543		1		31	ISL1	1 h	h GUSB	13.4415	13.4978	13.4696	0.0398101		HeLa	TG_5	F_mix1	Luciferase	1 h	h FOSL1	1.85356	3.92176	7.2403
2	HeLa	29	SKIL	48	67			1		32	MAFG	1 h	h GUSB	15.4616	15.2506	15.3561	0.1492		1		32	MAFG	1 h	h GUSB	13.5813	13.4362	13.5087	0.102601		1		32	MAFG	1 h	h GUSB	14.0194	14	14.0097	0.0137179		HeLa	TG_5	24	FOSL1	1 h	h FOSL1	1.11977	1.75558	3.20672
2	HeLa	30	SS18	49	68			1		33	MAMLD1	1 h	h GUSB	14.5922	14.3887	14.4904	0.143896		1		33	MAMLD1	1 h	h GUSB	14.9615	14.9434	14.9524	0.0127986		1		33	MAMLD1	1 h	h GUSB	13.9271	13.7168	13.8219	0.148705		HeLa	TG_5	C_mix1	HiPerfect	0 h	h FOSL1	0.824619	1.28103	0.869706
2	HeLa	31	TBX1	50	69			1		34	MSX1	1 h	h GUSB	13.6198	13.4454	13.5326	0.123319		1		34	MSX1	1 h	h GUSB	14.6163	14.5587	14.5875	0.0407294		1		34	MSX1	1 h	h GUSB	14.0664	14.1271	14.0968	0.0429214		HeLa	TG_5	D_mix1	untransf.	0 h	h FOSL1	0.883223	0.59152	0.833671
2	HeLa	32	TFE3	51	70			1		35	N4BP3	1 h	h GUSB	14.6227	14.5242	14.5735	0.06965		1		35	N4BP3	1 h	h GUSB	14.1052	14.0688	14.087	0.0257387		1		35	N4BP3	1 h	h GUSB	13.711	13.5265	13.6188	0.130461		HeLa	TG_5	H20	-	-	h FOSL1
2	HeLa	33	TNIP1	52	71			1		36	NFYC	1 h	h GUSB	13.7176	13.6371	13.6774	0.0569221		1		36	NFYC	1 h	h GUSB	14.2034	14.0781	14.1408	0.0886005		1		36	NFYC	1 h	h GUSB	13.6846	13.7163	13.7005	0.0224153		HeLa	TG_6	B_mix1	Luciferase	0 h	h FOXC1	1	1
2	HeLa	34	ZBTB34	53	72			1		37	PBX2	1 h	h GUSB	13.8688	13.6024	13.7356	0.188373		1		37	PBX2	1 h	h GUSB	13.9008	13.8624	13.8816	0.0271529		1		37	PBX2	1 h	h GUSB	14.5905	14.5402	14.5654	0.0355675		HeLa	TG_6	B_mix1	Luciferase	0 h	h FOXC1	1	1	1
2	HeLa	35	ZBTB5	54	73			1		38	PHC1	1 h	h GUSB	15.8706	16.0317	15.9512	0.113915		1		38	PHC1	1 h	h GUSB	15.9439	16.055	15.9994	0.0785596		1		38	PHC1	1 h	h GUSB	14.5035	14.4875	14.4955	0.0113137		HeLa	TG_6	6	FOXC1	0 h	h FOXC1	0.479482	0.426347	0.31347
2	HeLa	36	ZIC2	55	74			1		E_mix1	RELA	1 h	h GUSB	13.8574	13.5724	13.7149	0.201525		1		E_mix1	RELA	1 h	h GUSB	14.6413	14.5074	14.5743	0.0946816		1		E_mix1	RELA	1 h	h GUSB	14.0215	13.8816	13.9516	0.0989242		HeLa	TG_6	F_mix1	Luciferase	1 h	h FOXC1	1.16167	1.25823	1.1916
2	HeLa	37	ZMIZ1	56	75			2		B_mix2	Luciferase	0 h	h GUSB	13.1685	13.2797	13.2241	0.0786303		2		B_mix2	Luciferase	0 h	h GUSB	12.6765	13.2391	12.9578	0.397818		2		B_mix2	Luciferase	0 h	h GUSB	12.5566	12.8498	12.7032	0.207324		HeLa	TG_6	25	FOXC1	1 h	h FOXC1	0.514681	0.365616	0.379665
2	HeLa	38	ZMIZ2	57	76			2		F_mix2	Luciferase	1 h	h GUSB	14.2154	14.1315	14.1735	0.0593263		2		F_mix2	Luciferase	1 h	h GUSB	14.1789	13.8976	14.0383	0.198909		2		F_mix2	Luciferase	1 h	h GUSB	14.4418	14.4209	14.4314	0.0147785		HeLa	TG_6	C_mix1	HiPerfect	0 h	h FOXC1	1.04975	1.15045	0.894839
								2		C_mix2	HiPerfect	0 h	h GUSB	13.2539	13.3475	13.3007	0.0661852		2		C_mix2	HiPerfect	0 h	h GUSB	13.3397	13.034	13.1868	0.216163		2		C_mix2	HiPerfect	0 h	h GUSB	12.3797	12.5053	12.4425	0.0888126		HeLa	TG_6	D_mix1	untransf.	0 h	h FOXC1	1.35454	1.01519	0.946451
								2		D_mix2	untransf.	0 h	h GUSB	13.1952	13.2284	13.2118	0.0234759		2		D_mix2	untransf.	0 h	h GUSB	13.3368	13.3582	13.3475	0.0151321		2		D_mix2	untransf.	0 h	h GUSB	12.6813	12.4792	12.5802	0.142906		HeLa	TG_6	H20	-	-	h FOXC1
								2		39	PHLDA2	0 h	h GUSB	13.7896	14.0224	13.906	0.164614		2		39	PHLDA2	0 h	h GUSB	14.13	14.1827	14.1563	0.0372645		2		39	PHLDA2	0 h	h GUSB	12.4413	12.5618	12.5015	0.0852064		HeLa	TG_7	B_mix1	Luciferase	0 h	h FOXC2	1	1
								2		40	RAD54L2	0 h	h GUSB	13.2729	13.183	13.2279	0.0635689		2		40	RAD54L2	0 h	h GUSB	12.7416	13.1121	12.9268	0.261983		2		40	RAD54L2	0 h	h GUSB	12.2071	12.3063	12.2567	0.070145		HeLa	TG_7	B_mix1	Luciferase	0 h	h FOXC2	1	1	1
								2		41	RAP1A	0 h	h GUSB	13.5592	13.5378	13.5485	0.0151321		2		41	RAP1A	0 h	h GUSB	12.394	12.5823	12.4882	0.133148		2		41	RAP1A	0 h	h GUSB	12.457	12.3967	12.4268	0.0426385		HeLa	TG_7	7	FOXC2	0 h	h FOXC2	0.304613	0.23797	0.357063
								2		42	RAP1B	0 h	h GUSB	13.352	13.3165	13.3343	0.0251023		2		42	RAP1B	0 h	h GUSB	12.3562	12.2905	12.3233	0.0464569		2		42	RAP1B	0 h	h GUSB	12.3917	12.4185	12.4051	0.0189505		HeLa	TG_7	F_mix1	Luciferase	1 h	h FOXC2	1.42119	1.64131	0.86808
								2		43	RUNX2	0 h	h GUSB	13.5007	13.531	13.5159	0.0214253		2		43	RUNX2	0 h	h GUSB	12.3948	12.4587	12.4268	0.0451841		2		43	RUNX2	0 h	h GUSB	12.544	12.5618	12.5529	0.0125865		HeLa	TG_7	26	FOXC2	1 h	h FOXC2	0.78933	0.668107	0.630995
								2		44	S100A8	0 h	h GUSB	13.5451	13.5537	13.5494	0.00608112		2		44	S100A8	0 h	h GUSB	13.5109	13.3895	13.4502	0.0858428		2		44	S100A8	0 h	h GUSB	12.2705	12.6204	12.4455	0.247417		HeLa	TG_7	C_mix1	HiPerfect	0 h	h FOXC2	0.964063	1.12873	0.846951
								2		45	S100A9	0 h	h GUSB	12.951	12.9396	12.9453	0.00806102		2		45	S100A9	0 h	h GUSB	12.0567	12.0214	12.039	0.0249609		2		45	S100A9	0 h	h GUSB	12.3485	12.3962	12.3724	0.033729		HeLa	TG_7	D_mix1	untransf.	0 h	h FOXC2	1.06729	1.01737	0.994987
								2		46	SIX5	0 h	h GUSB	14.2569	14.3197	14.2883	0.0444063		2		46	SIX5	0 h	h GUSB	14.8097	14.7196	14.7646	0.0637103		2		46	SIX5	0 h	h GUSB	12.9201	12.8802	12.9002	0.0282136		HeLa	TG_7	H20	-	-	h FOXC2
								2		47	SKI	0 h	h GUSB	13.6444	16.914	15.2792	2.31196		2		47	SKI	0 h	h GUSB	12.6729	13.0263	12.8496	0.249892		2		47	SKI	0 h	h GUSB	12.7572	12.7061	12.7316	0.0361332		HeLa	TG_8	B_mix1	Luciferase	0 h	h GATA6	1	1
								2		48	SKIL	0 h	h GUSB	13.4121	13.4393	13.4257	0.0192333		2		48	SKIL	0 h	h GUSB	13.5933	13.8208	13.707	0.160867		2		48	SKIL	0 h	h GUSB	12.5422	12.5827	12.5625	0.0286378		HeLa	TG_8	B_mix1	Luciferase	0 h	h GATA6	1	1	1
								2		49	SS18	0 h	h GUSB	13.0823	12.9409	13.0116	0.0999849		2		49	SS18	0 h	h GUSB	13.5855	12.5515	13.0685	0.731148		2		49	SS18	0 h	h GUSB	12.188	12.3058	12.2469	0.0832972		HeLa	TG_8	8	GATA6	0 h	h GATA6	0.156361	0.164078	0.230342
								2		50	TBX1	0 h	h GUSB	14	13.9319	13.9659	0.048154		2		50	TBX1	0 h	h GUSB	13.5224	13.6929	13.6076	0.120562		2		50	TBX1	0 h	h GUSB	13.0478	13.0198	13.0338	0.019799		HeLa	TG_8	F_mix1	Luciferase	1 h	h GATA6	0.965033	1.6067	1.80569
								2		51	TFE3	0 h	h GUSB	13.8474	14.0215	13.9345	0.123107		2		51	TFE3	0 h	h GUSB	13.2732	13.2759	13.2745	0.00190919		2		51	TFE3	0 h	h GUSB	12.6456	12.5882	12.6169	0.0405879		HeLa	TG_8	27	GATA6	1 h	h GATA6	0.171562	0.206914	0.544404
								2		52	TNIP1	0 h	h GUSB	14.0122	13.9783	13.9953	0.0239709		2		52	TNIP1	0 h	h GUSB	14.0635	13.955	14.0092	0.0767211		2		52	TNIP1	0 h	h GUSB	12.3672	12.5759	12.4716	0.147573		HeLa	TG_8	C_mix1	HiPerfect	0 h	h GATA6	0.967645	1.21218	0.979285
								2		53	ZBTB34	0 h	h GUSB	13.3766	13.4042	13.3904	0.0195161		2		53	ZBTB34	0 h	h GUSB	13.1774	13.0217	13.0996	0.110097		2		53	ZBTB34	0 h	h GUSB	12.7854	12.4294	12.6074	0.25173		HeLa	TG_8	D_mix1	untransf.	0 h	h GATA6	1.09372	1.14254	1.05753
								2		54	ZBTB5	0 h	h GUSB	14.0578	14.0134	14.0356	0.0313955		2		54	ZBTB5	0 h	h GUSB	17.1993	14.5861	15.8927	1.84781		2		54	ZBTB5	0 h	h GUSB	13.1785	13.2062	13.1924	0.0195869		HeLa	TG_8	H20	-	-	h GATA6
								2		55	ZIC2	0 h	h GUSB	13.6822	13.6625	13.6723	0.01393		2		55	ZIC2	0 h	h GUSB	13.3648	13.3895	13.3772	0.0174655		2		55	ZIC2	0 h	h GUSB	12.5433	12.406	12.4747	0.0970858		HeLa	TG_9	B_mix1	Luciferase	0 h	GLIS2	1	1
								2		56	ZMIZ1	0 h	h GUSB	14.0581	13.6831	13.8706	0.265165		2		56	ZMIZ1	0 h	h GUSB	12.7226	12.9378	12.8302	0.152169		2		56	ZMIZ1	0 h	h GUSB	12.6455	12.6383	12.6419	0.00509117		HeLa	TG_9	B_mix1	Luciferase	0 h	GLIS2	1	1	1
								2		57	ZMIZ2	0 h	h GUSB	13.3947	13.4104	13.4025	0.0111016		2		57	ZMIZ2	0 h	h GUSB	12.8785	13.1702	13.0244	0.206263		2		57	ZMIZ2	0 h	h GUSB	12.5434	12.6248	12.5841	0.0575585		HeLa	TG_9	9	GLIS2	0 h	GLIS2	0.402567	0.551335	0.546446
								2		A_mix2	RELA	0 h	h GUSB	13.3724	13.3773	13.3749	0.00346482		2		A_mix2	RELA	0 h	h GUSB	13.3962	13.5447	13.4704	0.105005		2		A_mix2	RELA	0 h	h GUSB	13.1655	13.5868	13.3761	0.297904		HeLa	TG_9	F_mix1	Luciferase	1 h	GLIS2	0.741876	0.82342	0.985481
								2		58	PHLDA2	1 h	h GUSB	14.5238	14.5571	14.5404	0.0235467		2		58	PHLDA2	1 h	h GUSB	13.1345	13.4201	13.2773	0.20195		2		58	PHLDA2	1 h	h GUSB	12.6219	12.8917	12.7568	0.190777		HeLa	TG_9	28	GLIS2	1 h	GLIS2	0.393736	0.242945	0.558953
								2		59	RAD54L2	1 h	h GUSB	15.4549	13.7434	14.5991	1.21021		2		59	RAD54L2	1 h	h GUSB	13.3746	13.5933	13.484	0.154644		2		59	RAD54L2	1 h	h GUSB	13	13.0541	13.027	0.0382545		HeLa	TG_9	C_mix1	HiPerfect	0 h	GLIS2	1.05999	0.736573	1.2314
								2		60	RAP1A	1 h	h GUSB	13.9122	13.8084	13.8603	0.0733977		2		60	RAP1A	1 h	h GUSB	12.862	12.832	12.847	0.0212132		2		60	RAP1A	1 h	h GUSB	12.581	13.0722	12.8266	0.347331		HeLa	TG_9	D_mix1	untransf.	0 h	GLIS2	1.02794	0.798963	1.20493
								2		61	RAP1B	1 h	h GUSB	13.2943	13.5558	13.425	0.184908		2		61	RAP1B	1 h	h GUSB	12.7199	12.7556	12.7378	0.0252437		2		61	RAP1B	1 h	h GUSB	12.2737	12.4621	12.3679	0.133219		HeLa	TG_9	H20	-	-	GLIS2
								2		62	RUNX2	1 h	h GUSB	14.202	14.2506	14.2263	0.0343654		2		62	RUNX2	1 h	h GUSB	13.2575	13.5038	13.3806	0.17416		2		62	RUNX2	1 h	h GUSB	13.1206	12.8474	12.984	0.193182		HeLa	TG_10	B_mix1	Luciferase	0 h	HMG20B	1	1
								2		63	S100A8	1 h	h GUSB	14.8394	14.9791	14.9093	0.0987828		2		63	S100A8	1 h	h GUSB	13.1112	13.2319	13.1715	0.0853478		2		63	S100A8	1 h	h GUSB	12.4919	12.7857	12.6388	0.207748		HeLa	TG_10	B_mix1	Luciferase	0 h	HMG20B	1	1	1
								2		64	S100A9	1 h	h GUSB	13.4241	13.446	13.4351	0.0154856		2		64	S100A9	1 h	h GUSB	12.0313	12.2321	12.1317	0.141987		2		64	S100A9	1 h	h GUSB	12.5668	12.4875	12.5272	0.0560736		HeLa	TG_10	10	HMG20B	0 h	HMG20B	0.208461	0.153621	0.371968
								2		65	SIX5	1 h	h GUSB	14.2341	14.2583	14.2462	0.017112		2		65	SIX5	1 h	h GUSB	13.2199	13.1668	13.1934	0.0375474		2		65	SIX5	1 h	h GUSB	12.9523	12.8174	12.8849	0.0953887		HeLa	TG_10	F_mix1	Luciferase	1 h	HMG20B	0.968249	1.03179	1.63139
								2		66	SKI	1 h	h GUSB	16.3305	16.2639	16.2972	0.0470933		2		66	SKI	1 h	h GUSB	14.0387	13.8559	13.9473	0.129259		2		66	SKI	1 h	h GUSB	12.9577	12.7473	12.8525	0.148775		HeLa	TG_10	29	HMG20B	1 h	HMG20B	0.43173	0.170755	0.462829
								2		67	SKIL	1 h	h GUSB	14.5675	14.6256	14.5966	0.0410829		2		67	SKIL	1 h	h GUSB	13.2261	13.2548	13.2404	0.020294		2		67	SKIL	1 h	h GUSB	12.2871	12.7946	12.5409	0.358857		HeLa	TG_10	C_mix1	HiPerfect	0 h	HMG20B	1.01091	1.0025	1.09263
								2		68	SS18	1 h	h GUSB	13.1982	13.2041	13.2012	0.00417193		2		68	SS18	1 h	h GUSB	12.9535	13.0522	13.0028	0.0697914		2		68	SS18	1 h	h GUSB	12.7951	14.6497	13.7224	1.3114		HeLa	TG_10	D_mix1	untransf.	0 h	HMG20B	1.23512	1.36656	1.30089
								2		69	TBX1	1 h	h GUSB	13.8125	13.7174	13.7649	0.0672459		2		69	TBX1	1 h	h GUSB	13.3271	13.3534	13.3403	0.0185969		2		69	TBX1	1 h	h GUSB	12.8319	13.2034	13.0176	0.26269		HeLa	TG_10	H20	-	-	HMG20B
								2		70	TFE3	1 h	h GUSB	13.6066	13.617	13.6118	0.00735391		2		70	TFE3	1 h	h GUSB	13.3904	13.2622	13.3263	0.0906511		2		70	TFE3	1 h	h GUSB	12.9769	12.817	12.897	0.113066		HeLa	TG_11	B_mix1	Luciferase	0 h	HOMEZ	1	1
								2		71	TNIP1	1 h	h GUSB	13.9942	14.057	14.0256	0.0444063		2		71	TNIP1	1 h	h GUSB	17.3204	14.2591	15.7897	2.16467		2		71	TNIP1	1 h	h GUSB	13.2996	13.1998	13.2497	0.0705693		HeLa	TG_11	B_mix1	Luciferase	0 h	HOMEZ	1	1	1
								2		72	ZBTB34	1 h	h GUSB	13.4444	13.5027	13.4735	0.0412243		2		72	ZBTB34	1 h	h GUSB	14.6831	13.3161	13.9996	0.966615		2		72	ZBTB34	1 h	h GUSB	13.0307	12.6178	12.8242	0.291964		HeLa	TG_11	11	HOMEZ	0 h	HOMEZ	0.0697458	0.16947	0.138908
								2		73	ZBTB5	1 h	h GUSB	13.3035	13.3237	13.3136	0.0142836		2		73	ZBTB5	1 h	h GUSB	14.6501	14.4469	14.5485	0.143684		2		73	ZBTB5	1 h	h GUSB	12.7745	13.1458	12.9601	0.262549		HeLa	TG_11	F_mix1	Luciferase	1 h	HOMEZ	0.338271	0.887519	0.445732
								2		74	ZIC2	1 h	h GUSB	15.0014	14.8641	14.9328	0.0970858		2		74	ZIC2	1 h	h GUSB	15.1797	17	16.0898	1.28715		2		74	ZIC2	1 h	h GUSB	13.0563	12.9587	13.0075	0.0690136		HeLa	TG_11	30	HOMEZ	1 h	HOMEZ	0.0484755	0.140876	0.365755
								2		75	ZMIZ1	1 h	h GUSB	15.7918	15.6077	15.6997	0.130178		2		75	ZMIZ1	1 h	h GUSB	13.6411	13.474	13.5575	0.118158		2		75	ZMIZ1	1 h	h GUSB	14.0728	13.9507	14.0117	0.0863377		HeLa	TG_11	C_mix1	HiPerfect	0 h	HOMEZ	0.933583	1.36014	1.36108
								2		76	ZMIZ2	1 h	h GUSB	13.9885	14.0921	14.0403	0.0732563		2		76	ZMIZ2	1 h	h GUSB	13.1097	12.8372	12.9734	0.192687		2		76	ZMIZ2	1 h	h GUSB	13.4231	13.2903	13.3567	0.0939038		HeLa	TG_11	D_mix1	untransf.	0 h	HOMEZ	0.863609	1.14647	0.576723
								2		E_mix2	RELA	1 h	h GUSB	13.849	13.7508	13.7999	0.0694379		2		E_mix2	RELA	1 h	h GUSB	14.6645	14.4475	14.556	0.153442		2		E_mix2	RELA	1 h	h GUSB	14.2389	14.1137	14.1763	0.0885298		HeLa	TG_11	H20	-	-	HOMEZ
								2		H2O	-	-	h GUSB	-	-	-	-		2		H2O	-	-	h GUSB	-	-	-	-		2		H2O	-	-	h GUSB	-	-	-	-		HeLa	TG_12	B_mix1	Luciferase	0 h	ISL1	1	1
														Ct_1	Ct_2	MW	StabW	dCT							Ct_1	Ct_2	MW	StabW	dCT							Ct_1	Ct_2	MW	StabW		HeLa	TG_12	B_mix1	Luciferase	0 h	ISL1	1	1	1
								1	TG_1	B_mix1	Luciferase	0 h	h ATXN1L	16.7537	16.6483	16.701	0.0745291	3.5001	1	TG_1	B_mix1	Luciferase	0 h	h ATXN1L	16.3262	16.4563	16.3912	0.0919946	3.61255	1	TG_1										HeLa	TG_12	12	ISL1	0 h	ISL1	0.399841	0.17245	0.48557
								1	TG_1	B_mix1	Luciferase	0 h	h ATXN1L	16.6476	16.5622	16.6049	0.0603869	3.404	1	TG_1	B_mix1	Luciferase	0 h	h ATXN1L	16.0296	16.0541	16.0418	0.0173241	3.26315	1	TG_1	B_mix1	Luciferase	0 h	h ATXN1L	15.9138	16.0244	15.9691	0.078206		HeLa	TG_12	F_mix1	Luciferase	1 h	ISL1	1.10019	0.936402	1.26747
								1	TG_1	1	ATXN1L	0 h	h ATXN1L	20.458	20.4562	20.4571	0.00127279	5.28215	1	TG_1	1	ATXN1L	0 h	h ATXN1L	18.9364	19	18.9682	0.044972	6.27215	1	TG_1	1	ATXN1L	0 h	h ATXN1L	17.4974	17.6134	17.5554	0.0820244		HeLa	TG_12	31	ISL1	1 h	ISL1	0.339186	0.166132	0.25173
								1	TG_1	F_mix1	Luciferase	1 h	h ATXN1L	17.4869	17.3858	17.4363	0.0714885	3.40825	1	TG_1	F_mix1	Luciferase	1 h	h ATXN1L	17.3875	17.4981	17.4428	0.078206	3.37535	1	TG_1	F_mix1	Luciferase	1 h	h ATXN1L	17.7121	17.6744	17.6932	0.0266579		HeLa	TG_12	C_mix1	HiPerfect	0 h	ISL1	1.00958	0.771212	0.837319
								1	TG_1	20	ATXN1L	1 h	h ATXN1L	19.7786	19.7909	19.7848	0.00869741	5.5376	1	TG_1	20	ATXN1L	1 h	h ATXN1L	20.6753	20.6576	20.6664	0.0125158	5.87515	1	TG_1	20	ATXN1L	1 h	h ATXN1L	18.5025	19	18.7512	0.351786		HeLa	TG_12	D_mix1	untransf.	0 h	ISL1	1.27934	0.807425	0.999861
								1	TG_1	C_mix1	HiPerfect	0 h	h ATXN1L	17	16.882	16.941	0.0834386	3.78935	1	TG_1	C_mix1	HiPerfect	0 h	h ATXN1L	17.2481	16.9225	17.0853	0.230234	3.61615	1	TG_1	C_mix1	HiPerfect	0 h	h ATXN1L	16.2312	16.0117	16.1215	0.15521		HeLa	TG_12	H20	-	-	ISL1
								1	TG_1	D_mix1	untransf.	0 h	h ATXN1L	16.8008	16.7774	16.7891	0.0165463	3.6168	1	TG_1	D_mix1	untransf.	0 h	h ATXN1L	16.3818	16.3735	16.3776	0.00586899	3.73955	1	TG_1	D_mix1	untransf.	0 h	h ATXN1L	16.2868	16.3906	16.3387	0.0733977		HeLa	TG_13	B_mix1	Luciferase	0 h	MAFG	1	1
								1	TG_1	H20	-	-	h ATXN1L	30.2288	29.7831	30.0059	0.315157		1	TG_1	H2O	-	-	h ATXN1L	31.3698	29.8723	30.6211	1.05889		1	TG_1	H2O	-	-	h ATXN1L	30.539	29.9046	30.2218	0.448589		HeLa	TG_13	B_mix1	Luciferase	0 h	MAFG	1	1	1
								1	TG_2	B_mix1	Luciferase	0 h	h CEBPD	20.3344	20.3954	20.3649	0.0431335	7.164	1	TG_2	B_mix1	Luciferase	0 h	h CEBPD	19.6255	19.9243	19.7749	0.211284	6.9962	1	TG_2										HeLa	TG_13	13	MAFG	0 h	MAFG	0.562939	0.473406	0.658269
								1	TG_2	B_mix1	Luciferase	0 h	h CEBPD	21.0963	21.0802	21.0883	0.0113844	7.88735	1	TG_2	B_mix1	Luciferase	0 h	h CEBPD	20.5422	20.7968	20.6695	0.180029	7.8908	1	TG_2	B_mix1	Luciferase	0 h	h CEBPD	20.5435	20.67	20.6068	0.089449		HeLa	TG_13	F_mix1	Luciferase	1 h	MAFG	1.04301	1.25627	1.41289
								1	TG_2	2	CEBPD	0 h	h CEBPD	24.3726	24.5241	24.4483	0.107127	9.4876	1	TG_2	2	CEBPD	0 h	h CEBPD	21.172	20.1045	20.6382	0.754836	8.0404	1	TG_2	2	CEBPD	0 h	h CEBPD	22.1545	22.1981	22.1763	0.0308299		HeLa	TG_13	32	MAFG	1 h	MAFG	0.358116	0.572898	0.825763
								1	TG_2	F_mix1	Luciferase	1 h	h CEBPD	21.865	22.0348	21.9499	0.120067	7.9218	1	TG_2	F_mix1	Luciferase	1 h	h CEBPD	21.8255	21.9449	21.8852	0.0844285	7.81775	1	TG_2	F_mix1	Luciferase	1 h	h CEBPD	22.0124	22.0249	22.0187	0.00883883		HeLa	TG_13	C_mix1	HiPerfect	0 h	MAFG	1.03272	1.3377	1.33519
								1	TG_2	21	CEBPD	1 h	h CEBPD	22.0796	21.2849	21.6822	0.561938	8.2856	1	TG_2	21	CEBPD	1 h	h CEBPD	23	21.4347	22.2173	1.10683	8.56045	1	TG_2	21	CEBPD	1 h	h CEBPD	20.7978	20.7815	20.7897	0.0115258		HeLa	TG_13	D_mix1	untransf.	0 h	MAFG	1.13438	0.902595	1.19086
								1	TG_2	C_mix1	HiPerfect	0 h	h CEBPD	20.1753	20.2784	20.2268	0.0729027	7.0752	1	TG_2	C_mix1	HiPerfect	0 h	h CEBPD	20.3431	20.669	20.5061	0.230446	7.0369	1	TG_2	C_mix1	HiPerfect	0 h	h CEBPD	20.0277	20.1868	20.1073	0.112501		HeLa	TG_13	H20	-	-	MAFG
								1	TG_2	D_mix1	untransf.	0 h	h CEBPD	19.8987	19.8833	19.891	0.0108894	6.7187	1	TG_2	D_mix1	untransf.	0 h	h CEBPD	19.409	19.6236	19.5163	0.151745	6.8782	1	TG_2	D_mix1	untransf.	0 h	h CEBPD	20.1286	20.2151	20.1718	0.0611647		HeLa	TG_14	B_mix1	Luciferase	0 h	MAMLD1	1	1
								1	TG_2	H20	-	-	h CEBPD	34.9318	36	35.4659	0.755331		1	TG_2	H2O	-	-	h CEBPD	30.1425	34.8589	32.5007	3.335		1	TG_2	H2O	-	-	h CEBPD	35	35.6384	35.3192	0.451417		HeLa	TG_14	B_mix1	Luciferase	0 h	MAMLD1	1	1	1
								1	TG_3	B_mix1	Luciferase	0 h	h CRTC2	12.4114	12.3519	12.3817	0.0420729	-0.81925	1	TG_3	B_mix1	Luciferase	0 h	h CRTC2	12.5694	12.4965	12.5329	0.0515481	-0.24575	1	TG_3										HeLa	TG_14	14	MAMLD1	0 h	MAMLD1	0.48932	0.498028	0.56973
								1	TG_3	B_mix1	Luciferase	0 h	h CRTC2	12.5219	12.3646	12.4432	0.111228	-0.75765	1	TG_3	B_mix1	Luciferase	0 h	h CRTC2	12.2023	12.2126	12.2074	0.0072832	-0.57125	1	TG_3	B_mix1	Luciferase	0 h	h CRTC2	12.0764	12.0026	12.0395	0.0521845		HeLa	TG_14	F_mix1	Luciferase	1 h	MAMLD1	1.01914	1.17805	1.68185
								1	TG_3	3	CRTC2	0 h	h CRTC2	14.6163	14.5205	14.5684	0.0677408	0.51525	1	TG_3	3	CRTC2	0 h	h CRTC2	14.4403	14.5897	14.515	0.105642	0.8052	1	TG_3	3	CRTC2	0 h	h CRTC2	13.7828	14	13.8914	0.153584		HeLa	TG_14	33	MAMLD1	1 h	MAMLD1	0.473948	0.689657	0.560117
								1	TG_3	F_mix1	Luciferase	1 h	h CRTC2	13.223	13.1293	13.1761	0.0662559	-0.85195	1	TG_3	F_mix1	Luciferase	1 h	h CRTC2	13.3228	13.3702	13.3465	0.0335169	-0.72095	1	TG_3	F_mix1	Luciferase	1 h	h CRTC2	13.5077	13.6431	13.5754	0.0957423		HeLa	TG_14	C_mix1	HiPerfect	0 h	MAMLD1	0.931547	1.12975	0.914624
								1	TG_3	22	CRTC2	1 h	h CRTC2	15	15.183	15.0915	0.129401	0.0956	1	TG_3	22	CRTC2	1 h	h CRTC2	14.6583	14.7006	14.6794	0.0299106	0.42245	1	TG_3	22	CRTC2	1 h	h CRTC2	14.1834	14.1141	14.1487	0.0490025		HeLa	TG_14	D_mix1	untransf.	0 h	MAMLD1	1.01533	0.890693	1.25253
								1	TG_3	C_mix1	HiPerfect	0 h	h CRTC2	12.4475	12.5438	12.4956	0.0680944	-0.656	1	TG_3	C_mix1	HiPerfect	0 h	h CRTC2	12.8329	13.2667	13.0498	0.306743	-0.41935	1	TG_3	C_mix1	HiPerfect	0 h	h CRTC2	12.1955	12.0394	12.1174	0.110379		HeLa	TG_14	H20	-	-	MAMLD1
								1	TG_3	D_mix1	untransf.	0 h	h CRTC2	12.2939	12.3494	12.3216	0.0392444	-0.85065	1	TG_3	D_mix1	untransf.	0 h	h CRTC2	12.1362	12.5425	12.3393	0.287297	-0.29875	1	TG_3	D_mix1	untransf.	0 h	h CRTC2	12.3536	12.1232	12.2384	0.162917		HeLa	TG_15	B_mix1	Luciferase	0 h	MSX1	1	1
								1	TG_3	H20	-	-	h CRTC2	25.375	25.4434	25.4092	0.0483661		1	TG_3	H2O	-	-	h CRTC2	26.7145	26	26.3573	0.505228		1	TG_3	H2O	-	-	h CRTC2	25.6031	25.7917	25.6974	0.13336		HeLa	TG_15	B_mix1	Luciferase	0 h	MSX1	1	1	1
								1	TG_4	B_mix1	Luciferase	0 h	h EBF1	17.9126	18.0022	17.9574	0.0633568	4.7565	1	TG_4	B_mix1	Luciferase	0 h	h EBF1	18.5251	17.8758	18.2005	0.459124	5.42175	1	TG_4										HeLa	TG_15	15	MSX1	0 h	MSX1	0.118216	0.117795	0.286161
								1	TG_4	B_mix1	Luciferase	0 h	h EBF1	18.1659	18.009	18.0875	0.110945	4.88655	1	TG_4	B_mix1	Luciferase	0 h	h EBF1	18.3534	18.2982	18.3258	0.0390323	5.5471	1	TG_4	B_mix1	Luciferase	0 h	h EBF1	17.5853	17.5423	17.5638	0.0304056		HeLa	TG_15	F_mix1	Luciferase	1 h	MSX1	0.598553	1.10569	1.19636
								1	TG_4	4	EBF1	0 h	h EBF1	21.4018	21.1484	21.2751	0.179181	7.0537	1	TG_4	4	EBF1	0 h	h EBF1	20.6637	20.5372	20.6004	0.089449	7.73495	1	TG_4	4	EBF1	0 h	h EBF1	19.2967	19.1428	19.2198	0.108824		HeLa	TG_15	34	MSX1	1 h	MSX1	0.0600309	0.0744286	0.284076
								1	TG_4	F_mix1	Luciferase	1 h	h EBF1	19.5876	19.4945	19.541	0.0658316	5.51295	1	TG_4	F_mix1	Luciferase	1 h	h EBF1	20.2907	20.2051	20.2479	0.0605283	6.18045	1	TG_4	F_mix1	Luciferase	1 h	h EBF1	20	19.8611	19.9306	0.0982171		HeLa	TG_15	C_mix1	HiPerfect	0 h	MSX1	0.920602	1.08572	0.823991
								1	TG_4	23	EBF1	1 h	h EBF1	21	21.0843	21.0421	0.0596091	7.0405	1	TG_4	23	EBF1	1 h	h EBF1	21	20.9824	20.9912	0.0124451	7.89505	1	TG_4	23	EBF1	1 h	h EBF1	19.8401	19.9143	19.8772	0.0524673		HeLa	TG_15	D_mix1	untransf.	0 h	MSX1	0.56896	0.448289	0.792867
								1	TG_4	C_mix1	HiPerfect	0 h	h EBF1	17.6876	17.8654	17.7765	0.125724	4.62485	1	TG_4	C_mix1	HiPerfect	0 h	h EBF1	18.9162	18.509	18.7126	0.287934	5.24345	1	TG_4	C_mix1	HiPerfect	0 h	h EBF1	17.4459	17.3263	17.3861	0.08457		HeLa	TG_15	H20	-	-	MSX1
								1	TG_4	D_mix1	untransf.	0 h	h EBF1	17.7344	17.9508	17.8426	0.153018	4.6703	1	TG_4	D_mix1	untransf.	0 h	h EBF1	18.0289	18.045	18.037	0.0113844	5.39885	1	TG_4	D_mix1	untransf.	0 h	h EBF1	17.5784	17.6349	17.6066	0.0399515		HeLa	TG_16	B_mix1	Luciferase	0 h	N4BP3	1	1
								1	TG_4	H20	-	-	h EBF1	31.2649	31.1832	31.224	0.0577706		1	TG_4	H2O	-	-	h EBF1	32.2115	32.6522	32.4318	0.311622		1	TG_4	H2O	-	-	h EBF1	31.4809	31.7402	31.6105	0.183353		HeLa	TG_16	B_mix1	Luciferase	0 h	N4BP3	1	1	1
								1	TG_5	B_mix1	Luciferase	0 h	h FOSL1	13.6232	13.7137	13.6684	0.0639932	0.46755	1	TG_5	B_mix1	Luciferase	0 h	h FOSL1	12.7028	13.1077	12.9052	0.286308	0.12655	1	TG_5										HeLa	TG_16	16	N4BP3	0 h	N4BP3	0.574608	0.760568	1.61027
								1	TG_5	B_mix1	Luciferase	0 h	h FOSL1	13.3329	13.4733	13.4031	0.0992778	0.2022	1	TG_5	B_mix1	Luciferase	0 h	h FOSL1	13.0442	13.0214	13.0328	0.016122	0.2541	1	TG_5	B_mix1	Luciferase	0 h	h FOSL1	13.2932	13.384	13.3386	0.0642053		HeLa	TG_16	F_mix1	Luciferase	1 h	N4BP3	0.981901	1.46729	1.80431
								1	TG_5	5	FOSL1	0 h	h FOSL1	14.3237	14.3667	14.3452	0.0304056	0.94555	1	TG_5	5	FOSL1	0 h	h FOSL1	14.8923	14.8488	14.8706	0.0307591	1.0453	1	TG_5	5	FOSL1	0 h	h FOSL1	14.461	14.4306	14.4458	0.021496		HeLa	TG_16	35	N4BP3	1 h	N4BP3	1.5223	1.28311	1.77935
								1	TG_5	F_mix1	Luciferase	1 h	h FOSL1	13.3639	13.3161	13.34	0.0337997	-0.6881	1	TG_5	F_mix1	Luciferase	1 h	h FOSL1	12.3317	12.3684	12.35	0.0259508	-1.7174	1	TG_5	F_mix1	Luciferase	1 h	h FOSL1	12.297	12.3924	12.3447	0.067458		HeLa	TG_16	C_mix1	HiPerfect	0 h	N4BP3	1.01547	1.09927	1.0657
								1	TG_5	24	FOSL1	1 h	h FOSL1	14.7148	14.7945	14.7546	0.0563564	0.30435	1	TG_5	24	FOSL1	1 h	h FOSL1	12.6253	12.581	12.6031	0.0313248	-0.6854	1	TG_5	24	FOSL1	1 h	h FOSL1	13.2525	13.3891	13.3208	0.0965908		HeLa	TG_16	D_mix1	untransf.	0 h	N4BP3	1.065	0.818441	1.17985
								1	TG_5	C_mix1	HiPerfect	0 h	h FOSL1	13.7948	14	13.8974	0.145098	0.74575	1	TG_5	C_mix1	HiPerfect	0 h	h FOSL1	13.1104	13.3664	13.2384	0.181019	-0.23075	1	TG_5	C_mix1	HiPerfect	0 h	h FOSL1	13.4242	13.5055	13.4649	0.0574878		HeLa	TG_16	H20	-	-	N4BP3
								1	TG_5	D_mix1	untransf.	0 h	h FOSL1	13.707	13.931	13.819	0.158392	0.6467	1	TG_5	D_mix1	untransf.	0 h	h FOSL1	13.47	13.5743	13.5221	0.0737512	0.88405	1	TG_5	D_mix1	untransf.	0 h	h FOSL1	13.8646	13.8413	13.8529	0.0164756		HeLa	TG_17	B_mix1	Luciferase	0 h	h NFYC	1	1
								1	TG_5	H20	-	-	h FOSL1	26.9701	26.7237	26.8469	0.174231		1	TG_5	H2O	-	-	h FOSL1	27	26.5732	26.7866	0.301793		1	TG_5	H2O_mix1	H2O	0 h	h FOSL1	28	27.8356	27.9178	0.116248		HeLa	TG_17	B_mix1	Luciferase	0 h	h NFYC	1	1	1
								1	TG_6	B_mix1	Luciferase	0 h	h FOXC1	13	12.9341	12.9671	0.0465983	-0.23385	1	TG_6	B_mix1	Luciferase	0 h	h FOXC1	12.4518	12.32	12.3859	0.0931967	-0.3928	1	TG_6										HeLa	TG_17	17	NFYC	0 h	h NFYC	0.20049	0.18392	0.502484
								1	TG_6	B_mix1	Luciferase	0 h	h FOXC1	12.7207	12.893	12.8069	0.121834	-0.39405	1	TG_6	B_mix1	Luciferase	0 h	h FOXC1	12.6297	12.4797	12.5547	0.106066	-0.224	1	TG_6	B_mix1	Luciferase	0 h	h FOXC1	12.173	12.182	12.1775	0.00636396		HeLa	TG_17	F_mix1	Luciferase	1 h	h NFYC	1.10393	0.969256	1.06962
								1	TG_6	6	FOXC1	0 h	h FOXC1	13.477	13.3963	13.4367	0.0570635	0.8266	1	TG_6	6	FOXC1	0 h	h FOXC1	13.9332	14	13.9666	0.0472347	0.8371	1	TG_6	6	FOXC1	0 h	h FOXC1	14	14.0134	14.0067	0.00947523		HeLa	TG_17	36	NFYC	1 h	h NFYC	0.150371	0.185026	0.306371
								1	TG_6	F_mix1	Luciferase	1 h	h FOXC1	13.4243	13.4114	13.4179	0.00912168	-0.61025	1	TG_6	F_mix1	Luciferase	1 h	h FOXC1	13.4514	13.5727	13.512	0.0857721	-0.5554	1	TG_6	F_mix1	Luciferase	1 h	h FOXC1	13.828	13.7455	13.7867	0.0583363		HeLa	TG_17	C_mix1	HiPerfect	0 h	h NFYC	0.935526	1.07456	1.05537
								1	TG_6	25	FOXC1	1 h	h FOXC1	15.2101	15.2054	15.2078	0.0033234	0.7244	1	TG_6	25	FOXC1	1 h	h FOXC1	14.3392	14.3297	14.3345	0.00671751	1.0588	1	TG_6	25	FOXC1	1 h	h FOXC1	14.831	14.5085	14.6698	0.228042		HeLa	TG_17	D_mix1	untransf.	0 h	h NFYC	1.01572	0.82114	1.06047
								1	TG_6	C_mix1	HiPerfect	0 h	h FOXC1	12.9072	12.7883	12.8477	0.084075	-0.3039	1	TG_6	C_mix1	HiPerfect	0 h	h FOXC1	12.9705	12.7778	12.8742	0.136259	-0.595	1	TG_6	C_mix1	HiPerfect	0 h	h FOXC1	12.4124	12.1129	12.2627	0.211778		HeLa	TG_17	H20	-	-	h NFYC
								1	TG_6	D_mix1	untransf.	0 h	h FOXC1	12.5259	12.4754	12.5007	0.0357089	-0.67165	1	TG_6	D_mix1	untransf.	0 h	h FOXC1	12.2717	12.1754	12.2235	0.0680944	-0.41455	1	TG_6	D_mix1	untransf.	0 h	h FOXC1	12.5915	12.4261	12.5088	0.116955		HeLa	TG_18	B_mix1	Luciferase	0 h	h PBX2	1	1
								1	TG_6	H20	-	-	h FOXC1	25.3743	25.5536	25.464	0.126784		1	TG_6	H2O	-	-	h FOXC1	24.8607	26.9993	25.93	1.51222		1	TG_6	H2O	-	-	h FOXC1	26.861	27.0772	26.9691	0.152876		HeLa	TG_18	B_mix1	Luciferase	0 h	h PBX2	1	1	1
								1	TG_7	B_mix1	Luciferase	0 h	h FOXC2	15.8813	15.9846	15.9329	0.0730441	2.73205	1	TG_7	B_mix1	Luciferase	0 h	h FOXC2	15.6596	15.9188	15.7892	0.183282	3.0105	1	TG_7										HeLa	TG_18	18	PBX2	0 h	h PBX2	1.60804	2.66789	0.384539
								1	TG_7	B_mix1	Luciferase	0 h	h FOXC2	15.9774	15.8564	15.9169	0.0855599	2.716	1	TG_7	B_mix1	Luciferase	0 h	h FOXC2	15.3789	15.5682	15.4735	0.133855	2.69485	1	TG_7	B_mix1	Luciferase	0 h	h FOXC2	14.7086	14.8175	14.763	0.0770039		HeLa	TG_18	F_mix1	Luciferase	1 h	h PBX2	0.717699	0.965535	0.221473
								1	TG_7	7	FOXC2	0 h	h FOXC2	18.3265	18.3231	18.3248	0.00240416	4.447	1	TG_7	7	FOXC2	0 h	h FOXC2	18.6005	18.6243	18.6124	0.0168291	5.08165	1	TG_7	7	FOXC2	0 h	h FOXC2	16.6617	16.4121	16.5369	0.176494		HeLa	TG_18	37	PBX2	1 h	h PBX2	1.51714	0.408512	0.316637
								1	TG_7	F_mix1	Luciferase	1 h	h FOXC2	16.2575	16.2165	16.237	0.0289914	2.2089	1	TG_7	F_mix1	Luciferase	1 h	h FOXC2	16.019	16.0759	16.0474	0.0402344	1.98	1	TG_7	F_mix1	Luciferase	1 h	h FOXC2	16.7604	16.8982	16.8293	0.0974393		HeLa	TG_18	C_mix1	HiPerfect	0 h	h PBX2	0.942164	1.15401	1.65818
								1	TG_7	26	FOXC2	1 h	h FOXC2	17	16.9536	16.9768	0.0328098	3.07335	1	TG_7	26	FOXC2	1 h	h FOXC2	17	16.8974	16.9487	0.0725492	3.59235	1	TG_7	26	FOXC2	1 h	h FOXC2	15.9603	16	15.9802	0.0280721		HeLa	TG_18	D_mix1	untransf.	0 h	h PBX2	1.25262	1.17434	1.06611
								1	TG_7	C_mix1	HiPerfect	0 h	h FOXC2	15.8896	15.9834	15.9365	0.0663266	2.78485	1	TG_7	C_mix1	HiPerfect	0 h	h FOXC2	16.3074	16.3025	16.3049	0.00346482	2.8358	1	TG_7	C_mix1	HiPerfect	0 h	h FOXC2	14.9282	14.9269	14.9276	0.000919239		HeLa	TG_18	H20	-	-	h PBX2
								1	TG_7	D_mix1	untransf.	0 h	h FOXC2	15.7724	15.8484	15.8104	0.0537401	2.6381	1	TG_7	D_mix1	untransf.	0 h	h FOXC2	15.4877	15.7598	15.6238	0.192404	2.98565	1	TG_7	D_mix1	untransf.	0 h	h FOXC2	15.1172	14.9272	15.0222	0.13435		HeLa	TG_19	B_mix1	Luciferase	0 h	h PHC1	1	1
								1	TG_7	H20	-	-	h FOXC2	28.8486	29.0841	28.9663	0.166524		1	TG_7	H2O	-	-	h FOXC2	26.1668	26.5836	26.3752	0.294722		1	TG_7	H2O	-	-	h FOXC2	30.4661	29.9789	30.2225	0.344502		HeLa	TG_19	B_mix1	Luciferase	0 h	h PHC1	1	1	1
								1	TG_8	B_mix1	Luciferase	0 h	h GATA6	17.1375	17.1286	17.133	0.00629325	3.93215	1	TG_8	B_mix1	Luciferase	0 h	h GATA6	17	16.7152	16.8576	0.201384	4.0789	1	TG_8										HeLa	TG_19	19	PHC1	0 h	h PHC1	2.14801	0.0998911	0.197935
								1	TG_8	B_mix1	Luciferase	0 h	h GATA6	16.8956	16.9272	16.9114	0.0223446	3.7105	1	TG_8	B_mix1	Luciferase	0 h	h GATA6	16.6342	16.7056	16.6699	0.0504874	3.8912	1	TG_8	B_mix1	Luciferase	0 h	h GATA6	16.0091	16.1482	16.0786	0.0983586		HeLa	TG_19	F_mix1	Luciferase	1 h	h PHC1	0.964297	0.790425	0.180023
								1	TG_8	8	GATA6	0 h	h GATA6	20.2862	19.8205	20.0534	0.3293	6.6092	1	TG_8	8	GATA6	0 h	h GATA6	19.3608	19.4892	19.425	0.0907925	6.68645	1	TG_8	8	GATA6	0 h	h GATA6	18.3734	18.2633	18.3184	0.0778525		HeLa	TG_19	38	PHC1	1 h	h PHC1	3.02923	0.468152	0.531577
								1	TG_8	F_mix1	Luciferase	1 h	h GATA6	17.7771	17.8028	17.79	0.0181726	3.76185	1	TG_8	F_mix1	Luciferase	1 h	h GATA6	17.241	17.3081	17.2745	0.0474469	3.2071	1	TG_8	F_mix1	Luciferase	1 h	h GATA6	17.1378	17.0387	17.0882	0.0700743		HeLa	TG_19	C_mix1	HiPerfect	0 h	h PHC1	1.01737	1.33168	1.74763
								1	TG_8	27	GATA6	1 h	h GATA6	21.154	21.1063	21.1302	0.033729	6.47535	1	TG_8	27	GATA6	1 h	h GATA6	19.6666	19.5607	19.6136	0.0748826	6.3518	1	TG_8	27	GATA6	1 h	h GATA6	19	19.0468	19.0234	0.0330926		HeLa	TG_19	D_mix1	untransf.	0 h	h PHC1	1.30649	1.23495	1.2056
								1	TG_8	C_mix1	HiPerfect	0 h	h GATA6	17.1254	17.1371	17.1313	0.00827315	3.9796	1	TG_8	C_mix1	HiPerfect	0 h	h GATA6	17.1075	17.4334	17.2705	0.230446	3.8013	1	TG_8	C_mix1	HiPerfect	0 h	h GATA6	15.9478	16.1196	16.0337	0.121481		HeLa	TG_19	H20	-	-	h PHC1
								1	TG_8	D_mix1	untransf.	0 h	h GATA6	16.9504	17	16.9752	0.0350725	3.8029	1	TG_8	D_mix1	untransf.	0 h	h GATA6	16.4033	16.6462	16.5248	0.171756	3.88665	1	TG_8	D_mix1	untransf.	0 h	h GATA6	16.3215	16.1782	16.2499	0.101328		HeLa	TG_20	B_mix2	Luciferase	0 h	h PHLDA2	1	1
								1	TG_8	H20	-	-	h GATA6	30.195	30.3375	30.2662	0.100763		1	TG_8	H2O	-	-	h GATA6	24.2789	23.537	23.9079	0.524603		1	TG_8	H2O	-	-	h GATA6	30.0012	30.7549	30.3781	0.532946		HeLa	TG_20	B_mix2	Luciferase	0 h	h PHLDA2	1	1	1
								1	TG_9	B_mix1	Luciferase	0 h	GLIS2	16.0018	15.9037	15.9527	0.0693672	2.75185	1	TG_9	B_mix1	Luciferase	0 h	GLIS2	15.6697	15.9489	15.8093	0.197424	3.0306	1	TG_9										HeLa	TG_20	39	PHLDA2	0 h	h PHLDA2	0.0763409	0.0454902	0.0758583
								1	TG_9	B_mix1	Luciferase	0 h	GLIS2	15.8985	16.008	15.9533	0.0774282	2.75235	1	TG_9	B_mix1	Luciferase	0 h	GLIS2	15.9224	15.7493	15.8359	0.1224	3.05715	1	TG_9	B_mix1	Luciferase	0 h	GLIS2	15.9018	15.5447	15.7233	0.252508		HeLa	TG_20	F_mix2	Luciferase	1 h	h PHLDA2	1.0762	1.23709	0.757254
								1	TG_9	9	GLIS2	0 h	GLIS2	18.1311	17.9666	18.0489	0.116319	4.06455	1	TG_9	9	GLIS2	0 h	GLIS2	17.5358	17.3851	17.4605	0.106561	3.8896	1	TG_9	9	GLIS2	0 h	GLIS2	17.3723	17.2444	17.3083	0.090439		HeLa	TG_20	58	PHLDA2	1 h	h PHLDA2	0.113381	0.0590324	0.0881803
								1	TG_9	F_mix1	Luciferase	1 h	GLIS2	17.2141	17.2083	17.2112	0.00410122	3.1831	1	TG_9	F_mix1	Luciferase	1 h	GLIS2	17.3559	17.4539	17.4049	0.0692965	3.33745	1	TG_9	F_mix1	Luciferase	1 h	GLIS2	17.5765	17.6365	17.6065	0.0424264		HeLa	TG_20	C_mix2	HiPerfect	0 h	h PHLDA2	1.12241	1.13304	0.816826
								1	TG_9	28	GLIS2	1 h	GLIS2	18.6898	18.2483	18.4691	0.312188	4.09655	1	TG_9	28	GLIS2	1 h	GLIS2	19.3782	19.1769	19.2775	0.142341	5.0719	1	TG_9	28	GLIS2	1 h	GLIS2	17.9605	17.8217	17.8911	0.0981464		HeLa	TG_20	D_mix2	untransf.	0 h	h PHLDA2	1.19458	1.09346	0.833382
								1	TG_9	C_mix1	HiPerfect	0 h	GLIS2	15.9528	15.6861	15.8194	0.188585	2.6678	1	TG_9	C_mix1	HiPerfect	0 h	GLIS2	17.2056	16.6761	16.9409	0.374413	3.4717	1	TG_9	C_mix1	HiPerfect	0 h	GLIS2	15.2918	15.4038	15.3478	0.079196		HeLa	TG_20	H20	-	-	h PHLDA2
								1	TG_9	D_mix1	untransf.	0 h	GLIS2	16.0058	15.763	15.8844	0.171686	2.7121	1	TG_9	D_mix1	untransf.	0 h	GLIS2	16	15.985	15.9925	0.0106066	3.3544	1	TG_9	D_mix1	untransf.	0 h	GLIS2	15.6739	15.7385	15.7062	0.0456791		HeLa	TG_21	B_mix2	Luciferase	0 h	h RAD54L2	1	1
								1	TG_9	H20	-	-	GLIS2	29	29.5838	29.2919	0.412809		1	TG_9	H2O	-	-	GLIS2	27.584	28.2962	27.9401	0.503601		1	TG_9	H2O	-	-	GLIS2	30.414	27	28.707	2.41406		HeLa	TG_21	B_mix2	Luciferase	0 h	h RAD54L2	1	1	1
								1	TG_10	B_mix1	Luciferase	0 h	HMG20B	12.2299	12.3672	12.2986	0.0970858	-0.90235	1	TG_10	B_mix1	Luciferase	0 h	HMG20B	12.1233	12.3835	12.2534	0.183989	-0.5253	1	TG_10										HeLa	TG_21	40	RAD54L2	0 h	h RAD54L2	0.315115	0.304951	0.246755
								1	TG_10	B_mix1	Luciferase	0 h	HMG20B	12.3968	12.2034	12.3001	0.136754	-0.9008	1	TG_10	B_mix1	Luciferase	0 h	HMG20B	12.1184	12.6966	12.4075	0.408849	-0.3712	1	TG_10	B_mix1	Luciferase	0 h	HMG20B	11.8284	12	11.9142	0.12134		HeLa	TG_21	F_mix2	Luciferase	1 h	h RAD54L2	1.12498	1.29922	1.23448
								1	TG_10	10	HMG20B	0 h	HMG20B	16.2356	16	16.1178	0.166594	1.3598	1	TG_10	10	HMG20B	0 h	HMG20B	15.3094	15.4054	15.3574	0.0678823	2.17725	1	TG_10	10	HMG20B	0 h	HMG20B	13.364	13.577	13.4705	0.150614		HeLa	TG_21	59	RAD54L2	1 h	h RAD54L2	0.513185	0.394063	0.309616
								1	TG_10	F_mix1	Luciferase	1 h	HMG20B	13.2696	13.0781	13.1738	0.135411	-0.85425	1	TG_10	F_mix1	Luciferase	1 h	HMG20B	13.6775	13.6247	13.6511	0.0373352	-0.41635	1	TG_10	F_mix1	Luciferase	1 h	HMG20B	13.1071	13.0334	13.0703	0.0521138		HeLa	TG_21	C_mix2	HiPerfect	0 h	h RAD54L2	1.07553	1.09407	0.778085
								1	TG_10	29	HMG20B	1 h	HMG20B	15.9555	15.8005	15.878	0.109602	0.30945	1	TG_10	29	HMG20B	1 h	HMG20B	15.7576	15.943	15.8503	0.131098	2.0247	1	TG_10	29	HMG20B	1 h	HMG20B	14.18	14.1838	14.1819	0.00268701		HeLa	TG_21	D_mix2	untransf.	0 h	h RAD54L2	1.03605	1.05665	0.785183
								1	TG_10	C_mix1	HiPerfect	0 h	HMG20B	12.196	12.2713	12.2337	0.0532451	-0.918	1	TG_10	C_mix1	HiPerfect	0 h	HMG20B	13	12.8805	12.9402	0.0844993	-0.5289	1	TG_10	C_mix1	HiPerfect	0 h	HMG20B	11.7067	11.7158	11.7112	0.00643467		HeLa	TG_21	H20	-	-	h RAD54L2
								1	TG_10	D_mix1	untransf.	0 h	HMG20B	11.9595	11.9711	11.9653	0.00820244	-1.207	1	TG_10	D_mix1	untransf.	0 h	HMG20B	11.5102	11.8143	11.6623	0.215031	-0.97585	1	TG_10	D_mix1	untransf.	0 h	HMG20B	11.8086	11.7646	11.7866	0.0311127		HeLa	TG_22	B_mix2	Luciferase	0 h	h RAP1A	1	1
								1	TG_10	H20	-	-	HMG20B	25.5022	25.5257	25.514	0.016617		1	TG_10	H2O	-	-	HMG20B	23.6097	24.0789	23.8443	0.331775		1	TG_10	H2O	-	-	HMG20B	22.9972	23.2731	23.1351	0.195091		HeLa	TG_22	B_mix2	Luciferase	0 h	h RAP1A	1	1	1
								1	TG_11	B_mix1	Luciferase	0 h	HOMEZ	28	28.2906	28.1453	0.205485	14.9444	1	TG_11	B_mix1	Luciferase	0 h	HOMEZ	27.0282	27.8103	27.4192	0.553028	14.6405	1	TG_11										HeLa	TG_22	41	RAP1A	0 h	h RAP1A	0.168989	0.221841	0.211144
								1	TG_11	B_mix1	Luciferase	0 h	HOMEZ	28.6616	28.436	28.5488	0.159523	15.3479	1	TG_11	B_mix1	Luciferase	0 h	HOMEZ	28.3916	28.5331	28.4624	0.100056	15.6837	1	TG_11	B_mix1	Luciferase	0 h	HOMEZ	27.9688	27.6013	27.785	0.259862		HeLa	TG_22	F_mix2	Luciferase	1 h	h RAP1A	1.02353	0.939295	1.12
								1	TG_11	11	HOMEZ	0 h	HOMEZ	32.1216	32.7808	32.4512	0.466125	18.7861	1	TG_11	11	HOMEZ	0 h	HOMEZ	30.2337	30	30.1168	0.165251	17.2015	1	TG_11	11	HOMEZ	0 h	HOMEZ	31.1599	30.2732	30.7165	0.626992		HeLa	TG_22	60	RAP1A	1 h	h RAP1A	0.171378	0.291699	0.293799
								1	TG_11	F_mix1	Luciferase	1 h	HOMEZ	31.1442	30.7353	30.9398	0.289136	16.9117	1	TG_11	F_mix1	Luciferase	1 h	HOMEZ	30	29.8465	29.9232	0.108541	15.8558	1	TG_11	F_mix1	Luciferase	1 h	HOMEZ	30.8025	30.8234	30.813	0.0147785		HeLa	TG_22	C_mix2	HiPerfect	0 h	h RAP1A	1.01505	1.04677	0.757176
								1	TG_11	30	HOMEZ	1 h	HOMEZ	33.5245	33.0629	33.2937	0.3264	19.311	1	TG_11	30	HOMEZ	1 h	HOMEZ	31.6369	32.2963	31.9666	0.466266	17.468	1	TG_11	30	HOMEZ	1 h	HOMEZ	30.3849	29.8002	30.0925	0.413445		HeLa	TG_22	D_mix2	untransf.	0 h	h RAP1A	1.11891	1.18818	0.835957
								1	TG_11	C_mix1	HiPerfect	0 h	HOMEZ	28.183	28.2074	28.1952	0.0172534	15.0435	1	TG_11	C_mix1	HiPerfect	0 h	HOMEZ	27.7831	27.5488	27.666	0.165675	14.1968	1	TG_11	C_mix1	HiPerfect	0 h	HOMEZ	27.2041	27.3262	27.2651	0.0863377		HeLa	TG_22	H20	-	-	h RAP1A
								1	TG_11	D_mix1	untransf.	0 h	HOMEZ	28.2704	28.3861	28.3282	0.0818123	15.1559	1	TG_11	D_mix1	untransf.	0 h	HOMEZ	27.0999	27.063	27.0815	0.0260922	14.4433	1	TG_11	D_mix1	untransf.	0 h	HOMEZ	29.1856	28.4764	28.831	0.50148		HeLa	TG_23	B_mix2	Luciferase	0 h	h RAP1B	1	1
								1	TG_11	H20	-	-	HOMEZ	-	-	-	-		1	TG_11	H2O	-	-	HOMEZ	-	-	-	-		1	TG_11	H2O	-	-	HOMEZ			#DIV/0!	#DIV/0!		HeLa	TG_23	B_mix2	Luciferase	0 h	h RAP1B	1	1	1
								1	TG_12	B_mix1	Luciferase	0 h	ISL1	16.0819	16.0958	16.0889	0.00982878	2.88795	1	TG_12	B_mix1	Luciferase	0 h	ISL1	15.2039	15.5135	15.3587	0.21892	2.58	1	TG_12										HeLa	TG_23	42	RAP1B	0 h	h RAP1B	0.135927	0.253472	0.272636
								1	TG_12	B_mix1	Luciferase	0 h	ISL1	15.2467	15.2056	15.2262	0.0290621	2.02525	1	TG_12	B_mix1	Luciferase	0 h	ISL1	14.9556	15.0128	14.9842	0.0404465	2.2055	1	TG_12	B_mix1	Luciferase	0 h	ISL1	14.752	14.7784	14.7652	0.0186676		HeLa	TG_23	F_mix2	Luciferase	1 h	h RAP1B	0.941837	1.0671	0.878217
								1	TG_12	12	ISL1	0 h	ISL1	18.7844	18.8553	18.8199	0.0501339	4.21045	1	TG_12	12	ISL1	0 h	ISL1	17.7269	17.4915	17.6092	0.166453	5.11575	1	TG_12	12	ISL1	0 h	ISL1	16.4789	16.6565	16.5677	0.125582		HeLa	TG_23	61	RAP1B	1 h	h RAP1B	0.218931	0.28626	0.305989
								1	TG_12	F_mix1	Luciferase	1 h	ISL1	15.7934	16.0378	15.9156	0.172817	1.8875	1	TG_12	F_mix1	Luciferase	1 h	ISL1	16.5293	16.2062	16.3678	0.228466	2.3003	1	TG_12	F_mix1	Luciferase	1 h	ISL1	16.2841	16.2867	16.2854	0.00183848		HeLa	TG_23	C_mix2	HiPerfect	0 h	h RAP1B	1.03627	1.15341	0.928452
								1	TG_12	31	ISL1	1 h	ISL1	18.5868	18.58	18.5834	0.00480833	4.4478	1	TG_12	31	ISL1	1 h	ISL1	18.3973	18.5046	18.4509	0.0758726	5.1696	1	TG_12	31	ISL1	1 h	ISL1	17.5483	17.6575	17.6029	0.0772161		HeLa	TG_23	D_mix2	untransf.	0 h	h RAP1B	1.11481	1.22808	0.926492
								1	TG_12	C_mix1	HiPerfect	0 h	ISL1	16.0131	16.0386	16.0258	0.0180312	2.8742	1	TG_12	C_mix1	HiPerfect	0 h	ISL1	16.4128	16.4351	16.4239	0.0157685	2.9548	1	TG_12	C_mix1	HiPerfect	0 h	ISL1	14.8342	15.0582	14.9462	0.158392		HeLa	TG_23	H20	-	-	h RAP1B
								1	TG_12	D_mix1	untransf.	0 h	ISL1	15.7327	15.677	15.7049	0.0393858	2.53255	1	TG_12	D_mix1	untransf.	0 h	ISL1	15.3755	15.6779	15.5267	0.213829	2.8886	1	TG_12	D_mix1	untransf.	0 h	ISL1	15.02	15.0146	15.0173	0.00381838		HeLa	TG_24	B_mix2	Luciferase	0 h	h RUNX2	1	1
								1	TG_12	H20	-	-	ISL1	29	28.956	28.978	0.0311127		1	TG_12	H2O	-	-	ISL1	29.41	27	28.205	1.70413		1	TG_12	H2O	-	-	ISL1	30	29.9614	29.9807	0.0272943		HeLa	TG_24	B_mix2	Luciferase	0 h	h RUNX2	1	1	1
								1	TG_13	B_mix1	Luciferase	0 h	MAFG	15.9614	15.9758	15.9686	0.0101823	2.7677	1	TG_13	B_mix1	Luciferase	0 h	MAFG	15.9218	15.7404	15.8311	0.128269	3.0524	1	TG_13										HeLa	TG_24	43	RUNX2	0 h	h RUNX2	0.442485	0.486092	0.387925
								1	TG_13	B_mix1	Luciferase	0 h	MAFG	15.6517	15.6316	15.6417	0.0142128	2.44075	1	TG_13	B_mix1	Luciferase	0 h	MAFG	15.6457	15.3605	15.5031	0.201667	2.7244	1	TG_13	B_mix1	Luciferase	0 h	MAFG	15.3115	15.06	15.1858	0.177837		HeLa	TG_24	F_mix2	Luciferase	1 h	h RUNX2	1.22476	1.27562	1.17907
								1	TG_13	13	MAFG	0 h	MAFG	17.0926	17	17.0463	0.0654781	3.59665	1	TG_13	13	MAFG	0 h	MAFG	17.212	17.2985	17.2553	0.0611647	4.13125	1	TG_13	13	MAFG	0 h	MAFG	16.0354	15.8152	15.9253	0.155705		HeLa	TG_24	62	RUNX2	1 h	h RUNX2	0.677316	0.980371	0.397011
								1	TG_13	F_mix1	Luciferase	1 h	MAFG	16.4324	16.3838	16.4081	0.0343654	2.38	1	TG_13	F_mix1	Luciferase	1 h	MAFG	16.4997	16.4257	16.4627	0.0523259	2.39525	1	TG_13	F_mix1	Luciferase	1 h	MAFG	16.5636	16.5349	16.5493	0.020294		HeLa	TG_24	C_mix2	HiPerfect	0 h	h RUNX2	1.19148	1.14926	0.885645
								1	TG_13	32	MAFG	1 h	MAFG	19.7251	19.4855	19.6053	0.169423	4.2492	1	TG_13	32	MAFG	1 h	MAFG	17.3167	17.4129	17.3648	0.0680237	3.85605	1	TG_13	32	MAFG	1 h	MAFG	16.6993	17	16.8497	0.212627		HeLa	TG_24	D_mix2	untransf.	0 h	h RUNX2	1.11358	1.18398	0.901844
								1	TG_13	C_mix1	HiPerfect	0 h	MAFG	15.9355	15.8103	15.8729	0.0885298	2.72125	1	TG_13	C_mix1	HiPerfect	0 h	MAFG	16	16.2036	16.1018	0.143967	2.63265	1	TG_13	C_mix1	HiPerfect	0 h	MAFG	14.7669	14.6202	14.6936	0.103733		HeLa	TG_24	H20	-	-	h RUNX2
								1	TG_13	D_mix1	untransf.	0 h	MAFG	15.7471	15.7691	15.7581	0.0155563	2.5858	1	TG_13	D_mix1	untransf.	0 h	MAFG	15.7614	15.9153	15.8384	0.108824	3.20025	1	TG_13	D_mix1	untransf.	0 h	MAFG	15.1997	15.1716	15.1856	0.0198697		HeLa	TG_25	B_mix2	Luciferase	0 h	S100A8	1	1
								1	TG_13	H20	-	-	MAFG	29.1034	29.3354	29.2194	0.164049		1	TG_13	H2O	-	-	MAFG	26.7344	26.4561	26.5953	0.196788		1	TG_13	H2O	-	-	MAFG	29.6381	29.9096	29.7739	0.191979		HeLa	TG_25	B_mix2	Luciferase	0 h	S100A8	1	1	1
								1	TG_14	B_mix1	Luciferase	0 h	MAMLD1	14.8822	15.0139	14.948	0.093126	1.74715	1	TG_14	B_mix1	Luciferase	0 h	MAMLD1	15.3487	14.9115	15.1301	0.309147	2.3514	1	TG_14										HeLa	TG_25	44	S100A8	0 h	S100A8	0.150257	0.159326	0.956177
								1	TG_14	B_mix1	Luciferase	0 h	MAMLD1	14.9569	15	14.9784	0.0304763	1.77755	1	TG_14	B_mix1	Luciferase	0 h	MAMLD1	15.1163	15.0902	15.1032	0.0184555	2.32455	1	TG_14	B_mix1	Luciferase	0 h	MAMLD1	14.876	14.5533	14.7146	0.228183		HeLa	TG_25	F_mix2	Luciferase	1 h	S100A8	1.72226	1.57899	1.28263
								1	TG_14	14	MAMLD1	0 h	MAMLD1	17	16.5344	16.7672	0.329229	2.7783	1	TG_14	14	MAMLD1	0 h	MAMLD1	17.8203	17.6545	17.7374	0.117238	3.3571	1	TG_14	14	MAMLD1	0 h	MAMLD1	16.2119	16.2877	16.2498	0.0535987		HeLa	TG_25	63	S100A8	1 h	S100A8	0.0853923	0.0877748	0.823934
								1	TG_14	F_mix1	Luciferase	1 h	MAMLD1	15.7688	15.7878	15.7783	0.013435	1.7502	1	TG_14	F_mix1	Luciferase	1 h	MAMLD1	15.9698	16.3414	16.1556	0.262761	2.08815	1	TG_14	F_mix1	Luciferase	1 h	MAMLD1	15.8288	15.8247	15.8268	0.00289914		HeLa	TG_25	C_mix2	HiPerfect	0 h	S100A8	0.947666	0.460477	1.66405
								1	TG_14	33	MAMLD1	1 h	MAMLD1	17.37	17.2596	17.3148	0.0780646	2.82435	1	TG_14	33	MAMLD1	1 h	MAMLD1	17.8362	17.8436	17.8399	0.00523259	2.88745	1	TG_14	33	MAMLD1	1 h	MAMLD1	17.1348	16.3668	16.7508	0.543058		HeLa	TG_25	D_mix2	untransf.	0 h	S100A8	0.795288	0.515949	0.886597
								1	TG_14	C_mix1	HiPerfect	0 h	MAMLD1	15.0542	14.948	15.0011	0.0750947	1.84945	1	TG_14	C_mix1	HiPerfect	0 h	MAMLD1	15.5644	15.7247	15.6445	0.113349	2.1754	1	TG_14	C_mix1	HiPerfect	0 h	MAMLD1	14.8564	14.6801	14.7683	0.124663		HeLa	TG_25	H20	-	-	S100A8
								1	TG_14	D_mix1	untransf.	0 h	MAMLD1	14.9318	14.8632	14.8975	0.0485075	1.7252	1	TG_14	D_mix1	untransf.	0 h	MAMLD1	15	15.313	15.1565	0.221324	2.5184	1	TG_14	D_mix1	untransf.	0 h	MAMLD1	14.6042	14.6792	14.6417	0.053033		HeLa	TG_26	B_mix2	Luciferase	0 h	S100A9	1	1
								1	TG_14	H20	-	-	MAMLD1	28.2591	28.2969	28.278	0.0267286		1	TG_14	H2O	-	-	MAMLD1	30.3663	28.4029	29.3846	1.38833		1	TG_14	H2O	-	-	MAMLD1	29.5504	29.4278	29.4891	0.0866913		HeLa	TG_26	B_mix2	Luciferase	0 h	S100A9	1	1	1
								1	TG_15	B_mix1	Luciferase	0 h	MSX1	20.0062	19.5874	19.7968	0.296136	6.5959	1	TG_15	B_mix1	Luciferase	0 h	MSX1	19.1719	19.1623	19.1671	0.00678823	6.3884	1	TG_15										HeLa	TG_26	45	S100A9	0 h	S100A9	0.314428	0.146894	0.116407
								1	TG_15	B_mix1	Luciferase	0 h	MSX1	19.5271	19.3673	19.4472	0.112996	6.2463	1	TG_15	B_mix1	Luciferase	0 h	MSX1	19.5894	19.7068	19.6481	0.0830143	6.8694	1	TG_15	B_mix1	Luciferase	0 h	MSX1	19.5609	18.5857	19.0733	0.689571		HeLa	TG_26	F_mix2	Luciferase	1 h	S100A9	0.440389	2.6435	2.27198
								1	TG_15	15	MSX1	0 h	MSX1	23.6894	24.0671	23.8783	0.267074	9.6764	1	TG_15	15	MSX1	0 h	MSX1	24.2777	24.4325	24.3551	0.10946	9.47405	1	TG_15	15	MSX1	0 h	MSX1	22.1297	21.8942	22.0119	0.166524		HeLa	TG_26	64	S100A9	1 h	S100A9	0.100144	0.136361	0.160812
								1	TG_15	F_mix1	Luciferase	1 h	MSX1	20.9851	21.0446	21.0148	0.0420729	6.98675	1	TG_15	F_mix1	Luciferase	1 h	MSX1	20.5838	21	20.7919	0.294298	6.72445	1	TG_15	F_mix1	Luciferase	1 h	MSX1	20.7226	20.631	20.6768	0.064771		HeLa	TG_26	C_mix2	HiPerfect	0 h	S100A9	1.22145	3.96838	1.48834
								1	TG_15	34	MSX1	1 h	MSX1	24.2345	24.1388	24.1867	0.0676701	10.6541	1	TG_15	34	MSX1	1 h	MSX1	24.6584	24.7894	24.7239	0.092631	10.1364	1	TG_15	34	MSX1	1 h	MSX1	22.3892	22.3382	22.3637	0.0360624		HeLa	TG_26	D_mix2	untransf.	0 h	S100A9	1.4683	1.6062	0.80933
								1	TG_15	C_mix1	HiPerfect	0 h	MSX1	19.8923	19.8415	19.8669	0.035921	6.71525	1	TG_15	C_mix1	HiPerfect	0 h	MSX1	20	19.4778	19.7389	0.369251	6.26975	1	TG_15	C_mix1	HiPerfect	0 h	MSX1	19.1452	19.4097	19.2775	0.18703		HeLa	TG_26	H20	-	-	S100A9
								1	TG_15	D_mix1	untransf.	0 h	MSX1	21.1636	20	20.5818	0.822789	7.4095	1	TG_15	D_mix1	untransf.	0 h	MSX1	20.6155	19.7525	20.184	0.610233	7.5459	1	TG_15	D_mix1	untransf.	0 h	MSX1	19.7701	19.55	19.66	0.155634		HeLa	TG_27	B_mix2	Luciferase	0 h	SIX5	1	1
								1	TG_15	H20	-	-	MSX1	32.6176	32.3449	32.4813	0.192828		1	TG_15	H2O	-	-	MSX1	31.1148	31.8113	31.463	0.4925		1	TG_15	H2O	-	-	MSX1	35.7325	35.1449	35.4387	0.415496		HeLa	TG_27	B_mix2	Luciferase	0 h	SIX5	1	1	1
								1	TG_16	B_mix1	Luciferase	0 h	N4BP3	16.0788	16.1129	16.0958	0.0241123	2.89495	1	TG_16	B_mix1	Luciferase	0 h	N4BP3	16.25	16	16.125	0.176777	3.3463	1	TG_16										HeLa	TG_27	46	SIX5	0 h	SIX5	0.254608	0.301651	0.279
								1	TG_16	B_mix1	Luciferase	0 h	N4BP3	16.1543	16.2515	16.2029	0.0687308	3.002	1	TG_16	B_mix1	Luciferase	0 h	N4BP3	16.5844	16.3266	16.4555	0.182292	3.6768	1	TG_16	B_mix1	Luciferase	0 h	N4BP3	15.2956	15.3721	15.3338	0.0540937		HeLa	TG_27	F_mix2	Luciferase	1 h	SIX5	0.762971	0.987532	1.556
								1	TG_16	16	N4BP3	0 h	N4BP3	17.2845	17.1698	17.2272	0.0811051	3.6943	1	TG_16	16	N4BP3	0 h	N4BP3	17.3512	17.3856	17.3684	0.0243245	3.74115	1	TG_16	16	N4BP3	0 h	N4BP3	15.8959	15.8345	15.8652	0.0434164		HeLa	TG_27	65	SIX5	1 h	SIX5	0.220622	0.48971	0.452
								1	TG_16	F_mix1	Luciferase	1 h	N4BP3	17.1129	17	17.0564	0.0798324	3.02835	1	TG_16	F_mix1	Luciferase	1 h	N4BP3	17.2446	17.1376	17.1911	0.0756604	3.12365	1	TG_16	F_mix1	Luciferase	1 h	N4BP3	16.2923	16.3968	16.3445	0.0738927		HeLa	TG_27	C_mix2	HiPerfect	0 h	SIX5	0.918658	0.743626	0.952
								1	TG_16	35	N4BP3	1 h	N4BP3	16.9323	16.792	16.8621	0.0992071	2.2887	1	TG_16	35	N4BP3	1 h	N4BP3	17.0673	17.08	17.0737	0.00898026	2.98665	1	TG_16	35	N4BP3	1 h	N4BP3	15.4782	15.5203	15.4992	0.0297692		HeLa	TG_27	D_mix2	untransf.	0 h	SIX5	0.829435	0.779597	0.731
								1	TG_16	C_mix1	HiPerfect	0 h	N4BP3	16.0215	16.0274	16.0245	0.00417193	2.8728	1	TG_16	C_mix1	HiPerfect	0 h	N4BP3	16.837	16.5208	16.6789	0.223587	3.20975	1	TG_16	C_mix1	HiPerfect	0 h	N4BP3	15.1632	15.1706	15.1669	0.00523259		HeLa	TG_27	H20	-	-	SIX5
								1	TG_16	D_mix1	untransf.	0 h	N4BP3	15.9528	16	15.9764	0.0333754	2.8041	1	TG_16	D_mix1	untransf.	0 h	N4BP3	16.2293	16.3176	16.2734	0.0624375	3.63535	1	TG_16	D_mix1	untransf.	0 h	N4BP3	15.3782	15.3161	15.3471	0.0439113		HeLa	TG_28	B_mix2	Luciferase	0 h	SKI	1	1
								1	TG_16	H20	-	-	N4BP3	29.5509	29.2843	29.4176	0.188515		1	TG_16	H2O	-	-	N4BP3	25.2215	29.4498	27.3357	2.98986		1	TG_16	H2O	-	-	N4BP3	29.9464	29.7724	29.8594	0.123037		HeLa	TG_28	B_mix2	Luciferase	0 h	SKI	1	1	1
								1	TG_17	B_mix1	Luciferase	0 h	h NFYC	14.2448	13.9647	14.1047	0.198061	0.90385	1	TG_17	B_mix1	Luciferase	0 h	h NFYC	14.0485	13.9642	14.0064	0.0596091	1.22765	1	TG_17										HeLa	TG_28	47	SKI	0 h	SKI	0.912724	0.337311	0.388477
								1	TG_17	B_mix1	Luciferase	0 h	h NFYC	14.3538	13.9228	14.1383	0.304763	0.9374	1	TG_17	B_mix1	Luciferase	0 h	h NFYC	13.6962	13.6434	13.6698	0.0373352	0.8911	1	TG_17	B_mix1	Luciferase	0 h	h NFYC	13.6446	13.4837	13.5642	0.113773		HeLa	TG_28	F_mix2	Luciferase	1 h	SKI	1.03015	1.08707	1.37802
								1	TG_17	17	NFYC	0 h	h NFYC	17.1062	17.0655	17.0859	0.0287792	3.22225	1	TG_17	17	NFYC	0 h	h NFYC	16.3972	16.399	16.3981	0.00127279	3.6705	1	TG_17	17	NFYC	0 h	h NFYC	15.21	15.2877	15.2489	0.0549422		HeLa	TG_28	66	SKI	1 h	SKI	0.353884	0.422449	0.349266
								1	TG_17	F_mix1	Luciferase	1 h	h NFYC	14.9209	14.7248	14.8228	0.138664	0.79475	1	TG_17	F_mix1	Luciferase	1 h	h NFYC	15.0066	15.0006	15.0036	0.00424264	0.93615	1	TG_17	F_mix1	Luciferase	1 h	h NFYC	15.3597	15.2987	15.3292	0.0431335		HeLa	TG_28	C_mix2	HiPerfect	0 h	SKI	1.09707	1.10076	1.02048
								1	TG_17	36	NFYC	1 h	h NFYC	17.2659	17.3633	17.3146	0.0688722	3.63725	1	TG_17	36	NFYC	1 h	h NFYC	17.9505	17.6547	17.8026	0.209162	3.66185	1	TG_17	36	NFYC	1 h	h NFYC	16.4113	16.2872	16.3492	0.087752		HeLa	TG_28	D_mix2	untransf.	0 h	SKI	1.02424	1.05416	1.03251
								1	TG_17	C_mix1	HiPerfect	0 h	h NFYC	14.2293	14.074	14.1517	0.109814	1	1	TG_17	C_mix1	HiPerfect	0 h	h NFYC	14.6185	14.5676	14.593	0.0359917	1.1239	1	TG_17	C_mix1	HiPerfect	0 h	h NFYC	13.4399	13.3826	13.4112	0.0405172		HeLa	TG_28	H20	-	-	SKI
								1	TG_17	D_mix1	untransf.	0 h	h NFYC	14.1236	13.9837	14.0537	0.0989242	0.88135	1	TG_17	D_mix1	untransf.	0 h	h NFYC	14.1501	14.15	14.1501	7.07107e-05	1.51195	1	TG_17	D_mix1	untransf.	0 h	h NFYC	13.8799	13.5828	13.7313	0.210081		HeLa	TG_29	B_mix2	Luciferase	0 h	SKIL	1	1
								1	TG_17	H20	-	-	h NFYC	26.9716	27	26.9858	0.0200818		1	TG_17	H2O	-	-	h NFYC	28	27.6935	27.8468	0.216728		1	TG_17	H2O	-	-	h NFYC	27.8038	28	27.9019	0.138734		HeLa	TG_29	B_mix2	Luciferase	0 h	SKIL	1	1	1
								1	TG_18	B_mix1	Luciferase	0 h	h PBX2	13.5771	13.8879	13.7325	0.219769	0.5316	1	TG_18	B_mix1	Luciferase	0 h	h PBX2	13.7161	13.829	13.7726	0.0798324	0.99385	1	TG_18										HeLa	TG_29	48	SKIL	0 h	SKIL	0.526261	0.565167	0.459903
								1	TG_18	B_mix1	Luciferase	0 h	h PBX2	13.7066	13.96	13.8333	0.179181	0.6324	1	TG_18	B_mix1	Luciferase	0 h	h PBX2	14.2747	14.8498	14.5622	0.406657	1.78355	1	TG_18	B_mix1	Luciferase	0 h	h PBX2	14.1431	14.1714	14.1573	0.0200111		HeLa	TG_29	F_mix2	Luciferase	1 h	SKIL	1.20903	1.46754	1.2853
								1	TG_18	18	PBX2	0 h	h PBX2	13.1313	12.9733	13.0523	0.111723	-0.1537	1	TG_18	18	PBX2	0 h	h PBX2	12.6933	13	12.8467	0.21687	-0.42185	1	TG_18	18	PBX2	0 h	h PBX2	16.2644	16.1523	16.2083	0.0792667		HeLa	TG_29	67	SKIL	1 h	SKIL	0.600485	0.755236	0.43718
								1	TG_18	F_mix1	Luciferase	1 h	h PBX2	14.9564	15.3217	15.1391	0.258306	1.11095	1	TG_18	F_mix1	Luciferase	1 h	h PBX2	15.7616	16.0416	15.9016	0.19799	1.83415	1	TG_18	F_mix1	Luciferase	1 h	h PBX2	18.1328	18.2556	18.1942	0.0868327		HeLa	TG_29	C_mix2	HiPerfect	0 h	SKIL	1.05044	0.837058	0.829118
								1	TG_18	37	PBX2	1 h	h PBX2	13.5533	13.7784	13.6658	0.15917	-0.06975	1	TG_18	37	PBX2	1 h	h PBX2	16.0859	16.2481	16.167	0.114693	2.2854	1	TG_18	37	PBX2	1 h	h PBX2	17.5948	17.9246	17.7597	0.233204		HeLa	TG_29	D_mix2	untransf.	0 h	SKIL	0.950494	0.970803	0.777007
								1	TG_18	C_mix1	HiPerfect	0 h	h PBX2	13.5649	13.9735	13.7692	0.288924	0.61755	1	TG_18	C_mix1	HiPerfect	0 h	h PBX2	14.1518	14.3609	14.2564	0.147856	0.7872	1	TG_18	C_mix1	HiPerfect	0 h	h PBX2	13.1131	13.5919	13.3525	0.338563		HeLa	TG_29	H20	-	-	SKIL
								1	TG_18	D_mix1	untransf.	0 h	h PBX2	13.3115	13.4464	13.3789	0.0953887	0.20665	1	TG_18	D_mix1	untransf.	0 h	h PBX2	13.3293	13.4709	13.4001	0.100126	0.762	1	TG_18	D_mix1	untransf.	0 h	h PBX2	14.0477	14.5859	14.3168	0.380565		HeLa	TG_30	B_mix2	Luciferase	0 h	SS18	1	1
								1	TG_18	H20	-	-	h PBX2	28	27.8581	27.9291	0.100338		1	TG_18	H2O	-	-	h PBX2	26.5875	27.462	27.0247	0.618365		1	TG_18	H2O	-	-	h PBX2	31.72	32	31.86	0.19799		HeLa	TG_30	B_mix2	Luciferase	0 h	SS18	1	1	1
								1	TG_19	B_mix1	Luciferase	0 h	h PHC1	15.1542	15.1613	15.1578	0.00502046	1.95685	1	TG_19	B_mix1	Luciferase	0 h	h PHC1	14.6841	15.0185	14.8513	0.236457	2.0726	1	TG_19										HeLa	TG_30	49	SS18	0 h	SS18	0.13406	0.210333	0.135156
								1	TG_19	B_mix1	Luciferase	0 h	h PHC1	15.1075	14.9007	15.0041	0.14623	1.8032	1	TG_19	B_mix1	Luciferase	0 h	h PHC1	15	14.7905	14.8953	0.148139	2.11655	1	TG_19	B_mix1	Luciferase	0 h	h PHC1	15.2149	15.2543	15.2346	0.02786		HeLa	TG_30	F_mix2	Luciferase	1 h	SS18	0.953497	1.13418	0.527759
								1	TG_19	19	PHC1	0 h	h PHC1	15.3783	15.312	15.3452	0.0468812	0.85385	1	TG_19	19	PHC1	0 h	h PHC1	21.0888	21.0372	21.063	0.0364867	5.3961	1	TG_19	19	PHC1	0 h	h PHC1	18.3231	18.3501	18.3366	0.0190919		HeLa	TG_30	68	SS18	1 h	SS18	0.191956	0.156447	0.286976
								1	TG_19	F_mix1	Luciferase	1 h	h PHC1	15.8396	15.9279	15.8837	0.0624375	1.85565	1	TG_19	F_mix1	Luciferase	1 h	h PHC1	16.626	16.4206	16.5233	0.14524	2.45585	1	TG_19	F_mix1	Luciferase	1 h	h PHC1	19.7717	19.3693	19.5705	0.28454		HeLa	TG_30	C_mix2	HiPerfect	0 h	SS18	1.07841	1.04456	0.770731
								1	TG_19	38	PHC1	1 h	h PHC1	16.3227	16.2954	16.309	0.019304	0.3579	1	TG_19	38	PHC1	1 h	h PHC1	19.0884	19.2456	19.167	0.111157	3.16755	1	TG_19	38	PHC1	1 h	h PHC1	17.7705	18.269	18.0197	0.352493		HeLa	TG_30	D_mix2	untransf.	0 h	SS18	1.05168	1.07389	0.717475
								1	TG_19	C_mix1	HiPerfect	0 h	h PHC1	15	15.1673	15.0836	0.118299	1.932	1	TG_19	C_mix1	HiPerfect	0 h	h PHC1	15.0818	15.1752	15.1285	0.0660438	1.65935	1	TG_19	C_mix1	HiPerfect	0 h	h PHC1	14.3107	14.3974	14.3541	0.0613062		HeLa	TG_30	H20	-	-	SS18
								1	TG_19	D_mix1	untransf.	0 h	h PHC1	14.7198	14.7671	14.7434	0.0334462	1.57115	1	TG_19	D_mix1	untransf.	0 h	h PHC1	14.4413	14.3712	14.4062	0.0495682	1.76815	1	TG_19	D_mix1	untransf.	0 h	h PHC1	15.3868	15.0467	15.2167	0.240487		HeLa	TG_31	B_mix2	Luciferase	0 h	TBX1	1	1
								1	TG_19	H20	-	-	h PHC1	28.5239	28.607	28.5654	0.0587606		1	TG_19	H2O	-	-	h PHC1	29	28.9315	28.9657	0.0484368		1	TG_19	H2O	-	-	h PHC1	31.7916	31.6401	31.7158	0.107127		HeLa	TG_31	B_mix2	Luciferase	0 h	TBX1	1	1	1
								2	TG_20	B_mix2	Luciferase	0 h	h PHLDA2	12.8979	13	12.9489	0.0721956	-0.27515	2	TG_20	B_mix2	Luciferase	0 h	h PHLDA2	12.5497	12.548	12.5488	0.00120208	-0.40895	2	TG_20										HeLa	TG_31	50	TBX1	0 h	TBX1	0.259571	0.654312	0.387697
								2	TG_20	B_mix2	Luciferase	0 h	h PHLDA2	12.9135	13	12.9567	0.0611647	-0.26735	2	TG_20	B_mix2	Luciferase	0 h	h PHLDA2	12.5638	12.5571	12.5604	0.00473762	-0.39735	2	TG_20	B_mix2	Luciferase	0 h	h PHLDA2	12.2696	12.2004	12.235	0.0489318		HeLa	TG_31	F_mix2	Luciferase	1 h	TBX1	1.03419	1.14707	1.54382
								2	TG_20	39	PHLDA2	0 h	h PHLDA2	17.3297	17.3548	17.3422	0.0177484	3.43625	2	TG_20	39	PHLDA2	0 h	h PHLDA2	18.3129	18.0985	18.2057	0.151604	4.04935	2	TG_20	39	PHLDA2	0 h	h PHLDA2	15.6388	15.869	15.7539	0.162776		HeLa	TG_31	69	TBX1	1 h	TBX1	0.25759	0.347504	0.257787
								2	TG_20	F_mix2	Luciferase	1 h	h PHLDA2	13.7847	13.8156	13.8002	0.0218496	-0.3733	2	TG_20	F_mix2	Luciferase	1 h	h PHLDA2	13.3157	13.3522	13.3339	0.0258094	-0.7043	2	TG_20	F_mix2	Luciferase	1 h	h PHLDA2	14.1936	14.535	14.3643	0.241406		HeLa	TG_31	C_mix2	HiPerfect	0 h	TBX1	1.08564	1.30058	1.02459
								2	TG_20	58	PHLDA2	1 h	h PHLDA2	17.3766	17.4355	17.4061	0.0416486	2.8656	2	TG_20	58	PHLDA2	1 h	h PHLDA2	16.9014	17	16.9507	0.0697207	3.6734	2	TG_20	58	PHLDA2	1 h	h PHLDA2	15.6102	15.9738	15.792	0.257104		HeLa	TG_31	D_mix2	untransf.	0 h	TBX1	1.23418	1.34034	0.869857
								2	TG_20	C_mix2	HiPerfect	0 h	h PHLDA2	13.0212	12.6967	12.859	0.229456	-0.44175	2	TG_20	C_mix2	HiPerfect	0 h	h PHLDA2	12.8381	12.3573	12.5977	0.339977	-0.58915	2	TG_20	C_mix2	HiPerfect	0 h	h PHLDA2	12.2662	12.2662	12.2662	0		HeLa	TG_31	H20	-	-	TBX1
								2	TG_20	D_mix2	untransf.	0 h	h PHLDA2	12.7909	12.5694	12.6802	0.156624	-0.53165	2	TG_20	D_mix2	untransf.	0 h	h PHLDA2	12.9586	12.6607	12.8097	0.210647	-0.53785	2	TG_20	D_mix2	untransf.	0 h	h PHLDA2	12.4193	12.3307	12.375	0.0626497		HeLa	TG_32	B_mix2	Luciferase	0 h	TFE3	1	1
								2	TG_20	H20	-	-	h PHLDA2	27.2657	27.0818	27.1737	0.130037		2	TG_20	H2O	-	-	h PHLDA2	-	-	-	-		2	TG_20	H2O	-	-	h PHLDA2	26.361	26.4286	26.3948	0.0478004		HeLa	TG_32	B_mix2	Luciferase	0 h	TFE3	1	1	1
								2	TG_21	B_mix2	Luciferase	0 h	h RAD54L2	13.9333	13.9401	13.9367	0.00480833	0.7126	2	TG_21	B_mix2	Luciferase	0 h	h RAD54L2	14	14.1105	14.0553	0.0781353	1.09745	2	TG_21										HeLa	TG_32	51	TFE3	0 h	TFE3	0.189793	0.368069	0.270612
								2	TG_21	B_mix2	Luciferase	0 h	h RAD54L2	13.7209	13.7081	13.7145	0.00905097	0.4904	2	TG_21	B_mix2	Luciferase	0 h	h RAD54L2	13.9198	13.9618	13.9408	0.0296985	0.983	2	TG_21	B_mix2	Luciferase	0 h	h RAD54L2	13.2021	13.2451	13.2236	0.0304056		HeLa	TG_32	F_mix2	Luciferase	1 h	TFE3	0.931353	1.15998	0.667065
								2	TG_21	40	RAD54L2	0 h	h RAD54L2	15.6105	15.6027	15.6066	0.00551543	2.37865	2	TG_21	40	RAD54L2	0 h	h RAD54L2	15.7239	15.7514	15.7377	0.0194454	2.8108	2	TG_21	40	RAD54L2	0 h	h RAD54L2	14.8373	14.7546	14.796	0.0584777		HeLa	TG_32	70	TFE3	1 h	TFE3	0.336447	0.427798	0.261367
								2	TG_21	F_mix2	Luciferase	1 h	h RAD54L2	14.4787	14.5092	14.4939	0.0215668	0.3205	2	TG_21	F_mix2	Luciferase	1 h	h RAD54L2	14.5775	14.7097	14.6436	0.0934795	0.60535	2	TG_21	F_mix2	Luciferase	1 h	h RAD54L2	14.6209	14.6748	14.6479	0.0381131		HeLa	TG_32	C_mix2	HiPerfect	0 h	TFE3	1.1021	1.13828	0.862472
								2	TG_21	59	RAD54L2	1 h	h RAD54L2	16.3195	16.2289	16.2742	0.0640639	1.67505	2	TG_21	59	RAD54L2	1 h	h RAD54L2	15.8633	15.9865	15.9249	0.0871156	2.44095	2	TG_21	59	RAD54L2	1 h	h RAD54L2	15.2389	15.2389	15.2389	0		HeLa	TG_32	D_mix2	untransf.	0 h	TFE3	1.079	1.23366	0.7088
								2	TG_21	C_mix2	HiPerfect	0 h	h RAD54L2	13.8165	14	13.9082	0.129754	0.60755	2	TG_21	C_mix2	HiPerfect	0 h	h RAD54L2	14.1625	14.1467	14.1546	0.0111723	0.96775	2	TG_21	C_mix2	HiPerfect	0 h	h RAD54L2	13.2892	13.3606	13.3249	0.0504874		HeLa	TG_32	H20	-	-	TFE3
								2	TG_21	D_mix2	untransf.	0 h	h RAD54L2	13.8629	13.8837	13.8733	0.0147078	0.6615	2	TG_21	D_mix2	untransf.	0 h	h RAD54L2	14.4265	14.3044	14.3654	0.0863377	1.01795	2	TG_21	D_mix2	untransf.	0 h	h RAD54L2	13.3679	13.5312	13.4496	0.115471		HeLa	TG_33	B_mix2	Luciferase	0 h	TNIP1	1	1
								2	TG_21	H20	-	-	h RAD54L2	28.106	27.7878	27.9469	0.225001		2	TG_21	H2O	-	-	h RAD54L2	-	-	-	-		2	TG_21	H2O	-	-	h RAD54L2	26	25.5976	25.7988	0.28454		HeLa	TG_33	B_mix2	Luciferase	0 h	TNIP1	1	1	1
								2	TG_22	B_mix2	Luciferase	0 h	h RAP1A	13.1445	13.0611	13.1028	0.0589727	-0.1213	2	TG_22	B_mix2	Luciferase	0 h	h RAP1A	13.2419	13.19	13.2159	0.0366988	0.25815	2	TG_22										HeLa	TG_33	52	TNIP1	0 h	TNIP1	0.2355	0.365641	0.225399
								2	TG_22	B_mix2	Luciferase	0 h	h RAP1A	13.08	13.0563	13.0681	0.0167584	-0.15595	2	TG_22	B_mix2	Luciferase	0 h	h RAP1A	13	12.8981	12.949	0.0720542	-0.00875	2	TG_22	B_mix2	Luciferase	0 h	h RAP1A	12.3556	12.7704	12.563	0.293308		HeLa	TG_33	F_mix2	Luciferase	1 h	TNIP1	1.19648	1.75431	2.29461
								2	TG_22	41	RAP1A	0 h	h RAP1A	16	15.9844	15.9922	0.0110309	2.4437	2	TG_22	41	RAP1A	0 h	h RAP1A	14.9806	14.8568	14.9187	0.0875398	2.43055	2	TG_22	41	RAP1A	0 h	h RAP1A	14.2055	14.8552	14.5304	0.459407		HeLa	TG_33	71	TNIP1	1 h	TNIP1	0.42958	2.90402	0.908558
								2	TG_22	F_mix2	Luciferase	1 h	h RAP1A	13.9891	13.9788	13.984	0.0072832	-0.1895	2	TG_22	F_mix2	Luciferase	1 h	h RAP1A	14.0759	14.1638	14.1198	0.0621547	0.0816	2	TG_22	F_mix2	Luciferase	1 h	h RAP1A	14.1155	14.1398	14.1276	0.0171827		HeLa	TG_33	C_mix2	HiPerfect	0 h	TNIP1	0.942491	0.975524	0.814282
								2	TG_22	60	RAP1A	1 h	h RAP1A	16.2841	16.2834	16.2837	0.000494975	2.42345	2	TG_22	60	RAP1A	1 h	h RAP1A	15	14.7652	14.8826	0.166029	2.0356	2	TG_22	60	RAP1A	1 h	h RAP1A	14.2961	14.6109	14.4535	0.222597		HeLa	TG_33	D_mix2	untransf.	0 h	TNIP1	0.841013	0.858536	0.854025
								2	TG_22	C_mix2	HiPerfect	0 h	h RAP1A	13.1464	13.1693	13.1578	0.0161927	-0.14285	2	TG_22	C_mix2	HiPerfect	0 h	h RAP1A	13.4066	13.3515	13.379	0.0389616	0.1922	2	TG_22	C_mix2	HiPerfect	0 h	h RAP1A	12.7577	12.6495	12.7036	0.076509		HeLa	TG_33	H20	-	-	TNIP1
								2	TG_22	D_mix2	untransf.	0 h	h RAP1A	12.8772	12.9796	12.9284	0.0724077	-0.2834	2	TG_22	D_mix2	untransf.	0 h	h RAP1A	13.3149	13.3989	13.3569	0.059397	0.0094	2	TG_22	D_mix2	untransf.	0 h	h RAP1A	12.605	12.7921	12.6986	0.1323		HeLa	TG_34	B_mix2	Luciferase	0 h	ZBTB34	1	1
								2	TG_22	H20	-	-	h RAP1A	27.1978	27.1532	27.1755	0.031537		2	TG_22	H2O	-	-	h RAP1A	32.1979	32.4213	32.3096	0.157968		2	TG_22	H2O	-	-	h RAP1A	25.6527	25.6793	25.666	0.018809		HeLa	TG_34	B_mix2	Luciferase	0 h	ZBTB34	1	1	1
								2	TG_23	B_mix2	Luciferase	0 h	h RAP1B	11.5686	11.5898	11.5792	0.0149907	-1.6449	2	TG_23	B_mix2	Luciferase	0 h	h RAP1B	11.8331	11.833	11.8331	7.07107e-05	-1.12475	2	TG_23										HeLa	TG_34	53	ZBTB34	0 h	ZBTB34	0.779813	1.28383	1.56488
								2	TG_23	B_mix2	Luciferase	0 h	h RAP1B	11.3492	11.3869	11.3681	0.0266579	-1.85605	2	TG_23	B_mix2	Luciferase	0 h	h RAP1B	11.447	11.5238	11.4854	0.0543058	-1.4724	2	TG_23	B_mix2	Luciferase	0 h	h RAP1B	11.0557	11.2922	11.1739	0.167231		HeLa	TG_34	F_mix2	Luciferase	1 h	ZBTB34	1.14132	0.994126	0.410613
								2	TG_23	42	RAP1B	0 h	h RAP1B	14.6157	14.5212	14.5685	0.0668216	1.2342	2	TG_23	42	RAP1B	0 h	h RAP1B	12.9942	13.3632	13.1787	0.260922	0.85535	2	TG_23	42	RAP1B	0 h	h RAP1B	12.7508	12.7508	12.7508	0		HeLa	TG_34	72	ZBTB34	1 h	ZBTB34	0.662618	1.35839	1.25106
								2	TG_23	F_mix2	Luciferase	1 h	h RAP1B	12.2562	12.5515	12.4039	0.208809	-1.7696	2	TG_23	F_mix2	Luciferase	1 h	h RAP1B	12.4696	12.4747	12.4721	0.00360624	-1.5661	2	TG_23	F_mix2	Luciferase	1 h	h RAP1B	13.0802	13.0987	13.0894	0.0130815		HeLa	TG_34	C_mix2	HiPerfect	0 h	ZBTB34	0.963429	1.18608	1.35618
								2	TG_23	61	RAP1B	1 h	h RAP1B	14.472	13.4712	13.9716	0.707672	0.54655	2	TG_23	61	RAP1B	1 h	h RAP1B	13.5462	13.289	13.4176	0.181868	0.67985	2	TG_23	61	RAP1B	1 h	h RAP1B	12.5471	12.5471	12.5471	0		HeLa	TG_34	D_mix2	untransf.	0 h	ZBTB34	1.27814	1.48828	0.849656
								2	TG_23	C_mix2	HiPerfect	0 h	h RAP1B	11.602	11.6068	11.6044	0.00339411	-1.6963	2	TG_23	C_mix2	HiPerfect	0 h	h RAP1B	11.8842	11.8282	11.8562	0.039598	-1.33065	2	TG_23	C_mix2	HiPerfect	0 h	h RAP1B	11.0407	11	11.0204	0.0287792		HeLa	TG_34	H20	-	-	ZBTB34
								2	TG_23	D_mix2	untransf.	0 h	h RAP1B	11.3618	11.4584	11.4101	0.0683065	-1.8017	2	TG_23	D_mix2	untransf.	0 h	h RAP1B	11.8527	12	11.9263	0.104157	-1.42115	2	TG_23	D_mix2	untransf.	0 h	h RAP1B	11.0851	11.2372	11.1611	0.107551		HeLa	TG_35	B_mix2	Luciferase	0 h	ZBTB5	1	1
								2	TG_23	H20	-	-	h RAP1B	25	25.7327	25.3664	0.518097		2	TG_23	H2O	-	-	h RAP1B	31.3654	31.6824	31.5239	0.224153		2	TG_23	H2O	-	-	h RAP1B	24.4677	24.4966	24.4822	0.0204354		HeLa	TG_35	B_mix2	Luciferase	0 h	ZBTB5	1	1	1
								2	TG_24	B_mix2	Luciferase	0 h	h RUNX2	16.676	16.7383	16.7071	0.0440528	3.48305	2	TG_24	B_mix2	Luciferase	0 h	h RUNX2	16.6161	16.6737	16.6449	0.0407294	3.6871	2	TG_24										HeLa	TG_35	54	ZBTB5	0 h	ZBTB5	0.544612	1.046	0.504911
								2	TG_24	B_mix2	Luciferase	0 h	h RUNX2	16.5667	16.7351	16.6509	0.119077	3.4268	2	TG_24	B_mix2	Luciferase	0 h	h RUNX2	16.6332	16.5418	16.5875	0.0646296	3.6297	2	TG_24	B_mix2	Luciferase	0 h	h RUNX2	16.3603	16.3614	16.3608	0.000777817		HeLa	TG_35	F_mix2	Luciferase	1 h	ZBTB5	1.01716	1.228	1.21968
								2	TG_24	43	RUNX2	0 h	h RUNX2	18.2812	18.0692	18.1752	0.149907	4.65935	2	TG_24	43	RUNX2	0 h	h RUNX2	17.1199	17.1892	17.1546	0.0490025	4.7278	2	TG_24	43	RUNX2	0 h	h RUNX2	17.3416	17.8118	17.5767	0.332482		HeLa	TG_35	73	ZBTB5	1 h	ZBTB5	0.54673	0.576	0.57264
								2	TG_24	F_mix2	Luciferase	1 h	h RUNX2	17.2825	17.333	17.3077	0.0357089	3.1343	2	TG_24	F_mix2	Luciferase	1 h	h RUNX2	17.361	17.2725	17.3167	0.062579	3.2785	2	TG_24	F_mix2	Luciferase	1 h	h RUNX2	17.7027	18	17.8514	0.210223		HeLa	TG_35	C_mix2	HiPerfect	0 h	ZBTB5	0.969794	0.97	0.862831
								2	TG_24	62	RUNX2	1 h	h RUNX2	18.2317	18.3112	18.2715	0.056215	4.04515	2	TG_24	62	RUNX2	1 h	h RUNX2	17.1927	17	17.0964	0.136259	3.7157	2	TG_24	62	RUNX2	1 h	h RUNX2	18.6468	17.302	17.9744	0.950917		HeLa	TG_35	D_mix2	untransf.	0 h	ZBTB5	0.945566	0.846	0.785346
								2	TG_24	C_mix2	HiPerfect	0 h	h RUNX2	16.5354	16.5266	16.531	0.00622254	3.2303	2	TG_24	C_mix2	HiPerfect	0 h	h RUNX2	16.5696	16.7769	16.6733	0.146583	3.4864	2	TG_24	C_mix2	HiPerfect	0 h	h RUNX2	16.2392	16.3115	16.2753	0.0511238		HeLa	TG_35	H20	-	-	ZBTB5
								2	TG_24	D_mix2	untransf.	0 h	h RUNX2	16.5568	16.5225	16.5397	0.0242538	3.32785	2	TG_24	D_mix2	untransf.	0 h	h RUNX2	16.7938	16.7881	16.791	0.00403051	3.44345	2	TG_24	D_mix2	untransf.	0 h	h RUNX2	16.3724	16.4015	16.3869	0.0205768		HeLa	TG_36	B_mix2	Luciferase	0 h	ZIC2	1	1
								2	TG_24	H20	-	-	h RUNX2	31.362	31	31.181	0.255973		2	TG_24	H2O	-	-	h RUNX2	-	-	-	-		2	TG_24	H2O	-	-	h RUNX2	28.314	28.3356	28.3248	0.0152735		HeLa	TG_36	B_mix2	Luciferase	0 h	ZIC2	1	1	1
								2	TG_25	B_mix2	Luciferase	0 h	S100A8	23.7435	22.2598	23.0016	1.04913	9.77755	2	TG_25	B_mix2	Luciferase	0 h	S100A8	25.4935	25.7395	25.6165	0.173948	12.6587	2	TG_25										HeLa	TG_36	55	ZIC2	0 h	ZIC2	0.190776	0.177415	0.143274
								2	TG_25	B_mix2	Luciferase	0 h	S100A8	22.1159	23.7441	22.93	1.15131	9.7059	2	TG_25	B_mix2	Luciferase	0 h	S100A8	23.1386	23.5769	23.3577	0.309925	10.3999	2	TG_25	B_mix2	Luciferase	0 h	S100A8	22.3327	22.9602	22.6465	0.44371		HeLa	TG_36	F_mix2	Luciferase	1 h	ZIC2	1.06083	1.11969	1.30003
								2	TG_25	44	S100A8	0 h	S100A8	22.6837	29.4392	26.0615	4.77686	12.5121	2	TG_25	44	S100A8	0 h	S100A8	30	27.5177	28.7589	1.75525	15.3087	2	TG_25	44	S100A8	0 h	S100A8	22.054	22.8527	22.4534	0.564766		HeLa	TG_36	74	ZIC2	1 h	ZIC2	0.179742	0.480714	0.0674588
								2	TG_25	F_mix2	Luciferase	1 h	S100A8	23.1351	23.055	23.0951	0.0566393	8.9216	2	TG_25	F_mix2	Luciferase	1 h	S100A8	23.6839	23.8745	23.7792	0.134775	9.74095	2	TG_25	F_mix2	Luciferase	1 h	S100A8	24.0273	24.0037	24.0155	0.0166877		HeLa	TG_36	C_mix2	HiPerfect	0 h	ZIC2	1.09055	1.1853	0.871335
								2	TG_25	63	S100A8	1 h	S100A8	27.9861	28.487	28.2366	0.35419	13.3273	2	TG_25	63	S100A8	1 h	S100A8	29.1943	29.4863	29.3403	0.206475	16.1687	2	TG_25	63	S100A8	1 h	S100A8	22.2398	23.4831	22.8614	0.879146		HeLa	TG_36	D_mix2	untransf.	0 h	ZIC2	1.0674	1.1276	0.860263
								2	TG_25	C_mix2	HiPerfect	0 h	S100A8	22.969	23.3426	23.1558	0.264175	9.8551	2	TG_25	C_mix2	HiPerfect	0 h	S100A8	27.1019	26.8268	26.9643	0.194525	13.7775	2	TG_25	C_mix2	HiPerfect	0 h	S100A8	21.3828	21.9193	21.651	0.379363		HeLa	TG_36	H20	-	-	ZIC2
								2	TG_25	D_mix2	untransf.	0 h	S100A8	23.7217	22.9179	23.3198	0.568372	10.108	2	TG_25	D_mix2	untransf.	0 h	S100A8	27.5059	26.4159	26.9609	0.770746	13.6134	2	TG_25	D_mix2	untransf.	0 h	S100A8	22.3336	23.0607	22.6972	0.514137		HeLa	TG_37	B_mix2	Luciferase	0 h	ZMIZ1	1	1
								2	TG_25	H20	-	-	S100A8	32	32.8716	32.4358	0.616314		2	TG_25	H2O	-	-	S100A8	33.516	33.4116	33.4638	0.0738219		2	TG_25	H2O	-	-	S100A8	33	33.19	33.095	0.13435		HeLa	TG_37	B_mix2	Luciferase	0 h	ZMIZ1	1	1	1
								2	TG_26	B_mix2	Luciferase	0 h	S100A9	23.6223	23.8024	23.7124	0.12735	10.4883	2	TG_26	B_mix2	Luciferase	0 h	S100A9	25.1084	25.0332	25.0708	0.0531744	12.113	2	TG_26										HeLa	TG_37	56	ZMIZ1	0 h	ZMIZ1	0.429	0.323895	0.251033
								2	TG_26	B_mix2	Luciferase	0 h	S100A9	24.8789	24.6537	24.7663	0.15924	11.5422	2	TG_26	B_mix2	Luciferase	0 h	S100A9	25.298	25.2384	25.2682	0.0421436	12.3104	2	TG_26	B_mix2	Luciferase	0 h	S100A9	23.5212	23.5024	23.5118	0.0132936		HeLa	TG_37	F_mix2	Luciferase	1 h	ZMIZ1	0.957039	1.06962	1.07378
								2	TG_26	45	S100A9	0 h	S100A9	25.0891	25.1164	25.1028	0.019304	12.1575	2	TG_26	45	S100A9	0 h	S100A9	26.8384	27	26.9192	0.114268	14.8802	2	TG_26	45	S100A9	0 h	S100A9	26.3303	26.2371	26.2837	0.0659024		HeLa	TG_37	75	ZMIZ1	1 h	ZMIZ1	0.446134	0.353983	0.513202
								2	TG_26	F_mix2	Luciferase	1 h	S100A9	26.7976	27	26.8988	0.143118	12.7254	2	TG_26	F_mix2	Luciferase	1 h	S100A9	24.9262	24.9662	24.9462	0.0282843	10.9079	2	TG_26	F_mix2	Luciferase	1 h	S100A9	24.0584	24.0536	24.056	0.00339411		HeLa	TG_37	C_mix2	HiPerfect	0 h	ZMIZ1	1.06592	1.09407	0.975964
								2	TG_26	64	S100A9	1 h	S100A9	27.1989	27.2874	27.2431	0.062579	13.8081	2	TG_26	64	S100A9	1 h	S100A9	27.0807	27.1577	27.1192	0.0544472	14.9875	2	TG_26	64	S100A9	1 h	S100A9	25.5241	26.4205	25.9723	0.633851		HeLa	TG_37	D_mix2	untransf.	0 h	ZMIZ1	0.995505	1.13843	0.642225
								2	TG_26	C_mix2	HiPerfect	0 h	S100A9	23.5544	23.4463	23.5004	0.0764382	10.1997	2	TG_26	C_mix2	HiPerfect	0 h	S100A9	23.3473	23.2753	23.3113	0.0509117	10.1245	2	TG_26	C_mix2	HiPerfect	0 h	S100A9	22.6216	22.7332	22.6774	0.0789131		HeLa	TG_37	H20	-	-	ZMIZ1
								2	TG_26	D_mix2	untransf.	0 h	S100A9	23.1206	23.1712	23.1459	0.0357796	9.9341	2	TG_26	D_mix2	untransf.	0 h	S100A9	24.7693	24.7844	24.7769	0.0106773	11.4294	2	TG_26	D_mix2	untransf.	0 h	S100A9	23.6818	23.7063	23.694	0.0173241		HeLa	TG_38	B_mix2	Luciferase	0 h	ZMIZ2	1	1
								2	TG_26	H20	-	-	S100A9	30	29.8609	29.9305	0.0983586		2	TG_26	H2O	-	-	S100A9	-	-	-	-		2	TG_26	H2O	-	-	S100A9			#DIV/0!	#DIV/0!		HeLa	TG_38	B_mix2	Luciferase	0 h	ZMIZ2	1	1	1
								2	TG_27	B_mix2	Luciferase	0 h	SIX5	19.9225	19.9052	19.9139	0.0122329	6.68975	2	TG_27	B_mix2	Luciferase	0 h	SIX5	18.5859	18.4835	18.5347	0.0724077	5.5769	2	TG_27										HeLa	TG_38	57	ZMIZ2	0 h	ZMIZ2	0.333255	0.203931	0.0440703
								2	TG_27	B_mix2	Luciferase	0 h	SIX5	18.2094	18.3325	18.2709	0.0870448	5.04685	2	TG_27	B_mix2	Luciferase	0 h	SIX5	18.4787	18.5812	18.5299	0.0724784	5.57215	2	TG_27	B_mix2	Luciferase	0 h	SIX5	19.578	19.508	19.543	0.049		HeLa	TG_38	F_mix2	Luciferase	1 h	ZMIZ2	0.912502	0.928163	0.911775
								2	TG_27	46	SIX5	0 h	SIX5	22.9249	22.9785	22.9517	0.0379009	8.6634	2	TG_27	46	SIX5	0 h	SIX5	22.1326	22.0086	22.0706	0.0876812	7.30595	2	TG_27	46	SIX5	0 h	SIX5	21.532	21.635	21.584	0.073		HeLa	TG_38	76	ZMIZ2	1 h	ZMIZ2	0.227029	0.261684	0.271401
								2	TG_27	F_mix2	Luciferase	1 h	SIX5	19.515	19.7062	19.6106	0.135199	5.43715	2	TG_27	F_mix2	Luciferase	1 h	SIX5	19.5155	19.7415	19.6285	0.159806	5.59025	2	TG_27	F_mix2	Luciferase	1 h	SIX5	20.756	20.509	20.633	0.175		HeLa	TG_38	C_mix2	HiPerfect	0 h	ZMIZ2	1.01049	0.983195	0.850598
								2	TG_27	65	SIX5	1 h	SIX5	23.2326	23	23.1163	0.164473	8.8701	2	TG_27	65	SIX5	1 h	SIX5	19.6876	19.9129	19.8002	0.159311	6.6069	2	TG_27	65	SIX5	1 h	SIX5	20.915	20.824	20.87	0.065		HeLa	TG_38	D_mix2	untransf.	0 h	ZMIZ2	1.01939	0.850363	0.762786
								2	TG_27	C_mix2	HiPerfect	0 h	SIX5	20.1273	20.0984	20.1129	0.0204354	6.81215	2	TG_27	C_mix2	HiPerfect	0 h	SIX5	19.1007	19.2815	19.1911	0.127845	6.00425	2	TG_27	C_mix2	HiPerfect	0 h	SIX5	19.328	19.379	19.353	0.036		HeLa	TG_38	H20	-	-	ZMIZ2
								2	TG_27	D_mix2	untransf.	0 h	SIX5	20.3084	20.0343	20.1714	0.193818	6.95955	2	TG_27	D_mix2	untransf.	0 h	SIX5	19.2936	19.2736	19.2836	0.0141421	5.9361	2	TG_27	D_mix2	untransf.	0 h	SIX5	19.745	20	19.873	0.18		HeLa	RELA	B_mix2	Luciferase	0 h	RELA	1	1
								2	TG_27	H20	-	-	SIX5	39.3834	-	39.3834	-		2	TG_27	H2O	-	-	SIX5	34	33.8882	33.9441	0.0790545		2	TG_27	H2O	-	-	SIX5	31.617	31.332	31.475	0.201		HeLa	RELA	B_mix2	Luciferase	0 h	RELA	1	1	1
								2	TG_28	B_mix2	Luciferase	0 h	SKI	13.4604	13.4144	13.4374	0.0325269	0.2133	2	TG_28	B_mix2	Luciferase	0 h	SKI	13.819	13.3852	13.6021	0.306743	0.6443	2	TG_28										HeLa	RELA	A	RELA	0 h	RELA	0.097	0.055	0.420201
								2	TG_28	B_mix2	Luciferase	0 h	SKI	13.9057	13.9166	13.9111	0.00770746	0.68705	2	TG_28	B_mix2	Luciferase	0 h	SKI	14.2301	14.222	14.2261	0.00572756	1.26825	2	TG_28	B_mix2	Luciferase	0 h	SKI	13.6327	13.7715	13.7021	0.0981464		HeLa	RELA	F_mix2	Luciferase	1 h	RELA	1.863	3.035	1.24151
								2	TG_28	47	SKI	0 h	SKI	15.6398	15.6087	15.6242	0.021991	0.34505	2	TG_28	47	SKI	0 h	SKI	14.9715	15.152	15.0617	0.127633	2.21215	2	TG_28	47	SKI	0 h	SKI	15.1176	15.0717	15.0946	0.0324562		HeLa	RELA	E	RELA	1 h	RELA	0.076	0.067	0.248712
								2	TG_28	F_mix2	Luciferase	1 h	SKI	14.7464	14.8889	14.8177	0.100763	0.6442	2	TG_28	F_mix2	Luciferase	1 h	SKI	15.1516	15.2205	15.186	0.0487197	1.1478	2	TG_28	F_mix2	Luciferase	1 h	SKI	14.9353	15	14.9676	0.0457498		HeLa	RELA	C_mix2	HiPerfect	0 h	RELA	1.098	1.016	0.916178
								2	TG_28	66	SKI	1 h	SKI	18.0511	17.9672	18.0091	0.0593263	1.71195	2	TG_28	66	SKI	1 h	SKI	15.815	15.8545	15.8347	0.0279307	1.88745	2	TG_28	66	SKI	1 h	SKI	15.3128	15.4252	15.369	0.0794788		HeLa	RELA	D_mix2	untransf.	0 h	RELA	1.142	1.079	0.92287
								2	TG_28	C_mix2	HiPerfect	0 h	SKI	13.3653	13.3954	13.3803	0.0212839	0.07965	2	TG_28	C_mix2	HiPerfect	0 h	SKI	13.7265	13.6588	13.6927	0.0478711	0.5058	2	TG_28	C_mix2	HiPerfect	0 h	SKI	13.2986	13.5257	13.4122	0.160584		HeLa	RELA	H20	-	-	RELA
								2	TG_28	D_mix2	untransf.	0 h	SKI	13.3549	13.4262	13.3906	0.0504167	0.17875	2	TG_28	D_mix2	untransf.	0 h	SKI	14.0402	13.7912	13.9157	0.17607	0.5682	2	TG_28	D_mix2	untransf.	0 h	SKI	13.3985	13.6675	13.533	0.190212
								2	TG_28	H20	-	-	SKI	32.5525	35	33.7763	1.73064		2	TG_28	H2O	-	-	SKI	36	-	36	-		2	TG_28	H2O	-	-	SKI	27.3887	27.3982	27.3935	0.00671751
								2	TG_29	B_mix2	Luciferase	0 h	SKIL	13.2288	13.2412	13.235	0.00876812	0.0109	2	TG_29	B_mix2	Luciferase	0 h	SKIL	12.4716	12.45	12.4608	0.0152735	-0.497	2	TG_29
								2	TG_29	B_mix2	Luciferase	0 h	SKIL	13.7842	13.5886	13.6864	0.13831	0.4623	2	TG_29	B_mix2	Luciferase	0 h	SKIL	14	13.8878	13.9439	0.0793374	0.9861	2	TG_29	B_mix2	Luciferase	0 h	SKIL	13.1665	13.181	13.1737	0.010253
								2	TG_29	48	SKIL	0 h	SKIL	14.319	14.4065	14.3628	0.0618718	0.93705	2	TG_29	48	SKIL	0 h	SKIL	14.0128	14.0538	14.0333	0.0289914	0.32625	2	TG_29	48	SKIL	0 h	SKIL	14.1328	14.1744	14.1536	0.0294156
								2	TG_29	F_mix2	Luciferase	1 h	SKIL	14.2629	14.4609	14.3619	0.140007	0.18845	2	TG_29	F_mix2	Luciferase	1 h	SKIL	14.433	14.5089	14.471	0.0536694	0.4327	2	TG_29	F_mix2	Luciferase	1 h	SKIL	14.5957	14.4839	14.5398	0.0790545
								2	TG_29	67	SKIL	1 h	SKIL	15.4368	15.2497	15.3433	0.1323	0.7467	2	TG_29	67	SKIL	1 h	SKIL	13.1054	13.1915	13.1485	0.0608819	-0.092	2	TG_29	67	SKIL	1 h	SKIL	14.2023	14.2079	14.2051	0.0039598
								2	TG_29	C_mix2	HiPerfect	0 h	SKIL	13.2246	13.2566	13.2406	0.0226274	-0.0601	2	TG_29	C_mix2	HiPerfect	0 h	SKIL	13.0023	12.8906	12.9464	0.0789838	-0.2404	2	TG_29	C_mix2	HiPerfect	0 h	SKIL	13.1542	13.2126	13.1834	0.041295
								2	TG_29	D_mix2	untransf.	0 h	SKIL	13.3025	13.2894	13.296	0.0092631	0.08415	2	TG_29	D_mix2	untransf.	0 h	SKIL	12.8609	12.9256	12.8933	0.0457498	-0.45425	2	TG_29	D_mix2	untransf.	0 h	SKIL	13.1815	13.6481	13.4148	0.329936
								2	TG_29	H20	-	-	SKIL	-	36	36	-		2	TG_29	H2O	-	-	SKIL	34.3986	35	34.6993	0.425254		2	TG_29	H2O	-	-	SKIL	25.4112	25.4603	25.4357	0.0347189
								2	TG_30	B_mix2	Luciferase	0 h	SS18	12.8734	12.7466	12.81	0.0896611	-0.4141	2	TG_30	B_mix2	Luciferase	0 h	SS18	13.406	13.4107	13.4084	0.0033234	0.45055	2	TG_30
								2	TG_30	B_mix2	Luciferase	0 h	SS18	13.1413	13.2181	13.1797	0.0543058	-0.0444	2	TG_30	B_mix2	Luciferase	0 h	SS18	13.2627	13.1951	13.2289	0.0478004	0.2711	2	TG_30	B_mix2	Luciferase	0 h	SS18	12.552	12.6629	12.6075	0.0784181
								2	TG_30	49	SS18	0 h	SS18	15.5126	15.4805	15.4965	0.0226981	2.48495	2	TG_30	49	SS18	0 h	SS18	15.7886	15.748	15.7683	0.0287085	2.6998	2	TG_30	49	SS18	0 h	SS18	15.0923	14.9846	15.0385	0.0761554
								2	TG_30	F_mix2	Luciferase	1 h	SS18	14.1792	14.2163	14.1977	0.0262337	0.0243	2	TG_30	F_mix2	Luciferase	1 h	SS18	14.1156	14.1398	14.1277	0.017112	0.08945	2	TG_30	F_mix2	Luciferase	1 h	SS18	15.2891	15.2262	15.2576	0.044477
								2	TG_30	68	SS18	1 h	SS18	15.2401	15.0963	15.1682	0.101682	1.96705	2	TG_30	68	SS18	1 h	SS18	16.1408	16.1185	16.1296	0.0157685	3.1268	2	TG_30	68	SS18	1 h	SS18	15.1151	15.7402	15.4276	0.442012
								2	TG_30	C_mix2	HiPerfect	0 h	SS18	12.7002	12.8552	12.7777	0.109602	-0.523	2	TG_30	C_mix2	HiPerfect	0 h	SS18	13.5988	13.5502	13.5745	0.0343654	0.38765	2	TG_30	C_mix2	HiPerfect	0 h	SS18	12.5451	12.8998	12.7225	0.250811
								2	TG_30	D_mix2	untransf.	0 h	SS18	12.7403	12.7097	12.725	0.0216375	-0.4868	2	TG_30	D_mix2	untransf.	0 h	SS18	13.7322	13.6582	13.6952	0.0523259	0.3477	2	TG_30	D_mix2	untransf.	0 h	SS18	13	12.927	12.9635	0.0516188
								2	TG_30	H20	-	-	SS18	35.8811	35	35.4406	0.623032		2	TG_30	H2O	-	-	SS18	32	31.4071	31.7035	0.419244		2	TG_30	H2O	-	-	SS18	26.162	26.1225	26.1422	0.0279307
								2	TG_31	B_mix2	Luciferase	0 h	TBX1	20.4278	20.3759	20.4019	0.0366988	7.17775	2	TG_31	B_mix2	Luciferase	0 h	TBX1	20.8139	20.8937	20.8538	0.0564271	7.896	2	TG_31
								2	TG_31	B_mix2	Luciferase	0 h	TBX1	20.3967	20.5657	20.4812	0.119501	7.2571	2	TG_31	B_mix2	Luciferase	0 h	TBX1	21.4925	21.4102	21.4513	0.0581949	8.49355	2	TG_31	B_mix2	Luciferase	0 h	TBX1	19.431	19.688	19.5595	0.181726
								2	TG_31	50	TBX1	0 h	TBX1	23.1047	23.0743	23.0895	0.021496	9.12355	2	TG_31	50	TBX1	0 h	TBX1	22.098	22.1332	22.1156	0.0248902	8.50795	2	TG_31	50	TBX1	0 h	TBX1	21.2732	21.241	21.2571	0.0227688
								2	TG_31	F_mix2	Luciferase	1 h	TBX1	21.3857	21.3784	21.382	0.00516188	7.2086	2	TG_31	F_mix2	Luciferase	1 h	TBX1	22.3582	22.3095	22.3338	0.0344361	8.2956	2	TG_31	F_mix2	Luciferase	1 h	TBX1	20.5085	20.8138	20.6611	0.21588
								2	TG_31	69	TBX1	1 h	TBX1	23	22.7991	22.8995	0.142058	9.1346	2	TG_31	69	TBX1	1 h	TBX1	22.8965	22.6258	22.7612	0.191414	9.4209	2	TG_31	69	TBX1	1 h	TBX1	21.6594	22	21.8297	0.240841
								2	TG_31	C_mix2	HiPerfect	0 h	TBX1	20.4221	20.2977	20.3599	0.0879641	7.0592	2	TG_31	C_mix2	HiPerfect	0 h	TBX1	20.9049	20.5025	20.7037	0.28454	7.51685	2	TG_31	C_mix2	HiPerfect	0 h	TBX1	19.2254	19.3021	19.2638	0.0542351
								2	TG_31	D_mix2	untransf.	0 h	TBX1	20.1209	20.0511	20.086	0.0493561	6.8742	2	TG_31	D_mix2	untransf.	0 h	TBX1	21	20.6418	20.8209	0.253286	7.4734	2	TG_31	D_mix2	untransf.	0 h	TBX1	19.4243	19.8511	19.6377	0.301793
								2	TG_31	H20	-	-	TBX1	-	-	-	-		2	TG_31	H2O	-	-	TBX1	-	-	-	-		2	TG_31	H2O	-	-	TBX1			#DIV/0!	#DIV/0!
								2	TG_32	B_mix2	Luciferase	0 h	TFE3	15.0354	15.1163	15.0758	0.0572049	1.85175	2	TG_32	B_mix2	Luciferase	0 h	TFE3	14.0857	13.9388	14.0122	0.103874	1.05445	2	TG_32
								2	TG_32	B_mix2	Luciferase	0 h	TFE3	13.2834	13.3746	13.329	0.0644881	0.1049	2	TG_32	B_mix2	Luciferase	0 h	TFE3	13.4017	13.3607	13.3812	0.0289914	0.4234	2	TG_32	B_mix2	Luciferase	0 h	TFE3	12.8497	12.6497	12.7497	0.141421
								2	TG_32	51	TFE3	0 h	TFE3	18.2034	18.164	18.1837	0.02786	4.24925	2	TG_32	51	TFE3	0 h	TFE3	15.7565	15.7854	15.7709	0.0204354	2.4964	2	TG_32	51	TFE3	0 h	TFE3	14.5491	14.5491	14.5491	0
								2	TG_32	F_mix2	Luciferase	1 h	TFE3	14.3806	14.3813	14.3809	0.000494975	0.2075	2	TG_32	F_mix2	Luciferase	1 h	TFE3	14.3271	14.168	14.2476	0.112501	0.2093	2	TG_32	F_mix2	Luciferase	1 h	TFE3	15.0204	15.1035	15.0619	0.0587606
								2	TG_32	70	TFE3	1 h	TFE3	17.1218	16.9484	17.0351	0.122612	3.4233	2	TG_32	70	TFE3	1 h	TFE3	15.6196	15.5919	15.6058	0.0195869	2.27945	2	TG_32	70	TFE3	1 h	TFE3	15.031	14.7276	14.8793	0.214536
								2	TG_32	C_mix2	HiPerfect	0 h	TFE3	14.9509	15.0735	15.0122	0.0866913	1.7115	2	TG_32	C_mix2	HiPerfect	0 h	TFE3	14.0908	14.0181	14.0544	0.0514067	0.8676	2	TG_32	C_mix2	HiPerfect	0 h	TFE3	12.906	12.4989	12.7025	0.287863
								2	TG_32	D_mix2	untransf.	0 h	TFE3	15.017	14.8907	14.9538	0.0893076	1.74205	2	TG_32	D_mix2	untransf.	0 h	TFE3	14.0059	14.1921	14.099	0.131663	0.7515	2	TG_32	D_mix2	untransf.	0 h	TFE3	13.1682	13.0784	13.1233	0.0634982
								2	TG_32	H20	-	-	TFE3		35	35	#DIV/0!		2	TG_32	H2O	-	-	TFE3	21.2811	36	28.6405	10.4078		2	TG_32	H2O	-	-	TFE3			#DIV/0!	#DIV/0!
								2	TG_33	B_mix2	Luciferase	0 h	TNIP1	13.826	13.7601	13.7931	0.0465983	0.56895	2	TG_33	B_mix2	Luciferase	0 h	TNIP1	12.1206	12.203	12.1618	0.0582656	-0.796	2	TG_33
								2	TG_33	B_mix2	Luciferase	0 h	TNIP1	13.2623	13.3262	13.2942	0.0451841	0.07015	2	TG_33	B_mix2	Luciferase	0 h	TNIP1	13.2602	13.3899	13.3251	0.0917117	0.36725	2	TG_33	B_mix2	Luciferase	0 h	TNIP1	12.7593	12.8335	12.7964	0.0524673
								2	TG_33	52	TNIP1	0 h	TNIP1	16.6018	16.699	16.6504	0.0687308	2.65515	2	TG_33	52	TNIP1	0 h	TNIP1	14.4703	14.8592	14.6647	0.274994	0.6555	2	TG_33	52	TNIP1	0 h	TNIP1	14.7142	14.7142	14.7142	0
								2	TG_33	F_mix2	Luciferase	1 h	TNIP1	13.9611	14.0085	13.9848	0.0335169	-0.18865	2	TG_33	F_mix2	Luciferase	1 h	TNIP1	13.5581	13.6311	13.5946	0.0516188	-0.44365	2	TG_33	F_mix2	Luciferase	1 h	TNIP1	13.2731	13.3795	13.3263	0.0752362
								2	TG_33	71	TNIP1	1 h	TNIP1	15.6801	15.947	15.8135	0.188727	1.78795	2	TG_33	71	TNIP1	1 h	TNIP1	13.3994	13.512	13.4557	0.0796202	-2.33405	2	TG_33	71	TNIP1	1 h	TNIP1	13.4552	13.5073	13.4812	0.0368403
								2	TG_33	C_mix2	HiPerfect	0 h	TNIP1	14.0373	13.8729	13.9551	0.116248	0.6544	2	TG_33	C_mix2	HiPerfect	0 h	TNIP1	12.4588	12.3944	12.4266	0.0455377	-0.76025	2	TG_33	C_mix2	HiPerfect	0 h	TNIP1	12.8051	12.8591	12.8321	0.0381838
								2	TG_33	D_mix2	untransf.	0 h	TNIP1	14	14.0611	14.0305	0.0432042	0.81875	2	TG_33	D_mix2	untransf.	0 h	TNIP1	12.6158	12.9273	12.7716	0.220264	-0.57595	2	TG_33	D_mix2	untransf.	0 h	TNIP1	12.7218	13.0804	12.9011	0.253568
								2	TG_33	H20	-	-	TNIP1	-	-	-	-		2	TG_33	H2O	-	-	TNIP1	28.6942	29	28.8471	0.216233		2	TG_33	H2O	-	-	TNIP1	25.7558	26	25.8779	0.172675
								2	TG_34	B_mix2	Luciferase	0 h	ZBTB34	14.5135	14.555	14.5343	0.0293449	1.31015	2	TG_34	B_mix2	Luciferase	0 h	ZBTB34	13.7976	13.955	13.8763	0.111299	0.9185	2	TG_34
								2	TG_34	B_mix2	Luciferase	0 h	ZBTB34	14.4399	14.4687	14.4543	0.0203647	1.2302	2	TG_34	B_mix2	Luciferase	0 h	ZBTB34	14.4005	14.445	14.4228	0.0314663	1.46495	2	TG_34	B_mix2	Luciferase	0 h	ZBTB34	14.5429	14.6759	14.6094	0.0940452
								2	TG_34	53	ZBTB34	0 h	ZBTB34	15.1187	15	15.0594	0.0839336	1.66895	2	TG_34	53	ZBTB34	0 h	ZBTB34	13.5166	13.7986	13.6576	0.199404	0.55805	2	TG_34	53	ZBTB34	0 h	ZBTB34	13.7351	14	13.8675	0.187313
								2	TG_34	F_mix2	Luciferase	1 h	ZBTB34	15.2888	15.1371	15.2129	0.107268	1.0395	2	TG_34	F_mix2	Luciferase	1 h	ZBTB34	15.4909	15.5325	15.5117	0.0294156	1.47345	2	TG_34	F_mix2	Luciferase	1 h	ZBTB34	17.6636	17.5798	17.6217	0.0592555
								2	TG_34	72	ZBTB34	1 h	ZBTB34	15.3607	15.3942	15.3774	0.0236881	1.9039	2	TG_34	72	ZBTB34	1 h	ZBTB34	14.4557	14.4967	14.4762	0.0289914	0.4766	2	TG_34	72	ZBTB34	1 h	ZBTB34	14.3564	14.4582	14.4073	0.0719835
								2	TG_34	C_mix2	HiPerfect	0 h	ZBTB34	14.6044	14.7248	14.6646	0.0851357	1.3639	2	TG_34	C_mix2	HiPerfect	0 h	ZBTB34	13.8693	13.849	13.8591	0.0143543	0.6723	2	TG_34	C_mix2	HiPerfect	0 h	ZBTB34	13.8739	13.9444	13.9092	0.049851
								2	TG_34	D_mix2	untransf.	0 h	ZBTB34	14.127	14.2088	14.1679	0.0578413	0.9561	2	TG_34	D_mix2	untransf.	0 h	ZBTB34	13.7486	13.6361	13.6924	0.0795495	0.34485	2	TG_34	D_mix2	untransf.	0 h	ZBTB34	14.8277	14.6153	14.7215	0.150189
								2	TG_34	H20	-	-	ZBTB34	-	-	-	-		2	TG_34	H2O	-	-	ZBTB34	36	-	36	-		2	TG_34	H2O	-	-	ZBTB34	23.4027	24.9145	24.1586	1.069
								2	TG_35	B_mix2	Luciferase	0 h	ZBTB5	14.7943	14.7578	14.776	0.0258094	1.55195	2	TG_35	B_mix2	Luciferase	0 h	ZBTB5	15.407	15.442	15.424	0.025	2.466	2	TG_35
								2	TG_35	B_mix2	Luciferase	0 h	ZBTB5	15.2528	15.3011	15.2769	0.0341533	2.05285	2	TG_35	B_mix2	Luciferase	0 h	ZBTB5	15.407	15.442	15.424	0.025	2.466	2	TG_35	B_mix2	Luciferase	0 h	ZBTB5	14.6973	15	14.8486	0.214041
								2	TG_35	54	ZBTB5	0 h	ZBTB5	16.5083	16.4202	16.4642	0.0622961	2.42865	2	TG_35	54	ZBTB5	0 h	ZBTB5	18.119	18.468	18.294	0.247	2.401	2	TG_35	54	ZBTB5	0 h	ZBTB5	16.3237	16.3237	16.3237	0
								2	TG_35	F_mix2	Luciferase	1 h	ZBTB5	16.1942	16.2093	16.2017	0.0106773	2.0283	2	TG_35	F_mix2	Luciferase	1 h	ZBTB5	16.259	16.158	16.209	0.071	2.17	2	TG_35	F_mix2	Luciferase	1 h	ZBTB5	16.4258	16.1548	16.2903	0.191626
								2	TG_35	73	ZBTB5	1 h	ZBTB5	15.8782	15.5951	15.7367	0.200182	2.42305	2	TG_35	73	ZBTB5	1 h	ZBTB5	17.892	17.731	17.811	0.114	3.263	2	TG_35	73	ZBTB5	1 h	ZBTB5	15.8496	15.9702	15.9099	0.0852771
								2	TG_35	C_mix2	HiPerfect	0 h	ZBTB5	14.9034	14.8904	14.8969	0.00919239	1.5962	2	TG_35	C_mix2	HiPerfect	0 h	ZBTB5	15.59	15.804	15.697	0.151	2.51	2	TG_35	C_mix2	HiPerfect	0 h	ZBTB5	14.7449	14.8567	14.8008	0.0790545
								2	TG_35	D_mix2	untransf.	0 h	ZBTB5	14.9529	14.7361	14.8445	0.153301	1.6327	2	TG_35	D_mix2	untransf.	0 h	ZBTB5	16	16.111	16.055	0.078	2.708	2	TG_35	D_mix2	untransf.	0 h	ZBTB5	15.0424	15.1062	15.0743	0.0451134
								2	TG_35	H20	-	-	ZBTB5	37.2809	36	36.6405	0.905733		2	TG_35	H2O	-	-	ZBTB5	30.311	30.121	30.216	0.134		2	TG_35	H2O	-	-	ZBTB5	-	-	-	-
								2	TG_36	B_mix2	Luciferase	0 h	ZIC2	14.2119	14.237	14.2245	0.0177484	1.00035	2	TG_36	B_mix2	Luciferase	0 h	ZIC2	14.7558	14.7605	14.7582	0.0033234	1.80035	2	TG_36
								2	TG_36	B_mix2	Luciferase	0 h	ZIC2	14.0836	14.1232	14.1034	0.0280014	0.8793	2	TG_36	B_mix2	Luciferase	0 h	ZIC2	13.8367	14.0681	13.9524	0.163625	0.9946	2	TG_36	B_mix2	Luciferase	0 h	ZIC2	13.8333	13.8694	13.8514	0.0255266
								2	TG_36	55	ZIC2	0 h	ZIC2	17.0815	17.044	17.0628	0.0265165	3.3904	2	TG_36	55	ZIC2	0 h	ZIC2	17.5181	17.8265	17.6723	0.218072	4.29515	2	TG_36	55	ZIC2	0 h	ZIC2	17.1572	15.6947	16.426	1.03414
								2	TG_36	F_mix2	Luciferase	1 h	ZIC2	14.9573	14.9778	14.9675	0.0144957	0.7941	2	TG_36	F_mix2	Luciferase	1 h	ZIC2	14.9361	14.8034	14.8697	0.0938331	0.8315	2	TG_36	F_mix2	Luciferase	1 h	ZIC2	15.1349	15.267	15.2009	0.0934088
								2	TG_36	74	ZIC2	1 h	ZIC2	18.4213	18.3969	18.4091	0.0172534	3.47635	2	TG_36	74	ZIC2	1 h	ZIC2	18.8939	19	18.947	0.075024	2.8571	2	TG_36	74	ZIC2	1 h	ZIC2	18.0455	18.0455	18.0455	0
								2	TG_36	C_mix2	HiPerfect	0 h	ZIC2	14.1234	14.2286	14.176	0.0743876	0.8753	2	TG_36	C_mix2	HiPerfect	0 h	ZIC2	14.7281	14.7558	14.7419	0.0195869	1.5551	2	TG_36	C_mix2	HiPerfect	0 h	ZIC2	13.7253	13.8534	13.7894	0.0905804
								2	TG_36	D_mix2	untransf.	0 h	ZIC2	14.0344	14.2017	14.1181	0.118299	0.90625	2	TG_36	D_mix2	untransf.	0 h	ZIC2	14.9616	14.9876	14.9746	0.0183848	1.6271	2	TG_36	D_mix2	untransf.	0 h	ZIC2	13.8911	14	13.9456	0.0770039
								2	TG_36	H20	-	-	ZIC2	35	33.5558	34.2779	1.0212		2	TG_36	H2O	-	-	ZIC2	31.6544	31.7094	31.6819	0.0388909		2	TG_36	H2O	-	-	ZIC2	26.6941	26.9417	26.8179	0.17508
								2	TG_37	B_mix2	Luciferase	0 h	ZMIZ1	14.2125	14.0728	14.1426	0.0987828	0.91855	2	TG_37	B_mix2	Luciferase	0 h	ZMIZ1	14.5183	14.3036	14.4109	0.151816	1.45315	2	TG_37
								2	TG_37	B_mix2	Luciferase	0 h	ZMIZ1	12.9869	13.0438	13.0153	0.0402344	-0.20875	2	TG_37	B_mix2	Luciferase	0 h	ZMIZ1	13.0627	13.076	13.0694	0.00940452	0.11155	2	TG_37	B_mix2	Luciferase	0 h	ZMIZ1	12.4163	12.5978	12.507	0.12834
								2	TG_37	56	ZMIZ1	0 h	ZMIZ1	16	16.0202	16.0101	0.0142836	2.1395	2	TG_37	56	ZMIZ1	0 h	ZMIZ1	15.8195	16	15.9097	0.127633	3.07955	2	TG_37	56	ZMIZ1	0 h	ZMIZ1	14.9171	13.9625	14.4398	0.675004
								2	TG_37	F_mix2	Luciferase	1 h	ZMIZ1	14.02	14.0361	14.0281	0.0113844	-0.1454	2	TG_37	F_mix2	Luciferase	1 h	ZMIZ1	14.0009	14.1045	14.0527	0.0732563	0.01445	2	TG_37	F_mix2	Luciferase	1 h	ZMIZ1	14.0851	14.1799	14.1325	0.0670337
								2	TG_37	75	ZMIZ1	1 h	ZMIZ1	17.8973	17.6682	17.7828	0.161998	2.083	2	TG_37	75	ZMIZ1	1 h	ZMIZ1	16.5273	16.4906	16.5089	0.0259508	2.9514	2	TG_37	75	ZMIZ1	1 h	ZMIZ1	14.778	14.778	14.778	0
								2	TG_37	C_mix2	HiPerfect	0 h	ZMIZ1	14.2199	14.0344	14.1272	0.131168	0.82645	2	TG_37	C_mix2	HiPerfect	0 h	ZMIZ1	14.549	14.4716	14.5103	0.0547301	1.32345	2	TG_37	C_mix2	HiPerfect	0 h	ZMIZ1	12.2153	12.3476	12.2814	0.0935502
								2	TG_37	D_mix2	untransf.	0 h	ZMIZ1	14.1662	14.1075	14.1368	0.0415072	0.92505	2	TG_37	D_mix2	untransf.	0 h	ZMIZ1	14.6394	14.5878	14.6136	0.0364867	1.2661	2	TG_37	D_mix2	untransf.	0 h	ZMIZ1	13.5794	12.4665	13.0229	0.786939
								2	TG_37	H20	-	-	ZMIZ1	33.8103	33.9443	33.8773	0.0947523		2	TG_37	H2O	-	-	ZMIZ1	31.643	31.5235	31.5832	0.0844993		2	TG_37	H2O	-	-	ZMIZ1	25.5738	25.6588	25.6163	0.0601041
								2	TG_38	B_mix2	Luciferase	0 h	ZMIZ2	13.9269	13.9953	13.9611	0.0483661	0.737	2	TG_38	B_mix2	Luciferase	0 h	ZMIZ2	14	13.7496	13.8748	0.17706	0.917	2	TG_38
								2	TG_38	B_mix2	Luciferase	0 h	ZMIZ2	12.967	12.9521	12.9596	0.0105359	-0.26455	2	TG_38	B_mix2	Luciferase	0 h	ZMIZ2	12.7073	12.8301	12.7687	0.0868327	-0.1891	2	TG_38	B_mix2	Luciferase	0 h	ZMIZ2	13.143	13.1043	13.1237	0.027365
								2	TG_38	57	ZMIZ2	0 h	ZMIZ2	15.6793	15.7704	15.7248	0.0644174	2.3223	2	TG_38	57	ZMIZ2	0 h	ZMIZ2	16.2951	16.1753	16.2352	0.0847114	3.21085	2	TG_38	57	ZMIZ2	0 h	ZMIZ2	14.844	20.1732	17.5086	3.76831
								2	TG_38	F_mix2	Luciferase	1 h	ZMIZ2	14.028	14.054	14.041	0.0183848	-0.13245	2	TG_38	F_mix2	Luciferase	1 h	ZMIZ2	13.7765	14.1369	13.9567	0.254841	-0.08155	2	TG_38	F_mix2	Luciferase	1 h	ZMIZ2	15	14.9701	14.9851	0.0211425
								2	TG_38	76	ZMIZ2	1 h	ZMIZ2	17	16.8327	16.9164	0.118299	2.87605	2	TG_38	76	ZMIZ2	1 h	ZMIZ2	15.8687	15.7804	15.8246	0.0624375	2.8511	2	TG_38	76	ZMIZ2	1 h	ZMIZ2	15.6054	15.7119	15.6586	0.0753069
								2	TG_38	C_mix2	HiPerfect	0 h	ZMIZ2	14.0499	13.9954	14.0226	0.0385373	0.72195	2	TG_38	C_mix2	HiPerfect	0 h	ZMIZ2	14.1382	14.1184	14.1283	0.0140007	0.94145	2	TG_38	C_mix2	HiPerfect	0 h	ZMIZ2	13.179	13.0138	13.0964	0.116814
								2	TG_38	D_mix2	untransf.	0 h	ZMIZ2	13.8605	13.9817	13.9211	0.0857013	0.7093	2	TG_38	D_mix2	untransf.	0 h	ZMIZ2	14.4505	14.5462	14.4984	0.0676701	1.15085	2	TG_38	D_mix2	untransf.	0 h	ZMIZ2	13.3385	13.4442	13.3913	0.0747412
								2	TG_38	H20	-	-	ZMIZ2	-	-	-	-		2	TG_38	H2O	-	-	ZMIZ2	-	-	-	-		2	TG_38	H2O	-	-	ZMIZ2	22.1775	25.3414	23.7595	2.23722
								2	RELA	B_mix2	Luciferase	0 h	RELA	11.67	11.688	11.679	0.013	-1.545	2	RELA	B_mix2	Luciferase	0 h	RELA	12.309	12.279	12.294	0.021	-0.664	2	RELA
								2	RELA	B_mix2	Luciferase	0 h	RELA	11.67	11.688	11.679	0.013	-1.545	2	RELA	B_mix2	Luciferase	0 h	RELA	12.309	12.279	12.294	0.021	-0.664	2	RELA	B_mix2	Luciferase	0 h	RELA	12.0736	12.1328	12.1032	0.0418607
								2	RELA	A	RELA	0 h	RELA	15.168	15.226	15.197	0.041	1.822	2	RELA	A	RELA	0 h	RELA	17.304	16.664	16.984	0.453	3.514	2	RELA	A	RELA	0 h	RELA	14	14.054	14.027	0.0381838
								2	RELA	F_mix2	Luciferase	1 h	RELA	11.751	11.711	11.731	0.029	-2.443	2	RELA	F_mix2	Luciferase	1 h	RELA	11.792	11.753	11.773	0.028	-2.266	2	RELA	F_mix2	Luciferase	1 h	RELA	13.4775	13.561	13.5192	0.0590434
								2	RELA	E	RELA	1 h	RELA	16.27	15.659	15.965	0.432	2.165	2	RELA	E	RELA	1 h	RELA	17.952	17.652	17.802	0.212	3.246	2	RELA	E	RELA	1 h	RELA	15.3946	15.7729	15.5838	0.267498
								2	RELA	C_mix2	HiPerfect	0 h	RELA	11.642	11.598	11.62	0.031	-1.68	2	RELA	C_mix2	HiPerfect	0 h	RELA	12.503	12.498	12.5	0.003	-0.687	2	RELA	C_mix2	HiPerfect	0 h	RELA	12.043	11.8946	11.9688	0.104935
								2	RELA	D_mix2	untransf.	0 h	RELA	11.473	11.477	11.475	0.003	-1.737	2	RELA	D_mix2	untransf.	0 h	RELA	12.553	12.594	12.573	0.029	-0.774	2	RELA	D_mix2	untransf.	0 h	RELA	12.0696	12.1225	12.096	0.0374059
								2	RELA	H20	-	-	RELA	29	28.855	28.927	0.103		2	RELA	H2O	-	-	RELA	26.912	27	26.956	0.062		2	RELA	H2O	-	-	RELA	23.4522	23.2524	23.3523	0.14128
[truncated: 2 more columns]
