# Supplementary material for: The proximity-based protein interactome and regulatory logics of the transcription factor p65 NF-κB/RELA
Source: EMBO Rep. 2025 Jan 3;26(4):1144–83. doi: 10.1038/s44319-024-00339-8 (PMC11850942; doi:10.1038/s44319-024-00339-8)
Supplement: Supplementary file 5 — Dataset EV3 [file 44319_2024_339_MOESM5_ESM.xlsx]

## Sheet: Legend
Dataset_EV3:Source_data_of_microarray_experiments

## Sheet: array
designID	072363
name	Agilent-072363:Catalog gene expression microarray for Human, v3 8x60K
spotCount	62976
rowCount	328
colCount	192

## Sheet: targets|design
Targets										Design
FILENAME	ID	COMMENT	SIRNA	IL1A	BLOCK	TARGET	DYE	LABEL	grp	ID_1.15	ID_10.24	ID_11.25	ID_12.26	ID_13.27	ID_14.28	ID_2.16	ID_29.43	ID_3.17	ID_30.44	ID_31.45	ID_32.46	ID_33b.47	ID_34.48	ID_35.49	ID_36.50	ID_37.51	ID_38.52	ID_39.53	ID_4.18	ID_40b.54	ID_41.55b	ID_42.56b	ID_5.19	ID_6.20	ID_7.21	ID_8.22	ID_9.23	x
257236335336_b2.gpr	1		siLuci	no	Block1	ID_1.15	Cy3	1	ID_1.15	1	0	0	0	0	0	0	0	0	0	0	0	0	0	0	0	0	0	0	0	0	0	0	0	0	0	0	0	0
257236335336_b1.gpr	2		untrans	no	Block1	ID_2.16	Cy3	2	ID_2.16	0	0	0	0	0	0	1	0	0	0	0	0	0	0	0	0	0	0	0	0	0	0	0	0	0	0	0	0	0
257236335336_b4.gpr	3		siRELA	no	Block1	ID_3.17	Cy3	3	ID_3.17	0	0	0	0	0	0	0	0	1	0	0	0	0	0	0	0	0	0	0	0	0	0	0	0	0	0	0	0	0
257236335336_b3.gpr	4		siZBTB5	no	Block1	ID_4.18	Cy3	4	ID_4.18	0	0	0	0	0	0	0	0	0	0	0	0	0	0	0	0	0	0	0	1	0	0	0	0	0	0	0	0	0
257236335337_b2.gpr	5		siS100A8	no	Block1	ID_5.19	Cy3	5	ID_5.19	0	0	0	0	0	0	0	0	0	0	0	0	0	0	0	0	0	0	0	0	0	0	0	1	0	0	0	0	0
257236335337_b1.gpr	6		siS100A9	no	Block1	ID_6.20	Cy3	6	ID_6.20	0	0	0	0	0	0	0	0	0	0	0	0	0	0	0	0	0	0	0	0	0	0	0	0	1	0	0	0	0
257236335337_b4.gpr	7		siS100A8.9.DK	no	Block1	ID_7.21	Cy3	7	ID_7.21	0	0	0	0	0	0	0	0	0	0	0	0	0	0	0	0	0	0	0	0	0	0	0	0	0	1	0	0	0
257236335337_b3.gpr	8		siLuci	yes	Block1	ID_8.22	Cy3	8	ID_8.22	0	0	0	0	0	0	0	0	0	0	0	0	0	0	0	0	0	0	0	0	0	0	0	0	0	0	1	0	0
257236335336_b6.gpr	9		untrans	yes	Block1	ID_9.23	Cy3	9	ID_9.23	0	0	0	0	0	0	0	0	0	0	0	0	0	0	0	0	0	0	0	0	0	0	0	0	0	0	0	1	0
257236335336_b5.gpr	10		siRELA	yes	Block1	ID_10.24	Cy3	10	ID_10.24	0	1	0	0	0	0	0	0	0	0	0	0	0	0	0	0	0	0	0	0	0	0	0	0	0	0	0	0	0
257236335336_b8.gpr	11		siZBTB5	yes	Block1	ID_11.25	Cy3	11	ID_11.25	0	0	1	0	0	0	0	0	0	0	0	0	0	0	0	0	0	0	0	0	0	0	0	0	0	0	0	0	0
257236335336_b7.gpr	12		siS100A8	yes	Block1	ID_12.26	Cy3	12	ID_12.26	0	0	0	1	0	0	0	0	0	0	0	0	0	0	0	0	0	0	0	0	0	0	0	0	0	0	0	0	0
257236335337_b6.gpr	13		siS100A9	yes	Block1	ID_13.27	Cy3	13	ID_13.27	0	0	0	0	1	0	0	0	0	0	0	0	0	0	0	0	0	0	0	0	0	0	0	0	0	0	0	0	0
257236335337_b5.gpr	14		siS100A8.9.DK	yes	Block1	ID_14.28	Cy3	14	ID_14.28	0	0	0	0	0	1	0	0	0	0	0	0	0	0	0	0	0	0	0	0	0	0	0	0	0	0	0	0	0
257236335337_b8.gpr	15		siLuci	no	Block1	ID_1.15	Cy3	15	ID_1.15	1	0	0	0	0	0	0	0	0	0	0	0	0	0	0	0	0	0	0	0	0	0	0	0	0	0	0	0	0
257236335337_b7.gpr	16		untrans	no	Block1	ID_2.16	Cy3	16	ID_2.16	0	0	0	0	0	0	1	0	0	0	0	0	0	0	0	0	0	0	0	0	0	0	0	0	0	0	0	0	0
257236335354_b2.gpr	17		siRELA	no	Block1	ID_3.17	Cy3	17	ID_3.17	0	0	0	0	0	0	0	0	1	0	0	0	0	0	0	0	0	0	0	0	0	0	0	0	0	0	0	0	0
257236335354_b1.gpr	18		siZBTB5	no	Block1	ID_4.18	Cy3	18	ID_4.18	0	0	0	0	0	0	0	0	0	0	0	0	0	0	0	0	0	0	0	1	0	0	0	0	0	0	0	0	0
257236335354_b4.gpr	19		siS100A8	no	Block1	ID_5.19	Cy3	19	ID_5.19	0	0	0	0	0	0	0	0	0	0	0	0	0	0	0	0	0	0	0	0	0	0	0	1	0	0	0	0	0
257236335354_b3.gpr	20		siS100A9	no	Block1	ID_6.20	Cy3	20	ID_6.20	0	0	0	0	0	0	0	0	0	0	0	0	0	0	0	0	0	0	0	0	0	0	0	0	1	0	0	0	0
257236335355_b2.gpr	21		siS100A8.9.DK	no	Block1	ID_7.21	Cy3	21	ID_7.21	0	0	0	0	0	0	0	0	0	0	0	0	0	0	0	0	0	0	0	0	0	0	0	0	0	1	0	0	0
257236335355_b1.gpr	22		siLuci	yes	Block1	ID_8.22	Cy3	22	ID_8.22	0	0	0	0	0	0	0	0	0	0	0	0	0	0	0	0	0	0	0	0	0	0	0	0	0	0	1	0	0
257236335355_b4.gpr	23		untrans	yes	Block1	ID_9.23	Cy3	23	ID_9.23	0	0	0	0	0	0	0	0	0	0	0	0	0	0	0	0	0	0	0	0	0	0	0	0	0	0	0	1	0
257236335355_b3.gpr	24		siRELA	yes	Block1	ID_10.24	Cy3	24	ID_10.24	0	1	0	0	0	0	0	0	0	0	0	0	0	0	0	0	0	0	0	0	0	0	0	0	0	0	0	0	0
257236335354_b6.gpr	25		siZBTB5	yes	Block1	ID_11.25	Cy3	25	ID_11.25	0	0	1	0	0	0	0	0	0	0	0	0	0	0	0	0	0	0	0	0	0	0	0	0	0	0	0	0	0
257236335354_b5.gpr	26		siS100A8	yes	Block1	ID_12.26	Cy3	26	ID_12.26	0	0	0	1	0	0	0	0	0	0	0	0	0	0	0	0	0	0	0	0	0	0	0	0	0	0	0	0	0
257236335354_b8.gpr	27		siS100A9	yes	Block1	ID_13.27	Cy3	27	ID_13.27	0	0	0	0	1	0	0	0	0	0	0	0	0	0	0	0	0	0	0	0	0	0	0	0	0	0	0	0	0
257236335354_b7.gpr	28		siS100A8.9.DK	yes	Block1	ID_14.28	Cy3	28	ID_14.28	0	0	0	0	0	1	0	0	0	0	0	0	0	0	0	0	0	0	0	0	0	0	0	0	0	0	0	0	0
257236335356_b2.gpr	29		siLuci	no	Block2	ID_29.43	Cy3	29	ID_29.43	0	0	0	0	0	0	0	1	0	0	0	0	0	0	0	0	0	0	0	0	0	0	0	0	0	0	0	0	0
257236335356_b1.gpr	30		untrans	no	Block2	ID_30.44	Cy3	30	ID_30.44	0	0	0	0	0	0	0	0	0	1	0	0	0	0	0	0	0	0	0	0	0	0	0	0	0	0	0	0	0
257236335356_b4.gpr	31		siRELA	no	Block2	ID_31.45	Cy3	31	ID_31.45	0	0	0	0	0	0	0	0	0	0	1	0	0	0	0	0	0	0	0	0	0	0	0	0	0	0	0	0	0
257236335356_b3.gpr	32	schwach	siTFE3	no	Block2	ID_32.46	Cy3	32	ID_32.46	0	0	0	0	0	0	0	0	0	0	0	1	0	0	0	0	0	0	0	0	0	0	0	0	0	0	0	0	0
257236335329_b2.gpr	33b	Wiederholung	siTFEB	no	Block2	ID_33b.47	Cy3	33	ID_33b.47	0	0	0	0	0	0	0	0	0	0	0	0	1	0	0	0	0	0	0	0	0	0	0	0	0	0	0	0	0
257236335355_b5.gpr	34		siTFE3.B.DK	no	Block2	ID_34.48	Cy3	34	ID_34.48	0	0	0	0	0	0	0	0	0	0	0	0	0	1	0	0	0	0	0	0	0	0	0	0	0	0	0	0	0
257236335355_b8.gpr	35		siGLIS2	no	Block2	ID_35.49	Cy3	35	ID_35.49	0	0	0	0	0	0	0	0	0	0	0	0	0	0	1	0	0	0	0	0	0	0	0	0	0	0	0	0	0
257236335355_b7.gpr	36		siLuci	yes	Block2	ID_36.50	Cy3	36	ID_36.50	0	0	0	0	0	0	0	0	0	0	0	0	0	0	0	1	0	0	0	0	0	0	0	0	0	0	0	0	0
257236335356_b6.gpr	37		untrans	yes	Block2	ID_37.51	Cy3	37	ID_37.51	0	0	0	0	0	0	0	0	0	0	0	0	0	0	0	0	1	0	0	0	0	0	0	0	0	0	0	0	0
257236335356_b5.gpr	38		siRELA	yes	Block2	ID_38.52	Cy3	38	ID_38.52	0	0	0	0	0	0	0	0	0	0	0	0	0	0	0	0	0	1	0	0	0	0	0	0	0	0	0	0	0
257236335356_b8.gpr	39		siTFE3	yes	Block2	ID_39.53	Cy3	39	ID_39.53	0	0	0	0	0	0	0	0	0	0	0	0	0	0	0	0	0	0	1	0	0	0	0	0	0	0	0	0	0
257236335329_b1.gpr	40b	Wiederholung	siTFEB	yes	Block2	ID_40b.54	Cy3	40	ID_40b.54	0	0	0	0	0	0	0	0	0	0	0	0	0	0	0	0	0	0	0	0	1	0	0	0	0	0	0	0	0
257236335338_b2.gpr	41		siTFE3.B.DK	yes	Block2	ID_41.55b	Cy3	41	ID_41.55b	0	0	0	0	0	0	0	0	0	0	0	0	0	0	0	0	0	0	0	0	0	1	0	0	0	0	0	0	0
257236335338_b1.gpr	42		siGLIS2	yes	Block2	ID_42.56b	Cy3	42	ID_42.56b	0	0	0	0	0	0	0	0	0	0	0	0	0	0	0	0	0	0	0	0	0	0	1	0	0	0	0	0	0
257236335338_b4.gpr	43		siLuci	no	Block2	ID_29.43	Cy3	43	ID_29.43	0	0	0	0	0	0	0	1	0	0	0	0	0	0	0	0	0	0	0	0	0	0	0	0	0	0	0	0	0
257236335338_b3.gpr	44		untrans	no	Block2	ID_30.44	Cy3	44	ID_30.44	0	0	0	0	0	0	0	0	0	1	0	0	0	0	0	0	0	0	0	0	0	0	0	0	0	0	0	0	0
257236335328_b2.gpr	45		siRELA	no	Block2	ID_31.45	Cy3	45	ID_31.45	0	0	0	0	0	0	0	0	0	0	1	0	0	0	0	0	0	0	0	0	0	0	0	0	0	0	0	0	0
257236335328_b1.gpr	46		siTFE3	no	Block2	ID_32.46	Cy3	46	ID_32.46	0	0	0	0	0	0	0	0	0	0	0	1	0	0	0	0	0	0	0	0	0	0	0	0	0	0	0	0	0
257236335328_b4.gpr	47		siTFEB	no	Block2	ID_33b.47	Cy3	47	ID_33b.47	0	0	0	0	0	0	0	0	0	0	0	0	1	0	0	0	0	0	0	0	0	0	0	0	0	0	0	0	0
257236335328_b3.gpr	48		siTFE3.B.DK	no	Block2	ID_34.48	Cy3	48	ID_34.48	0	0	0	0	0	0	0	0	0	0	0	0	0	1	0	0	0	0	0	0	0	0	0	0	0	0	0	0	0
257236335338_b6.gpr	49		siGLIS2	no	Block2	ID_35.49	Cy3	49	ID_35.49	0	0	0	0	0	0	0	0	0	0	0	0	0	0	1	0	0	0	0	0	0	0	0	0	0	0	0	0	0
257236335338_b5.gpr	50		siLuci	yes	Block2	ID_36.50	Cy3	50	ID_36.50	0	0	0	0	0	0	0	0	0	0	0	0	0	0	0	1	0	0	0	0	0	0	0	0	0	0	0	0	0
257236335338_b8.gpr	51		untrans	yes	Block2	ID_37.51	Cy3	51	ID_37.51	0	0	0	0	0	0	0	0	0	0	0	0	0	0	0	0	1	0	0	0	0	0	0	0	0	0	0	0	0
257236335338_b7.gpr	52		siRELA	yes	Block2	ID_38.52	Cy3	52	ID_38.52	0	0	0	0	0	0	0	0	0	0	0	0	0	0	0	0	0	1	0	0	0	0	0	0	0	0	0	0	0
257236335328_b6.gpr	53		siTFE3	yes	Block2	ID_39.53	Cy3	53	ID_39.53	0	0	0	0	0	0	0	0	0	0	0	0	0	0	0	0	0	0	1	0	0	0	0	0	0	0	0	0	0
257236335328_b5.gpr	54		siTFEB	yes	Block2	ID_40b.54	Cy3	54	ID_40b.54	0	0	0	0	0	0	0	0	0	0	0	0	0	0	0	0	0	0	0	0	1	0	0	0	0	0	0	0	0
257236335329_b4.gpr	55b	Wiederholung	siTFE3.B.DK	yes	Block2	ID_41.55b	Cy3	55	ID_41.55b	0	0	0	0	0	0	0	0	0	0	0	0	0	0	0	0	0	0	0	0	0	1	0	0	0	0	0	0	0
257236335329_b3.gpr	56b	Wiederholung	siGLIS2	yes	Block2	ID_42.56b	Cy3	56	ID_42.56b	0	0	0	0	0	0	0	0	0	0	0	0	0	0	0	0	0	0	0	0	0	0	1	0	0	0	0	0	0
257236335329_b6.gpr	57	Wiederholung	siTFEB	no	Block2	x	Cy3	57	x	0	0	0	0	0	0	0	0	0	0	0	0	0	0	0	0	0	0	0	0	0	0	0	0	0	0	0	0	1
257236335329_b5.gpr	58	Wiederholung	siTFEB	yes	Block2	x	Cy3	58	x	0	0	0	0	0	0	0	0	0	0	0	0	0	0	0	0	0	0	0	0	0	0	0	0	0	0	0	0	1
257236335329_b8.gpr	59	Wiederholung	siTFE3.B.DK	yes	Block2	x	Cy3	59	x	0	0	0	0	0	0	0	0	0	0	0	0	0	0	0	0	0	0	0	0	0	0	0	0	0	0	0	0	1
257236335329_b7.gpr	60	Wiederholung	siGLIS2	yes	Block2	x	Cy3	60	x	0	0	0	0	0	0	0	0	0	0	0	0	0	0	0	0	0	0	0	0	0	0	0	0	0	0	0	0	1

## Sheet: processing
read.gpr(targets=, path=".", badFlagID=-100, separateCtrlSpots=TRUE)
setAnnotations(object=Eraw, ann.path=getOption("annotationPath"))
createEList(object=Eraw, badSpotsFactor=4, bc=TRUE, bc.offset=1)
normalizeE(object=E, by=NA)
averageSpots(object=E)
uniqueFeatures(object=E, by="ENTREZ_ID", keep="max")
fitModel(object=E, arrWts=FALSE, paired=NULL, model=NULL, design=NULL)
fitContrasts(object=fit, contrMat=NULL)
eBayes(object)

## Sheet: annotation
	Date	Organism	URL
biomart	2020-03-03 13:55:02	hsa	http://www.ensembl.org/biomart/
mirTargets	2016-02-23 09:29:29	hsa	http://mirdb.org/miRDB/download/miRDB_v5.0_prediction_result.txt.gz
tfTargets	2016-02-23 09:29:52	hsa	http://itfp.biosino.org/itfp/system_data/human/human.zip
kegg	2020-03-03 11:06:15	hsa	http://rest.kegg.jp/link/pathway/hsa
go	2020-08-12 12:04:39	hsa	ftp://ftp.ncbi.nlm.nih.gov/gene/DATA/gene2go.gz

## Sheet: contrasts
	ID_2.16 - ID_1.15	ID_3.17 - ID_1.15	ID_4.18 - ID_1.15	ID_5.19 - ID_1.15	ID_6.20 - ID_1.15	ID_7.21 - ID_1.15	ID_1.15 - ID_2.16	ID_3.17 - ID_2.16	ID_4.18 - ID_2.16	ID_5.19 - ID_2.16	ID_6.20 - ID_2.16	ID_7.21 - ID_2.16	ID_9.23 - ID_8.22	ID_10.24 - ID_8.22	ID_11.25 - ID_8.22	ID_12.26 - ID_8.22	ID_13.27 - ID_8.22	ID_14.28 - ID_8.22	ID_8.22 - ID_9.23	ID_10.24 - ID_9.23	ID_11.25 - ID_9.23	ID_12.26 - ID_9.23	ID_13.27 - ID_9.23	ID_14.28 - ID_9.23	ID_8.22 - ID_1.15	ID_9.23 - ID_2.16	ID_10.24 - ID_3.17	ID_11.25 - ID_4.18	ID_12.26 - ID_5.19	ID_13.27 - ID_6.20	ID_14.28 - ID_7.21	ID_30.44 - ID_29.43	ID_31.45 - ID_29.43	ID_32.46 - ID_29.43	ID_33b.47 - ID_29.43	ID_34.48 - ID_29.43	ID_35.49 - ID_29.43	ID_29.43 - ID_30.44	ID_31.45 - ID_30.44	ID_32.46 - ID_30.44	ID_33b.47 - ID_30.44	ID_34.48 - ID_30.44	ID_35.49 - ID_30.44	ID_37.51 - ID_36.50	ID_38.52 - ID_36.50	ID_39.53 - ID_36.50	ID_40b.54 - ID_36.50	ID_41.55b - ID_36.50	ID_42.56b - ID_36.50
ID_1.15	-1	-1	-1	-1	-1	-1	1	0	0	0	0	0	0	0	0	0	0	0	0	0	0	0	0	0	-1	0	0	0	0	0	0	0	0	0	0	0	0	0	0	0	0	0	0	0	0	0	0	0	0
ID_10.24	0	0	0	0	0	0	0	0	0	0	0	0	0	1	0	0	0	0	0	1	0	0	0	0	0	0	1	0	0	0	0	0	0	0	0	0	0	0	0	0	0	0	0	0	0	0	0	0	0
ID_11.25	0	0	0	0	0	0	0	0	0	0	0	0	0	0	1	0	0	0	0	0	1	0	0	0	0	0	0	1	0	0	0	0	0	0	0	0	0	0	0	0	0	0	0	0	0	0	0	0	0
ID_12.26	0	0	0	0	0	0	0	0	0	0	0	0	0	0	0	1	0	0	0	0	0	1	0	0	0	0	0	0	1	0	0	0	0	0	0	0	0	0	0	0	0	0	0	0	0	0	0	0	0
ID_13.27	0	0	0	0	0	0	0	0	0	0	0	0	0	0	0	0	1	0	0	0	0	0	1	0	0	0	0	0	0	1	0	0	0	0	0	0	0	0	0	0	0	0	0	0	0	0	0	0	0
ID_14.28	0	0	0	0	0	0	0	0	0	0	0	0	0	0	0	0	0	1	0	0	0	0	0	1	0	0	0	0	0	0	1	0	0	0	0	0	0	0	0	0	0	0	0	0	0	0	0	0	0
ID_2.16	1	0	0	0	0	0	-1	-1	-1	-1	-1	-1	0	0	0	0	0	0	0	0	0	0	0	0	0	-1	0	0	0	0	0	0	0	0	0	0	0	0	0	0	0	0	0	0	0	0	0	0	0
ID_29.43	0	0	0	0	0	0	0	0	0	0	0	0	0	0	0	0	0	0	0	0	0	0	0	0	0	0	0	0	0	0	0	-1	-1	-1	-1	-1	-1	1	0	0	0	0	0	0	0	0	0	0	0
ID_3.17	0	1	0	0	0	0	0	1	0	0	0	0	0	0	0	0	0	0	0	0	0	0	0	0	0	0	-1	0	0	0	0	0	0	0	0	0	0	0	0	0	0	0	0	0	0	0	0	0	0
ID_30.44	0	0	0	0	0	0	0	0	0	0	0	0	0	0	0	0	0	0	0	0	0	0	0	0	0	0	0	0	0	0	0	1	0	0	0	0	0	-1	-1	-1	-1	-1	-1	0	0	0	0	0	0
ID_31.45	0	0	0	0	0	0	0	0	0	0	0	0	0	0	0	0	0	0	0	0	0	0	0	0	0	0	0	0	0	0	0	0	1	0	0	0	0	0	1	0	0	0	0	0	0	0	0	0	0
ID_32.46	0	0	0	0	0	0	0	0	0	0	0	0	0	0	0	0	0	0	0	0	0	0	0	0	0	0	0	0	0	0	0	0	0	1	0	0	0	0	0	1	0	0	0	0	0	0	0	0	0
ID_33b.47	0	0	0	0	0	0	0	0	0	0	0	0	0	0	0	0	0	0	0	0	0	0	0	0	0	0	0	0	0	0	0	0	0	0	1	0	0	0	0	0	1	0	0	0	0	0	0	0	0
ID_34.48	0	0	0	0	0	0	0	0	0	0	0	0	0	0	0	0	0	0	0	0	0	0	0	0	0	0	0	0	0	0	0	0	0	0	0	1	0	0	0	0	0	1	0	0	0	0	0	0	0
ID_35.49	0	0	0	0	0	0	0	0	0	0	0	0	0	0	0	0	0	0	0	0	0	0	0	0	0	0	0	0	0	0	0	0	0	0	0	0	1	0	0	0	0	0	1	0	0	0	0	0	0
ID_36.50	0	0	0	0	0	0	0	0	0	0	0	0	0	0	0	0	0	0	0	0	0	0	0	0	0	0	0	0	0	0	0	0	0	0	0	0	0	0	0	0	0	0	0	-1	-1	-1	-1	-1	-1
ID_37.51	0	0	0	0	0	0	0	0	0	0	0	0	0	0	0	0	0	0	0	0	0	0	0	0	0	0	0	0	0	0	0	0	0	0	0	0	0	0	0	0	0	0	0	1	0	0	0	0	0
ID_38.52	0	0	0	0	0	0	0	0	0	0	0	0	0	0	0	0	0	0	0	0	0	0	0	0	0	0	0	0	0	0	0	0	0	0	0	0	0	0	0	0	0	0	0	0	1	0	0	0	0
ID_39.53	0	0	0	0	0	0	0	0	0	0	0	0	0	0	0	0	0	0	0	0	0	0	0	0	0	0	0	0	0	0	0	0	0	0	0	0	0	0	0	0	0	0	0	0	0	1	0	0	0
ID_4.18	0	0	1	0	0	0	0	0	1	0	0	0	0	0	0	0	0	0	0	0	0	0	0	0	0	0	0	-1	0	0	0	0	0	0	0	0	0	0	0	0	0	0	0	0	0	0	0	0	0
ID_40b.54	0	0	0	0	0	0	0	0	0	0	0	0	0	0	0	0	0	0	0	0	0	0	0	0	0	0	0	0	0	0	0	0	0	0	0	0	0	0	0	0	0	0	0	0	0	0	1	0	0
ID_41.55b	0	0	0	0	0	0	0	0	0	0	0	0	0	0	0	0	0	0	0	0	0	0	0	0	0	0	0	0	0	0	0	0	0	0	0	0	0	0	0	0	0	0	0	0	0	0	0	1	0
ID_42.56b	0	0	0	0	0	0	0	0	0	0	0	0	0	0	0	0	0	0	0	0	0	0	0	0	0	0	0	0	0	0	0	0	0	0	0	0	0	0	0	0	0	0	0	0	0	0	0	0	1
ID_5.19	0	0	0	1	0	0	0	0	0	1	0	0	0	0	0	0	0	0	0	0	0	0	0	0	0	0	0	0	-1	0	0	0	0	0	0	0	0	0	0	0	0	0	0	0	0	0	0	0	0
ID_6.20	0	0	0	0	1	0	0	0	0	0	1	0	0	0	0	0	0	0	0	0	0	0	0	0	0	0	0	0	0	-1	0	0	0	0	0	0	0	0	0	0	0	0	0	0	0	0	0	0	0
ID_7.21	0	0	0	0	0	1	0	0	0	0	0	1	0	0	0	0	0	0	0	0	0	0	0	0	0	0	0	0	0	0	-1	0	0	0	0	0	0	0	0	0	0	0	0	0	0	0	0	0	0
ID_8.22	0	0	0	0	0	0	0	0	0	0	0	0	-1	-1	-1	-1	-1	-1	1	0	0	0	0	0	1	0	0	0	0	0	0	0	0	0	0	0	0	0	0	0	0	0	0	0	0	0	0	0	0
ID_9.23	0	0	0	0	0	0	0	0	0	0	0	0	1	0	0	0	0	0	-1	-1	-1	-1	-1	-1	0	1	0	0	0	0	0	0	0	0	0	0	0	0	0	0	0	0	0	0	0	0	0	0	0
x	0	0	0	0	0	0	0	0	0	0	0	0	0	0	0	0	0	0	0	0	0	0	0	0	0	0	0	0	0	0	0	0	0	0	0	0	0	0	0	0	0	0	0	0	0	0	0	0	0
[truncated: 13 more columns]

## Sheet: Results_Table
Block1=Series1																										Annotations		Annotations								mean E-values by target
Block2=Series2																																				Block 1	Block 1	Block 1	Block 1	Block 1	Block 1	Block 1	Block 1	Block 1	Block 1	Block 1	Block 1	Block 1	Block 1
																																				1_Block1_siLuci_no	2_Block1_untrans_no	3_Block1_siRELA_no	4_Block1_siZBTB5_no	5_Block1_siS100A8_no	6_Block1_siS100A9_no	7_Block1_siS100A8.9.DK_no	8_Block1_siLuci_yes	9_Block1_untrans_yes	10_Block1_siRELA_yes	11_Block1_siZBTB5_yes	12_Block1_siS100A8_yes	13_Block1_siS100A9_yes	14_Block1_siS100A8.9.DK_yes
Block1	Block1	Block1	Block1	Block1	Block1	Block1	Block1	Block1	Block1	Block1	Block1	Block1	Block2	Block2	Block2	Block2	Block2	Block2	Block2	Block2	Block2	Block2	Block2	Block2	Block2											15_Block1_siLuci_no	16_Block1_untrans_no	17_Block1_siRELA_no	18_Block1_siZBTB5_no	19_Block1_siS100A8_no	20_Block1_siS100A9_no	21_Block1_siS100A8.9.DK_no	22_Block1_siLuci_yes	23_Block1_untrans_yes	24_Block1_siRELA_yes	25_Block1_siZBTB5_yes	26_Block1_siS100A8_yes	27_Block1_siS100A9_yes	28_Block1_siS100A8.9.DK_yes
Sverweis_RELA+ZBTB5	Block1_RELA_targets	ZBTB5_targets	SVerweis_RELA+S100A8 or S100A9	S100A8_targets	S100A9_targets	SVerweis_IL-1_RELA_ZBTB5	Block1_IL-1_targets vsLuci	Block1_IL-1+RELA_targets	Block1_IL-1+ZBTB5_targets	Sverweis_IL-1_RELA+S100A8 or S100A9	Block1_IL-1+S100A8targets	Block1_IL-1+S100A9_targets	SVerweis_RELA+GLIS2	Block2_RELA_targets	GLIS2_targets	SVerweis_RELA+TFE3 or TFEB	TFE3_targets	TFEB_targets	Sverweis_IL-1_RELA+GLIS2	Block2_IL-1_targets vsLuci	Block2_IL-1+RELA_targets	Block2_IL-1+GLIS2_targets	Sverweis_IL-1_RELA+TFE3 or TFEB	Block2_IL-1+TFE3_targets	Block2_IL-1+TFEB_targets	#	GENE_LABEL	GENE_NAME	BIOTYPE	ENSEMBL_GENE_ID	ENTREZ_ID	KEGG_IDS	GO_IDS	MIR_IDS	TF_IDS	ID_1.15	ID_2.16	ID_3.17	ID_4.18	ID_5.19	ID_6.20	ID_7.21	ID_8.22	ID_9.23	ID_10.24	ID_11.25	ID_12.26	ID_13.27	ID_14.28
#N/A			#N/A			#N/A				#N/A			#N/A			#N/A			#N/A				#N/A			1	RPS21	ribosomal protein S21	protein coding	ENSG00000171858	6227	03010	GO:0000184|GO:0002181|GO:0005515|GO:0005654|GO:0005829|GO:0006412|GO:0006413|GO:0006614|GO:0019083|GO:0022627|GO:0042788|GO:0047485		CCNC|EVI1|RECQL4|TCEA1|ZNRD1	15.9603	15.9941	15.9923	15.9938	15.998	15.9879	15.9969	15.9812	15.9727	15.9871	15.9643	15.9199	15.838	15.9401
#N/A			#N/A			#N/A				#N/A			#N/A			#N/A			#N/A				#N/A			2	FUT6	fucosyltransferase 6 (alpha (1,3) fucosyltransferase)	protein coding	ENSG00000156413	2528	00601|01100	GO:0005576|GO:0005794|GO:0006486|GO:0006672|GO:0008417|GO:0017083|GO:0036071|GO:0046920	miR-125a-3p|miR-1299|miR-2355-5p|miR-3151-5p|miR-3665|miR-4286|miR-4290|miR-4316|miR-4726-3p|miR-5008-5p|miR-5095|miR-5096|miR-6840-3p|miR-6858-3p|miR-874-5p	PRB1|ZNF548	15.9603	15.9941	15.9923	15.9938	15.9585	15.9811	15.9732	15.9812	15.9727	15.9871	15.9643	15.9199	15.838	15.9401
#N/A			#N/A			#N/A				#N/A			#N/A			#N/A			#N/A				#N/A			3	A_33_P3381429		(NA)							15.9603	15.9941	15.9923	15.9726	15.9467	15.9879	15.9969	15.9812	15.9727	15.9871	15.9643	15.9199	15.838	15.9401
#N/A			#N/A			#N/A				#N/A			#N/A			#N/A			#N/A				#N/A			4	RPL13	ribosomal protein L13	protein coding	ENSG00000167526	6137	03010	GO:0000184|GO:0003735|GO:0005515|GO:0005730|GO:0005783|GO:0005829|GO:0006413|GO:0006614|GO:0019083|GO:0022626|GO:0060348	miR-1200|miR-1287-3p|miR-148b-5p|miR-217|miR-22-3p|miR-2278|miR-30a-3p|miR-30d-3p|miR-30e-3p|miR-3121-3p|miR-3672|miR-381-5p|miR-3944-5p|miR-4276|miR-4306|miR-4324|miR-4433a-5p|miR-4456|miR-4751|miR-5739|miR-590-3p|miR-6736-3p|miR-6741-5p|miR-6778-3p|miR-6784-5p|miR-6807-3p|miR-6864-3p|miR-6874-3p|miR-7154-3p|miR-766-5p|miR-7975	EEF1B2|RANBP1|RUVBL2|ZNRD1	15.9603	15.9941	15.9883	15.9659	15.9427	15.9879	15.9969	15.9812	15.9727	15.9871	15.9643	15.9199	15.838	15.9401
#N/A			#N/A			#N/A				#N/A			#N/A			#N/A			#N/A				#N/A			5	TUBA1B	tubulin, alpha 1b	protein coding	ENSG00000123416	10376	04145|04210|04530|04540|05016|05130	GO:0003725|GO:0005198|GO:0005515|GO:0005874|GO:0007017|GO:0015630|GO:0030705|GO:0031625|GO:0051301	miR-223-3p|miR-3688-3p|miR-3918|miR-4717-3p|miR-4802-3p|miR-6124		15.9324	15.9941	15.8766	15.89	15.9582	15.9602	15.9684	15.9678	15.9727	15.8951	15.9175	15.9199	15.838	15.8762
#N/A			#N/A			#N/A				#N/A			#N/A			#N/A			#N/A				#N/A			6	TUBA1C	tubulin, alpha 1c	protein coding	ENSG00000167553	84790	04145|04210|04530|04540|05016|05130	GO:0005198|GO:0005515|GO:0005634|GO:0005874|GO:0007017|GO:0015630|GO:0030705|GO:0051301	miR-122-5p|miR-4261|miR-4433b-3p|miR-589-3p	MIZF|SFPQ|ZDHHC17	15.9603	15.9941	15.9853	15.8803	15.8861	15.9301	15.9085	15.9812	15.9727	15.9871	15.8219	15.9199	15.838	15.9401
#N/A			#N/A			#N/A				#N/A			#N/A			#N/A			#N/A				#N/A			7	A_33_P3396434		(NA)							15.9603	15.9941	15.9923	15.9938	15.998	15.9879	15.9969	15.9812	15.9727	15.9871	15.9643	15.9199	15.838	15.9401
#N/A			#N/A			#N/A				#N/A			#N/A			#N/A			#N/A				#N/A			8	RPL6	ribosomal protein L6	protein coding	ENSG00000089009	6128	03010	GO:0000184|GO:0002181|GO:0003677|GO:0005515|GO:0005634|GO:0005829|GO:0006355|GO:0006413|GO:0006614|GO:0019083|GO:0022625|GO:0036464|GO:0042788			15.9603	15.9941	15.8817	15.7493	15.8258	15.9363	15.9324	15.9541	15.9727	15.9499	15.8847	15.8639	15.838	15.9401
#N/A			#N/A			#N/A				#N/A			#N/A			#N/A			#N/A				#N/A			9	CYP2W1	cytochrome P450, family 2, subfamily W, polypeptide 1	protein coding	ENSG00000073067	54905		GO:0001972|GO:0005503|GO:0005788|GO:0005789|GO:0006644|GO:0006805|GO:0008401|GO:0009986|GO:0034653|GO:0046222|GO:1904768	miR-1233-5p|miR-1273h-5p|miR-181d-3p|miR-30b-3p|miR-3689a-3p|miR-3689b-3p|miR-3689c|miR-4447|miR-4481|miR-4492|miR-4498|miR-4505|miR-4651|miR-5001-5p|miR-5095|miR-512-3p|miR-5787|miR-593-3p|miR-608|miR-637|miR-6752-5p|miR-6756-5p|miR-6766-5p|miR-6778-3p|miR-6779-5p|miR-6780a-5p|miR-6796-5p|miR-6842-5p|miR-7110-5p|miR-7151-3p|miR-762|miR-92a-2-5p		15.8135	15.8541	15.93	15.9938	15.8681	15.9446	15.9117	15.8993	15.9727	15.9871	15.9643	15.9199	15.838	15.9401
#N/A			#N/A			#N/A				#N/A			#N/A			#N/A			#N/A				#N/A			10	RPS18	ribosomal protein S18	protein coding	ENSG00000223367	6222	03010	GO:0000184|GO:0005515|GO:0005634|GO:0005654|GO:0005829|GO:0006412|GO:0006413|GO:0006614|GO:0014069|GO:0019083|GO:0022627			15.9603	15.9336	15.9021	15.9486	15.9224	15.951	15.8797	15.8696	15.9365	15.9623	15.9643	15.9199	15.838	15.8671
#N/A			#N/A			#N/A				#N/A			#N/A			#N/A			#N/A				#N/A			11	RPL19	ribosomal protein L19	protein coding	ENSG00000108298	6143	03010	GO:0000184|GO:0002181|GO:0003723|GO:0003735|GO:0005515|GO:0005730|GO:0005829|GO:0006412|GO:0006413|GO:0006614|GO:0019083|GO:0022625|GO:0042788			15.8611	15.8377	15.8785	15.8512	15.8915	15.9363	15.9196	15.8286	15.9727	15.9444	15.9643	15.9199	15.838	15.8815
#N/A			#N/A			#N/A				#N/A			#N/A			#N/A			#N/A				#N/A			12	RPS2	ribosomal protein S2	protein coding	ENSG00000140988	6187	03010	GO:0000184|GO:0003729|GO:0005515|GO:0005654|GO:0005829|GO:0006364|GO:0006412|GO:0006413|GO:0006614|GO:0017134|GO:0019083|GO:0019899|GO:0022627|GO:0051443		APEX1|CTNND1|EEF1B2|EIF3M|H2AFZ|MCM7|PABPC1|POLR2G|RPL8|RPS3|SSRP1|WDR74|XRCC6	15.899	15.8987	15.8745	15.9212	15.9371	15.9547	15.8784	15.8353	15.9286	15.9871	15.9643	15.9199	15.838	15.8239
#N/A			#N/A			#N/A				#N/A			#N/A			#N/A			#N/A				#N/A			13	RPS27	ribosomal protein S27	protein coding	ENSG00000177954	6232	03010	GO:0000184|GO:0005515|GO:0005634|GO:0005654|GO:0005829|GO:0006364|GO:0006412|GO:0006413|GO:0006614|GO:0014069|GO:0019083|GO:0022627			15.9603	15.9195	15.9488	15.8727	15.8927	15.8995	15.9556	15.9339	15.9457	15.9344	15.8814	15.7776	15.838	15.8913
#N/A			#N/A			#N/A				#N/A			#N/A			#N/A			#N/A				#N/A			14	SNAR-A3	small ILF3/NF90-associated RNA A3	other ncRNA							15.9603	15.9941	15.9923	15.9938	15.998	15.9879	15.9969	15.9812	15.9727	15.9871	15.9643	15.9199	15.838	15.9401
#N/A			#N/A			#N/A				#N/A			#N/A			#N/A			#N/A				#N/A			15	RPL35	ribosomal protein L35	protein coding	ENSG00000136942	11224	03010	GO:0000184|GO:0005730|GO:0005829|GO:0006413|GO:0006614|GO:0019083		RFC5|RUVBL2|SF3A3|SIVA1|SNRPA|TRIM28	15.9603	15.9941	15.9325	15.8631	15.8147	15.9196	15.909	15.9449	15.904	15.9016	15.8007	15.8095	15.838	15.9401
#N/A			#N/A			#N/A				#N/A			#N/A			#N/A			#N/A				#N/A			16	MTRNR2L2	MT-RNR2-like 2	protein coding	ENSG00000269028	100462981					15.9603	15.9491	15.9589	15.8203	15.998	15.9879	15.9969	15.9608	15.9727	15.9871	15.9643	15.9199	15.838	15.9401
#N/A			#N/A			#N/A				#N/A			#N/A			#N/A			#N/A				#N/A			17	SNAR-B2	small ILF3/NF90-associated RNA B2	other ncRNA							15.9603	15.9288	15.9923	15.9582	15.9654	15.9642	15.9345	15.9065	15.9727	15.9871	15.9643	15.9199	15.838	15.7592
#N/A			#N/A			#N/A				#N/A			#N/A			#N/A			#N/A				#N/A			18	RPL23A	ribosomal protein L23a	protein coding	ENSG00000198242	6147	03010	GO:0000184|GO:0005515|GO:0005634|GO:0005829|GO:0006413|GO:0006614|GO:0019083|GO:1904841	miR-1207-5p|miR-1324|miR-146b-3p|miR-154-3p|miR-190a-3p|miR-29b-2-5p|miR-3191-5p|miR-3612|miR-4294|miR-4443|miR-4455|miR-4763-3p|miR-487a-3p|miR-5004-5p|miR-5011-5p|miR-518c-5p|miR-650|miR-6779-3p|miR-6782-5p|miR-7113-5p|miR-7150|miR-892c-5p	H3F3A|MSH6|RPS11	15.9603	15.8393	15.8574	15.7498	15.8131	15.8309	15.9188	15.9262	15.9433	15.7724	15.8651	15.7433	15.838	15.8334
#N/A			#N/A			#N/A				#N/A			#N/A			#N/A			#N/A				#N/A			19	RPL35A	ribosomal protein L35a	protein coding	ENSG00000182899	6165	03010	GO:0000184|GO:0005515|GO:0005829|GO:0006364|GO:0006413|GO:0006614|GO:0019083|GO:0042273	miR-196a-5p|miR-196b-5p|miR-4436b-5p|miR-7856-5p	ARHGEF1|FBXW12|KLHL24|RPS11|SAMHD1|UACA|ZBTB20|ZC3H7B|ZNF160	15.8864	15.7849	15.8036	15.8187	15.7945	15.912	15.8921	15.8369	15.8736	15.9109	15.9107	15.9199	15.838	15.9401
#N/A			#N/A			#N/A				#N/A			#N/A			#N/A			#N/A				#N/A			20	A_33_P3315027		(NA)							15.9224	15.8668	15.8475	15.8557	15.865	15.8915	15.904	15.8698	15.9249	15.7328	15.9107	15.9199	15.838	15.8799
#N/A			#N/A			#N/A				#N/A			#N/A			#N/A			#N/A				#N/A			21	RPL7A	ribosomal protein L7a	protein coding	ENSG00000148303	6130	03010	GO:0000184|GO:0005515|GO:0005730|GO:0005829|GO:0006413|GO:0006614|GO:0016020|GO:0019083|GO:0042788		ACBD6|APEX1|DDX10|DDX50|FANCG|LIG1|NCAPD3|NLE1|RANBP1|REXO4|RUVBL2|SMARCA4|SMARCC1|SSRP1|TCEA1|THOC3|TMEM68|WDR54|XRCC6|ZNF473	15.8331	15.8515	15.8459	15.7412	15.7717	15.8337	15.8658	15.8601	15.8812	15.7905	15.7723	15.7361	15.838	15.8267
#N/A			#N/A			#N/A				#N/A			#N/A			#N/A			#N/A				#N/A			22	RPL41	ribosomal protein L41	protein coding	ENSG00000229117	6171	03010	GO:0000184|GO:0002181|GO:0003723|GO:0003730|GO:0005515|GO:0005783|GO:0005829|GO:0006413|GO:0006614|GO:0019083|GO:0022625|GO:0042788|GO:0048027	miR-1301-5p|miR-4685-5p|miR-6502-5p|miR-6837-5p		15.9178	15.8953	15.8315	15.7895	15.7375	15.8424	15.7779	15.9417	15.9098	15.8557	15.8153	15.7979	15.838	15.8103
#N/A			#N/A			#N/A				#N/A			#N/A			#N/A			#N/A				#N/A			23	A_33_P3375668		(NA)							15.7675	15.7742	15.9196	15.8208	15.78	15.8313	15.8828	15.9093	15.9141	15.8639	15.8499	15.9199	15.838	15.8629
#N/A			#N/A			#N/A				#N/A			#N/A			#N/A			#N/A				#N/A			24	A_21_P0011376		(NA)							15.7936	15.7807	15.8921	15.8288	15.8743	15.8622	15.8089	15.7086	15.6705	15.7499	15.891	15.9199	15.7076	15.7896
#N/A			#N/A			#N/A				#N/A			#N/A			#N/A			#N/A				#N/A			25	A_21_P0011491		(NA)							15.83	15.8703	15.8229	15.7499	15.7578	15.8218	15.7932	15.9127	15.8146	15.8764	15.7103	15.8574	15.838	15.8721
#N/A			#N/A			#N/A				#N/A			#N/A			#N/A			#N/A				#N/A			26	ZNF865	zinc finger protein 865	protein coding	ENSG00000261221	100507290			miR-1289|miR-326|miR-330-5p|miR-4261|miR-4267|miR-4271|miR-4316|miR-4435|miR-4481|miR-4693-3p|miR-4715-3p|miR-4725-3p|miR-4728-5p|miR-4755-3p|miR-5095|miR-619-5p|miR-622|miR-6780b-5p|miR-6795-5p|miR-6846-5p|miR-6848-5p|miR-6887-5p|miR-7151-3p|miR-7154-3p		15.746	15.726	15.8843	15.9279	15.7781	15.8843	15.8934	15.7525	15.8818	15.8888	15.9047	15.9199	15.4955	15.6636
#N/A			#N/A			#N/A				#N/A			#N/A			#N/A			#N/A				#N/A			27	A_23_P301925		(NA)							15.8577	15.9651	15.808	15.9627	15.9254	15.8271	15.8843	15.849	15.7669	15.8982	15.8474	15.8047	15.666	15.7383
#N/A			#N/A			#N/A				#N/A			#N/A			#N/A			#N/A				#N/A			28	RPS29	ribosomal protein S29	protein coding	ENSG00000213741	6235	03010	GO:0000184|GO:0002181|GO:0005654|GO:0005829|GO:0006412|GO:0006413|GO:0006614|GO:0008270|GO:0019083|GO:0022627|GO:0042788|GO:0098556	let-7a-3p|let-7b-3p|let-7f-1-3p|miR-335-3p|miR-33a-3p|miR-520d-5p|miR-524-5p|miR-6864-5p|miR-6869-5p|miR-98-3p		15.8739	15.7351	15.7618	15.7156	15.7803	15.8081	15.7938	15.7956	15.8475	15.8045	15.7859	15.8262	15.7626	15.8292
#N/A			#N/A			#N/A				#N/A			#N/A			#N/A			#N/A				#N/A			29	MTRNR2L6	MT-RNR2-like 6	protein coding	ENSG00000282017	100463482			miR-211-3p|miR-4303|miR-517-5p|miR-5684|miR-646		15.7409	15.7377	15.8696	15.9297	15.89	15.9026	15.9233	15.7692	15.7358	15.4544	15.7986	15.8511	15.6821	15.7364
#N/A			#N/A			#N/A				#N/A			#N/A			#N/A			#N/A				#N/A			30	PPIA	peptidylprolyl isomerase A (cyclophilin A)	protein coding	ENSG00000196262	5478	04217	GO:0000413|GO:0003755|GO:0005515|GO:0005576|GO:0005829|GO:0006278|GO:0006457|GO:0016018|GO:0019058|GO:0019061|GO:0019064|GO:0019068|GO:0019076|GO:0032991|GO:0034389|GO:0034774|GO:0035722|GO:0043312|GO:0045069|GO:0045070|GO:0050714|GO:0050900|GO:0051082|GO:0070062|GO:0075713|GO:1904813	miR-1199-5p|miR-1200|miR-1249-5p|miR-1252-5p|miR-1273h-5p|miR-1343-3p|miR-135a-5p|miR-135b-5p|miR-149-3p|miR-1915-3p|miR-3131|miR-329-3p|miR-362-3p|miR-3914|miR-4303|miR-4441|miR-4456|miR-4478|miR-4499|miR-4515|miR-4651|miR-4668-5p|miR-4708-5p|miR-4727-3p|miR-4728-5p|miR-4790-3p|miR-5001-3p|miR-500b-3p|miR-541-3p|miR-548v|miR-5586-5p|miR-608|miR-611|miR-654-5p|miR-6750-5p|miR-6751-3p|miR-6764-5p|…	BUB3|CCNB2|CDX1|ECT2|FANCG|FBXO5|GDF11|KPNA2|MCM7|NCOR2|PITX3|PWP1|RAP1GDS1|RFC5|RNASEH2A|SMARCA4|TCF19|THOC3	15.753	15.7456	15.6321	15.7221	15.7075	15.6592	15.7649	15.7226	15.6816	15.6879	15.7676	15.6566	15.838	15.7093
#N/A			#N/A			#N/A				#N/A			#N/A			#N/A			#N/A				#N/A			31	Hs.626395		(NA)							15.8286	15.8064	15.7964	15.7997	15.867	15.9478	15.8136	15.7944	15.848	15.9531	15.9141	15.9199	15.7486	15.9401
#N/A			#N/A			#N/A				#N/A			#N/A			#N/A			#N/A				#N/A			32	NME2	NME/NM23 nucleoside diphosphate kinase 2	protein coding	ENSG00000243678	4831	00230|00240|00983|01100	GO:0001726|GO:0003677|GO:0003713|GO:0004550|GO:0005515|GO:0005576|GO:0005737|GO:0005829|GO:0006165|GO:0007155|GO:0007229|GO:0009142|GO:0015949|GO:0019003|GO:0030027|GO:0034774|GO:0043066|GO:0043312|GO:0045618|GO:0045682|GO:0045893|GO:0045944|GO:0050679|GO:0051880|GO:0071944|GO:1904813	miR-182-5p|miR-4423-5p		15.8704	15.8138	15.7899	15.7097	15.7175	15.742	15.7991	15.7033	15.8194	15.6989	15.8742	15.789	15.838	15.6943
#N/A			#N/A			#N/A				#N/A			#N/A			#N/A			#N/A				#N/A			33	EEF1A1	eukaryotic translation elongation factor 1 alpha 1	protein coding	ENSG00000156508	1915	03013|05134|05140	GO:0000049|GO:0003746|GO:0005515|GO:0005525|GO:0005576|GO:0005634|GO:0005730|GO:0005737|GO:0005829|GO:0005853|GO:0005886|GO:0006414|GO:0019900|GO:0019901|GO:0030864|GO:0032587|GO:0034774|GO:0043312|GO:0071364|GO:1900022|GO:1904813	miR-105-5p|miR-1205|miR-1237-3p|miR-1273e|miR-1278|miR-148b-5p|miR-181a-2-3p|miR-29a-5p|miR-3064-5p|miR-3124-3p|miR-3127-3p|miR-3129-3p|miR-3187-3p|miR-329-5p|miR-330-3p|miR-33a-5p|miR-33b-5p|miR-371b-5p|miR-373-5p|miR-3907|miR-3920|miR-4266|miR-4329|miR-4433a-3p|miR-4478|miR-4481|miR-4504|miR-4651|miR-4695-5p|miR-4722-5p|miR-4729|miR-4736|miR-513a-5p|miR-548aa|miR-548ap-3p|miR-548av-3p|miR-548av…	KLC1|SLMAP|WDR45L	15.9018	15.7444	15.7614	15.4706	15.6223	15.6578	15.7139	15.7878	15.653	15.7319	15.6813	15.4995	15.838	15.6199
#N/A			#N/A			#N/A				#N/A			#N/A			#N/A			#N/A				#N/A			34	GPR155	G protein-coupled receptor 155	protein coding	ENSG00000163328	151556		GO:0050890	miR-10b-3p|miR-1205|miR-1229-5p|miR-1270|miR-1272|miR-1279|miR-1297|miR-130a-5p|miR-135a-5p|miR-135b-5p|miR-142-5p|miR-145-5p|miR-190a-3p|miR-196a-3p|miR-197-5p|miR-1976|miR-202-5p|miR-203a-3p|miR-2115-3p|miR-2115-5p|miR-2116-3p|miR-23a-3p|miR-23b-3p|miR-23c|miR-24-3p|miR-2467-5p|miR-30c-1-3p|miR-30c-2-3p|miR-3132|miR-3143|miR-3148|miR-3163|miR-329-5p|miR-331-5p|miR-335-3p|miR-33b-3p|miR-361-5p|m…	BUB3|CUL4B|DDX27|HNRPF|KPNA2|MKI67IP|NONO|NUP50|PPP2R1B|PSME4|PTBP1|RNGTT|SRP72|TAF5L|USH1G|XRN2|ZNF207	15.7866	15.7841	15.7693	15.8794	15.8062	15.8229	15.7448	15.6546	15.7825	15.8655	15.8503	15.9199	15.6912	15.5461
#N/A			#N/A			#N/A				#N/A			#N/A			#N/A			#N/A				#N/A			35	OAZ1	ornithine decarboxylase antizyme 1	protein coding	ENSG00000104904	4946		GO:0005515|GO:0005829|GO:0006521|GO:0008073|GO:0045732|GO:0090316	miR-15b-3p|miR-16-2-3p|miR-195-3p|miR-302a-5p|miR-3145-5p|miR-3942-5p|miR-4279|miR-4703-5p|miR-5187-3p|miR-548a-5p|miR-548ab|miR-548ad-5p|miR-548ae-5p|miR-548ak|miR-548am-5p|miR-548ap-5p|miR-548aq-5p|miR-548ar-5p|miR-548as-5p|miR-548au-5p|miR-548ay-5p|miR-548b-5p|miR-548bb-5p|miR-548c-5p|miR-548d-5p|miR-548h-5p|miR-548i|miR-548j-5p|miR-548n|miR-548o-5p|miR-548w|miR-548y|miR-559|miR-634|miR-95-5p	ANAPC5|ATF1|EIF3M|MRPL44|NFYC|NUP37|POLR2E|TOX4|WDR8	15.7821	15.8217	15.7319	15.803	15.8019	15.7786	15.8241	15.8216	15.8535	15.7927	15.8779	15.727	15.838	15.808
#N/A			#N/A			#N/A				#N/A			#N/A			#N/A			#N/A				#N/A			36	RPS5	ribosomal protein S5	protein coding	ENSG00000083845	6193	03010	GO:0000184|GO:0003729|GO:0005515|GO:0005654|GO:0005829|GO:0006412|GO:0006413|GO:0006450|GO:0006614|GO:0019083|GO:0022627|GO:1990904		APEX1|CTNND1|LGTN|RUVBL2	15.8897	15.814	15.6588	15.6188	15.6485	15.7233	15.6938	15.7944	15.7974	15.6449	15.5716	15.6002	15.838	15.6312
#N/A			#N/A			#N/A				#N/A			#N/A			#N/A			#N/A				#N/A			37	RPS28	ribosomal protein S28	protein coding	ENSG00000233927	6234	03010	GO:0000184|GO:0002181|GO:0005515|GO:0005654|GO:0005829|GO:0006364|GO:0006412|GO:0006413|GO:0006614|GO:0019083|GO:0022627|GO:0042254|GO:0042274|GO:0042788|GO:0098556	miR-4494		15.7793	15.8532	15.7047	15.2824	15.811	15.7814	15.808	15.763	15.7679	15.7703	15.3718	15.8003	15.838	15.7988
#N/A			#N/A			#N/A				#N/A			#N/A			#N/A			#N/A				#N/A			38	RPL23	ribosomal protein L23	protein coding	ENSG00000125691	9349	03010	GO:0000122|GO:0000184|GO:0001223|GO:0005515|GO:0005654|GO:0005730|GO:0005737|GO:0005829|GO:0006413|GO:0006614|GO:0008284|GO:0010628|GO:0019083|GO:0031625|GO:0032986|GO:0032991|GO:0050821|GO:0071157|GO:0071158|GO:0072717|GO:1901798|GO:1904667|GO:1990948|GO:2000059		UTP15|WDR43	15.7932	15.7539	15.6315	15.565	15.6629	15.7671	15.7251	15.7582	15.7557	15.7976	15.7077	15.7636	15.838	15.678
#N/A			#N/A			#N/A				#N/A			#N/A			#N/A			#N/A				#N/A			39	RPS13	ribosomal protein S13	protein coding	ENSG00000110700	6207	03010	GO:0000184|GO:0003729|GO:0005515|GO:0005634|GO:0005654|GO:0005730|GO:0005829|GO:0006412|GO:0006413|GO:0006614|GO:0014069|GO:0019083|GO:0022627|GO:0033119|GO:0048027			15.8471	15.7997	15.6653	15.6636	15.6752	15.7573	15.6747	15.8356	15.7571	15.7296	15.5621	15.746	15.6974	15.6891
#N/A			#N/A			#N/A				#N/A			#N/A			#N/A			#N/A				#N/A			40	PQLC2	PQ loop repeat containing 2	protein coding	ENSG00000040487	54896		GO:0005765|GO:0015174|GO:0015181|GO:0015189|GO:0015809|GO:0015819|GO:0031301|GO:0043231|GO:0055085|GO:0080144	miR-1231|miR-1910-3p|miR-302e|miR-4500|miR-6511a-5p|miR-660-3p|miR-6778-3p|miR-6799-5p|miR-6825-5p|miR-6852-5p|miR-6879-3p|miR-7109-5p	ING1|ZFYVE1	15.63	15.6641	15.7533	15.8424	15.7542	15.7677	15.7247	15.6528	15.6706	15.8145	15.8638	15.8349	15.6264	15.6008
#N/A			#N/A			#N/A				#N/A			#N/A			#N/A			#N/A				#N/A			41	RPL10A	ribosomal protein L10a	protein coding	ENSG00000198755	4736	03010	GO:0000184|GO:0002181|GO:0005515|GO:0005829|GO:0006413|GO:0006614|GO:0019083|GO:0022625|GO:0042788		EEF1B2	15.7427	15.6702	15.7009	15.4868	15.6479	15.6483	15.7452	15.7574	15.7538	15.6732	15.599	15.5908	15.838	15.7648
#N/A			#N/A			#N/A				#N/A			#N/A			#N/A			#N/A				#N/A			42	ACTB	actin, beta	protein coding	ENSG00000075624	60	04015|04145|04210|04390|04510|04520|04530|04611|04670|04714|04810|04919|04921|04971|05100|05110|05130|05131|05132|05135|05164|05205|05225|05410|05412|05414|05416|05418	GO:0000079|GO:0001738|GO:0005200|GO:0005515|GO:0005634|GO:0005654|GO:0005737|GO:0005829|GO:0005856|GO:0005886|GO:0005911|GO:0005912|GO:0007163|GO:0015629|GO:0016579|GO:0019894|GO:0019901|GO:0022898|GO:0030027|GO:0030957|GO:0032091|GO:0032991|GO:0034329|GO:0034333|GO:0035267|GO:0036464|GO:0038096|GO:0042802|GO:0043296|GO:0045176|GO:0045815|GO:0048013|GO:0048870|GO:0050998|GO:0051621|GO:0051623|GO:…	let-7i-3p|miR-1200|miR-1275|miR-145-5p|miR-153-5p|miR-1915-3p|miR-192-3p|miR-205-5p|miR-3119|miR-329-5p|miR-3613-3p|miR-3614-3p|miR-4325|miR-4328|miR-4441|miR-4651|miR-4665-5p|miR-4697-3p|miR-4699-5p|miR-4716-3p|miR-513c-5p|miR-514b-5p|miR-5195-3p|miR-548aa|miR-548ap-3p|miR-548t-3p|miR-608|miR-6764-5p|miR-6772-5p|miR-6794-5p|miR-6843-3p|miR-6848-3p|miR-6872-3p|miR-7-1-3p|miR-7-2-3p|miR-7856-5p|mi…	CANX|CLIC4|COPA|DDX42|DEDD|ERF|FBXO9|HGS|KBTBD2|NCSTN|PDLIM7|RB1|RELA|RXRB|SFRS1|SHC1|SP4|SREBF2|WDR1	15.7309	15.7769	15.7202	15.8009	15.7558	15.7265	15.6736	15.6994	15.7223	15.7195	15.7037	15.8387	15.5506	15.5733
#N/A			#N/A			#N/A				#N/A			#N/A			#N/A			#N/A				#N/A			43	Hs.534404		(NA)							15.6602	15.7499	15.7195	15.7141	15.7492	15.6006	15.7518	15.74	15.7938	15.6425	15.6775	15.6441	15.838	15.6948
#N/A			#N/A			#N/A				#N/A			#N/A			#N/A			#N/A				#N/A			44	RAN	RAN, member RAS oncogene family	protein coding	ENSG00000132341	5901	03008|03013|05166	GO:0000055|GO:0000056|GO:0000070|GO:0000278|GO:0000287|GO:0003682|GO:0003924|GO:0005515|GO:0005525|GO:0005634|GO:0005635|GO:0005654|GO:0005730|GO:0005737|GO:0005814|GO:0005829|GO:0006259|GO:0006409|GO:0006606|GO:0006611|GO:0007052|GO:0010586|GO:0016032|GO:0019003|GO:0030496|GO:0032092|GO:0032991|GO:0035281|GO:0042307|GO:0042565|GO:0045540|GO:0046039|GO:0046982|GO:0055037|GO:0061015|GO:0075733|GO:…	miR-1184|miR-181a-2-3p|miR-197-3p|miR-3064-3p|miR-324-5p|miR-3913-3p|miR-4262|miR-4274|miR-4418|miR-4427|miR-4645-3p|miR-489-3p|miR-495-3p|miR-509-3-5p|miR-509-5p|miR-5096|miR-513a-5p|miR-5688|miR-6716-5p|miR-6815-5p|miR-6865-5p|miR-802|miR-891a-3p	ANAPC1|APTX|BAZ2B|BOP1|BUB3|CCNB1|CCNB2|CCNF|CDC6|CPSF6|CSTF1|DARS2|DDX55|EEF1E1|EIF2S1|ELAVL1|EXO1|FBXO22|FKBP4|GTF2E2|GTF3C3|H2AFV|H2AFZ|HEATR1|HNRPAB|HNRPF|ILF3|KARS|KLHDC5|KPNA2|MCM4|MCM7|METAP2|MKI67IP|MRPS17|MYC|NCOA1|NOLC1|NONO|NUP37|PA2G4|PDCD11|PES1|PNO1|POLD1|POLR3K|PPP2R1B|PQBP1|PSMD12|PWP1|PWP2|RAE1|RANBP1|RANBP5|RBM12|RBM8A|RFC2|RFC5|RNASEH2A|RPL26L1|RUVBL1|SEH1L|SF3B3|SFPQ|SFRS10|SF…	15.6317	15.666	15.4391	15.5663	15.5004	15.6283	15.591	15.6427	15.6249	15.6283	15.7658	15.6997	15.7529	15.7946
#N/A			#N/A			#N/A				#N/A			#N/A			#N/A			#N/A				#N/A			45	RPL32	ribosomal protein L32	protein coding	ENSG00000144713	6161	03010	GO:0000184|GO:0002181|GO:0005829|GO:0006413|GO:0006614|GO:0019083|GO:0022625|GO:0042788	miR-1266-3p|miR-1273h-5p|miR-149-3p|miR-2467-5p|miR-30b-3p|miR-3688-5p|miR-3689a-3p|miR-3689b-3p|miR-3689c|miR-4419b|miR-4421|miR-4470|miR-4478|miR-4520-3p|miR-4528|miR-4533|miR-4717-3p|miR-4726-3p|miR-4728-5p|miR-519d-5p|miR-5581-3p|miR-561-5p|miR-5699-3p|miR-6077|miR-6779-5p|miR-6780a-5p|miR-6785-5p|miR-6827-5p|miR-6883-5p|miR-6887-3p|miR-6888-3p|miR-7112-3p|miR-7850-5p		15.7239	15.6852	15.6456	15.6132	15.5735	15.6571	15.6777	15.6944	15.6642	15.7307	15.656	15.6763	15.7297	15.6605
#N/A			#N/A			#N/A				#N/A			#N/A			#N/A			#N/A				#N/A			46	RPS3A	ribosomal protein S3A	protein coding	ENSG00000145425	6189	03010	GO:0000184|GO:0005515|GO:0005634|GO:0005654|GO:0005730|GO:0005737|GO:0005783|GO:0005829|GO:0006412|GO:0006413|GO:0006614|GO:0019083|GO:0022627|GO:0043066|GO:0048027|GO:1990904		EIF2A	15.629	15.5693	15.585	15.4915	15.552	15.6069	15.6681	15.6701	15.6653	15.6291	15.5646	15.5545	15.6861	15.6827
#N/A			#N/A			#N/A				#N/A			#N/A			#N/A			#N/A				#N/A			47	RPS6	ribosomal protein S6	protein coding	ENSG00000137154	6194	01521|03010|04066|04150|04151|04371|04714|04910|05205	GO:0000184|GO:0005515|GO:0005634|GO:0005654|GO:0005730|GO:0005783|GO:0005829|GO:0006364|GO:0006412|GO:0006413|GO:0006614|GO:0015935|GO:0019083|GO:0019901|GO:0022627|GO:0030425|GO:0031929|GO:0036464|GO:0042274|GO:0042593|GO:0043065|GO:0044297|GO:1990904		APEX1|DDX10|EEF1B2|EIF3M|NLE1|SMARCC1|SSRP1|TCEA1|XRCC6	15.8195	15.7434	15.5005	15.486	15.5762	15.6715	15.6646	15.6788	15.6508	15.6599	15.6777	15.7243	15.838	15.7765
#N/A			#N/A			#N/A				#N/A			#N/A			#N/A			#N/A				#N/A			48	RPLP1	ribosomal protein, large, P1	protein coding	ENSG00000137818	6176	03010	GO:0000184|GO:0003735|GO:0005515|GO:0005829|GO:0006413|GO:0006614|GO:0019083|GO:0022625		ADARB1|MBD6|NARG1|PWWP2B|SCT|TRIM24|ZNF423|ZNF771	15.6241	15.6624	15.6842	15.7507	15.7483	15.7059	15.7009	15.5472	15.7371	15.7927	15.7313	15.8273	15.5112	15.7329
#N/A			#N/A			#N/A				#N/A			#N/A			#N/A			#N/A				#N/A			49	HSPD1	heat shock 60kDa protein 1 (chaperonin)	protein coding	ENSG00000144381	3329	03018|04940|05134|05152	GO:0001530|GO:0002039|GO:0002368|GO:0002755|GO:0002842|GO:0003688|GO:0003697|GO:0003725|GO:0005515|GO:0005615|GO:0005737|GO:0005739|GO:0005743|GO:0005759|GO:0005769|GO:0005829|GO:0005886|GO:0005905|GO:0006357|GO:0006458|GO:0006919|GO:0006986|GO:0008035|GO:0009409|GO:0009986|GO:0016887|GO:0019899|GO:0030135|GO:0030141|GO:0031625|GO:0032727|GO:0032729|GO:0032733|GO:0032735|GO:0032755|GO:0032991|GO:…	let-7c-3p|miR-1-3p|miR-146a-3p|miR-206|miR-27a-3p|miR-27b-3p|miR-3130-5p|miR-3157-5p|miR-3194-5p|miR-323b-5p|miR-3622b-5p|miR-3682-5p|miR-3915|miR-3928-3p|miR-410-5p|miR-4276|miR-4456|miR-4482-5p|miR-4670-3p|miR-4684-5p|miR-4710|miR-487a-5p|miR-487b-5p|miR-494-5p|miR-545-5p|miR-613|miR-6505-3p|miR-6512-5p|miR-6755-3p|miR-6762-3p|miR-6806-5p|miR-6849-3p|miR-6853-3p|miR-6858-3p|miR-7855-5p|miR-8057…	ASPH|BUB3|CANX|CKAP5|DDB1|DDX10|DDX19A|EEF1E1|EIF4A3|EML4|FBXO22|FUSIP1|GTF3C2|KLHDC1|MKI67IP|MSH6|NONO|PDCD11|PPP2R1B|PRPF40A|PRPF4|PSMD10|PTBP1|RBBP4|RBBP7|RFC5|SEC23IP|SFRS1|STIP1|SUPT16H|TFAM|TRIM27|TTC26|WDR12|WDSOF1|XRCC5|XRCC6|XRN2|ZNF207|ZNF596	15.6201	15.5274	15.6258	15.6042	15.5912	15.5857	15.6775	15.5463	15.7014	15.72	15.6201	15.6577	15.7331	15.6315
#N/A			#N/A			#N/A				#N/A			#N/A			#N/A			#N/A				#N/A			50	RPS19	ribosomal protein S19	protein coding	ENSG00000105372	6223	03010	GO:0000028|GO:0000184|GO:0000462|GO:0002548|GO:0005515|GO:0005654|GO:0005730|GO:0005737|GO:0005829|GO:0005840|GO:0006364|GO:0006412|GO:0006413|GO:0006614|GO:0007000|GO:0009991|GO:0014069|GO:0017134|GO:0019083|GO:0019901|GO:0022627|GO:0030218|GO:0030490|GO:0031640|GO:0042274|GO:0042802|GO:0050829|GO:0051272|GO:0060265|GO:0060266|GO:0061844		ACBD6|APTX|BUB3|CCNB2|CDC20|CPSF6|FBXO5|GTF2E2|GTF3C2|H2AFZ|HNRPF|INVS|KPNA2|LIG1|MCM7|MSH6|NLE1|NOC4L|NONO|PTBP1|PWP1|RANBP1|RFC5|RNASEH2A|RPL23A|RPL26L1|SMARCC1|SNRPA|SSRP1|WDR18|ZBTB16|ZNF207	15.7655	15.7313	15.6561	15.677	15.6307	15.6309	15.6068	15.7007	15.669	15.6474	15.5999	15.6223	15.7575	15.7144
#N/A			#N/A			#N/A				#N/A			#N/A			#N/A			#N/A				#N/A			51	ATP5E	ATP synthase, H+ transporting, mitochondrial F1 complex, epsilon subunit	protein coding	ENSG00000124172	514	00190|01100|04714|05010|05012|05016	GO:0000275|GO:0005515|GO:0005753|GO:0005759|GO:0006754|GO:0042407|GO:0042776	miR-412-3p|miR-4769-3p|miR-498|miR-6754-3p|miR-6817-5p	FOXK2	15.6575	15.7051	15.6685	15.7012	15.6401	15.7146	15.6717	15.6114	15.6627	15.7448	15.7434	15.803	15.5864	15.6213
#N/A			#N/A			#N/A				#N/A			#N/A			#N/A			#N/A				#N/A			52	Hs.253260		(NA)							15.5123	15.5495	15.64	15.7492	15.5372	15.6141	15.6845	15.452	15.6833	15.7415	15.7633	15.6549	15.5434	15.6148
#N/A			#N/A			#N/A				#N/A			#N/A			#N/A			#N/A				#N/A			53	A_24_P551842		(NA)							15.7202	15.8951	15.7503	15.8437	15.8224	15.6145	15.7683	15.6249	15.6356	15.5067	15.7307	15.6283	15.3607	15.4333
#N/A			#N/A			#N/A				#N/A			#N/A			#N/A			#N/A				#N/A			54	FTH1	ferritin, heavy polypeptide 1	protein coding	ENSG00000167996	2495	04216|04217|04978	GO:0005515|GO:0005576|GO:0005829|GO:0006879|GO:0006880|GO:0006955|GO:0008043|GO:0008285|GO:0043312|GO:0044754|GO:0048147|GO:1904724|GO:1904813	miR-150-3p|miR-3133|miR-3168|miR-4261|miR-4499|miR-4511|miR-4724-5p|miR-5579-5p|miR-6890-3p		15.626	15.6632	15.6121	15.7462	15.6518	15.7458	15.6874	15.6898	15.6627	15.8176	15.6404	15.7412	15.602	15.7599
#N/A			#N/A			#N/A				#N/A			#N/A			#N/A			#N/A				#N/A			55	NPM1	nucleophosmin (nucleolar phosphoprotein B23, numatrin)	protein coding					miR-1-5p|miR-182-5p|miR-200b-3p|miR-200c-3p|miR-20a-3p|miR-3153|miR-3646|miR-3690|miR-3927-5p|miR-429|miR-4520-2-3p|miR-4528|miR-4638-3p|miR-4682|miR-4729|miR-488-5p|miR-490-3p|miR-543|miR-548aa|miR-548ae-3p|miR-548ah-3p|miR-548aj-3p|miR-548am-3p|miR-548ap-3p|miR-548aq-3p|miR-548j-3p|miR-548t-3p|miR-548x-3p|miR-5584-5p|miR-5680|miR-587|miR-619-3p|miR-6733-5p|miR-6739-5p|miR-676-3p|miR-6880-5p|miR…	ANAPC1|APEX2|BUB3|C20orf194|C8orf76|CCNB2|CCNC|CSTF2|DDX10|DDX11|DDX18|DDX46|DDX55|DUSP12|ECT2|EIF2S1|EIF4A3|FBXL7|FBXO5|GPR155|GTF2E2|HEATR1|HMG4L|HNRPF|ISG20L2|LIG1|MCM3|MCM5|MCM7|MKI67IP|MSH2|MYBL2|MYC|NCL|NLE1|NOC4L|NONO|PABPC1|PABPC3|POLD1|PRPF4|PWP1|QKI|RANBP1|RBM8A|RECQL4|RFC5|RNASEH2A|RUVBL2|SCYE1|SFRS3|SFRS7|SFRS9|SMARCC1|SMARCE1|SNRPA|SRP72|SSRP1|SUPT16H|TCEA1|TMEM68|TRMT1|UTP18|WDR4|WD…	15.6518	15.5862	15.6991	15.6244	15.6202	15.6244	15.6328	15.4591	15.6309	15.7178	15.5957	15.6916	15.7186	15.4631
#N/A			#N/A			#N/A				#N/A			#N/A			#N/A			#N/A				#N/A			56	Hs.269592		(NA)							15.4973	15.4931	15.8203	15.7925	15.625	15.669	15.6874	15.5321	15.6955	15.8345	15.8325	15.8118	15.494	15.7128
#N/A			#N/A			#N/A				#N/A			#N/A			#N/A			#N/A				#N/A			57	RPLP0	ribosomal protein, large, P0	protein coding	ENSG00000089157	6175	03010	GO:0000184|GO:0003735|GO:0005515|GO:0005634|GO:0005737|GO:0005783|GO:0005829|GO:0006413|GO:0006614|GO:0014069|GO:0019083|GO:0022625|GO:0035722|GO:0036464|GO:0098794|GO:1990904		ANAPC1|APEX1|EEF1B2|EEF1G|EIF3M|MCM7|NUP37|RANBP1|RPS4X|RUVBL2|SSRP1|XRCC6|ZNRD1	15.7461	15.6695	15.6456	15.5803	15.5822	15.5485	15.7024	15.5932	15.6606	15.4313	15.5466	15.4448	15.838	15.5669
#N/A			#N/A			#N/A				#N/A			#N/A			#N/A			#N/A				#N/A			58	RPS26	ribosomal protein S26	protein coding	ENSG00000197728	6231	03010	GO:0000184|GO:0002181|GO:0003729|GO:0005515|GO:0005654|GO:0005829|GO:0006412|GO:0006413|GO:0006614|GO:0019083|GO:0022627|GO:0033119|GO:0042788|GO:0098556			15.6948	15.7024	15.4854	15.6192	15.6182	15.762	15.6917	15.7473	15.7047	15.6839	15.7283	15.7026	15.6457	15.7628
#N/A			#N/A			#N/A				#N/A			#N/A			#N/A			#N/A				#N/A			59	SNAR-D	small ILF3/NF90-associated RNA D	other ncRNA							15.8393	15.7181	15.8965	15.8203	15.8291	15.8156	15.8107	15.7649	15.8136	15.9101	15.8041	15.9199	15.4954	15.5303
#N/A			#N/A			#N/A				#N/A			#N/A			#N/A			#N/A				#N/A			60	Hs.631499		(NA)							15.539	15.6556	15.6595	15.8136	15.7559	15.7162	15.7412	15.6374	15.6672	15.6993	15.6573	15.7309	15.1954	15.6652
#N/A			#N/A			#N/A				#N/A			#N/A			#N/A			#N/A				#N/A			61	Hs.197320		(NA)							15.6714	15.9196	15.7547	15.9051	15.8014	15.6551	15.695	15.7917	15.726	15.5205	15.6011	15.4437	14.9195	15.3748
#N/A			#N/A			#N/A				#N/A			#N/A			#N/A			#N/A				#N/A			62	Hs.528050		(NA)							15.6652	15.9247	15.7814	15.9567	15.8311	15.712	15.673	15.822	15.7467	15.7099	15.6149	15.6576	15.0968	15.5801
#N/A			#N/A			#N/A				#N/A			#N/A			#N/A			#N/A				#N/A			63	RPS17	ribosomal protein S17	protein coding	ENSG00000278229	6218	03010	GO:0000184|GO:0005654|GO:0005829|GO:0006364|GO:0006412|GO:0006413|GO:0006614|GO:0019083|GO:0022627|GO:0034101|GO:0042274		RPS3	15.8352	15.6928	15.5098	15.4605	15.5218	15.6029	15.5939	15.6642	15.6026	15.6749	15.6339	15.6975	15.838	15.6279
#N/A			#N/A			#N/A				#N/A			#N/A			#N/A			#N/A				#N/A			64	RPS4X	ribosomal protein S4, X-linked	protein coding	ENSG00000198034	6191	03010	GO:0000184|GO:0003735|GO:0005515|GO:0005654|GO:0005829|GO:0005844|GO:0006412|GO:0006413|GO:0006614|GO:0007275|GO:0008284|GO:0015935|GO:0019083|GO:0022627|GO:0036464|GO:0045727|GO:1990904			15.831	15.7538	15.5982	15.3746	15.5221	15.5718	15.5759	15.6436	15.6181	15.5327	15.1854	15.5058	15.838	15.5427
#N/A			#N/A			#N/A				#N/A			#N/A			#N/A			#N/A				#N/A			65	UBC	ubiquitin C	protein coding	ENSG00000150991	7316	03320	GO:0000122|GO:0000187|GO:0000209|GO:0000715|GO:0000717|GO:0002020|GO:0002755|GO:0002756|GO:0005515|GO:0005654|GO:0005741|GO:0005789|GO:0005829|GO:0005886|GO:0006283|GO:0006294|GO:0006296|GO:0006297|GO:0006625|GO:0007179|GO:0007249|GO:0007254|GO:0010008|GO:0016055|GO:0016197|GO:0016567|GO:0016579|GO:0019058|GO:0019068|GO:0019221|GO:0019985|GO:0030512|GO:0030666|GO:0031145|GO:0033683|GO:0035666|GO:…			15.5584	15.5871	15.6561	15.6228	15.563	15.5688	15.5487	15.469	15.5279	15.7008	15.5368	15.6392	15.5672	15.5759
#N/A			#N/A			#N/A				#N/A			#N/A			#N/A			#N/A				#N/A			66	TSR1	TSR1, 20S rRNA accumulation, homolog (S. cerevisiae)	protein coding	ENSG00000167721	55720		GO:0005515|GO:0005654|GO:0005730|GO:0005829	miR-10b-3p|miR-1207-3p|miR-1262|miR-128-3p|miR-138-5p|miR-216a-3p|miR-2355-5p|miR-3133|miR-3176|miR-338-3p|miR-3605-5p|miR-361-5p|miR-3649|miR-3675-5p|miR-3681-3p|miR-374a-3p|miR-384|miR-3922-3p|miR-3929|miR-431-5p|miR-4310|miR-4419b|miR-4478|miR-4529-3p|miR-4539|miR-4652-3p|miR-4691-5p|miR-4701-3p|miR-4742-5p|miR-5089-5p|miR-5093|miR-548ao-5p|miR-548ax|miR-5586-5p|miR-6511b-5p|miR-659-5p|miR-673…	BAZ2B|BOP1|BRIP1|CBLL1|CCNA2|CDC6|DDX19A|EIF3M|EPRS|FBXO22|HEATR2|HMGA1|ILF3|INVS|IPO11|KARS|MCM4|MKI67IP|NARG1|NAT13|NEDD1|NUFIP1|PDCD11|PFDN4|POLD1|PSMD11|PSME4|RANBP5|RFC2|RNASEH1|RNF126|RNGTT|RPA1|RPAP3|RUVBL1|SEH1L|SSBP1|SSRP1|SYNCRIP|TCTN2|TFAM|THOC4|UTP15|VARS|WDHD1|WDR36|WDR5|WDR77|XRN2|YBX1|ZMAT1|ZNF146|ZNF611	15.4729	15.5965	15.6334	15.7924	15.695	15.7189	15.7223	15.6209	15.7103	15.71	15.6809	15.7448	15.5222	15.6254
#N/A			#N/A			#N/A				#N/A			#N/A			#N/A			#N/A				#N/A			67	A_33_P3228988		(NA)							15.529	15.5369	15.5648	15.6942	15.6427	15.6049	15.6621	15.4206	15.5361	15.6616	15.7355	15.6418	15.4647	15.5231
#N/A			#N/A			#N/A				#N/A			#N/A			#N/A			#N/A				#N/A			68	RPL8	ribosomal protein L8	protein coding	ENSG00000161016	6132	03010	GO:0000184|GO:0002181|GO:0005515|GO:0005829|GO:0006413|GO:0006614|GO:0014069|GO:0019083|GO:0022625|GO:0042788|GO:0098794		NCL|PABPC1|RPS3|SFRS9|TRIM28|WDR74|XRCC6	15.707	15.6813	15.6339	15.6615	15.5344	15.6661	15.6202	15.6594	15.6123	15.4858	15.5791	15.4842	15.7078	15.6273
#N/A			#N/A			#N/A				#N/A			#N/A			#N/A			#N/A				#N/A			69	RPS8	ribosomal protein S8	protein coding	ENSG00000142937	6202	03010	GO:0000184|GO:0005515|GO:0005654|GO:0005783|GO:0005829|GO:0006412|GO:0006413|GO:0006614|GO:0019083|GO:0022627|GO:1990904		GNB2L1|RPS3	15.541	15.5807	15.5211	15.5691	15.5257	15.5987	15.6249	15.5508	15.6873	15.644	15.6239	15.5574	15.6057	15.5844
#N/A			#N/A			#N/A				#N/A			#N/A			#N/A			#N/A				#N/A			70	RPL37A	ribosomal protein L37a	protein coding	ENSG00000197756	6168	03010	GO:0000184|GO:0005515|GO:0005829|GO:0006413|GO:0006614|GO:0019083			15.6287	15.5147	15.6596	15.5746	15.6102	15.5543	15.5765	15.674	15.6869	15.6591	15.5673	15.5467	15.3934	15.6476
#N/A			#N/A			#N/A				#N/A			#N/A			#N/A			#N/A				#N/A			71	A_33_P3270581		(NA)							15.5991	15.6394	15.7024	15.6569	15.5927	15.5627	15.5762	15.6469	15.492	15.5404	15.5573	15.4179	15.6343	15.6326
#N/A			#N/A			#N/A				#N/A			#N/A			#N/A			#N/A				#N/A			72	RPS16	ribosomal protein S16	protein coding	ENSG00000105193	6217	03010	GO:0000184|GO:0003723|GO:0005515|GO:0005654|GO:0005829|GO:0006364|GO:0006412|GO:0006413|GO:0006614|GO:0019083|GO:0022627|GO:0042274		EEF1B2|EIF3M|LGTN	15.6767	15.6316	15.516	15.4075	15.5354	15.4661	15.5483	15.6169	15.5462	15.4585	15.4403	15.5301	15.838	15.4996
#N/A			#N/A			#N/A				#N/A			#N/A			#N/A			#N/A				#N/A			73	A_23_P336854		(NA)							15.7084	15.638	15.6266	15.5445	15.4387	15.5581	15.53	15.7125	15.6671	15.6456	15.4446	15.5896	15.6516	15.4068
#N/A			#N/A			#N/A				#N/A			#N/A			#N/A			#N/A				#N/A			74	RPS20	ribosomal protein S20	protein coding	ENSG00000008988	6224	03010	GO:0000184|GO:0005515|GO:0005654|GO:0005829|GO:0006412|GO:0006413|GO:0006614|GO:0019083|GO:0022627	miR-3184-3p|miR-3622a-3p|miR-3622b-3p|miR-4670-3p|miR-548aa|miR-548ac|miR-548ap-3p|miR-548bb-3p|miR-548d-3p|miR-548h-3p|miR-548t-3p|miR-548z|miR-5591-3p|miR-7852-3p		15.5801	15.5032	15.6134	15.4439	15.5556	15.5434	15.6245	15.5436	15.6313	15.587	15.651	15.5837	15.6781	15.6203
#N/A			#N/A			#N/A				#N/A			#N/A			#N/A			#N/A				#N/A			75	Hs.591538		(NA)							15.5566	15.7599	15.6821	15.8404	15.7356	15.6918	15.7334	15.604	15.6322	15.5886	15.5697	15.5393	15.303	15.5325
#N/A			#N/A			#N/A				#N/A			#N/A			#N/A			#N/A				#N/A			76	RPL36A	ribosomal protein L36a	protein coding	ENSG00000241343	6173	03010	GO:0000184|GO:0002181|GO:0003735|GO:0005515|GO:0005783|GO:0005829|GO:0005886|GO:0006413|GO:0006614|GO:0019083|GO:0022625|GO:0042788	miR-3120-3p|miR-3616-5p|miR-4293|miR-573|miR-624-5p|miR-6867-3p	DDX11|DDX55|EIF3M|FBXO22|GNB2L1|ILF3|NONO|PA2G4|PCBP2|RPS23|SFRS9|SMARCC1|SSRP1|TRIM28|ZNF598	15.5819	15.4842	15.4898	15.4015	15.4685	15.5303	15.5708	15.5148	15.5544	15.5856	15.4462	15.5468	15.4305	15.5408
#N/A			#N/A			#N/A				#N/A			#N/A			#N/A			#N/A				#N/A			77	RPL38	ribosomal protein L38	protein coding	ENSG00000172809	6169	03010	GO:0000184|GO:0002181|GO:0003723|GO:0005515|GO:0005829|GO:0006413|GO:0006614|GO:0014069|GO:0019083|GO:0022625|GO:0042788		CDC5L|H3F3A|RPL23A	15.571	15.5203	15.5561	15.5295	15.5423	15.6158	15.5996	15.5367	15.6163	15.6602	15.5825	15.6679	15.5611	15.6765
#N/A			#N/A			#N/A				#N/A			#N/A			#N/A			#N/A				#N/A			78	RPL11	ribosomal protein L11	protein coding	ENSG00000142676	6135	03010	GO:0000027|GO:0000184|GO:0002181|GO:0005515|GO:0005654|GO:0005730|GO:0005737|GO:0005829|GO:0006364|GO:0006413|GO:0006605|GO:0006614|GO:0008097|GO:0010628|GO:0019083|GO:0022625|GO:0031625|GO:0032092|GO:0032435|GO:0032991|GO:0034504|GO:0042273|GO:0042788|GO:0050821|GO:1901796|GO:1904667|GO:1990948|GO:2000059|GO:2000435			15.61	15.6423	15.5469	15.4685	15.4585	15.5909	15.5177	15.5936	15.6135	15.5318	15.4561	15.5598	15.838	15.6927
#N/A			#N/A			#N/A				#N/A			#N/A			#N/A			#N/A				#N/A			79	RPL12	ribosomal protein L12	protein coding	ENSG00000197958	6136	03010	GO:0000184|GO:0005515|GO:0005829|GO:0006413|GO:0006614|GO:0014069|GO:0019083		EEF1B2|RPS3	15.6557	15.5839	15.6833	15.4911	15.6244	15.6039	15.5908	15.537	15.6647	15.5602	15.6566	15.6498	15.607	15.5181
#N/A			#N/A			#N/A				#N/A			#N/A			#N/A			#N/A				#N/A			80	RPL5	ribosomal protein L5	protein coding						EEF1B2|EIF3M|MTF2|NCL|PABPC1|RPS3	15.661	15.5868	15.5645	15.3761	15.5374	15.585	15.5455	15.4858	15.5757	15.529	15.3779	15.616	15.6841	15.4072
#N/A			#N/A			#N/A				#N/A			#N/A			#N/A			#N/A				#N/A			81	RPLP2	ribosomal protein, large, P2	protein coding	ENSG00000177600	6181	03010	GO:0000184|GO:0003735|GO:0005515|GO:0005829|GO:0006413|GO:0006614|GO:0019083|GO:0022625		CIZ1|KHSRP|RPL23A	15.528	15.5175	15.5998	15.5463	15.5525	15.5422	15.5931	15.5846	15.5415	15.5051	15.4651	15.4847	15.6902	15.5718
#N/A			#N/A			#N/A				#N/A			#N/A			TFE3(969)	TFE3(1514)		#N/A				#N/A			82	RNA28S5	RNA, 28S ribosomal 5	other ncRNA							15.9603	15.9941	15.9923	15.9938	15.998	15.9879	15.9969	15.9812	15.9727	15.9871	15.9643	15.9199	14.6416	15.9401
#N/A			#N/A			#N/A				#N/A			#N/A			#N/A			#N/A				#N/A			83	HINT1	histidine triad nucleotide binding protein 1	protein coding	ENSG00000169567	3094		GO:0000118|GO:0005080|GO:0005515|GO:0005654|GO:0005829|GO:0005856|GO:0005886|GO:0006355|GO:0007165|GO:0009154|GO:0016787|GO:0072332	miR-4317|miR-4672|miR-4742-5p|miR-4774-3p|miR-511-5p|miR-5197-3p|miR-6768-5p	COPS4|COPS5|DDX1|GNB5|RANBP1|RFC5|RPL23A|RUVBL2|SIVA1|TFE3	15.6444	15.6059	15.5262	15.3869	15.5594	15.5161	15.5687	15.4247	15.5567	15.5504	15.7791	15.7051	15.739	15.5663
#N/A			#N/A			#N/A				#N/A			#N/A			#N/A			#N/A				#N/A			84	A_33_P3299436		(NA)							15.5082	15.5882	15.5719	15.6879	15.6039	15.6281	15.5926	15.6113	15.6406	15.5646	15.5086	15.4827	15.5262	15.5691
#N/A			#N/A			#N/A				#N/A			#N/A			#N/A			#N/A				#N/A			85	A_21_P0013757		(NA)							15.6648	15.674	15.6081	15.8733	15.6055	15.7173	15.726	15.656	15.5962	15.6058	15.7637	15.8255	15.4449	15.5265
#N/A			#N/A			#N/A				#N/A			#N/A			#N/A			#N/A				#N/A			86	RPL27	ribosomal protein L27	protein coding	ENSG00000131469	6155	03010	GO:0000184|GO:0003735|GO:0005515|GO:0005829|GO:0005840|GO:0006364|GO:0006413|GO:0006614|GO:0019083|GO:0098556|GO:1990904			15.6306	15.5145	15.5321	15.4313	15.4997	15.5756	15.5457	15.5971	15.5866	15.558	15.5312	15.4585	15.7395	15.5574
#N/A			#N/A			#N/A				#N/A			#N/A			#N/A			#N/A				#N/A			87	HSPE1	heat shock 10kDa protein 1	protein coding	ENSG00000115541	3336		GO:0005515|GO:0005739|GO:0006457|GO:0006986|GO:0051087	miR-101-5p|miR-3688-3p|miR-4261|miR-4311|miR-4496|miR-539-5p|miR-5583-3p|miR-6830-5p|miR-8076|miR-944|miR-96-3p	CSTF1|FBXO22|FOXJ2|MCM4|MKI67IP|NCBP2|NUFIP1|RPL26L1|SFRS2|SSBP1|UTP15	15.4837	15.4021	15.5665	15.5767	15.5406	15.614	15.6013	15.4646	15.6271	15.3915	15.5727	15.5089	15.5073	15.5198
#N/A			#N/A			#N/A				#N/A			#N/A			#N/A			#N/A				#N/A			88	LDHB	lactate dehydrogenase B	pseudogene	ENSG00000111716	3945	00010|00270|00620|00640|01100|04066|04922|05230	GO:0005515|GO:0005737|GO:0005829|GO:0006090|GO:0042802|GO:0045121	miR-1279|miR-130a-5p|miR-23a-3p|miR-23b-3p|miR-23c|miR-3185|miR-330-3p|miR-335-5p|miR-3670|miR-4509|miR-4677-3p|miR-4775		15.6495	15.6231	15.4441	15.4871	15.3909	15.4928	15.4275	15.5726	15.4889	15.5425	15.4334	15.435	15.838	15.5337
#N/A			#N/A			#N/A				#N/A			#N/A			#N/A			#N/A				#N/A			89	TONSL	tonsoku-like, DNA repair protein	protein coding	ENSG00000160949	4796		GO:0000724|GO:0005515|GO:0005654|GO:0016604|GO:0031297|GO:0042393|GO:0042994|GO:0043596	miR-1281|miR-4294|miR-4485-5p|miR-504-3p|miR-5095|miR-6778-3p|miR-92a-2-5p		15.3227	15.4638	15.6425	15.7964	15.5937	15.6446	15.6355	15.4361	15.7013	15.7039	15.708	15.6139	15.4021	15.56
#N/A			#N/A			#N/A				#N/A			#N/A			#N/A			#N/A				#N/A			90	SLC35E4	solute carrier family 35, member E4	protein coding	ENSG00000100036	339665		GO:0005515	miR-1207-5p|miR-1271-5p|miR-361-3p|miR-4316|miR-4459|miR-4476|miR-4642|miR-4701-5p|miR-4710|miR-4715-5p|miR-4763-3p|miR-588|miR-6778-3p|miR-6827-5p|miR-6876-5p|miR-6886-3p|miR-711|miR-96-5p		15.5711	15.4715	15.5948	15.6463	15.6241	15.5216	15.5625	15.2966	15.5053	15.5655	15.7421	15.6375	15.4868	15.4395
#N/A			#N/A			#N/A				#N/A			#N/A			#N/A			#N/A				#N/A			91	PTK6	protein tyrosine kinase 6	protein coding	ENSG00000101213	5753		GO:0001726|GO:0004713|GO:0004715|GO:0005515|GO:0005634|GO:0005654|GO:0005737|GO:0005829|GO:0005886|GO:0006468|GO:0007260|GO:0009968|GO:0010976|GO:0016477|GO:0016604|GO:0038128|GO:0042531|GO:0042802|GO:0045742|GO:0045787|GO:0046777|GO:0061099|GO:0071300	miR-4294|miR-4492|miR-4534|miR-5095|miR-6514-5p|miR-6771-3p|miR-6778-3p|miR-7151-3p|miR-7153-3p|miR-764		15.4569	15.5974	15.5916	15.7451	15.5577	15.6601	15.5898	15.4005	15.5665	15.7106	15.6897	15.7135	15.3782	15.3798
#N/A			#N/A			#N/A				#N/A			#N/A			#N/A			#N/A				#N/A			92	SNAR-H	small ILF3/NF90-associated RNA H	other ncRNA							15.8648	15.7013	15.8702	15.7158	15.8137	15.6866	15.6747	15.6555	15.7003	15.8447	15.6776	15.8483	15.38	15.3711
#N/A			#N/A			#N/A				#N/A			#N/A			#N/A			#N/A				#N/A			93	A_33_P3352407		(NA)							15.423	15.3938	15.6373	15.4234	15.4009	15.5213	15.5119	15.3468	15.3996	15.5922	15.4418	15.3665	15.7365	15.4147
#N/A			#N/A			#N/A				#N/A			#N/A			#N/A			#N/A				#N/A			94	S100A6	S100 calcium binding protein A6	protein coding	ENSG00000197956	6277		GO:0001726|GO:0005509|GO:0005515|GO:0005523|GO:0005634|GO:0005635|GO:0005737|GO:0005829|GO:0005886|GO:0007165|GO:0031234|GO:0042803|GO:0044548|GO:0048306|GO:0048471		FAM129B	15.4761	15.5131	15.6182	15.4952	15.5658	15.4451	15.5467	15.5738	15.6244	15.3786	15.4158	15.3815	15.6608	15.4839
#N/A			#N/A			#N/A				#N/A			#N/A			#N/A			#N/A				#N/A			95	PRDX1	peroxiredoxin 1	protein coding	ENSG00000117450	5052	04146|05146	GO:0001501|GO:0004601|GO:0005515|GO:0005634|GO:0005737|GO:0005829|GO:0008379|GO:0030101|GO:0034599|GO:0042744	miR-1283|miR-3148|miR-3688-3p|miR-4763-5p|miR-647|miR-6848-3p	APTX|BUB3|PSMD14|RAE1|RNASEH2A|WDR4|ZNF207	15.4869	15.5523	15.4534	15.5502	15.4435	15.4026	15.4766	15.4961	15.4214	15.4737	15.4244	15.4329	15.4034	15.4718
#N/A			#N/A			#N/A				#N/A			#N/A			#N/A			#N/A				#N/A			96	A_33_P3354479		(NA)							15.6553	15.6769	15.4624	15.571	15.601	15.5545	15.5104	15.4675	15.4345	15.3577	15.5702	15.5704	15.454	15.4414
#N/A			#N/A			#N/A				#N/A			#N/A			#N/A			#N/A				#N/A			97	A_33_P3315763		(NA)							15.3323	15.4679	15.4769	15.715	15.5474	15.5952	15.5638	15.397	15.5116	15.6356	15.5815	15.6331	15.256	15.5241
#N/A			#N/A			#N/A				#N/A			#N/A			#N/A			#N/A				#N/A			98	RPL39	ribosomal protein L39	protein coding	ENSG00000198918	6170	03010	GO:0000184|GO:0002181|GO:0002227|GO:0003723|GO:0003735|GO:0005615|GO:0005829|GO:0006412|GO:0006413|GO:0006614|GO:0019083|GO:0019731|GO:0022625|GO:0042788|GO:0050830|GO:0061844	miR-10b-3p|miR-1245b-5p|miR-1324|miR-3142|miR-5189-3p|miR-6512-3p|miR-6720-5p		15.587	15.5534	15.3456	15.3512	15.467	15.4649	15.494	15.5285	15.5216	15.3517	15.3734	15.4835	15.4274	15.4258
#N/A			#N/A			#N/A				#N/A			#N/A			#N/A			#N/A				#N/A			99	A_24_P204144		(NA)							15.4969	15.6242	15.5554	15.4825	15.4205	15.4531	15.4124	15.6199	15.4737	15.4158	15.2855	15.2943	15.4283	15.4345
#N/A			#N/A			#N/A				#N/A			#N/A			#N/A			#N/A				#N/A			100	A_24_P58881		(NA)							15.5351	15.4052	15.4342	15.488	15.4408	15.473	15.4133	15.3721	15.4401	15.4875	15.3368	15.5372	15.3794	15.4142
#N/A			#N/A			#N/A				#N/A			#N/A			#N/A			#N/A				#N/A			101	RPS25	ribosomal protein S25	protein coding	ENSG00000118181	6230	03010	GO:0000184|GO:0005515|GO:0005634|GO:0005654|GO:0005730|GO:0005829|GO:0005840|GO:0006412|GO:0006413|GO:0006614|GO:0014069|GO:0019083|GO:0022627			15.5267	15.5246	15.3516	15.2638	15.3318	15.3773	15.3356	15.4138	15.3863	15.3449	15.3931	15.4229	15.5634	15.543
#N/A			#N/A			#N/A				#N/A			#N/A			#N/A			#N/A				#N/A			102	A_33_P3351529		(NA)							15.311	15.4443	15.4085	15.4614	15.4718	15.5443	15.4545	15.318	15.4767	15.5578	15.4594	15.5545	15.26	15.5264
#N/A			#N/A			#N/A				#N/A			#N/A			#N/A			#N/A				#N/A			103	RPS10	ribosomal protein S10	protein coding	ENSG00000124614	6204	03010	GO:0000184|GO:0005515|GO:0005654|GO:0005730|GO:0005829|GO:0006412|GO:0006413|GO:0006614|GO:0019083|GO:0022627		DDB1|DDX11|DDX55|EEF1B2|FBXO22|MCM3|MCM4|MSH6|NLE1|NONO|PA2G4|PATZ1|PCBP2|RPS23|RPS3|SMARCA4|SMARCC1|SSRP1|TFAM|TRIM27|TRIM28|VARS|XRCC5|XRCC6	15.3187	15.4603	15.5006	15.6609	15.594	15.5978	15.6005	15.4331	15.6207	15.5445	15.4952	15.4986	15.3694	15.4562
#N/A			#N/A			#N/A				#N/A			#N/A			#N/A			#N/A				#N/A			104	Hs.551839		(NA)							15.2341	15.3353	15.4135	15.5351	15.3985	15.4626	15.3897	15.1567	15.3612	15.5335	15.5455	15.6481	15.2405	15.277
#N/A			#N/A			#N/A				#N/A			#N/A			#N/A			#N/A				#N/A			105	GSTP1	glutathione S-transferase pi 1	protein coding	ENSG00000084207	2950	00480|00980|00982|00983|01100|01524|05200|05204|05215|05225|05418	GO:0000302|GO:0004364|GO:0004602|GO:0005504|GO:0005515|GO:0005576|GO:0005737|GO:0005739|GO:0005829|GO:0006469|GO:0006693|GO:0006749|GO:0006805|GO:0007417|GO:0008432|GO:0009890|GO:0010804|GO:0019207|GO:0032691|GO:0032720|GO:0032872|GO:0032873|GO:0032930|GO:0034599|GO:0034774|GO:0035726|GO:0035730|GO:0035731|GO:0043066|GO:0043124|GO:0043312|GO:0043407|GO:0043508|GO:0043651|GO:0048147|GO:0051122|GO:…	miR-4254|miR-4531		15.4004	15.2888	15.364	15.2289	15.284	15.2354	15.2602	15.2779	15.34	15.4314	15.4238	15.3668	15.4078	15.3097
#N/A			#N/A			#N/A				#N/A			#N/A			#N/A			#N/A				#N/A			106	COX6A1	cytochrome c oxidase subunit VIa polypeptide 1	protein coding	ENSG00000111775	1337	00190|01100|04260|04714|04932|05010|05012|05016	GO:0005515|GO:0005739|GO:0005743|GO:0006091|GO:0006123	miR-4792|miR-4799-5p|miR-7152-3p	AFG3L1|C20orf11|E2F4|EEF1G|FAM90A1|FBXL18|LGALS14|NLRP1|NPAS4|RCOR3|RNF170|SHBG|TACSTD2|TRIM65|VAC14	15.2968	15.2448	15.2712	15.4547	15.479	15.2649	15.4284	15.3134	15.3069	15.2357	15.3942	15.3061	15.1935	15.3802
#N/A			#N/A			#N/A				#N/A			#N/A			#N/A			#N/A				#N/A			107	RPL31	ribosomal protein L31	protein coding	ENSG00000071082	6160	03010	GO:0000184|GO:0002181|GO:0005515|GO:0005829|GO:0006413|GO:0006614|GO:0019083|GO:0022625|GO:0042788		EEF1B2	15.41	15.3267	15.2746	15.4509	15.371	15.3691	15.4805	15.2823	14.9087	15.2165	15.4768	15.5965	15.0908	15.3107
#N/A			#N/A			#N/A				#N/A			#N/A			#N/A			#N/A				#N/A			108	XRCC6	X-ray repair complementing defective repair in Chinese hamster cells 6	protein coding	ENSG00000196419	2547	03450	GO:0000723|GO:0000783|GO:0000976|GO:0002218|GO:0005515|GO:0005576|GO:0005634|GO:0005654|GO:0005667|GO:0005730|GO:0005829|GO:0006266|GO:0006303|GO:0008022|GO:0030332|GO:0032481|GO:0032991|GO:0032993|GO:0034774|GO:0043312|GO:0043564|GO:0044877|GO:0045621|GO:0045860|GO:0045892|GO:0045893|GO:0045944|GO:0048660|GO:0051575|GO:0070419|GO:0071480|GO:0075713|GO:0097680|GO:1904813	miR-144-3p|miR-2682-5p|miR-3064-5p|miR-3120-3p|miR-34b-5p|miR-449c-5p|miR-4514|miR-4692|miR-506-5p|miR-5088-5p|miR-6504-5p|miR-7109-3p	ABT1|ATAD3A|EIF4A3|HMG4L|HNRPM|NCL|NLE1|PDRG1|PRPF19|QKI|RANBP1|RBM8A|RECQL4|REXO4|RPL8|SMARCA4|SNRPA|SSRP1|THOC3|TOE1|TOMM34|TREX1|WDR74|XRCC5	15.267	15.3502	15.2282	15.1491	15.233	15.3523	15.2849	15.4538	15.298	15.2023	15.1815	15.0761	15.2078	15.3379
#N/A			#N/A			#N/A				#N/A			#N/A			#N/A			#N/A				#N/A			109	A_32_P190488		(NA)							15.3429	15.3128	15.4929	15.4565	15.401	15.3707	15.5508	15.3234	15.5666	15.5302	15.4782	15.4142	15.5177	15.4261
#N/A			#N/A			#N/A				#N/A			#N/A			#N/A			#N/A				#N/A			110	Hs.303653		(NA)							15.3341	15.2802	15.4455	15.5023	15.389	15.2331	15.5069	15.1446	15.3916	15.4505	15.5688	15.3632	15.2493	15.2487
#N/A			#N/A			#N/A				#N/A			#N/A			#N/A			#N/A				#N/A			111	HSP90AA1	heat shock protein 90kDa alpha (cytosolic), class A member 1	protein coding	ENSG00000080824	3320	04141|04151|04217|04612|04621|04657|04659|04914|04915|05132|05200|05215|05418	GO:0000086|GO:0001934|GO:0005515|GO:0005524|GO:0005576|GO:0005634|GO:0005654|GO:0005737|GO:0005829|GO:0005886|GO:0006839|GO:0006898|GO:0007004|GO:0009408|GO:0009409|GO:0010389|GO:0016887|GO:0019221|GO:0021955|GO:0030010|GO:0030235|GO:0030911|GO:0031396|GO:0031625|GO:0032273|GO:0032991|GO:0033138|GO:0034774|GO:0038096|GO:0038128|GO:0042026|GO:0042802|GO:0042803|GO:0042826|GO:0043025|GO:0043202|GO:…	miR-1277-5p|miR-141-5p|miR-155-3p|miR-33b-3p|miR-361-5p|miR-362-5p|miR-374a-3p|miR-3925-5p|miR-411-5p|miR-4288|miR-4463|miR-4682|miR-4724-5p|miR-4742-3p|miR-500b-5p|miR-515-3p|miR-519e-3p|miR-520g-5p|miR-6081|miR-632|miR-656-3p|miR-668-5p|miR-6716-5p|miR-6792-5p|miR-6847-5p|miR-8066|miR-8077		15.3094	15.2861	15.3574	15.3515	15.2887	15.4407	15.3484	15.2099	15.3546	15.4589	15.3354	15.3648	15.267	15.3554
#N/A			#N/A			#N/A				#N/A			#N/A			#N/A			#N/A				#N/A			112	Hs.652837		(NA)							15.22	15.2871	15.4414	15.6052	15.4037	15.4669	15.4231	15.2569	15.3791	15.6034	15.5653	15.5234	15.178	15.4281
#N/A			#N/A			#N/A				#N/A			#N/A			#N/A			#N/A				#N/A			113	RPS15	ribosomal protein S15	protein coding	ENSG00000115268	6209	03010	GO:0000056|GO:0000184|GO:0005515|GO:0005654|GO:0005829|GO:0006364|GO:0006412|GO:0006413|GO:0006614|GO:0019083|GO:0022627|GO:0042274			15.4225	15.4994	15.5475	15.5253	15.4105	15.3597	15.5119	15.4373	15.4879	15.3158	15.3853	15.1526	15.5674	15.3385
#N/A			#N/A			#N/A				#N/A			#N/A			#N/A			#N/A				#N/A			114	FAM74A4	family with sequence similarity 74, member A4	pseudogene	ENSG00000274583						15.2742	15.4113	15.4333	15.6546	15.4776	15.5316	15.4406	15.3351	15.4702	15.5351	15.5198	15.5874	15.1276	15.3364
#N/A			#N/A			#N/A				#N/A			#N/A			#N/A			#N/A				#N/A			115	A_21_P0012940		(NA)							15.418	15.4099	15.3938	15.5429	15.4007	15.4669	15.3439	15.2934	15.366	15.5181	15.494	15.6577	15.3639	15.4215
#N/A			#N/A			#N/A				#N/A			#N/A			#N/A			#N/A				#N/A			116	COX8A	cytochrome c oxidase subunit VIIIA (ubiquitous)	protein coding	ENSG00000176340	1351	00190|01100|04260|04714|04932|05010|05012|05016	GO:0005515|GO:0005743|GO:0006091|GO:0006123	miR-134-5p|miR-298|miR-3118|miR-3121-3p|miR-3144-5p|miR-4492|miR-4498|miR-4716-3p|miR-5001-5p|miR-561-3p|miR-6794-5p|miR-6834-5p|miR-6859-3p|miR-7153-3p|miR-762|miR-7854-3p		15.4604	15.545	15.2861	15.5063	15.4056	15.4773	15.4345	15.551	15.4049	15.1223	15.401	15.1993	15.3437	15.3932
#N/A			#N/A			#N/A				#N/A			#N/A			#N/A			#N/A				#N/A			117	A_33_P3241043		(NA)							15.3799	15.3554	15.5787	15.509	15.4412	15.4837	15.4546	15.2581	15.3946	15.4427	15.5347	15.4154	15.3801	15.3536
#N/A			#N/A			#N/A				#N/A			#N/A			#N/A			#N/A				#N/A			118	GAS5	growth arrest-specific 5 (non-protein coding)	other ncRNA	ENSG00000234741	60674					15.5883	15.4837	15.0779	15.2742	15.2329	15.3104	15.2528	15.3893	15.1515	15.1545	15.294	15.4724	15.2594	15.2301
#N/A			#N/A			#N/A				#N/A			#N/A			#N/A			#N/A				#N/A			119	RPS11	ribosomal protein S11	protein coding	ENSG00000142534	6205	03010	GO:0000184|GO:0005515|GO:0005654|GO:0005829|GO:0006412|GO:0006413|GO:0006614|GO:0019083|GO:0022627		RPL23A	15.3936	15.4436	15.3993	15.3492	15.3628	15.3432	15.3414	15.4352	15.3669	15.1589	15.2513	15.1208	15.7057	15.4103
#N/A			#N/A			#N/A				#N/A			#N/A			#N/A			#N/A				#N/A			120	RPL15	ribosomal protein L15	protein coding	ENSG00000174748	6138	03010	GO:0000184|GO:0005515|GO:0005634|GO:0005829|GO:0005840|GO:0006413|GO:0006614|GO:0019083	miR-1179|miR-1255b-2-3p|miR-134-5p|miR-19a-3p|miR-19b-3p|miR-25-3p|miR-296-3p|miR-3118|miR-3137|miR-3158-5p|miR-3164|miR-32-5p|miR-320a|miR-320b|miR-320c|miR-320d|miR-329-3p|miR-3611|miR-362-3p|miR-363-3p|miR-367-3p|miR-3679-3p|miR-378a-3p|miR-378b|miR-378c|miR-378d|miR-378e|miR-378f|miR-378h|miR-378i|miR-422a|miR-4318|miR-4325|miR-4429|miR-4435|miR-4477a|miR-4499|miR-4520-3p|miR-4691-3p|miR-4762…	RPS11	15.4902	15.5415	15.4123	15.2746	15.2592	15.3223	15.2973	15.3731	15.3058	15.345	15.254	15.2864	15.3886	15.39
#N/A			#N/A			#N/A				#N/A			#N/A			#N/A			#N/A				#N/A			121	UQCRQ	ubiquinol-cytochrome c reductase, complex III subunit VII, 9.5kDa	protein coding	ENSG00000164405	27089	00190|01100|04260|04714|04932|05010|05012|05016	GO:0005739|GO:0005743|GO:0006122	miR-1304-5p|miR-203b-5p|miR-338-5p|miR-371b-5p|miR-373-5p|miR-4266|miR-4443|miR-4478|miR-4640-5p|miR-4726-5p|miR-4727-5p|miR-4732-3p|miR-520a-5p|miR-525-5p|miR-6081|miR-616-5p|miR-642a-3p|miR-642b-3p|miR-663b|miR-6718-5p|miR-6801-3p|miR-6810-3p|miR-6830-3p|miR-6879-3p|miR-7160-5p|miR-758-5p	POLR2I|POLR2L|PPP1R16A|STUB1	15.3952	15.2684	15.2499	15.2899	15.3686	15.3252	15.3405	15.4199	15.3451	15.2925	15.377	15.3091	15.386	15.4789
#N/A			#N/A			#N/A				#N/A			#N/A			#N/A			#N/A				#N/A			122	RPS14	ribosomal protein S14	protein coding	ENSG00000164587	6208	03010	GO:0000028|GO:0000122|GO:0000184|GO:0003723|GO:0005515|GO:0005654|GO:0005730|GO:0005829|GO:0006364|GO:0006412|GO:0006413|GO:0006614|GO:0014069|GO:0019083|GO:0022627|GO:0030218|GO:0030490|GO:0045182|GO:0048027		ANLN|DHX35|GNB2L1|MCM4|NARG1|PATZ1|RBM14|RGS6|RNGTT|RPL23A|SFRS1|TAF4B|UTP18|WHSC1|YOD1	15.391	15.2687	15.3319	15.2753	15.3075	15.3815	15.3976	15.3304	15.3362	15.278	15.2077	15.2991	15.3887	15.4725
#N/A			#N/A			#N/A				#N/A			#N/A			#N/A			#N/A				#N/A			123	EXOSC2	exosome component 2	protein coding	ENSG00000130713	23404	03018	GO:0000175|GO:0000176|GO:0000178|GO:0005515|GO:0005634|GO:0005654|GO:0005730|GO:0005737|GO:0005829|GO:0006364|GO:0008312|GO:0030307|GO:0043488|GO:0043928	miR-1199-5p|miR-1257|miR-1273h-3p|miR-1286|miR-138-1-3p|miR-1976|miR-3138|miR-3144-5p|miR-3166|miR-3652|miR-3714|miR-4264|miR-4296|miR-4430|miR-4436a|miR-4492|miR-4498|miR-5000-3p|miR-5001-5p|miR-5695|miR-6751-3p|miR-6762-3p|miR-6778-3p|miR-6879-3p|miR-7-5p|miR-711|miR-762	ABT1|APTX|ATAD3A|ATAD3B|BUB3|C15orf44|CCNF|CDC6|CSTF1|CSTF2|DARS2|DDX19B|DDX23|DDX56|EIF2S1|ELAVL1|ERCC2|FBXL19|FOXM1|GNB1L|GTF2E2|ING1|LIG1|LIG3|MCM4|MCM7|MRPS12|MTX1|NLE1|NOC4L|NOLC1|NUP37|PES1|POLR2G|POLR3K|PRPF4|PRR3|PWP1|PWP2|RABEPK|RANBP1|RBM8A|REXO4|RFC2|RFC4|RFC5|RNASEH2A|RPA3|RPL26L1|RRP9|RUVBL1|SFRS3|SFRS7|SIVA1|SNRPA|SYNCRIP|THOC4|THOC6|TREX1|TRMT1|TSSC1|UTP18|UTP20|WDR18|WDR4|WDR51A|W…	15.1591	15.3	15.3432	15.5851	15.3939	15.4859	15.3549	15.2924	15.4412	15.5672	15.5141	15.5467	15.156	15.4688
#N/A			#N/A			#N/A				#N/A			#N/A			#N/A			#N/A				#N/A			124	C5orf63	chromosome 5 open reading frame 63	protein coding	ENSG00000164241	401207			miR-1202|miR-1207-5p|miR-1245a|miR-1264|miR-1295b-3p|miR-130a-5p|miR-136-5p|miR-141-3p|miR-146a-3p|miR-149-3p|miR-153-5p|miR-15a-5p|miR-15b-5p|miR-16-5p|miR-194-3p|miR-195-5p|miR-200a-3p|miR-205-3p|miR-23a-3p|miR-23b-3p|miR-23c|miR-25-3p|miR-26a-1-3p|miR-26a-2-3p|miR-27a-3p|miR-27b-3p|miR-3182|miR-3190-3p|miR-32-5p|miR-3609|miR-363-3p|miR-3646|miR-367-3p|miR-3689d|miR-372-5p|miR-3972|miR-424-5p|m…		15.3382	15.3593	15.5824	15.5405	15.5113	15.3936	15.4854	15.3007	15.5068	15.7136	15.5735	15.6124	15.2327	15.4734
#N/A			#N/A			#N/A				#N/A			#N/A			#N/A			#N/A				#N/A			125	A_21_P0011041		(NA)							15.2734	15.2701	15.1367	15.0034	15.1269	15.129	15.2175	15.1649	15.1123	15.0535	15.1174	15.0541	15.2131	14.7566
#N/A			#N/A			#N/A				#N/A			#N/A			#N/A			#N/A				#N/A			126	RPS24	ribosomal protein S24	protein coding	ENSG00000138326	6229	03010	GO:0000184|GO:0005654|GO:0005829|GO:0006364|GO:0006412|GO:0006413|GO:0006614|GO:0019083|GO:0022627|GO:0031369|GO:0034101|GO:0042274	miR-4643|miR-4668-3p		15.4982	15.3839	15.1955	15.0509	15.2065	15.2431	15.1979	15.3124	15.1984	15.2202	15.1777	15.2968	15.4757	15.256
#N/A			#N/A			#N/A				#N/A			#N/A			#N/A			#N/A				#N/A			127	RPL37	ribosomal protein L37	protein coding					miR-1226-5p|miR-1266-5p|miR-1273h-5p|miR-190a-5p|miR-190b|miR-196b-3p|miR-300|miR-30b-3p|miR-34a-3p|miR-3689a-3p|miR-3689b-3p|miR-3689c|miR-371a-5p|miR-381-3p|miR-4291|miR-4317|miR-4518|miR-4531|miR-455-3p|miR-4653-3p|miR-4686|miR-4721|miR-664b-5p|miR-6779-5p|miR-6780a-5p|miR-6876-5p|miR-7106-5p		15.2699	15.1979	15.3251	15.4263	15.3787	15.3011	15.3184	15.1543	15.3582	15.3394	15.3574	15.5178	15.1625	15.0818
#N/A			#N/A			#N/A				#N/A			#N/A			#N/A			#N/A				#N/A			128	RPL26	ribosomal protein L26	protein coding	ENSG00000161970	6154	03010	GO:0000184|GO:0005515|GO:0005654|GO:0005730|GO:0005737|GO:0005829|GO:0006364|GO:0006413|GO:0006614|GO:0006977|GO:0019083|GO:0022626|GO:0034644|GO:0042273|GO:0045727|GO:0048027|GO:0071480|GO:1902164|GO:1902167|GO:1904803|GO:1990904			15.2437	15.2873	15.2685	15.3148	15.3647	15.3482	15.3284	15.2203	15.3522	15.3469	15.2588	15.4044	15.3724	15.1677
#N/A			#N/A			#N/A				#N/A			#N/A			#N/A			#N/A				#N/A			129	A_33_P3297277		(NA)							15.4306	15.3278	15.335	15.3122	15.2797	15.37	15.2877	15.324	15.3582	15.3044	15.1754	15.3384	15.2981	15.0022
#N/A			#N/A			#N/A				#N/A			#N/A			#N/A			#N/A				#N/A			130	A_33_P3368186		(NA)							15.1241	15.1528	15.3817	15.4408	15.2617	15.2365	15.3465	15.0972	15.2748	15.3572	15.4254	15.3773	15.0197	15.2108
#N/A			#N/A			#N/A				#N/A			GLIS2(1131)		GLIS2(1396)	#N/A			#N/A				#N/A			131	FBL	fibrillarin	protein coding	ENSG00000105202	2091	03008	GO:0001094|GO:0001650|GO:0005515|GO:0005634|GO:0005654|GO:0005730|GO:0006364|GO:0015030|GO:0031167|GO:0048254|GO:0051117|GO:1990258|GO:1990259		DDX50|EEF1B2|EIF3M|MCM7|NCL|NLE1|PABPC1|RBMX|RPL8|RPS3|RUVBL2|SFRS9|SSRP1|TRMT1|ZNRD1	15.4959	15.3799	15.4706	15.1114	15.0605	15.3704	15.3116	15.3612	15.1987	15.2275	15.2231	15.0473	15.5055	15.1535
#N/A			#N/A			#N/A				#N/A			#N/A			#N/A			#N/A				#N/A			132	A_33_P3376071		(NA)							15.3322	15.4067	15.2443	15.382	15.3237	15.3528	15.3594	15.3492	15.3793	15.2307	15.2429	15.255	15.301	15.3969
#N/A			#N/A			#N/A				#N/A			#N/A			#N/A			#N/A				#N/A			133	A_33_P3370515		(NA)							15.176	15.192	15.179	15.2318	15.4913	15.4583	15.3302	15.2999	15.3872	15.4744	15.4503	15.593	14.9661	15.3202
#N/A			#N/A			#N/A				#N/A			#N/A			#N/A			#N/A				#N/A			134	A_24_P49687		(NA)							15.3499	15.306	15.2992	15.156	15.1781	15.2157	15.3025	15.3512	15.3188	15.2426	15.2229	15.1177	15.6593	15.2493
#N/A			#N/A			#N/A				#N/A			#N/A			#N/A			#N/A				#N/A			135	MIF	macrophage migration inhibitory factor (glycosylation-inhibiting factor)	protein coding	ENSG00000240972	4282	00350|00360|01100	GO:0001516|GO:0004167|GO:0005125|GO:0005126|GO:0005515|GO:0005576|GO:0005615|GO:0005654|GO:0005737|GO:0005829|GO:0005886|GO:0007166|GO:0009986|GO:0010629|GO:0010739|GO:0010760|GO:0019752|GO:0030336|GO:0030890|GO:0032760|GO:0033138|GO:0034774|GO:0035722|GO:0042056|GO:0042327|GO:0042802|GO:0043066|GO:0043312|GO:0043518|GO:0048146|GO:0050178|GO:0050715|GO:0050731|GO:0050900|GO:0070207|GO:0070374|GO:…	miR-629-3p|miR-6819-5p	APEX2|ARPC1A|CIAO1|COPE|ELAVL1|FBXL19|MSH6|MTX1|NLE1|NONO|PES1|PRR3|RANBP1|RFC5|RPA3|RPL23A|RUVBL2|SFRS9|SMARCA4|SMARCC1|SNRPA|SYMPK|TOMM34|TRIM27	15.3787	15.3118	15.2484	15.2523	15.2917	15.3236	15.2471	15.3927	15.3324	15.3416	15.4624	15.3208	15.2688	15.3205
#N/A			#N/A			#N/A				#N/A			#N/A			#N/A			#N/A				#N/A			136	Hs.586423		(NA)							15.0996	15.0336	15.2765	15.1794	15.1971	15.215	15.2208	15.1111	15.2982	15.3465	15.2169	15.2464	15.2256	15.2082
#N/A			#N/A			#N/A				#N/A			#N/A			TFE3(969)	TFE3(1514)		#N/A				#N/A			137	HIST1H4C	histone cluster 1, H4c	protein coding	ENSG00000197061	8364	05034|05203|05322	GO:0000183|GO:0000228|GO:0000786|GO:0000788|GO:0003677|GO:0005515|GO:0005576|GO:0005634|GO:0005654|GO:0006303|GO:0006334|GO:0006335|GO:0006336|GO:0016233|GO:0019904|GO:0032200|GO:0032991|GO:0034080|GO:0044267|GO:0045652|GO:0045653|GO:0045814|GO:0060964			15.6012	15.4974	15.2226	15.355	15.3572	15.3872	15.3542	15.3639	15.4874	15.2377	15.428	15.2989	15.1919	15.2855
#N/A			#N/A			#N/A				#N/A			#N/A			#N/A			#N/A				#N/A			138	RRP7B	ribosomal RNA processing 7 homolog B (S. cerevisiae)	pseudogene	ENSG00000182841						15.1358	15.2083	15.3563	15.5584	15.3125	15.3266	15.3171	15.1705	15.3067	15.4545	15.4841	15.4535	15.0389	15.3325
#N/A			#N/A			#N/A				#N/A			#N/A			#N/A			#N/A				#N/A			139	AS3MT	arsenite methyltransferase	protein coding	ENSG00000214435	57412		GO:0005829|GO:0009404|GO:0018872|GO:0030791|GO:0030792|GO:0032259	miR-129-5p|miR-138-1-3p|miR-2110|miR-2682-3p|miR-28-5p|miR-31-3p|miR-3121-3p|miR-3139|miR-3613-3p|miR-3682-5p|miR-371b-5p|miR-373-5p|miR-4252|miR-4253|miR-4256|miR-4276|miR-4318|miR-4451|miR-4693-5p|miR-4760-3p|miR-4763-5p|miR-5008-3p|miR-548aw|miR-6089|miR-616-5p|miR-619-5p|miR-657|miR-6737-3p|miR-6778-3p|miR-6781-3p|miR-6862-5p|miR-708-5p|miR-7157-3p|miR-8065		15.1452	15.2029	15.3549	15.4921	15.3916	15.3632	15.3064	15.1927	15.3237	15.3717	15.4083	15.4214	15.0403	15.2515
#N/A			#N/A			#N/A				#N/A			#N/A			#N/A			#N/A				#N/A			140	SNAR-G2	small ILF3/NF90-associated RNA G2	other ncRNA							15.5308	15.4547	15.6651	15.5237	15.5407	15.4054	15.4573	15.4191	15.5084	15.6775	15.4748	15.6145	15.0151	15.0373
#N/A			#N/A			#N/A				#N/A			#N/A			#N/A			#N/A				#N/A			141	RPL7	ribosomal protein L7	protein coding	ENSG00000147604	6129	03010	GO:0000184|GO:0003677|GO:0003729|GO:0005515|GO:0005829|GO:0006364|GO:0006413|GO:0006614|GO:0014069|GO:0019083|GO:0042273|GO:0042802|GO:1990904		TCEA1	15.3776	15.2357	15.1366	14.9385	15.1727	15.3234	15.2974	15.1455	15.2878	15.1647	15.1007	15.2046	15.515	15.2178
#N/A			#N/A			#N/A				#N/A			#N/A			#N/A			#N/A				#N/A			142	MYO1C	myosin IC	protein coding	ENSG00000197879	4641	05130	GO:0005102|GO:0005515|GO:0005654|GO:0005737|GO:0005829|GO:0005886|GO:0005902|GO:0006605|GO:0006612|GO:0009925|GO:0016020|GO:0016328|GO:0016461|GO:0016604|GO:0017160|GO:0030335|GO:0031941|GO:0038089|GO:0038096|GO:0045121|GO:0045815|GO:0090314|GO:1900748|GO:2000810	miR-1224-5p|miR-1227-5p|miR-1273h-5p|miR-1324|miR-135a-5p|miR-135b-5p|miR-137|miR-149-3p|miR-1538|miR-1587|miR-182-5p|miR-1910-3p|miR-298|miR-30b-3p|miR-3150b-3p|miR-3191-5p|miR-3192-5p|miR-326|miR-330-3p|miR-330-5p|miR-337-3p|miR-339-5p|miR-361-3p|miR-3617-5p|miR-3620-5p|miR-3689a-3p|miR-3689b-3p|miR-3689c|miR-3714|miR-372-5p|miR-378j|miR-3919|miR-3943|miR-4270|miR-4291|miR-4316|miR-4417|miR-442…	CEP76|DMWD|FIZ1|GIT1	15.1112	15.0902	15.2017	15.3928	15.2425	15.1929	15.2511	14.999	15.1557	15.2611	15.3087	15.2269	14.9877	15.184
#N/A			#N/A			#N/A				#N/A			#N/A			#N/A			#N/A				#N/A			143	A_23_P360209		(NA)							15.0368	15.4327	15.1718	15.3986	15.4832	15.0903	15.2962	15.1199	15.0516	15.0605	15.1358	15.0886	14.2465	14.7963
#N/A			#N/A			#N/A				#N/A			#N/A			#N/A			#N/A				#N/A			144	GNAS	GNAS complex locus	protein coding	ENSG00000087460	2778	01522|04015|04020|04024|04072|04261|04270|04540|04611|04713|04714|04724|04726|04728|04730|04750|04911|04912|04913|04915|04916|04918|04921|04922|04923|04924|04925|04926|04927|04928|04934|04935|04961|04962|04970|04971|04972|04976|05030|05031|05032|05034|05110|05142|05146|05163|05165|05200|05414	GO:0005515|GO:0005829|GO:0007189|GO:0010856|GO:0016020|GO:0048589|GO:0060348|GO:0070527|GO:0120162	let-7c-3p|miR-1178-3p|miR-155-5p|miR-218-5p|miR-3157-3p|miR-3160-5p|miR-3202|miR-4766-5p|miR-5584-5p|miR-6873-5p|miR-7515	ADARB1|BRD4|CASP4|DDX54|PWWP2B|RBM39|REXO1|SCT|SFRS11	15.0557	15.083	14.8114	15.007	14.9415	14.9337	14.9645	15.0041	14.8732	14.9211	15.0335	14.9725	15.0145	14.9415
#N/A			#N/A			#N/A				#N/A			#N/A			#N/A			#N/A				#N/A			145	RPS7	ribosomal protein S7	protein coding	ENSG00000171863	6201	03010	GO:0000184|GO:0003730|GO:0005515|GO:0005634|GO:0005654|GO:0005730|GO:0005829|GO:0006364|GO:0006412|GO:0006413|GO:0006614|GO:0010628|GO:0019083|GO:0019901|GO:0022627|GO:0032991|GO:0042274|GO:0048027|GO:0050821|GO:1902255|GO:1904667|GO:1990904|GO:1990948|GO:2000059		GNB2L1|NONO|SFRS10	15.2468	15.0825	15.2162	14.991	15.1208	15.1533	15.2484	15.0913	15.2146	15.1725	15.1687	15.08	15.4314	15.1637
#N/A			#N/A			#N/A				#N/A			#N/A			#N/A			#N/A				#N/A			146	HNRNPA1	heterogeneous nuclear ribonucleoprotein A1	protein coding	ENSG00000135486	3178	03040	GO:0000381|GO:0000398|GO:0003697|GO:0003727|GO:0005515|GO:0005634|GO:0005654|GO:0005681|GO:0005737|GO:0006405|GO:0008543|GO:0016070|GO:0019904|GO:0032211|GO:0032212|GO:0035198|GO:0036002|GO:0042149|GO:0051168|GO:0051170|GO:0061752|GO:0071013|GO:0098505|GO:1903936|GO:1990904	miR-188-5p|miR-2110|miR-3123|miR-342-5p|miR-3620-3p|miR-4643|miR-466|miR-4664-5p|miR-4719|miR-548as-3p|miR-6832-3p	OGT	15.332	15.307	14.9433	15.1049	14.8134	15.2111	15.0838	15.2104	15.1297	15.1053	15.0454	15.0834	15.3083	15.15
#N/A			#N/A			#N/A				#N/A			#N/A			#N/A			#N/A				#N/A			147	ATP5L	ATP synthase, H+ transporting, mitochondrial Fo complex, subunit G	protein coding	ENSG00000167283	10632	00190|01100|04714	GO:0005515|GO:0005739|GO:0005743|GO:0005753|GO:0006754|GO:0042407|GO:0042776	miR-129-5p|miR-1299|miR-141-3p|miR-200a-3p|miR-3192-3p|miR-3671|miR-372-5p|miR-3942-3p|miR-4274|miR-450b-5p|miR-4531|miR-4534|miR-518a-5p|miR-527|miR-548c-3p|miR-551b-5p|miR-5572|miR-5692b|miR-5692c|miR-6074|miR-6516-3p|miR-6755-3p|miR-7113-5p|miR-888-5p|miR-889-3p|miR-892c-5p		15.2699	15.1288	15.1426	15.2013	15.1183	15.1879	15.2295	15.2686	15.1805	15.1077	15.1873	15.1448	15.1286	15.3615
#N/A			#N/A			#N/A				#N/A			#N/A			#N/A			#N/A				#N/A			148	LY6K	lymphocyte antigen 6 complex, locus K	protein coding	ENSG00000160886	54742		GO:0001669|GO:0005576|GO:0005886	miR-3622a-3p|miR-3622b-3p|miR-3942-5p|miR-4286|miR-4456|miR-561-5p|miR-6715a-3p|miR-676-5p|miR-6780a-3p|miR-6830-5p		15.1184	15.1465	14.7706	14.9929	15.1185	15.0072	15.0765	15.2122	15.0763	14.8523	15.1107	15.1413	14.9559	15.1367
#N/A			#N/A			#N/A				#N/A			#N/A			#N/A			#N/A				#N/A			149	RPL21	ribosomal protein L21	protein coding	ENSG00000122026	6144	03010	GO:0000184|GO:0005515|GO:0005829|GO:0006413|GO:0006614|GO:0019083			15.2037	15.1105	15.1244	14.9867	15.1288	15.1205	15.1901	15.1614	15.1789	15.048	15.0528	15.0411	15.3205	15.2302
#N/A			#N/A			#N/A				#N/A			#N/A			#N/A			#N/A				#N/A			150	A_24_P547010		(NA)							15.2542	15.3379	15.2832	15.1818	15.1308	15.2374	15.1971	15.3083	15.2318	15.2412	15.1262	15.1388	15.2599	15.1585
#N/A			#N/A			#N/A				#N/A			#N/A			#N/A			#N/A				#N/A			151	EIF1	eukaryotic translation initiation factor 1	protein coding	ENSG00000173812	10209	03013	GO:0005515|GO:0005634|GO:0005737|GO:0006446|GO:0008135	let-7a-3p|let-7b-3p|let-7f-1-3p|miR-1294|miR-300|miR-30a-3p|miR-30d-3p|miR-30e-3p|miR-3154|miR-3179|miR-323a-3p|miR-329-5p|miR-381-3p|miR-4306|miR-4419a|miR-4471|miR-4504|miR-466|miR-4677-3p|miR-4704-5p|miR-4789-3p|miR-5088-3p|miR-548a-3p|miR-548aa|miR-548ac|miR-548ap-3p|miR-548ar-3p|miR-548az-3p|miR-548bb-3p|miR-548d-3p|miR-548e-3p|miR-548f-3p|miR-548h-3p|miR-548t-3p|miR-548z|miR-554|miR-570-3p|…		15.0851	14.9746	14.8368	14.8399	15.0142	14.9733	15.0764	14.9765	15.1193	15.054	15.2734	15.1175	15.2745	15.1472
#N/A			#N/A			#N/A				#N/A			#N/A			#N/A			#N/A				#N/A			152	A_21_P0012112		(NA)							15.1081	15.1661	15.2262	15.3347	15.1838	15.2542	15.2158	15.1007	15.1847	15.2998	15.2488	15.405	15.0898	14.975
#N/A			#N/A			#N/A				#N/A			#N/A			#N/A			#N/A				#N/A			153	RPL24	ribosomal protein L24	protein coding	ENSG00000114391	6152	03010	GO:0000184|GO:0002181|GO:0005515|GO:0005737|GO:0005783|GO:0005829|GO:0006413|GO:0006614|GO:0019083|GO:0022625|GO:0042788		RBMS3	15.1366	15.0574	15.1761	15.1003	15.1727	15.2592	15.2452	15.0893	15.2898	15.2427	15.1258	15.1566	15.237	15.1927
#N/A			#N/A			#N/A				#N/A			#N/A			#N/A			#N/A				#N/A			154	Hs.660751		(NA)							15.0786	15.1054	15.174	15.1945	15.2185	15.2408	15.1946	15.0957	15.1879	15.2973	15.2424	15.3382	14.9998	15.2936
RELA(823)	RELA(1044)		RELA+S100A9(104)		S100A9(1035)	#N/A				#N/A			#N/A			#N/A			#N/A				#N/A			16734	CTNS	cystinosin, lysosomal cystine transporter	protein coding	ENSG00000040531	1497	04142	GO:0005764|GO:0005765|GO:0005770|GO:0006749|GO:0006811|GO:0007420|GO:0015184|GO:0015811|GO:0043231|GO:0045111|GO:0046034|GO:0050890|GO:0055085	miR-1227-5p|miR-124-3p|miR-1273f|miR-1297|miR-212-5p|miR-2467-5p|miR-3064-5p|miR-3200-5p|miR-326|miR-330-5p|miR-4260|miR-4286|miR-4306|miR-4436b-3p|miR-4456|miR-4492|miR-4498|miR-4505|miR-4532|miR-4534|miR-4632-5p|miR-4687-3p|miR-4708-3p|miR-4722-5p|miR-4747-5p|miR-4749-3p|miR-5001-5p|miR-504-3p|miR-506-3p|miR-5095|miR-513c-5p|miR-514b-5p|miR-5196-5p|miR-5589-5p|miR-5787|miR-6081|miR-609|miR-619-…		4.47015	2.55339	3.17209	4.97738	4.13479	3.00785	4.85338	4.05369	4.6961	4.30303	3.41767	4.27378	4.0431	4.09937
#N/A			#N/A			#N/A				#N/A			#N/A			#N/A			#N/A				#N/A			156	MCM7	minichromosome maintenance complex component 7	protein coding	ENSG00000166508	4176	03030|04110	GO:0000082|GO:0000785|GO:0005515|GO:0005634|GO:0005654|GO:0005829|GO:0006260|GO:0006974|GO:0042325|GO:0042555	miR-103a-3p|miR-107|miR-30c-1-3p|miR-30c-2-3p|miR-3944-5p|miR-519a-3p|miR-519b-3p|miR-519c-3p|miR-6510-5p|miR-6788-5p|miR-6826-3p|miR-6878-5p	ANAPC1|APEX1|ATAD3A|ATAD3B|BUB3|CCNA2|CCNB1|CCNB2|CCNF|CDC20|CDC6|CENPA|CFLAR|CLIP1|DDX11|DDX50|DTL|EIF4A3|ELAVL1|ELF2|EXO1|FANCG|FBXL19|FBXO5|FOXM1|H2AFX|H2AFZ|HELLS|HMG4L|HMGA1|HMGB3|HNRPM|ILF3|KPNA2|LIG1|MCM2|MCM3|MCM4|MCM5|MCM6|MSH2|MYBL2|NASP|NCAPD2|NCAPD3|NLE1|NONO|PA2G4|POLD1|POLR2G|PWP1|RAD54L|RAE1|RANBP1|RBBP4|RECQL4|REXO4|RFC2|RFC5|RNASEH2A|RPA1|RPA3|RUVBL1|RUVBL2|SART3|SF3A3|SF3B3|SFRS…	14.9017	15.0078	14.7785	14.5881	14.7375	14.8288	14.8982	14.9406	14.8923	14.8624	14.6258	14.8698	14.9806	14.8778
#N/A			#N/A			#N/A				#N/A			#N/A			#N/A			#N/A				#N/A			157	RPL30	ribosomal protein L30	protein coding	ENSG00000156482	6156	03010	GO:0000184|GO:0002181|GO:0003723|GO:0003735|GO:0005515|GO:0005634|GO:0005829|GO:0006412|GO:0006413|GO:0006614|GO:0014069|GO:0019083|GO:0022625|GO:0031640|GO:0042788|GO:0050829|GO:0061844	miR-125a-3p|miR-3665|miR-651-3p|miR-657	EVI1	15.1849	15.1824	15.1822	15.0707	15.1309	15.1376	15.1683	15.3229	15.2611	15.1588	15.0516	15.098	15.2722	15.2871
#N/A			#N/A			#N/A				#N/A			#N/A			#N/A			#N/A				#N/A			158	S100A2	S100 calcium binding protein A2	protein coding	ENSG00000196754	6273		GO:0005515|GO:0042802|GO:0043542	miR-1323|miR-138-5p|miR-421|miR-561-3p|miR-665|miR-769-5p|miR-939-3p		15.4842	15.5472	15.3467	15.4983	15.2853	15.415	15.3164	15.5905	15.4421	15.3451	15.368	15.0901	15.6383	15.6128
#N/A			#N/A			#N/A				#N/A			#N/A			#N/A			#N/A				#N/A			159	H3F3A	H3 histone, family 3A	protein coding	ENSG00000163041	3020	05034|05131|05202|05322	GO:0000183|GO:0000228|GO:0000784|GO:0000786|GO:0000788|GO:0000978|GO:0000979|GO:0005515|GO:0005576|GO:0005634|GO:0005654|GO:0006334|GO:0006336|GO:0007596|GO:0030307|GO:0031492|GO:0032200|GO:0032991|GO:0044267|GO:0045652|GO:0045814|GO:0060964	miR-155-5p|miR-187-5p|miR-198|miR-3148|miR-3688-3p|miR-377-3p|miR-5197-3p|miR-548l|miR-944	RPL23A	15.264	15.1711	15.111	15.1522	15.0871	15.2299	15.1509	15.187	15.1554	15.2323	15.2903	15.2437	15.3024	15.2666
#N/A			#N/A			#N/A				#N/A			#N/A			#N/A			#N/A				#N/A			160	ATP1B3	ATPase, Na+/K+ transporting, beta 3 polypeptide	protein coding	ENSG00000069849	483	04022|04024|04260|04261|04911|04918|04919|04925|04960|04961|04964|04970|04971|04972|04973|04974|04976|04978	GO:0001671|GO:0005391|GO:0005515|GO:0005886|GO:0005890|GO:0006883|GO:0030007|GO:0032781|GO:0034220|GO:0035725|GO:0036126|GO:0036376|GO:0050821|GO:0050900|GO:0051117|GO:0071805|GO:0072659|GO:0086009|GO:1901018|GO:1903278|GO:1903288|GO:1903779|GO:1990573	let-7c-3p|miR-1197|miR-1264|miR-1299|miR-1301-3p|miR-182-5p|miR-216a-5p|miR-224-5p|miR-2467-3p|miR-2682-5p|miR-3177-3p|miR-34b-5p|miR-3613-3p|miR-3614-5p|miR-3664-5p|miR-3913-3p|miR-4436b-3p|miR-4495|miR-449c-5p|miR-4514|miR-4632-5p|miR-4692|miR-4724-5p|miR-4794|miR-489-3p|miR-497-3p|miR-5003-5p|miR-5004-5p|miR-5047|miR-548au-3p|miR-548e-5p|miR-5695|miR-6079|miR-622|miR-664a-5p|miR-6735-5p|miR-68…		14.8001	14.7401	14.8782	14.9279	15.0421	14.8226	14.9346	14.8887	14.9094	15.0243	15.0116	15.0749	14.7883	14.9717
#N/A			#N/A			#N/A				#N/A			#N/A			#N/A			#N/A				#N/A			161	EIF3C	eukaryotic translation initiation factor 3, subunit C	protein coding	ENSG00000184110	8663	03013	GO:0005515|GO:0005829|GO:0005852|GO:0006413|GO:0043022|GO:0045727|GO:1902416	miR-1199-5p|miR-134-5p|miR-3118|miR-34a-3p|miR-3617-3p|miR-4303|miR-4437|miR-4660|miR-6751-3p|miR-6759-3p|miR-6857-3p	CTNND1|PRKRA|RUVBL2|SMU1|TAF15	15.1014	15.1084	15.1107	14.9476	15.1453	15.0984	15.125	15.1115	15.0223	14.9365	14.9376	14.9766	15.2389	15.0085
#N/A			#N/A			#N/A				#N/A			#N/A			#N/A			#N/A				#N/A			162	SLC16A3	solute carrier family 16 (monocarboxylate transporter), member 3	protein coding	ENSG00000141526	9123	05230	GO:0005515|GO:0005886|GO:0006090|GO:0016020|GO:0016323|GO:0016324|GO:0016328|GO:0031965|GO:0050900	miR-1199-5p|miR-1260a|miR-1260b|miR-141-3p|miR-200a-3p|miR-3173-5p|miR-412-3p|miR-4258|miR-4651|miR-518c-5p|miR-608|miR-6749-3p|miR-6751-3p|miR-6752-3p|miR-6799-3p|miR-874-5p		14.9897	15.1247	15.2409	15.1085	15.1897	15.0105	15.0739	14.9291	15.1093	15.2088	15.0432	15.217	14.9686	15.0611
#N/A			#N/A			#N/A				#N/A			#N/A			#N/A			#N/A				#N/A			163	PRDX4	peroxiredoxin 4	protein coding	ENSG00000123131	10549		GO:0005515|GO:0005576|GO:0007252|GO:0034774|GO:0043312|GO:1904813		CCNB1|CCNB2|KPNA2|NONO|RANBP1|RFC5|RNASEH2A|RUVBL1	15.06	14.9122	14.9483	14.9476	15.1398	14.8351	14.9487	14.9697	14.8338	15.0645	15.1221	15.0809	15.0679	14.9877
#N/A			#N/A			#N/A				#N/A			#N/A			#N/A			#N/A				#N/A			164	Hs.544999		(NA)							15.1801	15.1802	15.098	15.2144	15.0168	15.1466	15.1333	15.2132	14.8708	15.1661	15.2136	15.1473	15.0665	15.1521
#N/A			#N/A			#N/A				#N/A			#N/A			#N/A			#N/A				#N/A			165	A_33_P3230738		(NA)							15.0352	15.0388	15.1985	15.3512	15.2356	15.237	15.1747	15.0624	15.2088	15.2414	15.2393	15.33	15.0148	15.2146
#N/A			#N/A			#N/A				#N/A			#N/A			#N/A			#N/A				#N/A			166	PTRF	polymerase I and transcript release factor	protein coding	ENSG00000177469	284119		GO:0005515|GO:0005634|GO:0005654|GO:0005737|GO:0005739|GO:0005886|GO:0005901|GO:0006361|GO:0006363|GO:0009303|GO:0032991|GO:0042134|GO:0042802|GO:0043231|GO:0045121|GO:2000147	miR-1184|miR-1207-3p|miR-1207-5p|miR-1237-3p|miR-1237-5p|miR-1293|miR-1301-3p|miR-149-3p|miR-1913|miR-1915-3p|miR-3065-3p|miR-3120-3p|miR-3124-3p|miR-3135a|miR-3150a-3p|miR-3157-5p|miR-3194-3p|miR-324-3p|miR-3679-3p|miR-3689d|miR-370-3p|miR-4276|miR-4286|miR-4313|miR-4433a-5p|miR-4436b-3p|miR-4447|miR-4463|miR-4483|miR-4488|miR-4523|miR-4533|miR-4632-5p|miR-4640-3p|miR-4668-5p|miR-4685-5p|miR-469…	CALD1|CRIP2|SPTBN1|TGFB1I1	14.9636	15.1106	15.1345	15.4154	15.2318	15.1922	15.1256	15.0482	15.1162	15.2473	15.3415	15.3334	14.8556	15.2239
#N/A			#N/A			#N/A				#N/A			#N/A			#N/A			#N/A				#N/A			167	A_19_P00802027		(NA)							15.1821	15.3186	15.1545	15.2752	15.1517	15.2083	15.1035	15.2554	15.0899	15.2016	15.1275	15.0923	15.1904	15.1399
#N/A			#N/A			#N/A				#N/A			#N/A			#N/A			#N/A				#N/A			168	CALR	calreticulin	protein coding	ENSG00000179218	811	04141|04145|04612|05142|05163|05166|05168|05169|05170	GO:0000122|GO:0001849|GO:0002474|GO:0002479|GO:0002502|GO:0003729|GO:0005178|GO:0005509|GO:0005515|GO:0005576|GO:0005615|GO:0005634|GO:0005635|GO:0005737|GO:0005783|GO:0005788|GO:0005829|GO:0005844|GO:0006355|GO:0006457|GO:0006611|GO:0006874|GO:0006898|GO:0008270|GO:0008284|GO:0009986|GO:0010595|GO:0016020|GO:0017148|GO:0022417|GO:0030246|GO:0030670|GO:0031625|GO:0033116|GO:0033144|GO:0034504|GO:…	miR-1207-5p|miR-1226-5p|miR-1254|miR-1275|miR-149-3p|miR-1908-5p|miR-1909-3p|miR-1913|miR-2116-5p|miR-31-5p|miR-3116|miR-3148|miR-3175|miR-324-3p|miR-3646|miR-3662|miR-4264|miR-4302|miR-4428|miR-4446-3p|miR-4447|miR-4472|miR-4650-5p|miR-4656|miR-4706|miR-4721|miR-4723-5p|miR-4728-5p|miR-4731-5p|miR-4758-3p|miR-4763-3p|miR-5584-3p|miR-5681a|miR-5698|miR-589-5p|miR-637|miR-663a|miR-6722-3p|miR-6782…	MAZ|PDLIM7|SHC1|SMARCA4|TCF3	15.1144	15.1702	15.1396	15.2925	15.1982	15.1448	15.1324	14.9749	15.0743	15.234	15.2274	15.3708	14.9942	15.1209
#N/A			#N/A			#N/A				#N/A			#N/A			#N/A			#N/A				#N/A			169	Hs.736041		(NA)							14.9583	14.9675	15.2027	15.3736	15.1276	15.1128	15.1028	14.9217	15.1824	15.3147	15.3753	15.2738	14.9374	15.1312
#N/A			#N/A			#N/A				#N/A			#N/A			#N/A			#N/A				#N/A			170	A_24_P203726		(NA)							15.09	15.0345	15.0769	14.9658	15.1247	15.0182	15.0437	15.0071	15.103	14.9817	15.0236	15.0054	15.2244	15.0649
#N/A			#N/A			#N/A				#N/A			#N/A			#N/A			#N/A				#N/A			171	RPL9	ribosomal protein L9	protein coding	ENSG00000163682	6133	03010	GO:0000184|GO:0003723|GO:0005515|GO:0005829|GO:0005840|GO:0006413|GO:0006614|GO:0019083	miR-125b-2-3p		15.1526	15.0456	15.0164	14.7446	15.003	14.9633	15.0374	15.0134	15.0438	15.0351	15.0335	15.0712	15.3455	14.989
#N/A			#N/A			#N/A				#N/A			#N/A			#N/A			#N/A				#N/A			172	PTMA	prothymosin, alpha	protein coding	ENSG00000187514	5757		GO:0005515|GO:0005634|GO:0005654|GO:0005829|GO:0006351|GO:0033613|GO:0043066	let-7c-3p|miR-1972|miR-3148|miR-3658|miR-3918|miR-3926|miR-4483|miR-4520-2-3p|miR-483-5p|miR-512-5p|miR-545-3p|miR-5571-5p|miR-6132|miR-651-3p|miR-6510-5p|miR-6836-5p|miR-6880-5p	ADARB1|BRD4|CIZ1|HNRPD|HNRPH3|NARG1|NR2F6|OSBPL7|PWWP2B|TCOF1|TRIM24|UBTF|ZNF771	15.1394	15.0559	15.3225	15.4203	15.1406	15.2911	15.1705	15.1922	15.2145	15.2995	15.3048	15.3578	15.0501	15.1528
#N/A			#N/A			#N/A				#N/A			#N/A			#N/A			#N/A				#N/A			173	FAU	Finkel-Biskis-Reilly murine sarcoma virus (FBR-MuSV) ubiquitously expressed	protein coding	ENSG00000149806	2197	03010			EDF1	15.1583	15.1612	15.034	15.0155	14.9911	15.0524	15.036	15.0358	15.0284	14.9136	14.9625	14.9321	15.339	15.0439
#N/A			#N/A			#N/A				#N/A			#N/A			#N/A			#N/A				#N/A			174	RPL13A	ribosomal protein L13a	protein coding	ENSG00000142541	23521	03010	GO:0000184|GO:0005829|GO:0006413|GO:0006614|GO:0015934|GO:0017148|GO:0019083|GO:0071346|GO:0097452|GO:1901194|GO:1990904	miR-4286|miR-4685-5p|miR-4710|miR-548e-5p|miR-552-3p|miR-6837-5p	APEX1|RPS4X	15.0735	15.0932	15.1673	15.0585	14.8859	15.0407	15.0114	15.12	15.1669	15.1012	14.9602	14.9438	15.0085	15.092
#N/A			#N/A			#N/A				#N/A			#N/A			#N/A			#N/A				#N/A			175	RPL4	ribosomal protein L4	protein coding	ENSG00000174444	6124	03010	GO:0000184|GO:0005515|GO:0005634|GO:0005791|GO:0005829|GO:0006413|GO:0006614|GO:0019083|GO:1990904	miR-1304-3p|miR-6514-3p|miR-6759-3p|miR-6890-3p	EEF1B2|EIF1AX|EIF3M|SSB|WDR74|ZNRD1	15.1546	15.2188	14.903	14.8825	14.9661	14.9777	15.0615	15.0689	14.9497	14.8627	14.8517	15.0064	15.1182	14.7509
#N/A			#N/A			#N/A				#N/A			#N/A			#N/A			#N/A				#N/A			176	A_33_P3328619		(NA)							14.9066	14.9016	15.0679	15.2555	15.1394	15.0302	15.065	14.7579	15.0072	15.186	15.2772	15.1951	14.8328	15.0146
#N/A			#N/A			#N/A				#N/A			#N/A			#N/A			#N/A				#N/A			177	A_33_P3375673		(NA)							15.0223	14.9924	14.9486	14.8489	14.8782	14.9636	15.0013	15.0624	15.0682	15.093	14.9282	14.8752	15.0661	14.953
#N/A			#N/A			#N/A				#N/A			#N/A			#N/A			#N/A				#N/A			178	MTRNR2L1	MT-RNR2-like 1	protein coding	ENSG00000256618	100462977			miR-1182|miR-155-5p|miR-3130-3p|miR-3668|miR-3675-5p|miR-4448|miR-4455|miR-4752|miR-4800-5p|miR-6756-5p|miR-6759-5p|miR-6766-5p		14.8165	15.0525	15.0534	15.3084	15.3263	15.2974	15.1754	14.9146	15.011	15.1637	15.1314	15.2329	14.9064	15.1449
#N/A			#N/A			#N/A				#N/A			#N/A			#N/A			#N/A				#N/A			179	ATP5G2	ATP synthase, H+ transporting, mitochondrial Fo complex, subunit C2 (subunit 9)	protein coding	ENSG00000135390	517	00190|01100|04714|05010|05012|05016	GO:0005515|GO:0005741|GO:0006754|GO:0042407|GO:0042776	miR-1199-5p|miR-125a-5p|miR-125b-5p|miR-1273h-5p|miR-144-3p|miR-16-1-3p|miR-2355-5p|miR-30b-3p|miR-3689a-3p|miR-3689b-3p|miR-3689c|miR-374c-5p|miR-4319|miR-5189-3p|miR-655-3p|miR-6715b-3p|miR-6732-3p|miR-6751-3p|miR-6779-5p|miR-6780a-5p|miR-6799-5p|miR-6807-5p|miR-6825-5p|miR-6871-5p		15.2257	15.0955	14.9294	15.0914	14.9719	15.1452	15.1718	15.1857	15.0558	14.7449	14.9686	14.8485	15.2823	15.124
#N/A			#N/A			#N/A				#N/A			#N/A			#N/A			#N/A				#N/A			180	NDUFS5	NADH dehydrogenase (ubiquinone) Fe-S protein 5, 15kDa (NADH-coenzyme Q reductase)	protein coding	ENSG00000168653	4725	00190|01100|04714|04723|04932|05010|05012|05016	GO:0005739|GO:0005743|GO:0005747|GO:0006120|GO:0032981	miR-3121-3p|miR-4531	POLR2I	14.9855	14.9689	14.818	14.7847	14.795	14.7317	14.7855	15.0431	14.9647	14.919	14.9159	14.895	14.9103	14.8596
#N/A			#N/A			#N/A				#N/A			#N/A			#N/A			#N/A				#N/A			181	A_24_P161355		(NA)							15.1882	15.1942	15.072	14.9921	15.0378	15.0703	15.0342	15.3008	15.0916	15.0406	14.9382	14.942	15.1244	15.0516
#N/A			#N/A			#N/A				#N/A			#N/A			#N/A			#N/A				#N/A			182	RPS15A	ribosomal protein S15a	protein coding	ENSG00000134419	6210	03010	GO:0000184|GO:0005515|GO:0005654|GO:0005737|GO:0005829|GO:0006412|GO:0006413|GO:0006614|GO:0008284|GO:0009615|GO:0019083|GO:0022627|GO:0045787			15.1451	15.03	14.9531	14.6768	14.8928	14.9858	15.0641	15.1452	15.0404	14.8621	14.7873	14.8507	15.3273	15.0687
#N/A			#N/A			#N/A				#N/A			#N/A			#N/A			#N/A				#N/A			183	MZT2B	mitotic spindle organizing protein 2B	protein coding	ENSG00000152082	80097		GO:0005515|GO:0005654|GO:0005813|GO:0005819|GO:0005829|GO:0008274	miR-4731-5p		15.0068	15.0408	14.879	15.0715	14.9793	14.9699	15.0797	15.0811	15.0131	14.9216	15.1798	14.9625	15.1274	15.0112
#N/A			#N/A			#N/A				#N/A			#N/A			#N/A			#N/A				#N/A			184	HN1	hematological and neurological expressed 1	protein coding	ENSG00000189159	51155		GO:0005515|GO:0005654|GO:0005730|GO:0031965	let-7a-2-3p|let-7g-3p|miR-103a-2-5p|miR-106a-5p|miR-106b-5p|miR-1226-3p|miR-1227-5p|miR-1251-3p|miR-132-3p|miR-1324|miR-134-3p|miR-143-5p|miR-17-5p|miR-20a-5p|miR-20b-5p|miR-212-3p|miR-22-5p|miR-302a-3p|miR-302b-3p|miR-302c-3p|miR-302d-3p|miR-302e|miR-3155a|miR-3155b|miR-3714|miR-372-3p|miR-373-3p|miR-455-3p|miR-4709-5p|miR-4752|miR-484|miR-513b-5p|miR-519d-3p|miR-520a-3p|miR-520b|miR-520c-3p|miR…	ANLN|BOP1|CCNA2|CCNB1|CCNB2|CDC20|ECT2|FBXO22|FOXM1|KLHDC1|KPNA2|MCM4|RAE1|RFC2|RFC5|RNASEH2A|RUVBL1|SSRP1|TRIM27|VARS|WDR18|WHSC1	14.8982	14.7318	15.1409	14.7973	14.9605	15.2768	15.1875	14.873	14.7418	15.1587	14.9924	14.9565	15.3794	15.275
#N/A			#N/A			#N/A				#N/A			#N/A			#N/A			#N/A				#N/A			185	A_33_P3330683		(NA)							15.0349	15.0497	14.7854	14.9323	14.7644	14.9672	14.911	14.9936	14.9603	14.9476	15.0388	14.9016	15.1705	15.0079
#N/A			#N/A			#N/A				#N/A			#N/A			#N/A			#N/A				#N/A			186	SOD1	superoxide dismutase 1, soluble	protein coding	ENSG00000142168	6647	04146|04213|05014|05016|05020	GO:0000187|GO:0000303|GO:0001541|GO:0001819|GO:0001895|GO:0002262|GO:0002576|GO:0004784|GO:0005507|GO:0005515|GO:0005576|GO:0005615|GO:0005634|GO:0005654|GO:0005737|GO:0005739|GO:0005758|GO:0005777|GO:0005829|GO:0006749|GO:0006801|GO:0006879|GO:0007283|GO:0007566|GO:0007569|GO:0007605|GO:0007626|GO:0008089|GO:0008090|GO:0008217|GO:0008270|GO:0009408|GO:0010033|GO:0019226|GO:0019430|GO:0030346|GO:…	miR-1245a|miR-141-5p|miR-146a-3p|miR-3128|miR-4679|miR-4714-5p|miR-513a-5p|miR-5683|miR-8079	COPS4|POLR2I|USH1G	14.9031	14.7993	14.9778	14.7171	14.688	14.7536	14.79	14.7315	14.7613	14.7991	14.7608	14.6451	15.0554	14.8884
#N/A			#N/A			#N/A				#N/A			#N/A			#N/A			#N/A				#N/A			187	LOC100506679	uncharacterized LOC100506679	other ncRNA	ENSG00000230319						14.7589	14.8007	15.0325	15.1845	15.0262	14.9881	15.0312	14.7387	14.9757	15.0945	15.1972	15.0737	14.8527	14.9313
#N/A			#N/A			#N/A				#N/A			#N/A			#N/A			#N/A				#N/A			188	COX7A2	cytochrome c oxidase subunit VIIa polypeptide 2 (liver)	protein coding					miR-125b-2-3p|miR-3160-3p|miR-3688-5p|miR-4478|miR-4738-3p|miR-513b-5p|miR-5197-3p|miR-548au-3p|miR-6882-5p|miR-7152-3p|miR-95-5p		14.9223	14.8987	14.97	14.9545	14.7725	14.9715	14.8475	15.0919	15.012	15.0309	15.043	14.7719	15.007	15.0021
#N/A			#N/A			#N/A				#N/A			#N/A			#N/A			#N/A				#N/A			189	PABPC1	poly(A) binding protein, cytoplasmic 1	protein coding	ENSG00000070756	26986	03013|03015|03018	GO:0000184|GO:0000398|GO:0003723|GO:0003730|GO:0005515|GO:0005634|GO:0005737|GO:0005829|GO:0006378|GO:0006413|GO:0008022|GO:0008143|GO:0008266|GO:0008494|GO:0010494|GO:0031047|GO:0031252|GO:0036464|GO:0043488|GO:0045070|GO:0048255|GO:0060213|GO:0071013|GO:1900153|GO:1990904|GO:2000623	miR-106a-3p|miR-1182|miR-1208|miR-186-5p|miR-1915-3p|miR-221-5p|miR-3117-3p|miR-3124-3p|miR-33a-3p|miR-3661|miR-3692-3p|miR-423-3p|miR-4303|miR-4477b|miR-450b-5p|miR-451b|miR-452-5p|miR-4652-3p|miR-4676-3p|miR-4720-5p|miR-4759|miR-4796-5p|miR-4799-3p|miR-502-5p|miR-545-5p|miR-551b-5p|miR-5588-5p|miR-561-3p|miR-587|miR-590-3p|miR-631|miR-6503-3p|miR-6731-3p|miR-6764-5p|miR-7856-5p|miR-8073|miR-808…	EIF3M|NCL|PABPC3|RPL8|SFRS9	14.9552	14.8187	15.0708	15.0342	14.8944	14.9368	14.9048	14.9255	14.9372	14.972	14.9506	14.9031	14.7643	14.8402
#N/A			#N/A			#N/A				#N/A			#N/A			#N/A			#N/A				#N/A			190	EEF1B2	eukaryotic translation elongation factor 1 beta 2	protein coding	ENSG00000114942	1933		GO:0005515|GO:0005737|GO:0005829|GO:0006414		EIF3M|EVI1|ZNRD1	14.9152	14.8968	14.8164	14.6543	14.9278	14.9255	14.9421	14.9852	14.9161	14.9722	14.8707	15.0325	14.9687	15.0529
#N/A			#N/A			#N/A				#N/A			#N/A			#N/A			#N/A				#N/A			191	Hs.190968		(NA)							14.8852	14.8907	15.0908	15.169	15.0832	15.0748	15.0263	14.9799	15.0402	15.1921	15.0693	15.1914	14.8203	15.0987
#N/A			#N/A			#N/A				#N/A			#N/A			#N/A			#N/A				#N/A			192	COX7C	cytochrome c oxidase subunit VIIc	protein coding	ENSG00000127184	1350	00190|01100|04260|04714|04932|05010|05012|05016	GO:0005515|GO:0005743|GO:0005751|GO:0006091|GO:0006123		POLR2I	15.0041	14.9479	14.9095	15.0364	14.9423	14.9835	14.9767	15.0024	14.9413	14.9459	15.042	15.0714	14.9315	15.0524
#N/A			#N/A			#N/A				#N/A			#N/A			#N/A			#N/A				#N/A			193	HMGN2	high mobility group nucleosomal binding domain 2	protein coding	ENSG00000198830	3151		GO:0005515|GO:0005615|GO:0005634|GO:0005737|GO:0031640|GO:0061844	let-7a-2-3p|let-7g-3p|miR-101-5p|miR-1286|miR-1303|miR-130a-5p|miR-153-5p|miR-208a-5p|miR-208b-5p|miR-20a-3p|miR-23a-3p|miR-23b-3p|miR-23c|miR-27a-5p|miR-296-3p|miR-301a-5p|miR-301b-5p|miR-3154|miR-3166|miR-3679-3p|miR-378g|miR-4255|miR-4276|miR-4286|miR-4436a|miR-4514|miR-4692|miR-4704-3p|miR-4728-3p|miR-4732-3p|miR-5003-3p|miR-505-5p|miR-5088-3p|miR-511-5p|miR-544a|miR-548a-5p|miR-548ab|miR-548…	BUB3|CPEB4	14.945	14.9557	14.5753	14.6696	14.7772	14.8931	14.9277	15.0278	14.9999	14.77	14.8054	14.8707	15.0771	15.0788
#N/A			#N/A			#N/A				#N/A			#N/A			#N/A			#N/A				#N/A			194	Hs.574890		(NA)							15.0793	15.0649	15.0412	14.8505	15.0433	14.9657	15.0122	15.1383	15.0969	15.0107	14.9906	14.9943	15.1476	15.1024
#N/A			#N/A			#N/A				#N/A			#N/A			TFEB(1643)		TFEB(2175)	#N/A				#N/A			2770	NAGPA	N-acetylglucosamine-1-phosphodiester alpha-N-acetylglucosaminidase	protein coding	ENSG00000103174	51172	04142	GO:0005515|GO:0005975|GO:0006464|GO:0006622|GO:0007040	miR-137|miR-202-5p|miR-214-3p|miR-30a-5p|miR-30b-5p|miR-30c-5p|miR-30d-5p|miR-30e-5p|miR-3619-5p|miR-3665|miR-3686|miR-4448|miR-4532|miR-4758-3p|miR-516a-3p|miR-516b-3p|miR-5693|miR-6165|miR-6753-3p|miR-6801-3p|miR-6810-3p|miR-6865-5p|miR-7107-3p|miR-7162-5p|miR-761		10.755	10.7882	10.7188	10.6623	11.1139	10.9081	10.9719	10.56	10.6696	10.5342	10.635	10.7727	10.663	10.7619
#N/A			#N/A			#N/A				#N/A			#N/A			#N/A			#N/A				#N/A			196	LEPR	leptin receptor	protein coding	ENSG00000116678	3953	04060|04080|04152|04630|04920|04932	GO:0001525|GO:0001934|GO:0004888|GO:0005515|GO:0006112|GO:0007166|GO:0007275|GO:0010507|GO:0019953|GO:0030217|GO:0033210|GO:0038021|GO:0042593|GO:0042802|GO:0043235|GO:0044321|GO:0046850|GO:0051049|GO:0060259|GO:0097009|GO:0098868|GO:0120162		DAB2|NOLC1|RAE1|TAF5	14.7606	14.8623	14.871	15.0553	14.8033	14.6871	14.8252	14.6043	14.7353	14.8104	14.8624	14.7239	14.2126	14.6759
#N/A			#N/A			#N/A				#N/A			#N/A			#N/A			#N/A				#N/A			197	A_33_P3275826		(NA)							14.7435	14.8907	14.9693	15.1627	15.3078	15.1843	15.204	15.0792	15.1175	15.1358	15.1113	15.1492	14.6927	15.0298
#N/A			#N/A			#N/A				#N/A			#N/A			#N/A			#N/A				#N/A			198	BASP1	brain abundant, membrane attached signal protein 1	protein coding	ENSG00000176788	10409		GO:0000976|GO:0003714|GO:0005634|GO:0005737|GO:0005856|GO:0005886|GO:0007356|GO:0008406|GO:0016363|GO:0016605|GO:0016607|GO:0019904|GO:0030054|GO:0045892|GO:0060231|GO:0060421|GO:0060539|GO:0072075|GO:0072112|GO:2001076	let-7a-3p|let-7b-3p|let-7f-1-3p|miR-1255a|miR-1255b-5p|miR-1302|miR-150-5p|miR-1537-5p|miR-181a-2-3p|miR-185-5p|miR-298|miR-3123|miR-3136-5p|miR-3138|miR-3150b-3p|miR-3189-3p|miR-3607-3p|miR-3650|miR-367-5p|miR-3976|miR-4275|miR-4298|miR-4306|miR-4439|miR-4644|miR-4666a-3p|miR-4712-3p|miR-4729|miR-4784|miR-493-5p|miR-504-3p|miR-510-3p|miR-516b-5p|miR-539-5p|miR-5700|miR-6077|miR-623|miR-635|miR-6…		15.0294	15.1471	14.8275	14.939	15.0189	14.7335	14.8149	15.0189	14.8861	14.7626	14.6617	14.9275	14.4464	14.9789
#N/A			#N/A			#N/A				#N/A			#N/A			#N/A			#N/A				#N/A			199	HLA-E	major histocompatibility complex, class I, E	protein coding	ENSG00000206493	3133	04144|04145|04218|04514|04612|04650|04940|05163|05165|05166|05167|05168|05169|05170|05203|05320|05330|05332|05416	GO:0000139|GO:0001815|GO:0001916|GO:0002250|GO:0002474|GO:0002476|GO:0002477|GO:0002479|GO:0002480|GO:0002519|GO:0002715|GO:0002717|GO:0002729|GO:0005102|GO:0005515|GO:0005886|GO:0009986|GO:0012507|GO:0019731|GO:0030670|GO:0030881|GO:0031901|GO:0032398|GO:0032736|GO:0032753|GO:0032759|GO:0032760|GO:0032819|GO:0036037|GO:0042270|GO:0042288|GO:0042605|GO:0042608|GO:0042612|GO:0045087|GO:0045953|GO:…	miR-1249-5p|miR-1281|miR-134-3p|miR-185-5p|miR-211-3p|miR-3064-3p|miR-3123|miR-3529-5p|miR-379-5p|miR-4262|miR-4264|miR-4306|miR-4311|miR-4492|miR-4644|miR-4747-5p|miR-5193|miR-5196-5p|miR-552-3p|miR-619-5p|miR-642a-3p|miR-642b-3p|miR-661|miR-6731-5p|miR-6797-5p|miR-8085	CKAP5|ETV6|KLF6|LCP2|R3HDM1|SP100|SP110|ZNFX1	14.9239	15.0865	15.0961	15.3866	15.197	15.1809	15.0915	14.9316	15.0258	15.1319	15.2607	15.2886	14.6594	14.9317
#N/A			#N/A			#N/A				#N/A			#N/A			#N/A			#N/A				#N/A			200	PSMB1	proteasome (prosome, macropain) subunit, beta type, 1	protein coding	ENSG00000008018	5689	03050	GO:0000165|GO:0000209|GO:0000502|GO:0002223|GO:0002479|GO:0005515|GO:0005576|GO:0005654|GO:0005829|GO:0005839|GO:0006521|GO:0010972|GO:0016579|GO:0019774|GO:0031145|GO:0031146|GO:0033209|GO:0034774|GO:0038061|GO:0038095|GO:0043161|GO:0043312|GO:0043488|GO:0043687|GO:0050852|GO:0055085|GO:0060071|GO:0061418|GO:0070498|GO:0090090|GO:0090263|GO:1901990|GO:1902036|GO:1904813	miR-4753-3p|miR-584-3p|miR-6809-3p	APTX|BUB3|CSTF1|EIF2S1|FBXO22|GTF3C3|KARS|MRPS17|NUP37|PNO1|PSMD13|PWP1|PWP2|RABEPK|RANBP1|RANBP5|RFC2|RNASEH2A|RPA3|RUVBL2|SIVA1|SYNCRIP|TREX1|TTC27|WDR18|WDR46|WDR74|WDSOF1|ZNF593|ZNRD1	14.9346	14.8596	14.9065	14.7328	14.7992	14.8532	14.8583	14.8888	14.8669	14.9301	14.7702	14.8056	14.9571	14.8732
#N/A			#N/A			#N/A				#N/A			#N/A			#N/A			#N/A				#N/A			201	SCARB1	scavenger receptor class B, member 1	protein coding					miR-125a-5p|miR-125b-5p|miR-1271-5p|miR-134-3p|miR-149-5p|miR-185-3p|miR-24-3p|miR-3135b|miR-328-5p|miR-3682-3p|miR-4284|miR-4288|miR-4291|miR-4306|miR-4319|miR-4447|miR-4492|miR-4725-5p|miR-504-5p|miR-513a-5p|miR-596|miR-637|miR-661|miR-6731-3p|miR-6772-5p|miR-6811-3p|miR-6867-5p|miR-6885-5p|miR-7109-5p|miR-762|miR-936|miR-939-3p|miR-96-5p	BUB3|DARS2|DDB1|EIF4A3|GTF3C2|LIG3|MSH6|NONO|RANBP1|RFC5|RPA3|SFRS9|SNRPA|TOMM34|VARS|WDR18	14.9375	14.9392	14.8578	15.04	15.0353	14.8379	14.9202	14.9442	14.9221	15.0087	15.0647	15.1783	14.8836	14.9113
#N/A			#N/A			#N/A				#N/A			#N/A			#N/A			#N/A				#N/A			202	A*03:01:0:01 allele	major histocompatibility complex, class I, A (HLA-A), transcript variant 1	protein coding	ENSG00000223980	3105	04144|04145|04218|04514|04612|04650|04940|05163|05165|05166|05167|05168|05169|05170|05203|05320|05330|05332|05416	GO:0000139|GO:0001913|GO:0001916|GO:0002419|GO:0002474|GO:0002479|GO:0002480|GO:0002485|GO:0002486|GO:0002726|GO:0005102|GO:0005515|GO:0005783|GO:0005789|GO:0005794|GO:0005797|GO:0005886|GO:0006955|GO:0009986|GO:0012507|GO:0016045|GO:0016567|GO:0019731|GO:0019885|GO:0030670|GO:0030881|GO:0031901|GO:0032729|GO:0036037|GO:0042270|GO:0042590|GO:0042605|GO:0042608|GO:0042610|GO:0042612|GO:0042824|GO:…	miR-135a-3p|miR-182-3p|miR-31-5p|miR-4264|miR-4433a-5p|miR-4524a-3p|miR-4529-3p|miR-4533|miR-4633-5p|miR-4747-5p|miR-514a-5p|miR-518c-5p|miR-5196-5p|miR-590-3p|miR-6721-5p|miR-6800-3p|miR-6818-3p|miR-6853-5p|miR-6895-3p|miR-8071|miR-9500		14.7498	14.9422	14.9334	14.8002	15.0456	14.8088	14.9435	14.8887	14.7615	14.9027	14.7792	14.9704	14.5831	14.7692
#N/A			#N/A			#N/A				#N/A			#N/A			#N/A			#N/A				#N/A			203	HSP90B1	heat shock protein 90kDa beta (Grp94), member 1	protein coding	ENSG00000166598	7184	04141|04151|04657|04915|04918|05132|05200|05215|05418	GO:0001666|GO:0002224|GO:0003723|GO:0005509|GO:0005515|GO:0005576|GO:0005783|GO:0005788|GO:0005789|GO:0005829|GO:0006898|GO:0019221|GO:0019903|GO:0030433|GO:0030496|GO:0030970|GO:0031247|GO:0032991|GO:0034975|GO:0034976|GO:0036500|GO:0043066|GO:0043666|GO:0043687|GO:0044267|GO:0048471|GO:0050750|GO:0071318|GO:0071682	miR-1-3p|miR-148a-3p|miR-148b-3p|miR-150-5p|miR-152-3p|miR-181a-5p|miR-181b-5p|miR-181c-5p|miR-181d-5p|miR-1909-3p|miR-206|miR-223-3p|miR-3175|miR-3179|miR-3915|miR-4262|miR-4272|miR-450b-3p|miR-4516|miR-4643|miR-466|miR-4661-3p|miR-4713-5p|miR-4789-5p|miR-5680|miR-613|miR-642a-5p|miR-6513-5p|miR-6722-3p|miR-6768-5p|miR-6770-5p|miR-6805-5p|miR-6808-3p|miR-6892-3p|miR-6895-3p|miR-7152-5p|miR-769-3…		14.6474	14.6691	14.7339	14.7294	14.9325	14.647	14.7931	14.6798	14.6436	14.7478	14.8727	14.8654	14.9812	14.7498
#N/A			#N/A			#N/A				#N/A			#N/A			#N/A			#N/A				#N/A			204	VIM	vimentin	protein coding	ENSG00000026025	7431	05169|05206	GO:0003725|GO:0005200|GO:0005515|GO:0005737|GO:0005777|GO:0005829|GO:0005844|GO:0005856|GO:0005882|GO:0019221|GO:0019904|GO:0030049|GO:0032967|GO:0042802|GO:0043488|GO:0045109|GO:0045111|GO:0045727|GO:0071222|GO:0071225|GO:0097110|GO:1990254|GO:1990904	miR-124-3p|miR-133a-5p|miR-28-3p|miR-3148|miR-3607-3p|miR-3653-5p|miR-3686|miR-4328|miR-4418|miR-4433b-3p|miR-4511|miR-4799-5p|miR-506-3p|miR-509-3-5p|miR-509-5p|miR-548a-3p|miR-548an|miR-548ar-3p|miR-548av-3p|miR-548az-3p|miR-548e-3p|miR-548e-5p|miR-548f-3p|miR-548l|miR-548n|miR-585-5p|miR-630|miR-708-3p|miR-7844-5p|miR-875-3p		14.9526	14.8068	14.8497	14.6649	14.9421	14.8312	15.013	14.6693	14.7935	14.7603	14.8542	15.001	14.9973	14.6864
#N/A			#N/A			#N/A				#N/A			#N/A			#N/A			#N/A				#N/A			205	UBB	ubiquitin B	protein coding	ENSG00000170315	7314	04137|04144|05012|05131|05167	GO:0000122|GO:0000187|GO:0000209|GO:0000715|GO:0000717|GO:0002755|GO:0002756|GO:0005515|GO:0005654|GO:0005739|GO:0005741|GO:0005789|GO:0005829|GO:0005886|GO:0006283|GO:0006294|GO:0006296|GO:0006297|GO:0006625|GO:0007179|GO:0007249|GO:0007254|GO:0010008|GO:0016055|GO:0016197|GO:0016567|GO:0016579|GO:0019058|GO:0019068|GO:0019221|GO:0019985|GO:0030512|GO:0030666|GO:0031145|GO:0031398|GO:0033683|GO:…	miR-4260|miR-891a-5p		14.9216	14.9387	14.9526	14.9423	14.8364	14.9553	14.8895	14.8148	14.9601	14.8155	15.0342	14.8106	15.0575	14.7818
#N/A			#N/A			#N/A				#N/A			#N/A			#N/A			#N/A				#N/A			206	A_33_P3384997		(NA)							14.8016	14.8194	14.9019	14.9596	14.9723	14.9211	14.9294	14.7744	14.9918	14.8096	15.0313	15.0666	14.7116	14.7972
#N/A			#N/A			#N/A				#N/A			#N/A			#N/A			#N/A				#N/A			207	RPL29	ribosomal protein L29	protein coding	ENSG00000162244	6159	03010	GO:0000184|GO:0005829|GO:0006413|GO:0006614|GO:0007566|GO:0019083	let-7c-3p|miR-6747-3p	LGTN	15.1449	15.1575	15.0042	15.0574	14.9809	14.9858	15.0659	15.1366	15.0281	14.8069	14.8356	14.8594	15.0963	15.0859
#N/A			#N/A			#N/A				#N/A			#N/A			#N/A			#N/A				#N/A			208	A_33_P3384442		(NA)							14.8165	14.6499	15.0756	15.0663	14.9682	14.8102	14.8766	14.4512	14.809	14.9475	15.2218	15.1383	14.6394	14.5254
#N/A			#N/A			#N/A				#N/A			#N/A			#N/A			#N/A				#N/A			209	PDCD6	programmed cell death 6	protein coding	ENSG00000249915	10016		GO:0000287|GO:0001938|GO:0005509|GO:0005515|GO:0005634|GO:0005737|GO:0005783|GO:0006886|GO:0006888|GO:0010595|GO:0014029|GO:0014032|GO:0030127|GO:0030674|GO:0030948|GO:0031410|GO:0031463|GO:0032007|GO:0034605|GO:0036324|GO:0042802|GO:0042803|GO:0043280|GO:0043495|GO:0045766|GO:0046983|GO:0048208|GO:0048306|GO:0051592|GO:0051898|GO:0070971|GO:0097190|GO:1902527|GO:1990756	miR-124-3p|miR-129-5p|miR-137|miR-183-5p|miR-204-5p|miR-20a-3p|miR-211-5p|miR-3938|miR-4288|miR-4716-5p|miR-5010-3p|miR-506-3p|miR-548n|miR-5582-5p|miR-5589-3p|miR-5687|miR-582-5p|miR-632|miR-6508-5p|miR-6835-3p|miR-8067	RFC5	15.0015	14.9644	14.7589	14.7718	14.6958	14.2497	14.4854	14.9676	14.8452	14.8003	14.859	14.8386	14.5329	14.6261
#N/A			#N/A			#N/A				#N/A			#N/A			#N/A			#N/A				#N/A			210	Hs.657302		(NA)							14.7674	14.713	15.0589	15.1711	15.072	15.0479	14.949	14.7441	14.8996	15.0396	15.0742	15.0995	14.6771	14.9182
#N/A			#N/A			#N/A				#N/A			#N/A			#N/A			#N/A				#N/A			211	UQCRH	ubiquinol-cytochrome c reductase hinge protein	protein coding	ENSG00000173660	7388	00190|01100|04260|04714|04932|05010|05012|05016	GO:0005515|GO:0005743|GO:0005746|GO:0006119|GO:0006122|GO:0055114		COPS3|MTX2	14.8175	14.7707	14.8071	14.8954	14.8257	14.9298	14.8351	14.9065	14.8862	14.9243	14.9653	14.7876	14.8209	15.039
#N/A			#N/A			#N/A				#N/A			#N/A			#N/A			#N/A				#N/A			212	ATP5G3	ATP synthase, H+ transporting, mitochondrial Fo complex, subunit C3 (subunit 9)	protein coding	ENSG00000154518	518	00190|01100|04714|05010|05012|05016	GO:0005741|GO:0006754|GO:0042407|GO:0042776	miR-1262|miR-1297|miR-139-5p|miR-150-3p|miR-15a-5p|miR-15b-5p|miR-16-5p|miR-195-5p|miR-203a-3p|miR-3117-5p|miR-3120-3p|miR-338-5p|miR-345-3p|miR-3617-5p|miR-374b-3p|miR-424-5p|miR-425-5p|miR-4328|miR-4519|miR-4524a-5p|miR-4524b-5p|miR-4534|miR-4640-3p|miR-4668-5p|miR-4672|miR-4701-3p|miR-497-5p|miR-501-5p|miR-5190|miR-5579-5p|miR-606|miR-641|miR-643|miR-664a-3p|miR-6736-5p|miR-6776-3p|miR-6780a-3…	COPS3|ESRRA|GRSF1|NDUFS1	15.0729	14.9319	14.6917	14.6995	14.6594	14.9428	14.8521	14.9689	14.7707	14.7576	14.8569	14.777	15.1536	14.9943
#N/A			#N/A			#N/A				#N/A			#N/A			#N/A			#N/A				#N/A			213	C1QBP	complement component 1, q subcomponent binding protein	protein coding	ENSG00000108561	708		GO:0000122|GO:0001849|GO:0003714|GO:0003729|GO:0005515|GO:0005540|GO:0005634|GO:0005737|GO:0005739|GO:0005759|GO:0005829|GO:0005886|GO:0006955|GO:0007597|GO:0008134|GO:0009986|GO:0014065|GO:0016020|GO:0030449|GO:0030984|GO:0031690|GO:0032689|GO:0032695|GO:0039534|GO:0039536|GO:0042256|GO:0043065|GO:0045785|GO:0048025|GO:0050687|GO:0051897|GO:0070131|GO:0090023|GO:0097177|GO:1900026|GO:1901165|GO:…	let-7a-2-3p|let-7a-3p|let-7b-3p|let-7f-1-3p|let-7g-3p|miR-3190-5p|miR-3679-3p|miR-548c-3p|miR-5692a|miR-6508-5p|miR-8067|miR-96-3p|miR-98-3p	ANAPC1|APTX|BOP1|CENPA|COPS3|CSRP2BP|DDX51|EIF3M|FBXO22|IPO4|KARS|KATNB1|METAP2|MRPS12|MRPS17|NARS2|NUP37|PDCD11|PFDN4|PNO1|POLE3|POLE4|PRICKLE4|RANBP5|RBM28|RFC2|RNASEH1|RPA1|RPL26L1|RUVBL1|SSBP1|STAT2|TFAM|TMEM68|TTC27|VARS|WDR12|WDR18|WDR5|WDR61|ZNRD1	14.9542	14.9102	14.9217	14.8233	14.6812	14.9181	14.8619	14.9323	14.8356	14.9406	14.8692	14.7353	15.1662	14.8342
#N/A			#N/A			#N/A				#N/A			#N/A			#N/A			#N/A				#N/A			214	A_21_P0010525		(NA)							14.8891	14.8945	15.001	14.8824	14.7907	14.8888	14.8833	14.9586	14.98	15.01	14.9812	14.6749	15.0401	15.04
#N/A			#N/A			#N/A				#N/A			GLIS2(1131)		GLIS2(1396)	#N/A			#N/A				#N/A			215	TGFBI	transforming growth factor, beta-induced, 68kDa	protein coding	ENSG00000120708	7045		GO:0005201|GO:0005515|GO:0005518|GO:0005576|GO:0005615|GO:0005802|GO:0005886|GO:0007162|GO:0042802|GO:0044267	miR-1225-3p|miR-126-5p|miR-181a-5p|miR-181b-5p|miR-181c-5p|miR-181d-5p|miR-21-5p|miR-25-5p|miR-296-5p|miR-3158-3p|miR-3183|miR-3200-5p|miR-3652|miR-3918|miR-4262|miR-4278|miR-4430|miR-4641|miR-4716-3p|miR-4723-3p|miR-4795-3p|miR-485-5p|miR-518c-5p|miR-5193|miR-543|miR-5579-3p|miR-590-5p|miR-595|miR-6761-5p|miR-6769b-3p|miR-6773-3p|miR-6794-5p|miR-6796-3p|miR-6852-3p|miR-6867-3p|miR-6884-5p|miR-71…		14.7052	14.7096	14.7307	14.7881	15.109	14.5141	14.7348	14.6639	14.7227	14.6706	14.8476	14.9657	14.6702	14.6802
#N/A			#N/A			#N/A				#N/A			#N/A			#N/A			#N/A				#N/A			216	GAPDH	glyceraldehyde-3-phosphate dehydrogenase	protein coding					miR-1275|miR-4447|miR-4472	AP2B1|ASCC1|CREBZF|DEDD|LANCL1|MCM4|MKRN2|NDUFS1|TNRC6A|WHSC1|ZNF146	15.0389	15.2621	15.2288	15.2905	15.0462	15.0292	15.0596	15.0732	15.0428	14.9286	14.9706	14.7341	14.8737	14.8698
#N/A			#N/A			#N/A				#N/A			#N/A			#N/A			#N/A				#N/A			217	EEF1G	eukaryotic translation elongation factor 1 gamma	protein coding	ENSG00000254772	1937	05134	GO:0005515|GO:0005737|GO:0005829|GO:0006414		CAND1|CUGBP1|MYST4|ZNF441	15.1986	15.0297	14.7899	14.5929	14.7572	14.8263	14.887	14.9714	14.8471	14.7202	14.5949	14.779	15.1454	14.7713
#N/A			#N/A			#N/A				#N/A			#N/A			#N/A			#N/A				#N/A			218	RPS2P32	ribosomal protein S2 pseudogene 32	pseudogene	ENSG00000232818						15.012	15.1765	14.8441	14.9282	14.8164	14.895	14.8935	14.8637	14.8727	14.8365	14.7223	14.8575	14.9217	14.6182
#N/A			#N/A			#N/A				#N/A			#N/A			#N/A			#N/A				#N/A			219	SLC25A3	solute carrier family 25 (mitochondrial carrier; phosphate carrier), member 3	protein coding	ENSG00000075415	5250		GO:0005739|GO:0005743|GO:0005887|GO:0015317|GO:0044877	miR-10b-3p|miR-1277-5p|miR-1305|miR-139-5p|miR-141-3p|miR-155-3p|miR-200a-3p|miR-224-5p|miR-3671|miR-3685|miR-4325|miR-4328|miR-4503|miR-455-3p|miR-4709-5p|miR-4742-5p|miR-5011-5p|miR-507|miR-557|miR-629-5p|miR-676-5p|miR-6760-3p|miR-6839-3p|miR-7154-5p|miR-7159-5p|miR-8060|miR-873-5p	NDUFS1	15.0056	14.9526	14.8429	14.8918	15.0411	14.6596	14.8328	14.9322	15.0087	14.9172	14.8669	15.0335	14.8283	14.7015
#N/A			#N/A			#N/A				#N/A			#N/A			TFEB(1643)		TFEB(2175)	#N/A				#N/A			220	SNAR-F	small ILF3/NF90-associated RNA F	other ncRNA							15.1366	15.0997	15.462	15.2746	15.3106	15.0471	15.0769	15.1363	15.268	15.407	15.118	15.2494	14.7578	14.9705
#N/A			#N/A			#N/A				#N/A			#N/A			#N/A			#N/A				#N/A			221	CUTA	cutA divalent cation tolerance homolog (E. coli)	protein coding	ENSG00000226492	51596		GO:0005515|GO:0008104|GO:0016020|GO:0019899	miR-186-3p|miR-483-5p|miR-6765-3p		14.7835	14.7112	14.7238	14.58	14.5407	14.7107	14.7386	14.7065	14.7153	14.6444	14.6369	14.3999	14.7513	14.6221
#N/A			#N/A			#N/A				#N/A			#N/A			#N/A			#N/A				#N/A			222	RPS23	ribosomal protein S23	protein coding	ENSG00000186468	6228	03010	GO:0000184|GO:0002181|GO:0003735|GO:0005515|GO:0005654|GO:0005783|GO:0005829|GO:0006412|GO:0006413|GO:0006614|GO:0019083|GO:0022627|GO:0034063|GO:0042788|GO:1990145	miR-1343-5p|miR-146a-3p|miR-182-3p|miR-185-5p|miR-210-5p|miR-218-5p|miR-296-5p|miR-3134|miR-3135b|miR-3652|miR-3914|miR-4306|miR-4328|miR-4426|miR-4430|miR-4483|miR-4501|miR-4519|miR-4647|miR-4662b|miR-4666a-5p|miR-4691-5p|miR-4775|miR-5095|miR-5584-3p|miR-640|miR-651-5p|miR-6724-5p|miR-6773-5p|miR-6792-3p|miR-6818-3p|miR-6889-3p|miR-939-5p		14.8071	14.7836	14.9151	14.8745	14.9538	14.8407	14.8844	14.7208	14.9312	14.9155	14.9408	15.0307	14.6528	14.5681
#N/A			#N/A			#N/A				#N/A			#N/A			#N/A			#N/A				#N/A			223	RPL34	ribosomal protein L34	protein coding	ENSG00000109475	6164	03010	GO:0000184|GO:0003723|GO:0005515|GO:0005829|GO:0006413|GO:0006614|GO:0019083	miR-1245a|miR-1263|miR-1275|miR-1290|miR-5004-3p|miR-513c-5p|miR-5587-5p|miR-625-5p|miR-7160-5p|miR-8079|miR-888-5p		14.8121	14.7943	14.9137	14.7341	14.8027	14.94	14.8243	14.82	14.9375	15.0221	14.8886	14.9335	14.7018	14.9452
#N/A			#N/A			#N/A				#N/A			#N/A			#N/A			#N/A				#N/A			224	A_24_P42014		(NA)							14.7748	14.6923	14.9246	14.8822	14.8242	14.8679	14.9115	14.7282	14.995	14.924	14.878	14.9049	14.9204	14.8243
#N/A			#N/A			#N/A				#N/A			#N/A			#N/A			#N/A				#N/A			225	A_24_P349636		(NA)							14.8139	14.8014	14.8129	14.7901	14.8323	14.9936	14.8988	14.7771	14.924	14.9971	14.9077	15.0083	14.8761	14.8554
#N/A			#N/A			#N/A				#N/A			#N/A			#N/A			#N/A				#N/A			226	TXN	thioredoxin	protein coding	ENSG00000136810	7295	04621|05132|05418	GO:0004791|GO:0005515|GO:0005576|GO:0005634|GO:0005654|GO:0005737|GO:0005829|GO:0009314|GO:0015035|GO:0032148|GO:0033138|GO:0042803|GO:0043388|GO:0045454|GO:0047134|GO:0051897|GO:0055114|GO:0071731|GO:1903206|GO:2000170	miR-130a-5p|miR-23a-3p|miR-23b-3p|miR-23c|miR-33a-3p|miR-3942-5p|miR-4317|miR-4461|miR-4703-5p|miR-4766-3p|miR-548az-5p|miR-548t-5p|miR-5693|miR-5701|miR-580-3p	FHL1|HNRPF|INHBC|NUP50|RCOR3|ROD1|ZBTB20	14.8828	14.7463	14.9221	14.9107	14.8523	14.9082	14.8009	14.8679	14.8506	15.014	14.9342	14.8732	14.8316	14.8811
#N/A			#N/A			#N/A				#N/A			#N/A			#N/A			#N/A				#N/A			227	A_22_P00002736		(NA)							14.7647	14.9402	14.8783	14.9875	15.224	15.0469	15.0245	14.863	15.0096	14.9968	15.0282	15.0532	14.4908	14.9079
#N/A			#N/A			#N/A				#N/A			#N/A			#N/A			#N/A				#N/A			228	TOMM7	translocase of outer mitochondrial membrane 7 homolog (yeast)	protein coding	ENSG00000196683	54543	04137	GO:0005515|GO:0005739|GO:0005741|GO:0005742|GO:0006626|GO:0008320|GO:0016236|GO:0031647|GO:0098779|GO:1903955	miR-1208|miR-134-5p|miR-2467-3p|miR-3118|miR-548v|miR-615-3p|miR-624-5p|miR-6721-5p|miR-6728-3p|miR-6777-3p|miR-6836-3p|miR-7108-3p|miR-890		15.0643	14.892	14.728	14.6218	14.7717	14.9746	14.8602	14.9531	14.9571	14.878	14.8483	15.0272	14.9964	15.0671
#N/A			#N/A			#N/A				#N/A			#N/A			#N/A			#N/A				#N/A			229	DYNLL1	dynein, light chain, LC8-type 1	protein coding	ENSG00000088986	8655	04962|05132	GO:0000086|GO:0000776|GO:0005515|GO:0005634|GO:0005737|GO:0005813|GO:0005829|GO:0005868|GO:0005886|GO:0005929|GO:0006888|GO:0010389|GO:0016236|GO:0019886|GO:0035735|GO:0042326|GO:0043312|GO:0070821|GO:0072686|GO:0097542|GO:0097711|GO:0101003	miR-146b-3p|miR-1910-5p|miR-3123|miR-3134|miR-3191-5p|miR-3929|miR-432-3p|miR-4419b|miR-4455|miR-4478|miR-4708-3p|miR-4711-5p|miR-4774-5p|miR-486-5p|miR-5003-5p|miR-593-3p|miR-642b-5p|miR-6505-5p|miR-653-3p|miR-6764-3p|miR-6776-5p|miR-6824-3p	ANLN|CCNB1|EEF1E1|KPNA2|RFC5|RNASEH2A	14.8174	14.9499	14.8359	14.8682	14.7549	14.8	14.8257	14.8303	14.8962	14.8694	14.8187	14.6664	14.9796	14.8777
#N/A			#N/A			#N/A				#N/A			#N/A			#N/A			#N/A				#N/A			230	A_24_P417606		(NA)							14.8074	14.8823	14.9402	15.0228	14.8805	14.9935	14.8992	14.9067	14.9364	14.9906	14.9003	14.9421	14.7809	14.9618
#N/A			#N/A			#N/A				#N/A			#N/A			#N/A			#N/A				#N/A			231	AP2S1	adaptor-related protein complex 2, sigma 1 subunit	protein coding	ENSG00000042753	1175	04144|04721|04961|05016	GO:0005515|GO:0005829|GO:0005886|GO:0019886|GO:0030100|GO:0030122|GO:0030666|GO:0030669|GO:0032802|GO:0034383|GO:0036020|GO:0048013|GO:0048268|GO:0050690|GO:0060071|GO:0061024|GO:0072583		ALG1|ANAPC5|ARMC10|ARPC1A|ASH1L|BAZ2B|COPE|DRAP1|EIF5A|ELF2|EPRS|GCN1L1|GNB2|GSTO1|GTF2A2|GTF2F1|HMG20B|KBTBD4|MAZ|MRPL23|MRPS12|NONO|NSMAF|POLR2E|PRPF4|PSMD10|PSMD11|PSPC1|PTBP1|RNF38|RNPEP|SMARCA2|SSRP1|STIP1|THOC4|VARS|WDR8|XPNPEP1|ZHX2|ZMAT1|ZNF207	14.8492	14.8296	14.8149	14.909	14.7981	14.7978	14.8636	14.9316	14.8047	14.5191	14.6907	14.5416	14.6618	14.79
#N/A			#N/A			#N/A				#N/A			#N/A			#N/A			#N/A				#N/A			232	A_24_P349387		(NA)							14.9031	14.7959	15.078	14.8248	14.9295	14.8595	14.899	14.766	14.9842	14.9305	14.8774	14.8758	14.9693	14.844
#N/A			#N/A			#N/A				#N/A			#N/A			#N/A			#N/A				#N/A			233	A_21_P0010881		(NA)							14.9272	14.8798	14.7091	14.8233	14.8347	14.8492	14.8118	14.8286	14.932	14.6979	14.6741	14.9315	14.9493	14.6264
#N/A			#N/A			#N/A				#N/A			#N/A			#N/A			#N/A				#N/A			234	LDHA	lactate dehydrogenase A	protein coding	ENSG00000134333	3939	00010|00270|00620|00640|01100|04066|04922|05230	GO:0005515|GO:0005829|GO:0006090|GO:0042802	miR-1208|miR-182-5p|miR-203a-3p|miR-204-3p|miR-338-3p|miR-33a-5p|miR-33b-5p|miR-34a-5p|miR-34c-5p|miR-3614-5p|miR-365a-5p|miR-365b-5p|miR-374a-5p|miR-374b-5p|miR-410-3p|miR-4276|miR-4317|miR-4433a-3p|miR-449a|miR-449b-5p|miR-4646-5p|miR-4668-5p|miR-4695-3p|miR-4715-5p|miR-4731-3p|miR-4801|miR-491-3p|miR-5011-5p|miR-505-5p|miR-603|miR-642b-5p|miR-646|miR-6751-5p|miR-6752-3p|miR-6757-3p|miR-6803-5p…		14.942	15.1651	15.0826	14.9688	14.6055	14.7477	14.7559	15.0469	14.9555	15.0097	14.7029	14.6578	14.631	14.5612
#N/A			#N/A			#N/A				#N/A			#N/A			#N/A			#N/A				#N/A			235	RPL3	ribosomal protein L3	protein coding	ENSG00000100316	6122	03010	GO:0000184|GO:0005515|GO:0005730|GO:0005829|GO:0006413|GO:0006614|GO:0019083|GO:0032991			14.9717	14.9459	14.7081	14.6602	14.6397	14.8054	14.8257	15.0023	14.6766	14.743	14.5015	14.7467	14.8409	14.7247
#N/A			#N/A			#N/A				#N/A			#N/A			#N/A			#N/A				#N/A			236	CCT4	chaperonin containing TCP1, subunit 4 (delta)	protein coding	ENSG00000115484	10575		GO:0005515|GO:0005654|GO:0005813|GO:0005829|GO:0005832|GO:0005874|GO:0006457|GO:0032212|GO:0050821|GO:0051973|GO:0090666|GO:1904851|GO:1904874	miR-141-5p|miR-204-3p|miR-2115-3p|miR-30c-1-3p|miR-30c-2-3p|miR-335-3p|miR-4441|miR-449b-3p|miR-4516|miR-4646-5p|miR-4781-3p|miR-5094|miR-6512-3p|miR-6512-5p|miR-656-3p|miR-670-3p|miR-6720-5p|miR-6778-3p|miR-6788-5p|miR-6847-5p|miR-7-5p|miR-887-5p	ACBD6|ANAPC1|APEX1|ATAD3A|BOP1|CCNB2|CSTF3|DDX10|DDX50|EIF4A3|EPRS|EXO1|GTF3C3|HEATR1|HMG4L|ILF3|KARS|MCM2|MCM3|MCM4|MCM7|MYBL2|NCL|NLE1|NUP37|PDCD11|PWP1|RAE1|RANBP1|RECQL4|REXO4|RNASEH2A|RUVBL2|SF3B3|SFRS9|SNRPB2|SRP72|TEX10|THOC3|TOMM34|TREX1|WDR12|WDR79|WDSOF1|XRCC5|XRCC6|ZNF346|ZNF473|ZNRD1	14.9947	14.7676	14.5513	14.5368	14.523	14.7373	14.6782	14.7207	14.5947	14.7561	14.678	14.735	15.2464	14.886
#N/A			#N/A			#N/A				#N/A			#N/A			#N/A			#N/A				#N/A			237	SEC13	SEC13 homolog (S. cerevisiae)	protein coding	ENSG00000157020	6396	03013|04141|04150	GO:0002474|GO:0005515|GO:0005635|GO:0005654|GO:0005765|GO:0005789|GO:0005829|GO:0006110|GO:0006406|GO:0006409|GO:0012507|GO:0016032|GO:0019083|GO:0019886|GO:0030127|GO:0031080|GO:0032008|GO:0042802|GO:0043231|GO:0048208|GO:0060964|GO:0061700|GO:0075733|GO:0090110|GO:1900034	miR-1207-3p|miR-1236-3p|miR-3714|miR-4261|miR-4283|miR-4517|miR-5692a		14.8849	14.7751	14.7472	14.5664	14.8198	14.7416	14.8113	14.9185	14.8715	14.7714	14.6969	14.7991	14.9077	14.8488
#N/A			#N/A			#N/A				#N/A			#N/A			#N/A			#N/A				#N/A			238	MYDGF	myeloid-derived growth factor	protein coding	ENSG00000074842	56005		GO:0001934|GO:0001938|GO:0005515|GO:0005615|GO:0005783|GO:0005788|GO:0005794|GO:0014068|GO:0036498|GO:0043066|GO:0043410|GO:0045766|GO:0045944|GO:0051897	miR-2116-5p|miR-214-3p|miR-3619-5p|miR-4291|miR-4442|miR-452-3p|miR-4667-3p|miR-4677-5p|miR-6742-3p|miR-6827-5p|miR-761		14.7252	14.7218	14.623	14.8317	14.9413	14.7325	14.8021	14.7384	14.6529	14.7777	14.867	15.0324	14.6918	14.9018
#N/A			#N/A			#N/A				#N/A			#N/A			#N/A			#N/A				#N/A			239	MTCH1	mitochondrial carrier 1	protein coding					miR-1587|miR-2115-3p|miR-3074-3p|miR-3135b|miR-3152-5p|miR-3198|miR-323b-3p|miR-361-5p|miR-3620-5p|miR-3657|miR-381-5p|miR-4309|miR-4492|miR-4656|miR-4729|miR-548e-3p|miR-642a-3p|miR-642b-3p|miR-6503-3p|miR-7154-3p|miR-7156-3p|miR-8076		14.8109	14.9014	14.448	14.6345	14.5999	14.6858	14.7206	14.7201	14.8218	14.6387	14.8585	14.7512	14.9436	14.8331
#N/A			#N/A			#N/A				#N/A			#N/A			#N/A			#N/A				#N/A			240	ZNF526	zinc finger protein 526	protein coding	ENSG00000167625	116115		GO:0005515	miR-1225-5p|miR-1254|miR-1284|miR-153-5p|miR-202-3p|miR-221-5p|miR-3116|miR-3907|miR-4288|miR-4469|miR-450b-3p|miR-4514|miR-4692|miR-4720-5p|miR-504-3p|miR-5095|miR-5702|miR-6742-3p|miR-6826-3p|miR-6871-5p|miR-769-3p|miR-8073		14.7364	14.77	14.8262	15.0374	14.8225	14.8374	14.8211	14.4913	14.721	14.9209	15.0303	14.9725	14.6334	14.7449
#N/A			#N/A			#N/A				#N/A			#N/A			#N/A			#N/A				#N/A			241	P4HB	prolyl 4-hydroxylase, beta polypeptide	protein coding	ENSG00000185624	5034	04141	GO:0003756|GO:0003779|GO:0005178|GO:0005515|GO:0005783|GO:0005788|GO:0005793|GO:0005829|GO:0005856|GO:0009897|GO:0015037|GO:0016222|GO:0018401|GO:0030027|GO:0032991|GO:0034378|GO:0034379|GO:0034976|GO:0035722|GO:0038155|GO:0043687|GO:0044267|GO:0045785|GO:0046598|GO:0046982|GO:0071456|GO:1900026|GO:1902175	miR-124-5p|miR-1305|miR-1321|miR-152-5p|miR-1587|miR-188-5p|miR-204-5p|miR-211-5p|miR-3606-3p|miR-3620-5p|miR-4282|miR-4292|miR-4323|miR-4717-5p|miR-4739|miR-4756-5p|miR-5001-3p|miR-513a-3p|miR-513c-3p|miR-548av-5p|miR-548k|miR-548s|miR-552-3p|miR-5680|miR-605-5p|miR-6077|miR-6738-3p|miR-6742-3p|miR-6782-5p|miR-6791-5p|miR-6829-5p|miR-6856-5p|miR-6866-3p|miR-8054|miR-887-3p	CANX|DDX42|GNB2L1|HMG20B|NONO|POLR2E|RXRB|SHC1|SP4|WDR1|ZNF771	14.5816	14.7706	14.7064	14.8409	14.9064	14.5129	14.7398	14.7048	14.6997	14.7165	14.6383	14.7955	14.304	14.6589
#N/A			#N/A			#N/A				#N/A			#N/A			#N/A			#N/A				#N/A			242	A_22_P00016688		(NA)							14.6704	14.8161	14.7281	14.98	15.1423	15.0373	14.9837	14.9171	14.9381	14.9775	14.9669	15.0826	14.3318	14.8937
#N/A			#N/A			#N/A				#N/A			#N/A			#N/A			#N/A				#N/A			243	TMBIM6	transmembrane BAX inhibitor motif containing 6	protein coding	ENSG00000139644	7009	05130	GO:0005515|GO:0005634|GO:0005737|GO:0005783|GO:0005789|GO:0005887|GO:0010523|GO:0019899|GO:0031625|GO:0031966|GO:0032091|GO:0033119|GO:0034620|GO:0043066|GO:0060698|GO:0060702|GO:1902065|GO:1902236|GO:1903298|GO:2001234	miR-106a-5p|miR-106b-5p|miR-1208|miR-1299|miR-1302|miR-17-5p|miR-1913|miR-19a-3p|miR-19b-3p|miR-20a-5p|miR-20b-5p|miR-27a-3p|miR-27b-3p|miR-2861|miR-3124-3p|miR-3125|miR-3145-5p|miR-324-3p|miR-329-3p|miR-3613-3p|miR-362-3p|miR-3916|miR-4293|miR-4298|miR-4328|miR-4433a-5p|miR-4451|miR-4478|miR-4533|miR-4536-5p|miR-4651|miR-4691-3p|miR-4744|miR-4786-3p|miR-485-5p|miR-497-3p|miR-499a-5p|miR-5093|miR…		14.533	14.4028	14.6884	14.4329	14.8104	14.5632	14.5893	14.4604	14.3113	14.7562	14.5118	14.818	14.4293	14.5503
ZBTB5(1036)		ZBTB5(1257)	S100A8(754)	S100A8(1056)		#N/A				#N/A			GLIS2(1131)		GLIS2(1396)	#N/A			#N/A	IL-1targets(617)			TFE3+IL-1(70)	TFE3+IL-1(174)		244	MT2A	metallothionein 2A	protein coding	ENSG00000125148	4502	04978	GO:0005515|GO:0005634|GO:0005737|GO:0005829|GO:0006878|GO:0008144|GO:0008270|GO:0010038|GO:0035690|GO:0045926|GO:0060333	miR-130a-5p|miR-23a-3p|miR-23b-3p|miR-23c|miR-3613-5p|miR-376a-3p|miR-376b-3p|miR-382-3p|miR-4668-3p|miR-493-5p		15.1627	14.9273	14.7415	14.027	14.1029	14.5035	14.3073	15.1883	15.0169	14.5904	14.26	14.1128	14.314	14.5876
#N/A			#N/A			#N/A				#N/A			#N/A			#N/A			#N/A				#N/A			245	A_21_P0012200		(NA)							14.8004	14.7278	14.7592	14.6903	14.7447	14.8853	14.7563	14.7579	14.8715	14.9538	14.8812	15.0267	14.6286	14.7424
#N/A			#N/A			#N/A				#N/A			#N/A			#N/A			#N/A				#N/A			246	A_33_P3223874		(NA)							14.5994	14.6073	14.7294	14.6942	14.6431	14.7917	14.677	14.6735	14.8267	14.9178	14.6984	14.8322	14.6411	14.7769
#N/A			#N/A			#N/A				#N/A			#N/A			#N/A			#N/A				#N/A			247	SRP14	signal recognition particle 14kDa (homologous Alu RNA binding protein)	protein coding	ENSG00000140319	6727	03060	GO:0005515|GO:0005576|GO:0005634|GO:0005737|GO:0005786|GO:0005829|GO:0006613|GO:0006614|GO:0034774|GO:0042493|GO:0043312|GO:0045047|GO:1904813	miR-1275|miR-1468-3p|miR-3148|miR-3190-5p|miR-3682-3p|miR-3926|miR-4425|miR-4447|miR-4472|miR-4660|miR-4662a-5p|miR-4761-3p|miR-4777-5p|miR-548a-3p|miR-548ar-3p|miR-548az-3p|miR-548e-3p|miR-548f-3p|miR-651-3p|miR-6515-3p|miR-665|miR-6739-5p|miR-6847-3p|miR-92a-1-5p		14.706	14.6613	14.7247	14.7406	14.5744	14.6371	14.7125	14.604	14.6354	14.6161	14.6985	14.6241	14.9217	14.7635
#N/A			#N/A			#N/A				#N/A			#N/A			#N/A			#N/A				#N/A			248	GPX1	glutathione peroxidase 1	pseudogene	ENSG00000233276	2876	00480|00590|01100|04918|05014|05016	GO:0004602|GO:0005737|GO:0005739|GO:0005759|GO:0005829|GO:0006195|GO:0006749|GO:0009650|GO:0010269|GO:0017124|GO:0019369|GO:0019372|GO:0033599|GO:0034599|GO:0040029|GO:0042542|GO:0042744|GO:0043154|GO:0045454|GO:0047066|GO:0060047|GO:0061136|GO:0090201|GO:1902042|GO:1902905	miR-181d-3p|miR-3125|miR-3141|miR-3916|miR-3934-5p|miR-4261|miR-4290|miR-4306|miR-4496|miR-4655-3p|miR-6749-3p|miR-6859-5p|miR-6865-3p|miR-6868-5p|miR-877-5p		14.6578	14.6752	14.4331	14.4771	14.5465	14.7237	14.649	14.6446	14.6648	14.5587	14.6537	14.6862	14.9248	14.6304
#N/A			#N/A			#N/A				#N/A			#N/A			#N/A			#N/A				#N/A			249	RPL18	ribosomal protein L18	protein coding						GNB2L1|PQBP1|RPL23A|TAF11|TCEA1	14.9141	14.9599	14.6768	14.5736	14.5812	14.7568	14.6642	14.8301	14.7035	14.6503	14.5644	14.7197	14.95	14.7733
#N/A			#N/A			#N/A				#N/A			#N/A			#N/A			#N/A				#N/A			250	A_24_P375599		(NA)							14.8175	14.774	14.6268	14.5547	14.5802	14.7124	14.6773	14.8589	14.774	14.7227	14.6015	14.6806	15.0589	14.8493
#N/A			#N/A			#N/A				#N/A			#N/A			#N/A			#N/A				#N/A			251	A_24_P15821		(NA)							14.658	14.7079	14.8152	14.7412	14.6675	14.6238	14.7577	14.6968	14.6506	14.6329	14.6496	14.4782	14.7419	14.647
#N/A			#N/A			#N/A				#N/A			#N/A			#N/A			#N/A				#N/A			252	NME1	NME/NM23 nucleoside diphosphate kinase 1	protein coding	ENSG00000239672	4830	00230|00240|00983|01100	GO:0000287|GO:0004536|GO:0004550|GO:0005515|GO:0005524|GO:0005525|GO:0005634|GO:0005737|GO:0005829|GO:0008285|GO:0015949|GO:0032587|GO:0042802|GO:0042981|GO:0043024|GO:0043388|GO:0050679	miR-141-3p|miR-200a-3p|miR-4441|miR-4747-5p|miR-4764-5p|miR-5196-5p|miR-548e-5p|miR-6783-5p|miR-6852-3p|miR-7106-5p		14.7874	14.8602	14.9509	14.9637	14.9321	14.8613	14.8968	14.8523	14.7521	14.4423	14.8674	14.8172	14.7861	14.5831
#N/A			#N/A			#N/A				#N/A			#N/A			#N/A			#N/A				#N/A			253	SLC16A12	solute carrier family 16, member 12	protein coding	ENSG00000152779	387700		GO:0005308|GO:0005515|GO:0005886|GO:0005887|GO:0015881|GO:0016323	miR-1249-5p|miR-1283|miR-1288-5p|miR-144-3p|miR-150-5p|miR-153-5p|miR-16-1-3p|miR-17-3p|miR-199a-3p|miR-199b-3p|miR-2052|miR-2355-3p|miR-2909|miR-302a-3p|miR-302b-3p|miR-302c-3p|miR-302d-3p|miR-302e|miR-3129-5p|miR-3140-3p|miR-3156-3p|miR-3192-3p|miR-335-3p|miR-361-3p|miR-3675-3p|miR-3692-3p|miR-370-3p|miR-372-3p|miR-373-3p|miR-4261|miR-4282|miR-4316|miR-4320|miR-433-3p|miR-4428|miR-4436a|miR-444…		14.5239	14.6512	15.0123	15.1673	14.9408	14.8759	14.7989	14.5743	14.96	14.9552	15.0477	15.0519	14.7145	14.8817
#N/A			#N/A			#N/A				#N/A			#N/A			#N/A			#N/A				#N/A			254	RPL28	ribosomal protein L28	protein coding	ENSG00000108107	6158	03010	GO:0000184|GO:0005515|GO:0005829|GO:0006413|GO:0006614|GO:0019083|GO:0030425|GO:0036464|GO:0044297	miR-1249-5p|miR-1285-3p|miR-1306-5p|miR-155-3p|miR-1972|miR-2861|miR-3135a|miR-3135b|miR-3177-5p|miR-3187-5p|miR-3192-3p|miR-320e|miR-378g|miR-4261|miR-4262|miR-4265|miR-4283|miR-4287|miR-4296|miR-4297|miR-4303|miR-4319|miR-4322|miR-4481|miR-4487|miR-4492|miR-4498|miR-4685-3p|miR-4713-5p|miR-5001-5p|miR-5008-5p|miR-5189-5p|miR-520g-5p|miR-612|miR-661|miR-6728-3p|miR-6797-5p|miR-6860|miR-6884-5p|m…	ATAD3A|NLE1|NOC4L|REXO4|WDR79	14.855	14.9728	14.8175	14.6527	14.806	14.7854	14.8864	14.9449	14.8036	14.592	14.4243	14.5571	14.8658	14.765
#N/A			#N/A			#N/A				#N/A			#N/A			#N/A			#N/A				#N/A			255	CPS1	carbamoyl-phosphate synthase 1, mitochondrial	protein coding					miR-101-5p|miR-1275|miR-134-5p|miR-146b-3p|miR-18a-3p|miR-203a-3p|miR-2054|miR-24-3p|miR-29a-3p|miR-29b-3p|miR-29c-3p|miR-3065-3p|miR-3118|miR-3150a-3p|miR-3181|miR-34a-3p|miR-363-5p|miR-3668|miR-371b-5p|miR-373-5p|miR-3910|miR-3921|miR-4251|miR-4476|miR-4506|miR-4513|miR-4653-5p|miR-4662a-5p|miR-4668-3p|miR-4723-5p|miR-5000-5p|miR-548a-5p|miR-548ab|miR-548ad-5p|miR-548ae-5p|miR-548aj-5p|miR-548a…		14.6032	14.6945	14.8293	14.8549	14.9315	14.5395	14.6551	14.7098	14.6161	14.8792	14.8504	14.9324	14.7182	14.8067
#N/A			#N/A			#N/A				#N/A			#N/A			#N/A			#N/A				#N/A			256	ATF4	activating transcription factor 4	protein coding	ENSG00000128272	468	04010|04022|04137|04141|04151|04210|04211|04261|04668|04720|04722|04725|04728|04911|04912|04915|04918|04922|04925|04926|04927|04928|04932|04934|04935|05030|05031|05034|05161|05163|05166|05203|05215	GO:0000122|GO:0000976|GO:0000978|GO:0000981|GO:0001085|GO:0003677|GO:0003700|GO:0005515|GO:0005634|GO:0005654|GO:0005737|GO:0006094|GO:0006355|GO:0006366|GO:0008140|GO:0010575|GO:0010628|GO:0019901|GO:0030282|GO:0030968|GO:0031667|GO:0032057|GO:0032922|GO:0032991|GO:0034198|GO:0034399|GO:0034599|GO:0034644|GO:0034976|GO:0035162|GO:0036003|GO:0036091|GO:0036499|GO:0042149|GO:0042789|GO:0043005|GO:…			14.6226	14.5668	14.4562	14.6504	14.6003	14.3515	14.4392	14.74	14.6556	14.5451	14.755	14.6238	14.5017	14.5092
#N/A			#N/A			#N/A				#N/A			#N/A			#N/A			#N/A				#N/A			257	KPNA2	karyopherin alpha 2 (RAG cohort 1, importin alpha 1)	protein coding	ENSG00000182481	3838	05164	GO:0000018|GO:0005515|GO:0005654|GO:0005737|GO:0005829|GO:0006259|GO:0006607|GO:0008139|GO:0019054|GO:0042826|GO:0075506|GO:0098892|GO:0098978|GO:0099527|GO:1903902	let-7a-2-3p|let-7g-3p|miR-106a-5p|miR-106b-5p|miR-1297|miR-144-3p|miR-17-5p|miR-20a-5p|miR-20b-5p|miR-2116-5p|miR-2276-3p|miR-26a-5p|miR-26b-5p|miR-297|miR-302a-3p|miR-302b-3p|miR-302c-3p|miR-302d-3p|miR-302e|miR-363-5p|miR-3658|miR-3692-3p|miR-372-3p|miR-373-3p|miR-376c-3p|miR-4465|miR-485-3p|miR-495-3p|miR-497-3p|miR-5003-5p|miR-5004-5p|miR-519d-3p|miR-520a-3p|miR-520b|miR-520c-3p|miR-520d-3p|m…	ANLN|ARNTL2|ATAD2|BUB3|CAND1|CCNA2|CCNB1|CCNB2|CCNF|CDC20|CDC6|CENPA|CLIP1|CPSF6|CSTF2|CSTF3|DBF4|DDX39|DHX15|DTL|E2F7|ECT2|EEF1E1|EIF4A3|EXO1|EZH2|FANCG|FBXL17|FBXO5|FOXM1|GABPB2|H2AFX|H2AFZ|HEATR1|HELLS|HMGB2|HNRPAB|ILF3|KLHDC1|KLHDC5|MCM4|MCM7|NASP|NCAPD3|NCOA1|NUP50|PDCD11|POLQ|PPP1R13B|PPP2R1B|PWP1|R3HDM2|RAE1|RBM12|RFC5|RNASEH2A|RUVBL1|SFPQ|SFRS10|SFRS2|SFRS3|SYNCRIP|TMEM68|WDSOF1|ZBTB16|ZB…	14.6736	14.5707	14.4339	14.796	14.6214	14.4895	14.6161	14.5776	14.5611	14.2986	14.6541	14.5027	14.52	14.6308
#N/A			#N/A			#N/A				#N/A			#N/A			#N/A			#N/A				#N/A			258	LRRC75A-AS1	LRRC75A antisense RNA 1	other ncRNA	ENSG00000175061						14.7461	14.6934	14.2584	14.3704	14.4698	14.5888	14.6613	14.8696	14.7349	14.5157	14.5532	14.8428	14.6299	14.6737
#N/A			#N/A			#N/A				#N/A			#N/A			#N/A			#N/A				#N/A			259	GRN	granulin	protein coding	ENSG00000030582	2896		GO:0002265|GO:0002282|GO:0005515|GO:0005576|GO:0005615|GO:0005764|GO:0005765|GO:0005768|GO:0005770|GO:0005783|GO:0005794|GO:0005802|GO:0005886|GO:0007040|GO:0007041|GO:0007042|GO:0008083|GO:0010595|GO:0016020|GO:0030335|GO:0035578|GO:0043312|GO:0043524|GO:0043525|GO:0045766|GO:0048680|GO:0050679|GO:0050821|GO:0051087|GO:0060266|GO:0106016|GO:1900426|GO:1902564|GO:1903334|GO:1903979|GO:1905247|GO:…	let-7c-3p|miR-1245b-5p|miR-1321|miR-1470|miR-181a-2-3p|miR-3142|miR-3177-5p|miR-4270|miR-4278|miR-4441|miR-4701-5p|miR-4739|miR-4752|miR-4756-5p|miR-5591-5p|miR-588|miR-615-5p|miR-6754-5p|miR-6765-3p|miR-6777-5p|miR-6804-3p|miR-6825-5p|miR-7114-5p	LASP1	14.4236	14.4225	14.1543	14.1514	14.6423	14.359	14.4351	14.4363	14.2017	14.254	14.3668	14.7045	14.4054	14.476
#N/A			#N/A			#N/A				#N/A			#N/A			#N/A			#N/A				#N/A			260	A_21_P0010912		(NA)							14.529	14.477	14.7292	14.6198	14.7065	14.7327	14.7367	14.4747	14.746	14.7598	14.6281	14.7239	14.5689	14.6058
#N/A			#N/A			#N/A				#N/A			#N/A			#N/A			#N/A				#N/A			261	CCT2	chaperonin containing TCP1, subunit 2 (beta)	protein coding	ENSG00000166226	10576		GO:0005515|GO:0005576|GO:0005829|GO:0005832|GO:0005874|GO:0006457|GO:0031625|GO:0032212|GO:0035578|GO:0043312|GO:0044183|GO:0050821|GO:0051086|GO:0051131|GO:0051973|GO:0090666|GO:1904851|GO:1904874	miR-3684|miR-3688-3p|miR-3974|miR-4445-3p|miR-4462|miR-493-3p|miR-539-5p|miR-548al|miR-551b-5p|miR-6740-3p|miR-7152-3p	ANAPC11|ANAPC5|ANLN|ATAD2|ATAD3A|BUB3|CCNA2|CCNE2|CDC20|CDC5L|CKAP5|COPA|CREBZF|CUL4B|DDX10|DDX19A|DDX42|DHX15|DHX35|DHX9|DUSP12|ECT2|EEF1E1|EPRS|FBXO22|FKBP4|FOXM1|FUSIP1|FUS|GDAP1|GTF2A2|GTF3C2|H2AFZ|HEATR2|HNRPH1|ING1|KATNB1|KPNA2|MAZ|MCM4|MCM7|MKI67IP|MSH6|MYBL2|NCBP2|NOLC1|NONO|NUFIP1|NUP133|PATZ1|PDCD11|PHTF1|PPP2R1B|PRPF40A|PRPF4|PSMD10|PSMD11|PSPC1|PTBP1|PWP1|RAE1|RANBP1|RBBP4|RBM14|RECQL…	14.536	14.3588	14.4844	14.3046	14.3184	14.3814	14.3791	14.613	14.4679	14.5639	14.3638	14.3616	14.6739	14.6443
#N/A			#N/A			#N/A				#N/A			#N/A			#N/A			#N/A				#N/A			262	TKT	transketolase	protein coding	ENSG00000163931	7086	00030|01100|01200|01230	GO:0000287|GO:0004802|GO:0005509|GO:0005515|GO:0005654|GO:0005777|GO:0005829|GO:0005999|GO:0006098|GO:0016604|GO:0016607|GO:0042803|GO:0046166	miR-1-3p|miR-206|miR-3127-5p|miR-3663-3p|miR-3664-3p|miR-371b-5p|miR-373-5p|miR-3918|miR-613|miR-616-5p	DARS2|PTBP1|REXO4|RNPEP|SMARCA2|TGFB1|TMCO7|TOMM34|TOP3A|WDR4	14.5649	14.6464	14.7976	14.1594	14.5101	14.6985	14.6559	14.3824	14.6244	14.5852	13.6691	14.3985	14.8629	14.8265
#N/A			#N/A			#N/A				#N/A			#N/A			#N/A			#N/A				#N/A			263	RPL14	ribosomal protein L14	protein coding	ENSG00000188846	9045	03010	GO:0000184|GO:0005515|GO:0005829|GO:0006364|GO:0006413|GO:0006614|GO:0014069|GO:0019083|GO:0042273	miR-203b-3p|miR-33a-3p	ANKFY1|APC|ASH1L|ATAD2B|CNOT4|COPA|EEF1B2|EPAS1|FBXL17|FOXN2|FOXP1|GLS|KBTBD2|NARG1|PAFAH1B1|PPFIA1|RNF38|RPS4X|SFPQ|SOS2|SYNJ1|TRIM3|UTX|ZNF192|ZNF423	14.6057	14.6043	14.7913	14.708	14.737	14.7578	14.7422	14.5786	14.751	14.6964	14.8285	14.8217	14.774	14.7039
#N/A			#N/A			#N/A				#N/A			#N/A			#N/A			#N/A				#N/A			3768	GNPTG	N-acetylglucosamine-1-phosphate transferase, gamma subunit	protein coding	ENSG00000090581	84572	04142	GO:0005794|GO:0042803|GO:0046835	miR-106a-3p|miR-299-5p|miR-374a-3p|miR-4303|miR-452-5p|miR-4676-3p|miR-491-3p|miR-548at-5p|miR-892c-3p		10.005	10.1936	10.2849	10.2918	10.1276	10.4405	10.4353	10.0931	10.0625	9.98662	10.046	10.0865	10.2195	10.1644
#N/A			#N/A			#N/A				#N/A			#N/A			#N/A			#N/A				#N/A			265	HSPB1	heat shock 27kDa protein 1	protein coding	ENSG00000106211	3315	04010|04370|05146	GO:0000502|GO:0001932|GO:0005080|GO:0005515|GO:0005634|GO:0005737|GO:0005829|GO:0005856|GO:0006446|GO:0006469|GO:0008426|GO:0019901|GO:0032731|GO:0035556|GO:0035924|GO:0038033|GO:0042535|GO:0042802|GO:0042803|GO:0043066|GO:0043122|GO:0043130|GO:0043488|GO:0043536|GO:0044183|GO:0045766|GO:0061077|GO:0061629|GO:0099641|GO:1902176|GO:2001028	miR-6768-5p|miR-6815-5p|miR-6865-5p		15.053	15.2546	14.5771	15.2827	14.8631	14.841	14.8846	15.0707	14.9342	14.5591	14.9276	14.6688	14.2636	14.686
#N/A			#N/A			#N/A				#N/A			#N/A			#N/A			#N/A				#N/A			266	IFITM3	interferon induced transmembrane protein 3	protein coding					miR-1185-5p|miR-3674|miR-3679-5p|miR-4446-3p|miR-5682	SEH1L	14.6986	15.2188	14.781	14.8551	14.8792	14.7064	14.8646	14.8894	14.9527	14.4828	14.38	14.5302	14.4609	14.6517
#N/A			#N/A			#N/A				#N/A			#N/A			#N/A			#N/A				#N/A			267	MDH1	malate dehydrogenase 1, NAD (soluble)	pseudogene	ENSG00000014641	4190	00020|00270|00620|00630|01100|01200|04964	GO:0004470|GO:0005515|GO:0005829|GO:0006094	miR-125b-2-3p|miR-126-5p|miR-4760-5p|miR-5002-5p|miR-513b-5p|miR-579-3p|miR-664b-3p|miR-8061|miR-8064	NDUFS1	14.5985	14.2878	14.4454	14.3404	14.4132	14.5416	14.5177	14.5181	14.3839	14.5639	14.5449	14.5242	14.7655	14.6618
#N/A			#N/A			#N/A				#N/A			#N/A			#N/A			#N/A				#N/A			268	A_33_P3328837		(NA)							14.5731	14.6685	14.5257	14.4857	14.5464	14.5563	14.663	14.5485	14.5712	14.5474	14.5281	14.6151	14.7351	14.564
#N/A			#N/A			#N/A				#N/A			#N/A			#N/A			#N/A				#N/A			269	A_33_P3353259		(NA)							14.7336	14.7946	14.6241	14.695	14.5314	14.7706	14.6662	14.8342	14.7751	14.6894	14.6734	14.4942	14.7529	14.6667
#N/A			#N/A			#N/A				#N/A			#N/A			#N/A			#N/A				#N/A			270	A_33_P3286318		(NA)							14.4036	14.2394	14.3188	14.2146	14.1856	14.3308	14.358	14.493	14.4206	14.4948	14.4043	14.1773	14.4123	14.2792
#N/A			#N/A			#N/A				#N/A			#N/A			#N/A			#N/A				#N/A			271	SLC25A5	solute carrier family 25 (mitochondrial carrier; adenine nucleotide translocator), member 5	protein coding	ENSG00000005022	292	04020|04022|04217|04218|05012|05016|05164|05166	GO:0000295|GO:0005515|GO:0005739|GO:0005743|GO:0005887|GO:0008284|GO:0015207|GO:0031625|GO:0042645|GO:0050796|GO:0051503|GO:0071817|GO:1901029	miR-1236-5p|miR-1245b-3p|miR-1266-3p|miR-1273h-3p|miR-1305|miR-134-5p|miR-135a-5p|miR-135b-5p|miR-137|miR-153-5p|miR-196a-5p|miR-196b-5p|miR-3118|miR-3136-5p|miR-3145-3p|miR-3166|miR-3688-3p|miR-374a-3p|miR-4251|miR-4252|miR-4418|miR-4433a-3p|miR-4433b-3p|miR-4439|miR-509-3-5p|miR-509-5p|miR-5093|miR-515-5p|miR-519d-5p|miR-519e-5p|miR-5588-3p|miR-582-3p|miR-6501-5p|miR-6514-3p|miR-6798-5p|miR-680…	APEX2|CIAO1|MCM3|MCM7|MTX1|NLE1|NONO|PA2G4|POLD1|SFRS9|SNRPA|SRP72|TRMT1	14.48	14.4384	14.3025	14.2874	14.2133	14.3954	14.3869	14.4664	14.4521	14.5727	14.5145	14.4366	14.4441	14.2524
#N/A			#N/A			#N/A				#N/A			#N/A			#N/A			#N/A				#N/A			272	A_24_P24790		(NA)							14.5702	14.558	14.5787	14.4318	14.5445	14.5224	14.651	14.6736	14.6713	14.4874	14.4644	14.5259	14.6383	14.6003
#N/A			#N/A			#N/A				#N/A			#N/A			TFE3(969)	TFE3(1514)		#N/A				#N/A			273	RN7SK	RNA, 7SK small nuclear	other ncRNA	ENSG00000283293						14.3357	14.0553	14.8251	14.5875	14.7754	14.7124	14.7093	14.7402	14.6332	14.9124	14.9969	14.8009	12.9372	14.7227
#N/A			#N/A			#N/A				#N/A			#N/A			#N/A			#N/A				#N/A			274	A_24_P84808		(NA)							14.6032	14.5042	14.5628	14.3344	14.5278	14.6598	14.6734	14.4953	14.6948	14.5015	14.5561	14.6141	14.7139	14.5402
#N/A			#N/A			#N/A				#N/A			#N/A			#N/A			#N/A				#N/A			275	U2AF1	U2 small nuclear RNA auxiliary factor 1	protein coding	ENSG00000160201	7307	03040|05131	GO:0000398|GO:0005515|GO:0005654|GO:0005681|GO:0006397|GO:0006405|GO:0006406|GO:0008380|GO:0015030|GO:0016607|GO:0031124|GO:0071013|GO:0089701	miR-1273d|miR-1283|miR-3166|miR-34c-3p|miR-6844|miR-892c-5p	HNRPD	14.6	14.407	14.4481	14.4189	14.2638	14.4539	14.3865	14.3895	14.2704	14.4026	14.48	14.2666	14.5276	14.3564
#N/A			#N/A			#N/A				#N/A			#N/A			#N/A			#N/A				#N/A			276	TRMT112	tRNA methyltransferase 11-2 homolog (S. cerevisiae)	protein coding	ENSG00000173113	51504		GO:0005515|GO:0005654|GO:0005829|GO:0006415|GO:0008276|GO:0018364|GO:0031167|GO:0032259|GO:0032991|GO:0034968|GO:0046982|GO:0048471|GO:0070476|GO:2000234	miR-3173-5p|miR-3670|miR-4261|miR-4270|miR-4441|miR-616-3p|miR-6799-3p|miR-6857-5p		14.5723	14.6096	14.3862	14.4329	14.3287	14.5831	14.5149	14.5305	14.476	14.2885	14.4037	14.0692	14.6256	14.4194
#N/A			#N/A			#N/A				#N/A			#N/A			#N/A			#N/A				#N/A			277	ATP5H	ATP synthase, H+ transporting, mitochondrial Fo complex, subunit d	protein coding	ENSG00000167863	10476	00190|01100|04714|05010|05012|05016	GO:0005515|GO:0005739|GO:0005743|GO:0005753|GO:0006754|GO:0042407|GO:0042776			14.6475	14.3814	14.2079	14.1885	14.4511	14.5375	14.5674	14.436	14.4953	14.2877	14.4303	14.4897	14.7781	14.7504
#N/A			#N/A			#N/A				#N/A			#N/A			#N/A			#N/A				#N/A			278	ANXA2	annexin A2	protein coding	ENSG00000182718	302	05132	GO:0001765|GO:0001921|GO:0002020|GO:0004867|GO:0005515|GO:0005544|GO:0005546|GO:0005576|GO:0005737|GO:0005765|GO:0005768|GO:0005811|GO:0005886|GO:0006900|GO:0009986|GO:0016323|GO:0019834|GO:0030496|GO:0031340|GO:0031902|GO:0032804|GO:0035578|GO:0035722|GO:0036035|GO:0042802|GO:0043312|GO:0044090|GO:0044147|GO:0044548|GO:0048306|GO:0052362|GO:0052405|GO:0070062|GO:1905581|GO:1905597|GO:1905599|GO:…	miR-1-3p|miR-185-5p|miR-206|miR-3612|miR-3614-5p|miR-3918|miR-4306|miR-4524b-3p|miR-4644|miR-4645-5p|miR-4673|miR-4688|miR-4695-5p|miR-4755-3p|miR-5696|miR-6079|miR-613|miR-650|miR-6743-5p|miR-6751-5p|miR-6768-5p|miR-6803-5p|miR-6835-5p|miR-6865-3p		14.6608	14.6813	14.5374	14.7609	14.6395	14.4693	14.5042	14.624	14.569	14.425	14.5697	14.5702	14.4606	14.4354
#N/A			#N/A			#N/A				#N/A			#N/A			#N/A			#N/A				#N/A			279	Hs.662179		(NA)							14.49	14.4636	14.7242	14.8989	14.7387	14.6845	14.6413	14.3209	14.2283	14.5315	14.9261	14.9157	14.0841	14.1609
#N/A			#N/A			#N/A				#N/A			#N/A			#N/A			#N/A				#N/A			280	TBCA	tubulin folding cofactor A	protein coding	ENSG00000171530	6902		GO:0005515|GO:0005730|GO:0005737|GO:0006457|GO:0015630|GO:0051087	miR-203b-5p|miR-3163|miR-4519|miR-4729|miR-548l|miR-5696|miR-6718-5p	ANKRD17|PWP1|RANBP1|UTP18	14.4832	14.3779	14.5658	14.3546	14.2823	14.6684	14.5326	14.4797	14.1539	14.5348	14.5798	14.544	14.6181	14.6269
#N/A			#N/A			#N/A				#N/A			#N/A			#N/A			#N/A				#N/A			281	POLR2L	polymerase (RNA) II (DNA directed) polypeptide L, 7.6kDa	protein coding	ENSG00000177700	5441	03020|04623|05016	GO:0000398|GO:0005515|GO:0005634|GO:0005654|GO:0005665|GO:0005829|GO:0006283|GO:0006351|GO:0006356|GO:0006361|GO:0006362|GO:0006363|GO:0006366|GO:0006367|GO:0006368|GO:0006370|GO:0008543|GO:0016070|GO:0032481|GO:0035019|GO:0042795|GO:0045815|GO:0050434|GO:0060964	miR-129-5p|miR-152-5p|miR-3918|miR-4267|miR-4492|miR-4645-5p|miR-4673|miR-500b-3p|miR-660-3p|miR-6721-5p|miR-6742-5p	ARPC1A|MRPS12	14.7706	14.8789	14.6073	13.9793	14.4942	14.6194	14.5073	14.796	14.6164	14.6047	14.0123	14.5046	14.5831	14.6372
#N/A			#N/A			#N/A				#N/A			#N/A			#N/A			#N/A				#N/A			282	RPSAP58	ribosomal protein SA pseudogene 58	pseudogene							14.5703	14.5453	14.5081	14.551	14.5529	14.5016	14.5368	14.4722	14.4935	14.5208	14.5277	14.6105	14.6572	14.601
#N/A			#N/A			#N/A				#N/A			#N/A			#N/A			#N/A				#N/A			283	TSPO	translocator protein (18kDa)	protein coding	ENSG00000100300	706	04080|04979|05166	GO:0005515|GO:0005741|GO:0006626|GO:0006700|GO:0006783|GO:0006820|GO:0008202|GO:0015485|GO:0032374|GO:0042127	miR-4283|miR-4690-5p|miR-6756-5p|miR-6846-5p		14.6128	14.732	14.5747	14.6842	14.5384	14.6909	14.6231	14.6488	14.5033	14.4971	14.5618	14.487	14.3568	14.5774
#N/A			#N/A			#N/A				#N/A			#N/A			#N/A			#N/A				#N/A			284	A_33_P3255782		(NA)							14.804	14.7192	14.5798	14.4143	14.5298	14.6397	14.5874	14.7086	14.6039	14.5857	14.482	14.5555	14.8042	14.4714
#N/A			#N/A			#N/A				#N/A			#N/A			#N/A			#N/A				#N/A			285	Hs.628886		(NA)							14.3826	14.3177	14.7432	14.9261	14.6374	14.6472	14.5104	14.3	14.5387	14.8014	14.8319	14.8376	14.3319	14.6734
#N/A			#N/A			#N/A				#N/A			#N/A			#N/A			#N/A				#N/A			286	NDUFA4	NDUFA4, mitochondrial complex associated	protein coding	ENSG00000189043	4697	00190|01100|04714|04723|04932|05010|05012|05016	GO:0005515|GO:0005739|GO:0005743|GO:0005747|GO:0005751|GO:0006123|GO:0044877	miR-10a-5p|miR-10b-5p|miR-1228-3p|miR-1249-5p|miR-1297|miR-1301-5p|miR-1323|miR-147b|miR-205-5p|miR-3150b-3p|miR-3613-3p|miR-3670|miR-371b-5p|miR-373-5p|miR-378a-5p|miR-421|miR-4266|miR-4275|miR-4294|miR-4480|miR-4500|miR-4668-3p|miR-4694-3p|miR-4784|miR-4789-3p|miR-5003-5p|miR-515-5p|miR-518a-3p|miR-518b|miR-518c-3p|miR-518d-3p|miR-518f-3p|miR-519e-5p|miR-520f-5p|miR-548ac|miR-548bb-3p|miR-548d-…		14.6564	14.5622	14.474	14.5919	14.5367	14.487	14.4703	14.5691	14.4027	14.4824	14.6167	14.6291	14.4609	14.7501
#N/A			#N/A			#N/A				#N/A			#N/A			#N/A			#N/A				#N/A			287	RTN4	reticulon 4	protein coding	ENSG00000115310	57142	05010	GO:0005515|GO:0005635|GO:0005783|GO:0005789|GO:0005886|GO:0007413|GO:0010634|GO:0021801|GO:0030176|GO:0030308|GO:0030517|GO:0031625|GO:0033601|GO:0034165|GO:0050771|GO:0050821|GO:0051292|GO:0051897|GO:0061462|GO:0071782|GO:0071786|GO:0071787|GO:0098826|GO:1905552|GO:1905580|GO:1990809|GO:2000172	let-7f-2-3p|miR-106a-3p|miR-1185-1-3p|miR-1185-2-3p|miR-1272|miR-1284|miR-134-3p|miR-148a-3p|miR-148b-3p|miR-152-3p|miR-182-5p|miR-1825|miR-218-5p|miR-302a-5p|miR-3156-5p|miR-3168|miR-33a-3p|miR-33b-3p|miR-3652|miR-3692-3p|miR-3973|miR-410-3p|miR-4318|miR-4330|miR-4430|miR-450b-5p|miR-4522|miR-4524a-5p|miR-4524b-3p|miR-4524b-5p|miR-455-3p|miR-4643|miR-4651|miR-4672|miR-4699-3p|miR-4717-3p|miR-473…	MBNL2|NAT13	14.4863	14.3727	14.218	14.2291	14.6107	14.1873	14.3985	14.2253	14.3346	14.4079	14.4947	14.8002	14.4564	14.4237
#N/A			#N/A			#N/A				#N/A			#N/A			#N/A			#N/A				#N/A			288	PSMD2	proteasome (prosome, macropain) 26S subunit, non-ATPase, 2	protein coding	ENSG00000175166	5708	03050|05169	GO:0000165|GO:0000209|GO:0000502|GO:0002223|GO:0002479|GO:0005515|GO:0005576|GO:0005654|GO:0005829|GO:0005838|GO:0006521|GO:0010972|GO:0016579|GO:0022624|GO:0031145|GO:0031146|GO:0033209|GO:0034774|GO:0038061|GO:0038095|GO:0043161|GO:0043312|GO:0043488|GO:0043687|GO:0050852|GO:0055085|GO:0060071|GO:0061418|GO:0070498|GO:0090090|GO:0090263|GO:1901990|GO:1902036|GO:1904813	miR-1184|miR-214-3p|miR-3619-5p|miR-3679-3p|miR-4459|miR-450a-2-3p|miR-4797-3p|miR-6165|miR-6857-5p|miR-761|miR-802	MRPS17|PFDN2|WDR5	14.4199	14.4156	14.3624	14.3311	14.3688	14.3502	14.3501	14.3084	14.3618	14.4661	14.4299	14.4181	14.3324	14.3676
#N/A			#N/A			#N/A				#N/A			#N/A			#N/A			#N/A				#N/A			289	SNRPG	small nuclear ribonucleoprotein polypeptide G	protein coding	ENSG00000143977	6637	03040	GO:0000387|GO:0000398|GO:0005515|GO:0005634|GO:0005654|GO:0005681|GO:0005683|GO:0005685|GO:0005687|GO:0005689|GO:0005829|GO:0006369|GO:0008334|GO:0008380|GO:0034709|GO:0034719|GO:0046540|GO:0051170|GO:0071005|GO:0071007|GO:0071013	miR-192-5p|miR-215-5p|miR-4306|miR-4517|miR-561-3p	EEF1E1|EIF2S1|H2AFZ|PNO1|SNRPB2|SSBP1|UTP18|WDSOF1	14.555	14.5624	14.4577	14.336	14.4229	14.6029	14.6011	14.603	14.6829	14.6134	14.5592	14.5277	14.7763	14.6535
#N/A			#N/A			#N/A				#N/A			#N/A			#N/A			#N/A				#N/A			290	A_24_P401100		(NA)							14.7481	14.7354	14.6818	14.6057	14.6511	14.6502	14.6294	14.487	14.6532	14.6951	14.5154	14.71	14.6552	14.552
#N/A			#N/A			#N/A				#N/A			#N/A			#N/A			#N/A				#N/A			291	RPL19P12	ribosomal protein L19 pseudogene 12	pseudogene							14.6209	14.7317	14.519	14.4879	14.4178	14.555	14.4834	14.5076	14.6182	14.5214	14.4601	14.5269	14.6597	14.5979
#N/A			#N/A			#N/A				#N/A			#N/A			#N/A			#N/A				#N/A			292	SDHA	succinate dehydrogenase complex, subunit A, flavoprotein (Fp)	protein coding	ENSG00000073578	6389	00020|00190|01100|01200|04714|04932|05010|05012|05016	GO:0005515|GO:0005730|GO:0005739|GO:0005743|GO:0005749|GO:0006099|GO:0006105|GO:0007399|GO:0008177|GO:0022904|GO:0055114	miR-2355-5p|miR-4328|miR-4475|miR-4729|miR-7845-5p		14.5043	14.5847	14.3488	14.3786	14.3754	14.5096	14.4621	14.4182	14.3932	14.5402	14.464	14.4777	14.562	14.5141
#N/A			#N/A			#N/A				#N/A			#N/A			#N/A			#N/A				#N/A			293	TPT1	tumor protein, translationally-controlled 1	protein coding	ENSG00000133112	7178		GO:0000922|GO:0005509|GO:0005515|GO:0005615|GO:0005634|GO:0005737|GO:0005771|GO:0005829|GO:0005881|GO:0006816|GO:0006874|GO:0043066|GO:1902230	miR-1228-3p|miR-1254|miR-125a-3p|miR-15a-5p|miR-15b-5p|miR-16-5p|miR-195-5p|miR-2117|miR-2681-5p|miR-302f|miR-3116|miR-3145-5p|miR-3156-3p|miR-3667-3p|miR-3670|miR-3691-5p|miR-3942-3p|miR-424-5p|miR-4632-3p|miR-4670-3p|miR-4714-3p|miR-4768-5p|miR-497-5p|miR-504-3p|miR-519d-5p|miR-552-3p|miR-5588-3p|miR-586|miR-640|miR-6509-3p|miR-6516-5p|miR-6744-5p|miR-6753-5p|miR-6833-3p|miR-6836-3p|miR-6838-3p…	CDC20|CDC6|CFLAR|H2AFX|MCM4|NCAPG2|RAE1|RFC5|SFRS2	14.5343	14.5444	14.158	14.5123	14.2604	14.5125	14.4918	14.4083	14.5127	14.2964	14.5006	14.6796	14.4716	14.4045
#N/A			#N/A			#N/A				#N/A			#N/A			#N/A			#N/A				#N/A			294	A_33_P3325011		(NA)							14.5079	14.3614	14.635	14.4125	14.5394	14.5004	14.5312	14.5903	14.6782	14.5144	14.3883	14.3676	14.6047	14.5937
#N/A			#N/A			#N/A				#N/A			#N/A			TFE3(969)	TFE3(1514)		#N/A				#N/A			295	SDF2L1	stromal cell-derived factor 2-like 1	protein coding	ENSG00000128228	23753		GO:0005515	miR-124-3p|miR-506-3p|miR-543|miR-548an	APEX2|C15orf44|C8orf76|HNRPAB|POLR2G|WDR4	14.4302	14.3321	14.492	14.3547	14.6044	14.6584	14.7453	14.1884	14.2203	14.5247	14.4804	14.6841	14.7896	14.8228
#N/A			#N/A			#N/A				#N/A			#N/A			#N/A			#N/A				#N/A			296	PDZD7	PDZ domain containing 7	protein coding	ENSG00000186862	79955		GO:0002141|GO:0002142|GO:0005515|GO:0005634|GO:0005654|GO:0005929|GO:0032420|GO:0045184|GO:0050910|GO:0060088|GO:0060117	miR-1303|miR-30c-1-3p|miR-30c-2-3p|miR-4259|miR-4435|miR-4437|miR-6788-5p|miR-6807-5p|miR-887-5p		14.343	14.2155	14.6951	14.8191	14.6153	14.4827	14.507	14.2088	14.6031	14.6941	14.8469	14.7247	14.3582	14.4376
#N/A			#N/A			#N/A				#N/A			#N/A			#N/A			#N/A				#N/A			297	A_24_P316074		(NA)							14.4099	14.2323	14.0725	13.8035	14.0732	14.2356	14.3174	14.2088	14.3051	14.3096	14.0487	14.189	14.4475	14.1787
#N/A			#N/A			#N/A				#N/A			#N/A			#N/A			#N/A				#N/A			298	CD151	CD151 molecule (Raph blood group)	protein coding	ENSG00000177697	977		GO:0005178|GO:0005515|GO:0005604|GO:0005829|GO:0005886|GO:0009986|GO:0016020|GO:0030335|GO:0031581|GO:0044319|GO:0045807	miR-1207-5p|miR-1227-5p|miR-124-3p|miR-183-5p|miR-199a-3p|miR-199b-3p|miR-2355-5p|miR-3129-5p|miR-3663-3p|miR-4258|miR-4271|miR-4441|miR-4483|miR-4492|miR-4498|miR-4725-3p|miR-4763-3p|miR-4797-3p|miR-5001-5p|miR-506-3p|miR-548an|miR-6780b-5p|miR-6787-3p|miR-6804-3p|miR-6882-3p|miR-762	RBPMS	14.3839	14.5526	14.3786	14.5769	14.5764	14.2141	14.3831	14.3954	14.4713	14.4321	14.609	14.691	14.0141	14.3286
#N/A			#N/A			#N/A				#N/A			#N/A			#N/A			#N/A				#N/A			299	NACA	nascent polypeptide-associated complex alpha subunit	protein coding	ENSG00000196531	4666	04928		miR-101-3p|miR-6715a-3p|miR-6715b-3p		14.5344	14.5002	14.4211	14.2423	14.2926	14.597	14.547	14.4953	14.5938	14.4406	14.1662	14.404	14.5616	14.4016
#N/A			#N/A			#N/A				#N/A			#N/A			#N/A			#N/A				#N/A			300	A_33_P3406702		(NA)							14.6707	14.6638	14.256	14.5052	14.4098	14.6935	14.5573	14.5966	14.5064	14.2785	14.4018	14.4483	14.4646	14.5759
#N/A			#N/A			#N/A				#N/A			#N/A			#N/A			#N/A				#N/A			301	RBM8A	RNA binding motif protein 8A	protein coding	ENSG00000265241	9939	03013|03015|03040	GO:0000184|GO:0000381|GO:0000398|GO:0005515|GO:0005634|GO:0005654|GO:0005829|GO:0006405|GO:0006406|GO:0016607|GO:0031124|GO:0035145|GO:0071006|GO:0071013	miR-1273e|miR-1273h-5p|miR-139-5p|miR-1827|miR-196a-5p|miR-196b-5p|miR-30b-3p|miR-3143|miR-3154|miR-3158-3p|miR-3191-5p|miR-3613-3p|miR-3659|miR-3668|miR-3689a-3p|miR-3689b-3p|miR-3689c|miR-3692-3p|miR-371b-5p|miR-373-5p|miR-3921|miR-4293|miR-4316|miR-4483|miR-4493|miR-4653-5p|miR-4661-5p|miR-4680-3p|miR-4684-5p|miR-4694-3p|miR-4729|miR-4753-5p|miR-4797-5p|miR-5095|miR-518a-3p|miR-518b|miR-518c-3…	ABT1|C20orf194|DHX9|EIF2S1|ELAVL1|HNRPF|HNRPM|ISG20L2|PES1|PWP2|SFRS7|SFRS9|SNRPA|THOC4|WDR74|XRCC6|ZNRD1|ZRF1	14.4611	14.2755	14.1807	14.2167	14.1072	14.4148	14.293	14.3463	14.3648	14.3685	14.3978	14.1958	14.6851	14.4111
#N/A			#N/A			#N/A				#N/A			GLIS2(1131)		GLIS2(1396)	#N/A			#N/A				#N/A			302	NEAT1	nuclear paraspeckle assembly transcript 1 (non-protein coding)	other ncRNA	ENSG00000245532	283131		GO:0035198|GO:0050729|GO:0060965|GO:1901647|GO:1905172			14.4448	14.0785	14.2373	14.033	14.0267	13.9396	14.0357	14.2937	14.0243	14.4753	14.142	14.3414	13.9954	14.1478
#N/A			#N/A			#N/A				#N/A			#N/A			#N/A			#N/A				#N/A			303	NAA38	N(alpha)-acetyltransferase 38, NatC auxiliary subunit	protein coding	ENSG00000183011	84316		GO:0005515|GO:0005634|GO:0005654|GO:0005737|GO:0031417|GO:0043066			14.4033	14.4088	14.4225	14.38	14.3429	14.5001	14.4847	14.3924	14.3914	14.3203	14.3965	14.1949	14.6466	14.4327
#N/A			#N/A			#N/A				#N/A			#N/A			#N/A			#N/A				#N/A			304	KHSRP	KH-type splicing regulatory protein	protein coding	ENSG00000088247	8570		GO:0000375|GO:0005515|GO:0005654|GO:0005829|GO:0008380|GO:0010586|GO:0010989|GO:0035925|GO:0043488|GO:0045019|GO:0061014|GO:0061158|GO:0071345	miR-1233-5p|miR-1245b-3p|miR-1249-5p|miR-1277-5p|miR-1323|miR-149-3p|miR-149-5p|miR-3133|miR-3148|miR-328-5p|miR-3611|miR-3613-3p|miR-3688-3p|miR-3943|miR-4270|miR-4273|miR-4279|miR-4293|miR-4304|miR-4306|miR-4441|miR-4661-3p|miR-4694-3p|miR-4728-5p|miR-4731-5p|miR-4733-5p|miR-4747-5p|miR-4775|miR-5011-5p|miR-5196-5p|miR-548a-5p|miR-548ab|miR-548ad-5p|miR-548ae-5p|miR-548ak|miR-548am-5p|miR-548ap…	ATAD3A|NCAPD2|SF1	14.4351	14.5537	14.606	14.6457	14.3454	14.5433	14.4365	14.5208	14.404	14.3719	14.3618	14.0381	14.2311	14.4622
#N/A			#N/A			#N/A				#N/A			#N/A			#N/A			#N/A				#N/A			305	GAL	galanin/GMAP prepropeptide	protein coding	ENSG00000069482	51083	04080	GO:0004966|GO:0005184|GO:0005515|GO:0005576|GO:0005615|GO:0007186|GO:0010737|GO:0019933|GO:0031764|GO:0031765|GO:0031766|GO:0043025|GO:0045944|GO:0051464|GO:0051795|GO:1902608	miR-3925-5p		14.7215	14.7207	14.7703	14.8597	14.713	14.3499	14.4371	14.7157	14.6514	14.6525	14.848	14.5529	13.6513	14.4538
#N/A			#N/A			#N/A				#N/A			#N/A			#N/A			#N/A				#N/A			306	A_24_P7934		(NA)							14.5027	14.5134	14.478	14.5933	14.5093	14.6349	14.5703	14.4038	14.55	14.612	14.7221	14.6455	14.7097	14.4381
#N/A			#N/A			#N/A				#N/A			#N/A			TFE3(969)	TFE3(1514)		#N/A				#N/A			307	ADAMTS7	ADAM metallopeptidase with thrombospondin type 1 motif, 7	protein coding	ENSG00000136378	11173		GO:0004222|GO:0005515|GO:0005788|GO:0008237|GO:0032331|GO:0051603|GO:0071347|GO:0071356|GO:0071773	miR-129-5p|miR-29a-3p|miR-29b-3p|miR-29c-3p|miR-4495|miR-4729|miR-548g-3p|miR-5589-5p|miR-5682|miR-6732-5p|miR-6734-5p		14.5197	14.5303	14.9116	14.6742	15.1169	14.9396	14.9437	14.9314	14.9249	14.8581	14.8632	14.9474	14.1821	14.6987
#N/A			#N/A			#N/A				#N/A			#N/A			#N/A			#N/A				#N/A			308	RPL17	ribosomal protein L17	protein coding	ENSG00000265681	6139	03010	GO:0000184|GO:0005515|GO:0005829|GO:0006413|GO:0006614|GO:0019083		CCNC	14.7455	14.5898	14.4979	14.1451	14.4468	14.5063	14.4192	14.5111	14.5843	14.5571	14.2802	14.4817	14.652	14.404
#N/A			#N/A			#N/A				#N/A			#N/A			#N/A			#N/A				#N/A			309	POP7	processing of precursor 7, ribonuclease P/MRP subunit (S. cerevisiae)	protein coding	ENSG00000172336	10248	03008|03013	GO:0000172|GO:0001682|GO:0005515|GO:0005654|GO:0005730|GO:0030681|GO:0033204	miR-1286|miR-512-5p|miR-7113-5p|miR-7150	BOP1|CHAF1B|MRPS17	14.4491	14.3011	14.231	13.9493	14.1549	14.3737	14.2919	14.4542	14.3813	14.252	14.1477	14.1381	14.4262	14.5086
#N/A			#N/A			#N/A				#N/A			#N/A			#N/A			#N/A				#N/A			310	A_24_P33552		(NA)							14.3422	14.4958	14.4308	14.4141	14.4324	14.4218	14.5271	14.4598	14.6568	14.5216	14.4313	14.4658	14.3612	14.4598
#N/A			#N/A			#N/A				#N/A			#N/A			#N/A			#N/A				#N/A			311	NCL	nucleolin	protein coding	ENSG00000115053	4691	05130	GO:0001525|GO:0003723|GO:0005515|GO:0005634|GO:0005654|GO:0005730|GO:0005938|GO:0008022|GO:0017148|GO:0036464|GO:0042162|GO:0042802|GO:0044547|GO:0048027|GO:1901838|GO:1990904	miR-1-3p|miR-1323|miR-194-5p|miR-203a-3p|miR-206|miR-215-3p|miR-224-3p|miR-3148|miR-3153|miR-3613-3p|miR-3688-3p|miR-4772-5p|miR-4780|miR-4786-5p|miR-493-5p|miR-5187-5p|miR-522-3p|miR-548aa|miR-548ac|miR-548ap-3p|miR-548as-3p|miR-548bb-3p|miR-548d-3p|miR-548h-3p|miR-548o-3p|miR-548p|miR-548t-3p|miR-548z|miR-5582-3p|miR-5584-5p|miR-561-3p|miR-600|miR-6124|miR-613|miR-616-3p|miR-627-3p|miR-6728-5p|…	MCM3|NASP|PABPC1|RPL8|SFRS9|SUPT16H|TRIM28|XRCC5|XRCC6	14.3863	14.3978	14.3604	14.2216	14.1665	14.216	14.1982	14.308	14.2009	14.3526	14.1507	14.04	14.3588	14.2302
#N/A			#N/A			#N/A				#N/A			#N/A			#N/A			#N/A				#N/A			312	PSMB4	proteasome (prosome, macropain) subunit, beta type, 4	protein coding	ENSG00000159377	5692	03050	GO:0000165|GO:0000209|GO:0000502|GO:0002223|GO:0002479|GO:0005515|GO:0005634|GO:0005654|GO:0005829|GO:0005839|GO:0006521|GO:0010972|GO:0016579|GO:0019774|GO:0031145|GO:0031146|GO:0033209|GO:0036064|GO:0038061|GO:0038095|GO:0043161|GO:0043488|GO:0043687|GO:0050852|GO:0055085|GO:0060071|GO:0061418|GO:0070498|GO:0090090|GO:0090263|GO:1901990|GO:1902036	miR-4480|miR-4782-5p|miR-5706		14.3819	14.2778	14.1039	14.2264	14.1942	14.2235	14.2409	14.3924	14.2942	14.3746	14.4054	14.3245	14.4041	14.4014
#N/A			#N/A			#N/A				#N/A			#N/A			#N/A			#N/A				#N/A			313	A_24_P194934		(NA)							14.5958	14.5556	14.4047	14.2192	14.4125	14.4756	14.4814	14.565	14.4868	14.3454	14.2391	14.3331	14.7313	14.5282
#N/A			#N/A			#N/A				#N/A			#N/A			#N/A			#N/A				#N/A			314	MRPS24	mitochondrial ribosomal protein S24	protein coding	ENSG00000062582	64951		GO:0003735|GO:0005743|GO:0005763|GO:0032543|GO:0070125|GO:0070126	miR-3679-3p|miR-6852-3p	COPS6|MRPL24|MRPS17|PHKA1|PRICKLE4|PTS	14.4419	14.3792	14.3486	14.3233	14.2252	14.5123	14.3558	14.5051	14.438	14.4368	14.443	14.3006	14.3598	14.4875
#N/A			#N/A			#N/A				#N/A			#N/A			TFE3(969)	TFE3(1514)		#N/A				#N/A			315	RNU4ATAC	RNA, U4atac small nuclear (U12-dependent splicing)	other ncRNA	ENSG00000264229	100151683					14.8132	14.862	14.9303	14.8654	15.13	14.9081	15.1319	14.9211	14.7644	14.7905	14.9558	14.8484	14.3472	14.8842
#N/A			#N/A			#N/A				#N/A			#N/A			#N/A			#N/A				#N/A			316	SVOP	SV2 related protein homolog (rat)	protein coding	ENSG00000166111	55530		GO:0005515|GO:0008021	miR-10a-5p|miR-10b-5p|miR-1202|miR-1227-5p|miR-1233-5p|miR-1255a|miR-1255b-5p|miR-181b-2-3p|miR-181b-3p|miR-1827|miR-185-3p|miR-1915-3p|miR-197-3p|miR-2861|miR-3155a|miR-3155b|miR-323b-5p|miR-34a-5p|miR-34c-5p|miR-3612|miR-3690|miR-3912-5p|miR-3972|miR-4267|miR-4288|miR-4307|miR-4308|miR-4420|miR-4486|miR-449a|miR-449b-5p|miR-4520-3p|miR-4522|miR-4535|miR-4640-3p|miR-4640-5p|miR-4667-3p|miR-4726-…		14.3498	14.4615	14.689	15.0202	14.6089	14.7583	14.6474	14.2152	14.6173	14.7627	14.8402	14.8587	14.3131	14.5956
#N/A			#N/A			#N/A				#N/A			#N/A			#N/A			#N/A				#N/A			317	A_33_P3274428		(NA)							14.4059	14.1208	14.6307	14.7234	14.4853	14.4766	14.4121	13.9654	14.3548	14.6568	14.734	14.8596	14.1463	14.3542
#N/A			#N/A			#N/A				#N/A			#N/A			#N/A			#N/A				#N/A			318	A_24_P341476		(NA)							14.4806	14.411	14.6105	14.5073	14.5787	14.4324	14.5212	14.4139	14.4551	14.4114	14.4621	14.2291	14.4742	14.4292
#N/A			#N/A			#N/A				#N/A			#N/A			#N/A			#N/A				#N/A			319	A_33_P3391626		(NA)							14.5233	14.4785	14.635	14.3153	14.5157	14.4861	14.5166	14.473	14.6117	14.5068	14.099	14.3778	14.6495	14.4776
#N/A			#N/A			#N/A				#N/A			#N/A			#N/A			#N/A				#N/A			320	A_21_P0011945		(NA)							14.3358	14.3672	14.7175	14.6388	14.5952	14.3376	14.4911	14.4088	14.5862	14.477	14.4299	14.4391	14.2419	14.3918
#N/A			#N/A			#N/A				#N/A			#N/A			#N/A			#N/A				#N/A			321	A_24_P50554		(NA)							14.4405	14.428	14.5651	14.4057	14.4605	14.5102	14.4522	14.367	14.5709	14.6956	14.4339	14.6443	14.4258	14.5354
#N/A			#N/A			#N/A				#N/A			#N/A			#N/A			#N/A				#N/A			322	H2AFV	H2A histone family, member V	protein coding	ENSG00000105968	94239	04217|05034|05322	GO:0005634	miR-101-3p|miR-139-5p|miR-197-3p|miR-26b-3p|miR-302e|miR-3182|miR-3200-5p|miR-3618|miR-3926|miR-4652-3p|miR-4755-3p|miR-5095|miR-568|miR-6782-3p|miR-7106-5p|miR-8485	BAZ2B|BUB3|CDC5L|CENPA|DARS2|ELAVL1|GTF2A2|KARS|NFIA|RAE1|RFC2|RFC5|RNASEH2A|SIVA1|SNRPA|THOC4|WDR57|WDR77|YBX1|ZBTB4|ZNF207|ZNRD1	14.3395	14.2806	14.2542	14.2677	14.014	14.491	14.3956	14.2785	14.3108	14.3851	14.5661	14.0845	14.7639	14.5894
#N/A			#N/A			#N/A				#N/A			#N/A			#N/A			#N/A				#N/A			323	DSTN	destrin (actin depolymerizing factor)	protein coding	ENSG00000125868	11034		GO:0005515|GO:0008154|GO:0030042|GO:0051015	miR-1185-5p|miR-1200|miR-1250-3p|miR-1251-3p|miR-1271-3p|miR-136-5p|miR-18b-3p|miR-203b-3p|miR-223-5p|miR-27b-5p|miR-2909|miR-3143|miR-3176|miR-3591-5p|miR-3653-5p|miR-3679-5p|miR-3680-3p|miR-3922-3p|miR-3973|miR-4276|miR-4446-3p|miR-450b-5p|miR-452-5p|miR-4528|miR-466|miR-4668-3p|miR-4676-3p|miR-4776-5p|miR-4802-3p|miR-4804-3p|miR-5002-3p|miR-520f-5p|miR-548a-5p|miR-548ab|miR-548ad-5p|miR-548ae-…		14.3646	14.2383	14.0507	14.286	14.301	14.2334	14.2938	14.3278	14.3358	14.1098	14.2801	14.2884	14.4057	14.4705
#N/A			#N/A			#N/A				#N/A			#N/A			#N/A			#N/A				#N/A			324	CGA	glycoprotein hormones, alpha polypeptide	protein coding	ENSG00000135346	1081	04024|04080|04912|04913|04917|04918|04923|04929|05320	GO:0005179|GO:0005515|GO:0005576|GO:0005615|GO:0005796|GO:0006357|GO:0007186|GO:0010469|GO:0010893|GO:0016486|GO:0016913|GO:0016914	miR-1285-5p|miR-3173-3p|miR-362-5p|miR-4291|miR-500b-5p|miR-520g-3p|miR-520h|miR-651-3p|miR-6891-5p		14.1111	14.2683	14.8086	14.0129	14.5652	13.5808	14.1283	14.1323	14.3826	14.9153	13.9753	14.3918	13.5115	13.999
#N/A			#N/A			#N/A				#N/A			#N/A			#N/A			#N/A				#N/A			325	NDUFB9	NADH dehydrogenase (ubiquinone) 1 beta subcomplex, 9, 22kDa	protein coding	ENSG00000147684	4715	00190|01100|04714|04723|04932|05010|05012|05016	GO:0005515|GO:0005739|GO:0005743|GO:0005747|GO:0006120|GO:0007605|GO:0032981	miR-2681-5p|miR-2909	COPS5|POLR2I	14.4368	14.2269	14.3597	14.1868	14.3155	14.2334	14.2641	14.165	14.1823	14.3052	14.4649	14.3831	14.4253	14.2317
#N/A			#N/A			#N/A				#N/A			#N/A			#N/A			#N/A				#N/A			326	ACTG1	actin gamma 1	protein coding					miR-1202|miR-1227-5p|miR-145-5p|miR-148a-5p|miR-1825|miR-186-5p|miR-190a-5p|miR-190b|miR-300|miR-3074-3p|miR-3168|miR-3194-5p|miR-34a-3p|miR-361-5p|miR-3617-3p|miR-381-3p|miR-383-3p|miR-3972|miR-3975|miR-4273|miR-4316|miR-449b-3p|miR-4731-5p|miR-5006-5p|miR-503-3p|miR-5095|miR-512-3p|miR-5195-3p|miR-548aa|miR-548ac|miR-548ap-3p|miR-548bb-3p|miR-548d-3p|miR-548h-3p|miR-548t-3p|miR-548z|miR-561-5p|…	CORO1B	14.1969	14.3448	14.3128	14.4212	14.3663	14.1534	14.4419	14.1924	14.5598	14.2522	14.2034	14.1378	14.0888	13.9789
#N/A			#N/A			#N/A				#N/A			#N/A			#N/A			#N/A				#N/A			327	ATPIF1	ATPase inhibitory factor 1	protein coding	ENSG00000130770	93974		GO:0001525|GO:0001937|GO:0004857|GO:0005515|GO:0005516|GO:0005739|GO:0006091|GO:0006783|GO:0009986|GO:0019899|GO:0030218|GO:0032780|GO:0032991|GO:0042030|GO:0042802|GO:0042803|GO:0043532|GO:0051117|GO:0051346|GO:0051882|GO:0140260|GO:1903052|GO:1903214|GO:1903578|GO:1904925	miR-1227-5p|miR-1248|miR-1275|miR-1587|miR-183-5p|miR-1910-3p|miR-22-3p|miR-3173-3p|miR-3620-5p|miR-378j|miR-4260|miR-4283|miR-4293|miR-4437|miR-4492|miR-4498|miR-4668-5p|miR-4753-5p|miR-4778-3p|miR-5001-5p|miR-508-5p|miR-548au-3p|miR-5584-5p|miR-5587-5p|miR-6085|miR-649|miR-6511a-5p|miR-6752-5p|miR-6802-3p|miR-6813-5p|miR-6839-5p|miR-6842-5p|miR-6873-5p|miR-6891-5p|miR-7110-5p|miR-762		14.5415	14.4239	14.2055	14.2261	14.2247	14.3937	14.3794	14.3841	14.4079	14.4842	14.5363	14.4035	14.7521	14.643
#N/A			#N/A			#N/A				#N/A			#N/A			#N/A			#N/A				#N/A			328	RPL36	ribosomal protein L36	protein coding	ENSG00000130255	25873	03010	GO:0000184|GO:0002181|GO:0005730|GO:0005829|GO:0006413|GO:0006614|GO:0019083|GO:0022625|GO:0042788		EEF1B2|SFRS9	14.462	14.3703	14.4911	14.4486	14.2732	14.3943	14.3164	14.4984	14.5371	14.4355	14.3426	14.2835	14.4168	14.4305
#N/A			#N/A			#N/A				#N/A			#N/A			#N/A			#N/A				#N/A			329	RPS9	ribosomal protein S9	protein coding	ENSG00000278270	6203	03010	GO:0000184|GO:0005515|GO:0005654|GO:0005730|GO:0005737|GO:0005829|GO:0006364|GO:0006412|GO:0006413|GO:0006614|GO:0008284|GO:0019083|GO:0022627|GO:0045182|GO:1990904	miR-7150	DDX51|DHX8|NARG1|RPL8|SCT|TRPC7|ZCCHC14|ZNF771	14.4935	14.3637	14.5453	14.2415	14.3753	14.3215	14.3738	14.4073	14.3803	14.2494	14.1883	14.2072	14.5517	14.3509
#N/A			#N/A			#N/A				#N/A			#N/A			#N/A			#N/A				#N/A			330	TPM2	tropomyosin 2 (beta)	protein coding	ENSG00000198467	7169	04260|04261|05410|05414	GO:0003779|GO:0005829|GO:0005862|GO:0006936|GO:0008307|GO:0015629|GO:0030049|GO:0042802|GO:0042803|GO:0043462|GO:0046982|GO:0051015		COL12A1|LDB3	14.557	14.6704	14.3044	14.4831	14.3393	14.2903	14.3237	14.3672	14.3806	14.0533	14.4391	14.1918	14.3008	14.2514
#N/A			#N/A			#N/A				#N/A			#N/A			#N/A			#N/A				#N/A			331	A_33_P3409553		(NA)							14.4323	14.3135	14.6416	14.6284	14.331	14.4207	14.5525	14.4637	13.7007	13.6835	14.5149	14.5378	14.2389	14.2903
#N/A			#N/A			#N/A				#N/A			#N/A			#N/A			#N/A				#N/A			332	Hs.735900		(NA)							14.0827	14.7309	14.5975	14.8876	14.6893	14.3308	14.5116	14.3132	14.4956	13.945	14.1217	13.8715	13.1666	13.66
#N/A			#N/A			#N/A				#N/A			#N/A			#N/A			#N/A				#N/A			333	MXRA7	matrix-remodelling associated 7	protein coding	ENSG00000182534	439921		GO:0005783	miR-1238-5p|miR-1269a|miR-1269b|miR-137|miR-146b-3p|miR-1915-3p|miR-3182|miR-3616-3p|miR-3908|miR-3910|miR-3918|miR-3929|miR-4263|miR-4266|miR-4276|miR-4291|miR-4297|miR-4419b|miR-4443|miR-4455|miR-4463|miR-4474-3p|miR-4478|miR-4511|miR-4663|miR-4740-5p|miR-4758-5p|miR-4779|miR-4804-3p|miR-5581-5p|miR-5701|miR-592|miR-6126|miR-6764-5p|miR-6838-3p|miR-6849-3p|miR-6854-5p|miR-6879-5p|miR-7973|miR-7…	CTGF|PSMD14	14.4196	14.4523	14.2199	14.4775	14.4257	14.3262	14.4531	14.4683	14.4168	14.3738	14.6426	14.52	14.5464	14.4295
#N/A			#N/A			#N/A				#N/A			#N/A			#N/A			#N/A				#N/A			334	Hs.660042		(NA)							14.5717	14.703	14.6565	14.6457	14.3391	14.5362	14.4523	14.5058	14.5369	14.5357	14.3674	14.4974	14.229	14.2472
#N/A			#N/A			#N/A				#N/A			#N/A			#N/A			#N/A				#N/A			335	Hs.405444		(NA)							14.3647	14.1821	14.4605	13.9982	14.2439	14.0429	14.1	14.2946	14.0457	14.2585	13.9747	14.0084	14.0241	14.058
#N/A			#N/A			#N/A				#N/A			#N/A			#N/A			#N/A				#N/A			336	A_33_P3231005		(NA)							14.2461	14.1928	14.3681	14.5317	14.3299	14.2743	14.3301	13.9075	14.2106	14.4622	14.5388	14.5949	14.025	14.141
#N/A			#N/A			#N/A				#N/A			#N/A			#N/A			#N/A				#N/A			337	SET	SET nuclear proto-oncogene	protein coding	ENSG00000119335	6418		GO:0004864|GO:0005515|GO:0005634|GO:0005654|GO:0005737|GO:0005783|GO:0005811|GO:0006260|GO:0006337|GO:0019888|GO:0032991|GO:0035067|GO:0042393|GO:0043488|GO:0043524|GO:0045892|GO:0048471	let-7f-2-3p|miR-1185-1-3p|miR-1185-2-3p|miR-1199-5p|miR-1265|miR-1270|miR-128-3p|miR-1324|miR-145-3p|miR-146a-3p|miR-185-5p|miR-188-3p|miR-1914-5p|miR-1915-3p|miR-211-3p|miR-2116-3p|miR-216a-3p|miR-2276-3p|miR-302a-5p|miR-3123|miR-3148|miR-3171|miR-3173-3p|miR-3177-5p|miR-3199|miR-3202|miR-330-3p|miR-3613-3p|miR-3646|miR-3662|miR-3679-3p|miR-3681-3p|miR-374c-5p|miR-3912-5p|miR-3919|miR-3921|miR-3…	ATAD3B|BUB3|CCNA2|CDC6|DDX55|GTF2F1|HNRPH1|ISG20L2|LIG1|MCM4|MCM7|MSH6|NLE1|NOLC1|NONO|PATZ1|PRPF4|PTBP1|RFC4|RFC5|SFRS10|SMARCA4|SMARCC1|SRP72|SSRP1|SUPT16H|THOC3|THOC4|WHSC1|XRCC5|XRN2|ZNF346	14.3113	14.4493	14.2607	14.3211	14.2631	14.3075	14.297	14.4098	14.4179	14.2718	14.1644	14.0649	14.0672	14.3388
#N/A			#N/A			#N/A				#N/A			#N/A			#N/A			#N/A				#N/A			338	STMN1	stathmin 1	protein coding	ENSG00000117632	3925	04010|05206	GO:0000281|GO:0005515|GO:0005622|GO:0007019|GO:0007052|GO:0015631|GO:0031110|GO:0031115|GO:0035024|GO:0035556|GO:0048012|GO:0051497|GO:0061436|GO:0070495|GO:1905098	miR-101-3p|miR-1249-5p|miR-1302|miR-135a-5p|miR-143-5p|miR-155-3p|miR-193a-3p|miR-193b-3p|miR-208a-5p|miR-208b-5p|miR-3122|miR-3145-3p|miR-3148|miR-3150a-3p|miR-3175|miR-3179|miR-3190-5p|miR-3202|miR-3609|miR-383-3p|miR-3913-5p|miR-4274|miR-4283|miR-4298|miR-4435|miR-4459|miR-4668-5p|miR-4712-5p|miR-4758-3p|miR-4766-5p|miR-4779|miR-4782-5p|miR-548ah-5p|miR-548v|miR-5584-5p|miR-5706|miR-589-3p|miR…	CCNB1|CCNB2|CCNE1|CCNE2|CENPA|DNMT3B|H2AFZ|MCM6|RFC4	14.2362	14.0752	14.0941	14.4521	14.3472	14.4018	14.4641	14.2727	14.142	13.9744	14.429	14.2066	14.5989	14.5269
#N/A			#N/A			#N/A				#N/A			#N/A			#N/A			#N/A				#N/A			339	RPN2	ribophorin II	protein coding	ENSG00000118705	6185	00510|00513|01100|04141	GO:0005515|GO:0005789|GO:0006464|GO:0006487|GO:0008250|GO:0018279	miR-103a-2-5p|miR-1298-3p|miR-1305|miR-2110|miR-3919|miR-4262|miR-4275|miR-4303|miR-4328|miR-4659a-3p|miR-4659b-3p|miR-4672|miR-4693-5p|miR-5003-3p|miR-548aj-5p|miR-548f-5p|miR-548g-5p|miR-548p|miR-548x-5p|miR-555|miR-627-3p|miR-6511a-3p|miR-6511b-3p|miR-6733-3p|miR-6861-5p	CANX|NONO	14.1279	14.3145	14.2474	14.3745	14.3585	13.9689	14.107	14.2514	14.0866	14.1507	14.1168	14.2104	13.7117	13.8743
#N/A			#N/A			#N/A				#N/A			#N/A			#N/A			#N/A				#N/A			340	H2AFZ	H2A histone family, member Z	protein coding	ENSG00000164032	3015	04217|05034|05322	GO:0000978|GO:0000979|GO:0005515|GO:0005634|GO:0005719|GO:0005720|GO:0031490|GO:0031492|GO:0045944|GO:0071392	let-7c-3p|miR-103a-2-5p|miR-1200|miR-132-3p|miR-138-1-3p|miR-141-3p|miR-1468-3p|miR-200a-3p|miR-212-3p|miR-3121-3p|miR-3201|miR-3654|miR-372-5p|miR-3978|miR-4301|miR-4324|miR-4328|miR-4432|miR-449b-3p|miR-4520-3p|miR-455-3p|miR-4638-3p|miR-4668-3p|miR-4756-3p|miR-4786-3p|miR-496|miR-499a-5p|miR-5002-5p|miR-544a|miR-548aa|miR-548an|miR-548ap-3p|miR-548t-3p|miR-5583-3p|miR-584-5p|miR-6128|miR-6509-…	BUB3|CCNA2|CCNB1|CCNB2|CCNE2|CDC20|CENPA|DBF4|DDX39|DTL|DUSP12|ECT2|EZH2|FANCG|FBXO5|FOXM1|HELLS|HMGB2|HNRPD|HNRPM|KLHDC5|KPNA2|MCM4|MCM6|MCM7|MSH6|PWP1|R3HDM2|RAD54L|RANBP1|RFC2|RNASEH2A|RNF138|SFRS10|SFRS3|SFRS7|SYNCRIP|TMEM68|UTP18|WDR8|WDSOF1|ZNF367	14.1386	14.0953	14.1307	14.0619	13.9626	14.1565	14.2405	14.1417	14.1973	14.2576	14.1096	14.0128	14.4361	14.0994
#N/A			#N/A			#N/A				#N/A			#N/A			#N/A			#N/A				#N/A			341	COX7B	cytochrome c oxidase subunit VIIb	protein coding	ENSG00000131174	1349	00190|01100|04260|04714|04932|05010|05012|05016	GO:0005515|GO:0005743|GO:0006123|GO:0007417	miR-1225-5p|miR-4506|miR-4642		14.3786	14.4134	14.2225	14.4436	14.3077	14.4203	14.3898	14.3546	14.1992	13.5473	14.5315	14.3146	14.1455	14.3134
#N/A			#N/A			#N/A				#N/A			#N/A			#N/A			#N/A				#N/A			342	ANAPC11	anaphase promoting complex subunit 11	protein coding	ENSG00000141552	51529	04110|04114|04120|04914|05166	GO:0000278|GO:0005654|GO:0005680|GO:0005730|GO:0005829|GO:0006511|GO:0016567|GO:0031145|GO:0034450|GO:0061630|GO:0070979|GO:0097602|GO:1901990	miR-1251-3p|miR-1261|miR-1266-5p|miR-1301-3p|miR-3155a|miR-3155b|miR-4518|miR-4660|miR-484|miR-5047|miR-548az-5p|miR-548t-5p|miR-6736-3p|miR-766-3p	CKAP5|EVX1|MCM4|PATZ1|RAE1|RC3H2|RFC5|TMTC4|WDR18|WHSC1	14.253	14.0334	14.266	13.8648	14.157	14.3681	14.3216	14.1429	14.0991	14.264	14.0899	14.1571	14.5507	14.2828
#N/A			#N/A			#N/A				#N/A			#N/A			TFEB(1643)		TFEB(2175)	#N/A				#N/A			343	ZFAS1	ZNFX1 antisense RNA 1	other ncRNA	ENSG00000177410	441951					14.0468	14.0848	13.8264	13.7073	13.8965	13.888	13.8813	14.1023	14.1371	14.0838	14.0026	13.9339	13.898	14.1019
#N/A			#N/A			#N/A				#N/A			#N/A			#N/A			#N/A				#N/A			344	NHP2	NHP2 ribonucleoprotein	protein coding	ENSG00000145912	55651	03008	GO:0003723|GO:0005515|GO:0005654|GO:0005697|GO:0005732|GO:0007004|GO:0031118|GO:0031429|GO:0034513|GO:0070034|GO:0072589|GO:0090661	miR-204-3p|miR-22-3p|miR-3168|miR-4646-5p|miR-4724-3p|miR-541-3p|miR-558|miR-654-5p|miR-661|miR-6756-5p|miR-6766-5p|miR-6882-3p		14.4349	14.2167	14.1972	14.1474	14.2504	14.4849	14.4204	14.2742	14.3112	14.1543	14.3698	14.2959	14.3509	14.3395
#N/A			#N/A			#N/A				#N/A			#N/A			#N/A			#N/A				#N/A			345	LAPTM4B	lysosomal protein transmembrane 4 beta	protein coding	ENSG00000104341	55353	04142	GO:0005515|GO:0005764|GO:0005765|GO:0005768|GO:0005769|GO:0005886|GO:0007032|GO:0019900|GO:0031625|GO:0031902|GO:0032509|GO:0032585|GO:0032911|GO:0042995|GO:0097001|GO:0097213|GO:0097487|GO:1902936|GO:1905166|GO:1905671	miR-1227-5p|miR-1250-3p|miR-1275|miR-181a-5p|miR-181b-5p|miR-181c-5p|miR-181d-5p|miR-1910-3p|miR-2467-5p|miR-3135a|miR-3160-5p|miR-330-3p|miR-33a-3p|miR-3609|miR-4255|miR-4262|miR-4288|miR-4291|miR-4447|miR-4472|miR-4665-5p|miR-4747-5p|miR-4799-5p|miR-495-3p|miR-518a-3p|miR-518b|miR-518c-3p|miR-518d-3p|miR-518f-3p|miR-5196-5p|miR-548ah-5p|miR-548c-3p|miR-548n|miR-5580-3p|miR-5688|miR-590-3p|miR-6…		14.1855	14.2392	14.5199	14.2499	14.1516	14.1024	14.1348	14.0872	14.0333	14.3046	14.1204	13.8795	14.2673	13.9283
#N/A			#N/A			#N/A				#N/A			#N/A			#N/A			#N/A				#N/A			346	A_33_P3419003		(NA)							14.3888	14.4155	14.6182	14.7543	14.4642	14.5954	14.4459	14.2119	14.5239	14.4974	14.5129	14.6349	14.2436	14.2647
#N/A			#N/A			#N/A				#N/A			#N/A			#N/A			#N/A				#N/A			347	SLC25A6	solute carrier family 25 (mitochondrial carrier; adenine nucleotide translocator), member 6	protein coding	ENSG00000169100	293	04020|04022|04217|04218|05012|05016|05164|05166	GO:0005515|GO:0005739|GO:0005743|GO:0005744|GO:0006626|GO:0050796	miR-19a-3p|miR-19b-3p|miR-296-5p|miR-331-3p|miR-5585-5p|miR-6852-3p|miR-6867-5p	COPE|NONO|PCBP2|SFRS9|SNRPA	14.4091	14.4187	14.1948	14.281	14.2389	14.3711	14.3448	14.3059	14.3977	14.3712	14.3374	14.4926	14.1656	14.3748
#N/A			#N/A			#N/A				#N/A			#N/A			#N/A			#N/A				#N/A			348	NEDD8	neural precursor cell expressed, developmentally down-regulated 8	protein coding	ENSG00000129559	4738		GO:0005515|GO:0005654|GO:0005829|GO:0006464|GO:0006508|GO:0006511|GO:0006879|GO:0009653|GO:0016567|GO:0016579|GO:0031625|GO:0043687|GO:0045116	miR-1185-5p|miR-1260a|miR-1260b|miR-1288-3p|miR-3657|miR-3679-5p|miR-4640-5p|miR-4693-3p|miR-4713-5p|miR-4726-5p|miR-486-3p|miR-532-3p|miR-5586-3p|miR-5693|miR-6753-5p|miR-6805-5p|miR-6858-3p|miR-6873-5p	COPE|DDB1|DDX19A|GSTO1|MRPS12|PSMD3	14.3274	14.366	14.2083	14.0434	14.117	14.1045	14.1331	14.2821	14.2586	13.9811	14.0306	13.9595	14.1156	14.0059
#N/A			#N/A			#N/A				#N/A			#N/A			#N/A			#N/A				#N/A			349	COL4A2	collagen, type IV, alpha 2	protein coding	ENSG00000134871	1284	04151|04510|04512|04926|04933|04974|05146|05165|05200|05222	GO:0005201|GO:0005515|GO:0005576|GO:0005587|GO:0005788|GO:0016525|GO:0030020|GO:0030198	miR-1266-5p|miR-1276|miR-211-3p|miR-29a-3p|miR-29b-3p|miR-29c-3p|miR-302e|miR-30c-1-3p|miR-30c-2-3p|miR-3658|miR-3688-5p|miR-4455|miR-4478|miR-4518|miR-486-3p|miR-548aa|miR-548ap-3p|miR-548t-3p|miR-6132|miR-6510-5p|miR-6768-5p|miR-6788-5p|miR-6804-3p|miR-6805-5p|miR-6836-5p|miR-7162-3p|miR-887-5p|miR-9-5p	ANTXR1|LAMA4|PRICKLE2|TGFB1I1	14.1659	14.1798	14.2312	14.1687	14.5104	13.9056	14.1248	14.0758	14.1008	14.1774	14.171	14.2735	13.6836	13.9239
#N/A			#N/A			#N/A				#N/A			#N/A			#N/A			#N/A				#N/A			350	TFRC	transferrin receptor	protein coding	ENSG00000072274	7037	04066|04144|04145|04216|04640	GO:0001934|GO:0003725|GO:0004998|GO:0005515|GO:0005576|GO:0005768|GO:0005886|GO:0005887|GO:0005905|GO:0006826|GO:0009897|GO:0009986|GO:0010008|GO:0010628|GO:0010637|GO:0016323|GO:0019901|GO:0030665|GO:0030890|GO:0031334|GO:0031410|GO:0031623|GO:0033138|GO:0033572|GO:0035556|GO:0035690|GO:0042102|GO:0042802|GO:0042803|GO:0043066|GO:0043123|GO:0043231|GO:0044877|GO:0045830|GO:0048471|GO:0051092|GO:…	miR-10a-5p|miR-10b-5p|miR-1183|miR-1208|miR-1250-3p|miR-1275|miR-1279|miR-130b-5p|miR-140-5p|miR-1468-3p|miR-146b-3p|miR-153-5p|miR-181a-5p|miR-181b-2-3p|miR-181b-3p|miR-181b-5p|miR-181c-5p|miR-181d-5p|miR-21-3p|miR-215-3p|miR-302c-5p|miR-31-5p|miR-335-3p|miR-3591-3p|miR-3606-3p|miR-3606-5p|miR-3607-3p|miR-3662|miR-3664-5p|miR-3926|miR-3974|miR-4261|miR-4262|miR-4266|miR-4275|miR-4282|miR-4311|mi…	DDX3X|DHX9|G3BP2|GABPA|GLS|GTF2I|PPP2R1B|RB1|RNGTT|SFRS2|STIP1|WDR36|ZNF207	13.73	13.84	14.1685	14.0077	13.9524	13.3154	13.5044	13.6549	13.7298	14.2136	14.0064	13.914	13.8258	13.3429
#N/A			#N/A			#N/A				#N/A			#N/A			#N/A			#N/A				#N/A			351	LGALS1	lectin, galactoside-binding, soluble, 1	protein coding	ENSG00000100097	3956		GO:0005515|GO:0005622|GO:0005737|GO:0005788|GO:0042981|GO:0043687|GO:0044267|GO:0046598			14.6044	14.8141	14.2718	14.935	14.6641	14.4137	14.5227	14.6476	14.5902	14.0441	14.5581	14.4578	14.2817	14.5904
#N/A			#N/A			#N/A				#N/A			#N/A			#N/A			#N/A				#N/A			352	CDKN2A	cyclin-dependent kinase inhibitor 2A	protein coding	ENSG00000147889	1029	01522|01524|04110|04115|04218|04934|05163|05166|05200|05203|05206|05212|05214|05218|05219|05220|05223|05225	GO:0000082|GO:0001953|GO:0004861|GO:0005515|GO:0005634|GO:0005737|GO:0005829|GO:0007050|GO:0008285|GO:0019901|GO:0030308|GO:0032088|GO:0034393|GO:0035985|GO:0035986|GO:0042326|GO:0045736|GO:0045892|GO:0051059|GO:0090398|GO:0090399|GO:2000111|GO:2000134|GO:2000774	miR-1257|miR-128-3p|miR-1286|miR-153-5p|miR-1908-5p|miR-1910-3p|miR-216a-3p|miR-365a-3p|miR-365b-3p|miR-3681-3p|miR-3714|miR-4310|miR-4447|miR-4472|miR-5011-5p|miR-6511a-5p|miR-663a|miR-6738-3p|miR-6787-5p|miR-6808-5p|miR-6893-5p|miR-940		14.3354	14.5038	14.2527	14.5176	14.2209	14.3631	14.3576	14.2745	14.228	14.0941	14.4468	14.0282	14.1427	14.2953
#N/A			#N/A			#N/A				#N/A			#N/A			#N/A			#N/A				#N/A			353	RPL18A	ribosomal protein L18a	protein coding	ENSG00000105640	6142	03010	GO:0000184|GO:0002181|GO:0005515|GO:0005829|GO:0006413|GO:0006614|GO:0019083|GO:0022625|GO:0042788		ANAPC5|COPE|DDX11|DDX55|GNB2L1|HNRPH1|MSH6|NONO|PQBP1|PSMD10|RFC5|RPL23A|SMARCA4|SMARCC1|SSRP1|SYMPK|WDR8	14.3854	14.4516	14.4182	14.27	14.3952	14.3255	14.3902	14.4268	14.4142	14.2201	14.204	14.2423	14.439	14.2911
#N/A			#N/A			#N/A				#N/A			#N/A			#N/A			#N/A				#N/A			354	A_33_P3238461		(NA)							14.1837	14.2304	14.4749	14.5058	14.4866	14.3929	14.35	14.2753	14.4204	14.4862	14.4961	14.5634	14.3136	14.4363
#N/A			#N/A			#N/A				#N/A			#N/A			#N/A			#N/A				#N/A			355	EBNA1BP2	EBNA1 binding protein 2	protein coding	ENSG00000117395	10969		GO:0005515|GO:0005730	miR-223-3p|miR-3908|miR-4799-5p|miR-520g-3p|miR-520h|miR-552-5p|miR-605-3p|miR-6126|miR-6844	APITD1|BUB3|CCNB1|CDC20|CPSF6|CSTF3|EIF2S1|GNPNAT1|MCM4|PRMT3|RPL26L1|SAV1|SEH1L|SSBP1|TCTN2|TFDP1|UTP15|WDR3|WDR43|WDR4|WDSOF1	14.279	14.0958	13.9378	13.7569	13.8704	13.9764	13.9281	14.1882	14.1148	14.0562	13.98	13.9622	14.3048	14.1161
#N/A			#N/A			#N/A				#N/A			#N/A			#N/A			#N/A				#N/A			356	PTTG1	pituitary tumor-transforming 1	protein coding	ENSG00000164611	9232	04110|04114|05166	GO:0005515|GO:0005634|GO:0005737|GO:0005829|GO:0006511|GO:0007283|GO:0031145		C20orf194|CCNB1|CCNB2|CDC20|CSTF2|EXO1|FANCG|FBXO5|FOXM1|HMGA1|LIG1|MCM5|MYBL2|NCOA1|NOC4L|ORC1L|POLQ|PTBP1|RAD54L|RECQL4|TIAL1|TRAIP|WDR51A|WHSC1|ZFHX3|ZNF207	14.2096	14.155	14.2136	14.2934	14.1	14.24	14.2081	14.3082	14.2394	14.2552	14.3035	14.0569	14.3701	14.4714
#N/A			#N/A			#N/A				#N/A			#N/A			#N/A			#N/A				#N/A			357	PGK1	phosphoglycerate kinase 1	protein coding	ENSG00000102144	5230	00010|01100|01200|01230|04066	GO:0004618|GO:0005515|GO:0005524|GO:0005615|GO:0005829|GO:0006094|GO:0006096|GO:0016310|GO:0016525|GO:0031639|GO:0045121|GO:0047134|GO:0061621|GO:0071456	miR-1273h-5p|miR-1468-3p|miR-23a-5p|miR-23b-5p|miR-30b-3p|miR-346|miR-3667-3p|miR-3668|miR-3689a-3p|miR-3689b-3p|miR-3689c|miR-4288|miR-4297|miR-4481|miR-4491|miR-4492|miR-4504|miR-450b-3p|miR-4523|miR-4635|miR-4657|miR-4675|miR-4701-5p|miR-4708-5p|miR-4741|miR-4742-3p|miR-4742-5p|miR-4769-3p|miR-4795-5p|miR-4802-3p|miR-5581-3p|miR-588|miR-6085|miR-6779-5p|miR-6780a-5p|miR-6813-5p|miR-6817-5p|miR…	ANAPC5|ATF1|BAZ2B|CIRBP|KARS|MRPL44|MRPS12|MSH6|POLR2E|XRN2|ZNF146	14.1606	14.3674	14.1609	14.231	14.1847	13.9145	14.0659	14.1699	14.1001	14.0973	14.016	14.0015	14.031	13.9775
#N/A			#N/A			#N/A				#N/A			#N/A			#N/A			#N/A				#N/A			358	CNPY2	canopy FGF signaling regulator 2	protein coding	ENSG00000257727	10330		GO:0005515|GO:0010629|GO:0010988|GO:0045716	miR-1277-5p|miR-29b-2-5p|miR-30a-3p|miR-30d-3p|miR-30e-3p|miR-4317|miR-4715-3p|miR-4803|miR-5011-5p|miR-545-5p|miR-548an|miR-5692b|miR-5692c|miR-660-3p|miR-6752-5p|miR-6826-3p|miR-6842-5p|miR-6852-5p|miR-6887-3p|miR-7110-5p	ALG1|APEX1|BUB3|KATNB1|MSH6|NONO|PQBP1|PSMD10|RFC5|STIP1|TMTC4|WDR61	14.2872	14.1628	14.0629	14.1332	14.3025	14.2573	14.2561	14.3066	14.2097	14.226	14.3128	14.4239	14.2127	14.3313
#N/A			#N/A			#N/A				#N/A			#N/A			#N/A			#N/A				#N/A			359	A_24_P366165		(NA)							14.4496	14.2981	14.2297	14.0722	14.1623	14.3013	14.2834	14.356	14.3686	14.3071	14.0967	14.2663	14.4448	14.2194
#N/A			#N/A			#N/A				#N/A			#N/A			#N/A			#N/A				#N/A			360	SLIRP	SRA stem-loop interacting RNA binding protein	protein coding	ENSG00000119705	81892		GO:0005515|GO:0005739			14.1737	14.2367	14.4552	14.4445	14.2962	14.544	14.3639	14.321	14.5062	14.5966	14.4481	14.3809	14.2481	14.4954
#N/A			#N/A			#N/A				#N/A			#N/A			#N/A			#N/A				#N/A			361	Hs.408054		(NA)							14.5117	14.4894	14.4017	14.2562	14.1916	14.3715	14.3359	14.4521	14.4082	14.4537	14.2323	14.415	14.2402	14.0683
#N/A			#N/A			#N/A				#N/A			#N/A			#N/A			#N/A				#N/A			362	NDUFA8	NADH dehydrogenase (ubiquinone) 1 alpha subcomplex, 8, 19kDa	protein coding	ENSG00000119421	4702	00190|01100|04714|04723|04932|05010|05012|05016	GO:0005515|GO:0005739|GO:0005743|GO:0005747|GO:0005758|GO:0006120|GO:0032981|GO:0044877	miR-224-3p|miR-224-5p|miR-3133|miR-3691-3p|miR-4303|miR-4480|miR-4520-3p|miR-5093|miR-522-3p|miR-5589-3p|miR-569|miR-590-3p	ANAPC11|CARD9|COPS5	14.428	14.2536	14.182	14.0061	14.1457	14.3792	14.321	14.2904	14.221	14.1972	14.2272	14.2532	14.7417	14.4128
#N/A			#N/A			#N/A				#N/A			#N/A			#N/A			#N/A				#N/A			363	Hs.690584		(NA)							14.2833	14.1924	14.4764	14.3272	14.2051	14.4211	14.3865	14.2431	14.4465	14.5384	14.4486	14.2365	14.311	14.3866
#N/A			#N/A			#N/A				#N/A			#N/A			#N/A			#N/A				#N/A			364	PPIAL4G	peptidylprolyl isomerase A (cyclophilin A)-like 4G	protein coding	ENSG00000236334	644591			miR-3202|miR-3622b-5p|miR-4456|miR-548v|miR-6750-5p|miR-6822-5p|miR-7515		14.1126	14.2602	14.5238	14.7777	14.443	14.46	14.436	14.3516	14.5298	14.5675	14.5475	14.5429	14.3386	14.5346
#N/A			#N/A			#N/A				#N/A			#N/A			#N/A			#N/A				#N/A			365	POLR2F	polymerase (RNA) II (DNA directed) polypeptide F	protein coding					miR-1227-5p|miR-1249-5p|miR-128-1-5p|miR-128-2-5p|miR-1303|miR-2467-3p|miR-3150b-3p|miR-3179|miR-3609|miR-3675-5p|miR-3918|miR-4267|miR-4270|miR-4271|miR-4324|miR-4441|miR-4447|miR-4496|miR-4531|miR-466|miR-4667-5p|miR-4700-5p|miR-4747-5p|miR-4779|miR-4784|miR-4789-3p|miR-5196-5p|miR-548ah-5p|miR-5699-5p|miR-6510-5p|miR-6515-5p|miR-6721-5p|miR-6754-5p|miR-6797-5p|miR-6880-5p|miR-765|miR-8089	RANBP1|RANBP5|RUVBL2|SIVA1|VARS|ZNF593	14.3377	14.3361	14.2767	14.2959	14.2813	14.3166	14.2499	14.2379	14.2735	14.0782	14.1627	14.0409	14.4468	14.2416
#N/A			#N/A			#N/A				#N/A			#N/A			#N/A			#N/A				#N/A			366	SNRPC	small nuclear ribonucleoprotein polypeptide C	protein coding	ENSG00000124562	6631	03040	GO:0000387|GO:0000398|GO:0003727|GO:0005515|GO:0005654|GO:0005685|GO:0008270|GO:0015030|GO:0042803	miR-130b-5p|miR-369-3p|miR-4646-3p|miR-4672|miR-4766-5p|miR-548at-3p|miR-548ay-3p|miR-7641|miR-766-5p	ATAD3A|CSTF2|H2AFV|KARS|MCM3|PA2G4|RAE1|RANBP1|RNASEH2A|RUVBL2|SF3B3|SFRS2|SIVA1|SNRPA|WDR57|WDR77|XRCC5	14.3766	14.3664	14.0998	14.0626	14.0173	14.0204	14.0791	14.2967	14.1949	14.0659	14.0222	13.9416	14.0529	14.0179
#N/A			#N/A			#N/A				#N/A			#N/A			#N/A			#N/A				#N/A			367	ODF2L	outer dense fiber of sperm tails 2-like	protein coding	ENSG00000122417	57489		GO:0005813|GO:0034451|GO:0036064|GO:1902018	let-7a-2-3p|let-7g-3p|miR-1183|miR-1227-3p|miR-2115-3p|miR-218-1-3p|miR-3064-3p|miR-3074-3p|miR-3130-5p|miR-3150a-3p|miR-331-5p|miR-4275|miR-4312|miR-4328|miR-4424|miR-4480|miR-4482-5p|miR-4524a-5p|miR-4524b-5p|miR-4652-3p|miR-4666a-5p|miR-4782-5p|miR-5008-3p|miR-532-3p|miR-551b-5p|miR-5589-5p|miR-561-3p|miR-5706|miR-576-5p|miR-578|miR-619-5p|miR-647|miR-6506-5p|miR-6737-3p|miR-6740-3p|miR-6763-5…		14.1432	14.0054	14.4017	14.5061	14.4202	14.1772	14.1964	13.8733	14.0054	14.3685	14.5355	14.4836	13.9467	14.1378
#N/A			#N/A			#N/A				#N/A			#N/A			#N/A			#N/A				#N/A			18180	NR4A1	nuclear receptor subfamily 4, group A, member 1	protein coding	ENSG00000123358	3164	04010|04151|04925|04927|04934	GO:0001228|GO:0001938|GO:0002042|GO:0003677|GO:0005515|GO:0005634|GO:0005654|GO:0005829|GO:0006367|GO:0007165|GO:0031965|GO:0035767|GO:0035924|GO:0044344|GO:0045444|GO:0045786|GO:0045944|GO:0046982|GO:0061469|GO:0071376|GO:1990837			2.96252	2.67103	4.91408	4.2804	3.84471	4.21697	3.94313	3.37039	3.89318	3.56758	4.05161	4.36849	4.01398	5.27672
#N/A			#N/A			#N/A				#N/A			#N/A			#N/A			#N/A				#N/A			369	A_21_P0003290		(NA)							13.9242	14.2216	14.4892	14.9248	14.4476	14.6125	14.4792	14.5447	14.4412	14.5158	14.3301	14.4721	13.6066	14.362
#N/A			#N/A			#N/A				#N/A			#N/A			#N/A			#N/A				#N/A			370	PPP1R14B	protein phosphatase 1, regulatory (inhibitor) subunit 14B	protein coding	ENSG00000173457	26472			miR-134-3p|miR-3130-3p|miR-328-5p|miR-367-5p|miR-486-3p|miR-548a-3p|miR-548ac|miR-548ar-3p|miR-548as-3p|miR-548az-3p|miR-548bb-3p|miR-548d-3p|miR-548e-3p|miR-548f-3p|miR-548h-3p|miR-548z|miR-5588-3p|miR-6507-3p|miR-6771-3p|miR-6805-5p|miR-6827-5p|miR-6885-5p|miR-7109-5p|miR-885-3p|miR-95-5p		14.3406	14.5762	14.3296	14.6174	14.3805	14.2744	14.4375	14.6195	14.1147	13.9221	14.3909	13.9724	13.715	13.9681
#N/A			#N/A			#N/A				#N/A			#N/A			#N/A			#N/A				#N/A			371	EIF4H	eukaryotic translation initiation factor 4H	protein coding	ENSG00000106682	7458		GO:0005515|GO:0005829|GO:0006413|GO:0006446|GO:0008135|GO:0016281	miR-106a-5p|miR-106b-5p|miR-1252-5p|miR-1255b-2-3p|miR-148b-5p|miR-17-5p|miR-185-5p|miR-20a-5p|miR-20b-5p|miR-2116-5p|miR-215-3p|miR-218-2-3p|miR-224-3p|miR-28-3p|miR-3120-3p|miR-3179|miR-3194-3p|miR-329-5p|miR-3692-5p|miR-382-3p|miR-3919|miR-4269|miR-4306|miR-4422|miR-4423-5p|miR-4476|miR-452-3p|miR-4530|miR-4533|miR-4644|miR-4666b|miR-4670-3p|miR-4677-5p|miR-4690-3p|miR-4694-5p|miR-4722-5p|miR-…		14.2377	14.168	13.9774	14.2406	14.0263	13.9948	14.0409	14.2526	14.1097	14.0049	14.1101	13.9045	13.936	14.055
#N/A			#N/A			#N/A				#N/A			#N/A			#N/A			#N/A				#N/A			372	A_24_P84508		(NA)							14.4037	14.3837	14.3908	14.4863	14.3161	14.407	14.3309	14.2205	14.4352	14.3392	14.3499	14.5462	14.1994	14.1317
#N/A			#N/A			#N/A				#N/A			#N/A			#N/A			#N/A				#N/A			373	A_33_P3389540		(NA)							14.2912	14.3365	14.208	14.2988	14.0731	14.289	14.2438	14.2922	14.3443	14.3153	14.2653	14.0949	14.2374	14.1724
#N/A			#N/A			#N/A				#N/A			#N/A			#N/A			#N/A				#N/A			374	NGFRAP1	nerve growth factor receptor (TNFRSF16) associated protein 1	protein coding	ENSG00000166681	27018	04722	GO:0005515|GO:0005829|GO:0006919|GO:0007275|GO:0008656|GO:0042802|GO:0043154|GO:0043281	miR-144-3p|miR-153-5p|miR-216a-5p|miR-27a-3p|miR-27b-3p|miR-302f|miR-3910|miR-452-3p|miR-4717-3p|miR-548an|miR-5581-3p|miR-6830-5p		14.312	14.1025	13.8667	14.1468	14.054	14.2657	14.2474	14.2686	14.0882	13.9936	14.2716	14.2582	14.4322	14.4022
#N/A			#N/A			#N/A				#N/A			#N/A			#N/A			#N/A				#N/A			375	FKBP2	FK506 binding protein 2, 13kDa	protein coding	ENSG00000173486	2286		GO:0005515|GO:0005528|GO:0005783	miR-132-3p|miR-212-3p|miR-3119|miR-3189-3p|miR-7152-3p|miR-8068		14.2279	14.0026	13.8406	14.3102	14.3502	14.2638	14.4464	14.1274	14.2413	14.0029	14.545	14.5963	14.1551	14.1789
#N/A			#N/A			#N/A				#N/A			#N/A			#N/A			#N/A				#N/A			376	C11orf31	chromosome 11 open reading frame 31	protein coding	ENSG00000211450	280636			miR-1207-5p|miR-135a-5p|miR-135b-5p|miR-211-3p|miR-3187-3p|miR-4433a-3p|miR-4721|miR-4755-3p|miR-4763-3p|miR-532-5p|miR-635|miR-6774-5p|miR-7113-5p|miR-766-3p|miR-7851-3p		14.1026	14.1538	13.9409	13.9168	14.0777	14.2585	14.2622	14.2295	14.1881	14.2352	14.1044	14.2575	14.1198	14.2935
#N/A			#N/A			#N/A				#N/A			#N/A			#N/A			#N/A				#N/A			377	A_33_P3265185		(NA)							14.2079	14.0069	14.2107	13.9619	13.6239	13.9937	13.983	14.1014	14.2053	14.278	14.1406	13.852	14.1596	14.0617
#N/A			#N/A			#N/A				#N/A			#N/A			#N/A			#N/A				#N/A			378	ATAD3A	ATPase family, AAA domain containing 3A	protein coding	ENSG00000197785	55210		GO:0001558|GO:0005515|GO:0005739|GO:0043066	miR-1909-3p|miR-365a-5p|miR-365b-5p|miR-6722-3p	ABT1|APEX2|ATAD3B|BOP1|EIF4A3|FBXL19|FOXM1|HDGF|HEATR2|HMG4L|IPO4|KHSRP|LIG1|MCM4|MCM7|MYBL2|NLE1|NOLC1|PA2G4|PDCD11|PES1|RANBP1|RECQL4|REXO4|RNASEH2A|RUVBL2|SF3B3|SFRS9|SNRPA|SSRP1|TARBP2|TOMM34|WDR51A|WDR79|XRCC6|ZNF398	14.1361	14.2017	14.1184	14.0782	13.9818	14.1772	14.115	14.1222	14.065	14.0146	13.8419	13.9092	14.077	14.0252
#N/A			#N/A			#N/A				#N/A			#N/A			#N/A			#N/A				#N/A			379	Hs.684614		(NA)							14.1815	14.2356	14.2884	14.3041	14.2236	14.3935	14.2984	14.2265	14.4549	14.379	14.3105	14.4469	14.2502	14.4209
#N/A			#N/A			#N/A				#N/A			#N/A			#N/A			#N/A				#N/A			380	UBA52	ubiquitin A-52 residue ribosomal protein fusion product 1	protein coding	ENSG00000221983	7311	03010	GO:0000122|GO:0000184|GO:0000187|GO:0000209|GO:0000715|GO:0000717|GO:0002755|GO:0002756|GO:0005515|GO:0005654|GO:0005741|GO:0005783|GO:0005789|GO:0005829|GO:0005886|GO:0006283|GO:0006294|GO:0006296|GO:0006297|GO:0006413|GO:0006464|GO:0006614|GO:0006625|GO:0007179|GO:0007249|GO:0007254|GO:0010008|GO:0016055|GO:0016197|GO:0016567|GO:0016579|GO:0019058|GO:0019068|GO:0019083|GO:0019221|GO:0019985|GO:…	miR-1285-3p|miR-1827|miR-185-3p|miR-193a-3p|miR-193b-3p|miR-3187-5p|miR-3607-3p|miR-3613-3p|miR-371b-5p|miR-373-5p|miR-3912-5p|miR-4251|miR-4319|miR-4478|miR-4684-5p|miR-4755-3p|miR-485-5p|miR-504-3p|miR-5189-5p|miR-548az-5p|miR-548t-5p|miR-568|miR-5681a|miR-591|miR-612|miR-616-5p|miR-6722-5p|miR-6849-3p|miR-6860|miR-6884-5p|miR-6886-3p|miR-7977|miR-891a-3p|miR-939-3p		14.2905	14.2354	14.0771	14.104	14.0909	14.1331	14.0694	14.1094	14.0396	14.1124	14.1201	14.1809	14.233	14.1345
#N/A			#N/A			#N/A				#N/A			#N/A			#N/A			#N/A				#N/A			381	CKS1B	CDC28 protein kinase regulatory subunit 1B	protein coding	ENSG00000173207	1163	05200|05222	GO:0005515|GO:0005654	miR-1258|miR-197-3p|miR-2115-3p|miR-3064-5p|miR-3163|miR-361-5p|miR-374a-3p|miR-378g|miR-3929|miR-4262|miR-4419b|miR-4478|miR-4712-5p|miR-4727-5p|miR-4760-5p|miR-4803|miR-485-5p|miR-494-3p|miR-520g-3p|miR-520h|miR-5582-3p|miR-605-3p|miR-634|miR-6884-5p|miR-770-5p|miR-8061	APITD1|BUB3|C20orf194|C8orf76|CCNB1|CCNB2|CCNE1|CDC20|CENPA|CFLAR|CPSF6|CSTF1|DTL|E2F1|EXO1|FOXM1|H2AFZ|HEATR1|HMGB3|KLHDC5|LIG1|MCM2|MCM4|MCM5|MCM7|MSH6|MYBL2|NCOA1|NUP37|ORC1L|POLA1|PWP1|RANBP1|RFC4|RFC5|RNASEH2A|RPA3|RPL26L1|SYNCRIP|TIAL1|TMEM68|TRAIP|WDR4|WDSOF1	14.3771	14.2239	14.0539	14.3926	13.9547	14.2094	14.0747	14.2986	14.2212	13.9577	14.3966	13.8501	14.4785	14.2612
#N/A			#N/A			#N/A				#N/A			#N/A			TFE3(969)	TFE3(1514)		#N/A				#N/A			382	GOT2	glutamic-oxaloacetic transaminase 2, mitochondrial	protein coding	ENSG00000125166	2806	00220|00250|00270|00330|00350|00360|00400|01100|01200|01210|01230|04975	GO:0004069|GO:0005739|GO:0005759|GO:0005886|GO:0006094|GO:0006103|GO:0006531|GO:0006533|GO:0006536|GO:0008652|GO:0019470|GO:0045471|GO:0046487	miR-105-5p|miR-139-5p|miR-17-3p|miR-18a-3p|miR-1911-3p|miR-194-5p|miR-22-5p|miR-2278|miR-2392|miR-2467-3p|miR-3135b|miR-3183|miR-3618|miR-382-3p|miR-3919|miR-3929|miR-4251|miR-4262|miR-4291|miR-4293|miR-4419b|miR-4468|miR-4478|miR-4524b-3p|miR-4524b-5p|miR-4531|miR-4534|miR-4655-5p|miR-4723-3p|miR-4775|miR-5187-5p|miR-543|miR-590-3p|miR-593-3p|miR-623|miR-6728-5p|miR-6760-5p|miR-6769b-3p|miR-6819…		14.4193	14.4391	14.2748	14.3228	14.1974	14.1505	14.1939	14.4929	14.2905	14.2696	14.3306	14.1358	14.2044	14.3317
#N/A			#N/A			#N/A				#N/A			RELA+GLIS2(263)	RELA(1126)	GLIS2(1396)	RELA+TFE3(167)	TFE3(1514)		#N/A	IL-1targets(617)			#N/A			383	TARS	threonyl-tRNA synthetase	protein coding					miR-105-5p|miR-4330|miR-505-5p|miR-532-3p|miR-629-3p|miR-7853-5p|miR-8057|miR-892c-5p	ANLN|BUB3|CCNA2|CCNB1|CDC20|CDC6|CENPA|DBF4|ECT2|FBXO5|FOXD1|KPNA2|PSMD12|SEH1L|ZNF596	14.2546	14.0506	14.2074	14.1154	14.0492	14.1659	14.154	14.1311	14.0916	14.0375	14.1037	14.115	14.2747	14.2781
#N/A			#N/A			#N/A				#N/A			#N/A			#N/A			#N/A				#N/A			384	CBX3	chromobox homolog 3	protein coding	ENSG00000122565	11335	05131	GO:0000775|GO:0000779|GO:0000785|GO:0005515|GO:0005634|GO:0005635|GO:0005654|GO:0005719|GO:0005720|GO:0005819|GO:0006974|GO:0019899|GO:0019904|GO:0031618|GO:0042802|GO:0045892|GO:0070317|GO:0090734|GO:1990226	miR-1262|miR-1265|miR-1273g-3p|miR-1277-5p|miR-190a-3p|miR-203a-3p|miR-2052|miR-2114-3p|miR-30a-5p|miR-30b-5p|miR-30c-5p|miR-30d-5p|miR-30e-5p|miR-3125|miR-3201|miR-335-3p|miR-338-5p|miR-34a-5p|miR-34c-5p|miR-3613-3p|miR-3667-5p|miR-3671|miR-3679-3p|miR-3916|miR-4261|miR-4318|miR-449a|miR-449b-5p|miR-450b-5p|miR-4701-3p|miR-4762-3p|miR-495-3p|miR-5011-5p|miR-5093|miR-532-5p|miR-548a-5p|miR-548ab|…	ATAD2|CAND1|CCNA2|CCNB1|CCNB2|DBF4|DDX18|DEPDC1B|ECT2|EIF1AX|EIF3M|FBXO11|FBXO5|H2AFZ|HMGB2|HNRPD|KPNA2|MCM4|MIB1|MTF2|NCAPG|RAD18|RFWD3|RNF138|SEH1L|SMARCC1|SSB|TFDP1|TTF2|UTP15|WDHD1|WDSOF1|WRN|ZNF131|ZNF670	14.122	14.047	14.1578	13.9306	13.7823	13.975	13.9162	14.0325	13.9536	14.3972	14.0798	14.1329	14.4166	14.1923
#N/A			#N/A			#N/A				#N/A			#N/A			#N/A			#N/A				#N/A			385	A_21_P0013558		(NA)							14.2392	14.2921	14.3633	14.3943	14.0883	14.3584	14.292	14.3625	14.1085	14.148	14.1322	13.7099	14.0349	14.3079
#N/A			#N/A			#N/A				#N/A			#N/A			#N/A			#N/A				#N/A			386	IMPDH1	IMP (inosine 5'-monophosphate) dehydrogenase 1	protein coding	ENSG00000106348	3614	00230|00983|01100	GO:0003676|GO:0003677|GO:0005576|GO:0005634|GO:0005737|GO:0005829|GO:0009168|GO:0034774|GO:0035578|GO:0043312|GO:1904813	miR-1184|miR-1207-5p|miR-1227-3p|miR-1249-5p|miR-1254|miR-1301-3p|miR-130a-3p|miR-130b-3p|miR-1321|miR-1343-3p|miR-1827|miR-1915-3p|miR-19a-3p|miR-19b-3p|miR-28-5p|miR-301a-3p|miR-301b-3p|miR-3116|miR-3139|miR-3150b-3p|miR-3154|miR-3157-3p|miR-3184-5p|miR-3191-3p|miR-3614-3p|miR-3666|miR-3918|miR-423-5p|miR-4295|miR-4418|miR-4419a|miR-4443|miR-4487|miR-4516|miR-4522|miR-454-3p|miR-4640-5p|miR-466…		14.1158	14.0387	14.2606	13.1521	14.0461	14.2759	14.241	13.9483	13.835	14.3175	13.4224	14.1011	14.2884	14.1121
#N/A			#N/A			#N/A				#N/A			#N/A			#N/A			#N/A				#N/A			387	A_24_P246692		(NA)							14.0989	14.1058	14.1784	14.1874	14.1763	14.1204	14.1904	14.2135	14.2631	14.357	14.1492	14.1682	14.0584	14.1938
#N/A			#N/A			#N/A				#N/A			#N/A			#N/A			#N/A				#N/A			388	TMSB10	thymosin beta 10	protein coding	ENSG00000034510	9168		GO:0005515	miR-371b-3p|miR-4532|miR-485-3p|miR-539-3p		14.2971	14.2063	14.2287	14.1552	14.2633	14.1827	14.2102	14.2053	14.1692	14.2377	14.2421	14.2731	14.1415	14.3441
#N/A			#N/A			#N/A				#N/A			#N/A			#N/A			#N/A				#N/A			389	GPR56	G protein-coupled receptor 56	protein coding	ENSG00000205336	9289		GO:0001525|GO:0004930|GO:0005515|GO:0005518|GO:0007155|GO:0007186|GO:0007266|GO:0007267|GO:0008201|GO:0008285|GO:0010573|GO:0016021|GO:0016477|GO:0021801|GO:0021819|GO:0035025|GO:0045785|GO:0050840|GO:0070528|GO:0097451|GO:2001223	miR-143-5p|miR-185-3p|miR-24-3p|miR-3189-5p|miR-361-3p|miR-3922-5p|miR-4264|miR-4306|miR-4419a|miR-4437|miR-4492|miR-4505|miR-4514|miR-4660|miR-4684-5p|miR-4692|miR-4721|miR-5787|miR-6734-3p|miR-6775-3p|miR-6808-5p|miR-6846-5p|miR-6847-5p|miR-6848-5p|miR-6893-5p|miR-7150|miR-7160-5p|miR-889-3p|miR-940		13.9313	14.1499	14.3807	14.1645	14.5921	13.9286	14.219	13.8408	13.9076	14.4207	14.1636	14.6171	13.8633	14.203
#N/A			#N/A			#N/A				#N/A			#N/A			#N/A			#N/A				#N/A			390	A_21_P0012564		(NA)							14.1981	14.1904	14.2299	14.2684	14.1499	14.2592	14.1252	14.0513	14.2286	14.255	14.2922	14.4995	14.4149	14.3713
#N/A			#N/A			#N/A				#N/A			#N/A			#N/A			#N/A				#N/A			391	SEC61B	Sec61 beta subunit	protein coding	ENSG00000106803	10952	03060|04141|04145|05110	GO:0005515|GO:0005783|GO:0005789|GO:0005829|GO:0016020|GO:0030433|GO:0030970|GO:0031205|GO:0048408	miR-1245b-3p|miR-1248|miR-133a-3p|miR-133b|miR-183-3p|miR-30a-3p|miR-30d-3p|miR-30e-3p|miR-4768-5p|miR-4778-3p|miR-548a-3p|miR-548ar-3p|miR-548az-3p|miR-548e-3p|miR-548f-3p|miR-561-3p|miR-6833-3p|miR-6868-3p|miR-8063	BUB3|EIF4A3|H2AFZ|HNRPF|ISG20L2|R3HDM2|RBM8A|SFRS10|WDSOF1|ZNF789	14.3986	14.258	14.1881	14.1392	14.2809	14.0741	14.1962	14.2995	14.1536	14.0383	14.1674	14.1847	14.1185	14.1369
#N/A			#N/A			#N/A				#N/A			#N/A			#N/A			#N/A				#N/A			392	BAG6	BCL2-associated athanogene 6	protein coding	ENSG00000233348	7917		GO:0001822|GO:0002429|GO:0005102|GO:0005515|GO:0005634|GO:0005654|GO:0005737|GO:0005829|GO:0006511|GO:0006915|GO:0007130|GO:0007283|GO:0007420|GO:0010498|GO:0016020|GO:0018393|GO:0030101|GO:0030324|GO:0030433|GO:0031593|GO:0031625|GO:0032435|GO:0042771|GO:0043022|GO:0043231|GO:0045861|GO:0045995|GO:0050821|GO:0051787|GO:0061857|GO:0070059|GO:0070062|GO:0070628|GO:0071712|GO:0071816|GO:0071818|GO:…	miR-3202|miR-4693-5p|miR-6795-5p|miR-6887-5p		14.023	14.1386	13.9579	13.9669	13.9827	14.0563	14.075	13.9408	13.9655	13.8546	13.91	13.8848	13.9117	13.9649
#N/A			#N/A			#N/A				#N/A			#N/A			#N/A			#N/A				#N/A			393	ATP5O	ATP synthase, H+ transporting, mitochondrial F1 complex, O subunit	protein coding	ENSG00000241837	539	00190|01100|04714|05010|05012|05016	GO:0005515|GO:0005739|GO:0005743|GO:0005753|GO:0005886|GO:0006754|GO:0008144|GO:0042407|GO:0042776		COPS4|COPS5|DDX1|GTF3A|POLR2I	14.3958	14.2184	14.0013	13.975	13.9118	14.2667	14.1023	14.1153	14.0059	14.0328	14.225	14.1732	14.3755	14.3471
#N/A			#N/A			#N/A				#N/A			#N/A			#N/A			#N/A				#N/A			394	A_24_P40795		(NA)							14.4304	14.5353	14.2567	14.3051	14.2942	14.2672	14.3032	14.4081	14.3853	14.0298	14.0839	13.9851	14.4013	14.1608
#N/A			#N/A			#N/A				#N/A			#N/A			TFEB(1643)		TFEB(2175)	#N/A				#N/A			395	CD24	CD24 molecule	protein coding	ENSG00000272398	100133941	04640	GO:0001775|GO:0001959|GO:0002237|GO:0002768|GO:0005515|GO:0007204|GO:0009986|GO:0016020|GO:0016477|GO:0019901|GO:0030296|GO:0031295|GO:0032597|GO:0032600|GO:0032913|GO:0042104|GO:0042325|GO:0042632|GO:0043406|GO:0043408|GO:0045121|GO:0045730|GO:0072112|GO:0072139|GO:2000768	let-7f-2-3p|miR-105-5p|miR-1185-1-3p|miR-1185-2-3p|miR-124-5p|miR-1273a|miR-1273c|miR-1299|miR-1915-5p|miR-196a-5p|miR-196b-5p|miR-2110|miR-3148|miR-3151-3p|miR-3192-3p|miR-3622b-5p|miR-3688-3p|miR-3911|miR-4255|miR-4261|miR-4272|miR-4310|miR-4426|miR-4459|miR-4473|miR-4486|miR-4530|miR-4647|miR-4662b|miR-493-5p|miR-552-3p|miR-582-5p|miR-587|miR-592|miR-6089|miR-6128|miR-617|miR-6800-3p|miR-6839-…	EPS8L2|KRT19|RBM35A|TACSTD1|UTY	14.4028	14.394	14.0016	13.7221	14.5043	14.0084	14.2018	14.5294	14.0913	13.4967	13.7318	14.5919	13.9134	14.1494
#N/A			#N/A			#N/A				#N/A			#N/A			#N/A			#N/A				#N/A			396	RNASEK	ribonuclease, RNase K	protein coding					miR-4294|miR-4492|miR-4531|miR-4753-3p|miR-6880-5p|miR-924	E2F4|NCSTN|PLD3	14.1312	14.2005	14.1261	14.1205	14.3912	14.1947	14.3533	14.2769	14.2375	13.9192	14.0474	14.0571	14.0715	14.1668
#N/A			#N/A			#N/A				#N/A			#N/A			#N/A			#N/A				#N/A			397	Hs.658191		(NA)							13.9838	14.1003	14.315	14.6334	14.2856	14.3342	14.2586	13.9593	14.189	14.4656	14.5222	14.5306	13.982	14.309
#N/A			#N/A			#N/A				#N/A			#N/A			#N/A			#N/A				#N/A			398	A_33_P3336038		(NA)							14.0502	14.226	14.4463	14.6252	14.3603	14.4216	14.3554	14.1613	13.8956	13.8432	14.3744	14.4625	14.0612	14.3621
#N/A			#N/A			#N/A				#N/A			#N/A			#N/A			#N/A				#N/A			399	SNORD3B-1	small nucleolar RNA, C/D box 3B-1	other ncRNA	ENSG00000265185						13.9543	13.7494	14.3706	14.4485	14.473	14.3384	14.2368	13.9193	14.2367	14.4037	14.5199	14.5185	13.7731	14.2178
#N/A			#N/A			#N/A				#N/A			#N/A			#N/A			#N/A				#N/A			400	EIF3E	eukaryotic translation initiation factor 3, subunit E	protein coding	ENSG00000104408	3646	03013|05160	GO:0000184|GO:0003743|GO:0005515|GO:0005634|GO:0005737|GO:0005829|GO:0005852|GO:0006413|GO:0045727|GO:0047485|GO:1902416	miR-3646|miR-4282|miR-6879-3p	ATAD2|EEF1B2|MATR3|TCTN2|WDHD1	14.2145	14.0214	14.1287	13.8207	13.8814	14.1919	13.972	13.9769	13.9095	14.1167	13.7193	13.7677	14.4896	14.0626
#N/A			#N/A			#N/A				#N/A			#N/A			#N/A			#N/A				#N/A			401	SCAMP3	secretory carrier membrane protein 3	protein coding	ENSG00000263290	10067		GO:0006892|GO:0031625|GO:0043231	miR-1268a|miR-1268b|miR-145-5p|miR-4291|miR-5195-3p|miR-6134|miR-644a|miR-6815-5p|miR-6865-5p|miR-7106-3p|miR-7108-5p	MRPL28	13.977	14.2282	14.0091	13.8929	14.3776	14.1778	14.3196	14.0551	14.0659	13.9441	13.8518	14.3811	13.9451	14.0205
#N/A			#N/A			#N/A				#N/A			#N/A			#N/A			#N/A				#N/A			402	CYB5R3	cytochrome b5 reductase 3	protein coding	ENSG00000100243	1727	00520	GO:0005515|GO:0005576|GO:0005737|GO:0005741|GO:0005783|GO:0005811|GO:0005833|GO:0006805|GO:0008015|GO:0019852|GO:0035578|GO:0043312	miR-1252-5p|miR-1273g-5p|miR-1273h-5p|miR-1587|miR-218-1-3p|miR-296-5p|miR-30b-3p|miR-340-3p|miR-3613-3p|miR-3620-5p|miR-3656|miR-3689a-3p|miR-3689b-3p|miR-3689c|miR-370-3p|miR-371b-5p|miR-373-5p|miR-3929|miR-4297|miR-4419b|miR-4435|miR-4447|miR-4455|miR-4472|miR-4478|miR-4486|miR-4492|miR-4498|miR-4505|miR-4522|miR-4532|miR-4533|miR-4651|miR-4661-5p|miR-4685-5p|miR-4714-5p|miR-4722-5p|miR-4747-5…	CHD2	14.0964	13.9281	14.0277	13.5443	13.4011	13.971	13.8111	13.8948	13.919	14.0597	13.9613	13.4086	14.1028	13.718
#N/A			#N/A			#N/A				#N/A			#N/A			#N/A			#N/A				#N/A			403	SP100	SP100 nuclear antigen	protein coding	ENSG00000067066	6672	05168|05203	GO:0000122|GO:0000723|GO:0000981|GO:0005515|GO:0005634|GO:0005654|GO:0005737|GO:0006978|GO:0010596|GO:0016604|GO:0016605|GO:0019900|GO:0019904|GO:0034340|GO:0034341|GO:0042802|GO:0043392|GO:0043433|GO:0045185|GO:0045765|GO:0045893|GO:0046826|GO:0046983|GO:0051271|GO:0060333|GO:0060337|GO:0070087|GO:1902041|GO:1902044	miR-1284|miR-129-1-3p|miR-129-2-3p|miR-129-5p|miR-1297|miR-1911-3p|miR-200a-5p|miR-200b-5p|miR-4261|miR-4275|miR-4433b-3p|miR-4499|miR-4534|miR-4633-3p|miR-4645-5p|miR-4673|miR-4700-3p|miR-4776-3p|miR-4802-5p|miR-510-3p|miR-5590-5p|miR-6500-5p|miR-6856-3p|miR-6872-3p|miR-6874-5p|miR-766-5p|miR-8082	TRIM38	14.1006	14.0048	13.8481	13.8544	13.8167	14.0662	13.9167	14.1373	14.023	13.9822	13.8723	13.8207	14.1026	14.1434
#N/A			#N/A			#N/A				#N/A			#N/A			#N/A			#N/A				#N/A			404	MINOS1	mitochondrial inner membrane organizing system 1	protein coding					miR-105-5p|miR-1200|miR-153-5p|miR-15a-3p|miR-16-1-3p|miR-218-1-3p|miR-29b-2-5p|miR-302f|miR-3135b|miR-3180-5p|miR-3202|miR-3670|miR-3714|miR-4266|miR-4273|miR-4478|miR-450a-1-3p|miR-4685-5p|miR-4751|miR-4781-3p|miR-4786-5p|miR-485-5p|miR-499b-5p|miR-508-5p|miR-520a-5p|miR-525-5p|miR-544b|miR-548e-5p|miR-550b-3p|miR-619-5p|miR-6506-5p|miR-651-3p|miR-6799-3p|miR-6801-3p|miR-6805-5p|miR-6810-3p|miR…		14.1276	14.0045	14.1012	14.0831	13.9352	14.0976	14.0806	14.0257	14.0883	14.2168	14.2844	14.1142	14.227	14.2358
#N/A			#N/A			#N/A				#N/A			#N/A			#N/A			#N/A				#N/A			405	A_24_P50157		(NA)							14.2881	14.1836	14.2769	14.2237	14.2704	14.3093	14.1722	14.1013	14.1669	14.0725	14.318	14.3898	14.1946	14.0911
#N/A			#N/A			#N/A				#N/A			#N/A			#N/A			#N/A				#N/A			406	GNAI2	guanine nucleotide binding protein (G protein), alpha inhibiting activity polypeptide 2	protein coding	ENSG00000114353	2771	04015|04022|04024|04062|04071|04261|04360|04371|04540|04611|04670|04713|04723|04724|04725|04726|04727|04728|04730|04914|04915|04916|04921|04923|04924|04926|04928|04934|04935|04971|05012|05030|05032|05034|05133|05142|05145|05163|05170|05200	GO:0005515|GO:0005654|GO:0005737|GO:0005813|GO:0005829|GO:0005886|GO:0006457|GO:0007165|GO:0007186|GO:0007193|GO:0007194|GO:0007584|GO:0008284|GO:0030496|GO:0051301	miR-1207-5p|miR-1227-5p|miR-124-5p|miR-1275|miR-129-1-3p|miR-129-2-3p|miR-1343-5p|miR-185-3p|miR-1908-5p|miR-1909-3p|miR-221-3p|miR-222-3p|miR-29b-2-5p|miR-30a-5p|miR-30b-5p|miR-30c-5p|miR-30d-5p|miR-30e-5p|miR-3125|miR-3135b|miR-3160-3p|miR-328-5p|miR-3607-5p|miR-3660|miR-3665|miR-3960|miR-4255|miR-4276|miR-4300|miR-4328|miR-4434|miR-4441|miR-4492|miR-4498|miR-4505|miR-4516|miR-4526|miR-4530|miR…	ADARB1	14.2476	14.1806	14.0432	13.9578	14.0177	14.1539	14.1454	13.9269	13.9057	14.2994	14.3154	14.2213	14.0311	14.1915
#N/A			#N/A			#N/A				#N/A			#N/A			#N/A			#N/A				#N/A			407	DAP3	death associated protein 3	protein coding	ENSG00000132676	7818		GO:0005515|GO:0005654|GO:0005739|GO:0005743|GO:0005763|GO:0070125|GO:0070126|GO:0097190	miR-1281|miR-142-5p|miR-338-3p|miR-4772-3p|miR-504-3p|miR-5095|miR-5590-3p|miR-6778-3p|miR-7151-3p	EIF2S1|ISG20L2|NUP37|PRICKLE4|RABEPK|TTC27|UTP18|WDR61|WDSOF1|ZC3H8|ZNRD1	14.0098	13.9351	13.9189	13.8952	13.9224	14.0927	14.0244	13.8913	13.8729	14.1046	14.0785	14.0834	14.3047	14.166
#N/A			#N/A			#N/A				#N/A			#N/A			#N/A			#N/A				#N/A			408	JTB	jumping translocation breakpoint	protein coding	ENSG00000143543	10899		GO:0000278|GO:0000281|GO:0005737|GO:0005887|GO:0016020|GO:0019901|GO:0030496|GO:0045860	miR-1182|miR-1227-5p|miR-2110|miR-296-3p|miR-3120-5p|miR-3185|miR-3667-5p|miR-4271|miR-4426|miR-4516|miR-4659a-3p|miR-4659b-3p|miR-4716-3p|miR-4725-3p|miR-4766-5p|miR-491-5p|miR-539-5p|miR-5703|miR-625-5p|miR-6734-5p|miR-6760-3p|miR-6760-5p|miR-6780b-5p|miR-6783-5p|miR-6794-5p|miR-6828-3p|miR-767-3p|miR-92a-2-5p	CTNND1|WDR61	14.1905	14.2889	14.0816	14.0329	13.9998	14.0187	14.0696	14.0657	14.0667	13.9349	13.9393	13.975	14.0133	13.8336
#N/A			#N/A			#N/A				#N/A			#N/A			TFEB(1643)		TFEB(2175)	#N/A				#N/A			409	EIF4A3	eukaryotic translation initiation factor 4A3	protein coding	ENSG00000141543	9775	03013|03015|03040	GO:0000184|GO:0000398|GO:0003724|GO:0003729|GO:0005515|GO:0005524|GO:0005634|GO:0005654|GO:0005737|GO:0005829|GO:0006405|GO:0006406|GO:0008143|GO:0017148|GO:0031124|GO:0035145|GO:0045727|GO:0048701|GO:0071006|GO:0071013	miR-3202|miR-4433a-3p|miR-4666a-5p|miR-6507-3p|miR-6771-3p|miR-877-3p	ABT1|ANAPC1|ATAD3A|BUB3|C15orf44|C8orf76|CCNB2|CSTF3|DDX10|DDX46|DDX47|ELAVL1|FANCG|FBXL17|FBXO5|HEATR1|HMG4L|KPNA2|MCM2|MCM7|MYBL2|NCAPD3|NLE1|NOLC1|PDRG1|RAE1|RANBP1|RECQL4|REXO4|SFRS10|SFRS7|SNRPA|SSRP1|TEX10|TMEM68|TOMM34|WDR79|XRCC6|ZNF207|ZNF44|ZNF473	14.2798	14.4157	14.2191	13.8482	14.1655	14.3024	14.323	14.2623	14.3261	14.3686	14.0548	14.2194	14.4665	14.4319
#N/A			#N/A			#N/A				#N/A			#N/A			#N/A			#N/A				#N/A			410	CCT3	chaperonin containing TCP1, subunit 3 (gamma)	protein coding	ENSG00000163468	7203		GO:0005515|GO:0005829|GO:0005832|GO:0005856|GO:0005874|GO:0005886|GO:0006457|GO:0032212|GO:0050821|GO:1904851	miR-149-5p|miR-152-5p|miR-185-3p|miR-1913|miR-24-3p|miR-324-3p|miR-3664-3p|miR-3688-3p|miR-3692-5p|miR-3934-3p|miR-3976|miR-4255|miR-4694-3p|miR-4697-3p|miR-5681a|miR-6733-3p|miR-6828-5p|miR-6846-5p|miR-6848-5p	CCNB2|EEF1E1|EXO1|MCM2|MCM3|MCM4|MCM7|MYBL2|NAT10|NLE1|PA2G4|RUVBL1|RUVBL2|SF3B3|SFRS9|SNRPB2|SSRP1|TRIM28|TRMT1|VARS|WDR5	14.1664	14.2317	14.0702	14.1485	14.0067	14.1417	14.1359	14.1133	14.0412	13.9366	13.9963	13.9866	13.9101	13.8958
#N/A			#N/A			#N/A				#N/A			#N/A			#N/A			#N/A				#N/A			411	NDUFS6	NADH dehydrogenase (ubiquinone) Fe-S protein 6, 13kDa (NADH-coenzyme Q reductase)	protein coding	ENSG00000145494	4726	00190|01100|04714|04723|04932|05010|05012|05016	GO:0005743|GO:0005747|GO:0006120|GO:0032981		ANAPC11|COPS6|PRICKLE4	13.9366	13.8555	13.9842	13.9284	13.8703	14.0547	14.0427	14.0283	14.0444	14.0506	14.0138	13.9061	14.1754	13.9892
#N/A			#N/A			#N/A				#N/A			#N/A			#N/A			#N/A				#N/A			412	A_24_P118591		(NA)							14.1805	14.0824	14.0218	14.053	13.9696	14.1701	14.2352	14.2315	14.1633	14.1283	14.0936	14.3019	13.8888	13.9562
#N/A			#N/A			#N/A				#N/A			#N/A			#N/A			#N/A				#N/A			413	A_22_P00009815		(NA)							13.9255	14.0582	14.2001	14.3327	14.629	14.5101	14.447	14.2468	14.4835	14.4635	14.5325	14.4888	13.6419	14.2917
#N/A			#N/A			#N/A				#N/A			GLIS2(1131)		GLIS2(1396)	#N/A			#N/A				#N/A			414	AP2M1	adaptor-related protein complex 2, mu 1 subunit	protein coding	ENSG00000161203	1173	04144|04721|04961|05016	GO:0005048|GO:0005515|GO:0005765|GO:0005829|GO:0005886|GO:0005905|GO:0006900|GO:0019886|GO:0030122|GO:0030666|GO:0030669|GO:0031623|GO:0032802|GO:0034383|GO:0034622|GO:0036020|GO:0044325|GO:0048013|GO:0050690|GO:0050750|GO:0060071|GO:0061024|GO:0072583|GO:0097494|GO:1903077	let-7c-3p|miR-1275|miR-1321|miR-1343-5p|miR-186-3p|miR-193a-3p|miR-193b-3p|miR-221-5p|miR-224-5p|miR-3156-3p|miR-3176|miR-3177-5p|miR-3184-5p|miR-3199|miR-330-3p|miR-3654|miR-3922-3p|miR-3928-5p|miR-423-5p|miR-4419a|miR-4447|miR-4459|miR-4505|miR-4510|miR-4535|miR-4665-5p|miR-4701-5p|miR-4722-5p|miR-4723-5p|miR-4733-5p|miR-4739|miR-4747-5p|miR-4756-5p|miR-4779|miR-492|miR-5196-5p|miR-5587-5p|miR-…	ARPC1A|SYMPK|XPNPEP1	14.0635	14.2944	14.2598	14.4086	14.2748	14.0994	14.3562	14.174	14.1714	14.0309	14.2705	13.9615	14.2466	14.1598
#N/A			#N/A			#N/A				#N/A			#N/A			#N/A			#N/A				#N/A			415	A_24_P194962		(NA)							14.0756	14.1351	14.153	14.2894	14.0393	14.2909	14.0625	14.0964	14.1961	14.1768	14.103	14.1522	14.1608	14.0794
#N/A			#N/A			#N/A				#N/A			#N/A			#N/A			#N/A				#N/A			416	DDX39A	DEAD (Asp-Glu-Ala-Asp) box polypeptide 39A	protein coding	ENSG00000123136	10212		GO:0000398|GO:0005515|GO:0005634|GO:0005654|GO:0006405|GO:0006406|GO:0016607|GO:0016887|GO:0031124|GO:0042802	miR-6756-5p|miR-6766-5p|miR-6827-5p		13.9996	14.1782	14.0775	13.7325	13.9426	14.2056	14.1688	14.0292	13.9115	13.8328	13.4993	13.8165	14.0689	13.9479
#N/A			#N/A			#N/A				#N/A			#N/A			#N/A			#N/A				#N/A			417	Hs.661910		(NA)							13.8858	14.135	14.3096	14.7908	14.3034	14.314	14.1444	13.9301	14.4124	14.5986	14.6442	14.6278	13.9542	14.4516
#N/A			#N/A			#N/A				#N/A			#N/A			#N/A			#N/A				#N/A			418	SNRPF	small nuclear ribonucleoprotein polypeptide F	protein coding	ENSG00000139343	6636	03040	GO:0000387|GO:0000398|GO:0003723|GO:0005515|GO:0005634|GO:0005654|GO:0005681|GO:0005683|GO:0005685|GO:0005687|GO:0005689|GO:0005829|GO:0006369|GO:0008334|GO:0008380|GO:0030532|GO:0034709|GO:0034715|GO:0034719|GO:0046540|GO:0051170|GO:0071005|GO:0071007|GO:0071013	miR-125b-2-3p|miR-1277-5p|miR-190a-3p|miR-205-5p|miR-27a-5p|miR-3119|miR-3148|miR-33a-3p|miR-4276|miR-4422|miR-4668-5p|miR-4775|miR-495-5p|miR-501-5p|miR-5011-5p|miR-513b-5p|miR-590-3p|miR-6508-5p|miR-6787-3p|miR-6882-5p|miR-8067|miR-891b	CCNA2|CCNB1|CCNB2|CDC20|DDX11|EXO1|FBXO22|FOXM1|FUBP1|HMGA1|ILF3|MCM3|MCM4|MCM5|MCM7|MKI67IP|MRPS12|MYBL2|NCAPD2|NUP37|RANBP1|RBM8A|RFC2|RFC5|RNASEH2A|RPA3|RPL26L1|RUVBL1|RUVBL2|SFRS2|SFRS9|SIVA1|SNRPA|SSBP1|SSRP1|TCF3|TFDP1|THOC4|VARS|WDR18|XRCC5|ZNRD1	14.2506	14.1013	14.0532	13.8137	13.7337	14.1012	14.0271	14.1501	14.1515	14.1338	14.0587	13.8074	14.1502	14.0765
#N/A			#N/A			#N/A				#N/A			#N/A			#N/A			#N/A				#N/A			419	NOP10	NOP10 ribonucleoprotein	protein coding	ENSG00000182117	55505	03008	GO:0003723|GO:0005515|GO:0005654|GO:0005697|GO:0005732|GO:0007004|GO:0016604|GO:0031118|GO:0031429|GO:0034513|GO:0070034|GO:0072589|GO:0090661	miR-204-5p|miR-211-5p|miR-4284|miR-4294|miR-4463|miR-642b-5p		14.1602	14.0419	13.9035	13.6265	13.7901	14.1043	14.0168	14.1328	14.0428	14.0512	13.7208	13.9573	14.2784	14.0748
#N/A			#N/A			#N/A				#N/A			#N/A			#N/A			#N/A				#N/A			420	RASIP1	Ras interacting protein 1	protein coding	ENSG00000105538	54922		GO:0001525|GO:0001570|GO:0005515|GO:0005911|GO:0010507|GO:0032991|GO:0033625|GO:0035024|GO:0042803|GO:0043087|GO:0048754|GO:0051020|GO:1905709|GO:2000299	miR-4713-5p		14.1215	13.8283	13.9168	13.6091	13.6478	13.9802	13.8853	13.9008	13.9868	14.0215	14.0178	13.8356	14.3389	13.9772
#N/A			#N/A			#N/A				#N/A			#N/A			#N/A			#N/A				#N/A			421	COX14	COX14 cytochrome c oxidase assembly factor	protein coding	ENSG00000178449	84987	04714	GO:0005515|GO:0005739|GO:0033617	miR-3661|miR-3934-3p|miR-4768-3p|miR-619-3p|miR-631|miR-6784-3p|miR-6862-3p|miR-6865-3p		14.2377	14.1301	13.7566	13.7827	13.768	14.1243	14.0939	14.1078	14.1563	13.8689	14.0686	14.0236	14.1931	14.2021
#N/A			#N/A			#N/A				#N/A			#N/A			#N/A			#N/A				#N/A			422	A_33_P3280355		(NA)							13.8165	13.8317	14.2111	14.0728	14.0229	14.1063	14.0379	13.9908	14.1513	14.2755	14.0266	14.0909	13.8785	14.118
#N/A			#N/A			#N/A				#N/A			#N/A			#N/A			#N/A				#N/A			423	RNF170	ring finger protein 170	protein coding	ENSG00000120925	81790		GO:0005515	miR-1200|miR-1264|miR-1294|miR-140-5p|miR-141-3p|miR-145-5p|miR-148b-5p|miR-16-2-3p|miR-188-5p|miR-195-3p|miR-200a-3p|miR-204-5p|miR-211-5p|miR-216a-5p|miR-26b-3p|miR-3123|miR-3144-3p|miR-3145-5p|miR-3662|miR-3667-3p|miR-3686|miR-370-3p|miR-3714|miR-371a-5p|miR-3928-5p|miR-4251|miR-4262|miR-4307|miR-4330|miR-4426|miR-4528|miR-4534|miR-4647|miR-4659a-3p|miR-4659b-3p|miR-4662b|miR-4667-5p|miR-4668-…	ARHGAP25|BCL10|BRPF3|C20orf11|CCAR1|CHERP|DAPP1|E2F4|EZH1|INHBC|IQSEC2|IQWD1|KLHDC4|LHX3|MESP2|MIZF|NLRP1|PDLIM3|PHF7|PHLPPL|PPFIBP1|RNF32|SF3B2|SOX4|TCF20|TRIM3|XDH|ZCCHC7|ZNF333|ZNF507|ZNF582|ZNF645|ZNF776|ZNF789	13.8525	13.9248	14.2613	14.577	14.1821	14.2523	14.1147	13.7546	14.1701	14.3833	14.4537	14.429	13.7547	14.2598
#N/A			#N/A			#N/A				#N/A			#N/A			#N/A			#N/A				#N/A			424	PDCD5	programmed cell death 5	protein coding	ENSG00000105185	9141		GO:0005515|GO:0005634|GO:0008201|GO:0008285|GO:0010628|GO:0010698|GO:0043065|GO:0043280|GO:0048487|GO:0071560|GO:0090200|GO:1903638|GO:1903645	miR-148a-5p|miR-3168|miR-3182|miR-3680-3p|miR-3910|miR-3973|miR-548a-5p|miR-548ab|miR-548ad-5p|miR-548ae-5p|miR-548ak|miR-548am-5p|miR-548an|miR-548ap-5p|miR-548aq-5p|miR-548ar-5p|miR-548as-5p|miR-548au-5p|miR-548ay-5p|miR-548b-5p|miR-548bb-5p|miR-548c-5p|miR-548d-5p|miR-548h-5p|miR-548i|miR-548j-5p|miR-548o-5p|miR-548w|miR-548y|miR-559|miR-676-3p	RNF126	13.9346	13.7784	13.8495	13.9165	13.9784	14.0891	14.0459	13.8296	14.0829	14.0779	14.2044	14.0339	14.1021	14.1194
#N/A			#N/A			#N/A				#N/A			#N/A			#N/A			#N/A				#N/A			425	ROMO1	reactive oxygen species modulator 1	protein coding	ENSG00000125995	140823		GO:0001302|GO:0005515|GO:0005739|GO:0008284|GO:0031640|GO:0034614|GO:0042742|GO:0050829|GO:0050830|GO:0051838|GO:0061844|GO:2000379			14.1459	14.225	14.065	14.0426	14.1563	14.1619	14.1092	14.0573	14.0904	13.9687	13.9797	14.0656	14.2571	14.2329
#N/A			#N/A			#N/A				#N/A			#N/A			#N/A			#N/A				#N/A			426	NDUFA1	NADH dehydrogenase (ubiquinone) 1 alpha subcomplex, 1, 7.5kDa	protein coding	ENSG00000125356	4694	00190|01100|04714|04723|04932|05010|05012|05016	GO:0005739|GO:0005743|GO:0005747|GO:0005829|GO:0006120|GO:0031966|GO:0032981	miR-129-5p|miR-3187-3p|miR-335-3p|miR-6510-5p		13.9889	13.8763	14.0126	14.0962	14.0189	14.0562	14.1006	13.9571	13.9989	13.8676	14.1325	13.831	14.1113	14.1879
#N/A			#N/A			#N/A				#N/A			#N/A			#N/A			#N/A				#N/A			427	PTDSS1	phosphatidylserine synthase 1	protein coding	ENSG00000156471	9791	00564|01100	GO:0005789|GO:0006659|GO:0016020|GO:0016740	miR-1226-3p|miR-1245b-3p|miR-1252-5p|miR-1257|miR-1301-5p|miR-134-3p|miR-182-5p|miR-183-5p|miR-2113|miR-3168|miR-3175|miR-3202|miR-329-3p|miR-3609|miR-3610|miR-362-3p|miR-3688-3p|miR-3974|miR-3978|miR-4261|miR-4277|miR-4291|miR-4499|miR-4530|miR-4713-3p|miR-4731-5p|miR-518c-5p|miR-5190|miR-548ah-5p|miR-5688|miR-6502-5p|miR-6730-5p|miR-6859-3p|miR-6892-3p|miR-7-1-3p|miR-7151-5p|miR-7153-3p|miR-7515	HEATR1	14.0378	14.2106	14.117	13.8209	13.8319	13.7172	13.7844	13.9966	13.8694	14.0701	13.8373	13.7146	13.6414	13.6341
#N/A			#N/A			#N/A				#N/A			#N/A			#N/A			#N/A				#N/A			428	ELAC2	elaC ribonuclease Z 2	protein coding	ENSG00000006744	60528	03013	GO:0004549|GO:0005634|GO:0005654|GO:0005739|GO:0005759|GO:0042780|GO:0072684|GO:0090646	miR-125a-5p|miR-125b-5p|miR-1304-3p|miR-181d-3p|miR-197-3p|miR-203a-3p|miR-3917|miR-4319|miR-4436b-3p|miR-4534|miR-4632-5p|miR-4706|miR-4749-5p|miR-4789-5p|miR-486-3p|miR-493-3p|miR-520f-3p|miR-660-3p|miR-6735-5p|miR-6742-3p|miR-6879-5p|miR-7154-3p|miR-7843-5p|miR-877-5p		14.0472	13.7671	13.8763	13.767	13.8429	14.0067	14.0305	13.978	13.6862	13.7893	13.9032	13.9831	13.7482	13.8232
#N/A			#N/A			#N/A				#N/A			#N/A			#N/A			#N/A				#N/A			429	KRT10	keratin 10, type I	protein coding	ENSG00000186395	3858	04915|05150	GO:0001533|GO:0005515|GO:0005737|GO:0005829|GO:0018149|GO:0030280|GO:0031424|GO:0045684|GO:0046982|GO:0051290|GO:0070268	miR-1252-3p|miR-3133|miR-3607-3p|miR-3609|miR-3686|miR-432-5p|miR-4490|miR-4680-5p|miR-4711-5p|miR-4773|miR-548ah-5p|miR-5581-3p|miR-633|miR-6502-3p|miR-664a-3p|miR-6753-3p|miR-7107-3p		14.019	13.9643	13.8187	13.6739	13.8971	14.0122	14.0064	14.2615	14.1296	14.2258	13.9212	14.219	13.5947	14.0673
#N/A			#N/A			#N/A				#N/A			#N/A			#N/A			#N/A				#N/A			430	SSRP1	structure specific recognition protein 1	protein coding	ENSG00000149136	6749		GO:0005515|GO:0005654|GO:0006366|GO:0006368|GO:1901796|GO:1902275	miR-1263|miR-1295b-3p|miR-15a-5p|miR-15b-5p|miR-16-5p|miR-183-5p|miR-18a-3p|miR-195-5p|miR-204-5p|miR-211-5p|miR-28-5p|miR-3139|miR-3150b-3p|miR-3189-3p|miR-3646|miR-424-5p|miR-4286|miR-4436a|miR-4455|miR-4633-3p|miR-4698|miR-4700-3p|miR-4755-5p|miR-4784|miR-497-5p|miR-5000-3p|miR-5006-3p|miR-584-3p|miR-642b-5p|miR-6500-5p|miR-6801-3p|miR-6810-3p|miR-6838-5p|miR-708-5p|miR-92a-2-5p	ABT1|APEX1|ATAD3A|ATAD3B|BRIP1|BUB3|CCNA2|CIZ1|CPEB2|CPEB4|CTNND1|DDX11|DDX50|DDX55|ECT2|EIF4A3|EPRS|FBXL19|FBXO22|GCN1L1|GNB2L1|HEATR2|HMGA1|HMGB3|HNRPAB|HNRPD|HNRPF|HNRPM|ILF3|LIG1|MCM3|MCM4|MCM7|MKI67IP|MSH6|MYBL2|NAT10|NCAPD2|NCAPD3|NCAPG|NLE1|NONO|PA2G4|PES1|POLD1|POLR2G|PRPF19|PWP1|QKI|RANBP1|RECQL4|REXO4|RFC2|RFC5|RNF126|RUVBL1|RUVBL2|SF3A3|SF3B2|SFRS9|SMARCA4|SMARCC1|SNRPA|SRP72|SYNCRIP|T…	14.0932	14.0937	14.1202	14.1748	13.9651	14.1799	14.2119	14.093	13.9673	13.9664	14.1264	13.7343	14.3299	14.0237
#N/A			#N/A			#N/A				#N/A			#N/A			#N/A			#N/A				#N/A			431	NDUFB2	NADH dehydrogenase (ubiquinone) 1 beta subcomplex, 2, 8kDa	protein coding	ENSG00000090266	4708	00190|01100|04714|04723|04932|05010|05012|05016	GO:0005743|GO:0005747|GO:0006120|GO:0032981	let-7a-2-3p|let-7g-3p|miR-1229-3p	FIS1|POLR2I	14.1643	14.0682	14.1728	14.2461	14.1156	14.2638	14.2304	14.1945	14.2109	14.2652	14.2456	14.1829	14.0487	14.2417
#N/A			#N/A			#N/A				#N/A			#N/A			#N/A			#N/A				#N/A			432	Hs.343864		(NA)							14.4125	14.5035	14.0101	14.5699	13.8458	14.2201	14.1964	14.2601	14.1654	13.9553	14.5196	13.6964	14.599	14.2053
#N/A			#N/A			#N/A				#N/A			#N/A			#N/A			#N/A				#N/A			433	PRPF19	pre-mRNA processing factor 19	protein coding	ENSG00000110107	27339	03040|04120	GO:0000209|GO:0000244|GO:0000245|GO:0000398|GO:0000974|GO:0005515|GO:0005634|GO:0005654|GO:0005737|GO:0006283|GO:0006303|GO:0010498|GO:0016607|GO:0034450|GO:0034613|GO:0035861|GO:0042802|GO:0061630|GO:0070534|GO:0071007|GO:0071013|GO:0072422	miR-1227-5p|miR-1255a|miR-1255b-5p|miR-1260a|miR-1260b|miR-1293|miR-203a-3p|miR-28-3p|miR-3065-5p|miR-3127-3p|miR-3158-5p|miR-3657|miR-3689d|miR-4292|miR-4421|miR-4433a-5p|miR-4483|miR-4667-3p|miR-4715-3p|miR-4772-3p|miR-488-3p|miR-490-5p|miR-5008-5p|miR-5011-3p|miR-555|miR-5586-3p|miR-5699-3p|miR-584-5p|miR-6134|miR-6756-3p|miR-6777-5p|miR-6791-5p|miR-6799-5p|miR-6825-5p|miR-6834-3p|miR-6851-5p|…	HNRPM|RBM10|SSRP1|TOE1|XRCC6	14.0591	13.8723	13.7549	13.8329	13.6816	13.9358	13.7756	13.8152	13.7716	13.7453	13.9682	13.7917	14.3005	14.0445
#N/A			#N/A			#N/A				#N/A			#N/A			#N/A			#N/A				#N/A			434	A_23_P258108		(NA)							13.9685	13.9184	14.2287	14.2524	14.1033	14.2187	14.0825	13.9455	14.2323	14.3312	14.2592	14.33	14.0489	14.1408
#N/A			#N/A			#N/A				#N/A			#N/A			#N/A			#N/A				#N/A			435	A_24_P161403		(NA)							13.9835	14.0105	14.1105	14.0616	13.9998	13.9733	14.0649	14.0313	13.9497	13.9635	13.9896	13.8268	13.8612	13.9635
#N/A			#N/A			#N/A				#N/A			#N/A			#N/A			#N/A				#N/A			436	RPL36AL	ribosomal protein L36a-like	protein coding	ENSG00000165502	6166	03010	GO:0005515|GO:0005634|GO:0005783|GO:0005829|GO:0005886	miR-129-5p|miR-6515-3p		13.9301	13.883	14.1178	14.0794	13.9972	14.1117	14.0477	13.9691	14.2404	14.194	14.1323	14.267	14.0085	14.1985
#N/A			#N/A			#N/A				#N/A			#N/A			#N/A			#N/A				#N/A			437	GPI	glucose-6-phosphate isomerase	protein coding	ENSG00000105220	2821	00010|00030|00500|00520|01100|01200	GO:0004347|GO:0005515|GO:0005576|GO:0005654|GO:0005829|GO:0005886|GO:0006094|GO:0006959|GO:0007599|GO:0010595|GO:0031625|GO:0034774|GO:0043312|GO:0051024|GO:0051156|GO:0061621|GO:1904813	miR-1273h-5p|miR-1283|miR-1285-3p|miR-204-3p|miR-2467-5p|miR-30b-3p|miR-3178|miR-3180-5p|miR-3184-5p|miR-3187-5p|miR-3191-5p|miR-326|miR-330-5p|miR-340-3p|miR-3613-3p|miR-3622b-5p|miR-3689a-3p|miR-3689b-3p|miR-3689c|miR-371b-5p|miR-373-5p|miR-3929|miR-423-5p|miR-4328|miR-4419a|miR-4419b|miR-4455|miR-4478|miR-4492|miR-4646-5p|miR-4649-3p|miR-4710|miR-4722-5p|miR-4768-3p|miR-4779|miR-4793-3p|miR-48…		14.0512	14.1963	14.1756	14.1603	14.0691	13.9614	13.9267	14.0359	14.0663	13.9636	13.8761	13.6655	13.9819	14.0229
#N/A			#N/A			#N/A				#N/A			#N/A			#N/A			#N/A				#N/A			438	PTP4A1	protein tyrosine phosphatase type IVA, member 1	protein coding	ENSG00000112245	7803		GO:0005515|GO:0005737|GO:0009898	let-7a-2-3p|let-7a-3p|let-7b-3p|let-7f-1-3p|let-7g-3p|miR-106a-5p|miR-106b-5p|miR-1233-5p|miR-1252-5p|miR-126-5p|miR-1271-5p|miR-1276|miR-1277-5p|miR-1283|miR-129-5p|miR-1297|miR-130a-3p|miR-130b-3p|miR-1324|miR-138-5p|miR-141-3p|miR-142-5p|miR-144-3p|miR-1587|miR-17-5p|miR-188-3p|miR-190a-3p|miR-196a-3p|miR-19a-3p|miR-19b-3p|miR-200a-3p|miR-203a-3p|miR-204-5p|miR-205-3p|miR-20a-5p|miR-20b-5p|miR…	ATF1|G3BP1|GIT2|NAT13	13.8466	13.7198	13.7591	13.5346	13.8794	13.5691	13.7943	13.8999	13.9227	13.8259	13.5585	13.8665	13.879	14.0214
#N/A			#N/A			#N/A				#N/A			#N/A			#N/A			#N/A				#N/A			439	MYL6	myosin, light chain 6, alkali, smooth muscle and non-muscle	protein coding	ENSG00000092841	4637	04270|04530|04921|05132	GO:0003774|GO:0005515|GO:0005829|GO:0005903|GO:0006936|GO:0007519|GO:0008307|GO:0016459|GO:0016461|GO:0030049|GO:0030898	miR-377-3p|miR-4470|miR-5002-5p|miR-7160-3p	JUND	13.825	13.9006	13.8015	14.0938	14.0332	13.8473	13.9656	14.013	13.8965	13.7436	13.8667	13.8936	13.9733	14.0286
#N/A			#N/A			#N/A				#N/A			#N/A			#N/A			#N/A				#N/A			440	HLA-G	major histocompatibility complex, class I, G	protein coding	ENSG00000237216	3135	04144|04145|04218|04514|04612|04650|04940|05163|05165|05166|05167|05168|05169|05170|05203|05320|05330|05332|05416	GO:0000139|GO:0001915|GO:0002451|GO:0002474|GO:0002476|GO:0002479|GO:0002480|GO:0002645|GO:0002666|GO:0002729|GO:0002767|GO:0005102|GO:0005515|GO:0005769|GO:0005886|GO:0006968|GO:0012507|GO:0016525|GO:0030670|GO:0031901|GO:0032735|GO:0033106|GO:0042130|GO:0042270|GO:0042605|GO:0042610|GO:0042802|GO:0042803|GO:0045591|GO:0045953|GO:0050776|GO:0050777|GO:0051898|GO:0055038|GO:0060333|GO:0060337|GO:…	miR-10b-3p|miR-374c-5p|miR-4264|miR-4433a-5p|miR-4524a-3p|miR-4800-5p|miR-541-3p|miR-590-3p|miR-654-5p|miR-655-3p|miR-6895-3p|miR-7705	GRSF1|R3HDM1	13.7347	13.9078	13.9815	13.8164	14.1889	13.8051	14.0859	13.8106	13.8711	13.8714	13.8252	13.9131	13.6757	13.6893
#N/A			#N/A			#N/A				#N/A			#N/A			#N/A			#N/A				#N/A			441	COX5A	cytochrome c oxidase subunit Va	protein coding	ENSG00000178741	9377	00190|01100|04260|04714|04932|05010|05012|05016	GO:0005515|GO:0005743|GO:0005751|GO:0006123|GO:0009055	miR-1297|miR-204-5p|miR-211-5p|miR-30a-3p|miR-30d-3p|miR-30e-3p|miR-3671|miR-4446-5p|miR-4755-5p|miR-5006-3p|miR-548ag|miR-548ai|miR-548ba|miR-562|miR-5697|miR-570-5p|miR-607|miR-6507-3p|miR-651-3p|miR-6832-3p|miR-95-5p	COPS3|ESRRA|NDUFS1	13.9505	13.958	13.8913	13.9435	13.9902	14.1242	14.113	14.0461	14.0288	14.0613	14.1712	14.0394	14.0839	14.2409
#N/A			#N/A			#N/A				#N/A			#N/A			#N/A			#N/A				#N/A			442	RPSAP9	ribosomal protein SA pseudogene 9	pseudogene							13.9809	14.0767	13.711	13.9629	14.0647	13.9274	14.0787	13.9338	13.856	13.7136	13.9469	14.1669	14.0838	13.7374
#N/A			#N/A			#N/A				#N/A			#N/A			#N/A			#N/A				#N/A			443	EEF1D	eukaryotic translation elongation factor 1 delta (guanine nucleotide exchange protein)	protein coding	ENSG00000273594	1936		GO:0001650|GO:0005515|GO:0005654|GO:0005737|GO:0005829|GO:0006414|GO:0008135|GO:0071479		RPL23A	13.9696	14.095	14.0094	13.9677	14.0161	14.0856	14.0911	14.0805	14.099	13.8814	13.7989	14.016	13.8709	13.9769
#N/A			#N/A			#N/A				#N/A			#N/A			#N/A			#N/A				#N/A			444	A_24_P16340		(NA)							13.9983	14.1453	13.8735	14.0662	13.9956	14.0733	14.1019	14.118	14.0103	13.7699	13.8478	13.7996	13.9043	13.8496
#N/A			#N/A			#N/A				#N/A			#N/A			#N/A			#N/A				#N/A			445	ADAM15	ADAM metallopeptidase domain 15	protein coding	ENSG00000143537	8751		GO:0001953|GO:0002418|GO:0005178|GO:0005515|GO:0005886|GO:0007160|GO:0007229|GO:0008237|GO:0009986|GO:0017124|GO:0022617|GO:0030198|GO:0030308|GO:0030336|GO:0045087|GO:0070062|GO:1900121|GO:1904628	miR-4443|miR-4468|miR-4749-3p|miR-508-5p	RELA|RXRB|SHC1|WDR1	14.034	13.9159	14.315	14.0661	14.1373	13.7532	14.0209	14.029	14.0278	14.2288	14.2305	14.0414	13.8179	13.8229
#N/A			#N/A			#N/A				#N/A			#N/A			#N/A			#N/A				#N/A			446	CALM2	calmodulin 2 (phosphorylase kinase, delta)	protein coding	ENSG00000143933	805	04014|04015|04020|04022|04024|04070|04114|04218|04261|04270|04371|04625|04713|04720|04722|04728|04740|04744|04750|04910|04912|04915|04916|04921|04922|04924|04925|04970|04971|05010|05031|05034|05133|05152|05163|05167|05170|05200|05214|05418	GO:0000922|GO:0002027|GO:0005509|GO:0005513|GO:0005515|GO:0005737|GO:0005813|GO:0005876|GO:0005886|GO:0007186|GO:0008179|GO:0010800|GO:0010801|GO:0010856|GO:0010880|GO:0010881|GO:0019855|GO:0019901|GO:0019904|GO:0030017|GO:0031432|GO:0031954|GO:0031997|GO:0032465|GO:0032516|GO:0032991|GO:0034704|GO:0035307|GO:0043539|GO:0044325|GO:0051343|GO:0051592|GO:0055117|GO:0060315|GO:0060316|GO:0071902|GO:…	miR-1304-5p|miR-3158-3p|miR-3613-3p|miR-4645-3p|miR-4671-3p|miR-548an|miR-619-3p|miR-676-5p|miR-6760-5p|miR-6792-5p|miR-6892-5p|miR-766-5p|miR-802|miR-890|miR-891b		13.841	13.7888	13.6414	14.1345	13.657	13.9824	13.9009	13.9859	13.8167	13.9011	14.1745	13.8553	14.2172	14.1654
#N/A			#N/A			#N/A				#N/A			GLIS2(1131)		GLIS2(1396)	#N/A			#N/A				#N/A			447	RPL22L1	ribosomal protein L22-like 1	protein coding					miR-101-5p|miR-1252-3p|miR-146b-3p|miR-153-3p|miR-1976|miR-198|miR-2278|miR-26b-3p|miR-3194-3p|miR-3613-3p|miR-3677-3p|miR-371b-5p|miR-373-5p|miR-4284|miR-4297|miR-4329|miR-4480|miR-4668-5p|miR-4746-3p|miR-486-3p|miR-5581-5p|miR-5691|miR-5700|miR-616-5p|miR-6501-3p|miR-6734-3p|miR-6739-3p|miR-6746-5p|miR-6771-5p|miR-6805-3p|miR-8063|miR-888-5p|miR-891b	BUB3|C20orf194|CCNB1|CCNB2|CDC20|CPSF6|DBF4|EP400|FBXO5|GABPB2|GTF2E2|H2AFZ|KLHDC5|KPNA2|MKI67IP|NOC4L|NUFIP1|PWP1|RBM12|RFWD3|RPL26L1|SAV1|SEH1L|TFDP1|UTP15|XRCC5|ZNF207|ZNF596	14.0198	13.8101	13.7272	13.072	13.5745	13.4986	13.5706	13.9812	13.9835	13.7377	13.3411	13.5768	13.7467	13.8302
#N/A			#N/A			#N/A				#N/A			#N/A			#N/A			#N/A				#N/A			448	CCDC9	coiled-coil domain containing 9	protein coding	ENSG00000105321	26093		GO:0005515	miR-3150a-3p|miR-3155a|miR-3155b|miR-8485	LIMD1	13.6054	13.8365	13.6148	13.5638	14.1785	13.8865	14.0005	13.8191	13.8771	13.7755	13.3093	14.0759	14.0991	13.8945
#N/A			#N/A			#N/A				#N/A			#N/A			#N/A			#N/A				#N/A			449	MAGEA6	melanoma antigen family A6	protein coding	ENSG00000197172	4105		GO:0005515	miR-1227-5p|miR-1273g-3p|miR-383-3p|miR-4261|miR-4427|miR-4694-3p|miR-4775|miR-5586-3p|miR-567		13.9086	13.6158	13.6211	13.5136	13.6879	13.9512	13.871	13.8751	13.8355	13.7537	13.734	13.9784	13.872	13.9097
#N/A			#N/A			#N/A				#N/A			#N/A			#N/A			#N/A				#N/A			450	UQCR11	ubiquinol-cytochrome c reductase, complex III subunit XI	protein coding	ENSG00000127540	10975	00190|01100|04260|04714|04932|05010|05012|05016	GO:0005743|GO:0006091|GO:0006122|GO:0009055	miR-1266-3p|miR-153-5p|miR-1587|miR-3620-5p|miR-3714|miR-374a-3p|miR-4276|miR-4293|miR-4492|miR-4501|miR-4677-3p|miR-4693-3p|miR-5089-5p|miR-6748-5p|miR-6778-3p|miR-6829-5p|miR-744-3p		14.1961	14.1415	13.9512	13.9798	13.897	14.0837	13.9631	14.0142	13.9104	14.0451	14.2611	14.09	13.9882	13.9601
#N/A			#N/A			#N/A				#N/A			#N/A			#N/A			#N/A				#N/A			451	RPL10L	ribosomal protein L10-like	protein coding	ENSG00000165496	140801	03010	GO:0005634|GO:0005783|GO:0005829	miR-634|miR-6814-5p		14.1804	14.3837	14.1782	14.1273	14.201	13.8893	14.1402	14.1483	14.1227	13.8906	13.8723	13.9736	13.8068	13.7824
#N/A			#N/A			#N/A				#N/A			#N/A			#N/A			#N/A				#N/A			452	NDUFB4	NADH dehydrogenase (ubiquinone) 1 beta subcomplex, 4, 15kDa	protein coding	ENSG00000065518	4710	00190|01100|04714|04723|04932|05010|05012|05016	GO:0005739|GO:0005743|GO:0005747|GO:0006120|GO:0006979|GO:0031965|GO:0032981	miR-3182|miR-4694-5p|miR-580-5p|miR-609|miR-6808-5p|miR-6893-5p|miR-8084|miR-940		14.1178	13.9841	13.8082	13.9892	13.8259	14.167	14.0318	14.0759	14.022	14.0039	14.1879	14.0651	14.1227	14.2187
#N/A			#N/A			#N/A				#N/A			#N/A			#N/A			#N/A				#N/A			453	SEC11A	SEC11 homolog A (S. cerevisiae)	protein coding	ENSG00000140612	23478	03060	GO:0005515|GO:0005789	let-7c-3p|miR-1264|miR-181b-2-3p|miR-181b-3p|miR-19a-3p|miR-19b-3p|miR-29a-3p|miR-29b-3p|miR-29c-3p|miR-3145-5p|miR-3173-3p|miR-3622b-5p|miR-3936|miR-4261|miR-4282|miR-4420|miR-4423-3p|miR-4504|miR-499a-5p|miR-637|miR-6806-5p|miR-6840-3p|miR-6846-5p|miR-6848-5p|miR-6891-5p|miR-7108-3p	NONO|PTBP1|RBBP4	13.8312	13.8402	13.7414	13.6947	13.9479	13.7099	13.888	13.7484	13.7775	13.5933	13.8312	13.9629	13.9199	13.8069
#N/A			#N/A			#N/A				#N/A			#N/A			TFE3(969)	TFE3(1514)		#N/A				#N/A			454	MAP4	microtubule-associated protein 4	protein coding	ENSG00000047849	4134		GO:0000226|GO:0005198|GO:0005515|GO:0005829|GO:0005875|GO:0005886|GO:0005930|GO:0007052|GO:0015630|GO:0030424|GO:0051012|GO:0051294|GO:0051301|GO:0072686|GO:1902856	let-7a-3p|let-7b-3p|let-7f-1-3p|miR-124-5p|miR-1249-5p|miR-130a-5p|miR-1468-3p|miR-148b-5p|miR-17-3p|miR-1827|miR-185-5p|miR-186-5p|miR-205-3p|miR-211-3p|miR-224-5p|miR-23a-3p|miR-23b-3p|miR-23c|miR-3064-5p|miR-31-5p|miR-3148|miR-3173-3p|miR-3182|miR-3190-5p|miR-3194-3p|miR-329-5p|miR-331-5p|miR-340-3p|miR-3613-3p|miR-3663-5p|miR-3686|miR-3688-3p|miR-371b-5p|miR-373-5p|miR-3926|miR-3934-3p|miR-42…	LMCD1|USH1G	13.7303	13.9362	14.252	14.3975	14.4454	14.311	14.2738	14.2113	14.4124	14.377	14.224	14.2134	13.5737	14.1963
#N/A			#N/A			#N/A				#N/A			#N/A			#N/A			#N/A				#N/A			455	A_32_P142652		(NA)							13.87	13.965	13.9223	13.5083	13.7986	13.8733	13.8865	13.9978	14.0162	13.9508	13.4602	13.6923	13.9135	13.9218
#N/A			#N/A			#N/A				#N/A			#N/A			#N/A			#N/A				#N/A			456	TMEM14C	transmembrane protein 14C	protein coding	ENSG00000111843	51522		GO:0005515	miR-3133|miR-381-3p|miR-4326|miR-4773|miR-4795-3p|miR-548aj-5p|miR-548f-5p|miR-548g-5p|miR-548x-5p|miR-6509-5p|miR-6510-5p|miR-6796-3p|miR-6809-3p		13.945	13.8289	13.4888	13.7179	13.8489	13.8707	13.9655	14.03	13.9338	13.6353	13.6907	13.9325	13.8963	13.9366
#N/A			#N/A			#N/A				#N/A			#N/A			#N/A			#N/A				#N/A			457	A_33_P3412125		(NA)							13.8962	13.83	13.9261	14.0036	13.6303	14.0362	14.0741	14.1478	14.2379	14.1079	13.9263	13.9403	13.8164	14.0404
#N/A			#N/A			#N/A				#N/A			#N/A			#N/A			#N/A				#N/A			458	Hs.386726		(NA)							13.853	13.684	14.2269	14.4011	14.1816	14.1679	14.0086	13.91	14.1005	14.2052	14.2536	14.3499	13.8961	14.1823
#N/A			#N/A			#N/A				#N/A			#N/A			#N/A			#N/A				#N/A			459	L2HGDH	L-2-hydroxyglutarate dehydrogenase	protein coding	ENSG00000087299	79944	00650|01100	GO:0005739|GO:0005743|GO:0006103|GO:0016021|GO:0044267|GO:0047545	miR-1227-3p|miR-124-3p|miR-1250-3p|miR-1257|miR-126-5p|miR-1304-5p|miR-140-3p|miR-153-5p|miR-155-3p|miR-16-1-3p|miR-186-5p|miR-190a-3p|miR-192-5p|miR-196a-3p|miR-21-3p|miR-215-5p|miR-299-5p|miR-3074-3p|miR-3130-5p|miR-3158-3p|miR-3168|miR-3182|miR-3190-5p|miR-335-3p|miR-338-5p|miR-33a-3p|miR-3591-3p|miR-3674|miR-3680-3p|miR-3685|miR-371b-5p|miR-373-5p|miR-3924|miR-3927-5p|miR-3973|miR-4277|miR-43…	BOP1|CENPA|CKAP5|COPS3|CREBZF|DARS2|DDX19A|KARS|MCM4|MRPS12|MRPS17|NOLC1|POLR3K|RPA1|WDR18|WDR5|WHSC1	13.7895	13.4368	14.1282	14.1809	13.9085	13.7641	13.8658	13.5289	13.7959	14.0154	14.1398	14.0893	13.5467	13.8906
#N/A			#N/A			#N/A				#N/A			#N/A			#N/A			#N/A				#N/A			460	SNHG8	small nucleolar RNA host gene 8 (non-protein coding)	other ncRNA	ENSG00000269893						14.0267	13.9109	13.891	13.1646	13.5654	13.5726	13.5253	14.0103	13.9209	13.9693	13.5105	13.8353	13.6	13.6713
#N/A			#N/A			#N/A				#N/A			#N/A			#N/A			#N/A				#N/A			461	PRELID1	PRELI domain containing 1	protein coding	ENSG00000169230	27166		GO:0005515|GO:0005654|GO:0005739|GO:0005758|GO:0006955|GO:0007275|GO:0010917|GO:0010950|GO:0032991|GO:0042981|GO:0043066|GO:0045580|GO:0051881|GO:0070234|GO:0090201|GO:0097035|GO:1901857|GO:2001140	miR-1227-5p|miR-18a-3p|miR-24-3p|miR-3120-5p|miR-3173-5p|miR-342-5p|miR-3652|miR-3919|miR-4260|miR-4272|miR-4430|miR-4446-3p|miR-4492|miR-4498|miR-4658|miR-4664-5p|miR-4728-5p|miR-5001-5p|miR-548av-5p|miR-548k|miR-6752-3p|miR-6762-5p|miR-6790-5p|miR-6799-3p|miR-6845-5p|miR-762|miR-8054	APTX|ASH1L|BAZ2B|BUB3|C20orf194|CDC20|CIAO1|CIRBP|COPE|DDX18|DUS3L|EIF2S1|ELAVL1|EWSR1|GABPB2|GTF2E2|H2AFZ|HNRPF|ISG20L2|KLHDC1|MCM5|MRPS12|MTX1|NCOA1|NFIA|NLE1|NOC4L|NONO|NUP50|PA2G4|PES1|POLR2E|PTBP1|PWP1|RAE1|RBM8A|RCOR3|RFC2|RFC5|RPL26L1|SEH1L|SETBP1|SFRS9|SNRPA|SYNCRIP|TFDP1|THOC4|TMEM68|TRIM27|TRMT1|VARS|WDR18|WDR4|WDR68|XRCC5|ZBTB20|ZNF207|ZNF596	13.987	14.2221	13.8093	14.1748	13.8393	13.9398	13.956	14.0562	13.9714	13.8011	13.935	13.8518	13.6973	13.8355
#N/A			#N/A			#N/A				#N/A			#N/A			#N/A			#N/A				#N/A			462	PSMA6	proteasome (prosome, macropain) subunit, alpha type, 6	protein coding	ENSG00000100902	5687	03050	GO:0000165|GO:0000209|GO:0000502|GO:0000932|GO:0002223|GO:0002479|GO:0003723|GO:0005515|GO:0005634|GO:0005654|GO:0005829|GO:0005839|GO:0005844|GO:0006521|GO:0010972|GO:0016363|GO:0016579|GO:0019773|GO:0030016|GO:0030017|GO:0031145|GO:0031146|GO:0033209|GO:0038061|GO:0038095|GO:0043161|GO:0043488|GO:0043687|GO:0050727|GO:0050852|GO:0051059|GO:0051092|GO:0051603|GO:0055085|GO:0060071|GO:0061418|GO:…	miR-1233-5p|miR-129-5p|miR-4266|miR-4481|miR-4490|miR-4745-5p|miR-6778-5p|miR-765		13.989	13.8211	13.6945	13.6656	13.6945	13.8825	13.8538	14.014	13.8739	13.8505	13.8173	13.8352	13.9547	14.0052
#N/A			#N/A			#N/A				#N/A			#N/A			#N/A			#N/A				#N/A			463	PCID2	PCI domain containing 2	protein coding	ENSG00000126226	55795		GO:0005515|GO:0005634|GO:0005737|GO:0043066|GO:0043488|GO:0044615|GO:0045893|GO:0048536|GO:0070390|GO:0090267|GO:2000117	miR-1277-5p|miR-1281|miR-1299|miR-223-5p|miR-3163|miR-4292|miR-4426|miR-4441|miR-4478|miR-4511|miR-454-5p|miR-4647|miR-4662b|miR-5011-5p|miR-5095|miR-551b-5p|miR-568|miR-6791-5p|miR-7151-3p|miR-875-3p		13.7606	13.7208	13.4409	13.4443	13.4607	13.4185	13.5102	13.5931	13.6142	13.8488	13.771	13.8611	13.7674	13.6012
#N/A			#N/A			#N/A				#N/A			#N/A			#N/A			#N/A				#N/A			464	A_21_P0013000		(NA)							13.8418	14.0926	14.2097	14.757	14.5013	14.3282	14.1581	13.965	14.1822	14.1387	14.1672	14.2205	13.4844	14.0768
#N/A			#N/A			#N/A				#N/A			#N/A			#N/A			#N/A				#N/A			465	Hs.660887		(NA)							13.8371	13.8421	14.0961	14.2171	14.2185	13.9986	13.9436	13.7789	13.7865	13.9155	14.2008	14.26	13.5066	13.708
#N/A			#N/A			#N/A				#N/A			#N/A			#N/A			#N/A				#N/A			466	C20orf24	chromosome 20 open reading frame 24	protein coding	ENSG00000101084	55969		GO:0005515|GO:0005746|GO:0097250	miR-1269a|miR-1269b|miR-1293|miR-1297|miR-1537-5p|miR-182-5p|miR-186-3p|miR-26a-5p|miR-26b-5p|miR-3134|miR-33a-3p|miR-4465|miR-4483|miR-4515|miR-4529-3p|miR-4531|miR-4534|miR-4776-5p|miR-5008-3p|miR-520a-5p|miR-525-5p|miR-548ae-3p|miR-548ah-3p|miR-548aj-3p|miR-548am-3p|miR-548aq-3p|miR-548j-3p|miR-548x-3p|miR-5680|miR-570-3p|miR-6736-3p|miR-6737-3p|miR-7-5p|miR-7157-3p|miR-8087|miR-876-3p	AKT3|CIRBP|PNPT1|ZBTB4	13.8144	13.797	13.5685	13.4948	13.9601	13.7355	13.872	13.7463	13.82	13.7807	13.8424	14.1512	13.9824	13.9093
#N/A			#N/A			#N/A				#N/A			#N/A			#N/A			#N/A				#N/A			467	BCAP31	B-cell receptor-associated protein 31	protein coding	ENSG00000185825	10134	04141|05165	GO:0002474|GO:0005515|GO:0005783|GO:0005789|GO:0005811|GO:0005829|GO:0005887|GO:0007204|GO:0032471|GO:0035584|GO:0043280|GO:0051561|GO:0071556|GO:0097038|GO:1903071|GO:1904154|GO:2001244	miR-1207-5p|miR-1275|miR-3202|miR-3616-3p|miR-3664-3p|miR-4419a|miR-4755-3p|miR-4763-3p|miR-671-5p|miR-6715a-3p|miR-6828-5p	CORO1B|TNRC6B	13.8478	13.8636	14.0053	14.0478	14.0189	13.8796	13.8723	13.9434	13.7757	13.8238	13.8432	13.7987	13.7059	13.8283
#N/A			#N/A			#N/A				#N/A			#N/A			#N/A			#N/A				#N/A			468	SIGMAR1	sigma non-opioid intracellular receptor 1	protein coding					miR-1299|miR-1324|miR-153-3p|miR-1909-3p|miR-214-3p|miR-2355-5p|miR-297|miR-3179|miR-3201|miR-3202|miR-3619-5p|miR-3665|miR-3910|miR-4455|miR-4520-3p|miR-4649-3p|miR-4679|miR-4710|miR-5004-5p|miR-5011-3p|miR-5702|miR-6165|miR-6510-5p|miR-6722-3p|miR-6798-3p|miR-6825-5p|miR-6867-5p|miR-761|miR-765|miR-92a-2-5p|miR-937-5p		13.9682	14.0811	13.9534	14.1081	13.8941	13.7477	13.9246	13.892	13.8372	13.7724	13.8972	13.6642	13.4299	13.6005
#N/A			#N/A			#N/A				#N/A			#N/A			#N/A			#N/A				#N/A			469	SKP1	S-phase kinase-associated protein 1	protein coding	ENSG00000113558	6500	04110|04114|04120|04141|04310|04350|04710|05131|05132|05170|05200	GO:0000086|GO:0000209|GO:0002223|GO:0005515|GO:0005634|GO:0005654|GO:0005737|GO:0005829|GO:0006879|GO:0008013|GO:0010265|GO:0010972|GO:0016055|GO:0016567|GO:0019005|GO:0019904|GO:0031146|GO:0031467|GO:0035518|GO:0038061|GO:0038095|GO:0043687|GO:0050852|GO:0051403|GO:0051457|GO:0070498|GO:0097602|GO:1901990|GO:1904668|GO:1990444|GO:1990756	miR-106a-3p|miR-10b-3p|miR-1273d|miR-1273f|miR-129-5p|miR-1302|miR-130a-3p|miR-130b-3p|miR-145-5p|miR-148a-3p|miR-148b-3p|miR-152-3p|miR-188-3p|miR-2053|miR-222-3p|miR-2278|miR-301a-3p|miR-301b-3p|miR-3122|miR-3134|miR-3154|miR-3159|miR-3607-5p|miR-3654|miR-365a-5p|miR-365b-5p|miR-3666|miR-370-5p|miR-3913-5p|miR-3923|miR-3925-5p|miR-4255|miR-4261|miR-4269|miR-4293|miR-4295|miR-4298|miR-4328|miR-4…	ASXL1|CLIP1|FBXO5|KLHDC1|KPNA2|PPP1R13B|PTBP1|RAE1|RBBP4|RFC5|TRIM27|ZBTB16|ZBTB4|ZNF207	13.8689	13.838	13.9634	13.7037	13.8142	13.7775	13.7473	13.821	13.6631	14.0877	13.7787	13.8978	14.0125	13.957
#N/A			#N/A			#N/A				#N/A			#N/A			#N/A			#N/A				#N/A			470	TMSB4X	thymosin beta 4, X-linked	protein coding	ENSG00000205542	7114	04810	GO:0002576|GO:0003785|GO:0005515|GO:0005576|GO:0005634|GO:0005737|GO:0005829|GO:0007253|GO:0019899|GO:0031093|GO:0032088|GO:0032717|GO:0033209|GO:0042989|GO:0043536|GO:0050727|GO:1901222|GO:1901223|GO:1903026|GO:1905273|GO:2001028|GO:2001171	miR-1-3p|miR-206|miR-3194-5p|miR-3680-3p|miR-448|miR-4640-5p|miR-4726-5p|miR-548ao-5p|miR-548ax|miR-613|miR-6752-3p|miR-6807-3p		14.1151	14.0465	14.0826	14.266	14.2007	13.5795	13.8693	13.9253	14.0193	13.3525	14.3191	14.1519	13.7439	13.8764
#N/A			#N/A			#N/A				#N/A			#N/A			TFEB(1643)		TFEB(2175)	#N/A				#N/A			471	VCP	valosin containing protein	protein coding	ENSG00000165280	7415	04141|05134	GO:0000502|GO:0005515|GO:0005576|GO:0005634|GO:0005654|GO:0005737|GO:0005783|GO:0005789|GO:0005811|GO:0005829|GO:0006302|GO:0006457|GO:0006734|GO:0006914|GO:0006919|GO:0006974|GO:0010494|GO:0010498|GO:0010918|GO:0016236|GO:0016567|GO:0016579|GO:0016887|GO:0019079|GO:0019903|GO:0019904|GO:0019985|GO:0030433|GO:0030968|GO:0030970|GO:0031334|GO:0031593|GO:0031625|GO:0032436|GO:0032510|GO:0032991|GO:…	miR-129-5p|miR-198|miR-3123|miR-3136-3p|miR-3166|miR-3189-3p|miR-339-5p|miR-371b-5p|miR-373-5p|miR-4267|miR-4310|miR-4316|miR-4318|miR-4418|miR-4422|miR-4463|miR-4494|miR-4495|miR-450b-5p|miR-4693-5p|miR-4714-3p|miR-4716-3p|miR-4728-5p|miR-4738-3p|miR-4772-5p|miR-4790-5p|miR-509-3-5p|miR-509-5p|miR-520a-5p|miR-525-5p|miR-548av-3p|miR-548e-5p|miR-5701|miR-586|miR-616-5p|miR-6740-5p|miR-6748-3p|miR…	DDX19A|KLHL24|NCOA2|ZNF672	14.0653	14.177	13.977	13.8194	13.9915	13.8889	13.9941	13.9943	13.829	13.9967	13.7609	14.0545	13.9155	13.8669
ZBTB5(1036)		ZBTB5(1257)	#N/A			#N/A				#N/A			#N/A			#N/A			#N/A				#N/A			12950	HPS1	Hermansky-Pudlak syndrome 1	protein coding	ENSG00000107521	3257		GO:0005515|GO:0005737|GO:0005764|GO:0005829|GO:0007040|GO:0031085|GO:0031410|GO:0046983|GO:1903232	let-7a-2-3p|let-7g-3p|miR-1207-5p|miR-4251|miR-4266|miR-4531|miR-4666b|miR-4695-5p|miR-4728-3p|miR-4763-3p|miR-4775	NFIA|NSMAF	5.99908	5.37284	5.95063	4.73012	5.96751	5.77872	5.18905	5.82005	5.63473	5.85337	4.96389	5.74248	5.77942	5.8663
#N/A			#N/A			#N/A				#N/A			#N/A			#N/A			#N/A				#N/A			473	PKM	pyruvate kinase, muscle	protein coding	ENSG00000067225	5315	00010|00230|00620|01100|01200|01230|04922|04930|05165|05203|05230	GO:0003729|GO:0004743|GO:0005515|GO:0005576|GO:0005634|GO:0005737|GO:0005791|GO:0005829|GO:0012501|GO:0034774|GO:0043312|GO:0061621|GO:1903672|GO:1904813|GO:2000767	miR-122-5p|miR-1227-5p|miR-1275|miR-1296-3p|miR-149-5p|miR-3176|miR-3657|miR-3918|miR-3922-3p|miR-3977|miR-4254|miR-4271|miR-4276|miR-4433b-5p|miR-4447|miR-4472|miR-4492|miR-4498|miR-4665-5p|miR-4690-3p|miR-4725-3p|miR-5001-5p|miR-5685|miR-623|miR-625-5p|miR-6756-5p|miR-6766-5p|miR-6780b-5p|miR-6804-5p|miR-6822-3p|miR-6856-3p|miR-6880-5p|miR-762|miR-92a-2-5p		14.1222	14.6835	14.2283	14.5619	14.1699	14.0483	14.135	14.2398	13.9813	13.8002	13.9286	13.5637	13.4587	13.6466
#N/A			#N/A			#N/A				#N/A			#N/A			#N/A			#N/A				#N/A			474	PERP	PERP, TP53 apoptosis effector	protein coding	ENSG00000112378	64065	04115	GO:0005515|GO:0005886|GO:0042981|GO:0045862|GO:0070268|GO:0097202	miR-1205|miR-1228-3p|miR-127-5p|miR-129-1-3p|miR-129-2-3p|miR-141-3p|miR-1468-3p|miR-150-5p|miR-182-3p|miR-188-3p|miR-200a-3p|miR-204-5p|miR-211-5p|miR-216b-3p|miR-218-5p|miR-224-3p|miR-2355-5p|miR-29b-1-5p|miR-302f|miR-3074-3p|miR-3124-3p|miR-3143|miR-3145-3p|miR-3148|miR-3606-3p|miR-3607-3p|miR-3646|miR-3662|miR-3692-3p|miR-371b-5p|miR-373-5p|miR-3915|miR-3919|miR-4255|miR-4261|miR-4282|miR-429…		13.8555	13.6856	14.0652	13.5534	14.0396	13.2381	13.5506	13.6427	13.7175	13.9836	13.5179	13.8739	13.5598	13.6383
#N/A			#N/A			#N/A				#N/A			#N/A			#N/A			#N/A				#N/A			475	RPS12	ribosomal protein S12	protein coding	ENSG00000112306	6206	03010	GO:0000184|GO:0005654|GO:0005794|GO:0005829|GO:0006412|GO:0006413|GO:0006614|GO:0019083|GO:0022627|GO:0043231		REXO1L1	13.7839	13.8077	14.1517	14.3916	14.2522	14.1871	13.9448	13.7898	14.0622	14.2467	14.2594	14.4758	13.6834	13.8657
#N/A			#N/A			#N/A				#N/A			#N/A			#N/A			#N/A				#N/A			476	BOLA2B	bolA family member 2B	protein coding	ENSG00000169627	654483		GO:0005515|GO:0005634|GO:0005737|GO:0005829|GO:0035722|GO:0044571|GO:0097428			13.9811	13.9762	14.014	13.6718	13.8324	14.0392	13.9638	13.9803	13.977	13.8782	13.6623	13.7309	14.2338	14.0168
#N/A			#N/A			#N/A				#N/A			#N/A			#N/A			#N/A				#N/A			477	GTF2I	general transcription factor IIi	protein coding	ENSG00000263001	2969	03022|04022	GO:0001102|GO:0001228|GO:0005515|GO:0005634|GO:0005654|GO:0016525|GO:0100026	let-7a-3p|let-7b-3p|let-7f-1-3p|let-7f-2-3p|miR-1185-1-3p|miR-1185-2-3p|miR-1227-5p|miR-1246|miR-1290|miR-1537-5p|miR-300|miR-301a-5p|miR-301b-5p|miR-3134|miR-3194-3p|miR-331-3p|miR-3622b-5p|miR-381-3p|miR-3910|miR-3914|miR-411-5p|miR-4264|miR-4310|miR-432-3p|miR-4418|miR-4428|miR-4446-5p|miR-4453|miR-4464|miR-4487|miR-4516|miR-4538|miR-4652-3p|miR-4667-3p|miR-4668-3p|miR-4672|miR-4678|miR-4748|m…	ANAPC5|CANX|COPA|CUGBP1|DDX3X|DDX42|DHX9|KLHL8|MATR3|NSMAF|NUP133|PTBP1|RB1|SFRS1|STIP1|WDR1|XRN2	13.8231	13.6895	13.6849	13.9507	13.79	13.7669	13.8645	13.6553	13.539	13.278	13.8947	13.6763	13.728	13.6161
#N/A			#N/A			#N/A				#N/A			#N/A			#N/A			#N/A				#N/A			478	VDAC1	voltage-dependent anion channel 1	protein coding	ENSG00000213585	7416	04020|04022|04217|04218|04621|04979|05012|05016|05131|05164|05166	GO:0005515|GO:0005739|GO:0005741|GO:0005757|GO:0005886|GO:0006090|GO:0006820|GO:0006915|GO:0008308|GO:0016020|GO:0016236|GO:0019901|GO:0042645|GO:0044325|GO:0046930	miR-1238-5p|miR-138-2-3p|miR-1468-3p|miR-16-2-3p|miR-183-5p|miR-195-3p|miR-2053|miR-302b-5p|miR-302d-5p|miR-31-3p|miR-3140-5p|miR-3179|miR-3182|miR-324-5p|miR-33b-3p|miR-4254|miR-4310|miR-4432|miR-4694-3p|miR-4698|miR-4731-3p|miR-4758-5p|miR-4777-5p|miR-4801|miR-490-3p|miR-5003-5p|miR-514a-5p|miR-515-3p|miR-5197-5p|miR-519e-3p|miR-520f-5p|miR-548av-3p|miR-548q|miR-5591-3p|miR-577|miR-619-3p|miR-6…	ANAPC5|ARID4B|ATF1|C16orf63|DDX17|DEDD|GRSF1|GTF2A2|KLC1|KPNA1|MRPL44|MRPS12|MRPS17|MTX2|NCBP2|NDUFS1|NFYC|NUMBL|POLR2E|STAT2|TCF7L2|YBX1	14.1241	13.9224	14.018	14.0307	13.8861	14.0904	14.0115	13.9123	13.7662	13.9714	13.9074	13.7483	14.1845	14.0617
#N/A			#N/A			#N/A				#N/A			#N/A			#N/A			#N/A				#N/A			479	CCT7	chaperonin containing TCP1, subunit 7 (eta)	protein coding					miR-1264|miR-200c-5p|miR-3194-5p|miR-3653-3p|miR-3925-3p|miR-550a-3p	ABT1|ANAPC1|ANKRD39|ATAD3A|BOP1|C15orf44|CSTF1|EPRS|FBXO22|IPO4|KATNB1|MRPS17|NARS2|NUP37|PDRG1|PFDN2|PPIE|PRICKLE4|PWP1|PWP2|RABEPK|RANBP1|RBBP7|REXO4|RNF8|RUVBL2|TREX1|TSSC1|TTC27|UTP18|WDR12|WDR18|WDR57|WDR61|WDR74|ZNF473|ZNF593|ZNRD1	14.0795	13.9694	13.7848	13.8183	13.5734	13.9767	13.8724	13.9834	13.7877	13.638	13.6933	13.5304	14.1209	13.7052
#N/A			#N/A			#N/A				#N/A			#N/A			#N/A			#N/A				#N/A			480	KPNB1	karyopherin (importin) beta 1	protein coding	ENSG00000108424	3837	03013	GO:0005515|GO:0005576|GO:0005635|GO:0005643|GO:0005654|GO:0005829|GO:0006309|GO:0006606|GO:0006607|GO:0006610|GO:0007079|GO:0007080|GO:0008270|GO:0010494|GO:0019054|GO:0019899|GO:0019904|GO:0030953|GO:0031291|GO:0031965|GO:0035580|GO:0040001|GO:0043312|GO:0045184|GO:0045540|GO:0071782|GO:0075733|GO:0090307|GO:1904813	miR-101-3p|miR-106a-3p|miR-1271-5p|miR-1290|miR-1296-3p|miR-181a-5p|miR-181b-5p|miR-181c-5p|miR-181d-5p|miR-194-3p|miR-1973|miR-204-3p|miR-222-5p|miR-3124-3p|miR-3192-3p|miR-361-5p|miR-3680-5p|miR-3688-5p|miR-374a-3p|miR-374c-3p|miR-4262|miR-4279|miR-4314|miR-4426|miR-4446-5p|miR-4447|miR-4472|miR-4494|miR-4635|miR-4646-5p|miR-4647|miR-4662b|miR-4667-3p|miR-4668-5p|miR-4697-3p|miR-4711-5p|miR-473…	ISG20L2|NCAPG2|NCOA1	14.0456	14.0113	13.8933	13.8417	13.909	13.9602	14.0344	13.9685	12.905	13.3884	14.1117	14.1412	13.666	13.7517
#N/A			#N/A			#N/A				#N/A			#N/A			#N/A			#N/A				#N/A			481	PPDPF	pancreatic progenitor cell differentiation and proliferation factor	protein coding	ENSG00000125534	79144			miR-1227-5p|miR-4283|miR-4288|miR-4447|miR-4508|miR-584-3p|miR-647|miR-6727-5p|miR-6756-5p|miR-6762-3p		14.1415	14.3019	14.1072	14.1617	13.6977	13.7023	13.8078	13.994	14.0194	13.8277	14.089	13.5809	13.6803	13.6791
#N/A			#N/A			#N/A				#N/A			#N/A			#N/A			#N/A				#N/A			482	A_32_P18493		(NA)							13.8589	13.8491	14.0115	13.7965	13.8916	13.9052	13.893	13.7765	13.9767	13.9114	13.849	13.9016	14.2573	14.0409
#N/A			#N/A			#N/A				#N/A			#N/A			#N/A			#N/A				#N/A			483	LRRC26	leucine rich repeat containing 26	protein coding	ENSG00000184709	389816		GO:0005249|GO:0005515|GO:0005887|GO:0008076|GO:0015459|GO:0044325|GO:0071805|GO:0099104|GO:1903818	miR-1275|miR-4728-5p		13.8939	14.1039	13.9115	14.3377	14.3057	14.3033	14.1946	14.1441	14.1793	14.131	14.0857	13.9775	13.1986	14.0903
#N/A			#N/A			#N/A				#N/A			#N/A			#N/A			#N/A				#N/A			484	A_33_P3363515		(NA)							13.8367	13.9338	14.1259	14.3031	14.0553	13.9684	13.8837	13.6434	13.9058	14.0866	14.2122	14.4707	13.6669	14.0644
#N/A			#N/A			#N/A				#N/A			#N/A			#N/A			#N/A				#N/A			485	HNRNPH1	heterogeneous nuclear ribonucleoprotein H1 (H)	protein coding	ENSG00000169045	3187		GO:0000398|GO:0003723|GO:0005515|GO:0005634|GO:0005654|GO:0005829|GO:0006396|GO:0008266|GO:0008543|GO:0016070|GO:0042802|GO:0043484|GO:0071013	miR-1183|miR-124-5p|miR-1245a|miR-129-5p|miR-154-5p|miR-21-3p|miR-2115-5p|miR-2116-3p|miR-302c-5p|miR-3144-3p|miR-3173-3p|miR-337-3p|miR-3591-3p|miR-3613-3p|miR-3646|miR-3654|miR-374c-3p|miR-3922-5p|miR-4255|miR-4275|miR-4276|miR-4328|miR-4436b-5p|miR-4668-3p|miR-4697-3p|miR-4772-5p|miR-485-3p|miR-495-3p|miR-513b-5p|miR-539-3p|miR-548e-5p|miR-5688|miR-5702|miR-651-3p|miR-6516-5p|miR-6736-3p|miR-6…		13.5963	13.5502	13.7623	13.9334	13.6199	13.5169	13.4688	13.5768	13.3925	13.7579	13.8617	13.6175	13.581	13.657
#N/A			#N/A			#N/A				#N/A			#N/A			#N/A			#N/A				#N/A			486	NDUFC1	NADH dehydrogenase (ubiquinone) 1, subcomplex unknown, 1, 6kDa	protein coding	ENSG00000109390	4717	00190|01100|04714|04723|04932|05010|05012|05016	GO:0005739|GO:0005743|GO:0005747|GO:0006120|GO:0032981	miR-1322|miR-1468-3p|miR-4768-5p|miR-548aw|miR-5580-5p|miR-6074|miR-6833-3p	FIS1|POLR2I|STUB1	13.8509	13.7497	13.6167	13.9244	13.6189	13.8918	13.7436	13.7524	13.7915	13.7485	14.1298	13.7701	13.9719	13.9829
#N/A			#N/A			#N/A				#N/A			#N/A			#N/A			#N/A				#N/A			487	SGK1	serum/glucocorticoid regulated kinase 1	protein coding	ENSG00000118515	6446	04068|04150|04151|04960	GO:0001558|GO:0004674|GO:0004712|GO:0005246|GO:0005515|GO:0005829|GO:0006468|GO:0006814|GO:0007616|GO:0008217|GO:0015459|GO:0016607|GO:0017080|GO:0017081|GO:0030334|GO:0032411|GO:0034220|GO:0042127|GO:0042981|GO:0050790|GO:0051090|GO:0060453|GO:0070294	let-7a-2-3p|let-7g-3p|miR-101-3p|miR-1207-3p|miR-124-3p|miR-1252-5p|miR-125a-3p|miR-1304-3p|miR-130a-5p|miR-133a-3p|miR-133b|miR-141-5p|miR-142-3p|miR-15a-5p|miR-15b-5p|miR-16-5p|miR-181b-2-3p|miR-181b-3p|miR-195-5p|miR-19a-3p|miR-19b-3p|miR-200a-5p|miR-200b-5p|miR-2053|miR-2115-5p|miR-2276-3p|miR-23a-3p|miR-23b-3p|miR-23c|miR-299-5p|miR-29a-3p|miR-29b-3p|miR-29c-3p|miR-3121-3p|miR-3160-5p|miR-32…	CHD3|CUL3|NLE1|PDLIM4|QKI|THOC3|TRAF4|USH1G	13.6346	13.6901	13.6747	13.6063	13.6812	13.4034	13.3706	13.5843	13.6948	14.3866	13.4367	13.662	13.6094	13.4991
#N/A			#N/A			#N/A				#N/A			#N/A			#N/A			#N/A				#N/A			488	PSMC1	proteasome (prosome, macropain) 26S subunit, ATPase, 1	protein coding	ENSG00000100764	5700	03050|05165|05169|05203	GO:0000165|GO:0000209|GO:0000502|GO:0002223|GO:0002479|GO:0005515|GO:0005654|GO:0005829|GO:0006457|GO:0006521|GO:0010972|GO:0016579|GO:0016887|GO:0022624|GO:0031145|GO:0031146|GO:0033209|GO:0038061|GO:0038095|GO:0043161|GO:0043488|GO:0043687|GO:0050852|GO:0055085|GO:0060071|GO:0061418|GO:0070498|GO:0090090|GO:0090263|GO:1901990|GO:1902036	miR-194-3p|miR-548c-3p		13.9214	13.9779	13.9209	13.6978	13.8607	13.8249	13.8671	13.8847	13.8167	13.9236	13.6677	13.7783	13.9939	13.918
#N/A			#N/A			#N/A				#N/A			#N/A			#N/A			#N/A				#N/A			489	RPS27A	ribosomal protein S27a	protein coding	ENSG00000143947	6233	03010	GO:0000122|GO:0000184|GO:0000187|GO:0000209|GO:0000715|GO:0000717|GO:0002755|GO:0002756|GO:0005515|GO:0005654|GO:0005741|GO:0005789|GO:0005829|GO:0005886|GO:0006283|GO:0006294|GO:0006296|GO:0006297|GO:0006412|GO:0006413|GO:0006614|GO:0006625|GO:0007179|GO:0007249|GO:0007254|GO:0010008|GO:0016055|GO:0016197|GO:0016567|GO:0016579|GO:0019058|GO:0019068|GO:0019083|GO:0019221|GO:0019985|GO:0022627|GO:…	miR-196a-5p|miR-196b-5p|miR-4262|miR-4727-5p|miR-4736|miR-548as-3p|miR-6738-3p|miR-6759-3p	CCNC|EIF3M	13.8492	13.8213	13.9956	14.0764	14.0392	14.0469	13.9194	13.6971	14.0065	14.0605	14.0511	14.3056	13.9143	13.7675
#N/A			#N/A			#N/A				#N/A			#N/A			TFEB(1643)		TFEB(2175)	#N/A				#N/A			490	AGRN	agrin	protein coding	ENSG00000188157	375790	04512	GO:0001523|GO:0002162|GO:0005200|GO:0005509|GO:0005515|GO:0005576|GO:0005604|GO:0005796|GO:0005829|GO:0005886|GO:0006024|GO:0006027|GO:0007165|GO:0007213|GO:0030198|GO:0033691|GO:0035374|GO:0043113|GO:0043202|GO:0043236|GO:0043395|GO:0043547|GO:0045162|GO:0045202|GO:0045887|GO:0045944|GO:0050808|GO:0051491|GO:0062023	miR-134-3p|miR-1587|miR-184|miR-185-3p|miR-27a-3p|miR-27b-3p|miR-3065-3p|miR-3121-3p|miR-3178|miR-3202|miR-3620-5p|miR-4271|miR-4316|miR-4323|miR-4459|miR-4485-5p|miR-4492|miR-4530|miR-4640-5p|miR-4660|miR-4725-3p|miR-4726-5p|miR-4742-5p|miR-491-5p|miR-494-3p|miR-499b-5p|miR-514a-3p|miR-514b-3p|miR-548e-5p|miR-5692a|miR-608|miR-646|miR-6504-3p|miR-6516-5p|miR-6737-5p|miR-6751-5p|miR-6768-5p|miR-6…		13.8127	13.9546	13.9385	14.2412	14.1501	13.6609	13.8612	13.9608	13.8616	14.0113	14.1374	14.1441	13.3815	13.8134
#N/A			#N/A			#N/A				#N/A			#N/A			#N/A			#N/A				#N/A			491	TIMP2	TIMP metallopeptidase inhibitor 2	protein coding	ENSG00000035862	7077		GO:0002020|GO:0005515|GO:0005576|GO:0008270|GO:0022617|GO:0030414|GO:0035580|GO:0043312|GO:1904724|GO:1904813|GO:1905049	miR-1207-5p|miR-1249-5p|miR-1271-3p|miR-1321|miR-1343-5p|miR-139-3p|miR-149-3p|miR-15b-3p|miR-18a-3p|miR-2115-5p|miR-24-3p|miR-3157-3p|miR-3188|miR-3202|miR-338-3p|miR-4261|miR-4283|miR-4291|miR-4419a|miR-4433a-3p|miR-4441|miR-4443|miR-4447|miR-4456|miR-4510|miR-4516|miR-452-5p|miR-4676-3p|miR-4701-5p|miR-4728-5p|miR-4739|miR-4756-5p|miR-483-5p|miR-5008-3p|miR-544a|miR-548b-3p|miR-550a-3-5p|miR-5…	ANTXR1|COL18A1|COL5A1	13.7904	13.6414	13.8209	14.1017	13.9793	13.4038	13.6366	13.7711	13.7058	13.8476	14.028	13.8409	13.5113	13.7676
#N/A			#N/A			#N/A				#N/A			#N/A			#N/A			#N/A				#N/A			492	SRSF3	serine/arginine-rich splicing factor 3	protein coding	ENSG00000112081	6428	03040|05168	GO:0000398|GO:0003723|GO:0005515|GO:0005654|GO:0006405|GO:0006406|GO:0016607|GO:0031124|GO:0048024	miR-106a-3p|miR-1208|miR-1279|miR-1285-3p|miR-1286|miR-1290|miR-1297|miR-1323|miR-135a-5p|miR-135b-5p|miR-192-5p|miR-205-3p|miR-2115-5p|miR-215-5p|miR-25-3p|miR-302e|miR-3120-3p|miR-3123|miR-3133|miR-3134|miR-3144-3p|miR-3147|miR-3148|miR-3163|miR-3184-3p|miR-3187-5p|miR-32-5p|miR-330-3p|miR-33a-3p|miR-363-3p|miR-365a-3p|miR-365b-3p|miR-367-3p|miR-367-5p|miR-3684|miR-3688-3p|miR-3690|miR-371a-5p|…		13.9563	13.8536	13.8638	13.828	13.7181	13.7859	13.7872	13.9208	13.7863	13.6065	13.8826	13.7217	14.3385	14.0338
#N/A			#N/A			#N/A				#N/A			#N/A			#N/A			#N/A				#N/A			493	A_33_P3410895		(NA)							13.8348	13.9883	13.8284	14.1111	14.3083	14.1855	14.1747	14.127	14.0968	14.1601	14.1077	14.0716	13.1235	14.0402
#N/A			#N/A			#N/A				#N/A			#N/A			#N/A			#N/A				#N/A			494	PDHA1	pyruvate dehydrogenase (lipoamide) alpha 1	protein coding	ENSG00000131828	5160	00010|00020|00620|01100|01200|04066|04922|05230	GO:0004739|GO:0005515|GO:0005730|GO:0005739|GO:0005759|GO:0006086|GO:0006090|GO:0045254	let-7c-3p|miR-1231|miR-1264|miR-1306-5p|miR-192-3p|miR-21-5p|miR-216b-3p|miR-217|miR-3182|miR-34c-3p|miR-3529-3p|miR-376c-3p|miR-3919|miR-3925-5p|miR-3942-3p|miR-3943|miR-410-3p|miR-4307|miR-4312|miR-4328|miR-4443|miR-4463|miR-4505|miR-4521|miR-4652-3p|miR-4709-3p|miR-4722-5p|miR-4755-3p|miR-4789-5p|miR-486-3p|miR-495-3p|miR-5011-5p|miR-511-3p|miR-548ag|miR-548ai|miR-548av-3p|miR-548ba|miR-548m|m…		13.7011	13.7397	13.6235	13.813	13.6175	13.8434	13.7303	13.8075	13.6409	13.6875	13.7812	13.6853	13.7952	13.9025
#N/A			#N/A			#N/A				#N/A			#N/A			#N/A			#N/A				#N/A			495	NOL7	nucleolar protein 7, 27kDa	protein coding	ENSG00000225921	51406		GO:0005515		EEF1E1|EIF2S1|EIF3M|PFDN4|PNO1|PSMD12|SUGT1|SYNCRIP|TMEM68|TTC27|WDR12|WDSOF1	13.9177	13.5666	13.7933	13.5287	13.6131	13.9331	13.8678	13.7765	13.7053	13.6878	13.6821	13.636	14.0094	13.8969
#N/A			#N/A			#N/A				#N/A			#N/A			TFEB(1643)		TFEB(2175)	#N/A				#N/A			496	EFEMP1	EGF containing fibulin-like extracellular matrix protein 1	protein coding	ENSG00000115380	2202		GO:0005006|GO:0005154|GO:0005515|GO:0005576|GO:0005615|GO:0006355|GO:0007173|GO:0007601|GO:0018108|GO:0031012|GO:0032331	let-7a-2-3p|let-7g-3p|miR-103a-2-5p|miR-1229-5p|miR-1250-3p|miR-1277-5p|miR-1297|miR-1299|miR-144-3p|miR-183-3p|miR-186-5p|miR-28-3p|miR-3163|miR-3185|miR-3201|miR-330-3p|miR-338-3p|miR-3652|miR-365a-3p|miR-365b-3p|miR-3681-5p|miR-3973|miR-4266|miR-4430|miR-4473|miR-4509|miR-4519|miR-4658|miR-4735-5p|miR-4744|miR-4779|miR-4791|miR-5006-5p|miR-5096|miR-5190|miR-520d-5p|miR-520f-3p|miR-524-5p|miR-5…		13.9515	13.7014	13.8159	13.4414	14.1757	13.4944	13.7317	13.7819	13.6261	13.7802	13.4946	14.2907	13.6433	13.7274
#N/A			#N/A			#N/A				#N/A			#N/A			#N/A			#N/A				#N/A			497	SNRPD1	small nuclear ribonucleoprotein D1 polypeptide 16kDa	protein coding	ENSG00000167088	6632	03040|05322	GO:0000245|GO:0000387|GO:0000398|GO:0005515|GO:0005634|GO:0005654|GO:0005685|GO:0005687|GO:0005689|GO:0005829|GO:0008380|GO:0030532|GO:0034709|GO:0034715|GO:0034719|GO:0046540|GO:0051170|GO:0071005|GO:0071007|GO:0071013	let-7c-3p|miR-1227-3p|miR-148a-3p|miR-148b-3p|miR-152-3p|miR-2681-5p|miR-323a-3p|miR-3607-5p|miR-3664-3p|miR-376c-3p|miR-3920|miR-4318|miR-4432|miR-4433a-5p|miR-4511|miR-466|miR-4695-5p|miR-4764-3p|miR-486-5p|miR-495-3p|miR-510-5p|miR-5189-3p|miR-548a-3p|miR-548ae-3p|miR-548ah-3p|miR-548aj-3p|miR-548aj-5p|miR-548am-3p|miR-548aq-3p|miR-548ar-3p|miR-548az-3p|miR-548e-3p|miR-548e-5p|miR-548f-3p|miR-…	ANLN|CCNA2|CCNB1|CCNB2|CCNC|CEP76|CHAF1B|CPSF6|CSTF1|CSTF2|DDX11|DDX55|DEPDC1B|DTL|EIF3M|EXO1|FBXO22|H2AFZ|HNRPD|ILF3|MCM3|MCM4|MCM7|MKI67IP|MSH2|MTF2|NCAPG|PABPC3|PWP1|RAD18|RBM12|RBM8A|RFC2|RFWD3|RNASEH1|SEH1L|SFPQ|SFRS2|SFRS9|SMARCC1|SMARCE1|SNRPB2|SSBP1|SSRP1|SYNCRIP|TMEM68|TRMT1|UTP15|WDR18|XRCC5|ZBTB47	13.9546	13.9098	13.8724	13.5705	13.5268	13.9812	13.8275	13.8746	13.9687	13.9581	13.6974	13.6024	14.0643	14.01
#N/A			#N/A			#N/A				#N/A			#N/A			#N/A			#N/A				#N/A			498	HSPA4	heat shock 70kDa protein 4	protein coding	ENSG00000170606	3308	04530|04612	GO:0005515|GO:0005829|GO:0045040|GO:0051131|GO:0070062	miR-16-1-3p|miR-1976|miR-3145-3p|miR-3692-5p|miR-374a-5p|miR-374b-5p|miR-378g|miR-3925-5p|miR-4325|miR-4422|miR-4644|miR-4710|miR-4803|miR-495-3p|miR-548a-3p|miR-548ar-3p|miR-548az-3p|miR-548e-3p|miR-548f-3p|miR-549a|miR-552-3p|miR-5688|miR-624-5p|miR-633|miR-642a-3p|miR-642b-3p|miR-6731-5p|miR-6780a-3p|miR-6804-5p|miR-6815-3p|miR-6854-5p|miR-6887-3p|miR-8085|miR-887-5p|miR-9-3p	AHCTF1|ANAPC5|ANKRD17|ARNTL2|ATF1|BACH1|BPTF|BRCA2|C16orf63|CASP2|CDC5L|CHD6|CIRBP|COPA|CPSF6|CUL4B|DDX19A|DDX3X|DDX55|DHX35|DHX9|DRAP1|EIF5A2|FBXO22|FBXO38|FOXJ3|FOXK2|FOXN2|FUSIP1|FUS|G3BP1|GABPA|GLS|GTF2H1|GTF2I|HEATR2|HNRPF|KPNA1|LARP5|MATR3|MCM4|MKI67IP|MRPL44|NAT13|NCBP2|NCOA1|NEDD1|NIPA1|NUP133|NUP50|PNO1|PPP2R1B|PRICKLE3|PRPF40A|PSMD12|PSMD3|PSPC1|PTBP1|RAD18|RBM14|RBM26|RBM34|RCOR3|RIN2|…	13.9938	13.9231	13.7626	13.5563	13.6297	13.7237	13.6665	13.845	13.6318	13.6859	13.6003	13.6462	13.911	13.5401
#N/A			#N/A			#N/A				#N/A			#N/A			#N/A			#N/A				#N/A			499	TPM3	tropomyosin 3	protein coding	ENSG00000143549	7170	04260|04261|05200|05216|05410|05414	GO:0001725|GO:0005515|GO:0005829|GO:0005856|GO:0005862|GO:0006936|GO:0015629|GO:0030049	miR-1252-5p|miR-1276|miR-1295b-5p|miR-145-5p|miR-1912|miR-1913|miR-196a-3p|miR-216b-5p|miR-3065-5p|miR-30a-3p|miR-30d-3p|miR-30e-3p|miR-3182|miR-324-3p|miR-326|miR-330-5p|miR-3529-3p|miR-3622b-5p|miR-367-5p|miR-371b-5p|miR-373-5p|miR-4282|miR-4284|miR-4293|miR-4297|miR-4306|miR-4310|miR-4330|miR-4419a|miR-4428|miR-4451|miR-4691-3p|miR-4747-5p|miR-500b-3p|miR-5195-3p|miR-5196-5p|miR-5581-3p|miR-56…	ARPC1B|MYD88	14.037	13.8834	13.6004	13.5802	13.8562	13.3978	13.5772	13.9409	13.8622	13.6222	13.6532	13.6795	13.7097	13.6645
#N/A			#N/A			#N/A				#N/A			GLIS2(1131)		GLIS2(1396)	#N/A			#N/A				#N/A			500	TPI1	triosephosphate isomerase 1	protein coding	ENSG00000111669	7167	00010|00051|00562|01100|01200|01230	GO:0004807|GO:0005515|GO:0005829|GO:0006094|GO:0008929|GO:0019242|GO:0031625|GO:0042803|GO:0046166|GO:0061621	miR-1285-3p|miR-22-3p|miR-3154|miR-3187-5p|miR-3202|miR-4516|miR-4531|miR-4717-5p|miR-5006-5p|miR-5189-5p|miR-612|miR-6860|miR-6878-3p|miR-7150|miR-7515|miR-885-5p|miR-935	LONP1|TAF6	14.0009	14.231	14.3903	14.1427	14.0101	14.1819	14.1326	14.1402	14.0331	14.0796	13.8256	13.6811	13.9582	13.9202
#N/A			#N/A			#N/A				#N/A			#N/A			#N/A			#N/A				#N/A			501	SHISA5	shisa family member 5	protein coding	ENSG00000164054	51246	04115	GO:0005515|GO:0005788|GO:0043687|GO:0044267	miR-1224-3p|miR-1286|miR-133a-3p|miR-133b|miR-138-5p|miR-141-3p|miR-200a-3p|miR-205-3p|miR-320e|miR-3915|miR-3925-5p|miR-4293|miR-4299|miR-432-3p|miR-4436a|miR-4441|miR-4456|miR-4640-5p|miR-4643|miR-4726-5p|miR-4729|miR-4742-5p|miR-4786-3p|miR-485-5p|miR-486-3p|miR-5000-3p|miR-5587-5p|miR-570-3p|miR-574-5p|miR-585-3p|miR-6131|miR-646|miR-671-5p|miR-6809-5p|miR-6847-5p|miR-6873-5p|miR-6884-5p|miR-…		13.7766	13.8007	13.7141	13.7193	14.0251	13.8378	14.0175	13.895	13.7978	13.6424	13.7816	13.8726	13.8092	13.9479
#N/A			#N/A			#N/A				#N/A			#N/A			#N/A			#N/A				#N/A			502	IER2	immediate early response 2	protein coding	ENSG00000160888	9592		GO:0000977|GO:0001228|GO:0003677|GO:0005515|GO:0005634|GO:0005654|GO:0005737|GO:0030182|GO:0045944|GO:0048870|GO:0071774	miR-125a-5p|miR-125b-5p|miR-30a-5p|miR-30b-5p|miR-30c-5p|miR-30d-5p|miR-30e-5p|miR-3202|miR-4319|miR-4532|miR-4638-5p|miR-5681a|miR-6719-3p|miR-6887-3p	FOSB	13.4201	13.2513	13.3032	13.0338	13.0961	13.2453	13.1759	13.7804	13.7596	13.9309	13.8954	13.8657	13.9994	13.8965
#N/A			#N/A			#N/A				#N/A			#N/A			#N/A			#N/A				#N/A			503	TK1	thymidine kinase 1, soluble	protein coding	ENSG00000167900	7083	00240|00983|01100	GO:0005515|GO:0005829|GO:0006139|GO:0008270|GO:0042802|GO:0043097|GO:0051289	miR-4493|miR-512-5p|miR-6132|miR-6836-5p|miR-7109-3p|miR-7977	ANLN|CCNA2|CCNB1|CCNB2|CDC20|CDC6|CENPA|DDX11|DTL|E2F1|ECT2|EXO1|FOXD1|FOXM1|H2AFZ|HELLS|HMG4L|HMGA1|KLHDC1|KPNA2|MCM2|MCM3|MCM4|MCM5|MCM6|MCM7|MYBL2|NCAPD2|NCAPG2|NCAPG|NLE1|NONO|PA2G4|POLD1|PTBP1|RAD18|RAD54L|RAE1|RECQL4|RFC2|RFC5|RNASEH2A|RUVBL1|SF3B3|SFRS9|SMARCC1|SNRPB2|TCF19|TCF3|THOC3|XRCC5	13.7123	13.6064	13.4484	13.6327	13.7361	13.6908	13.7491	13.6712	13.7604	13.6618	14.0508	13.8327	13.7935	13.8266
#N/A			#N/A			#N/A				#N/A			#N/A			#N/A			#N/A				#N/A			504	NCOR2	nuclear receptor corepressor 2	protein coding	ENSG00000196498	9612	04330|05169	GO:0000122|GO:0000790|GO:0003714|GO:0005112|GO:0005515|GO:0005634|GO:0005654|GO:0010565|GO:0016363|GO:0016604|GO:0017053|GO:0019216|GO:0042826|GO:0045892|GO:0047485|GO:0060766|GO:1903799	miR-10a-5p|miR-10b-5p|miR-125a-5p|miR-125b-5p|miR-1275|miR-1321|miR-149-3p|miR-183-3p|miR-184|miR-218-1-3p|miR-3202|miR-34a-5p|miR-34c-5p|miR-3667-3p|miR-3689d|miR-3918|miR-4283|miR-4294|miR-4313|miR-4319|miR-432-3p|miR-4476|miR-4492|miR-449a|miR-449b-5p|miR-4505|miR-4524b-3p|miR-4532|miR-4680-3p|miR-4723-5p|miR-4728-5p|miR-4739|miR-4756-5p|miR-4790-5p|miR-4804-5p|miR-486-3p|miR-502-5p|miR-518c-5…		13.8173	13.8438	13.5712	13.9781	13.5392	13.5534	13.6616	13.566	13.6089	13.6352	14.0545	13.7841	13.6657	13.7263
#N/A			#N/A			#N/A				#N/A			#N/A			#N/A			#N/A				#N/A			505	EIF3H	eukaryotic translation initiation factor 3, subunit H	protein coding	ENSG00000147677	8667	03013|05162	GO:0005515|GO:0005829|GO:0005852|GO:0006413|GO:0006446	miR-3164|miR-4274|miR-4662a-5p|miR-6820-3p|miR-6875-3p	EEF1B2|TCEA1	13.9077	13.6556	13.4942	13.2937	13.3883	13.7267	13.6065	13.7628	13.6387	13.8586	13.5919	13.7876	13.9443	13.7761
#N/A			#N/A			#N/A				#N/A			#N/A			TFE3(969)	TFE3(1514)		#N/A				#N/A			506	UNCX	UNC homeobox	protein coding	ENSG00000164853	340260		GO:1990837			13.7881	13.8931	13.8019	14.0501	14.2546	14.0913	14.231	14.0727	14.0646	14.1088	13.943	13.8948	13.1855	14.0017
#N/A			#N/A			#N/A				#N/A			#N/A			#N/A			#N/A				#N/A			507	A_33_P3771039		(NA)							14.0811	14.078	13.8679	13.8843	13.8715	13.9596	13.9936	13.9807	13.6227	13.6526	13.769	13.8965	13.9041	13.6239
#N/A			#N/A			#N/A				#N/A			#N/A			#N/A			#N/A				#N/A			508	PGRMC1	progesterone receptor membrane component 1	protein coding	ENSG00000101856	10857		GO:0001540|GO:0005515|GO:0005741|GO:0005783|GO:0005886|GO:0005887|GO:0006783|GO:0020037|GO:0035579|GO:0042803|GO:0043005|GO:0043025|GO:0043312|GO:0044297|GO:0045202	let-7a-5p|let-7b-5p|let-7c-5p|let-7d-5p|let-7e-5p|let-7f-5p|let-7g-5p|let-7i-5p|miR-1468-3p|miR-153-5p|miR-2053|miR-2681-5p|miR-29a-5p|miR-302c-5p|miR-3158-5p|miR-34b-3p|miR-3654|miR-3664-3p|miR-378j|miR-3927-3p|miR-3935|miR-3942-3p|miR-4263|miR-4275|miR-4307|miR-4418|miR-4455|miR-4458|miR-4461|miR-4500|miR-450b-5p|miR-4637|miR-4670-3p|miR-4693-5p|miR-4727-3p|miR-4762-3p|miR-4775|miR-4782-5p|miR-…	ASPH|CANX|HMG20B|NONO|PSMD10	13.9163	13.7376	13.6895	14.12	14.0341	13.8058	13.876	13.8843	13.8252	13.7577	14.2342	14.1225	13.8841	13.8719
#N/A			#N/A			#N/A				#N/A			#N/A			#N/A			#N/A				#N/A			509	SHFM1	split hand/foot malformation (ectrodactyly) type 1	protein coding	ENSG00000127922	7979	03050|03440|05169		miR-18a-3p|miR-4729|miR-6083	ECT2|FOXM1|RFC5	13.75	13.6538	13.8903	13.7456	13.7065	13.7277	13.65	13.7202	13.7145	14.0113	14.0352	13.9161	13.8169	13.8684
#N/A			#N/A			#N/A				#N/A			#N/A			#N/A			#N/A				#N/A			510	Hs.631951		(NA)							13.6827	13.8555	13.9028	14.1614	14.3837	14.1846	14.0856	13.9527	14.1004	14.112	14.1012	14.1169	13.3648	14.0335
#N/A			#N/A			#N/A				#N/A			#N/A			#N/A			#N/A				#N/A			511	A_32_P10100		(NA)							13.8738	13.9097	13.9385	13.9052	13.9665	14.0208	14.0593	13.9164	13.2977	13.0207	14.0971	13.9903	13.8263	13.8105
#N/A			#N/A			#N/A				#N/A			#N/A			#N/A			#N/A				#N/A			512	DNM1	dynamin 1	protein coding	ENSG00000106976	1759	04072|04144|04721|04961|05100	GO:0005515|GO:0005654|GO:0005886|GO:0006897|GO:0006898|GO:0007032|GO:0019901|GO:0042802|GO:0048013	miR-1245b-3p|miR-125b-2-3p|miR-1343-5p|miR-140-3p|miR-149-3p|miR-185-3p|miR-190a-3p|miR-197-3p|miR-1972|miR-214-3p|miR-224-5p|miR-3145-3p|miR-3179|miR-3619-5p|miR-3650|miR-4252|miR-4260|miR-4284|miR-4481|miR-4492|miR-4688|miR-4723-5p|miR-4773|miR-496|miR-5011-5p|miR-5096|miR-5698|miR-6511a-3p|miR-6511b-3p|miR-6743-5p|miR-6756-5p|miR-6766-5p|miR-6797-5p|miR-6799-5p|miR-6827-5p|miR-6839-3p|miR-6846…		13.7804	13.9872	13.8819	14.0917	14.354	14.2417	14.0533	13.9688	14.0518	14.0883	14.0942	14.1687	13.3142	14.1682
#N/A			#N/A			#N/A				#N/A			#N/A			#N/A			#N/A				#N/A			513	PSMB7	proteasome (prosome, macropain) subunit, beta type, 7	protein coding	ENSG00000136930	5695	03050	GO:0000165|GO:0000209|GO:0000502|GO:0002223|GO:0002479|GO:0005515|GO:0005576|GO:0005654|GO:0005829|GO:0005839|GO:0006521|GO:0010972|GO:0016579|GO:0019774|GO:0031145|GO:0031146|GO:0033209|GO:0034774|GO:0038061|GO:0038095|GO:0043161|GO:0043312|GO:0043488|GO:0043687|GO:0050852|GO:0055085|GO:0060071|GO:0061418|GO:0070498|GO:0090090|GO:0090263|GO:1901990|GO:1902036|GO:1904813	miR-4704-5p	ANKRD39|APTX|BUB3|CARD9|CCNF|CSTF1|DARS2|DDX51|EIF2S1|FBXO22|FBXO28|GTF3C3|MRPS12|MRPS17|NUP37|PFDN2|POLE4|PPIE|PSMD12|PSMD13|PSMD14|PSMD6|PWP1|RAE1|RBX1|RFC2|RNASEH2A|RPA1|RPL26L1|SYNCRIP|THOC4|TREX1|WDR18|WDR57|WDSOF1	13.8066	13.7278	13.9132	13.6834	13.6176	13.5998	13.5867	13.602	13.6773	14.0313	13.8284	13.8118	13.7855	13.7538
#N/A			#N/A			#N/A				#N/A			#N/A			#N/A			#N/A				#N/A			514	SLC52A2	solute carrier family 52 (riboflavin transporter), member 2	protein coding	ENSG00000185803	79581		GO:0005515|GO:0005886|GO:0005887|GO:0006771|GO:0032217|GO:0032218	miR-122-5p|miR-3153|miR-4307|miR-574-5p|miR-6514-5p|miR-6733-5p|miR-6739-5p		13.7597	13.8412	13.7769	13.6546	14.0068	13.5895	13.7391	13.7518	13.6799	13.62	13.6083	13.7901	13.3508	13.6522
#N/A			#N/A			#N/A				#N/A			#N/A			#N/A			#N/A				#N/A			515	TM4SF1	transmembrane 4 L six family member 1	protein coding	ENSG00000169908	4071		GO:0005515|GO:0005887	let-7a-3p|let-7b-3p|let-7f-1-3p|miR-1248|miR-1277-5p|miR-1303|miR-302c-5p|miR-30a-5p|miR-30b-5p|miR-30c-5p|miR-30d-5p|miR-30e-5p|miR-3125|miR-361-3p|miR-3916|miR-4264|miR-4310|miR-4330|miR-4666a-3p|miR-491-5p|miR-495-3p|miR-5003-5p|miR-5011-5p|miR-5095|miR-548n|miR-5688|miR-6073|miR-668-3p|miR-6719-3p|miR-6777-3p|miR-6798-3p|miR-7151-3p|miR-7154-3p|miR-877-5p|miR-98-3p		13.5288	13.7021	13.9357	13.6778	13.8146	13.0995	13.3146	13.8058	13.921	14.4518	13.7551	14.1761	13.2987	13.752
#N/A			#N/A			#N/A				#N/A			#N/A			TFEB(1643)		TFEB(2175)	#N/A				#N/A			516	C6orf48	chromosome 6 open reading frame 48	protein coding					miR-548e-5p|miR-643		13.6927	13.6554	13.2948	13.6467	13.5115	13.4767	13.52	13.7237	13.616	13.217	13.5394	13.4827	13.6131	13.6078
#N/A			#N/A			#N/A				#N/A			#N/A			#N/A			#N/A				#N/A			517	Hs.744066		(NA)							13.8869	13.7933	13.5357	12.9806	13.7908	13.6627	13.846	13.7218	13.7131	13.587	13.3694	13.8608	13.7553	13.8249
#N/A			#N/A			#N/A				#N/A			#N/A			#N/A			#N/A				#N/A			518	A_21_P0013516		(NA)							13.9625	13.8479	14.0087	13.7684	13.6159	13.8059	13.7548	13.6835	13.6346	13.8611	13.5817	13.4423	13.7167	13.6078
#N/A			#N/A			#N/A				#N/A			#N/A			#N/A			#N/A				#N/A			519	MANF	mesencephalic astrocyte-derived neurotrophic factor	protein coding	ENSG00000145050	7873		GO:0002576|GO:0005515|GO:0005576|GO:0005788|GO:0005829|GO:0120146|GO:1905897	miR-3679-3p|miR-4687-3p|miR-634|miR-6751-5p|miR-6771-3p|miR-6803-5p|miR-6826-3p|miR-764		13.7759	13.697	13.82	13.621	13.7512	13.831	13.887	13.7257	13.5596	13.9083	13.8538	13.8265	14.1757	14.0068
#N/A			#N/A			#N/A				#N/A			#N/A			#N/A			#N/A				#N/A			520	RPL32P3	ribosomal protein L32 pseudogene 3	pseudogene	ENSG00000251474					CPSF1|MBD4|MBNL1|PTBP2|ZCCHC7|ZNF609	14.0409	14.0392	13.8693	13.7168	13.7578	13.8828	13.78	13.869	13.8644	13.8301	13.7904	13.7887	13.9946	13.8109
#N/A			#N/A			#N/A				#N/A			#N/A			#N/A			#N/A				#N/A			521	NOP58	NOP58 ribonucleoprotein	protein coding	ENSG00000055044	51602	03008	GO:0001094|GO:0001650|GO:0005515|GO:0005654|GO:0005730|GO:0005732|GO:0005829|GO:0006364|GO:0015030|GO:0030515|GO:0048254|GO:0051117|GO:0070761	miR-3689a-5p|miR-3689b-5p|miR-3689e|miR-3689f|miR-4432|miR-4464|miR-4748|miR-4780|miR-4797-5p|miR-520d-5p|miR-524-5p|miR-548u|miR-5680|miR-590-3p|miR-623|miR-7161-5p		13.567	13.5538	13.3977	13.3387	13.2003	13.6059	13.4671	13.4571	13.4491	13.5556	13.5871	13.5435	13.4779	13.5166
#N/A			#N/A			#N/A				#N/A			#N/A			#N/A			#N/A				#N/A			522	HSCB	HscB mitochondrial iron-sulfur cluster co-chaperone	protein coding	ENSG00000100209	150274		GO:0005515|GO:0005654|GO:0005737|GO:0005739|GO:0005829|GO:0016226|GO:0042802	miR-3184-3p|miR-4291|miR-504-3p|miR-5095|miR-619-5p|miR-6778-3p		13.606	13.6674	13.9881	14.211	13.9453	13.9141	13.7676	13.5651	13.8845	14.0166	14.1458	14.2163	13.5719	13.8946
#N/A			#N/A			#N/A				#N/A			#N/A			#N/A			#N/A				#N/A			523	A_24_P58727		(NA)							13.7411	13.8486	13.8591	13.8872	13.7575	13.7318	13.8235	13.8156	13.7419	13.7546	13.6366	13.5577	13.7026	13.5628
#N/A			#N/A			#N/A				#N/A			#N/A			#N/A			#N/A				#N/A			524	HNRNPA2B1	heterogeneous nuclear ribonucleoprotein A2/B1	protein coding	ENSG00000122566	3181		GO:0000398|GO:0000781|GO:0003723|GO:0003730|GO:0005515|GO:0005634|GO:0005654|GO:0005681|GO:0005737|GO:0006397|GO:0006406|GO:0015030|GO:0016070|GO:0016363|GO:0031053|GO:0035198|GO:0035722|GO:0043047|GO:0044806|GO:0050658|GO:0070062|GO:0071013|GO:0098505|GO:1904358|GO:1905663|GO:1990247|GO:1990428|GO:1990904	miR-1180-3p|miR-1224-3p|miR-124-3p|miR-1252-5p|miR-1321|miR-1323|miR-204-5p|miR-208a-5p|miR-208b-5p|miR-211-5p|miR-2115-3p|miR-3121-3p|miR-3148|miR-3156-5p|miR-3185|miR-323a-5p|miR-3658|miR-3667-3p|miR-377-3p|miR-4310|miR-4432|miR-4463|miR-4635|miR-4668-5p|miR-4691-5p|miR-4698|miR-4722-3p|miR-4738-3p|miR-4739|miR-4755-5p|miR-4756-5p|miR-4778-3p|miR-4793-5p|miR-5006-3p|miR-502-5p|miR-506-3p|miR-51…	CCNA2|CREBZF|FBXO5|HELLS|HNRPD|HNRPM|KRR1|SFPQ|TTF2|WDHD1	13.5758	13.5074	13.6263	13.7085	13.5377	13.6686	13.7699	13.4495	13.4567	13.3526	13.8501	13.5769	13.8121	13.2658
#N/A			#N/A			#N/A				#N/A			#N/A			#N/A			#N/A				#N/A			525	UQCR10	ubiquinol-cytochrome c reductase, complex III subunit X	protein coding	ENSG00000184076	29796	00190|01100|04260|04714|04932|05010|05012|05016	GO:0005743|GO:0006122	miR-1294|miR-298|miR-323a-5p|miR-4649-3p|miR-4786-3p|miR-5001-3p|miR-5007-5p|miR-507|miR-557|miR-636|miR-644a|miR-671-5p|miR-6747-5p|miR-7160-5p|miR-888-3p|miR-922		13.8723	13.9557	13.665	13.7685	13.8603	14.197	14.0446	13.8726	13.9072	13.7827	13.9685	13.9913	14.0836	14.1789
#N/A			#N/A			#N/A				#N/A			#N/A			#N/A			#N/A				#N/A			526	MRPL51	mitochondrial ribosomal protein L51	protein coding	ENSG00000111639	51258		GO:0003735|GO:0005515|GO:0005739|GO:0005743|GO:0005761|GO:0005762|GO:0006412|GO:0032543|GO:0070125|GO:0070126	miR-3189-5p|miR-4323|miR-5088-3p|miR-6504-3p|miR-670-3p	MRPL24	13.899	13.7875	13.8036	13.8663	13.7262	13.9516	13.8161	13.7561	13.8139	13.7382	13.7167	13.701	13.9752	13.8467
#N/A			#N/A			#N/A				#N/A			#N/A			#N/A			#N/A				#N/A			527	CARS2	cysteinyl-tRNA synthetase 2, mitochondrial (putative)	protein coding					miR-125a-5p|miR-125b-5p|miR-4319|miR-4725-5p|miR-504-5p		13.9621	13.6227	13.6976	13.3539	13.5367	13.7024	13.603	13.6994	13.5876	13.7372	13.6525	13.5555	13.9965	13.7193
#N/A			#N/A			#N/A				#N/A			#N/A			#N/A			#N/A				#N/A			528	HNRNPD	heterogeneous nuclear ribonucleoprotein D (AU-rich element RNA binding protein 1, 37kDa)	protein coding	ENSG00000138668	3184		GO:0000398|GO:0003723|GO:0005515|GO:0005654|GO:0005829|GO:0006396|GO:0006401|GO:0016070|GO:0032204|GO:0042162|GO:0042752|GO:0043488|GO:0045727|GO:0097167|GO:1904355|GO:1905663|GO:1990904	let-7a-3p|let-7b-3p|let-7f-1-3p|miR-1-5p|miR-1275|miR-1285-3p|miR-146a-5p|miR-146b-5p|miR-197-3p|miR-200b-3p|miR-200c-3p|miR-203b-3p|miR-221-3p|miR-222-3p|miR-3117-5p|miR-3126-5p|miR-3187-5p|miR-32-3p|miR-3613-3p|miR-3658|miR-3665|miR-3682-3p|miR-374b-3p|miR-378g|miR-3945|miR-3977|miR-412-3p|miR-4282|miR-429|miR-4482-3p|miR-4503|miR-450a-1-3p|miR-450a-2-3p|miR-4719|miR-4731-3p|miR-4766-3p|miR-480…		13.7425	13.5963	13.8222	13.3605	13.6302	13.69	13.7327	13.6403	13.6437	13.7528	13.4365	13.405	13.8756	13.6828
#N/A			#N/A			#N/A				#N/A			#N/A			#N/A			#N/A				#N/A			529	ODC1	ornithine decarboxylase 1	protein coding	ENSG00000115758	4953	00330|00480|01100	GO:0004586|GO:0005515|GO:0005737|GO:0005829|GO:0006521|GO:0006595|GO:0033387|GO:0042176|GO:0042803	let-7c-3p|miR-105-5p|miR-1283|miR-1323|miR-187-5p|miR-3184-5p|miR-423-5p|miR-4291|miR-4668-3p|miR-4688|miR-4727-5p|miR-5003-5p|miR-548c-3p|miR-548o-3p|miR-5586-3p|miR-587|miR-595|miR-607|miR-6074|miR-6738-3p|miR-6743-5p|miR-6808-3p|miR-6817-5p|miR-7160-5p|miR-7844-5p|miR-7853-5p|miR-7973|miR-7975	DDX10|RANBP1|RBM28|RUVBL2	13.7657	13.8796	13.7778	13.6985	13.2426	13.7495	13.3882	13.6864	13.7526	13.8997	13.7263	13.2511	13.8664	13.3995
#N/A			#N/A			#N/A				#N/A			#N/A			#N/A			#N/A				#N/A			530	SND1	staphylococcal nuclease and tudor domain containing 1	protein coding	ENSG00000197157	27044	05203	GO:0003712|GO:0003723|GO:0004519|GO:0004521|GO:0005515|GO:0005829|GO:0010564|GO:0010587|GO:1905172	miR-1202|miR-1273h-3p|miR-1324|miR-1913|miR-2115-3p|miR-2467-3p|miR-3158-5p|miR-3166|miR-324-3p|miR-361-5p|miR-3972|miR-4314|miR-4318|miR-4487|miR-4492|miR-4498|miR-4520-3p|miR-4720-5p|miR-4799-3p|miR-5001-5p|miR-5004-5p|miR-5588-5p|miR-637|miR-6829-5p|miR-6847-5p|miR-6868-5p|miR-711|miR-7114-5p|miR-7155-5p|miR-762|miR-873-3p	HMG20B|WDR47	13.8328	13.8887	13.7789	13.5438	13.7896	13.7103	13.807	13.6955	13.5747	13.5825	13.455	13.6309	13.5936	13.5331
#N/A			#N/A			#N/A				#N/A			#N/A			#N/A			#N/A				#N/A			531	DUX4	double homeobox 4	protein coding	ENSG00000260596	100288687		GO:0000976|GO:0000978|GO:0001228|GO:0005515|GO:0005634|GO:0005654|GO:0005730|GO:0005794|GO:0005829|GO:0006915|GO:0008285|GO:0031965|GO:0045944|GO:0070317|GO:1990837		FOXP3|PTBP1|ZNF683	13.6865	13.7597	13.8277	14.0392	14.2488	14.0958	14.0857	13.9468	14.0701	14.0316	13.9328	13.9314	13.341	14.0246
#N/A			#N/A			#N/A				#N/A			#N/A			#N/A			#N/A				#N/A			532	ID1	inhibitor of DNA binding 1, dominant negative helix-loop-helix protein	protein coding	ENSG00000125968	3397	04015|04350|04390|04550	GO:0000122|GO:0001525|GO:0005515|GO:0005654|GO:0005794|GO:0007179|GO:0010621|GO:0043433|GO:0043534|GO:0045892|GO:0048514|GO:0120163	let-7a-3p|let-7b-3p|let-7f-1-3p|miR-1275|miR-16-2-3p|miR-195-3p|miR-2054|miR-29a-3p|miR-29b-3p|miR-29c-3p|miR-3184-3p|miR-3191-5p|miR-3200-5p|miR-331-3p|miR-338-5p|miR-3613-3p|miR-3652|miR-4251|miR-4288|miR-4323|miR-4430|miR-4666a-3p|miR-4758-3p|miR-593-3p|miR-598-5p|miR-632|miR-654-3p|miR-670-3p|miR-6845-3p|miR-98-3p	ID3	13.7837	13.715	13.638	13.671	13.2892	13.5775	13.3839	13.6802	13.4069	13.3992	13.3403	13.0319	13.5517	13.1254
#N/A			#N/A			#N/A				#N/A			#N/A			#N/A			#N/A				#N/A			533	COX6C	cytochrome c oxidase subunit VIc	protein coding	ENSG00000164919	1345	00190|01100|04260|04714|04932|05010|05012|05016	GO:0005515|GO:0005739|GO:0005743|GO:0006091|GO:0006123	miR-3146|miR-3173-5p|miR-4251|miR-5000-5p|miR-5190|miR-6799-3p|miR-873-5p		13.8538	13.6228	13.7578	13.8294	13.9067	13.6928	13.7816	13.7171	13.7809	13.8012	13.9909	13.8475	13.6904	13.825
#N/A			#N/A			#N/A				#N/A			#N/A			#N/A			#N/A				#N/A			534	PRR13	proline rich 13	protein coding	ENSG00000205352	54458		GO:0005515|GO:0005654|GO:0005829	miR-100-3p|miR-125b-2-3p|miR-1343-5p|miR-15a-5p|miR-15b-5p|miR-16-5p|miR-195-5p|miR-2467-5p|miR-3173-3p|miR-3200-3p|miR-323a-3p|miR-424-5p|miR-4316|miR-4468|miR-4500|miR-4710|miR-4731-5p|miR-497-5p|miR-548c-3p|miR-664b-5p|miR-665|miR-676-5p|miR-6834-5p|miR-6838-5p|miR-6891-5p|miR-711|miR-765|miR-939-5p		13.787	13.6701	13.8278	13.4454	13.5866	13.8534	13.8294	13.6766	13.7761	13.8622	13.5366	13.6067	14.0478	13.8788
#N/A			#N/A			#N/A				#N/A			#N/A			#N/A			#N/A				#N/A			535	ATP5F1	ATP synthase, H+ transporting, mitochondrial Fo complex, subunit B1	protein coding	ENSG00000116459	515	00190|01100|04714|05010|05012|05016	GO:0005515|GO:0005654|GO:0005739|GO:0005743|GO:0005753|GO:0006754|GO:0042407|GO:0042776	miR-153-5p|miR-205-3p|miR-4297|miR-4476|miR-4514|miR-4534|miR-4692|miR-5003-3p|miR-504-3p|miR-5692a|miR-6843-3p|miR-6848-3p|miR-6876-5p|miR-892c-5p	COPS5|FAM82B|GTF3A|NDUFS1|TFE3|WDR12	13.6505	13.6717	13.5522	13.7175	13.551	13.9017	13.7033	13.7366	13.6916	13.7177	13.5999	13.5993	13.9599	13.8037
RELA(823)	RELA(1044)		RELA+S100A9(104)		S100A9(1035)	#N/A				#N/A			#N/A			TFE3+TFEB(244)	TFE3(1514)	TFEB(2175)	#N/A				#N/A			536	CYR61	cysteine-rich, angiogenic inducer, 61	protein coding	ENSG00000142871	3491		GO:0001934|GO:0005515|GO:0005788|GO:0030335|GO:0030501|GO:0030513|GO:0033690|GO:0043687|GO:0044267|GO:0044319|GO:0045669|GO:0045860|GO:0045944|GO:0070372	miR-181b-2-3p|miR-181b-3p|miR-3163|miR-3202|miR-3912-5p|miR-4268|miR-4330|miR-4420|miR-4652-3p|miR-4684-5p|miR-4733-5p|miR-485-3p|miR-515-5p|miR-519d-5p|miR-519e-5p|miR-539-3p|miR-543|miR-548au-3p|miR-5696|miR-570-3p|miR-647|miR-6516-5p|miR-6887-3p	CTGF	13.6239	13.1579	12.4581	12.7478	13.9006	12.0174	12.603	13.9939	13.8338	13.7414	13.0462	14.5207	12.5562	13.2689
#N/A			#N/A			#N/A				#N/A			#N/A			TFEB(1643)		TFEB(2175)	#N/A				#N/A			537	SNHG7	small nucleolar RNA host gene 7 (non-protein coding)	other ncRNA	ENSG00000233016					VAC14	13.5008	13.5755	13.0136	13.0316	13.2695	13.3986	13.447	13.4707	13.5212	13.1175	12.9151	13.1582	13.3124	13.3615
#N/A			#N/A			#N/A				#N/A			#N/A			#N/A			#N/A				#N/A			538	A_33_P3415526		(NA)							13.8622	14.1331	13.7691	13.9975	13.9554	13.7482	13.8772	13.8674	13.8552	13.6383	13.7552	13.7556	13.4475	13.6055
#N/A			#N/A			#N/A				#N/A			#N/A			TFEB(1643)		TFEB(2175)	#N/A				#N/A			539	HES4	hes family bHLH transcription factor 4	protein coding	ENSG00000188290	57801	05165			DDX31	13.5086	13.6278	13.803	13.333	13.4866	13.3314	13.3606	13.365	13.5048	13.9436	13.5387	13.6393	13.5576	13.3934
#N/A			#N/A			#N/A				#N/A			#N/A			#N/A			#N/A				#N/A			540	CCT6A	chaperonin containing TCP1, subunit 6A (zeta 1)	protein coding	ENSG00000146731	908		GO:0005515|GO:0005737|GO:0005829|GO:0005832|GO:0005874|GO:0006457|GO:0032212|GO:0050821|GO:0071987|GO:1904851	miR-100-3p|miR-1262|miR-1266-3p|miR-127-5p|miR-1288-3p|miR-1305|miR-148a-3p|miR-148b-3p|miR-152-3p|miR-155-3p|miR-335-3p|miR-3942-3p|miR-4282|miR-4418|miR-4453|miR-4520-2-3p|miR-4538|miR-4701-3p|miR-4802-3p|miR-4804-3p|miR-509-3-5p|miR-509-5p|miR-548aa|miR-548ap-3p|miR-548t-3p|miR-590-3p|miR-624-3p|miR-6512-5p|miR-653-3p|miR-6736-5p|miR-6755-5p	ANLN|ASCC3|ATAD3A|BUB3|CCNB1|CCNC|CDC20|CENPA|DBF4|DDX18|ECT2|EIF1AX|EIF2S1|EIF3M|FBXO45|H2AFZ|HNRPAB|HNRPD|KPNA2|MCM7|MKI67IP|MRPS17|MTF2|NCAPG|NOLC1|NUFIP1|PAK1IP1|PDCD11|PDRG1|PFDN4|RAD18|RAE1|RANBP5|RBM28|RFC2|RFWD3|RUVBL1|SEH1L|SSBP1|SSB|SUGT1|TFDP1|UTP15|WDHD1|WDR12|WDR5|WDSOF1|ZNF473|ZNF596|ZRF1	13.9327	13.8165	13.5881	13.3878	13.5856	13.6622	13.6322	13.6835	13.499	13.5746	13.4385	13.5683	14.0924	13.5675
#N/A			#N/A			#N/A				#N/A			#N/A			#N/A			#N/A				#N/A			541	EMC7	ER membrane protein complex subunit 7	protein coding	ENSG00000134153	56851		GO:0005515|GO:0016021|GO:0072546	miR-1197|miR-1244|miR-2113|miR-378j|miR-3913-3p|miR-4276|miR-4307|miR-4782-5p|miR-489-3p|miR-5190|miR-5589-5p|miR-5706|miR-6744-5p|miR-6839-3p|miR-6839-5p		13.3957	13.3877	13.3668	13.5421	13.8172	13.4152	13.6022	13.466	13.461	12.8372	13.5245	13.6816	13.3563	13.4597
#N/A			#N/A			#N/A				#N/A			#N/A			#N/A			#N/A				#N/A			542	STRAP	serine/threonine kinase receptor associated protein	protein coding	ENSG00000023734	11171	03013	GO:0000387|GO:0005515|GO:0005737|GO:0005829|GO:0010633|GO:0010719|GO:0030277|GO:0030512|GO:0032797|GO:0034719|GO:0050680|GO:0060394	let-7c-3p|miR-2054|miR-21-3p|miR-2115-3p|miR-3157-5p|miR-3177-5p|miR-3591-3p|miR-3613-3p|miR-383-5p|miR-452-3p|miR-4633-3p|miR-4645-3p|miR-4659a-3p|miR-4659b-3p|miR-4803|miR-548p|miR-549a|miR-5690|miR-642a-5p|miR-6499-3p|miR-6500-5p|miR-6516-3p|miR-652-5p|miR-664a-3p|miR-6715b-3p|miR-6728-3p|miR-6792-5p|miR-6866-5p	HEATR2	13.8085	13.6123	13.5928	13.5851	13.6535	13.7274	13.6997	13.8446	13.6856	13.6956	13.7279	13.5939	13.9288	13.9256
#N/A			#N/A			#N/A				#N/A			#N/A			#N/A			#N/A				#N/A			543	COX6B1	cytochrome c oxidase subunit VIb polypeptide 1 (ubiquitous)	protein coding	ENSG00000126267	1340	00190|01100|04260|04714|04932|05010|05012|05016	GO:0005743|GO:0006123	miR-1343-3p|miR-2392|miR-433-3p|miR-4516|miR-6770-5p|miR-6783-3p|miR-6847-5p|miR-6878-5p|miR-7154-3p	LONRF2|ZFPM2|ZNF423	13.8734	13.9184	13.7434	13.9986	13.7245	13.8323	13.7563	13.8772	13.7394	13.5744	13.7444	13.5328	13.7409	13.8411
#N/A			#N/A			#N/A				#N/A			#N/A			#N/A			#N/A				#N/A			544	A_21_P0012174		(NA)							13.9625	14.1953	14.1905	14.0753	13.9388	13.9462	14.0029	13.9863	13.9775	13.7474	13.8259	13.516	13.594	13.6314
#N/A			#N/A			#N/A				#N/A			#N/A			#N/A			#N/A				#N/A			545	SEPT9	septin 9	protein coding	ENSG00000184640	10801	05100|05131	GO:0001725|GO:0005515|GO:0005737|GO:0005874|GO:0005930|GO:0015629|GO:0031105|GO:0048471|GO:0097730|GO:1902857	let-7a-3p|let-7b-3p|let-7f-1-3p|miR-1207-5p|miR-149-3p|miR-182-5p|miR-1909-3p|miR-3173-5p|miR-3187-5p|miR-4293|miR-4447|miR-4483|miR-4505|miR-4531|miR-4532|miR-4651|miR-4728-5p|miR-4729|miR-4753-5p|miR-4763-3p|miR-510-3p|miR-5787|miR-608|miR-6132|miR-637|miR-6721-5p|miR-6735-5p|miR-6768-3p|miR-6770-5p|miR-6785-5p|miR-6799-3p|miR-6804-3p|miR-6819-5p|miR-6836-5p|miR-6852-5p|miR-6883-5p|miR-92a-2-5p…		13.7205	13.6953	13.6555	13.4419	13.5266	13.6494	13.6661	13.5894	13.5154	13.8204	13.7199	13.5588	13.7177	13.5384
#N/A			#N/A			#N/A				#N/A			#N/A			#N/A			#N/A				#N/A			546	A_24_P186944		(NA)							13.9518	13.7741	13.5812	13.5005	13.5726	13.8044	13.7092	13.803	13.7411	13.8348	13.7572	13.8431	14.1104	13.7679
#N/A			#N/A			#N/A				#N/A			#N/A			#N/A			#N/A				#N/A			547	A_19_P00806882		(NA)							13.636	13.501	13.9212	14.0768	13.8396	14.0564	13.8438	13.6979	13.9589	14.0768	14.0995	14.0777	13.6848	13.9569
#N/A			#N/A			#N/A				#N/A			#N/A			#N/A			#N/A				#N/A			548	PHLDA2	pleckstrin homology-like domain, family A, member 2	protein coding	ENSG00000181649	7262		GO:0005515|GO:0006915	miR-129-5p|miR-193a-3p|miR-193b-3p|miR-3163|miR-3190-5p|miR-3195|miR-376c-3p|miR-4492|miR-499a-5p|miR-548aw|miR-548b-3p|miR-762		13.543	13.7151	13.9619	13.3703	13.608	13.4926	13.6457	13.6823	13.7797	13.9758	13.6	13.3889	13.545	13.64
#N/A			#N/A			#N/A				#N/A			#N/A			#N/A			#N/A				#N/A			549	RN7SL1	RNA, 7SL, cytoplasmic 1	other ncRNA	ENSG00000276168						13.1123	12.5873	13.9614	13.3782	13.7318	13.4407	13.6093	13.4548	13.6871	13.66	14.1699	14.0176	13.0096	13.3684
#N/A			#N/A			#N/A				#N/A			GLIS2(1131)		GLIS2(1396)	#N/A			#N/A				#N/A			550	SLC12A7	solute carrier family 12 (potassium/chloride transporter), member 7	protein coding	ENSG00000113504	10723	04966	GO:0005886|GO:0006811|GO:0008519|GO:0019901|GO:0032991|GO:0140157	miR-1199-5p|miR-1233-3p|miR-1275|miR-1291|miR-130a-3p|miR-130b-3p|miR-134-3p|miR-19a-3p|miR-19b-3p|miR-211-3p|miR-2467-3p|miR-301a-3p|miR-301b-3p|miR-3064-3p|miR-3666|miR-3929|miR-4267|miR-4292|miR-4295|miR-4319|miR-4419b|miR-4459|miR-4478|miR-4492|miR-4505|miR-4529-5p|miR-454-3p|miR-4685-5p|miR-4692|miR-485-5p|miR-5088-5p|miR-519a-3p|miR-519b-3p|miR-519c-3p|miR-5787|miR-637|miR-651-3p|miR-6512-3…		13.3019	13.3566	13.3184	13.5735	13.8967	13.512	13.6629	13.4351	13.3774	13.6189	13.871	14.1647	13.255	13.6441
#N/A			#N/A			#N/A				#N/A			#N/A			#N/A			#N/A				#N/A			551	TALDO1	transaldolase 1	protein coding	ENSG00000177156	6888	00030|01100|01200|01230	GO:0005515|GO:0005737|GO:0005829|GO:0005975|GO:0005999|GO:0006098|GO:0035722	miR-2115-3p	CLIC1	13.7017	13.8434	13.7905	13.782	13.7826	13.8231	13.9254	13.7449	13.711	13.6918	13.6551	13.6974	13.7702	13.9125
#N/A			#N/A			#N/A				#N/A			#N/A			#N/A			#N/A				#N/A			552	A_32_P125549		(NA)							13.436	13.5241	13.9549	14.1701	13.9908	13.9611	13.8286	13.5948	13.9138	13.9285	14.0019	14.0725	13.4588	13.8269
#N/A			#N/A			#N/A				#N/A			#N/A			#N/A			#N/A				#N/A			553	RPS7P5	ribosomal protein S7 pseudogene 5	pseudogene							13.8945	13.6631	13.7915	13.7556	13.3475	13.6573	13.6966	13.7538	13.6088	13.8475	13.8237	13.8296	13.4857	13.4911
#N/A			#N/A			#N/A				#N/A			#N/A			#N/A			#N/A				#N/A			554	VPS9D1	VPS9 domain containing 1	protein coding	ENSG00000075399	9605		GO:0005215|GO:0005515|GO:0015986|GO:0042802	miR-1207-5p|miR-129-5p|miR-1294|miR-1587|miR-1915-3p|miR-2278|miR-2467-5p|miR-3620-5p|miR-4306|miR-4447|miR-4472|miR-4710|miR-4763-3p|miR-486-3p|miR-507|miR-557|miR-6501-3p|miR-6721-5p|miR-6764-5p|miR-6801-5p|miR-6829-5p|miR-8085|miR-939-3p		13.6177	13.7338	13.7426	14.0481	14.2371	14.1327	14.0258	13.9147	14.0461	14.0025	13.9956	14.0064	13.2835	13.93
#N/A			#N/A			#N/A				#N/A			#N/A			#N/A			#N/A				#N/A			555	TMEM88B	transmembrane protein 88B	protein coding	ENSG00000205116	643965					13.5744	13.8007	13.8295	14.2538	14.1501	14.0416	13.9553	13.8985	13.9592	13.9528	13.873	13.8249	13.2276	13.8506
#N/A			#N/A			#N/A				#N/A			#N/A			#N/A			#N/A				#N/A			556	EIF4A1	eukaryotic translation initiation factor 4A1	protein coding	ENSG00000161960	1973	03013	GO:0000339|GO:0003725|GO:0003729|GO:0004386|GO:0005515|GO:0005737|GO:0005829|GO:0006413|GO:0008135|GO:0016281	let-7a-3p|let-7b-3p|let-7f-1-3p|miR-1248|miR-1284|miR-133a-3p|miR-133b|miR-188-5p|miR-219b-5p|miR-30c-1-3p|miR-30c-2-3p|miR-3140-5p|miR-3152-5p|miR-3609|miR-361-3p|miR-3691-3p|miR-371b-5p|miR-373-5p|miR-4495|miR-4516|miR-4729|miR-485-5p|miR-5010-3p|miR-5093|miR-5187-3p|miR-548ah-5p|miR-548au-3p|miR-548az-5p|miR-548t-5p|miR-5584-5p|miR-566|miR-616-5p|miR-623|miR-6720-3p|miR-6734-3p|miR-6788-5p|miR…		13.8099	13.9807	13.7415	13.5321	13.579	13.6296	13.6062	13.4037	13.548	13.7467	13.6748	13.5826	14.0802	13.484
#N/A			#N/A			#N/A				#N/A			#N/A			#N/A			#N/A				#N/A			557	RANGAP1	Ran GTPase activating protein 1	protein coding	ENSG00000100401	5905	03013	GO:0003723|GO:0005096|GO:0005515|GO:0005635|GO:0005643|GO:0005737|GO:0005829|GO:0008536|GO:0016235|GO:0016925|GO:0031965|GO:0043231|GO:0046826|GO:0048471|GO:0090630	miR-1193|miR-1207-5p|miR-1227-5p|miR-148a-3p|miR-148b-3p|miR-152-3p|miR-181a-5p|miR-181b-5p|miR-181c-5p|miR-181d-5p|miR-1913|miR-2355-3p|miR-3177-5p|miR-324-3p|miR-3689d|miR-3918|miR-4262|miR-4267|miR-4286|miR-4441|miR-4443|miR-4447|miR-4472|miR-4476|miR-4478|miR-4492|miR-4530|miR-4640-5p|miR-4660|miR-4690-3p|miR-4726-5p|miR-4758-3p|miR-4763-3p|miR-486-3p|miR-5003-5p|miR-552-5p|miR-5685|miR-5696|…	AKT2|ANAPC5|APTX|ASH1L|ATAD3B|BUB3|CNOT4|COPA|DDB1|DDX19A|DEDD|DHX35|ELAVL1|FKBP4|FOXK2|FUS|GTF2F1|GTF3C2|HDGF|HSF1|ING1|KLHDC1|MAZ|MCM4|MRPS12|MTA1|NLE1|NOLC1|NONO|PA2G4|PATZ1|PDCD11|PES1|POLDIP3|POLR2E|PPP2R1B|PRPF40A|PRPF4|PSMD3|PTBP1|RBM14|RBM42|RELA|RRP9|RXRB|SFRS9|SMARCA4|SMARCC1|SMARCD1|SMG7|SREBF2|SSRP1|STIP1|TCF3|TFDP1|TRAF4|TRIM27|TRIM28|TTC26|UACA|VARS|WDR18|WDR1|WDR6|WDR77|WHSC1|XPNPE…	13.599	13.5376	13.3776	13.3989	13.6196	13.5974	13.6506	13.5607	13.4934	13.2091	13.2956	13.4509	13.5204	13.5383
#N/A			#N/A			#N/A				#N/A			#N/A			#N/A			#N/A				#N/A			558	KRTCAP2	keratinocyte associated protein 2	protein coding	ENSG00000163463	200185		GO:0006487|GO:0008047|GO:0008250|GO:0042543			13.8526	13.8291	13.554	13.5344	13.8047	13.8695	14.0855	13.8806	13.8527	13.4177	13.5438	13.6501	13.7274	13.8637
#N/A			#N/A			#N/A				#N/A			#N/A			#N/A			#N/A				#N/A			559	HMG20B	high mobility group 20B	protein coding	ENSG00000064961	10362		GO:0005515|GO:0005654|GO:0007596|GO:0016604	miR-185-3p|miR-328-5p|miR-3943|miR-4492|miR-4498|miR-4505|miR-4651|miR-4731-5p|miR-4761-5p|miR-5001-5p|miR-5586-5p|miR-5787|miR-608|miR-637|miR-6507-3p|miR-6751-5p|miR-6756-5p|miR-6757-5p|miR-6766-5p|miR-6798-5p|miR-6803-5p|miR-6885-5p|miR-7110-5p|miR-7155-5p|miR-762|miR-874-5p	ARPC1A|NONO	13.6497	13.714	13.4824	13.4244	13.6161	13.6389	13.7517	13.6007	13.5251	13.6489	13.6242	13.7132	13.6116	13.7353
#N/A			#N/A			#N/A				#N/A			#N/A			#N/A			#N/A				#N/A			560	FSCN1	fascin actin-bundling protein 1	protein coding	ENSG00000075618	6624	05206	GO:0001725|GO:0001726|GO:0002102|GO:0003779|GO:0005515|GO:0005737|GO:0005829|GO:0005856|GO:0005902|GO:0005911|GO:0007043|GO:0008144|GO:0010592|GO:0015629|GO:0016477|GO:0019221|GO:0030027|GO:0030035|GO:0030036|GO:0030046|GO:0030175|GO:0030426|GO:0031253|GO:0032534|GO:0032956|GO:0035089|GO:0044393|GO:0048870|GO:0051015|GO:0051017|GO:0051491|GO:0071437|GO:0071803|GO:0090091	miR-127-5p|miR-1281|miR-145-5p|miR-149-3p|miR-185-3p|miR-1909-3p|miR-1912|miR-200b-3p|miR-200c-3p|miR-2115-5p|miR-24-3p|miR-25-5p|miR-328-5p|miR-3613-3p|miR-3663-3p|miR-429|miR-4441|miR-4447|miR-4472|miR-4492|miR-4505|miR-4682|miR-4708-5p|miR-4728-5p|miR-4755-3p|miR-488-3p|miR-500b-3p|miR-5195-3p|miR-5787|miR-6510-5p|miR-6722-3p|miR-6785-5p|miR-6801-5p|miR-6825-5p|miR-6829-5p|miR-6883-5p|miR-7108…		13.5979	13.8023	13.8362	13.7607	13.861	13.8467	13.9466	13.7996	13.8628	13.9027	13.6389	13.8272	13.4517	13.8931
#N/A			#N/A			#N/A				#N/A			#N/A			#N/A			#N/A				#N/A			561	A_33_P3270966		(NA)							13.8637	13.7721	13.9856	13.8215	13.8377	13.9338	13.8494	13.764	13.9535	13.8768	13.5855	13.9302	13.7975	13.5385
#N/A			#N/A			#N/A				#N/A			#N/A			#N/A			#N/A				#N/A			562	PTMS	parathymosin	protein coding	ENSG00000159335	5763		GO:0005634|GO:0006260	let-7a-3p|let-7b-3p|let-7f-1-3p|miR-1231|miR-149-3p|miR-3150a-3p|miR-3175|miR-3652|miR-4419a|miR-4430|miR-4441|miR-4505|miR-4510|miR-4514|miR-4534|miR-4640-5p|miR-4667-5p|miR-4692|miR-4726-5p|miR-4728-5p|miR-4731-5p|miR-485-5p|miR-486-3p|miR-5093|miR-516b-5p|miR-5787|miR-6081|miR-6087|miR-6127|miR-6129|miR-6130|miR-6132|miR-6133|miR-6499-3p|miR-6721-5p|miR-6760-5p|miR-6763-5p|miR-6785-5p|miR-6804…		13.6631	14.134	14.056	14.3013	13.8946	13.9979	14.0592	13.9202	13.9595	13.8224	13.9942	13.4081	13.574	13.7066
#N/A			#N/A			#N/A				#N/A			#N/A			#N/A			#N/A				#N/A			563	YIF1A	Yip1 interacting factor homolog A (S. cerevisiae)	protein coding	ENSG00000174851	10897		GO:0005515|GO:0005789|GO:0005793|GO:0036498		DARS2|DDX19B|HEATR2|KLHL24|MRPS12|ZNF593	13.6677	13.5094	13.0739	13.2656	13.76	13.9228	13.8474	13.6974	13.6311	13.4102	13.5451	13.9222	13.8721	13.779
#N/A			#N/A			#N/A				#N/A			#N/A			#N/A			#N/A				#N/A			564	ATAD3B	ATPase family, AAA domain containing 3B	protein coding	ENSG00000160072	83858		GO:0005739|GO:0005886|GO:0030667|GO:0043312|GO:0101003	miR-1304-5p|miR-3194-3p|miR-365a-5p|miR-365b-5p|miR-4713-5p|miR-4763-5p|miR-6721-5p	APEX2|ATAD3A|BOP1|CXXC1|DDX11|DDX56|DHX37|ELAVL1|ELF2|FBXL19|GTF2F1|HDGF|HMGA1|MAZ|MCM4|MCM7|MRPS12|NLE1|NOC4L|NOLC1|PA2G4|PDCD11|PES1|POLR2E|PRPF4|RANBP1|RFC5|RRP12|RRP9|RTEL1|RUVBL2|SFRS9|SIVA1|SMARCA4|SNRPA|SSRP1|TBL3|TCF3|TFDP1|TRAF4|TRMT1|U2AF2|VARS|WDR18|WDR77|WDR79|WHSC1|ZDHHC17|ZNF593|ZNF598	13.4633	13.6362	13.7462	13.3423	13.5222	13.6664	13.5261	13.4802	13.4169	13.6149	13.182	13.4093	13.5897	13.4328
#N/A			#N/A			#N/A				#N/A			#N/A			#N/A			#N/A				#N/A			565	SREBF1	sterol regulatory element binding transcription factor 1	protein coding	ENSG00000072310	6720	04152|04910|04931|04932	GO:0000139|GO:0000977|GO:0003677|GO:0003700|GO:0004879|GO:0005515|GO:0005634|GO:0005635|GO:0005654|GO:0005737|GO:0005789|GO:0005829|GO:0006357|GO:0006629|GO:0007623|GO:0008610|GO:0009267|GO:0010867|GO:0031647|GO:0032810|GO:0032933|GO:0045540|GO:0045944|GO:1903146|GO:1903214|GO:1990837	miR-1184|miR-1275|miR-1295b-5p|miR-132-3p|miR-142-5p|miR-149-3p|miR-153-5p|miR-1912|miR-212-3p|miR-328-5p|miR-4443|miR-4459|miR-4492|miR-450b-5p|miR-492|miR-532-3p|miR-548aj-5p|miR-548f-5p|miR-548g-5p|miR-548x-5p|miR-5590-3p|miR-561-3p|miR-6885-5p|miR-7156-3p|miR-762|miR-892c-5p		13.7607	13.624	13.4336	13.9599	14.1493	13.4888	13.8332	13.6753	13.7516	13.6632	14.2809	14.0877	13.6515	13.716
#N/A			#N/A			#N/A				#N/A			#N/A			#N/A			#N/A				#N/A			566	A_24_P928604		(NA)							13.9087	13.9967	13.6382	13.6637	13.7249	13.7248	13.7932	13.8314	13.7589	13.6372	13.6186	13.6531	13.647	13.54
#N/A			#N/A			#N/A				#N/A			#N/A			#N/A			#N/A				#N/A			567	NPM1	nucleophosmin (nucleolar phosphoprotein B23, numatrin)	protein coding	ENSG00000181163	4869		GO:0001046|GO:0003713|GO:0003723|GO:0004860|GO:0005515|GO:0005634|GO:0005654|GO:0005730|GO:0005737|GO:0005813|GO:0005829|GO:0006281|GO:0006334|GO:0006357|GO:0006886|GO:0006913|GO:0007098|GO:0007569|GO:0008104|GO:0008134|GO:0008284|GO:0008285|GO:0010826|GO:0019901|GO:0030957|GO:0031616|GO:0032071|GO:0032991|GO:0032993|GO:0033613|GO:0034080|GO:0034644|GO:0042255|GO:0042393|GO:0042803|GO:0043023|GO:…	miR-105-5p|miR-125b-2-3p|miR-2115-3p|miR-27a-5p|miR-4293|miR-4316|miR-646|miR-6750-5p|miR-6822-5p|miR-6888-5p|miR-7853-5p	ANAPC1|APEX2|BUB3|C20orf194|C8orf76|CCNB2|CCNC|CSTF2|DDX10|DDX11|DDX18|DDX46|DDX55|DUSP12|ECT2|EIF2S1|EIF4A3|FBXL7|FBXO5|GPR155|GTF2E2|HEATR1|HMG4L|HNRPF|ISG20L2|LIG1|MCM3|MCM5|MCM7|MKI67IP|MSH2|MYBL2|MYC|NCL|NLE1|NOC4L|NONO|PABPC1|PABPC3|POLD1|PRPF4|PWP1|QKI|RANBP1|RBM8A|RECQL4|RFC5|RNASEH2A|RUVBL2|SCYE1|SFRS3|SFRS7|SFRS9|SMARCC1|SMARCE1|SNRPA|SRP72|SSRP1|SUPT16H|TCEA1|TMEM68|TRMT1|UTP18|WDR4|WD…	13.3163	13.3213	13.7868	13.7991	13.6218	13.7105	13.6933	13.494	13.8178	13.8118	13.6708	13.6207	13.431	13.4682
#N/A			#N/A			#N/A				#N/A			#N/A			#N/A			#N/A				#N/A			568	YWHAG	tyrosine 3-monooxygenase/tryptophan 5-monooxygenase activation protein, gamma	protein coding	ENSG00000170027	7532	04110|04114|04151|04390|05160|05203	GO:0000086|GO:0005080|GO:0005159|GO:0005515|GO:0005829|GO:0010389|GO:0042802|GO:0045664|GO:0048167|GO:0061024|GO:0097711|GO:1900740	miR-1226-5p|miR-1236-3p|miR-1288-5p|miR-130a-5p|miR-139-5p|miR-140-3p|miR-141-3p|miR-144-3p|miR-146a-3p|miR-1537-5p|miR-155-3p|miR-17-3p|miR-181a-5p|miR-181b-2-3p|miR-181b-3p|miR-181b-5p|miR-181c-5p|miR-181d-5p|miR-182-5p|miR-185-5p|miR-199a-3p|miR-199b-3p|miR-200a-3p|miR-200b-3p|miR-200c-3p|miR-2053|miR-2054|miR-21-3p|miR-2110|miR-217|miR-221-3p|miR-222-3p|miR-23a-3p|miR-23b-3p|miR-23c|miR-3125|…		13.3634	13.4219	13.3743	13.4944	13.3306	13.6864	13.4793	13.5508	13.3935	13.6853	13.5966	13.5821	13.8833	13.7409
#N/A			#N/A			#N/A				#N/A			#N/A			#N/A			#N/A				#N/A			569	NCLN	nicalin	protein coding	ENSG00000125912	56926		GO:0005515|GO:0005789|GO:0032991|GO:0043254|GO:0050821|GO:0061635	miR-1205|miR-1225-3p|miR-1306-5p|miR-135a-5p|miR-135b-5p|miR-137|miR-1909-3p|miR-1915-3p|miR-22-3p|miR-3179|miR-3202|miR-382-3p|miR-3918|miR-4270|miR-4279|miR-4283|miR-4293|miR-4318|miR-4419a|miR-4436b-3p|miR-4441|miR-4476|miR-4492|miR-4505|miR-4516|miR-4632-5p|miR-4640-5p|miR-4685-5p|miR-4691-5p|miR-4755-3p|miR-5787|miR-6081|miR-637|miR-6721-5p|miR-6722-3p|miR-6735-5p|miR-6754-5p|miR-6760-5p|miR…	AFG3L1|C14orf106|MYCN|NPAS4	13.3507	13.7242	13.764	13.3428	13.5971	13.3103	13.4207	13.3399	13.5084	13.6231	13.1167	13.5713	13.1512	13.1132
#N/A			#N/A			#N/A				#N/A			#N/A			TFEB(1643)		TFEB(2175)	#N/A				#N/A			570	COL5A1	collagen, type V, alpha 1	protein coding	ENSG00000130635	1289	04974	GO:0005515|GO:0005576|GO:0005588|GO:0005788|GO:0007155|GO:0008201|GO:0016477|GO:0030198|GO:0030199|GO:0032964|GO:0035313|GO:0043394|GO:0043588|GO:0045112|GO:0048407|GO:0048592|GO:0062023|GO:0097435|GO:1903225	miR-1202|miR-124-3p|miR-1343-3p|miR-149-3p|miR-1537-3p|miR-212-5p|miR-29a-3p|miR-29b-3p|miR-29c-3p|miR-3125|miR-3148|miR-3175|miR-3612|miR-3653-3p|miR-3678-5p|miR-377-5p|miR-3916|miR-3972|miR-4261|miR-4318|miR-4435|miR-4441|miR-4446-5p|miR-4447|miR-449b-3p|miR-4516|miR-4666a-3p|miR-4667-5p|miR-4685-5p|miR-4699-3p|miR-4700-5p|miR-4709-3p|miR-4728-5p|miR-4731-3p|miR-4734|miR-4755-3p|miR-4757-5p|miR…	COL12A1|COL6A1	13.7073	14.0415	13.7251	13.848	14.1676	13.4174	13.82	13.7261	13.8256	13.8424	13.8832	14.1188	13.2952	13.6213
#N/A			#N/A			#N/A				#N/A			#N/A			#N/A			#N/A				#N/A			571	TMEM259	transmembrane protein 259	protein coding	ENSG00000182087	91304			let-7a-3p|let-7b-3p|let-7f-1-3p|miR-3121-3p|miR-3663-3p|miR-421|miR-98-3p		13.2724	13.3102	13.5862	13.4751	13.6273	13.3416	13.5428	13.3905	13.4481	13.6979	13.6446	13.5938	13.3605	13.322
#N/A			#N/A			#N/A				#N/A			#N/A			#N/A			#N/A				#N/A			572	RPL23AP7	ribosomal protein L23a pseudogene 7	pseudogene	ENSG00000240356						13.7096	13.6783	13.8156	13.75	13.8117	13.7272	13.8173	13.7728	13.9761	13.725	13.766	13.6335	13.7804	13.8211
#N/A			#N/A			#N/A				#N/A			#N/A			#N/A			#N/A				#N/A			573	FDPS	farnesyl diphosphate synthase	protein coding	ENSG00000160752	2224	00900|01100|05164|05166	GO:0005515|GO:0005654|GO:0005829|GO:0006695|GO:0045540		PRICKLE4|SFRS9|SSBP1	13.7506	13.8373	13.5207	13.899	13.7389	13.8335	13.8894	13.8078	13.7052	13.5974	13.7793	13.8755	13.6709	13.8292
#N/A			#N/A			#N/A				#N/A			#N/A			#N/A			#N/A				#N/A			574	Hs.535192		(NA)							13.8376	13.7756	13.898	13.861	13.6769	13.7259	13.6249	13.6916	13.9159	13.7041	13.5544	13.4089	12.5639	13.7737
#N/A			#N/A			#N/A				#N/A			#N/A			#N/A			#N/A				#N/A			575	HACD3	3-hydroxyacyl-CoA dehydratase 3	protein coding	ENSG00000074696	51495	00062|01040|01100|01212	GO:0005096|GO:0005515|GO:0005783|GO:0007257|GO:0007264|GO:0018812|GO:0019899|GO:0030497|GO:0031965|GO:0042761|GO:0045070|GO:0046726	miR-1-3p|miR-125b-2-3p|miR-1273h-3p|miR-1304-3p|miR-1324|miR-135b-3p|miR-206|miR-2110|miR-2115-3p|miR-216a-5p|miR-2276-3p|miR-302e|miR-3120-3p|miR-3125|miR-3143|miR-3158-5p|miR-33a-3p|miR-34b-3p|miR-361-3p|miR-3650|miR-3679-3p|miR-3916|miR-3934-5p|miR-4251|miR-4276|miR-4277|miR-4286|miR-4307|miR-4418|miR-4437|miR-4499|miR-4535|miR-4663|miR-4667-5p|miR-4674|miR-4694-3p|miR-4700-5p|miR-4722-5p|miR-…		13.405	13.2577	13.2746	13.1872	13.3137	12.9606	13.1536	13.2438	13.2019	13.3748	13.3832	13.4794	12.9707	13.216
#N/A			#N/A			#N/A				#N/A			#N/A			#N/A			#N/A				#N/A			576	PRDX6	peroxiredoxin 6	protein coding	ENSG00000117592	9588	01100	GO:0004602|GO:0005515|GO:0005576|GO:0005634|GO:0005737|GO:0005829|GO:0006979|GO:0031625|GO:0034599|GO:0035578|GO:0042802|GO:0043312|GO:0046475|GO:0047499|GO:0048026|GO:0048471|GO:0098869	miR-124-3p|miR-1250-3p|miR-1273g-3p|miR-186-5p|miR-2276-3p|miR-3679-3p|miR-3714|miR-4328|miR-4476|miR-4494|miR-4534|miR-4679|miR-4733-3p|miR-4764-5p|miR-506-3p|miR-512-3p|miR-513c-5p|miR-514b-5p|miR-518a-3p|miR-518b|miR-518c-3p|miR-518d-3p|miR-518f-3p|miR-548p|miR-5582-5p|miR-5696|miR-605-3p|miR-6126|miR-642b-5p|miR-6508-5p|miR-6515-3p|miR-6827-5p|miR-6876-5p|miR-7974|miR-8067|miR-8075		13.6966	13.5431	13.7113	13.524	13.6583	13.682	13.6431	13.6833	13.6996	13.7068	13.6692	13.5946	13.8234	13.7346
#N/A			#N/A			#N/A				#N/A			#N/A			#N/A			#N/A				#N/A			577	MCM3	minichromosome maintenance complex component 3	protein coding					miR-1208|miR-147a|miR-186-3p|miR-2681-5p|miR-302a-3p|miR-302b-3p|miR-302c-3p|miR-302d-3p|miR-302e|miR-3120-3p|miR-3141|miR-372-3p|miR-373-3p|miR-4270|miR-4272|miR-4441|miR-4531|miR-4782-5p|miR-520a-3p|miR-520b|miR-520c-3p|miR-520d-3p|miR-520e|miR-5706|miR-6754-5p|miR-6756-5p|miR-6766-5p|miR-6839-3p|miR-6866-5p|miR-6880-3p	APEX1|CCNB2|CDC6|CLIP1|CPEB2|DTL|EXO1|HELLS|HMGB3|ILF3|MCM2|MCM4|MCM5|MCM6|MCM7|MSH2|MYBL2|NASP|NAT10|NCAPD2|NCAPD3|NCL|NLE1|NONO|POLD1|RAD54L|RANBP1|RBBP4|RECQL4|RFC5|RNASEH2A|RPA3|RUVBL1|RUVBL2|SF3B3|SFRS9|SMARCA4|SMARCC1|SNRPA|SNRPB2|SSRP1|SUPT16H|TCF19|TRIM28|XRCC5	13.5785	13.7002	13.6161	13.8506	13.5897	13.5444	13.5687	13.5629	13.5656	13.5706	13.6731	13.4708	13.5424	13.6651
#N/A			#N/A			#N/A				#N/A			#N/A			#N/A			#N/A				#N/A			578	RPS27L	ribosomal protein S27-like	protein coding	ENSG00000185088	51065	03010	GO:0005515|GO:0005634|GO:0006919|GO:0006978|GO:0008494|GO:0008656|GO:0031571|GO:0042771|GO:0045727	miR-1273h-5p|miR-148b-5p|miR-190a-3p|miR-30b-3p|miR-3160-5p|miR-3613-3p|miR-3689a-3p|miR-3689b-3p|miR-3689c|miR-371b-5p|miR-372-5p|miR-373-5p|miR-4535|miR-4677-3p|miR-4719|miR-4755-3p|miR-5011-5p|miR-548a-3p|miR-548aa|miR-548ap-3p|miR-548ar-3p|miR-548az-3p|miR-548e-3p|miR-548f-3p|miR-548t-3p|miR-590-3p|miR-6124|miR-616-5p|miR-6730-3p|miR-6779-5p|miR-6780a-5p|miR-6888-5p|miR-7110-3p|miR-7155-5p|mi…		13.6667	13.37	13.7388	13.617	13.5626	13.6753	13.6312	13.5337	13.4575	13.713	13.8163	13.62	13.9538	13.7942
#N/A			#N/A			#N/A				#N/A			#N/A			#N/A			#N/A				#N/A			579	CCT8	chaperonin containing TCP1, subunit 8 (theta)	protein coding	ENSG00000156261	10694		GO:0005515|GO:0005576|GO:0005654|GO:0005737|GO:0005813|GO:0005829|GO:0005832|GO:0005874|GO:0006457|GO:0016887|GO:0032212|GO:0034774|GO:0035578|GO:0043312|GO:0045111|GO:0050821|GO:1904813|GO:1904851	miR-1283|miR-139-5p|miR-4428|miR-4645-3p|miR-570-3p|miR-6512-3p|miR-6720-5p|miR-7856-5p|miR-802	ANAPC1|ANKRD15|EEF1E1|EIF3M|EPRS|MRPS17|POLE3|TTC27|WDSOF1	13.5062	13.5835	13.4699	13.4613	13.3501	13.5117	13.4915	13.4866	13.3366	13.1818	13.3008	13.2355	13.6344	13.181
#N/A			#N/A			#N/A				#N/A			#N/A			#N/A			#N/A				#N/A			580	GNB2L1	guanine nucleotide binding protein (G protein), beta polypeptide 2-like 1	protein coding	ENSG00000204628	10399	05162	GO:0001891|GO:0001934|GO:0005080|GO:0005515|GO:0005634|GO:0005654|GO:0005737|GO:0005739|GO:0005829|GO:0006919|GO:0008200|GO:0008656|GO:0010629|GO:0010803|GO:0015935|GO:0016567|GO:0017148|GO:0019899|GO:0019903|GO:0030178|GO:0030292|GO:0030308|GO:0030332|GO:0030335|GO:0030425|GO:0030496|GO:0030971|GO:0031334|GO:0032091|GO:0032436|GO:0032880|GO:0033137|GO:0035591|GO:0042169|GO:0042803|GO:0042998|GO:…		NONO|SSRP1|TRIM28	13.7435	13.9314	13.7238	13.553	13.5163	13.7482	13.764	13.7627	13.6817	13.5793	13.4266	13.3533	13.6667	13.403
#N/A			#N/A			#N/A				#N/A			#N/A			#N/A			#N/A				#N/A			581	PSMB6	proteasome (prosome, macropain) subunit, beta type, 6	protein coding	ENSG00000142507	5694	03050	GO:0000165|GO:0000209|GO:0000502|GO:0002223|GO:0002479|GO:0005515|GO:0005654|GO:0005829|GO:0005839|GO:0006521|GO:0010972|GO:0016579|GO:0019774|GO:0031145|GO:0031146|GO:0033209|GO:0038061|GO:0038095|GO:0043161|GO:0043488|GO:0043687|GO:0050852|GO:0055085|GO:0060071|GO:0061418|GO:0070498|GO:0090090|GO:0090263|GO:1901990|GO:1902036		MRPL24	13.6221	13.623	13.5036	12.7438	13.5275	13.6318	13.5258	13.6554	13.5426	13.5287	12.8165	13.5832	13.8375	13.6389
#N/A			#N/A			#N/A				#N/A			#N/A			#N/A			#N/A				#N/A			582	IFITM2	interferon induced transmembrane protein 2	protein coding	ENSG00000185201	10581		GO:0005886|GO:0006955|GO:0009615|GO:0032991|GO:0034341|GO:0035455|GO:0035456|GO:0045071|GO:0046597|GO:0060337	miR-1185-5p|miR-3065-3p|miR-3674|miR-3679-5p		13.7031	14.3611	13.8793	13.9974	14.0277	13.8511	13.9237	13.8496	14.0329	13.5927	13.4946	13.7255	13.4855	13.7895
#N/A			#N/A			#N/A				#N/A			#N/A			#N/A			#N/A				#N/A			583	NPIPB5	nuclear pore complex interacting protein family, member B5	protein coding	ENSG00000243716	100132247		GO:0005654	miR-122-5p|miR-3934-3p|miR-6739-3p		13.4233	13.2797	13.8015	13.7746	13.5061	13.4558	13.4668	13.0038	13.3107	13.7275	13.7375	13.6881	13.1763	13.4041
#N/A			#N/A			#N/A				#N/A			#N/A			#N/A			#N/A				#N/A			584	ILF2	interleukin enhancer binding factor 2	protein coding	ENSG00000143621	3608		GO:0003677|GO:0003725|GO:0005515|GO:0005576|GO:0005634|GO:0005654|GO:0005730|GO:0035580|GO:0043312|GO:0045893|GO:1904724|GO:1904813|GO:1990904	miR-1233-3p|miR-1250-3p|miR-1270|miR-1305|miR-3065-5p|miR-30a-3p|miR-30d-3p|miR-30e-3p|miR-3120-3p|miR-370-5p|miR-3973|miR-421|miR-4433a-3p|miR-4463|miR-454-5p|miR-4690-5p|miR-4774-5p|miR-514a-5p|miR-5680|miR-571|miR-620|miR-656-5p|miR-6764-3p|miR-6773-3p|miR-6824-3p|miR-7159-5p|miR-8065|miR-8076	ABT1|ANAPC1|APEX1|BUB3|C8orf76|CCNB1|CCNB2|CSTF1|EEF1E1|EIF2S1|EIF4A3|ELAVL1|EXO1|FBXO5|H2AFZ|HEATR1|HNRPAB|HNRPM|KLHDC5|KPNA2|MCM2|MCM4|MCM7|MYBL2|NCAPD3|NLE1|PNO1|PWP2|RAE1|RANBP1|RANBP5|RBBP7|RBM12|RBM8A|RECQL4|RFC2|RFC5|RNASEH2A|RUVBL1|SF3B3|SFRS10|SFRS3|SFRS7|SFRS9|SMARCC1|SNRPA|SNRPB2|SRP72|SSRP1|SYNCRIP|TMEM68|TREX1|TRIM27|TRMT1|UTP18|WDR18|WDR5|WDR61|WDR74|WDSOF1|XRCC5|XRCC6|ZNF473|ZNRD1	14.0114	13.922	13.7634	13.835	13.817	13.7432	13.7631	13.9385	13.7423	13.6617	13.8051	13.5595	14.0563	13.9246
#N/A			#N/A			#N/A				#N/A			#N/A			#N/A			#N/A				#N/A			585	S100A11	S100 calcium binding protein A11	protein coding	ENSG00000163191	6282		GO:0001726|GO:0005515|GO:0005576|GO:0005634|GO:0005737|GO:0007165|GO:0008156|GO:0008285|GO:0014911|GO:0034774|GO:0042803|GO:0043312|GO:0044548|GO:0048306	miR-1227-5p|miR-2861|miR-3652|miR-4430|miR-4533|miR-6134|miR-6756-5p|miR-6766-5p	PHF10	13.8221	14.2742	14.075	14.0598	14.0342	13.8308	13.9872	13.9284	13.8424	13.5882	13.4039	13.3243	13.6156	13.639
#N/A			#N/A			#N/A				#N/A			#N/A			TFEB(1643)		TFEB(2175)	#N/A				#N/A			586	S100A10	S100 calcium binding protein A10	protein coding	ENSG00000197747	6281	05132	GO:0001765|GO:0005515|GO:0006900|GO:0042803|GO:0043547|GO:0044325|GO:0051496|GO:0051894|GO:0072659|GO:1900026|GO:1990665	miR-10b-3p|miR-1226-5p|miR-1275|miR-1302|miR-3151-5p|miR-3616-3p|miR-4441|miR-4686|miR-486-3p|miR-6728-3p|miR-6828-3p|miR-6868-3p|miR-767-3p	ENOX2|FBXL18|FOXK1|LMX1A|ZNF566	13.7072	13.731	13.2871	13.38	13.6417	13.1708	13.4542	13.6054	13.7077	13.5892	13.6645	13.8059	13.6109	13.6667
#N/A			#N/A			#N/A				#N/A			#N/A			#N/A			#N/A				#N/A			587	MAGEA2B	melanoma antigen family A2B	protein coding	ENSG00000183305	266740		GO:0000122|GO:0005515|GO:0005634|GO:0016605|GO:0031625|GO:0033234|GO:0042826|GO:0044257|GO:0051443|GO:0070491|GO:0072331|GO:0090398|GO:1901984	miR-1227-5p|miR-1273g-3p|miR-151a-3p|miR-202-3p|miR-31-5p|miR-383-3p|miR-4261|miR-4499|miR-466|miR-4694-3p|miR-4775|miR-5195-5p|miR-6515-3p|miR-7162-3p|miR-96-3p		13.5392	13.5489	13.468	13.2631	13.2525	13.4477	13.4058	13.5376	13.4327	13.453	13.1728	13.3695	13.5003	13.1847
#N/A			#N/A			#N/A				#N/A			#N/A			#N/A			#N/A				#N/A			588	NDUFB3	NADH dehydrogenase (ubiquinone) 1 beta subcomplex, 3, 12kDa	protein coding	ENSG00000119013	4709	00190|01100|04714|04723|04932|05010|05012|05016	GO:0005743|GO:0005747|GO:0006120|GO:0032981	miR-4778-5p|miR-5192|miR-548v	NDUFS1	13.6892	13.4563	13.5125	13.1122	13.4622	13.6719	13.5605	13.6123	13.546	13.6138	13.3956	13.564	13.6948	13.8582
#N/A			#N/A			#N/A				#N/A			#N/A			#N/A			#N/A				#N/A			589	A_22_P00018860		(NA)							13.6843	13.7235	14.1445	14.129	14.3462	14.1005	14.1618	14.0429	14.2413	14.2102	14.1645	14.1683	13.5025	14.1452
#N/A			#N/A			#N/A				#N/A			#N/A			TFEB(1643)		TFEB(2175)	#N/A				#N/A			590	NBPF10	neuroblastoma breakpoint family, member 10	protein coding	ENSG00000271425	100132406					13.6638	13.4539	13.9216	13.8666	13.588	13.8721	13.7012	13.4444	13.4527	13.7077	13.7382	13.5809	13.1638	13.4277
#N/A			#N/A			#N/A				#N/A			#N/A			#N/A			#N/A				#N/A			591	KRT18	keratin 18, type I	protein coding	ENSG00000111057	3875	04915|05150	GO:0005515|GO:0005737|GO:0005815|GO:0005829|GO:0005882|GO:0009653|GO:0031424|GO:0034451|GO:0043000|GO:0043066|GO:0045095|GO:0045104|GO:0070268|GO:0097110		GRB7|KRT8	13.942	14.0796	13.4831	13.7519	13.7634	13.3298	13.4382	13.8716	13.9318	13.4422	13.6176	13.5799	13.3941	13.3002
#N/A			#N/A			#N/A				#N/A			#N/A			#N/A			#N/A				#N/A			592	Hs.611241		(NA)							13.7905	13.9192	13.5995	13.7698	13.7032	13.8198	13.8023	13.8922	13.7994	13.8103	13.7597	13.7849	13.4894	13.9715
#N/A			#N/A			#N/A				#N/A			#N/A			#N/A			#N/A				#N/A			593	DBI	diazepam binding inhibitor (GABA receptor modulator, acyl-CoA binding protein)	protein coding	ENSG00000155368	1622	03320	GO:0005788|GO:0006637|GO:0030156|GO:0032994|GO:0036042|GO:0036151|GO:0042802|GO:1903060|GO:1905920|GO:2001140	miR-1260a|miR-1260b|miR-3910|miR-3942-3p|miR-4792|miR-548ae-3p|miR-548ah-3p|miR-548aj-3p|miR-548am-3p|miR-548aq-3p|miR-548j-3p|miR-548x-3p|miR-651-5p|miR-6769a-3p|miR-6830-5p|miR-7-1-3p|miR-7-2-3p|miR-802		13.7193	13.6708	13.6492	13.8664	13.7161	13.4875	13.6219	13.6205	13.4773	13.6107	13.9082	13.7831	13.5335	13.8849
#N/A			#N/A			#N/A				#N/A			#N/A			#N/A			#N/A				#N/A			594	PPA1	pyrophosphatase (inorganic) 1	protein coding	ENSG00000180817	5464	00190	GO:0005737|GO:0005829|GO:0006418|GO:0071344	miR-1245b-3p|miR-1283|miR-3168|miR-543|miR-545-3p|miR-617|miR-922		13.5122	13.3738	13.4791	13.4145	13.4767	13.6502	13.4134	13.4837	13.5035	13.5625	13.4577	13.3252	13.8151	13.5592
#N/A			#N/A			#N/A				#N/A			#N/A			#N/A			#N/A				#N/A			595	Hs.523560		(NA)							13.6557	13.5002	13.7402	13.2238	13.4384	13.7889	13.746	13.6201	13.4178	13.5449	13.453	13.475	13.7731	13.3943
#N/A			#N/A			#N/A				#N/A			#N/A			#N/A			#N/A				#N/A			596	A_21_P0013877		(NA)							13.5354	12.7812	13.9406	13.1452	14.0649	13.8981	13.6092	13.5663	13.8524	14.1378	14.3095	14.4216	13.9367	13.4082
#N/A			#N/A			#N/A				#N/A			#N/A			#N/A			#N/A				#N/A			597	A_22_P00002017		(NA)							13.5078	13.5791	13.8128	14.0185	14.0619	13.9633	13.7905	13.8041	14.0158	14.0591	13.9423	14.0228	13.0821	14.0721
#N/A			#N/A			#N/A				#N/A			#N/A			#N/A			#N/A				#N/A			598	DHCR7	7-dehydrocholesterol reductase	protein coding	ENSG00000172893	1717	00100|01100	GO:0005515|GO:0005640|GO:0005783|GO:0005789|GO:0005829|GO:0006695|GO:0033489|GO:0033490|GO:0045540|GO:0047598|GO:0050661	miR-1255a|miR-1255b-5p|miR-1909-3p|miR-210-5p|miR-34a-5p|miR-34c-5p|miR-3925-3p|miR-3943|miR-4265|miR-4271|miR-4296|miR-4319|miR-4322|miR-449a|miR-449b-5p|miR-4516|miR-4674|miR-4680-5p|miR-4725-3p|miR-488-3p|miR-605-3p|miR-6126|miR-6722-3p|miR-6757-5p|miR-6780b-5p|miR-7156-3p	FBXO22	13.6287	13.6633	13.622	14.0058	13.9393	13.4457	13.6701	13.5975	13.4169	13.349	13.7821	13.5292	13.08	13.4409
#N/A			#N/A			#N/A				#N/A			#N/A			#N/A			#N/A				#N/A			599	A_33_P3410700		(NA)							13.5407	13.9184	13.8501	14.095	13.9483	13.7337	13.8339	13.5955	13.7517	13.7014	13.8443	13.8438	12.5706	13.6028
#N/A			#N/A			#N/A				#N/A			#N/A			#N/A			#N/A				#N/A			600	BAG1	BCL2-associated athanogene	protein coding	ENSG00000107262	573	04141	GO:0000774|GO:0005515|GO:0005634|GO:0005737|GO:0005829|GO:0007166|GO:0031625|GO:0043066|GO:0051085|GO:1900034	miR-1252-5p|miR-1273e|miR-1303|miR-190a-3p|miR-19a-5p|miR-2278|miR-2467-3p|miR-2681-3p|miR-300|miR-335-3p|miR-370-5p|miR-380-3p|miR-381-3p|miR-3920|miR-410-3p|miR-4300|miR-4324|miR-4447|miR-4492|miR-4524a-3p|miR-4774-3p|miR-492|miR-498|miR-5004-5p|miR-515-5p|miR-519e-5p|miR-520f-5p|miR-548an|miR-5591-5p|miR-589-5p|miR-619-5p|miR-6726-5p|miR-6758-5p|miR-6778-3p|miR-6800-3p|miR-6810-5p|miR-6812-5p|…		13.5561	13.5153	12.8544	12.6306	13.1952	13.6085	13.5863	13.4177	13.2909	13.0903	12.9226	13.4845	13.9008	13.578
#N/A			#N/A			#N/A				#N/A			#N/A			#N/A			#N/A				#N/A			601	PEBP1	phosphatidylethanolamine binding protein 1	protein coding	ENSG00000089220	5037		GO:0000165|GO:0005515|GO:0005829|GO:0008429|GO:0019899|GO:0019901	miR-1227-5p|miR-214-3p|miR-3174|miR-323b-5p|miR-328-5p|miR-3619-5p|miR-410-5p|miR-4667-5p|miR-4700-5p|miR-4708-5p|miR-494-5p|miR-6749-3p|miR-6768-3p|miR-6798-3p|miR-6885-5p|miR-759|miR-761|miR-8089		13.7059	13.6739	13.5232	13.8225	13.5219	13.6523	13.6048	13.7695	13.5139	13.5191	13.7046	13.4735	13.7082	13.8147
#N/A			#N/A			#N/A				#N/A			#N/A			#N/A			#N/A				#N/A			602	A_24_P136211		(NA)							13.7915	13.6576	13.7946	13.6676	13.6308	13.9292	13.7087	13.7968	13.8711	13.8766	13.8543	13.7272	13.8353	13.872
#N/A			#N/A			#N/A				#N/A			#N/A			#N/A			#N/A				#N/A			603	CKS2	CDC28 protein kinase regulatory subunit 2	protein coding	ENSG00000123975	1164	05200|05222	GO:0005515	miR-1297|miR-181b-2-3p|miR-181b-3p|miR-367-5p|miR-4269|miR-4420|miR-4427|miR-466|miR-4789-3p|miR-4789-5p|miR-493-5p|miR-548a-5p|miR-548ab|miR-548ad-5p|miR-548ae-5p|miR-548ak|miR-548am-5p|miR-548ap-5p|miR-548aq-5p|miR-548ar-5p|miR-548as-5p|miR-548au-5p|miR-548ay-5p|miR-548b-5p|miR-548bb-5p|miR-548c-5p|miR-548d-5p|miR-548h-5p|miR-548i|miR-548j-5p|miR-548o-5p|miR-548w|miR-548y|miR-559|miR-6507-5p|mi…	ATAD2|BUB3|C20orf194|CCNB1|CCNB2|CCNE2|CDC20|CDC6|CENPA|CPSF6|DBF4|DDX39|DEPDC1B|DTL|E2F7|ECT2|EZH2|FBXO11|FBXO5|GABPB2|GTF2E2|H2AFZ|HMGB2|KPNA2|MSH6|NCAPG|NCOA1|PAFAH1B1|RBM12|RFC2|RFC4|RFC5|SFRS10|SFRS9|TFDP1|THOC4|WDSOF1|ZBTB47|ZNF207|ZNF367	13.6483	13.5197	13.5122	13.7423	13.4977	13.6727	13.6319	13.7673	13.6845	13.5993	13.9048	13.4135	13.6938	13.7251
#N/A			#N/A			#N/A				#N/A			#N/A			#N/A			#N/A				#N/A			604	TOMM5	translocase of outer mitochondrial membrane 5 homolog (yeast)	protein coding	ENSG00000175768	401505		GO:0005739|GO:0005741|GO:0005742|GO:0006626|GO:0016236	miR-190a-5p|miR-190b|miR-1914-5p|miR-2116-5p|miR-218-5p|miR-298|miR-3678-3p|miR-3692-3p|miR-4289|miR-493-3p|miR-5007-3p|miR-888-3p		13.8096	13.6974	13.4843	13.4595	13.401	13.6416	13.4666	13.7073	13.5909	13.5881	13.5861	13.5343	13.8387	13.6658
#N/A			#N/A			#N/A				#N/A			#N/A			#N/A			#N/A				#N/A			605	CNP	2',3'-cyclic nucleotide 3' phosphodiesterase	protein coding	ENSG00000173786	1267		GO:0005615|GO:0005654|GO:0005737|GO:0005829|GO:0007268	miR-1207-5p|miR-1224-3p|miR-1285-3p|miR-1321|miR-141-5p|miR-149-3p|miR-1587|miR-1912|miR-2278|miR-296-5p|miR-31-5p|miR-3162-5p|miR-3187-5p|miR-3202|miR-338-3p|miR-3612|miR-3614-3p|miR-3620-5p|miR-3675-5p|miR-3934-3p|miR-4260|miR-4297|miR-4310|miR-4419a|miR-4425|miR-4428|miR-4443|miR-4481|miR-4489|miR-4492|miR-4498|miR-4505|miR-452-5p|miR-4660|miR-4676-3p|miR-4688|miR-4690-3p|miR-4728-5p|miR-4739|…		13.5655	13.6041	13.467	13.4867	13.245	13.6361	13.5754	13.5798	13.4646	13.5778	13.5922	13.4306	13.731	13.6746
#N/A			#N/A			#N/A				#N/A			#N/A			#N/A			#N/A				#N/A			606	EFTUD2	elongation factor Tu GTP binding domain containing 2	protein coding	ENSG00000108883	9343	03040	GO:0000398|GO:0005515|GO:0005634|GO:0005654|GO:0005829|GO:0015030|GO:0016607|GO:0043231|GO:0046540|GO:0071005|GO:0071007|GO:0071013	miR-1227-5p|miR-1275|miR-1297|miR-186-3p|miR-2467-3p|miR-3135b|miR-3175|miR-3189-3p|miR-326|miR-330-5p|miR-342-3p|miR-4283|miR-4306|miR-4481|miR-4685-5p|miR-4689|miR-4717-5p|miR-4723-5p|miR-4733-5p|miR-4768-5p|miR-544b|miR-5698|miR-605-5p|miR-6501-3p|miR-6801-5p|miR-6833-3p|miR-6837-5p|miR-6870-5p|miR-7111-5p|miR-7160-3p	APTX|CSTF2|DARS2|DDX19B|E2F1|EIF4A3|GTF3C2|GTF3C3|HEATR1|KLHDC1|MCM5|MCM7|NLE1|PDCD11|POLD1|PSMD11|RAE1|RBM19|REXO4|RFC5|RNASEH2A|RUVBL2|SF3B3|SNRPA|TMCO7|WDR18|WDR57|WDR59|WDR79|ZBTB4|ZFHX3|ZNF44	13.7152	13.9052	13.5917	13.8118	13.4423	13.6541	13.5355	13.8372	13.7118	13.5706	13.5424	13.3613	13.512	13.5816
#N/A			#N/A			#N/A				#N/A			#N/A			#N/A			#N/A				#N/A			607	POLR2A	polymerase (RNA) II (DNA directed) polypeptide A, 220kDa	protein coding	ENSG00000181222	5430	03020|05016	GO:0000398|GO:0005515|GO:0005634|GO:0005654|GO:0005665|GO:0006283|GO:0006351|GO:0006353|GO:0006366|GO:0006367|GO:0006368|GO:0006370|GO:0008022|GO:0008543|GO:0016070|GO:0019900|GO:0031625|GO:0033120|GO:0035019|GO:0042795|GO:0050434|GO:0060964|GO:1990841	miR-3613-3p|miR-3714|miR-4492|miR-4531|miR-4692|miR-4711-5p|miR-5195-5p|miR-637|miR-6722-3p|miR-6752-5p|miR-6769a-5p|miR-6769b-5p|miR-6808-5p|miR-6810-5p|miR-6842-5p|miR-6893-5p|miR-7110-5p	ZNF580	13.3935	13.4552	13.8431	13.4362	13.069	13.4977	13.294	13.4226	13.2874	13.8077	13.372	13.0403	13.4705	13.3608
#N/A			#N/A			#N/A				#N/A			#N/A			#N/A			#N/A				#N/A			608	TMEM258	transmembrane protein 258	protein coding	ENSG00000134825	746		GO:0005515|GO:0005783|GO:0006487|GO:0034998	miR-20a-3p|miR-214-3p|miR-3619-5p|miR-4276|miR-4648|miR-4709-5p|miR-4786-3p|miR-545-5p|miR-761		13.8088	13.7727	13.3489	13.4296	13.6717	13.7611	13.8313	13.6001	13.63	13.3907	13.6251	13.5922	13.8727	13.7396
#N/A			#N/A			#N/A				#N/A			#N/A			#N/A			#N/A				#N/A			609	Hs.443011		(NA)							13.4776	13.4926	13.7773	13.8994	13.8099	13.8764	13.692	13.5847	13.8942	13.9697	13.9199	14.0822	13.6836	13.9503
#N/A			#N/A			#N/A				#N/A			#N/A			#N/A			#N/A				#N/A			610	Hs.652825		(NA)							13.3742	13.3919	13.7394	14.0259	13.6102	13.6094	13.6152	13.2315	13.659	13.9092	13.9172	13.9136	13.2817	13.6819
#N/A			#N/A			#N/A				#N/A			#N/A			#N/A			#N/A				#N/A			611	BRK1	BRICK1, SCAR/WAVE actin-nucleating complex subunit	protein coding	ENSG00000254999	55845	04810|05130|05132	GO:0005515|GO:0005829|GO:0010592|GO:0016601|GO:0030027|GO:0031209|GO:0031334|GO:0038096|GO:0042802|GO:0044877|GO:0048010|GO:2000601	miR-1260a|miR-1260b|miR-146a-5p|miR-146b-3p|miR-146b-5p|miR-188-3p|miR-3171|miR-4274|miR-4307|miR-4317|miR-4428|miR-4456|miR-4477b|miR-4492|miR-4530|miR-4685-5p|miR-4689|miR-4712-3p|miR-4717-5p|miR-4738-3p|miR-4766-5p|miR-498|miR-542-3p|miR-5584-5p|miR-568|miR-5697|miR-6507-3p|miR-651-3p|miR-659-5p|miR-6735-3p|miR-6768-3p|miR-6779-3p|miR-6780a-3p|miR-6825-5p|miR-6837-5p|miR-6858-5p|miR-7153-5p|mi…		13.6616	13.769	13.5364	13.6092	13.4074	13.8372	13.668	13.8585	13.6182	13.6106	13.5782	13.5334	13.6666	13.7835
#N/A			#N/A			#N/A				#N/A			#N/A			#N/A			#N/A				#N/A			612	TUBA1A	tubulin, alpha 1a	protein coding	ENSG00000167552	7846	04145|04210|04530|04540|05016|05130	GO:0000086|GO:0005198|GO:0005515|GO:0005829|GO:0005874|GO:0007017|GO:0010389|GO:0015630|GO:0030705|GO:0036464|GO:0042802|GO:0051301|GO:0055037|GO:0097711	miR-1179|miR-1273d|miR-15a-5p|miR-15b-5p|miR-16-5p|miR-195-5p|miR-221-3p|miR-222-3p|miR-3065-3p|miR-335-3p|miR-383-5p|miR-424-5p|miR-4524b-3p|miR-497-5p|miR-5003-3p|miR-5696|miR-6838-5p	CKAP5|DHX15|MAZ|MSH6|RAP1GDS1|SMARCA4|XPNPEP1|ZBTB20	13.7959	14.0922	13.7756	13.5407	14.0152	13.577	13.8978	13.7615	13.6921	13.5201	13.2598	13.4776	13.3007	13.1967
#N/A			#N/A			#N/A				#N/A			#N/A			#N/A			#N/A				#N/A			613	UBL5	ubiquitin-like 5	protein coding	ENSG00000198258	59286		GO:0005515|GO:0005737	miR-1275|miR-4447|miR-4472|miR-4525|miR-5010-5p|miR-6721-5p|miR-6731-5p|miR-744-5p|miR-8085		13.7706	13.6937	13.6911	13.7731	13.7226	13.6931	13.6013	13.794	13.6092	13.7232	13.8694	13.7567	13.6037	13.69
#N/A			#N/A			#N/A				#N/A			#N/A			#N/A			#N/A				#N/A			614	TEX41	testis expressed 41 (non-protein coding)	other ncRNA	ENSG00000226674						13.2655	13.5136	13.347	13.3642	13.721	13.5668	13.5381	13.4916	13.5919	13.5503	13.1363	13.7935	13.7092	13.5338
RELA(823)	RELA(1044)		RELA(746)			#N/A				#N/A			RELA(863)	RELA(1126)		RELA(671)			#N/A				#N/A			615	KRT7	keratin 7, type II	protein coding	ENSG00000135480	3855		GO:0005515|GO:0005737|GO:0005829|GO:0031424|GO:0070268	miR-1293|miR-1911-3p|miR-3135b|miR-4433b-3p|miR-4483	ASB10|BACH1|CHERP|E2F4|EHMT1|IGHMBP2|KLC3|NLRP1|NR1I2|PAX8|SRCAP|STAU2|TRIM10|TTC13|TTC7B|ZNF804B	13.7724	13.8045	12.4945	13.4781	13.276	13.399	13.3093	13.4998	13.6674	12.6351	13.7287	13.4093	13.4284	13.2134
#N/A			#N/A			#N/A				#N/A			#N/A			#N/A			#N/A				#N/A			616	PARK7	parkinson protein 7	protein coding	ENSG00000116288	11315	05012	GO:0000785|GO:0001933|GO:0002866|GO:0003713|GO:0003729|GO:0005102|GO:0005507|GO:0005515|GO:0005634|GO:0005654|GO:0005737|GO:0005739|GO:0005783|GO:0005829|GO:0006281|GO:0006469|GO:0006517|GO:0007005|GO:0007265|GO:0008134|GO:0008233|GO:0009438|GO:0010273|GO:0010628|GO:0010629|GO:0016532|GO:0016570|GO:0016605|GO:0016684|GO:0019249|GO:0019899|GO:0019900|GO:0019955|GO:0030073|GO:0030424|GO:0031334|GO:…	miR-128-3p|miR-146b-3p|miR-216a-3p|miR-3681-3p|miR-4478|miR-5680|miR-617		13.6843	13.511	13.4427	13.375	13.5183	13.7412	13.6833	13.587	13.496	13.5196	13.4179	13.6401	13.954	13.5623
#N/A			#N/A			#N/A				#N/A			#N/A			#N/A			#N/A				#N/A			617	Hs.679519		(NA)							13.5511	13.4428	13.6092	13.8203	13.6158	13.5775	13.5453	13.0788	13.539	13.7599	13.9073	13.8963	13.4072	13.5437
#N/A			#N/A			#N/A				#N/A			GLIS2(1131)		GLIS2(1396)	#N/A			#N/A				#N/A			618	LAPTM4A	lysosomal protein transmembrane 4 alpha	protein coding	ENSG00000068697	9741	04142	GO:0005515|GO:0005765|GO:0005794|GO:0031902	let-7a-3p|let-7b-3p|let-7f-1-3p|miR-106a-5p|miR-106b-5p|miR-1233-3p|miR-1245b-3p|miR-133a-5p|miR-141-5p|miR-17-5p|miR-20a-5p|miR-20b-5p|miR-219a-5p|miR-302a-5p|miR-320e|miR-340-5p|miR-345-3p|miR-3591-5p|miR-3613-3p|miR-3686|miR-3688-3p|miR-4261|miR-4426|miR-4448|miR-4647|miR-4662b|miR-4774-5p|miR-4782-3p|miR-4803|miR-4804-3p|miR-519a-3p|miR-519b-3p|miR-519c-3p|miR-519d-3p|miR-526b-3p|miR-5701|miR…		13.1749	13.0066	13.4591	13.3981	13.5524	13.0557	13.3413	13.1721	13.0796	13.4735	13.4006	13.5235	13.0045	13.4834
#N/A			#N/A			#N/A				#N/A			#N/A			#N/A			#N/A				#N/A			619	EEF1A2	eukaryotic translation elongation factor 1 alpha 2	protein coding	ENSG00000101210	1917	03013|05134|05140	GO:0005515|GO:0005737|GO:0019901|GO:0090218	miR-1908-5p|miR-3180|miR-3180-3p|miR-3196|miR-3654|miR-4535|miR-663a|miR-6787-5p|miR-6816-5p|miR-7704		14.0654	14.1971	13.6895	14.0407	13.8787	14.002	14.0498	13.6842	13.7471	13.4803	13.9773	13.7089	13.8507	13.6667
#N/A			#N/A			#N/A				#N/A			#N/A			#N/A			#N/A				#N/A			620	CSE1L	CSE1 chromosome segregation 1-like (yeast)	protein coding					miR-137|miR-194-5p|miR-1973|miR-3184-3p|miR-377-3p|miR-3920|miR-4426|miR-4646-3p|miR-4647|miR-4662b|miR-4780|miR-501-5p|miR-510-3p|miR-539-5p|miR-6504-3p|miR-6715a-3p|miR-8080|miR-95-5p	ANAPC1|ANLN|ATAD2|BUB3|CCNA2|CCNB1|CCNB2|CDC20|CDC6|CEP76|CFLAR|CKAP5|CSTF1|DBF4|DDX20|DDX46|DDX55|DHX33|DTL|ECT2|EEF1E1|EPRS|EXO1|FANCM|FBXO5|GPSM2|H2AFZ|HELLS|KARS|KPNA2|MCM4|MCM6|MCM7|MCM8|MSH2|MSH6|NOC3L|NUP37|PARP1|PAXIP1|PSMD14|PWP1|RANBP1|RFC1|RFC4|RNASEH2A|RNASEN|RPA1|SUPT16H|TCERG1|TEX10|TTC27|WDR5|WDSOF1|ZNF473|ZNF777	13.7243	13.7544	13.5817	13.5353	13.4112	13.6785	13.6288	13.5824	13.4441	13.5894	13.4809	13.4936	13.9361	13.6634
#N/A			#N/A			#N/A				#N/A			#N/A			#N/A			#N/A				#N/A			621	TUBA4A	tubulin, alpha 4a	protein coding	ENSG00000127824	7277	04145|04210|04530|04540|05016|05130	GO:0000086|GO:0002576|GO:0005515|GO:0005576|GO:0005829|GO:0005856|GO:0005874|GO:0010389|GO:0015630|GO:0019901|GO:0097711	miR-1290|miR-15a-5p|miR-15b-5p|miR-16-5p|miR-195-5p|miR-2116-3p|miR-214-3p|miR-3202|miR-424-5p|miR-4257|miR-450b-5p|miR-497-5p|miR-6838-5p|miR-890|miR-939-3p|miR-95-5p		13.5695	13.5713	13.9428	12.9645	13.4211	13.4897	13.422	13.4363	13.4918	14.0189	12.9821	13.6786	13.5494	13.5354
#N/A			#N/A			#N/A				#N/A			#N/A			#N/A			#N/A				#N/A			622	CBS	cystathionine-beta-synthase	protein coding	ENSG00000160200	875	00260|00270|01100|01230	GO:0004122|GO:0005515|GO:0005634|GO:0005737|GO:0005829|GO:0006563|GO:0006565|GO:0019344|GO:0019346|GO:0019448|GO:0019825|GO:0019899|GO:0020037|GO:0030170|GO:0031625|GO:0042262|GO:0042802|GO:0042803|GO:0043418|GO:0050421|GO:0050667|GO:0070025|GO:0070026|GO:0070814|GO:0072341|GO:1904047	miR-198|miR-3918|miR-4291|miR-4317|miR-4729|miR-4786-3p|miR-483-5p|miR-5006-5p|miR-5010-3p|miR-5088-5p|miR-548as-3p|miR-671-5p|miR-6785-5p|miR-6825-5p|miR-6889-3p|miR-7106-5p|miR-7110-3p|miR-8070		13.5608	13.5779	13.2705	13.7315	13.6195	13.508	13.5801	13.5193	13.4915	13.4784	13.8114	13.5764	13.4032	13.5771
#N/A			#N/A			#N/A				#N/A			#N/A			#N/A			#N/A				#N/A			623	Hs.590925		(NA)							13.7188	13.6247	13.9943	13.5045	13.7624	13.6908	13.7391	13.6613	13.6105	13.7502	13.6184	13.6029	13.2269	13.3092
#N/A			#N/A			#N/A				#N/A			#N/A			TFEB(1643)		TFEB(2175)	#N/A				#N/A			624	YTHDF1	YTH N(6)-methyladenosine RNA binding protein 1	protein coding	ENSG00000149658	54915		GO:0002577|GO:0005515|GO:0007612|GO:0007613|GO:0043022|GO:0045727|GO:0045948|GO:1900271|GO:1902667|GO:1990247	miR-1182|miR-1255a|miR-1255b-5p|miR-1285-3p|miR-129-5p|miR-193a-5p|miR-194-5p|miR-2682-5p|miR-29b-2-5p|miR-29c-5p|miR-300|miR-3125|miR-3136-5p|miR-3148|miR-3187-5p|miR-346|miR-34b-5p|miR-361-5p|miR-3613-3p|miR-3662|miR-369-3p|miR-3692-3p|miR-374a-5p|miR-374b-5p|miR-374c-5p|miR-376c-3p|miR-381-3p|miR-3916|miR-3942-5p|miR-421|miR-4282|miR-4288|miR-4310|miR-4439|miR-4477a|miR-449c-5p|miR-4514|miR-45…		13.5397	13.253	13.1564	13.3187	13.3943	13.3398	13.4048	13.3574	13.2589	13.1673	13.4159	13.4348	13.643	13.5041
#N/A			#N/A			#N/A				#N/A			#N/A			#N/A			#N/A				#N/A			625	Hs.719003		(NA)							13.4446	13.3222	13.8738	14.0243	13.499	13.7861	13.6996	13.5397	13.7856	13.8639	13.8797	13.8566	13.5318	13.8316
#N/A			#N/A			#N/A				#N/A			#N/A			#N/A			#N/A				#N/A			626	GSTM3	glutathione S-transferase mu 3 (brain)	protein coding					miR-1252-5p|miR-186-5p|miR-302e|miR-3124-3p|miR-3182|miR-3606-5p|miR-421|miR-4259|miR-4283|miR-4303|miR-4436b-3p|miR-4436b-5p|miR-4445-5p|miR-4478|miR-4487|miR-450a-1-3p|miR-4632-5p|miR-4672|miR-4693-3p|miR-4775|miR-500b-3p|miR-504-3p|miR-548n|miR-5589-5p|miR-6083|miR-6735-5p|miR-6752-3p|miR-6768-5p|miR-6879-5p|miR-7152-3p|miR-7843-5p		13.7154	13.7837	13.6554	13.697	13.7109	13.6617	13.6636	13.6908	13.7133	13.599	13.6113	13.6035	13.6618	13.7794
#N/A			#N/A			#N/A				#N/A			#N/A			#N/A			#N/A				#N/A			627	A_24_P152983		(NA)							13.7029	13.581	13.438	13.203	13.3714	13.4709	13.4599	13.5398	13.3946	13.6481	13.4075	13.4112	13.7943	13.2391
#N/A			#N/A			#N/A				#N/A			#N/A			#N/A			#N/A				#N/A			628	A_22_P00010964		(NA)							13.4829	13.6819	13.5731	13.793	14.1242	13.9782	13.8296	13.7155	13.8702	13.8383	13.7774	13.7799	13.0451	13.903
#N/A			#N/A			#N/A				#N/A			#N/A			#N/A			#N/A				#N/A			629	NDUFB11	NADH dehydrogenase (ubiquinone) 1 beta subcomplex, 11, 17.3kDa	protein coding	ENSG00000147123	54539	00190|01100|04714|04723|04932|05010|05012|05016	GO:0005515|GO:0005743|GO:0005747|GO:0006120|GO:0032981	miR-4251|miR-4514|miR-4692|miR-5691|miR-6801-5p|miR-6805-3p		13.7049	13.8866	13.8435	13.8461	13.7782	13.7109	13.729	13.7054	13.6414	13.5185	13.6451	13.3038	13.4932	13.588
#N/A			#N/A			#N/A				#N/A			#N/A			#N/A			#N/A				#N/A			630	GIPC1	GIPC PDZ domain containing family, member 1	protein coding	ENSG00000123159	10755		GO:0003779|GO:0005102|GO:0005515|GO:0005737|GO:0005829|GO:0005938|GO:0006605|GO:0007268|GO:0008021|GO:0012506|GO:0014047|GO:0016020|GO:0017022|GO:0030511|GO:0031410|GO:0031647|GO:0032435|GO:0032467|GO:0042802|GO:0043197|GO:0043198|GO:0043542|GO:0048023|GO:0048167	miR-4441|miR-4443|miR-491-5p|miR-6799-5p|miR-6825-5p|miR-6859-3p|miR-6887-3p|miR-7160-5p|miR-8075|miR-92a-2-5p	FAM129B	13.5696	13.3546	13.4085	13.4919	13.197	13.4985	13.5699	13.5995	13.3215	13.546	13.519	13.274	13.5231	13.6246
#N/A			#N/A			#N/A				#N/A			#N/A			#N/A			#N/A				#N/A			631	NDUFV1	NADH dehydrogenase (ubiquinone) flavoprotein 1, 51kDa	protein coding	ENSG00000167792	4723	00190|01100|04714|04723|04932|05010|05012|05016	GO:0005515|GO:0005739|GO:0005743|GO:0005747|GO:0005829|GO:0006120|GO:0032981|GO:0042775		HEYL|NCOR2|POLR2I	13.5339	13.7026	13.2729	13.6071	13.3709	13.4322	13.4905	13.4005	13.4773	13.1472	13.5163	13.3202	13.4767	13.1387
#N/A			#N/A			#N/A				#N/A			GLIS2(1131)		GLIS2(1396)	TFE3(969)	TFE3(1514)		#N/A				#N/A			632	PTPRF	protein tyrosine phosphatase, receptor type, F	protein coding	ENSG00000142949	5792	04514|04520|04910|04931	GO:0004725|GO:0005001|GO:0005886|GO:0005887|GO:0007155|GO:0007185|GO:0016477|GO:0035335|GO:0050839|GO:0099560|GO:1900121	miR-106a-3p|miR-1225-3p|miR-1226-5p|miR-1291|miR-1322|miR-1470|miR-1587|miR-1911-5p|miR-20b-3p|miR-24-3p|miR-298|miR-3064-3p|miR-3121-3p|miR-3121-5p|miR-3148|miR-3155a|miR-3155b|miR-3169|miR-3177-5p|miR-3191-3p|miR-3194-3p|miR-3616-3p|miR-3620-5p|miR-3652|miR-3662|miR-3688-5p|miR-378g|miR-383-3p|miR-3975|miR-4286|miR-4291|miR-4308|miR-431-5p|miR-4319|miR-4417|miR-4430|miR-4446-3p|miR-4456|miR-445…	RTKN	13.5013	13.4068	13.3731	13.2919	13.6554	13.0715	13.2982	13.3134	13.3322	13.4286	13.4591	13.6444	13.2282	13.3383
#N/A			#N/A			#N/A				#N/A			GLIS2(1131)		GLIS2(1396)	#N/A			#N/A				#N/A			633	SLC7A5	solute carrier family 7 (amino acid transporter light chain, L system), member 5	protein coding	ENSG00000103257	8140	04150|05230	GO:0002720|GO:0005515|GO:0005829|GO:0005886|GO:0009925|GO:0010629|GO:0015171|GO:0015173|GO:0015175|GO:0015190|GO:0015196|GO:0015349|GO:0015804|GO:0015823|GO:0016021|GO:0016323|GO:0016324|GO:0031528|GO:0032729|GO:0032740|GO:0032753|GO:0042605|GO:0042908|GO:0042910|GO:0043231|GO:0050900|GO:0070327|GO:0089718|GO:0098591|GO:0098713|GO:1902475|GO:1903801|GO:1904556|GO:1990184	miR-1207-5p|miR-1249-5p|miR-1277-5p|miR-1291|miR-185-3p|miR-1909-3p|miR-190a-3p|miR-194-5p|miR-199a-5p|miR-199b-5p|miR-214-3p|miR-2278|miR-3065-3p|miR-30a-5p|miR-30b-5p|miR-30c-5p|miR-30d-5p|miR-30e-5p|miR-3126-5p|miR-3175|miR-3191-3p|miR-3202|miR-328-3p|miR-361-3p|miR-3619-5p|miR-3654|miR-3934-3p|miR-4270|miR-4441|miR-4443|miR-4459|miR-4478|miR-4481|miR-4508|miR-4531|miR-4663|miR-4667-5p|miR-469…	ANLN|CCNA2|CCNB1|CCNB2|CDC20|CDC6|DTL|ECT2|FOXM1|HMGA1|KLF2|KPNA2|NCAPG2|NCOA1|WHSC1|ZBTB16|ZBTB20	13.7755	13.8931	14.2334	13.3474	14.123	13.3466	13.5755	12.9595	13.3055	13.3268	12.5785	13.4984	12.8934	13.4303
#N/A			#N/A			#N/A				#N/A			#N/A			#N/A			#N/A				#N/A			634	B2M	beta-2-microglobulin	protein coding	ENSG00000166710	567	04612|05163|05166|05168|05169|05170	GO:0000139|GO:0002474|GO:0002479|GO:0002480|GO:0002726|GO:0005515|GO:0005576|GO:0005788|GO:0005794|GO:0005829|GO:0005886|GO:0007611|GO:0012507|GO:0019885|GO:0030670|GO:0031901|GO:0031905|GO:0032092|GO:0034756|GO:0035580|GO:0042612|GO:0042802|GO:0042803|GO:0042824|GO:0043312|GO:0044267|GO:0045087|GO:0048260|GO:0050680|GO:0050690|GO:0050768|GO:0050776|GO:0051289|GO:0055038|GO:0055072|GO:0060333|GO:…	miR-16-2-3p|miR-195-3p|miR-2113|miR-3143|miR-3679-3p|miR-4256|miR-4528|miR-4716-5p|miR-4781-3p|miR-548ao-5p|miR-548ax|miR-5590-3p|miR-6833-5p	PARP9	13.1745	13.0686	13.2907	13.0515	13.587	13.1893	13.4396	13.177	13.1023	13.4565	13.2963	13.6996	13.7779	13.2952
#N/A			#N/A			#N/A				#N/A			#N/A			#N/A			#N/A				#N/A			635	C14orf166	chromosome 14 open reading frame 166	protein coding	ENSG00000087302	51637		GO:0000993|GO:0003723|GO:0005515|GO:0005634|GO:0005654|GO:0005737|GO:0005813|GO:0006388|GO:0006469|GO:0042802|GO:0045944|GO:0048471|GO:0050658|GO:0072669|GO:0072686	miR-218-1-3p|miR-218-2-3p|miR-3124-3p|miR-517-5p|miR-548e-5p|miR-6749-3p	BUB3|CCNA2|CCNB1|CCNB2|CCNC|CDC20|CENPA|CPSF6|DDX55|EEF1E1|EPRS|FBXO22|FBXO5|KPNA2|MCM4|MCM7|MKI67IP|MRPS17|MSH6|NUP37|RANBP1|RBM28|RFC5|RNASEH2A|RPA3|RPL23A|RPL26L1|SSBP1|SSRP1|TREX1|TTC27|WDR12|WDR61|WDSOF1|WHSC1|XRCC5|ZNRD1	13.741	13.6799	13.1997	13.2452	13.4629	13.5769	13.5242	13.4984	13.6157	13.2916	13.4216	13.3878	13.9518	13.6413
#N/A			#N/A			#N/A				#N/A			#N/A			#N/A			#N/A				#N/A			636	SIVA1	SIVA1, apoptosis-inducing factor	protein coding	ENSG00000184990	10572	04115	GO:0001618|GO:0005175|GO:0005515|GO:0005654|GO:0097191	miR-19a-3p|miR-19b-3p|miR-215-3p|miR-3121-3p|miR-340-5p|miR-4743-3p|miR-583|miR-651-5p|miR-6887-3p	ANAPC5|ARD1A|ATAD3B|BOP1|DDX19B|DDX56|ELF2|GPS1|H2AFV|MRPL23|MRPS12|POLR3K|PPIE|RANBP1|RFC2|RFC5|RPA3|RUVBL2|SF3A3|VARS|WDR18|WDR57|WDR61|ZNF593|ZNRD1	13.6377	13.7701	13.5716	13.6845	13.4556	13.608	13.5213	13.6774	13.6449	13.3665	13.3847	13.3493	13.5055	13.5432
#N/A			#N/A			#N/A				#N/A			#N/A			#N/A			#N/A				#N/A			637	TMEM106C	transmembrane protein 106C	protein coding	ENSG00000134291	79022		GO:0005515	miR-1263|miR-1285-3p|miR-3157-3p|miR-3187-5p|miR-3192-5p|miR-3692-5p|miR-4251|miR-4447|miR-4722-5p|miR-4758-3p|miR-4773|miR-494-3p|miR-5189-5p|miR-544a|miR-548e-5p|miR-6071|miR-612|miR-629-5p|miR-6510-5p|miR-6512-3p|miR-668-3p|miR-6720-5p|miR-6823-5p|miR-6860|miR-6894-5p|miR-7150		13.66	13.6712	13.6243	13.7737	13.6473	13.4251	13.6203	13.7113	13.5617	13.7033	13.9163	13.7369	13.7619	13.7862
#N/A			#N/A			#N/A				#N/A			#N/A			#N/A			#N/A				#N/A			638	NDUFAF3	NADH dehydrogenase (ubiquinone) complex I, assembly factor 3	protein coding	ENSG00000178057	25915	04714	GO:0005515|GO:0005634|GO:0005743|GO:0032981	miR-126-5p|miR-197-5p|miR-30c-1-3p|miR-30c-2-3p|miR-3132|miR-3161|miR-3909|miR-3935|miR-6755-5p|miR-6788-5p|miR-6852-3p|miR-6871-5p|miR-6887-3p|miR-944		13.6669	13.6912	13.4787	13.3221	13.4422	13.5728	13.6157	13.528	13.4412	13.5318	13.388	13.4395	13.7162	13.4708
#N/A			#N/A			#N/A				#N/A			#N/A			#N/A			#N/A				#N/A			639	RPL21P44	ribosomal protein L21 pseudogene 44	pseudogene							13.4147	13.3891	13.4782	13.307	13.4815	13.5034	13.5458	13.5621	13.5665	13.5308	13.404	13.4326	13.4018	13.452
#N/A			#N/A			#N/A				#N/A			#N/A			#N/A			#N/A				#N/A			640	RPL22	ribosomal protein L22	protein coding	ENSG00000116251	6146	03010	GO:0000184|GO:0005515|GO:0005634|GO:0005737|GO:0005829|GO:0006413|GO:0006614|GO:0019083|GO:0042802|GO:1990904	miR-1298-3p|miR-139-3p|miR-153-3p|miR-218-1-3p|miR-296-5p|miR-29a-3p|miR-29b-3p|miR-29c-3p|miR-3166|miR-3663-3p|miR-3680-3p|miR-3692-5p|miR-374b-3p|miR-4317|miR-4704-3p|miR-659-3p|miR-6776-3p|miR-6792-5p|miR-6827-5p|miR-7977	EEF1B2|EVI1|ZNRD1	13.6859	13.58	13.3782	13.316	13.4278	13.6809	13.4956	13.5821	13.51	13.466	13.418	13.5361	13.6155	13.8511
#N/A			#N/A			#N/A				#N/A			#N/A			#N/A			#N/A				#N/A			641	A_33_P3320943		(NA)							13.388	13.3496	13.7077	13.8291	13.5525	13.6198	13.5385	13.5305	13.662	13.6906	13.6076	13.5378	13.3688	13.6209
#N/A			#N/A			#N/A				#N/A			#N/A			#N/A			#N/A				#N/A			642	A_21_P0011712		(NA)							13.5677	13.4484	13.8271	13.8001	13.8337	13.7948	13.7424	13.4912	13.6775	13.7988	13.7366	13.9173	13.5078	13.528
#N/A			#N/A			#N/A				#N/A			#N/A			#N/A			#N/A				#N/A			7894	IKBKG	inhibitor of kappa light polypeptide gene enhancer in B-cells, kinase gamma	protein coding	ENSG00000269335	8517	01523|04010|04014|04062|04064|04151|04210|04380|04620|04621|04622|04623|04625|04657|04658|04659|04660|04662|04668|04920|05120|05130|05131|05132|05135|05142|05145|05160|05161|05162|05163|05164|05165|05166|05167|05168|05169|05170|05200|05203|05212|05215|05220|05221|05222|05235|05340|05418	GO:0000151|GO:0000187|GO:0000922|GO:0002223|GO:0002479|GO:0002756|GO:0005515|GO:0005622|GO:0005634|GO:0005654|GO:0005737|GO:0005829|GO:0006915|GO:0006954|GO:0006955|GO:0006974|GO:0007249|GO:0007254|GO:0008385|GO:0009615|GO:0010803|GO:0016239|GO:0016579|GO:0019904|GO:0031625|GO:0032991|GO:0035666|GO:0038095|GO:0042802|GO:0042803|GO:0043123|GO:0043276|GO:0045087|GO:0045944|GO:0046982|GO:0050852|GO:…	miR-1915-3p|miR-3064-5p|miR-4261|miR-4283|miR-4690-3p|miR-5685|miR-647|miR-6504-5p|miR-6750-5p|miR-6822-5p|miR-7847-3p	CHERP|DAPP1|E2F4|IGHMBP2|INHBC|ITIH2|KLC3|LHX3|NLRP1|PAX8|PHF7|RBM12B|RNF170|RNF40|SRCAP|ZC3H7B|ZNF664|ZNF776	8.138	8.58347	8.27965	8.29834	8.6545	7.99821	8.50899	7.96294	8.13428	7.98332	8.22155	8.01877	7.9265	7.88995
#N/A			#N/A			#N/A				#N/A			#N/A			#N/A			#N/A				#N/A			644	GTF3C6	general transcription factor IIIC, polypeptide 6, alpha 35kDa	protein coding	ENSG00000155115	112495		GO:0000127|GO:0005515|GO:0005654|GO:0006383|GO:0016604|GO:0042791|GO:0042797	miR-4499		13.5005	13.2538	13.3147	13.4361	13.2016	13.5305	13.3953	13.3617	13.383	13.5315	13.6738	13.4139	13.6795	13.6239
#N/A			#N/A			#N/A				#N/A			#N/A			#N/A			#N/A				#N/A			645	BST2	bone marrow stromal cell antigen 2	protein coding	ENSG00000130303	684	05168|05170	GO:0002737|GO:0005515|GO:0005771|GO:0005794|GO:0005829|GO:0005886|GO:0008191|GO:0009615|GO:0009986|GO:0016324|GO:0030308|GO:0030336|GO:0032956|GO:0034341|GO:0035455|GO:0035456|GO:0035577|GO:0042802|GO:0042803|GO:0043312|GO:0045071|GO:0045087|GO:0051607|GO:0060337|GO:0070665|GO:1901253	miR-4469|miR-6756-5p|miR-6766-5p|miR-6874-5p	CHERP|E2F4|HNF4A|IGHMBP2|INHBC|KLC3|LHX3|NLRP1|NLRP8|PFDN6|PKNOX2|RBM12B|TTC13|XDH|ZC3H7B|ZNF582	13.7769	13.8886	13.7673	14.1386	13.8656	13.7465	13.771	13.8308	13.7593	13.6147	13.9362	13.803	13.6771	13.8343
#N/A			#N/A			#N/A				#N/A			#N/A			#N/A			#N/A				#N/A			646	TRIP13	thyroid hormone receptor interactor 13	protein coding	ENSG00000071539	9319		GO:0003712|GO:0005515|GO:0006302|GO:0006366|GO:0007094|GO:0007130|GO:0007131|GO:0007283|GO:0042802|GO:0048477	miR-155-5p|miR-25-3p|miR-3074-5p|miR-3176|miR-32-5p|miR-363-3p|miR-367-3p|miR-3922-3p|miR-4292|miR-4492|miR-4677-3p|miR-4693-5p|miR-548e-5p|miR-548m|miR-6512-5p|miR-654-3p|miR-656-3p|miR-6791-5p|miR-6895-3p|miR-8066|miR-92a-3p|miR-92b-3p	ANLN|ATAD2|ATAD3A|BOP1|BRCA1|BUB3|CCNA2|CCNB1|CCNB2|CCNF|CDC20|CDC6|CENPA|CPSF6|DTL|E2F1|ECT2|EEF1E1|EXO1|FOXD1|FOXM1|H2AFZ|HEATR1|HELLS|HMG4L|HMGA1|HMGB3|ILF3|KPNA2|MCM2|MCM4|MCM5|MCM6|MCM7|MRPS12|MYBL2|NOLC1|NUP37|ORC1L|PA2G4|POLQ|PWP1|RAD54L|RAE1|RECQL4|RFC2|RFC4|RFC5|RNASEH2A|RUVBL1|SF3B3|SMARCC1|SNRPB2|SYNCRIP|TCF19|TEX10|TMEM68|UHRF1|WDSOF1|WHSC1|XRCC5|ZBED4	13.491	13.4013	13.1087	13.2882	13.2769	12.9398	13.0702	13.5179	13.3485	13.3221	13.1637	13.2234	12.8872	13.1688
#N/A			#N/A			#N/A				#N/A			#N/A			#N/A			#N/A				#N/A			647	A_33_P3266165		(NA)							13.4949	13.5368	13.7345	13.9367	13.7293	13.7333	13.6113	13.3279	13.3957	13.5126	13.9478	13.9618	13.074	13.277
#N/A			#N/A			#N/A				#N/A			#N/A			#N/A			#N/A				#N/A			648	NDUFB8	NADH dehydrogenase (ubiquinone) 1 beta subcomplex, 8, 19kDa	protein coding	ENSG00000166136	4714	00190|01100|04714|04723|04932|05010|05012|05016	GO:0005743|GO:0005747|GO:0005759|GO:0005783|GO:0006120|GO:0032981	miR-1304-5p|miR-3167|miR-4419a|miR-876-5p		13.4264	13.3128	13.4113	13.4518	13.4956	13.6103	13.5126	13.4528	13.42	13.5597	13.5994	13.5047	13.5592	13.6683
#N/A			#N/A			#N/A				#N/A			#N/A			#N/A			#N/A				#N/A			649	C17orf89	chromosome 17 open reading frame 89	protein coding	ENSG00000224877	284184		GO:0005515|GO:0005739|GO:0032981	miR-18a-3p|miR-4788|miR-6738-3p		13.7494	13.54	13.4304	13.4912	13.3755	13.5686	13.4757	13.6129	13.6111	13.5015	13.6174	13.5504	13.5151	13.5374
#N/A			#N/A			#N/A				#N/A			#N/A			#N/A			#N/A				#N/A			650	UBE2S	ubiquitin-conjugating enzyme E2S	protein coding	ENSG00000108106	27338	04120	GO:0004842|GO:0005515|GO:0005654|GO:0005680|GO:0005829|GO:0006464|GO:0010458|GO:0010994|GO:0010997|GO:0016567|GO:0031145|GO:0035519|GO:0044314|GO:0061631|GO:0070534|GO:0070979|GO:0085020|GO:1904668	miR-149-3p|miR-4524a-3p|miR-4728-5p|miR-4797-5p|miR-571|miR-6515-5p|miR-6785-5p|miR-6883-5p	ANLN|ASXL1|ATAD2|BAZ2B|BRCA2|BUB3|CCNA2|CCNE2|CCNF|CDC6|DDX11|DDX39|DHX35|DHX9|ECT2|EPRS|FBXO22|FBXO5|FUSIP1|FUS|GNB1|GTF2A2|H2AFV|H2AFX|HEATR2|KLHDC1|KPNA2|MARS|MAZ|MCM4|MSH6|NONO|NUP133|PA2G4|PDCD11|PRPF4|PSMD3|PSPC1|PTBP1|RAE1|RBBP4|RBM14|RBM22|RCOR3|RFC5|RNF126|RORC|SFPQ|SFRS2|SMARCA2|SMARCA4|SSRP1|STIP1|TCF3|TFAM|TFDP1|THOC4|TLE3|VARS|WDR8|WHSC1|ZBTB16|ZNF207	13.6166	13.4675	13.836	13.7197	13.3396	13.5558	13.3776	13.0301	13.3189	13.5447	13.2603	13.3263	13.4158	13.4919
#N/A			#N/A			#N/A				#N/A			#N/A			#N/A			#N/A				#N/A			651	EBP	emopamil binding protein (sterol isomerase)	protein coding	ENSG00000147155	10682	00100|01100	GO:0000247|GO:0001501|GO:0004769|GO:0004888|GO:0005515|GO:0005635|GO:0005783|GO:0005789|GO:0005887|GO:0006695|GO:0008203|GO:0033489|GO:0033490|GO:0042802|GO:0042910	miR-3127-3p|miR-4293|miR-574-5p|miR-6756-3p|miR-6868-5p	RNF146|SFRS9	13.3427	13.2932	13.2846	13.5871	13.5068	13.4438	13.5331	13.2286	13.3604	13.4158	13.6543	13.607	13.4877	13.4173
#N/A			#N/A			#N/A				#N/A			#N/A			#N/A			#N/A				#N/A			652	SSR1	signal sequence receptor, alpha	protein coding					miR-105-5p|miR-1250-3p|miR-1275|miR-135a-5p|miR-135b-5p|miR-141-3p|miR-1468-3p|miR-15a-5p|miR-15b-5p|miR-16-5p|miR-192-3p|miR-195-5p|miR-200a-3p|miR-218-1-3p|miR-224-5p|miR-24-3p|miR-2682-3p|miR-302e|miR-3065-5p|miR-3120-3p|miR-3159|miR-3189-3p|miR-3202|miR-323a-5p|miR-33a-3p|miR-3529-3p|miR-3613-3p|miR-3646|miR-3662|miR-3911|miR-424-5p|miR-4253|miR-4262|miR-4264|miR-4291|miR-4296|miR-4310|miR-43…	CANX|CUL4B|EML4|GLS|MKI67IP|PPP2R1B|PTBP1|RCOR3|WDR1|XRN2|ZC3H6	13.4026	13.252	13.3625	13.5561	13.6304	13.2411	13.3889	13.4637	13.3205	13.47	13.5725	13.7036	13.5034	13.4541
#N/A			#N/A			#N/A				#N/A			RELA+GLIS2(263)	RELA(1126)	GLIS2(1396)	RELA+TFE3+TFEB(134)	TFE3(1514)	TFEB(2175)	#N/A	IL-1targets(617)			#N/A			653	NHP2L1	NHP2 non-histone chromosome protein 2-like 1 (S. cerevisiae)	protein coding	ENSG00000100138	4809	03008|03040	GO:0000398|GO:0001651|GO:0005515|GO:0005634|GO:0005654|GO:0005690|GO:0005730|GO:0006364|GO:0030621|GO:0030622|GO:0031428|GO:0032991|GO:0034511|GO:0034512|GO:0046540|GO:0051117|GO:0071005	miR-1178-3p|miR-1180-5p|miR-1321|miR-149-3p|miR-2467-3p|miR-4279|miR-4441|miR-4694-3p|miR-4728-5p|miR-4739|miR-4750-3p|miR-4755-3p|miR-4756-5p|miR-5001-3p|miR-542-3p|miR-6780b-5p|miR-6785-5p|miR-6795-5p|miR-6883-5p|miR-6887-5p|miR-7106-5p|miR-7114-3p|miR-7150|miR-8485	BOP1|IPO4|KARS|MRPS12|MRPS17|PRICKLE4|RANBP5|RUVBL2|STAT2|WDR77|ZNF593|ZNRD1	13.6946	13.7018	13.7277	13.7187	13.4007	13.548	13.515	13.6115	13.5118	13.3937	13.386	13.1498	13.6629	13.5099
#N/A			#N/A			#N/A				#N/A			GLIS2(1131)		GLIS2(1396)	#N/A			#N/A				#N/A			654	PXDN	peroxidasin	protein coding	ENSG00000130508	7837		GO:0004601|GO:0005201|GO:0005576|GO:0005615|GO:0005783|GO:0019806|GO:0020037|GO:0030198|GO:0030199|GO:0042744|GO:0055114|GO:0062023|GO:0070831	miR-106a-5p|miR-106b-5p|miR-1236-3p|miR-1273h-5p|miR-1303|miR-130a-3p|miR-130b-3p|miR-153-3p|miR-17-5p|miR-181b-2-3p|miR-181b-3p|miR-183-3p|miR-19a-3p|miR-19b-3p|miR-202-3p|miR-203a-3p|miR-203b-3p|miR-20a-5p|miR-20b-5p|miR-2682-5p|miR-29a-3p|miR-29b-3p|miR-29c-3p|miR-301a-3p|miR-301b-3p|miR-30b-3p|miR-3166|miR-3189-3p|miR-342-3p|miR-34b-5p|miR-3656|miR-3666|miR-3680-3p|miR-3689a-3p|miR-3689b-3p|m…		12.9981	13.1088	13.1587	13.2269	13.6857	13.1059	13.366	13.0654	13.2103	13.44	13.5092	13.7734	13.1811	13.5181
#N/A			#N/A			#N/A				#N/A			#N/A			TFE3(969)	TFE3(1514)		#N/A				#N/A			655	LCE1D	late cornified envelope 1D	protein coding	ENSG00000172155	353134		GO:0001533|GO:0005515|GO:0005737|GO:0042802|GO:0048471|GO:0050890|GO:0071277			13.4155	13.53	13.8914	13.802	14.1209	14.1141	13.9205	13.9693	14.065	14.061	13.906	14.1432	13.0295	13.8049
#N/A			#N/A			#N/A				#N/A			#N/A			#N/A			#N/A				#N/A			656	NNMT	nicotinamide N-methyltransferase	protein coding	ENSG00000166741	4837	00760|01100	GO:0005829|GO:0008112|GO:0030760|GO:0032259|GO:0034356			13.2912	13.805	13.3225	13.3095	13.4236	13.3269	13.3527	13.5663	13.8065	13.4468	13.1998	13.5715	13.4217	13.6266
#N/A			#N/A			#N/A				#N/A			#N/A			#N/A			#N/A				#N/A			657	PLOD3	procollagen-lysine, 2-oxoglutarate 5-dioxygenase 3	protein coding	ENSG00000106397	8985	00310|00514|01100	GO:0005515|GO:0005615|GO:0005783|GO:0005789|GO:0005794|GO:0006493|GO:0008475|GO:0017185|GO:0033823|GO:0050211	miR-1200|miR-1207-5p|miR-124-3p|miR-3150a-3p|miR-3664-3p|miR-4269|miR-4706|miR-4749-5p|miR-4763-3p|miR-506-3p|miR-510-5p|miR-5582-5p|miR-663a|miR-6715b-5p|miR-6763-5p|miR-759	PCF11	13.3445	13.532	13.5608	13.8079	13.9116	13.4376	13.6633	13.3931	13.3572	13.2251	13.4152	13.6032	13.2064	13.3097
#N/A			#N/A			#N/A				#N/A			#N/A			#N/A			#N/A				#N/A			658	OLFM1	olfactomedin 1	protein coding	ENSG00000130558	10439		GO:0003190|GO:0005515|GO:0005615|GO:0005783|GO:0007399|GO:0010628|GO:0010629|GO:0010718|GO:0023041|GO:0030424|GO:0030516|GO:0043025|GO:0043065|GO:0044295|GO:0060317	miR-1243|miR-141-3p|miR-181c-3p|miR-194-3p|miR-200a-3p|miR-3529-3p|miR-4296|miR-4305|miR-4436b-5p|miR-4521|miR-4709-5p|miR-4710|miR-4724-5p|miR-5197-3p|miR-520d-5p|miR-524-5p|miR-6818-3p|miR-6878-5p|miR-8075		13.1794	13.7214	13.6603	13.6699	13.5509	13.4797	13.7604	13.3588	13.1612	13.0079	13.6706	13.8391	13.3134	13.4445
#N/A			#N/A			#N/A				#N/A			#N/A			#N/A			#N/A				#N/A			659	Hs.464210		(NA)							13.5889	13.2541	13.3002	13.43	14.0265	13.5024	13.7563	13.5628	13.4734	13.3826	13.655	14.0847	13.5945	13.7715
#N/A			#N/A			#N/A				#N/A			#N/A			#N/A			#N/A				#N/A			660	EIF3D	eukaryotic translation initiation factor 3, subunit D	protein coding					miR-452-3p|miR-4686	PES1|SFRS9|SNRPA|SSRP1|XRCC6	13.6175	13.3536	13.2784	13.2247	13.3444	13.6013	13.4543	13.4763	13.3625	13.2583	13.2112	13.3392	13.6156	13.4468
#N/A			#N/A			#N/A				#N/A			#N/A			#N/A			#N/A				#N/A			661	DDX5	DEAD (Asp-Glu-Ala-Asp) box helicase 5	protein coding	ENSG00000108654	1655	03040|05202|05205	GO:0000122|GO:0000380|GO:0000381|GO:0000398|GO:0000956|GO:0001837|GO:0003724|GO:0003730|GO:0005515|GO:0005634|GO:0005654|GO:0005730|GO:0006357|GO:0009299|GO:0030509|GO:0030520|GO:0030521|GO:0035500|GO:0036002|GO:0043021|GO:0043517|GO:0045445|GO:0045667|GO:0046332|GO:0050681|GO:0060765|GO:0061614|GO:0070412|GO:0070878|GO:0071013|GO:0072332|GO:1903800|GO:1990841|GO:1990904|GO:2001014	miR-1-3p|miR-106a-5p|miR-106b-5p|miR-1250-3p|miR-1276|miR-141-3p|miR-15a-3p|miR-17-3p|miR-17-5p|miR-1976|miR-200a-3p|miR-205-5p|miR-206|miR-208a-5p|miR-208b-5p|miR-20a-3p|miR-20a-5p|miR-20b-5p|miR-30a-3p|miR-30c-1-3p|miR-30c-2-3p|miR-30d-3p|miR-30e-3p|miR-3128|miR-3163|miR-338-5p|miR-340-5p|miR-342-3p|miR-34b-3p|miR-3613-3p|miR-3668|miR-3671|miR-380-3p|miR-4317|miR-4323|miR-4418|miR-4478|miR-4493…		13.4428	13.2775	13.5673	13.2692	13.2365	13.1231	13.1991	13.3242	13.1575	13.622	13.3008	13.3316	13.6331	13.3613
#N/A			#N/A			#N/A				#N/A			#N/A			#N/A			#N/A				#N/A			662	PSME2	proteasome (prosome, macropain) activator subunit 2 (PA28 beta)	protein coding	ENSG00000100911	5721	03050|04612	GO:0000165|GO:0000209|GO:0000502|GO:0002223|GO:0002479|GO:0005515|GO:0005654|GO:0005829|GO:0006521|GO:0010972|GO:0016579|GO:0031145|GO:0031146|GO:0033209|GO:0035722|GO:0038061|GO:0038095|GO:0042802|GO:0043161|GO:0043488|GO:0043687|GO:0050852|GO:0055085|GO:0060071|GO:0061418|GO:0070498|GO:0090090|GO:0090263|GO:1901990|GO:1902036			13.5034	13.3884	13.3174	13.6704	13.5082	13.6611	13.6926	13.3948	13.468	13.2259	13.8304	13.5246	13.9028	13.8016
#N/A			#N/A			#N/A				#N/A			#N/A			#N/A			#N/A				#N/A			663	H2AFY	H2A histone family, member Y	protein coding	ENSG00000113648	9555	04217|05034|05322	GO:0000122|GO:0000182|GO:0000228|GO:0000790|GO:0000976|GO:0000977|GO:0000979|GO:0001739|GO:0001740|GO:0005515|GO:0005654|GO:0005721|GO:0005730|GO:0007549|GO:0010385|GO:0019216|GO:0019899|GO:0019901|GO:0030291|GO:0031490|GO:0031492|GO:0033128|GO:0034184|GO:0040029|GO:0045618|GO:0045814|GO:0045815|GO:0051572|GO:0061086|GO:0071169|GO:0071901|GO:1901837|GO:1902750|GO:1902882|GO:1903226|GO:1904815|GO:…	miR-1207-3p|miR-1250-3p|miR-302c-5p|miR-3133|miR-3143|miR-3163|miR-3179|miR-342-3p|miR-3646|miR-367-5p|miR-377-3p|miR-4252|miR-4433b-3p|miR-4446-5p|miR-4450|miR-4462|miR-4508|miR-4684-3p|miR-4803|miR-4804-3p|miR-493-3p|miR-5094|miR-516a-3p|miR-516b-3p|miR-520f-3p|miR-548a-5p|miR-548ab|miR-548ad-5p|miR-548ae-5p|miR-548ak|miR-548am-5p|miR-548ap-5p|miR-548aq-5p|miR-548ar-5p|miR-548as-5p|miR-548au-5p…	DICER1	13.4249	13.535	13.5981	13.7681	13.3897	13.5506	13.5365	13.5176	13.5358	13.4385	13.3775	13.0639	12.7929	13.4077
#N/A			#N/A			#N/A				#N/A			#N/A			#N/A			#N/A				#N/A			664	RPL23P8	ribosomal protein L23 pseudogene 8	pseudogene	ENSG00000219451						13.4859	13.3873	13.7038	13.7214	13.6042	13.7451	13.5972	13.4115	13.6514	13.8347	13.8851	14.0816	13.2788	13.5712
#N/A			#N/A			#N/A				#N/A			#N/A			#N/A			#N/A				#N/A			665	A_33_P3262890		(NA)							13.4318	13.5159	13.361	13.3625	13.4953	13.4515	13.4617	13.3952	13.4738	13.3984	13.4506	13.5822	13.5837	13.3966
#N/A			#N/A			#N/A				#N/A			#N/A			#N/A			#N/A				#N/A			666	FAM129B	family with sequence similarity 129, member B	protein coding	ENSG00000136830	64855		GO:0003713|GO:0005634|GO:0005654|GO:0005737|GO:0005829|GO:0005886|GO:0005912|GO:0007411|GO:0008285|GO:0016525|GO:0030154|GO:0030948|GO:0032274|GO:0040019|GO:0043066|GO:0044029|GO:0045746|GO:0045892|GO:0045893|GO:0048743|GO:2000279|GO:2000679	miR-124-3p|miR-1249-5p|miR-1321|miR-1343-5p|miR-149-3p|miR-3126-5p|miR-3136-5p|miR-3609|miR-361-3p|miR-4270|miR-4419a|miR-4439|miR-4441|miR-4481|miR-4492|miR-4515|miR-4728-5p|miR-4739|miR-4750-3p|miR-4755-3p|miR-4756-5p|miR-506-3p|miR-548ah-5p|miR-5787|miR-6077|miR-6127|miR-6132|miR-6735-3p|miR-6752-3p|miR-6753-5p|miR-6754-5p|miR-6771-3p|miR-6779-3p|miR-6785-5p|miR-6797-5p|miR-6801-3p|miR-6810-3p…		13.1722	13.3715	13.1385	12.8659	13.2988	13.2598	13.4397	13.3257	13.2933	13.1158	12.9699	13.2976	13.0662	13.204
#N/A			#N/A			#N/A				#N/A			#N/A			#N/A			#N/A				#N/A			667	SNHG3	small nucleolar RNA host gene 3 (non-protein coding)	other ncRNA	ENSG00000242125	8420					13.4051	13.3063	13.3765	12.9464	13.2383	13.0784	13.2213	13.5088	13.5405	13.8671	13.1765	13.3798	12.9807	13.1977
#N/A			#N/A			#N/A				#N/A			#N/A			#N/A			#N/A				#N/A			668	CRIP1	cysteine-rich protein 1 (intestinal)	protein coding	ENSG00000213145	1396		GO:0005737|GO:0007507|GO:0008270|GO:0008630|GO:0010043|GO:0042277|GO:0071236|GO:0071493	miR-3173-5p|miR-4255|miR-4688|miR-6743-5p|miR-6789-5p|miR-6799-3p		13.3117	13.4496	13.0703	13.8586	13.313	13.4823	13.5103	13.2685	13.414	13.0258	13.865	13.218	13.6024	13.5432
#N/A			#N/A			#N/A				#N/A			#N/A			#N/A			#N/A				#N/A			669	FTL	ferritin, light polypeptide	protein coding	ENSG00000087086	2512	04216|04217|04978	GO:0005506|GO:0005515|GO:0005576|GO:0005829|GO:0006879|GO:0008043|GO:0035578|GO:0042802|GO:0043312|GO:0044754|GO:0055072	miR-133a-3p|miR-133b|miR-22-3p|miR-4419a|miR-651-5p|miR-6842-3p|miR-6882-3p		13.3863	13.5358	13.7666	13.8399	13.6057	13.6117	13.5422	13.374	13.5315	13.736	13.8239	13.6916	13.6813	13.5791
#N/A			#N/A			#N/A				#N/A			#N/A			#N/A			#N/A				#N/A			670	COPRS	coordinator of PRMT5, differentiation stimulator	protein coding	ENSG00000172301	55352		GO:0005515|GO:0005634|GO:0005654|GO:0005829|GO:0005886|GO:0007517|GO:0042393|GO:0043985	miR-1306-5p|miR-4443|miR-4463|miR-4524b-3p|miR-6760-3p		13.6345	13.3998	13.14	13.3241	13.0809	13.5237	13.3209	13.479	13.4889	13.3307	13.5686	13.2009	13.5555	13.463
#N/A			#N/A			#N/A				#N/A			#N/A			#N/A			#N/A				#N/A			671	A_33_P3420167		(NA)							13.5849	13.6034	13.6154	12.7817	13.5717	13.6607	13.6077	13.6422	13.7175	13.5735	12.8854	13.6568	13.7623	13.7173
#N/A			#N/A			#N/A				#N/A			#N/A			#N/A			#N/A				#N/A			672	HNRNPA1L2	heterogeneous nuclear ribonucleoprotein A1-like 2	protein coding	ENSG00000139675	144983	03040		miR-19a-3p|miR-19b-3p|miR-4643|miR-4719|miR-6741-5p		13.6418	13.5673	13.6393	13.5644	13.2987	13.5476	13.3797	13.5664	13.5623	13.5217	13.3526	13.3138	13.8892	13.7563
#N/A			#N/A			#N/A				#N/A			#N/A			#N/A			#N/A				#N/A			673	CCDC86	coiled-coil domain containing 86	protein coding	ENSG00000110104	79080		GO:0005515|GO:0005654|GO:0005730	miR-3135a|miR-3914|miR-4303|miR-432-5p|miR-4447|miR-4463|miR-450a-1-3p|miR-4516|miR-4731-5p|miR-4747-5p|miR-4796-3p|miR-5196-5p|miR-5703|miR-6126|miR-6740-5p	ATAD3A|BOP1|EIF4A3|HEATR2|HMGA1|IPO4|MRPS17|NLE1|NOC4L|NOLC1|PA2G4|PDCD11|PNO1|REXO4|SF3B3|STRAP|TOMM34|WDR5|ZNF473	13.5201	13.4159	13.033	12.8492	12.9794	13.5036	13.3663	13.2664	13.4142	13.3036	13.16	13.3946	13.3328	13.3482
#N/A			#N/A			#N/A				#N/A			#N/A			#N/A			#N/A				#N/A			674	TMEM208	transmembrane protein 208	protein coding					miR-4645-5p|miR-4673		13.303	13.2609	13.0541	13.2352	13.3542	13.1907	13.2112	13.4789	13.3074	13.1025	13.2264	13.5054	13.0155	13.2799
#N/A			#N/A			#N/A				#N/A			#N/A			#N/A			#N/A				#N/A			10015	CLCN7	chloride channel, voltage-sensitive 7	protein coding	ENSG00000103249	1186		GO:0005254|GO:0005515|GO:0005654|GO:0005765|GO:0034220	miR-1227-5p|miR-1291|miR-1321|miR-1343-5p|miR-1915-3p|miR-211-3p|miR-3154|miR-3184-5p|miR-3196|miR-342-5p|miR-3918|miR-3940-3p|miR-423-5p|miR-4283|miR-4292|miR-4443|miR-4492|miR-4532|miR-4649-3p|miR-4664-5p|miR-4721|miR-4731-5p|miR-4739|miR-4756-5p|miR-6132|miR-637|miR-6764-5p|miR-6775-3p|miR-6791-5p|miR-6802-3p|miR-6825-5p|miR-6836-5p|miR-6846-5p|miR-6848-5p|miR-6893-5p|miR-7106-5p|miR-762|miR-9…		6.68272	7.11428	7.09905	6.91266	7.5097	7.4461	7.50429	7.0157	7.29595	6.81654	6.7251	7.24411	6.85901	6.6607
#N/A			#N/A			#N/A				#N/A			#N/A			#N/A			#N/A				#N/A			676	HIST3H3	histone cluster 3, H3	protein coding	ENSG00000168148	8290	05034|05131|05202|05322	GO:0000786|GO:0000788|GO:0005515|GO:0005654|GO:0006303|GO:0006334|GO:0016233			13.3276	13.4867	13.5318	13.6834	13.3117	13.6606	13.4577	13.4119	13.6115	13.6401	13.7496	13.6166	13.5394	13.617
#N/A			#N/A			#N/A				#N/A			#N/A			#N/A			#N/A				#N/A			677	PFDN5	prefoldin subunit 5	protein coding	ENSG00000123349	5204		GO:0003714|GO:0005515|GO:0005737|GO:0005829|GO:0045111|GO:0045892|GO:0090090			13.4432	13.463	13.4162	13.6441	13.4842	13.4579	13.4551	13.6007	13.5531	13.3503	13.4238	13.3642	13.6354	13.5918
#N/A			#N/A			#N/A				#N/A			#N/A			#N/A			#N/A				#N/A			678	PABPC4	poly(A) binding protein, cytoplasmic 4 (inducible form)	protein coding	ENSG00000090621	8761	03013|03015|03018	GO:0005515|GO:0005634|GO:0005737|GO:0005829|GO:0006396|GO:0006401|GO:0006412|GO:0007596|GO:0008143|GO:0008266|GO:0010494|GO:1990904	miR-1225-5p|miR-1231|miR-1270|miR-1275|miR-192-5p|miR-215-5p|miR-30a-3p|miR-30d-3p|miR-30e-3p|miR-3119|miR-3140-3p|miR-3148|miR-3662|miR-3977|miR-4328|miR-450a-1-3p|miR-4665-5p|miR-4668-5p|miR-4698|miR-548aa|miR-548ap-3p|miR-548at-5p|miR-548t-3p|miR-587|miR-620|miR-625-5p|miR-637|miR-6759-3p|miR-8087|miR-95-5p	YBX1	13.4035	13.4119	13.3214	13.2941	13.4176	13.3784	13.3744	13.3985	13.3173	13.488	13.3632	13.2438	13.372	13.3599
#N/A			#N/A			#N/A				#N/A			#N/A			#N/A			#N/A				#N/A			679	DAD1	defender against cell death 1	protein coding	ENSG00000129562	1603	00510|00513|01100|04141	GO:0005789|GO:0006486|GO:0006487|GO:0008047|GO:0008250|GO:0018279|GO:0031647	miR-1976|miR-22-3p|miR-2467-3p|miR-3622b-5p|miR-3652|miR-378j|miR-4430|miR-4689|miR-519a-3p|miR-519b-3p|miR-519c-3p|miR-605-3p|miR-6730-3p|miR-6839-5p|miR-8068		13.3782	13.4474	13.4684	13.4486	13.559	13.464	13.5371	13.5218	13.3595	13.2743	13.3701	13.4124	13.3888	13.4631
#N/A			#N/A			#N/A				#N/A			#N/A			#N/A			#N/A				#N/A			680	PPIAL4B	peptidylprolyl isomerase A (cyclophilin A)-like 4B	protein coding	ENSG00000263353	653505			miR-3202|miR-3622b-5p|miR-4456|miR-548v|miR-6750-5p|miR-6822-5p		13.5553	13.6347	13.8949	13.9595	13.7404	13.7374	13.5468	13.4551	13.5803	13.7142	13.7397	13.7162	13.4743	13.4168
#N/A			#N/A			#N/A				#N/A			#N/A			#N/A			#N/A				#N/A			681	ANXA1	annexin A1	protein coding	ENSG00000135046	301		GO:0001533|GO:0001780|GO:0002548|GO:0002685|GO:0005102|GO:0005509|GO:0005515|GO:0005543|GO:0005544|GO:0005576|GO:0005615|GO:0005634|GO:0005654|GO:0005737|GO:0005768|GO:0005829|GO:0005886|GO:0006909|GO:0006954|GO:0007165|GO:0007186|GO:0007187|GO:0008360|GO:0009986|GO:0016324|GO:0016328|GO:0018149|GO:0019221|GO:0019834|GO:0019898|GO:0030216|GO:0031232|GO:0031313|GO:0031340|GO:0031514|GO:0031532|GO:…	let-7f-2-3p|miR-1185-1-3p|miR-1185-2-3p|miR-21-5p|miR-2110|miR-3124-3p|miR-3192-3p|miR-3675-3p|miR-450a-2-3p|miR-4797-5p|miR-5690|miR-5692b|miR-5692c|miR-570-3p|miR-590-5p|miR-643		13.4802	13.2477	13.3177	13.2303	13.4581	13.1996	13.2697	13.3059	13.205	13.2615	13.1607	13.2169	13.499	13.3552
#N/A			#N/A			#N/A				#N/A			#N/A			#N/A			#N/A				#N/A			682	ARF5	ADP-ribosylation factor 5	protein coding	ENSG00000004059	381	04144	GO:0003924|GO:0005515|GO:0006890	miR-1227-3p|miR-4268|miR-4294|miR-4514|miR-4532|miR-4692|miR-4722-5p|miR-544b|miR-6511b-5p|miR-6808-5p|miR-6811-5p|miR-6825-5p|miR-6890-3p|miR-6893-5p|miR-7106-5p|miR-766-5p|miR-7977|miR-940	ARPC1A|HGS	13.4254	13.5778	13.3451	13.6285	13.4396	13.4898	13.4783	13.5146	13.4394	13.2892	13.5857	13.3684	13.6856	13.6398
#N/A			#N/A			#N/A				#N/A			#N/A			#N/A			#N/A				#N/A			683	RCC2	regulator of chromosome condensation 2	protein coding	ENSG00000179051	55920		GO:0005515|GO:0005829|GO:0007229|GO:0008017|GO:0010971|GO:0019901|GO:0019904|GO:0030334|GO:0030496|GO:0031267|GO:0034260|GO:0034506|GO:0048041|GO:0048365|GO:0051895|GO:0051987|GO:0072356|GO:1900025|GO:1990023	miR-1236-3p|miR-1247-5p|miR-1263|miR-1266-5p|miR-1277-5p|miR-153-5p|miR-1825|miR-190a-3p|miR-1911-3p|miR-196a-5p|miR-196b-5p|miR-216b-3p|miR-22-3p|miR-2682-3p|miR-29a-3p|miR-29b-3p|miR-29c-3p|miR-3127-3p|miR-3145-5p|miR-3148|miR-3175|miR-330-3p|miR-331-3p|miR-33a-3p|miR-342-3p|miR-3691-3p|miR-3692-5p|miR-378a-3p|miR-378b|miR-378c|miR-378d|miR-378e|miR-378f|miR-378h|miR-378i|miR-383-3p|miR-3911|mi…	CCNB1|CCNB2|CCNF|CDC20|DTL|E2F2|EZH2|H2AFZ|LIG1|MCM5	13.4937	13.375	13.461	13.5072	13.089	13.1887	13.2754	13.4464	13.3093	13.4805	13.4235	13.1623	13.3379	13.2122
#N/A			#N/A			#N/A				#N/A			#N/A			#N/A			#N/A				#N/A			684	S100A13	S100 calcium binding protein A13	protein coding	ENSG00000189171	6284		GO:0005507|GO:0005509|GO:0005515|GO:0005615|GO:0005634|GO:0005654|GO:0005730|GO:0005737|GO:0005829|GO:0005886|GO:0008270|GO:0017134|GO:0032610|GO:0042803|GO:0043123|GO:0048471|GO:0050663|GO:0050786			13.4797	13.5038	13.6286	13.6945	13.4066	13.4956	13.5107	13.3901	13.4863	13.4387	13.7384	13.2199	13.5997	13.5393
#N/A			#N/A			#N/A				#N/A			#N/A			#N/A			#N/A				#N/A			685	A_24_P878388		(NA)							13.528	13.5587	13.8476	13.9777	13.736	13.9321	13.7103	13.6278	13.8845	13.8803	13.8732	14.1329	13.4989	13.9526
#N/A			#N/A			#N/A				#N/A			#N/A			#N/A			#N/A				#N/A			686	A_33_P3349474		(NA)							13.3033	13.0655	13.5538	13.7009	13.45	13.3039	13.2912	12.9283	13.1941	13.5188	13.691	13.766	12.7628	13.3583
#N/A			#N/A			#N/A				#N/A			#N/A			#N/A			#N/A				#N/A			687	RAD23A	RAD23 homolog A (S. cerevisiae)	protein coding	ENSG00000179262	5886	03420|04141	GO:0003697|GO:0005515|GO:0005634|GO:0005654|GO:0005737|GO:0005829|GO:0006289|GO:0016579|GO:0019900|GO:0031593|GO:0031648|GO:0032434|GO:0032436|GO:0032991|GO:0034451|GO:0043231|GO:0045070|GO:0045787|GO:1990381	miR-1277-5p|miR-3150a-3p|miR-361-5p|miR-374a-3p|miR-3978|miR-4266|miR-4447|miR-4492|miR-4505|miR-4651|miR-4690-5p|miR-5011-5p|miR-5582-3p|miR-5787|miR-608|miR-6505-5p|miR-6756-5p|miR-6762-5p|miR-6763-5p|miR-6766-5p|miR-6825-5p|miR-6826-3p|miR-6845-5p|miR-6894-5p	ARID4B	13.5386	13.5037	13.2264	13.2614	13.125	13.6731	13.375	13.569	13.4935	13.4302	13.2698	13.2364	13.4887	13.4929
#N/A			#N/A			#N/A				#N/A			#N/A			#N/A			#N/A				#N/A			688	UQCC3	ubiquinol-cytochrome c reductase complex assembly factor 3	protein coding	ENSG00000204922	790955		GO:0006122|GO:0031305|GO:0034551|GO:0042407|GO:0070300|GO:1901612	miR-1273h-5p|miR-1275|miR-2052|miR-302e|miR-30b-3p|miR-3144-5p|miR-340-3p|miR-3613-3p|miR-3689a-3p|miR-3689b-3p|miR-3689c|miR-371b-5p|miR-373-5p|miR-4286|miR-4478|miR-4665-5p|miR-4701-5p|miR-485-5p|miR-520a-5p|miR-525-5p|miR-588|miR-616-5p|miR-659-3p|miR-6779-5p|miR-6780a-5p|miR-6827-3p|miR-6838-3p|miR-6884-5p|miR-7108-5p		13.382	13.4153	13.3118	13.1974	13.1082	13.3115	13.2406	13.1871	13.4233	13.4828	13.4321	13.4278	13.3454	13.2282
#N/A			#N/A			#N/A				#N/A			#N/A			#N/A			#N/A				#N/A			689	LAMTOR4	late endosomal/lysosomal adaptor, MAPK and MTOR activator 4	protein coding	ENSG00000188186	389541	04150	GO:0005515|GO:0005764|GO:0005765|GO:0007050|GO:0008361|GO:0016241|GO:0032008|GO:0043231|GO:0061462|GO:0071230|GO:0071986	miR-6838-5p		13.4217	13.4393	13.165	13.2872	13.0128	13.2838	13.2379	13.1722	13.3016	13.096	13.3513	13.1305	13.6023	13.1486
#N/A			#N/A			#N/A				#N/A			#N/A			#N/A			#N/A				#N/A			690	ERH	enhancer of rudimentary homolog (Drosophila)	protein coding	ENSG00000100632	2079		GO:0005515|GO:0005634|GO:0006139|GO:0006213|GO:0008327|GO:0030496|GO:0034709	miR-1224-5p|miR-1257|miR-142-5p|miR-329-3p|miR-33a-3p|miR-340-5p|miR-362-3p|miR-4261|miR-4311|miR-4509|miR-4635|miR-5004-5p|miR-5590-3p		13.4445	13.4229	13.3031	13.6297	13.2604	13.524	13.4475	13.6211	13.5758	13.4884	13.6433	13.3646	12.9361	13.5175
#N/A			#N/A			#N/A				#N/A			#N/A			#N/A			#N/A				#N/A			691	NPIPB9	nuclear pore complex interacting protein family, member B9	protein coding	ENSG00000196993	100507607		GO:0005654			13.0395	13.0499	13.0836	13.7012	13.1277	13.4348	13.3344	12.8939	12.9072	13.0558	13.5087	13.0659	12.7986	12.8976
#N/A			#N/A			#N/A				#N/A			#N/A			#N/A			#N/A				#N/A			692	ATP5J2	ATP synthase, H+ transporting, mitochondrial Fo complex, subunit F2	protein coding	ENSG00000241468	9551	00190|01100|04714	GO:0005739|GO:0005743|GO:0005753|GO:0006754|GO:0042407|GO:0042776	miR-3201|miR-342-5p|miR-4283|miR-4326|miR-4664-5p|miR-4791|miR-651-5p	COPS6|KLF6|MRPS17	13.4693	13.5317	13.5249	13.5262	13.4169	13.4904	13.3834	13.5794	13.4919	13.385	13.2909	13.326	13.2392	13.3706
#N/A			#N/A			#N/A				#N/A			#N/A			#N/A			#N/A				#N/A			693	PSMA1	proteasome (prosome, macropain) subunit, alpha type, 1	protein coding	ENSG00000129084	5682	03050	GO:0000165|GO:0000209|GO:0000502|GO:0002223|GO:0002479|GO:0003723|GO:0005515|GO:0005654|GO:0005813|GO:0005829|GO:0005839|GO:0005844|GO:0006521|GO:0010972|GO:0016579|GO:0019773|GO:0031145|GO:0031146|GO:0033209|GO:0038061|GO:0038095|GO:0043161|GO:0043488|GO:0043687|GO:0050852|GO:0055085|GO:0060071|GO:0061418|GO:0070498|GO:0090090|GO:0090263|GO:1901990|GO:1902036	miR-145-3p|miR-1911-3p|miR-22-5p|miR-2681-5p|miR-27a-3p|miR-27b-3p|miR-3662|miR-369-3p|miR-377-5p|miR-4276|miR-4528|miR-4740-5p|miR-497-3p|miR-511-5p|miR-548aa|miR-548ap-3p|miR-548t-3p|miR-5701|miR-580-5p|miR-6086|miR-6508-5p|miR-659-3p|miR-8067	ANAPC5|COPS3|CUL1|DARS2|DDX19B|FBXO28|G3BP1|GRSF1|GSTO1|GTF2A2|GTF2H1|GTF3C3|KARS|KLC1|MRPL44|MRPS12|MRPS17|PNPT1|POLR3K|PRPF40A|PSMD12|PSMD14|PSMD6|RANBP5|RBM28|RPA1|TTC26|TTC27|WDR12|WDR57|WDSOF1|YBX1	13.4052	13.2034	13.5367	13.2443	13.4814	13.2843	13.2906	13.3759	13.2855	13.4868	13.3914	13.3322	13.5346	13.4124
#N/A			#N/A			#N/A				#N/A			GLIS2(1131)		GLIS2(1396)	#N/A			#N/A				#N/A			694	FSTL1	follistatin-like 1	protein coding	ENSG00000163430	11167		GO:0005515|GO:0005576|GO:0005788|GO:0030509|GO:0043687|GO:0044267	miR-1178-5p|miR-1237-3p|miR-1275|miR-1323|miR-140-3p|miR-18a-3p|miR-200b-3p|miR-200c-3p|miR-203a-3p|miR-2116-3p|miR-24-1-5p|miR-24-2-5p|miR-299-3p|miR-300|miR-3126-5p|miR-3158-5p|miR-3189-3p|miR-3679-3p|miR-3691-3p|miR-3713|miR-381-3p|miR-3915|miR-3919|miR-3942-3p|miR-3976|miR-4268|miR-4282|miR-4283|miR-429|miR-4299|miR-4326|miR-4328|miR-4434|miR-4437|miR-4481|miR-4494|miR-4496|miR-4499|miR-4516|…	ANAPC5|ARMCX2|ATF1|C16orf63|CALD1|FBXL7|FUSIP1|HEATR2|HNRPH1|LAMA4|MRPL44|MRPS12|NFYC|PA2G4|POLR2E|PRPF4|PSPC1|RPAP3|SSBP1|STIP1|THOC4|TOX4|WDR8|XRN2	13.109	13.5906	13.223	13.9123	13.5577	12.3256	12.8023	13.1854	13.4746	13.4117	13.7741	13.4541	12.25	12.7385
#N/A			#N/A			#N/A				#N/A			#N/A			#N/A			#N/A				#N/A			695	A_23_P109677		(NA)							13.3148	13.2289	13.5635	13.4101	13.3739	13.366	13.4154	13.2895	13.2906	13.3349	13.3729	13.2229	13.3158	13.2504
#N/A			#N/A			#N/A				#N/A			#N/A			#N/A			#N/A				#N/A			696	ANAPC5	anaphase promoting complex subunit 5	protein coding	ENSG00000089053	51433	04110|04114|04120|04657|04914|05166	GO:0005634|GO:0005654|GO:0005680|GO:0005829|GO:0006511|GO:0019903|GO:0031145|GO:0070979|GO:1901990	miR-3065-5p|miR-3162-5p|miR-3658|miR-4306|miR-4477a|miR-4729|miR-597-5p|miR-660-5p|miR-6731-5p|miR-8085|miR-9500	ARID2|ATF1|BAZ2B|BRWD2|C16orf63|CDC5L|COPA|CPSF1|CUGBP1|CUL1|DDX19A|DDX42|EPRS|FUBP1|FUSIP1|FUS|G3BP1|GCN1L1|GTF2A2|GTF2I|HEATR2|HNRPH1|HTATSF1|KBTBD4|MCM4|METAP2|MRPL44|MRPS12|MXI1|NEDD1|NFX1|NFYC|NONO|NSMAF|NUP133|PDS5A|POLDIP3|POLR2E|POLR3K|PRPF40A|PRPF4|PSMD10|PSMD3|PSPC1|RBL1|RBM14|RNGTT|RPAP3|RSF1|RXRB|SAFB|SFRS2|SIVA1|SMARCC1|STIP1|TAF15|TFCP2|TFDP1|THOC4|TNKS2|TOX4|WDR61|WDR8|YBX1|ZCCHC7|…	13.3115	13.3095	13.3389	13.1517	13.1468	13.2904	13.2354	13.3487	13.2363	13.395	13.1536	13.1522	13.253	13.2206
#N/A			#N/A			#N/A				#N/A			#N/A			#N/A			#N/A				#N/A			697	DVL1	dishevelled segment polarity protein 1	protein coding	ENSG00000107404	1855	04150|04310|04330|04390|04550|04916|04934|05165|05200|05217|05224|05225|05226	GO:0001505|GO:0005109|GO:0005515|GO:0005829|GO:0006355|GO:0006469|GO:0007269|GO:0007528|GO:0016328|GO:0019899|GO:0019901|GO:0030426|GO:0031410|GO:0032091|GO:0032436|GO:0034504|GO:0035567|GO:0042802|GO:0043005|GO:0043113|GO:0045202|GO:0045944|GO:0048813|GO:0050808|GO:0050821|GO:0060070|GO:0060071|GO:0090090|GO:0099054|GO:0150012|GO:1903827|GO:1904886|GO:1905386	miR-1273h-5p|miR-214-3p|miR-30b-3p|miR-3591-5p|miR-3689a-3p|miR-3689b-3p|miR-3689c|miR-4306|miR-4447|miR-4514|miR-4645-5p|miR-4660|miR-4672|miR-4673|miR-4755-3p|miR-508-5p|miR-646|miR-6779-5p|miR-6780a-5p|miR-6849-3p|miR-6860|miR-6879-5p|miR-765		13.4548	13.4066	13.3069	13.2133	13.0029	13.2837	13.2981	13.288	13.2261	13.4833	13.3733	13.2273	13.363	13.2009
#N/A			#N/A			#N/A				#N/A			#N/A			#N/A			#N/A				#N/A			698	HIST1H2BK	histone cluster 1, H2bk	protein coding	ENSG00000197903	85236	05034|05203|05322	GO:0002227|GO:0005515|GO:0005615|GO:0005634|GO:0005654|GO:0005829|GO:0016567|GO:0019731|GO:0031640|GO:0050829|GO:0050830|GO:0061844	miR-17-3p|miR-3910|miR-3928-3p|miR-3935|miR-4751|miR-4776-5p|miR-520a-5p|miR-525-5p|miR-544a|miR-545-5p|miR-5689|miR-580-5p|miR-583|miR-6742-5p|miR-6770-5p	H2BFS|HIST2H2AA3	13.2359	13.1369	13.2702	12.7218	13.259	12.8758	13.0596	13.2867	13.0079	13.2731	12.539	13.29	12.811	13.1218
#N/A			#N/A			#N/A				#N/A			#N/A			#N/A			#N/A				#N/A			699	PSMB5	proteasome (prosome, macropain) subunit, beta type, 5	protein coding	ENSG00000100804	5693	03050	GO:0000165|GO:0000209|GO:0000502|GO:0002223|GO:0002479|GO:0005515|GO:0005654|GO:0005813|GO:0005829|GO:0005839|GO:0006508|GO:0006521|GO:0008233|GO:0010972|GO:0016579|GO:0019774|GO:0031145|GO:0031146|GO:0033209|GO:0038061|GO:0038095|GO:0043161|GO:0043488|GO:0043687|GO:0050852|GO:0055085|GO:0060071|GO:0061418|GO:0070498|GO:0090090|GO:0090263|GO:1901990|GO:1902036	miR-1278|miR-142-3p|miR-2392|miR-27b-5p|miR-3174|miR-4660|miR-4802-5p|miR-5186|miR-6073|miR-6869-5p	ASB10|CHERP|DISC1|HEATR2|IGHMBP2|IPO4|MAPK8IP2|MNAT1|MRPS17|MTX2|PFDN2|PHKA1|PTS|TOMM34|WWOX|ZNF593|ZNF804B|ZNRD1	13.4649	13.3518	13.5585	13.495	13.4493	13.3959	13.4273	13.3213	13.366	13.2702	13.2474	13.2828	13.4636	13.2743
#N/A			#N/A			#N/A				#N/A			#N/A			#N/A			#N/A				#N/A			700	THOP1	thimet oligopeptidase 1	protein coding	ENSG00000172009	7064	04614|05143	GO:0000209|GO:0004222|GO:0005515|GO:0005829	miR-130a-3p|miR-130b-3p|miR-1913|miR-301a-3p|miR-301b-3p|miR-3189-5p|miR-324-3p|miR-3666|miR-4295|miR-454-3p|miR-4671-3p|miR-6743-3p|miR-6756-5p|miR-6758-5p|miR-6766-5p|miR-6810-5p|miR-6856-5p|miR-92a-2-5p	ATAD3B|BAZ2B|BOP1|CCNF|CHAF1B|DDX51|FKBP4|FOXK2|ING1|MCM4|MRPS12|NOLC1|RBM14|RFC2|RFC5|SAFB|SIVA1|SMARCA4|SSRP1|TFAM|TFDP1|TREX1|WDR18|WHSC1	13.3524	13.2078	13.3719	13.1244	13.2101	13.2747	13.2306	13.3201	13.274	13.3945	13.2365	13.149	13.323	13.1322
#N/A			#N/A			#N/A				#N/A			#N/A			#N/A			#N/A				#N/A			701	A_21_P0013753		(NA)							13.4641	13.3081	13.3451	13.1419	13.3491	13.4725	13.4407	13.4328	13.461	13.4567	13.355	13.3101	13.5219	13.4765
#N/A			#N/A			#N/A				#N/A			#N/A			#N/A			#N/A				#N/A			702	ARPC5	actin related protein 2/3 complex, subunit 5, 16kDa	protein coding	ENSG00000162704	10092	04144|04666|04810|05100|05130|05131|05132	GO:0005200|GO:0005515|GO:0005576|GO:0005634|GO:0005829|GO:0005885|GO:0015629|GO:0016477|GO:0030036|GO:0034314|GO:0034774|GO:0035861|GO:0038096|GO:0043312|GO:0048013|GO:0061024|GO:1904813	let-7f-2-3p|miR-106a-3p|miR-1185-1-3p|miR-1185-2-3p|miR-141-3p|miR-145-5p|miR-153-5p|miR-16-1-3p|miR-181b-2-3p|miR-181b-3p|miR-190a-5p|miR-190b|miR-193a-3p|miR-193b-3p|miR-19a-5p|miR-19b-1-5p|miR-19b-2-5p|miR-200a-3p|miR-22-3p|miR-224-3p|miR-30a-5p|miR-30b-5p|miR-30c-5p|miR-30d-5p|miR-30e-5p|miR-3120-3p|miR-3130-3p|miR-3156-3p|miR-3176|miR-3184-5p|miR-320a|miR-320b|miR-320c|miR-320d|miR-335-3p|mi…	ARPC1B|CNOT8|GNB1|NUP50|PHF10|WDR1|ZCCHC10	13.1362	13.1087	12.9144	13.1257	13.2756	12.4865	12.942	13.2634	13.1069	13.1343	13.2706	13.3595	13.0526	13.2275
#N/A			#N/A			#N/A				#N/A			#N/A			TFEB(1643)		TFEB(2175)	#N/A				#N/A			703	SNHG6	small nucleolar RNA host gene 6 (non-protein coding)	other ncRNA	ENSG00000245910						13.1944	13.1525	13.0144	13.0744	13.1749	13.1212	13.1199	13.3566	13.259	13.2033	13.0434	13.2762	13.17	13.3368
#N/A			#N/A			#N/A				#N/A			#N/A			#N/A			GLIS2+IL-1(75)	IL-1targets(617)		GLIS2+IL-1(158)	TFE3+IL-1(70)	TFE3+IL-1(174)		12816	ABCC10	ATP-binding cassette, sub-family C (CFTR/MRP), member 10	protein coding					let-7a-5p|let-7b-5p|let-7c-5p|let-7d-5p|let-7e-5p|let-7f-5p|let-7g-5p|let-7i-5p|miR-1225-3p|miR-2110|miR-3175|miR-3671|miR-4271|miR-4417|miR-4426|miR-4458|miR-4500|miR-4647|miR-4662b|miR-4667-5p|miR-4672|miR-4700-5p|miR-4725-3p|miR-4795-3p|miR-590-3p|miR-656-3p|miR-671-5p|miR-6780b-5p|miR-6895-5p|miR-8089|miR-98-5p		5.48367	6.2771	5.99594	5.722	6.11999	6.08848	6.45985	5.64358	5.48701	6.01117	5.80171	6.05736	6.05725	5.23601
#N/A			#N/A			#N/A				#N/A			#N/A			#N/A			#N/A				#N/A			705	ATP6V1F	ATPase, H+ transporting, lysosomal 14kDa, V1 subunit F	protein coding	ENSG00000128524	9296	00190|01100|04145|04150|04721|04966|05110|05120|05165|05323	GO:0005515|GO:0005829|GO:0008286|GO:0016020|GO:0016471|GO:0033572|GO:0034220|GO:0090383	miR-1254|miR-185-5p|miR-2467-5p|miR-2682-3p|miR-3116|miR-4306|miR-4419a|miR-4481|miR-4510|miR-451b|miR-4644|miR-4747-5p|miR-516b-5p|miR-5196-5p|miR-6127|miR-6129|miR-6130|miR-6133|miR-6510-5p|miR-6515-5p|miR-661|miR-6781-3p		13.3228	13.2524	13.3324	13.3364	13.1995	13.5604	13.4198	13.2365	13.2008	13.251	13.2933	13.0603	13.4251	13.1657
#N/A			#N/A			#N/A				#N/A			#N/A			#N/A			#N/A				#N/A			706	HMGN1	high mobility group nucleosome binding domain 1	protein coding	ENSG00000205581	3150		GO:0003677|GO:0005654|GO:0006283|GO:0032786	miR-1248|miR-3154|miR-5187-5p|miR-6079|miR-634|miR-6728-5p|miR-6778-3p|miR-6828-5p|miR-6868-5p|miR-7114-5p	BUB3|CFLAR|CPEB4|HEATR1|PTBP1|RBMX|RECQL4|SFRS2|TCF3	13.6398	13.3516	13.0077	13.2518	13.1519	13.1017	13.0287	13.443	13.3266	12.9941	13.383	13.1227	13.5378	13.2127
#N/A			#N/A			#N/A				#N/A			#N/A			#N/A			#N/A				#N/A			707	TMEM132A	transmembrane protein 132A	protein coding	ENSG00000006118	54972		GO:0005788|GO:0043687|GO:0044267	miR-1908-5p|miR-1909-3p|miR-29a-3p|miR-29b-3p|miR-29c-3p|miR-3667-3p|miR-4447|miR-4456|miR-4652-3p|miR-4688|miR-4778-5p|miR-6722-3p	ADARB1|BRD4|EPAS1|GPR144|L3MBTL|LDB3|MBD6|NARG1|PWWP2B|RGS6|SCT|TCF15|TOX3|UBTF|ZNF423|ZNF771	13.3142	13.213	13.4079	13.7194	13.7916	13.2174	13.4748	13.2927	13.2407	13.3739	13.7335	13.7392	13.0464	13.1168
#N/A			#N/A			#N/A				#N/A			#N/A			#N/A			#N/A				#N/A			708	Hs.528369		(NA)							13.5887	13.5882	13.4513	13.4329	13.644	13.5403	13.5197	13.5732	13.5076	13.3461	13.5458	13.5518	13.5403	13.3968
#N/A			#N/A			#N/A				#N/A			#N/A			#N/A			#N/A				#N/A			709	CS	citrate synthase	protein coding	ENSG00000062485	1431	00020|00630|01100|01200|01210|01230	GO:0004108|GO:0005739|GO:0005759|GO:0005975|GO:0006099	let-7f-2-3p|miR-1179|miR-1185-1-3p|miR-1185-2-3p|miR-1207-5p|miR-1264|miR-1266-5p|miR-1321|miR-145-3p|miR-1909-3p|miR-1911-3p|miR-1914-5p|miR-1915-3p|miR-193b-5p|miR-2053|miR-214-3p|miR-299-5p|miR-3154|miR-3179|miR-3191-3p|miR-3192-5p|miR-335-3p|miR-33b-3p|miR-345-3p|miR-3612|miR-3619-5p|miR-3675-5p|miR-3688-3p|miR-3689d|miR-4261|miR-431-5p|miR-4314|miR-4330|miR-4426|miR-4433a-3p|miR-4447|miR-451…		13.4137	13.3807	13.2857	13.3956	13.3175	13.4576	13.5097	13.5071	13.4063	13.438	13.3606	13.462	13.3942	13.4317
#N/A			#N/A			#N/A				#N/A			GLIS2(1131)		GLIS2(1396)	#N/A			#N/A				#N/A			710	PCBP2	poly(rC) binding protein 2	protein coding	ENSG00000197111	5094	04216	GO:0000398|GO:0003723|GO:0005515|GO:0005634|GO:0005654|GO:0005737|GO:0005829|GO:0016070|GO:0019899|GO:0031625|GO:0032480|GO:0039694|GO:0043161|GO:0050687|GO:0075522	miR-1273h-5p|miR-1293|miR-142-5p|miR-1468-5p|miR-151a-3p|miR-190a-3p|miR-203a-3p|miR-21-5p|miR-2681-3p|miR-30b-3p|miR-3134|miR-3196|miR-3198|miR-323a-3p|miR-3613-3p|miR-3681-5p|miR-3682-3p|miR-3689a-3p|miR-3689b-3p|miR-3689c|miR-3691-5p|miR-376c-3p|miR-378a-5p|miR-3919|miR-421|miR-4282|miR-4293|miR-4309|miR-4318|miR-4419a|miR-4426|miR-4433b-5p|miR-4434|miR-4441|miR-4447|miR-4483|miR-4499|miR-4516…	AIP|ANKRD17|CIZ1|CPSF1|NONO|RBM39|SF1|TRIM28|ZNF207|ZNF313|ZNF638	13.3532	13.5401	13.467	13.7692	13.4934	13.5199	13.6019	13.5656	13.5119	13.4043	13.6223	13.1722	13.1777	13.4507
#N/A			#N/A			#N/A				#N/A			#N/A			TFEB(1643)		TFEB(2175)	#N/A				#N/A			711	EIF4A2	eukaryotic translation initiation factor 4A2	protein coding	ENSG00000156976	1974	03013	GO:0004386|GO:0005515|GO:0005829|GO:0006413|GO:0006446|GO:0016281|GO:0016887|GO:0048471|GO:1900260	let-7a-3p|let-7b-3p|let-7f-1-3p|let-7f-2-3p|miR-105-5p|miR-1185-1-3p|miR-1185-2-3p|miR-1185-5p|miR-1245b-5p|miR-1251-3p|miR-125b-2-3p|miR-126-5p|miR-181a-5p|miR-181b-5p|miR-181c-5p|miR-181d-5p|miR-186-3p|miR-1910-3p|miR-216b-3p|miR-217|miR-29a-5p|miR-302c-5p|miR-3142|miR-3143|miR-3146|miR-3151-3p|miR-3160-5p|miR-3162-3p|miR-3192-3p|miR-335-5p|miR-3606-3p|miR-3609|miR-3617-5p|miR-3670|miR-3671|miR…	AHCTF1|CCNT2|CKAP5|EVX1|FUSIP1|PPFIA1|PTBP2|REXO1|SFRS1|ZNF146|ZNF644	13.2148	12.9916	13.1965	12.816	12.8292	13.0374	13.0202	13.1192	12.9711	13.2757	12.7056	12.8248	13.2857	12.9865
#N/A			#N/A			#N/A				#N/A			#N/A			#N/A			#N/A				#N/A			712	PSMD4	proteasome (prosome, macropain) 26S subunit, non-ATPase, 4	protein coding	ENSG00000159352	5710	03050|05169	GO:0000165|GO:0000209|GO:0000502|GO:0002223|GO:0002479|GO:0005515|GO:0005654|GO:0005829|GO:0006521|GO:0010972|GO:0016579|GO:0022624|GO:0031145|GO:0031146|GO:0033209|GO:0038061|GO:0038095|GO:0042802|GO:0043161|GO:0043488|GO:0043687|GO:0050852|GO:0055085|GO:0060071|GO:0061418|GO:0070498|GO:0090090|GO:0090263|GO:1901990|GO:1902036	miR-651-3p		13.5135	13.4398	13.407	12.9576	13.3825	13.5081	13.5408	13.4151	13.4139	13.4591	13.0699	13.4207	13.5178	13.3997
#N/A			#N/A			#N/A				#N/A			#N/A			#N/A			#N/A				#N/A			713	RBM39	RNA binding motif protein 39	protein coding	ENSG00000131051	9584		GO:0005515|GO:0005654|GO:0006396|GO:0015630|GO:0016607|GO:0032991|GO:0034451|GO:0048024	miR-1238-5p|miR-1276|miR-140-5p|miR-153-5p|miR-1910-3p|miR-1915-5p|miR-194-3p|miR-194-5p|miR-203a-3p|miR-203a-5p|miR-205-3p|miR-20a-3p|miR-2116-5p|miR-217|miR-2682-3p|miR-27b-5p|miR-302c-5p|miR-3143|miR-3152-5p|miR-3162-5p|miR-346|miR-3606-5p|miR-3670|miR-383-5p|miR-3925-5p|miR-4328|miR-4445-5p|miR-4452|miR-4494|miR-4645-3p|miR-4684-3p|miR-4758-5p|miR-4773|miR-4775|miR-4789-3p|miR-4799-5p|miR-494…	CPSF1|CPSF6|FUBP1|PCBP2|PLEKHM2|SFPQ	13.2388	13.2952	13.31	13.4498	13.2644	13.3728	13.5542	13.434	13.3303	13.1794	13.2223	13.1504	13.0603	13.4783
#N/A			#N/A			#N/A				#N/A			#N/A			#N/A			#N/A				#N/A			714	EIF4EBP1	eukaryotic translation initiation factor 4E binding protein 1	protein coding	ENSG00000187840	1978	01521|03013|04012|04066|04150|04151|04152|04211|04218|04910|05163|05165|05168|05221|05231	GO:0000082|GO:0005515|GO:0005829|GO:0008190|GO:0030371|GO:0031929|GO:0045931|GO:0045947	miR-125a-5p|miR-125b-5p|miR-138-5p|miR-149-3p|miR-3173-3p|miR-328-3p|miR-4319|miR-4419a|miR-4443|miR-4455|miR-4476|miR-4483|miR-4492|miR-4510|miR-4714-3p|miR-4728-5p|miR-5196-5p|miR-5582-5p|miR-6125|miR-6127|miR-6129|miR-6130|miR-6133|miR-647|miR-6785-5p|miR-6842-3p|miR-6876-5p|miR-6883-5p|miR-6891-5p|miR-7111-3p|miR-7976|miR-874-3p	BAZ2B|FBXO22|HEATR2|PA2G4|POLD1|RNF126|RUVBL1|SRP72|SSBP1|THOC4|VARS|ZNF593	13.4214	13.8453	13.3735	13.7819	13.2752	13.5245	13.4544	13.6641	13.4427	13.1264	13.2083	12.9557	13.0646	13.178
#N/A			#N/A			#N/A				#N/A			#N/A			#N/A			#N/A				#N/A			715	RBBP7	retinoblastoma binding protein 7	protein coding	ENSG00000102054	5931		GO:0005515|GO:0005634|GO:0005654|GO:0005829|GO:0016581|GO:0030308|GO:0034080|GO:0035098|GO:0043687|GO:0045814|GO:0070317|GO:0070370|GO:1901796	miR-101-3p|miR-106a-5p|miR-106b-5p|miR-1179|miR-1252-5p|miR-1284|miR-17-5p|miR-181a-5p|miR-181b-5p|miR-181c-5p|miR-181d-5p|miR-187-5p|miR-20a-5p|miR-20b-5p|miR-302a-3p|miR-302b-3p|miR-302c-3p|miR-302d-3p|miR-302e|miR-3148|miR-338-5p|miR-3685|miR-372-3p|miR-373-3p|miR-421|miR-4262|miR-450a-1-3p|miR-4533|miR-518a-5p|miR-519d-3p|miR-520a-3p|miR-520b|miR-520c-3p|miR-520d-3p|miR-520e|miR-526b-3p|miR-5…		12.7013	13.2497	13.2616	13.2679	13.2961	13.2748	13.3385	12.7227	13.2213	13.3264	13.2899	13.2388	13.4837	13.4841
#N/A			#N/A			#N/A				#N/A			#N/A			#N/A			#N/A				#N/A			716	TSPAN3	tetraspanin 3	protein coding	ENSG00000140391	10099			miR-1197|miR-1225-5p|miR-1273g-3p|miR-139-5p|miR-152-5p|miR-15a-3p|miR-185-3p|miR-199a-5p|miR-199b-5p|miR-21-3p|miR-2114-3p|miR-218-2-3p|miR-218-5p|miR-2355-5p|miR-3591-3p|miR-4253|miR-4437|miR-4499|miR-449c-3p|miR-4529-3p|miR-4688|miR-4797-5p|miR-497-3p|miR-541-3p|miR-548ac|miR-548bb-3p|miR-548d-3p|miR-548h-3p|miR-548s|miR-548z|miR-5689|miR-589-3p|miR-593-3p|miR-593-5p|miR-635|miR-654-5p|miR-672…		13.2718	13.3057	13.3316	13.6127	13.4456	13.2538	13.3528	13.2649	13.0389	12.9816	13.5473	13.4539	13.1545	13.0892
#N/A			#N/A			#N/A				#N/A			#N/A			TFE3+TFEB(244)	TFE3(1514)	TFEB(2175)	#N/A				#N/A			717	IQGAP1	IQ motif containing GTPase activating protein 1	protein coding	ENSG00000140575	8826	04520|04810|05205	GO:0001726|GO:0005078|GO:0005095|GO:0005096|GO:0005509|GO:0005515|GO:0005516|GO:0005547|GO:0005634|GO:0005737|GO:0005829|GO:0005874|GO:0005884|GO:0005886|GO:0007165|GO:0007173|GO:0007346|GO:0016477|GO:0019901|GO:0019903|GO:0019904|GO:0030424|GO:0030426|GO:0030496|GO:0030667|GO:0031234|GO:0031267|GO:0036057|GO:0036464|GO:0043005|GO:0043312|GO:0043410|GO:0043539|GO:0044548|GO:0045860|GO:0060090|GO:…	let-7f-2-3p|miR-1185-1-3p|miR-1185-2-3p|miR-122-5p|miR-124-3p|miR-1273h-5p|miR-1304-5p|miR-130b-5p|miR-135a-3p|miR-151a-5p|miR-151b|miR-1910-3p|miR-21-3p|miR-2110|miR-2115-5p|miR-214-5p|miR-216a-5p|miR-297|miR-299-3p|miR-30b-3p|miR-3124-3p|miR-3148|miR-3160-5p|miR-3173-3p|miR-3200-5p|miR-33a-3p|miR-3591-3p|miR-3617-5p|miR-3662|miR-3689a-3p|miR-3689b-3p|miR-3689c|miR-3714|miR-3915|miR-3919|miR-394…	DHX9|OSBPL8|PARP2	13.5396	13.7512	13.3934	13.7043	13.6314	13.287	13.4971	13.7459	13.5393	13.5616	13.6601	13.715	13.1569	13.5181
#N/A			#N/A			#N/A				#N/A			#N/A			#N/A			#N/A				#N/A			718	SRSF2	serine/arginine-rich splicing factor 2	protein coding					let-7a-3p|let-7b-3p|let-7f-1-3p|miR-106a-5p|miR-106b-5p|miR-1178-3p|miR-1250-3p|miR-1253|miR-1264|miR-1304-3p|miR-134-5p|miR-143-5p|miR-150-5p|miR-1538|miR-17-5p|miR-183-5p|miR-186-3p|miR-193a-3p|miR-193b-3p|miR-203b-3p|miR-20a-5p|miR-20b-5p|miR-21-3p|miR-219a-2-3p|miR-2681-5p|miR-302b-5p|miR-302c-5p|miR-302d-5p|miR-3065-5p|miR-3118|miR-3120-3p|miR-3143|miR-3148|miR-3163|miR-3190-5p|miR-329-5p|mi…		13.2276	13.2848	13.1818	13.2058	12.9564	13.133	12.9666	13.0575	13.0657	13.2348	13.0668	12.9233	13.3429	12.9923
#N/A			#N/A			#N/A				#N/A			#N/A			#N/A			#N/A				#N/A			719	A_24_P187023		(NA)							13.2202	13.3612	13.6599	13.6366	13.1087	13.6147	13.424	13.4741	13.6825	13.7509	13.5931	13.6593	13.3808	13.6505
#N/A			#N/A			#N/A				#N/A			#N/A			#N/A			#N/A				#N/A			720	EBPL	emopamil binding protein-like	protein coding	ENSG00000123179	84650		GO:0005783	miR-1-3p|miR-1206|miR-206|miR-3194-5p|miR-3926|miR-4280|miR-4463|miR-4491|miR-4657|miR-4670-3p|miR-4795-3p|miR-510-3p|miR-548aa|miR-548ap-3p|miR-548s|miR-548t-3p|miR-613|miR-7154-5p|miR-8060	APEX1|CCNB2|EIF3M|LIG1|NLE1|RANBP1|RUVBL2	13.5423	13.2966	13.5406	13.1511	13.3107	13.3549	13.2869	13.3825	13.3786	13.6169	13.4218	13.3218	13.6155	13.4204
#N/A			#N/A			#N/A				#N/A			#N/A			#N/A			#N/A				#N/A			721	EPN1	epsin 1	protein coding	ENSG00000063245	29924	04144	GO:0005515|GO:0005829|GO:0005886|GO:0042059|GO:0061024|GO:1903671	miR-141-3p|miR-1915-3p|miR-200a-3p|miR-296-5p|miR-3656|miR-4270|miR-4419a|miR-4441|miR-4447|miR-4481|miR-4651|miR-4716-3p|miR-608|miR-6515-5p|miR-6724-5p|miR-6754-5p|miR-6756-5p|miR-6764-5p|miR-6766-5p|miR-6773-5p|miR-6794-5p|miR-6799-5p|miR-6804-5p|miR-6825-5p|miR-6887-3p|miR-7703|miR-874-5p|miR-92a-2-5p	ADARB1	13.4778	13.4912	13.1807	13.2148	13.1534	12.7516	12.9386	13.155	13.2323	13.3471	13.4477	13.3242	12.8389	12.7471
#N/A			#N/A			#N/A				#N/A			RELA(863)	RELA(1126)		RELA+TFE3+TFEB(134)	TFE3(1514)	TFEB(2175)	#N/A	IL-1targets(617)			TFE3+IL-1(70)	TFE3+IL-1(174)		722	INTS1	integrator complex subunit 1	protein coding	ENSG00000164880	26173		GO:0005654|GO:0016180|GO:0032039|GO:0042795	miR-4532|miR-663b		13.4319	13.319	13.0685	13.109	13.4799	13.419	13.3945	13.2182	13.2976	13.1092	13.2196	13.4309	13.3978	13.2886
#N/A			#N/A			#N/A				#N/A			#N/A			#N/A			#N/A				#N/A			723	HYAL2	hyaluronoglucosaminidase 2	protein coding	ENSG00000068001	8692	00531|01100	GO:0000139|GO:0000302|GO:0001618|GO:0001822|GO:0004415|GO:0005515|GO:0005540|GO:0005737|GO:0005764|GO:0005829|GO:0005886|GO:0005902|GO:0006027|GO:0009615|GO:0009986|GO:0010764|GO:0016324|GO:0019064|GO:0019087|GO:0019899|GO:0030139|GO:0030214|GO:0030294|GO:0030308|GO:0030971|GO:0031362|GO:0031410|GO:0032755|GO:0032757|GO:0033906|GO:0035810|GO:0042117|GO:0042307|GO:0043407|GO:0044344|GO:0045121|GO:…	miR-1207-5p|miR-4270|miR-4283|miR-4306|miR-4311|miR-4441|miR-4763-3p|miR-4773|miR-508-5p|miR-5692a|miR-6731-5p|miR-6752-5p|miR-6798-5p|miR-6842-5p|miR-7110-5p|miR-8085		13.1852	13.3196	13.2033	13.2343	13.7198	13.1989	13.4431	13.4354	13.3745	13.0413	13.2653	13.2999	13.117	13.3518
#N/A			#N/A			#N/A				#N/A			#N/A			#N/A			#N/A				#N/A			724	COTL1	coactosin-like F-actin binding protein 1	protein coding	ENSG00000103187	23406		GO:0003779|GO:0005515|GO:0005576|GO:0005829|GO:0019899|GO:0034774|GO:0043312|GO:1904813	miR-101-3p|miR-1273g-3p|miR-1587|miR-1910-3p|miR-3175|miR-345-3p|miR-3607-3p|miR-3620-5p|miR-3686|miR-4252|miR-4417|miR-4456|miR-4492|miR-4498|miR-4532|miR-4651|miR-4690-5p|miR-4723-5p|miR-5001-5p|miR-5006-5p|miR-501-5p|miR-541-3p|miR-548g-3p|miR-5698|miR-597-5p|miR-6077|miR-608|miR-6126|miR-651-3p|miR-6511a-5p|miR-654-5p|miR-6737-5p|miR-6756-5p|miR-6766-5p|miR-6768-5p|miR-6812-5p|miR-6819-5p|miR…		13.511	13.4106	13.3557	13.4204	13.0979	13.2172	13.1746	13.5033	13.3028	13.3203	13.2968	13.0095	13.6024	13.4895
#N/A			#N/A			#N/A				#N/A			#N/A			#N/A			#N/A				#N/A			725	POLR2G	polymerase (RNA) II (DNA directed) polypeptide G	protein coding	ENSG00000168002	5436	03020|05016	GO:0000398|GO:0005515|GO:0005634|GO:0005654|GO:0005665|GO:0006283|GO:0006351|GO:0006366|GO:0006367|GO:0006368|GO:0006370|GO:0008543|GO:0016070|GO:0035019|GO:0042795|GO:0050434|GO:0060964	miR-216b-3p|miR-4535|miR-4638-3p|miR-4695-5p|miR-589-5p|miR-6836-3p	APEX1|APEX2|C15orf44|COPS7B|CPEB4|CTNND1|FOXM1|HMGB3|LIG1|MCM7|RANBP1|RDBP|RFC5|RNASEH2A|RUVBL2|SNRPA|SSRP1|WDR51A|WDR54	13.3784	13.3876	12.7855	13.4239	13.4788	13.5387	13.5073	13.4698	13.3859	12.9657	13.461	13.3999	13.4581	13.6527
#N/A			#N/A			#N/A				#N/A			#N/A			#N/A			#N/A				#N/A			726	SNRPE	small nuclear ribonucleoprotein polypeptide E	protein coding	ENSG00000182004	6635	03040	GO:0000387|GO:0000398|GO:0005515|GO:0005634|GO:0005654|GO:0005683|GO:0005685|GO:0005687|GO:0005689|GO:0005697|GO:0005829|GO:0006369|GO:0008334|GO:0034709|GO:0034715|GO:0034719|GO:0042633|GO:0046540|GO:0051170|GO:0071005|GO:0071007|GO:0071013	miR-1275|miR-129-1-3p|miR-129-2-3p|miR-4279|miR-4459|miR-4520-2-3p|miR-4694-5p|miR-5000-5p|miR-513a-5p|miR-637|miR-6507-5p|miR-6748-3p|miR-892a|miR-93-3p	ACBD6|BUB3|CCNB2|CSTF1|EEF1B2|EEF1E1|EIF3M|H2AFZ|INHBC|MCM4|MCM7|MYBL2|RANBP1|SMARCC1|SSBP1|TCEA1|WDSOF1|ZNRD1	13.3833	13.3895	13.066	13.1991	13.1522	13.4235	13.359	13.4246	13.2621	12.7734	13.3178	13.3011	13.4154	13.29
#N/A			#N/A			#N/A				#N/A			#N/A			#N/A			#N/A				#N/A			727	PGM5P2	phosphoglucomutase 5 pseudogene 2	pseudogene	ENSG00000277778						13.3451	13.0741	13.5384	13.6747	13.3896	13.3009	13.3508	13.013	13.1596	13.4539	13.6848	13.7142	12.6208	13.0446
#N/A			#N/A			#N/A				#N/A			#N/A			#N/A			#N/A				#N/A			728	LAGE3	L antigen family, member 3	protein coding	ENSG00000196976	8270		GO:0000408|GO:0005515|GO:0005634|GO:0005654|GO:0005737|GO:0016604	miR-20b-3p|miR-4290|miR-4328|miR-488-5p|miR-495-3p|miR-548b-3p|miR-5688|miR-6840-3p|miR-802	DRAP1|MYCN|NPAS4|RBBP7|VAC14|ZFP36L2	13.3138	13.3728	13.1779	13.4987	13.0891	13.4881	13.4368	13.2795	13.2444	13.2236	13.3874	13.0882	13.3331	13.2113
#N/A			#N/A			#N/A				#N/A			#N/A			#N/A			#N/A				#N/A			729	CLEC2D	C-type lectin domain family 2, member D	protein coding	ENSG00000069493	29121		GO:0004888|GO:0005783|GO:0005886|GO:0005887|GO:0007166|GO:0009986|GO:0016020|GO:0050776	let-7f-2-3p|miR-1199-5p|miR-1200|miR-1225-3p|miR-1229-3p|miR-1250-3p|miR-1260a|miR-1260b|miR-1272|miR-1275|miR-138-2-3p|miR-149-5p|miR-155-3p|miR-188-5p|miR-190a-3p|miR-1914-5p|miR-199a-5p|miR-199b-5p|miR-2113|miR-297|miR-3064-3p|miR-30a-3p|miR-30d-3p|miR-30e-3p|miR-3123|miR-3175|miR-34b-3p|miR-3606-3p|miR-3918|miR-3924|miR-3943|miR-4264|miR-4266|miR-4267|miR-4271|miR-4303|miR-4324|miR-4418|miR-4…		13.5885	13.4409	13.6016	13.4411	12.8479	13.4401	13.4036	13.3686	12.9744	13.5815	13.3047	13.2276	12.9832	12.7445
#N/A			#N/A			#N/A				#N/A			#N/A			#N/A			#N/A				#N/A			730	C20orf27	chromosome 20 open reading frame 27	protein coding	ENSG00000101220	54976			miR-1207-5p|miR-1227-5p|miR-1275|miR-1296-3p|miR-1910-3p|miR-2467-3p|miR-3184-5p|miR-3714|miR-423-5p|miR-4257|miR-4419a|miR-4447|miR-4651|miR-4652-5p|miR-4667-3p|miR-4728-5p|miR-4733-5p|miR-4763-3p|miR-4768-3p|miR-548aa|miR-548ac|miR-548ap-3p|miR-548bb-3p|miR-548d-3p|miR-548h-3p|miR-548t-3p|miR-548z|miR-5582-5p|miR-605-3p|miR-608|miR-6126|miR-6127|miR-6129|miR-6511a-5p|miR-6731-5p|miR-6756-5p|miR…	DDX11|NONO|PA2G4|PTBP1|SSRP1|STIP1|TCF3	13.4635	13.5264	13.3395	13.3905	13.34	13.7024	13.4542	13.5182	13.503	13.3445	13.5418	13.307	13.4354	13.2516
#N/A			#N/A			#N/A				#N/A			#N/A			#N/A			#N/A				#N/A			731	AK2	adenylate kinase 2	protein coding	ENSG00000004455	204	00230|00730|01100	GO:0004017|GO:0005758|GO:0015949	miR-1207-3p|miR-1225-3p|miR-1254|miR-181a-2-3p|miR-185-5p|miR-1911-3p|miR-27a-5p|miR-302f|miR-3065-5p|miR-3116|miR-3133|miR-3152-5p|miR-345-5p|miR-3529-3p|miR-363-5p|miR-3692-5p|miR-3941|miR-3978|miR-4252|miR-4254|miR-4259|miR-4269|miR-4306|miR-4328|miR-4459|miR-4463|miR-4470|miR-4478|miR-4481|miR-4492|miR-450a-2-3p|miR-4644|miR-4645-5p|miR-4673|miR-4695-5p|miR-4716-3p|miR-4720-3p|miR-4742-5p|miR…	ABT1|ANAPC1|APITD1|ATAD3A|BUB3|C20orf194|CDC6|CENPA|DDX46|EIF4A3|FBXL7|GRSF1|KARS|LIG1|MCM5|MKI67IP|MRPS12|MRPS17|MTX2|NLE1|NOC4L|POLD1|PRPF4|PWP1|RAD18|RECQL4|REXO4|RFC2|RNASEH2A|RPA1|RPA3|SFRS2|SNRPA|SRP72|SSRP1|TMEM68|TREX1|UTP18|WDR4|WDR51A|WDR5|WDR77|YBX1|ZBTB20|ZNF473|ZNRD1	13.3396	13.2222	13.2092	13.1922	12.9674	13.2108	13.1408	13.052	13.076	13.2035	13.3982	13.1099	13.4397	13.0422
#N/A			#N/A			#N/A				#N/A			#N/A			#N/A			#N/A				#N/A			732	CD276	CD276 molecule	protein coding	ENSG00000103855	80381	04514	GO:0005515|GO:0032729|GO:0042102|GO:0042110	miR-1207-3p|miR-1207-5p|miR-1249-5p|miR-1253|miR-128-3p|miR-1293|miR-1321|miR-146a-5p|miR-146b-5p|miR-149-3p|miR-185-5p|miR-1909-3p|miR-202-3p|miR-214-3p|miR-216a-3p|miR-2467-3p|miR-296-5p|miR-29a-3p|miR-29b-3p|miR-29c-3p|miR-3184-5p|miR-3189-5p|miR-339-5p|miR-3617-5p|miR-3619-5p|miR-3657|miR-3681-3p|miR-3714|miR-3925-5p|miR-423-5p|miR-4251|miR-4270|miR-4306|miR-4323|miR-4419a|miR-4421|miR-4433a-…	CORO1B	13.2317	13.0222	12.8851	13.0467	13.1403	12.8994	13.0516	13.0467	12.9622	13.0461	13.4328	13.457	13.2238	13.1946
#N/A			#N/A			#N/A				#N/A			#N/A			#N/A			#N/A				#N/A			733	YWHAQ	tyrosine 3-monooxygenase/tryptophan 5-monooxygenase activation protein, theta	protein coding	ENSG00000134308	10971	04110|04114|04151|04390|05160|05161|05203	GO:0005515|GO:0005737|GO:0005829|GO:0032991|GO:0042802|GO:0045892|GO:0047485|GO:0061024|GO:1900740	miR-1-3p|miR-1249-5p|miR-1250-3p|miR-1252-5p|miR-127-5p|miR-1270|miR-138-1-3p|miR-139-5p|miR-145-3p|miR-149-3p|miR-15a-5p|miR-15b-5p|miR-16-5p|miR-17-3p|miR-186-3p|miR-195-5p|miR-203a-3p|miR-203b-5p|miR-206|miR-223-5p|miR-224-3p|miR-27a-3p|miR-27b-3p|miR-302a-5p|miR-3119|miR-3122|miR-3163|miR-320a|miR-320b|miR-320c|miR-320d|miR-34b-3p|miR-3609|miR-3646|miR-3658|miR-3668|miR-3685|miR-3688-3p|miR-3…	ANLN|CCNA2|MAFB	13.3811	13.4286	13.4154	13.405	13.2784	13.3654	13.3464	13.229	13.2367	13.3159	13.3021	13.0259	13.5227	13.1547
#N/A			#N/A			#N/A				#N/A			#N/A			#N/A			#N/A				#N/A			734	SNRPD2	small nuclear ribonucleoprotein D2 polypeptide 16.5kDa	protein coding	ENSG00000125743	6633	03040	GO:0000245|GO:0000387|GO:0000398|GO:0005515|GO:0005634|GO:0005654|GO:0005681|GO:0005685|GO:0005687|GO:0005689|GO:0005829|GO:0008380|GO:0030532|GO:0034709|GO:0034715|GO:0034719|GO:0046540|GO:0051170|GO:0071005|GO:0071007|GO:0071013	miR-2681-5p	COPE|DDX55|GNB2L1|NONO|RANBP1|RFC5|RPL23A|RUVBL2|SIVA1|SNRPA|SSBP1|SSRP1|WDR61	13.4021	13.4527	13.2844	13.3673	13.0708	13.356	13.2595	13.4741	13.3938	13.3336	13.4027	13.271	13.6898	13.1959
#N/A			#N/A			#N/A				#N/A			#N/A			#N/A			#N/A				#N/A			11211	CLN3	ceroid-lipofuscinosis, neuronal 3	protein coding	ENSG00000188603	1201	04142	GO:0000139|GO:0001508|GO:0005515|GO:0005634|GO:0005737|GO:0005764|GO:0005765|GO:0005769|GO:0005770|GO:0005776|GO:0005783|GO:0005794|GO:0005795|GO:0005802|GO:0005886|GO:0005901|GO:0006898|GO:0007040|GO:0007042|GO:0007611|GO:0008021|GO:0008306|GO:0009992|GO:0010762|GO:0015809|GO:0016021|GO:0016485|GO:0030176|GO:0031901|GO:0032228|GO:0035235|GO:0035752|GO:0036359|GO:0042133|GO:0042987|GO:0042998|GO:…	miR-30c-2-3p|miR-4261|miR-4729|miR-892c-5p	TNRC6B	6.20379	6.80936	6.94026	5.89298	6.47248	6.52069	6.76617	5.87801	6.22399	6.67714	6.67301	7.19577	6.276	6.25063
#N/A			#N/A			#N/A				#N/A			#N/A			TFE3(969)	TFE3(1514)		#N/A				#N/A			736	HIST2H3D	histone cluster 2, H3d	protein coding	ENSG00000183598	653604	05034|05131|05202|05322	GO:0000183|GO:0000786|GO:0005515|GO:0005576|GO:0005634|GO:0005654|GO:0006325|GO:0006334|GO:0007596|GO:0038111|GO:0044267|GO:0045652|GO:0045814|GO:0060964			13.3616	13.3765	13.6189	13.6124	13.5439	13.8091	13.5888	13.6651	13.6784	13.1611	13.5785	13.2266	13.1989	13.728
#N/A			#N/A			#N/A				#N/A			#N/A			#N/A			#N/A				#N/A			737	ATP5A1	ATP synthase, H+ transporting, mitochondrial F1 complex, alpha subunit 1, cardiac muscle	protein coding	ENSG00000152234	498	00190|01100|04714|05010|05012|05016	GO:0001937|GO:0005515|GO:0005524|GO:0005743|GO:0005753|GO:0005759|GO:0005886|GO:0006629|GO:0006754|GO:0016020|GO:0042288|GO:0042407|GO:0042776|GO:0043532|GO:0043536|GO:0045259|GO:0046933	miR-3607-5p|miR-493-5p|miR-582-3p|miR-586|miR-6832-3p|miR-8070	DDX1	13.3683	13.3987	12.9913	13.3301	13.1618	13.3895	13.336	13.2547	13.2032	13.0891	13.1939	13.0869	13.5525	13.127
#N/A			#N/A			#N/A				#N/A			#N/A			#N/A			#N/A				#N/A			738	IGFBP7	insulin-like growth factor binding protein 7	protein coding	ENSG00000163453	3490		GO:0005515|GO:0005576|GO:0005788|GO:0007155|GO:0008285|GO:0043687|GO:0044267	miR-31-5p|miR-3182|miR-3607-3p|miR-3674|miR-3686|miR-3935|miR-4659a-3p|miR-4659b-3p|miR-4693-5p|miR-4771|miR-5004-3p|miR-5011-5p|miR-548aa|miR-548ap-3p|miR-548t-3p|miR-892a	ARMCX2|CRIP2|TAF5	13.1095	12.8483	12.8661	12.7975	13.2562	12.6253	12.9475	12.9572	12.8121	13.0641	12.9266	13.4078	12.7771	12.7613
#N/A			#N/A			#N/A	IL-1targets(756)			#N/A			#N/A			#N/A			#N/A				#N/A			31681	PON3	paraoxonase 3	protein coding	ENSG00000105852	5446		GO:0004064|GO:0005576|GO:0019372|GO:0019439|GO:0042803|GO:0046395	miR-154-3p|miR-485-3p|miR-487a-3p|miR-539-3p		2.3988	2.96834	3.26151	2.81987	2.80149	2.46015	3.73718	3.49626	3.01885	3.53185	2.92807	3.09389	2.56678	3.18827
#N/A			#N/A			#N/A				#N/A			#N/A			#N/A			#N/A				#N/A			740	U2AF2	U2 small nuclear RNA auxiliary factor 2	protein coding	ENSG00000063244	11338	03040	GO:0000398|GO:0005515|GO:0005634|GO:0005654|GO:0005681|GO:0006397|GO:0006405|GO:0006406|GO:0016607|GO:0019899|GO:0030628|GO:0031124|GO:0031397|GO:0033120|GO:0048025|GO:0071004|GO:0089701	miR-3065-5p|miR-3144-5p|miR-3175|miR-3187-3p|miR-33a-3p|miR-3529-3p|miR-4486|miR-4492|miR-4508|miR-4516|miR-4525|miR-5010-5p|miR-6089|miR-6871-5p	ATAD3B|HMGA1|PTBP1|WDR79	13.339	13.5716	13.2683	13.2835	13.2243	13.3119	13.3577	13.3812	13.4116	13.3873	13.3001	13.0785	12.7558	13.2118
#N/A			#N/A			#N/A				#N/A			#N/A			#N/A			#N/A				#N/A			741	LGALS3	lectin, galactoside-binding, soluble, 3	protein coding	ENSG00000131981	3958		GO:0001772|GO:0002548|GO:0004864|GO:0005515|GO:0005634|GO:0005737|GO:0005743|GO:0005886|GO:0009986|GO:0019863|GO:0019903|GO:0030593|GO:0030667|GO:0031334|GO:0042056|GO:0042129|GO:0043236|GO:0043312|GO:0045637|GO:0045806|GO:0048245|GO:0048246|GO:0050860|GO:0050918|GO:0070232|GO:0071674|GO:0071677|GO:0090280|GO:0101003|GO:1902041|GO:1903078|GO:1903614|GO:2000521|GO:2001189|GO:2001237	miR-1279|miR-128-3p|miR-216a-3p|miR-3681-3p|miR-4461|miR-4643|miR-466		13.1162	13.3331	13.0166	13.0758	13.2676	13.4887	13.4092	13.1806	13.3371	13.1954	13.1892	13.3766	12.9723	13.3537
#N/A			#N/A			#N/A				#N/A			#N/A			#N/A			#N/A				#N/A			742	CCNB1	cyclin B1	protein coding	ENSG00000134057	891	04068|04110|04114|04115|04218|04914|05170	GO:0000086|GO:0000922|GO:0000942|GO:0005113|GO:0005515|GO:0005634|GO:0005654|GO:0005737|GO:0005813|GO:0005829|GO:0006367|GO:0006977|GO:0007052|GO:0007077|GO:0007080|GO:0010971|GO:0019901|GO:0031145|GO:0044389|GO:0045931|GO:0051726|GO:0051987|GO:0061575|GO:0090266|GO:0097125|GO:1901990|GO:1905448	miR-142-5p|miR-183-5p|miR-3130-5p|miR-4262|miR-4460|miR-4482-5p|miR-4652-5p|miR-4661-5p|miR-4709-5p|miR-520g-3p|miR-520h|miR-548a-5p|miR-548ab|miR-548ad-5p|miR-548ae-5p|miR-548ak|miR-548am-5p|miR-548ap-5p|miR-548aq-5p|miR-548ar-5p|miR-548as-5p|miR-548au-5p|miR-548ay-5p|miR-548b-5p|miR-548bb-5p|miR-548c-5p|miR-548d-5p|miR-548h-5p|miR-548i|miR-548j-5p|miR-548n|miR-548o-5p|miR-548w|miR-548y|miR-559|…	ANLN|ATAD2|BUB3|CCNA2|CCNB2|CCNE2|CCNF|CDC20|CDC6|CENPA|CFLAR|CPSF6|CSTF1|CSTF2|DBF4|DEPDC1B|DTL|ECT2|EEF1E1|EXO1|FANCG|FBXO11|FBXO5|FOXD1|FOXM1|GPSM2|H2AFZ|HEATR1|HELLS|HMGB3|KPNA2|MCM2|MCM4|MCM5|MCM6|MCM7|MKI67IP|MRPS12|MSH2|MSH6|NCAPD2|NCAPG2|NCAPG|NCOA1|NUFIP1|NUP37|ORC1L|POLA1|POLQ|RAD54B|RAE1|RANBP1|RBM12|RFC4|RFC5|RNASEH2A|RPL26L1|RUVBL1|SFPQ|SFRS2|SFRS9|SMARCC1|SYNCRIP|TFDP1|TREX1|UHRF1|W…	13.3827	13.4069	13.1516	13.4158	13.2424	13.0821	13.2153	13.3177	13.0741	12.7139	13.3564	13.2556	13.2696	13.1516
#N/A			#N/A			#N/A				#N/A			#N/A			#N/A			#N/A				#N/A			743	HIST1H1C	histone cluster 1, H1c	protein coding	ENSG00000187837	3006		GO:0005515|GO:0005634|GO:0005719|GO:0031490			13.031	12.7694	13.2649	13.3182	13.3799	13.1865	13.1071	13.1693	13.0672	13.2167	13.2023	13.3716	12.688	13.2179
#N/A			#N/A			#N/A				#N/A			#N/A			#N/A			#N/A				#N/A			744	RAE1	ribonucleic acid export 1	protein coding	ENSG00000101146	8480	03013|05164	GO:0003723|GO:0005515|GO:0005634|GO:0005635|GO:0005643|GO:0006110|GO:0006406|GO:0006409|GO:0008017|GO:0016032|GO:0016925|GO:0019083|GO:0060236|GO:0060964|GO:0075733|GO:0097431|GO:1900034	miR-1827|miR-185-5p|miR-4283|miR-4284|miR-4306|miR-4437|miR-4508|miR-4644|miR-4772-3p|miR-605-5p	ANAPC11|APTX|ASXL1|BAZ2B|BRCA1|BUB3|CCNB1|CCNB2|CCNF|CDC20|CENPA|CEP76|CPSF6|CSTF1|CSTF2|DARS2|DBF4|DDX39|DTL|EIF4A3|ELAVL1|ERCC3|FBXO5|FOXM1|GTF3C2|GTF3C3|H2AFV|KPNA2|MCM4|MCM7|NFIA|NOLC1|NONO|NUP37|PDCD11|PDRG1|POLD1|POLQ|POLR3K|PPP2R1B|PSMD11|RANBP1|RECQL4|REXO4|RFC2|RFC5|RNASEH2A|RPA1|RPL26L1|SF3B3|SFRS2|SNRPA|SUPT16H|TREX1|TTC26|WDR18|WDR4|WDR57|WHSC1|ZBTB16|ZBTB4|ZNF207|ZNF346|ZNF44	13.1767	13.1408	13.0102	13.0065	12.9288	13.0841	13.0267	13.0965	13.1668	13.1279	13.1497	12.9828	13.1829	13.2087
#N/A			#N/A			#N/A				#N/A			#N/A			#N/A			#N/A				#N/A			745	A_33_P3325306		(NA)							13.2439	13.2139	13.6377	13.8453	13.7165	13.6282	13.4789	13.2151	12.3893	12.478	13.7877	13.8503	13.0034	13.3374
[truncated: 47,318 more rows]
[truncated: 203 more columns]
