# Supplementary material for: The proximity-based protein interactome and regulatory logics of the transcription factor p65 NF-κB/RELA
Source: EMBO Rep. 2025 Jan 3;26(4):1144–83. doi: 10.1038/s44319-024-00339-8 (PMC11850942; doi:10.1038/s44319-024-00339-8)
Supplement: Supplementary file 6 — Dataset EV4 [file 44319_2024_339_MOESM6_ESM.xlsx]

## Sheet: Legend
Dataset_EV4:Motif_analyses_under p65_RELA_ChIPseq_peaks

## Sheet: All_p65_Peaks+Motifs
seqnames	start	end	width	strand	region_FDR	region_cteads	ID	MA0101.1.REL	MA0101.1.REL_motifIDs	MA0107.1.RELA	MA0107.1.RELA_motifIDs	MA0527.1.ZBTB33	MA0527.1.ZBTB33_motifIDs	MA0694.1.ZBTB7B	MA0694.1.ZBTB7B_motifIDs	MA0736.1.GLIS2	MA0736.1.GLIS2_motifIDs	MA0750.1.ZBTB7A	MA0750.1.ZBTB7A_motifIDs	MA0750.2.ZBTB7A	MA0750.2.ZBTB7A_motifIDs	MA1649.1.ZBTB12	MA1649.1.ZBTB12_motifIDs	TFE3_HUMAN.H10MO.C	TFE3_HUMAN.H10MO.C_motifIDs	TFEB_HUMAN.H10MO.C	TFEB_HUMAN.H10MO.C_motifIDs	UN0146.1.ZBTB40	UN0146.1.ZBTB40_motifIDs	UN0148.1.ZBTB43	UN0148.1.ZBTB43_motifIDs	annotation	geneChr	geneStart	geneEnd	geneLength	geneStrand	geneId	Overlap_with_RELA+TFE3+TFEB_target_(basal)	Overlap_with__RELA+GLIS2_targets_(basal)	Overlap_with__RELAL+ZBTB5_targets_(basal)	Overlap_with__RELA+S100A8+S100A9_targets_(basal)	Overlap_with_RELA+TFE3+TFEB_target_(IL-1alpha)	Overlap_with__RELA+GLIS2_targets_(IL-1alpha)	Overlap_with__RELAL+ZBTB5_targets_(IL-1alpha)	Overlap_with__RELA+S100A8+S100A9_targets_(IL-1alpha)	transcriptId	distanceToTSS
chr1	91093179	91094179	1001	*	6.81346e-05	14	chr1_91093179_91094179	0		0		0		0		0		0		0		0		0		0		0		0		Distal Intergenic	1	91177579	91182794	5216	2	BARHL2	#N/A	#N/A	#N/A	#N/A	#N/A	#N/A	#N/A	#N/A	NM_020063	88615
chr1	41969627	41970627	1001	*	6.81184e-05	14	chr1_41969627_41970627	0		0		0		0		0		0		1	42756;97413	0		1	109010;120447	0		0		1	128924	Distal Intergenic	1	41944446	41950354	5909	2	EDN2	TFEB(1643)	GLIS2(1131)	#N/A	#N/A	RELA+TFEB+IL-1(42)	RELA+GLIS2+IL-1(83)	#N/A	#N/A	NR_126098	-19273
chr1	41486952	41487952	1001	*	6.81022e-05	14	chr1_41486952_41487952	0		0		1	20444;30822	0		0		1	131281	1	137021	0		0		0		0		0		Promoter (<=1kb)	1	41481269	41487427	6159	2	SLFNL1	#N/A	GLIS2(1131)	#N/A	#N/A	#N/A	#N/A	#N/A	#N/A	NM_001168247	0
chr1	92021674	92022674	1001	*	6.8086e-05	14	chr1_92021674_92022674	1	9419	1	28094;51780	0		0		0		0		0		1	49779	0		0		0		0		Distal Intergenic	1	91966665	91991321	24657	1	CDC7	#N/A	#N/A	#N/A	#N/A	#N/A	#N/A	#N/A	#N/A	NM_001134420	55009
chr1	10239322	10240322	1001	*	6.80699e-05	14	chr1_10239322_10240322	0		0		0		0		0		1	72718	1	36774;118409	1	92585	0		0		0		0		3' UTR	1	10270764	10368655	97892	1	KIF1B	#N/A	#N/A	#N/A	#N/A	#N/A	#N/A	#N/A	#N/A	NM_183416	-30442
chr1	39801084	39802084	1001	*	6.80537e-05	14	chr1_39801084_39802084	1	127348	0		0		1	139852	0		0		0		1	6495	0		0		0		0		Intron (NM_012090/MACF1, intron 35 of 92)	1	39875176	39882154	6979	1	KIAA0754	#N/A	#N/A	#N/A	#N/A	#N/A	#N/A	#N/A	#N/A	NM_015038	-73092
chr1	242662782	242663782	1001	*	6.80375e-05	14	chr1_242662782_242663782	0		0		0		0		0		0		0		1	56041	1	46749	0		1	84763	0		Intron (NM_152666/PLD5, intron 2 of 10)	1	242251689	242687998	436310	2	PLD5	#N/A	#N/A	#N/A	#N/A	#N/A	#N/A	#N/A	#N/A	NM_152666	24216
chr1	235020921	235021921	1001	*	6.80214e-05	14	chr1_235020921_235021921	0		1	136357	1	90574	0		0		0		1	56949	0		0		0		0		0		Distal Intergenic	1	235093090	235099746	6657	2	LOC101927851	#N/A	#N/A	#N/A	S100A9(747)	#N/A	#N/A	#N/A	#N/A	NR_125945	77825
chr1	242728771	242729771	1001	*	6.80052e-05	14	chr1_242728771_242729771	0		0		0		1	27782	0		1	95550	1	120189	0		0		0		0		0		Distal Intergenic	1	242251689	242687998	436310	2	PLD5	#N/A	#N/A	#N/A	#N/A	#N/A	#N/A	#N/A	#N/A	NM_152666	-40773
chr1	248480627	248481627	1001	*	6.79891e-05	14	chr1_248480627_248481627	0		1	57953	0		0		0		0		0		0		0		0		1	16127;112301	1	180	Distal Intergenic	1	248486932	248487870	939	2	OR2M7	#N/A	#N/A	#N/A	S100A8(754)	#N/A	#N/A	#N/A	S100A8+IL-1(56)	NM_001004691	6243
chr1	9550803	9551803	1001	*	6.79729e-05	14	chr1_9550803_9551803	0		0		0		0		1	138374	0		0		0		0		0		0		1	44383	Distal Intergenic	1	9599528	9642831	43304	1	SLC25A33	#N/A	#N/A	#N/A	#N/A	#N/A	#N/A	#N/A	#N/A	NM_032315	-47725
chr1	248859174	248860174	1001	*	6.79568e-05	14	chr1_248859174_248860174	1	90798	0		0		0		0		0		0		1	135894	1	80028	0		0		0		Promoter (<=1kb)	1	248860363	248862411	2049	1	LOC101928226	#N/A	#N/A	#N/A	#N/A	#N/A	#N/A	#N/A	#N/A	NR_125950	-189
chr1	93683969	93684969	1001	*	6.79407e-05	14	chr1_93683969_93684969	0		0		0		0		0		0		0		0		0		0		0		0		Intron (NM_001306076/CCDC18, intron 14 of 28)	1	93646273	93744287	98015	1	CCDC18	#N/A	#N/A	#N/A	#N/A	#N/A	#N/A	#N/A	#N/A	NM_206886	37696
chr1	62568920	62569920	1001	*	6.79246e-05	14	chr1_62568920_62569920	0		0		0		0		0		0		0		0		0		0		0		1	35087	Intron (NM_176877/INADL, intron 33 of 42)	1	62544461	62544528	68	2	MIR3116-2	#N/A	#N/A	#N/A	#N/A	#N/A	#N/A	#N/A	#N/A	NR_036059	-24392
chr1	94175997	94176997	1001	*	6.79085e-05	14	chr1_94175997_94176997	1	110262	1	102035	1	135603	0		1	99967	0		0		1	4458	1	36994;109014	0		0		0		Intron (NM_001261408/BCAR3, intron 2 of 13)	1	94027343	94147394	120052	2	BCAR3	#N/A	#N/A	#N/A	#N/A	#N/A	#N/A	#N/A	#N/A	NM_003567	-28603
chr1	39285527	39286527	1001	*	6.78924e-05	14	chr1_39285527_39286527	0		1	69715;129540	0		1	69266;125699	1	105641	1	149717	0		1	150879	1	107744	0		1	10163	0		Distal Intergenic	1	39303869	39325495	21627	2	RRAGC	#N/A	#N/A	#N/A	#N/A	#N/A	#N/A	#N/A	#N/A	NM_001271851	38968
chr1	7791957	7792957	1001	*	6.78763e-05	14	chr1_7791957_7792957	0		0		0		0		0		0		0		1	133867	0		0		1	93989	0		Exon (NM_015215/CAMTA1, exon 12 of 23)	1	7831329	7841492	10164	1	VAMP3	#N/A	#N/A	#N/A	#N/A	#N/A	#N/A	#N/A	#N/A	NM_004781	-38372
chr1	39070934	39071934	1001	*	6.78602e-05	14	chr1_39070934_39071934	0		0		0		0		1	76737	0		0		0		0		0		0		0		Distal Intergenic	1	39303869	39325495	21627	2	RRAGC	#N/A	#N/A	#N/A	#N/A	#N/A	#N/A	#N/A	#N/A	NM_001271851	253561
chr1	94487473	94488473	1001	*	6.78441e-05	14	chr1_94487473_94488473	1	73808;123832	1	54468;149022	0		0		0		0		0		0		0		0		0		0		Exon (NM_000350/ABCA4, exon 33 of 50)	1	94458394	94586705	128312	2	ABCA4	#N/A	#N/A	#N/A	S100A8(754)	#N/A	#N/A	RELA(129)	RELA+S100A9+IL-1(45)	NM_000350	98232
chr1	42845259	42846259	1001	*	6.78281e-05	14	chr1_42845259_42846259	0		0		0		0		0		1	111623;132856	0		0		0		0		0		0		Promoter (<=1kb)	1	42846468	42889900	43433	1	RIMKLA	#N/A	#N/A	#N/A	#N/A	#N/A	#N/A	#N/A	#N/A	NM_173642	-209
chrX	9983494	9984494	1001	*	2.2538e-07	23	chrX_9983494_9984494	1	41856	1	14728	1	5082;40751;52140;77807;152053	1	30709;49090;102917	1	16358;137703;138951	1	31394;111140;128203	1	129786	0		0		0		0		1	120007	Promoter (<=1kb)	23	9983795	10112518	128724	1	WWC3	TFEB(1643)	#N/A	#N/A	#N/A	#N/A	#N/A	#N/A	#N/A	NM_015691	0
chr1	87062777	87063777	1001	*	6.7796e-05	14	chr1_87062777_87063777	1	31621;132217	1	21838;47288;149030	0		0		1	149294	1	139910	0		0		1	124559	0		0		0		Distal Intergenic	1	87099959	87121059	21101	1	CLCA3P	#N/A	#N/A	#N/A	#N/A	#N/A	#N/A	#N/A	#N/A	NR_024604	-36182
chr1	87721658	87722658	1001	*	6.77799e-05	14	chr1_87721658_87722658	0		0		0		1	123442	1	49817	0		0		1	109608	0		0		0		0		Distal Intergenic	1	87678352	87717014	38663	1	LOC101927844	#N/A	#N/A	#N/A	#N/A	#N/A	#N/A	#N/A	#N/A	NM_001290053	43306
chr1	58867439	58868439	1001	*	6.77639e-05	14	chr1_58867439_58868439	0		1	134380	0		0		0		0		1	112111	0		0		1	110712	0		0		Distal Intergenic	1	58946391	59012471	66081	2	OMA1	#N/A	#N/A	#N/A	#N/A	#N/A	#N/A	#N/A	#N/A	NM_145243	144032
chr1	11190844	11191844	1001	*	6.77479e-05	14	chr1_11190844_11191844	0		1	94094	0		0		0		0		0		0		0		0		0		1	15854	Intron (NM_004958/MTOR, intron 38 of 57)	1	11203955	11209595	5641	1	MTOR-AS1	#N/A	#N/A	#N/A	S100A8(754)	#N/A	#N/A	#N/A	#N/A	NR_046600	-12111
chr1	43734557	43735557	1001	*	6.77318e-05	14	chr1_43734557_43735557	0		0		0		0		0		1	59514;64754	0		1	109618	0		0		0		0		Promoter (<=1kb)	1	43735665	43739673	4009	1	TMEM125	#N/A	#N/A	#N/A	#N/A	#N/A	#N/A	#N/A	#N/A	NM_144626	-108
chr1	87857699	87858699	1001	*	6.77158e-05	14	chr1_87857699_87858699	0		0		0		0		0		0		0		0		0		0		0		0		Distal Intergenic	1	87819210	87837338	18129	2	LINC01364	#N/A	#N/A	#N/A	S100A8(754)	#N/A	#N/A	#N/A	#N/A	NR_038324	-20361
chr1	22320665	22321665	1001	*	6.76998e-05	14	chr1_22320665_22321665	0		1	80263;125102	0		0		0		0		1	103518	0		1	120469	0		0		0		Distal Intergenic	1	22328149	22339035	10887	1	CELA3A	#N/A	#N/A	#N/A	#N/A	#N/A	#N/A	#N/A	#N/A	NM_005747	-6484
chr1	43608778	43609778	1001	*	6.76838e-05	14	chr1_43608778_43609778	0		1	96629;125118	0		0		0		0		0		1	65946;146634	0		1	87955	0		0		Distal Intergenic	1	43613594	43622067	8474	1	FAM183A	#N/A	#N/A	#N/A	S100A8+S100A9(108)	#N/A	#N/A	#N/A	#N/A	NM_001101376	-3816
chr1	7085828	7086828	1001	*	6.76678e-05	14	chr1_7085828_7086828	1	1342	1	10834;80372	0		0		0		1	69410	1	48466;94330	0		0		0		0		0		Intron (NM_015215/CAMTA1, intron 3 of 22)	1	6845384	7829766	984383	1	CAMTA1	#N/A	#N/A	#N/A	#N/A	#N/A	#N/A	#N/A	#N/A	NM_015215	240444
chr1	88838805	88839805	1001	*	6.76519e-05	14	chr1_88838805_88839805	1	119425	0		0		0		0		0		0		0		0		0		0		0		Distal Intergenic	1	89149922	89301938	152017	1	PKN2	#N/A	#N/A	#N/A	#N/A	#N/A	#N/A	#N/A	#N/A	NM_006256	-310117
chr1	42724709	42725709	1001	*	6.76359e-05	14	chr1_42724709_42725709	0		0		0		0		0		0		0		0		0		0		0		1	73797	Intron (NM_001198851/FOXJ3, intron 6 of 14)	1	42642210	42800636	158427	2	FOXJ3	#N/A	#N/A	#N/A	#N/A	#N/A	#N/A	#N/A	#N/A	NM_001198851	74927
chr1	42676855	42677855	1001	*	6.76199e-05	14	chr1_42676855_42677855	1	124220	0		0		1	65881	0		0		0		1	60172	0		0		1	62724	0		Intron (NM_001198851/FOXJ3, intron 7 of 14)	1	42628362	42630395	2034	2	GUCA2A	#N/A	#N/A	#N/A	#N/A	#N/A	#N/A	#N/A	#N/A	NM_033553	-46460
chr1	89193089	89194089	1001	*	6.7604e-05	14	chr1_89193089_89194089	1	37488	1	71154;85374	0		1	131117	0		1	96983	0		0		1	145448	0		0		0		Intron (NM_006256/PKN2, intron 1 of 21)	1	89003196	89150887	147692	2	PKN2-AS1	#N/A	#N/A	#N/A	#N/A	#N/A	#N/A	#N/A	#N/A	NR_110682	-42202
chr1	90158075	90159075	1001	*	6.7588e-05	14	chr1_90158075_90159075	0		0		0		0		0		0		0		0		1	46777;91902	0		0		0		Intron (NM_032270/LRRC8C, intron 2 of 2)	1	90098644	90185094	86451	1	LRRC8C	RELA+TFE3+TFEB(134)	RELA(863)	RELA(823)	RELA+S100A9(104)	#N/A	#N/A	#N/A	#N/A	NM_032270	59431
chr1	90269925	90270925	1001	*	6.75721e-05	14	chr1_90269925_90270925	1	8437	1	49395	0		0		0		0		1	143658	0		0		0		0		0		Distal Intergenic	1	90286573	90401989	115417	1	LRRC8D	#N/A	#N/A	#N/A	#N/A	#N/A	#N/A	#N/A	#N/A	NM_001134479	-15648
chr1	238396799	238397799	1001	*	6.75561e-05	14	chr1_238396799_238397799	1	37345	1	71039	0		0		0		0		0		0		0		0		1	49694	1	9067	Distal Intergenic	1	238643684	238649317	5634	2	LINC01139	#N/A	#N/A	#N/A	#N/A	#N/A	#N/A	#N/A	#N/A	NR_015407	251518
chrX	93773506	93774506	1001	*	3.62615e-05	15	chrX_93773506_93774506	1	146229	1	40517	0		0		0		0		1	46513	0		1	65412	0		1	42362	0		Distal Intergenic	23	92929012	92967273	38262	1	FAM133A	TFE3(969)	#N/A	#N/A	#N/A	#N/A	#N/A	#N/A	#N/A	NM_173698	844494
chr1	32593871	32594871	1001	*	6.75243e-05	14	chr1_32593871_32594871	0		0		0		1	49198	0		0		0		0		1	34200	0		0		0		Intron (NM_012316/KPNA6, intron 1 of 13)	1	32573644	32642168	68525	1	KPNA6	#N/A	#N/A	#N/A	#N/A	#N/A	#N/A	#N/A	#N/A	NM_012316	20227
chr1	96355316	96356316	1001	*	6.75084e-05	14	chr1_96355316_96356316	0		0		0		0		0		0		0		0		0		0		0		0		Distal Intergenic	1	96457624	96488436	30813	1	LOC102723661	#N/A	#N/A	#N/A	#N/A	#N/A	#N/A	#N/A	#N/A	NR_125991	-101308
chr1	33537620	33538620	1001	*	6.74925e-05	14	chr1_33537620_33538620	0		0		0		0		0		0		1	16548	0		0		0		0		1	125984	Distal Intergenic	1	33546714	33586132	39419	1	AZIN2	RELA(671)	RELA+GLIS2(263)	#N/A	#N/A	#N/A	#N/A	#N/A	#N/A	NM_001293562	-8094
chr1	33513072	33514072	1001	*	6.74766e-05	14	chr1_33513072_33514072	0		0		0		0		0		0		0		0		0		0		0		0		Distal Intergenic	1	33476826	33502512	25687	2	AK2	#N/A	#N/A	#N/A	#N/A	#N/A	#N/A	#N/A	#N/A	NR_037592	-10560
chr1	31639130	31640130	1001	*	6.74607e-05	14	chr1_31639130_31640130	0		1	105058	0		0		0		0		1	123027	1	62435	0		0		1	117130	1	145160	Distal Intergenic	1	31652592	31712734	60143	2	NKAIN1	#N/A	#N/A	#N/A	#N/A	#N/A	#N/A	#N/A	#N/A	NM_024522	72604
chr1	33369239	33370239	1001	*	6.74448e-05	14	chr1_33369239_33370239	0		0		0		1	52513	0		1	121382	0		0		0		0		0		0		Promoter (2-3kb)	1	33360196	33366953	6758	2	TMEM54	#N/A	#N/A	#N/A	#N/A	#N/A	#N/A	#N/A	#N/A	NM_033504	-2286
chr1	96940209	96941209	1001	*	6.74289e-05	14	chr1_96940209_96941209	0		1	98734	0		0		0		0		1	13565	0		0		0		0		0		Distal Intergenic	1	96719625	96839681	120057	2	LOC101928241	#N/A	#N/A	#N/A	#N/A	#N/A	#N/A	#N/A	#N/A	NR_110693	-100528
chr1	32832122	32833122	1001	*	6.7413e-05	14	chr1_32832122_32833122	0		0		0		0		0		0		0		1	57158	1	65564	0		0		1	48156	3' UTR	1	32827862	32829924	2063	1	TSSK3	#N/A	#N/A	#N/A	#N/A	#N/A	#N/A	#N/A	#N/A	NM_052841	4260
chr1	97000592	97001592	1001	*	6.73972e-05	14	chr1_97000592_97001592	0		0		0		0		0		0		0		0		0		0		1	67434	0		Distal Intergenic	1	96719625	96839681	120057	2	LOC101928241	#N/A	#N/A	#N/A	#N/A	#N/A	#N/A	#N/A	#N/A	NR_110693	-160911
chr1	97583311	97584311	1001	*	6.73813e-05	14	chr1_97583311_97584311	0		0		0		0		0		0		0		1	40620	0		0		0		1	5472	Intron (NR_046590/DPYD-AS1, intron 1 of 4)	1	97561479	97788511	227033	1	DPYD-AS1	#N/A	#N/A	#N/A	#N/A	#N/A	#N/A	#N/A	#N/A	NR_046590	21832
chr1	31483005	31484005	1001	*	6.73655e-05	14	chr1_31483005_31484005	0		0		0		0		0		0		0		0		1	91846	0		0		0		Intron (NM_001020658/PUM1, intron 3 of 21)	1	31441010	31441084	75	2	SNORD85	#N/A	#N/A	#N/A	#N/A	#N/A	#N/A	#N/A	#N/A	NR_003066	-41921
chr1	98092124	98093124	1001	*	6.73496e-05	14	chr1_98092124_98093124	0		0		0		0		0		0		0		0		0		0		1	101849;128395	1	113374	Intron (NM_000110/DPYD, intron 8 of 22)	1	98262477	98263607	1131	1	DPYD-AS2	TFEB(1643)	#N/A	#N/A	#N/A	#N/A	#N/A	#N/A	#N/A	NR_046591	-169353
chr1	32254506	32255506	1001	*	6.73338e-05	14	chr1_32254506_32255506	0		1	121474	0		1	115729	1	7015	0		0		1	16319;35233;85718	0		0		0		0		Distal Intergenic	1	32192706	32229664	36959	2	ADGRB2	#N/A	#N/A	#N/A	#N/A	#N/A	#N/A	#N/A	#N/A	NM_001294336	-24842
chr1	32104321	32105321	1001	*	6.7318e-05	14	chr1_32104321_32105321	0		0		0		0		0		1	62827	1	67775	0		0		0		0		0		Intron (NR_033688/PEF1, intron 1 of 4)	1	32095463	32110218	14756	2	PEF1	#N/A	#N/A	#N/A	#N/A	#N/A	#N/A	#N/A	#N/A	NR_033688	4897
chr1	61743950	61744950	1001	*	6.73022e-05	14	chr1_61743950_61744950	0		0		0		0		0		0		0		0		0		0		0		0		Intron (NM_001145511/NFIA, intron 3 of 10)	1	61714617	61719190	4574	2	NFIA-AS1	#N/A	#N/A	#N/A	#N/A	#N/A	#N/A	#N/A	#N/A	NR_104180	-24760
chr1	59823020	59824020	1001	*	6.72863e-05	14	chr1_59823020_59824020	0		0		0		0		0		0		0		0		0		0		0		0		Intron (NM_001113411/FGGY, intron 4 of 16)	1	59775750	60228402	452653	1	FGGY	RELA(671)	RELA(863)	#N/A	#N/A	#N/A	#N/A	#N/A	#N/A	NM_001244714	47270
chr1	32000852	32001852	1001	*	6.72705e-05	14	chr1_32000852_32001852	0		0		0		0		0		0		0		1	116721	1	139582	0		0		0		Distal Intergenic	1	31984036	31989846	5811	1	LINC01226	#N/A	#N/A	#N/A	S100A9(747)	#N/A	#N/A	#N/A	#N/A	NR_027085	16816
chr1	880893	881893	1001	*	6.72548e-05	14	chr1_880893_881893	0		1	44917	0		1	119776	1	16766	0		1	46193;81239;101340;123584	0		0		0		0		1	108470	Exon (NM_015658/NOC2L, exon 15 of 19)	1	879583	894679	15097	2	NOC2L	#N/A	#N/A	#N/A	#N/A	#N/A	#N/A	#N/A	#N/A	NM_015658	12786
chr1	59945685	59946685	1001	*	6.7239e-05	14	chr1_59945685_59946685	0		0		0		0		0		0		0		1	58436;79609;107963	0		0		1	98510	0		Intron (NM_001113411/FGGY, intron 6 of 16)	1	59981301	60228402	247102	1	FGGY	RELA(671)	RELA(863)	#N/A	#N/A	#N/A	#N/A	#N/A	#N/A	NM_001278224	-34616
chr1	249238609	249239609	1001	*	6.72232e-05	14	chr1_249238609_249239609	1	96758	0		1	148852	0		1	40886;58306	0		0		0		0		0		0		1	7714;9817;30025	Distal Intergenic	1	249200442	249213345	12904	1	PGBD2	RELA+TFE3+TFEB(134)	RELA+GLIS2(263)	#N/A	#N/A	TFEB+IL-1(56)	#N/A	#N/A	#N/A	NM_170725	38167
chr1	94996756	94997756	1001	*	6.72074e-05	14	chr1_94996756_94997756	0		0		0		0		0		1	149762	1	7351;123561	0		1	56985;82261	0		0		1	11631	Intron (NM_001178096/F3, intron 4 of 4)	1	94994732	95007413	12682	2	F3	TFEB(1643)	#N/A	#N/A	#N/A	#N/A	#N/A	#N/A	#N/A	NM_001178096	9657
chr1	243449246	243450246	1001	*	6.71916e-05	14	chr1_243449246_243450246	0		0		0		0		0		0		1	27754	0		0		1	130022	1	70089	0		Exon (NM_006642/SDCCAG8, exon 5 of 18)	1	243419307	243663393	244087	1	SDCCAG8	#N/A	#N/A	#N/A	#N/A	#N/A	#N/A	#N/A	#N/A	NM_006642	29939
chr1	94699038	94700038	1001	*	6.71759e-05	14	chr1_94699038_94700038	0		0		0		0		0		0		0		0		0		0		1	39082	0		Intron (NM_004815/ARHGAP29, intron 1 of 22)	1	94634463	94703307	68845	2	ARHGAP29	#N/A	#N/A	ZBTB5(1036)	#N/A	#N/A	#N/A	#N/A	#N/A	NM_004815	3269
chr1	243512148	243513148	1001	*	6.71601e-05	14	chr1_243512148_243513148	0		0		0		0		0		0		1	54131	0		1	14013;42794	1	18005	1	343;83347	0		Promoter (2-3kb)	1	243509478	243509557	80	1	MIR4677	#N/A	#N/A	#N/A	#N/A	#N/A	#N/A	#N/A	#N/A	NR_039824	2670
chrX	80376794	80377794	1001	*	1.16954e-07	24	chrX_80376794_80377794	1	58776	1	111522	0		0		0		0		0		0		0		0		0		0		5' UTR	23	80457303	80554046	96744	1	SH3BGRL	TFEB(1643)	#N/A	#N/A	#N/A	#N/A	#N/A	#N/A	#N/A	NM_003022	-79509
chr1	243533870	243534870	1001	*	6.71287e-05	14	chr1_243533870_243534870	0		0		0		0		0		0		0		0		0		0		1	117628	1	23415	Intron (NM_006642/SDCCAG8, intron 12 of 17)	1	243509478	243509557	80	1	MIR4677	#N/A	#N/A	#N/A	#N/A	#N/A	#N/A	#N/A	#N/A	NR_039824	24392
chr1	94801904	94802904	1001	*	6.71129e-05	14	chr1_94801904_94802904	0		0		0		0		0		0		0		0		0		0		0		0		Distal Intergenic	1	94883933	94944260	60328	1	ABCD3	#N/A	#N/A	#N/A	#N/A	#N/A	#N/A	#N/A	#N/A	NM_001122674	-81029
chr1	38578835	38579835	1001	*	6.70972e-05	14	chr1_38578835_38579835	0		0		0		0		0		1	53265	1	121054;135144	0		0		0		1	146393	1	127852	Distal Intergenic	1	38554903	38555001	99	1	MIR3659	#N/A	#N/A	#N/A	#N/A	#N/A	#N/A	#N/A	#N/A	NR_037432	23932
chr1	29172391	29173391	1001	*	6.70815e-05	14	chr1_29172391_29173391	0		0		0		1	64240	0		1	10009	0		0		0		0		0		1	33945	Intron (NM_000911/OPRD1, intron 1 of 2)	1	29138654	29190208	51555	1	OPRD1	#N/A	#N/A	#N/A	#N/A	#N/A	#N/A	#N/A	#N/A	NM_000911	33737
chr1	2158976	2159976	1001	*	6.70658e-05	14	chr1_2158976_2159976	0		0		1	26187;37047;66354;85195;91209;92472;100055;134621	1	56922;70940;148135	1	7507;15517;42254	1	53609;56613	1	2731;6562;13050	0		0		0		0		0		Promoter (<=1kb)	1	2160134	2241652	81519	1	SKI	#N/A	#N/A	#N/A	#N/A	#N/A	#N/A	#N/A	#N/A	NM_003036	-158
chr1	45118252	45119252	1001	*	6.70501e-05	14	chr1_45118252_45119252	0		1	126813	0		0		1	53695;86602	0		1	138654	0		0		0		0		0		3' UTR	1	45118919	45140280	21362	2	TMEM53	#N/A	#N/A	#N/A	#N/A	#N/A	#N/A	#N/A	#N/A	NM_001300746	21028
chr1	30624503	30625503	1001	*	6.70344e-05	14	chr1_30624503_30625503	1	15622	1	34715;121555	0		0		1	30791	0		1	97391	0		1	72339	0		0		0		Distal Intergenic	1	30486799	30510459	23661	2	LOC101929406	#N/A	#N/A	ZBTB5(1036)	#N/A	#N/A	#N/A	#N/A	#N/A	NR_110790	-114044
chr1	37384686	37385686	1001	*	6.70187e-05	14	chr1_37384686_37385686	0		0		0		0		1	120144	0		0		0		0		0		1	24424	0		Intron (NM_000831/GRIK3, intron 1 of 15)	1	37261128	37499844	238717	2	GRIK3	#N/A	#N/A	RELA(823)	RELA(746)	#N/A	#N/A	#N/A	#N/A	NM_000831	114158
chr1	31368812	31369812	1001	*	6.7003e-05	14	chr1_31368812_31369812	0		0		0		1	123399	0		0		1	61554	1	116733	0		0		0		0		Intron (NM_014654/SDC3, intron 1 of 4)	1	31342313	31381480	39168	2	SDC3	TFE3(969)	GLIS2(1131)	#N/A	#N/A	#N/A	#N/A	#N/A	#N/A	NM_014654	11668
chr1	36722675	36723675	1001	*	6.69874e-05	14	chr1_36722675_36723675	0		0		0		0		1	52969	0		0		1	38218	1	151733	0		0		1	117214	Intron (NM_005119/THRAP3, intron 1 of 11)	1	36690017	36770957	80941	1	THRAP3	#N/A	#N/A	#N/A	#N/A	#N/A	#N/A	#N/A	#N/A	NM_005119	32658
chr1	238286393	238287393	1001	*	6.69717e-05	14	chr1_238286393_238287393	0		0		0		0		1	100731	0		0		0		0		0		1	68824	0		Distal Intergenic	1	238041164	238054222	13059	2	ZP4	#N/A	#N/A	#N/A	#N/A	#N/A	#N/A	#N/A	#N/A	NM_021186	-232171
chr1	95192576	95193576	1001	*	6.69561e-05	14	chr1_95192576_95193576	0		0		0		0		0		1	117269	0		0		0		0		0		0		Intron (NR_104131/LINC01057, intron 2 of 4)	1	95211416	95211456	41	2	MIR378G	#N/A	#N/A	#N/A	#N/A	#N/A	#N/A	#N/A	#N/A	NR_039620	17880
chr1	245003202	245004202	1001	*	6.69404e-05	14	chr1_245003202_245004202	1	138327	0		0		0		0		0		0		0		1	21164	0		1	72489	0		Exon (NR_026778/HNRNPU-AS1, exon 2 of 2)	1	244998639	245008359	9721	1	COX20	TFEB(1643)	#N/A	#N/A	#N/A	#N/A	#N/A	#N/A	#N/A	NM_198076	4563
chr1	59494718	59495718	1001	*	6.69248e-05	14	chr1_59494718_59495718	1	153346;153395	1	111554	0		0		0		0		0		0		0		0		0		0		Intron (NR_110626/LINC01358, intron 2 of 2)	1	59486148	59553919	67772	1	LINC01358	#N/A	#N/A	#N/A	#N/A	#N/A	#N/A	#N/A	#N/A	NR_110626	8570
chr1	234649826	234650826	1001	*	6.69091e-05	14	chr1_234649826_234650826	0		0		0		0		1	151993	0		0		0		0		0		0		0		Distal Intergenic	1	234663637	234667525	3889	2	LINC01354	#N/A	#N/A	#N/A	#N/A	#N/A	#N/A	#N/A	#N/A	NR_038426	16699
chr1	73776152	73777152	1001	*	6.68935e-05	14	chr1_73776152_73777152	1	45537	1	15735	0		0		0		0		0		0		1	83725	0		1	13626;60713	0		Exon (NR_110676/LINC01360, exon 3 of 4)	1	73771853	73804560	32708	1	LINC01360	#N/A	#N/A	#N/A	S100A9(747)	#N/A	#N/A	#N/A	#N/A	NR_110676	4299
chr1	68100991	68101991	1001	*	6.68779e-05	14	chr1_68100991_68101991	0		0		0		0		0		0		1	135116	0		0		0		0		0		Distal Intergenic	1	68150860	68154021	3162	1	GADD45A	#N/A	#N/A	#N/A	#N/A	#N/A	#N/A	#N/A	#N/A	NM_001199741	-48869
chr1	16007151	16008151	1001	*	6.68623e-05	14	chr1_16007151_16008151	0		0		1	141782	0		0		0		0		0		0		0		0		1	61627	Promoter (2-3kb)	1	16010827	16061264	50438	1	PLEKHM2	#N/A	#N/A	#N/A	#N/A	#N/A	#N/A	#N/A	#N/A	NM_015164	-2676
chr1	240889000	240890000	1001	*	6.68467e-05	14	chr1_240889000_240890000	0		0		0		0		0		0		0		0		1	4870	0		0		0		Intron (NR_128706/MIR1273E, intron 3 of 3)	1	240652873	240775462	122590	2	GREM2	TFE3(969)	#N/A	#N/A	#N/A	#N/A	#N/A	#N/A	#N/A	NM_022469	-113538
chr1	240900813	240901813	1001	*	6.68311e-05	14	chr1_240900813_240901813	0		0		0		0		0		0		0		0		0		0		0		0		Intron (NR_128706/MIR1273E, intron 3 of 3)	1	240652873	240775462	122590	2	GREM2	TFE3(969)	#N/A	#N/A	#N/A	#N/A	#N/A	#N/A	#N/A	NM_022469	-125351
chr1	68668843	68669843	1001	*	6.68155e-05	14	chr1_68668843_68669843	0		0		0		0		0		0		0		1	15960;38250	0		0		0		0		Intron (NM_001002292/WLS, intron 1 of 11)	1	68649201	68649293	93	2	MIR1262	#N/A	#N/A	#N/A	#N/A	#N/A	#N/A	#N/A	#N/A	NR_031664	-19550
chr1	69410550	69411550	1001	*	6.67999e-05	14	chr1_69410550_69411550	0		0		0		0		0		0		0		0		0		1	87934	0		0		Distal Intergenic	1	68939835	68962904	23070	2	DEPDC1	#N/A	#N/A	#N/A	#N/A	#N/A	#N/A	#N/A	#N/A	NM_017779	-447646
chr1	69970153	69971153	1001	*	6.67843e-05	14	chr1_69970153_69971153	0		1	121511	0		0		0		0		0		0		1	17312	0		1	52271	0		Distal Intergenic	1	70225858	70589171	363314	1	LRRC7	#N/A	#N/A	#N/A	#N/A	#N/A	#N/A	#N/A	#N/A	NM_020794	-254705
chr1	72151750	72152750	1001	*	6.67688e-05	14	chr1_72151750_72152750	0		0		0		0		0		0		1	43562	1	121094;147362	0		0		1	120933	0		Intron (NM_173808/NEGR1, intron 4 of 6)	1	72259915	72302695	42781	2	NEGR1-IT1	#N/A	#N/A	#N/A	#N/A	#N/A	#N/A	#N/A	#N/A	NR_046218	149945
chr1	73115440	73116440	1001	*	6.67532e-05	14	chr1_73115440_73116440	0		0		0		0		0		0		0		1	24284	0		0		0		0		Distal Intergenic	1	71868625	72748277	879653	2	NEGR1	#N/A	#N/A	#N/A	#N/A	#N/A	#N/A	#N/A	#N/A	NM_173808	-367163
chr1	245949298	245950298	1001	*	6.67376e-05	14	chr1_245949298_245950298	0		0		0		1	91297	1	71426	1	29606	0		0		0		0		0		1	20970;115116	Intron (NM_022743/SMYD3, intron 10 of 11)	1	245912642	246580714	668073	2	SMYD3	#N/A	#N/A	#N/A	#N/A	#N/A	#N/A	#N/A	#N/A	NM_022743	630416
chrX	64925875	64926875	1001	*	2.64117e-12	40	chrX_64925875_64926875	1	72213;118138	1	91004	0		0		1	30206;151184	0		0		0		0		0		0		0		Intron (NM_002444/MSN, intron 1 of 12)	23	64887511	64961793	74283	1	MSN	RELA+TFEB(154)	RELA(863)	RELA(823)	RELA(746)	#N/A	#N/A	#N/A	#N/A	NM_002444	38364
chr1	64058290	64059290	1001	*	6.67066e-05	14	chr1_64058290_64059290	0		0		0		0		1	40867	0		1	46907;138747	1	13143	0		0		0		0		Promoter (<=1kb)	1	64058947	64125916	66970	1	PGM1	TFEB(1643)	#N/A	#N/A	#N/A	#N/A	#N/A	#N/A	#N/A	NM_002633	0
chr1	236149642	236150642	1001	*	6.6691e-05	14	chr1_236149642_236150642	0		0		0		1	60331	0		1	62856	0		0		1	54390	0		0		0		Intron (NM_002508/NID1, intron 14 of 19)	1	236139132	236228481	89350	2	NID1	TFEB(1643)	#N/A	#N/A	#N/A	#N/A	#N/A	#N/A	#N/A	NM_002508	77839
chr1	75678290	75679290	1001	*	6.66755e-05	14	chr1_75678290_75679290	0		1	85459	0		0		0		0		1	69948;92119	0		0		0		0		1	61436	Intron (NM_001130058/SLC44A5, intron 22 of 23)	1	75600567	75627218	26652	1	LHX8	#N/A	#N/A	#N/A	#N/A	#N/A	#N/A	#N/A	#N/A	NM_001256114	77723
chr1	54623002	54624002	1001	*	6.666e-05	14	chr1_54623002_54624002	0		0		0		0		1	96146	0		0		0		1	97768	0		1	134168	0		Distal Intergenic	1	54604668	54618679	14012	2	CDCP2	#N/A	#N/A	#N/A	#N/A	#N/A	#N/A	#N/A	#N/A	NM_201546	-4323
chrX	49040884	49041884	1001	*	1.47758e-10	34	chrX_49040884_49041884	1	9594	1	18643;18673;28194;80280;125110	0		0		1	65079	0		1	74834;102817	0		1	101266	0		0		0		Promoter (<=1kb)	23	49031151	49041346	10196	2	PRICKLE3	TFE3(969)	#N/A	#N/A	#N/A	#N/A	#N/A	#N/A	#N/A	NM_001307979	0
chr1	76746801	76747801	1001	*	6.6629e-05	14	chr1_76746801_76747801	0		0		0		0		0		0		0		0		0		0		0		1	91766	Intron (NM_001160011/ST6GALNAC3, intron 1 of 3)	1	76540389	77096669	556281	1	ST6GALNAC3	#N/A	#N/A	#N/A	#N/A	#N/A	#N/A	#N/A	#N/A	NM_152996	206412
chr1	77193175	77194175	1001	*	6.66135e-05	14	chr1_77193175_77194175	1	94841	0		0		0		0		0		0		0		1	21104;46716	0		0		0		Distal Intergenic	1	77333186	77529737	196552	1	ST6GALNAC5	#N/A	#N/A	#N/A	#N/A	#N/A	#N/A	#N/A	#N/A	NM_030965	-139011
chr1	54547832	54548832	1001	*	6.6598e-05	14	chr1_54547832_54548832	0		1	113163	0		0		1	11832;67830	0		0		0		0		0		0		0		Intron (NM_153035/TCEANC2, intron 3 of 4)	1	54519752	54519827	76	1	MIR4781	#N/A	#N/A	#N/A	#N/A	#N/A	#N/A	#N/A	#N/A	NR_039942	28080
chr1	55564287	55565287	1001	*	6.65825e-05	14	chr1_55564287_55565287	0		0		0		0		0		0		0		0		1	89648	0		1	67043	0		Intron (NM_015306/USP24, intron 45 of 67)	1	55505895	55530526	24632	1	PCSK9	#N/A	#N/A	#N/A	#N/A	#N/A	#N/A	#N/A	#N/A	NR_110451	58392
chr1	56098398	56099398	1001	*	6.6567e-05	14	chr1_56098398_56099398	0		0		0		1	148159	0		0		0		0		0		0		0		0		Distal Intergenic	1	55691314	55691396	83	1	MIR4422	#N/A	#N/A	#N/A	#N/A	#N/A	#N/A	#N/A	#N/A	NR_039618	407084
chr1	64712819	64713819	1001	*	6.65516e-05	14	chr1_64712819_64713819	0		0		0		0		0		0		1	124712	0		0		0		0		0		Distal Intergenic	1	64669490	64710027	40538	1	UBE2U	#N/A	#N/A	#N/A	#N/A	#N/A	#N/A	#N/A	#N/A	NM_152489	43329
chr1	239322212	239323212	1001	*	6.65361e-05	14	chr1_239322212_239323212	0		0		0		0		0		0		0		0		0		0		0		0		Distal Intergenic	1	239792373	240072717	280345	1	CHRM3	#N/A	#N/A	#N/A	#N/A	#N/A	#N/A	#N/A	#N/A	NM_000740	-469161
chr1	18367873	18368873	1001	*	6.65207e-05	14	chr1_18367873_18368873	1	41780;73938	1	14574;54529	1	71617;92514	0		1	46565;138494;146981	0		0		1	88207	0		1	78554	1	100639	0		Distal Intergenic	1	18392151	18400905	8755	1	LOC101927876	#N/A	#N/A	#N/A	#N/A	#N/A	#N/A	#N/A	#N/A	NR_125946	-23278
chr1	55775999	55776999	1001	*	6.65052e-05	14	chr1_55775999_55776999	1	88262	1	126817;131298	0		0		0		0		0		0		0		0		0		0		Distal Intergenic	1	55691314	55691396	83	1	MIR4422	#N/A	#N/A	#N/A	#N/A	#N/A	#N/A	#N/A	#N/A	NR_039618	84685
chr1	55620961	55621961	1001	*	6.64898e-05	14	chr1_55620961_55621961	0		0		0		0		0		0		1	92122;129805	1	139986	1	107705	0		0		0		Intron (NM_015306/USP24, intron 12 of 67)	1	55532032	55681039	149008	2	USP24	#N/A	#N/A	#N/A	#N/A	#N/A	#N/A	#N/A	#N/A	NM_015306	59078
chr1	64810243	64811243	1001	*	6.64744e-05	14	chr1_64810243_64811243	0		0		0		0		0		0		0		0		0		0		0		0		Distal Intergenic	1	64936476	65158741	222266	1	CACHD1	#N/A	#N/A	#N/A	#N/A	#N/A	#N/A	#N/A	#N/A	NM_020925	-125233
chr1	246451239	246452239	1001	*	6.64589e-05	14	chr1_246451239_246452239	1	37455	1	71088	0		0		0		0		1	80611	0		0		0		0		0		Intron (NM_022743/SMYD3, intron 5 of 11)	1	245912642	246580714	668073	2	SMYD3	#N/A	#N/A	#N/A	#N/A	#N/A	#N/A	#N/A	#N/A	NM_022743	128475
chr1	65736810	65737810	1001	*	6.64435e-05	14	chr1_65736810_65737810	0		0		0		0		0		0		0		0		0		0		0		1	6371	Intron (NM_001256865/DNAJC6, intron 1 of 19)	1	65730377	65881552	151176	1	DNAJC6	#N/A	#N/A	#N/A	#N/A	#N/A	#N/A	#N/A	#N/A	NM_014787	6433
chr1	246791547	246792547	1001	*	6.64281e-05	14	chr1_246791547_246792547	0		0		0		0		1	107597	0		0		0		1	65503	1	129957	0		0		Intron (NM_001139459/CNST, intron 3 of 8)	1	246729639	246831884	102246	1	CNST	#N/A	#N/A	#N/A	#N/A	#N/A	#N/A	#N/A	#N/A	NM_152609	61908
chr1	246441864	246442864	1001	*	6.64127e-05	14	chr1_246441864_246442864	0		0		0		0		0		0		0		1	11445	1	151559	0		0		0		Intron (NM_022743/SMYD3, intron 5 of 11)	1	245912642	246580714	668073	2	SMYD3	#N/A	#N/A	#N/A	#N/A	#N/A	#N/A	#N/A	#N/A	NM_022743	137850
chr1	22597499	22598499	1001	*	6.63973e-05	14	chr1_22597499_22598499	0		0		0		0		0		0		0		1	10528	0		0		0		0		Distal Intergenic	1	22592732	22592793	62	1	MIR4418	#N/A	#N/A	#N/A	#N/A	#N/A	#N/A	#N/A	#N/A	NR_039613	4767
chr1	240280386	240281386	1001	*	6.63819e-05	14	chr1_240280386_240281386	0		0		0		0		0		0		0		1	16317;127598	1	43738	0		0		0		Intron (NM_001305424/FMN2, intron 1 of 18)	1	240255185	240638489	383305	1	FMN2	TFE3(969)	#N/A	#N/A	S100A9(747)	#N/A	#N/A	#N/A	#N/A	NM_020066	25201
chr1	16871988	16872988	1001	*	6.63665e-05	14	chr1_16871988_16872988	1	132105	0		0		0		1	111754	0		0		0		0		0		1	82205	1	130986	Promoter (2-3kb)	1	16875409	16875482	74	1	MIR3675	#N/A	#N/A	#N/A	#N/A	#N/A	#N/A	#N/A	#N/A	NR_037446	-2421
chr1	23493892	23494892	1001	*	6.63512e-05	14	chr1_23493892_23494892	0		0		1	123670	1	45827;92747	1	77365	1	147255	1	52429	0		0		0		0		0		Promoter (<=1kb)	1	23410516	23495351	84836	2	LUZP1	#N/A	#N/A	#N/A	#N/A	#N/A	#N/A	#N/A	#N/A	NM_001142546	459
chr1	236552106	236553106	1001	*	6.63358e-05	14	chr1_236552106_236553106	0		1	106196	0		0		0		0		0		0		0		0		0		1	99683	Distal Intergenic	1	236557680	236648008	90329	1	EDARADD	#N/A	#N/A	#N/A	#N/A	#N/A	#N/A	#N/A	#N/A	NM_145861	-4574
chr1	236913310	236914310	1001	*	6.63204e-05	14	chr1_236913310_236914310	0		0		0		0		0		0		1	79820	1	70696	0		0		0		0		Intron (NM_001103/ACTN2, intron 14 of 20)	1	236958581	237067281	108701	1	MTR	#N/A	#N/A	#N/A	#N/A	#N/A	#N/A	#N/A	#N/A	NM_000254	-44271
chr1	55506406	55507406	1001	*	6.63051e-05	14	chr1_55506406_55507406	0		0		0		0		0		0		1	103153	0		0		0		0		0		Promoter (<=1kb)	1	55505895	55530526	24632	1	PCSK9	#N/A	#N/A	#N/A	#N/A	#N/A	#N/A	#N/A	#N/A	NR_110451	511
chr1	47640700	47641700	1001	*	6.62897e-05	14	chr1_47640700_47641700	0		1	100158;113207	0		0		0		0		0		1	131436	0		0		0		0		Distal Intergenic	1	47644922	47646011	1090	1	LINC00853	#N/A	#N/A	#N/A	#N/A	#N/A	#N/A	#N/A	#N/A	NR_047498	-3222
chr1	238992937	238993937	1001	*	6.62744e-05	14	chr1_238992937_238993937	0		0		0		0		0		0		0		0		1	129355	0		0		0		Distal Intergenic	1	238643684	238649317	5634	2	LINC01139	#N/A	#N/A	#N/A	#N/A	#N/A	#N/A	#N/A	#N/A	NR_015407	-343620
chr1	26631912	26632912	1001	*	6.62591e-05	14	chr1_26631912_26632912	0		0		0		0		0		1	67190	1	96332;132871	0		0		0		1	19971	0		Promoter (<=1kb)	1	26608773	26633195	24423	2	UBXN11	#N/A	#N/A	#N/A	#N/A	#N/A	#N/A	#N/A	#N/A	NM_001077262	283
chr1	57426029	57427029	1001	*	6.62438e-05	14	chr1_57426029_57427029	0		1	117734	0		0		1	151210	0		0		1	21583	0		0		0		0		Intron (NM_000066/C8B, intron 1 of 11)	1	57394883	57431813	36931	2	C8B	#N/A	#N/A	#N/A	#N/A	#N/A	#N/A	#N/A	#N/A	NM_000066	4784
chr1	85115661	85116661	1001	*	6.62284e-05	14	chr1_85115661_85116661	0		0		0		0		0		0		0		0		0		0		0		1	64103;114859	Exon (NM_001166295/SSX2IP, exon 12 of 13)	1	85093913	85100703	6791	2	LINC01555	#N/A	#N/A	#N/A	#N/A	#N/A	#N/A	#N/A	#N/A	NR_027379	-14958
chr1	246528680	246529680	1001	*	6.62131e-05	14	chr1_246528680_246529680	0		0		0		0		0		0		0		0		0		0		0		0		Intron (NM_022743/SMYD3, intron 1 of 11)	1	245912642	246580714	668073	2	SMYD3	#N/A	#N/A	#N/A	#N/A	#N/A	#N/A	#N/A	#N/A	NM_022743	51034
chr1	58717930	58718930	1001	*	6.61978e-05	14	chr1_58717930_58718930	0		0		0		0		0		0		0		1	87201	1	68438	1	36872	0		1	81934	Promoter (1-2kb)	1	57463579	58716211	1252633	2	DAB1	#N/A	#N/A	#N/A	S100A8(754)	#N/A	#N/A	#N/A	#N/A	NM_021080	-1719
chr1	63918011	63919011	1001	*	6.61825e-05	14	chr1_63918011_63919011	0		0		0		0		0		0		0		0		0		0		0		1	45642	Intron (NM_001206739/ITGB3BP, intron 8 of 9)	1	63906441	63988944	82504	2	ITGB3BP	#N/A	#N/A	#N/A	#N/A	#N/A	#N/A	#N/A	#N/A	NM_001206739	69933
chr1	85550882	85551882	1001	*	6.61672e-05	14	chr1_85550882_85551882	0		0		0		0		0		0		1	147279	0		0		0		0		0		Exon (NM_001288563/WDR63, exon 7 of 22)	1	85527981	85598821	70841	1	WDR63	#N/A	#N/A	#N/A	#N/A	#N/A	#N/A	#N/A	#N/A	NM_145172	22901
chr1	85724791	85725791	1001	*	6.6152e-05	14	chr1_85724791_85725791	0		0		1	33801;113020;131568	0		1	114142;117429;129198;144829	0		1	8427;42107	0		0		0		0		0		Promoter (<=1kb)	1	85715637	85725355	9719	2	C1orf52	#N/A	#N/A	#N/A	#N/A	#N/A	#N/A	#N/A	#N/A	NM_198077	0
chr1	49634971	49635971	1001	*	6.61367e-05	14	chr1_49634971_49635971	0		0		0		1	60317	0		1	50588	0		0		1	85085	1	46368	1	118852	0		Intron (NM_032785/AGBL4, intron 4 of 13)	1	49723083	49734966	11884	1	LOC101929721	#N/A	#N/A	#N/A	#N/A	#N/A	#N/A	#N/A	#N/A	NR_125988	-87112
chr1	11812272	11813272	1001	*	6.61214e-05	14	chr1_11812272_11813272	1	8470;123917	1	49448	0		1	137579	0		0		0		1	13130	0		0		0		0		Distal Intergenic	1	11822250	11849642	27393	1	C1orf167	#N/A	#N/A	#N/A	#N/A	#N/A	#N/A	#N/A	#N/A	NM_001010881	-8978
chr1	46419331	46420331	1001	*	6.61062e-05	14	chr1_46419331_46420331	1	91470	0		0		0		0		0		0		0		0		0		0		0		Intron (NM_015112/MAST2, intron 4 of 28)	1	46269285	46501796	232512	1	MAST2	#N/A	#N/A	#N/A	#N/A	#N/A	#N/A	#N/A	#N/A	NM_015112	150046
chr1	85734193	85735193	1001	*	6.60909e-05	14	chr1_85734193_85735193	0		0		0		0		0		0		0		0		1	112684	0		0		0		Intron (NM_003921/BCL10, intron 2 of 2)	1	85742041	85743771	1731	1	LOC646626	#N/A	#N/A	#N/A	#N/A	#N/A	#N/A	#N/A	#N/A	NR_045484	-6848
chr1	247505350	247506350	1001	*	6.60757e-05	14	chr1_247505350_247506350	1	28954;124391	1	29559;113203	0		0		1	88181	0		0		0		1	32643	1	30144	0		0		Distal Intergenic	1	247463622	247495045	31424	2	ZNF496	#N/A	#N/A	#N/A	#N/A	#N/A	#N/A	#N/A	#N/A	NM_032752	-10305
chr1	85988379	85989379	1001	*	6.60604e-05	14	chr1_85988379_85989379	0		0		0		0		1	95639	0		0		0		0		0		0		0		Intron (NM_001134445/DDAH1, intron 1 of 6)	1	85784168	86044046	259879	2	DDAH1	#N/A	#N/A	#N/A	S100A9(747)	#N/A	#N/A	#N/A	#N/A	NM_001134445	54667
chr1	63214996	63215996	1001	*	6.60452e-05	14	chr1_63214996_63215996	0		0		0		0		0		1	77923	1	108888	0		0		0		0		1	73509;127017	Distal Intergenic	1	63249777	63330941	81165	1	ATG4C	#N/A	#N/A	#N/A	#N/A	#N/A	#N/A	#N/A	#N/A	NM_032852	-33781
chr1	45694103	45695103	1001	*	6.603e-05	14	chr1_45694103_45695103	0		0		1	3946;32852	0		0		0		0		0		0		0		0		0		Distal Intergenic	1	45482076	45672250	190175	2	ZSWIM5	RELA+TFE3(167)	RELA(863)	#N/A	S100A9(747)	#N/A	#N/A	#N/A	#N/A	NM_020883	-21853
chr1	239440694	239441694	1001	*	6.60147e-05	14	chr1_239440694_239441694	0		0		0		0		0		0		0		0		0		0		1	153191	0		Distal Intergenic	1	239792373	240072717	280345	1	CHRM3	#N/A	#N/A	#N/A	#N/A	#N/A	#N/A	#N/A	#N/A	NM_000740	-350679
chr1	245617486	245618486	1001	*	6.59995e-05	14	chr1_245617486_245618486	0		0		0		0		0		0		1	105118	0		0		0		0		0		Intron (NM_018012/KIF26B, intron 4 of 14)	1	245318287	245866428	548142	1	KIF26B	RELA(671)	RELA(863)	RELA(823)	RELA(746)	#N/A	#N/A	#N/A	#N/A	NM_018012	299199
chr1	78534143	78535143	1001	*	6.59843e-05	14	chr1_78534143_78535143	0		0		0		0		0		0		0		1	46383	0		0		0		0		Intron (NM_001304725/GIPC2, intron 1 of 5)	1	78511589	78604133	92545	1	GIPC2	#N/A	#N/A	#N/A	#N/A	#N/A	#N/A	#N/A	#N/A	NM_017655	22554
chr1	53877252	53878252	1001	*	6.59691e-05	14	chr1_53877252_53878252	0		0		0		1	60296	1	78422;100758;144332	0		0		0		1	128020	0		0		0		Distal Intergenic	1	53904043	53905693	1651	2	SLC25A3P1	TFE3(969)	GLIS2(1131)	#N/A	#N/A	#N/A	#N/A	#N/A	#N/A	NR_002314	27441
chr1	241416487	241417487	1001	*	6.59539e-05	14	chr1_241416487_241417487	1	30308	1	42927	0		1	77103	0		1	10045	0		0		0		0		0		0		Intron (NM_001282773/RGS7, intron 2 of 15)	1	240938814	241520530	581717	2	RGS7	#N/A	#N/A	ZBTB5(1036)	S100A8(754)	#N/A	#N/A	#N/A	#N/A	NM_001282773	103043
chrX	48775818	48776818	1001	*	1.39819e-16	108	chrX_48775818_48776818	0		1	126858	1	80948	1	70913;111930;125662	1	40712;127643;142060	1	56597;68234;92389	1	718;141351	0		0		0		0		1	40302	Promoter (<=1kb)	23	48770459	48776413	5955	2	PIM2	RELA+TFE3(167)	RELA(863)	#N/A	#N/A	#N/A	GLIS2+IL-1(75)	#N/A	#N/A	NM_006875	0
chr1	53017548	53018548	1001	*	6.59236e-05	14	chr1_53017548_53018548	0		0		0		0		0		0		0		1	115033	0		0		0		0		Promoter (<=1kb)	1	52888948	53018762	129815	2	ZCCHC11	#N/A	#N/A	#N/A	#N/A	#N/A	#N/A	#N/A	#N/A	NM_001009881	214
chr1	53016859	53017859	1001	*	6.59084e-05	14	chr1_53016859_53017859	0		0		1	105308	0		0		0		0		0		0		0		1	46977;79877	0		Promoter (<=1kb)	1	52888948	53018762	129815	2	ZCCHC11	#N/A	#N/A	#N/A	#N/A	#N/A	#N/A	#N/A	#N/A	NM_001009881	903
chr1	79545194	79546194	1001	*	6.58933e-05	14	chr1_79545194_79546194	0		0		0		0		0		0		0		0		0		0		1	16769;85230;105593	0		Distal Intergenic	1	79355449	79472495	117047	2	ADGRL4	#N/A	#N/A	#N/A	#N/A	#N/A	#N/A	#N/A	#N/A	NM_022159	-72699
chr1	79670257	79671257	1001	*	6.58781e-05	14	chr1_79670257_79671257	0		0		0		0		0		0		0		0		0		0		1	101483	0		Distal Intergenic	1	79355449	79472495	117047	2	ADGRL4	#N/A	#N/A	#N/A	#N/A	#N/A	#N/A	#N/A	#N/A	NM_022159	-197762
chr1	26231516	26232516	1001	*	6.5863e-05	14	chr1_26231516_26232516	0		0		1	116111	1	93805;126319	1	144805	1	47151;61665	1	62716;75454;139145	0		0		0		0		1	93659	Promoter (<=1kb)	1	26226607	26232644	6038	2	STMN1	#N/A	#N/A	#N/A	#N/A	#N/A	#N/A	#N/A	#N/A	NM_203401	128
chr1	27049253	27050253	1001	*	6.58478e-05	14	chr1_27049253_27050253	0		0		0		0		0		0		1	46904;138738	0		1	17326;72376;152312	0		0		0		Intron (NM_006015/ARID1A, intron 1 of 19)	1	27022522	27108601	86080	1	ARID1A	#N/A	#N/A	#N/A	#N/A	#N/A	#N/A	#N/A	#N/A	NM_139135	26731
chrX	43862904	43863904	1001	*	1.63032e-05	32	chrX_43862904_43863904	0		1	85393;103805	0		0		0		0		1	83277	1	57148	1	132565	0		0		0		Distal Intergenic	23	43808024	43832921	24898	2	NDP	RELA(671)	RELA(863)	ZBTB5(1036)	S100A8(754)	#N/A	#N/A	#N/A	#N/A	NM_000266	-29983
chr1	12430803	12431803	1001	*	6.58176e-05	14	chr1_12430803_12431803	0		0		0		0		0		0		0		0		0		0		0		0		Intron (NM_015378/VPS13D, intron 54 of 69)	1	12567300	12567451	152	1	SNORA59A	#N/A	#N/A	#N/A	#N/A	#N/A	#N/A	#N/A	#N/A	NR_003025_1	-135497
chr1	117525483	117526483	1001	*	6.58024e-05	14	chr1_117525483_117526483	0		0		0		1	26801	1	132010	1	36688	0		1	11689	0		0		0		0		Intron (NM_020440/PTGFRN, intron 7 of 8)	1	117544372	117579173	34802	1	CD101	#N/A	#N/A	#N/A	#N/A	#N/A	#N/A	#N/A	#N/A	NM_001256106	-17889
chr1	80961344	80962344	1001	*	6.57873e-05	14	chr1_80961344_80962344	0		0		0		0		1	111713	1	39669;89136	0		0		0		1	110689	0		0		Distal Intergenic	1	81001440	81112473	111034	1	LOC101927412	#N/A	#N/A	#N/A	#N/A	#N/A	#N/A	#N/A	#N/A	NR_125940	-39096
chr1	241772984	241773984	1001	*	6.57722e-05	14	chr1_241772984_241773984	0		0		0		0		0		0		0		0		0		0		0		1	16112;140049	Intron (NM_014322/OPN3, intron 1 of 3)	1	241792167	241799232	7066	2	CHML	TFE3(969)	GLIS2(1131)	#N/A	#N/A	#N/A	#N/A	#N/A	#N/A	NM_001821	25248
chr1	51747325	51748325	1001	*	6.57571e-05	14	chr1_51747325_51748325	0		1	113262	0		0		0		0		0		0		0		0		0		0		Distal Intergenic	1	51752930	51763633	10704	2	TTC39A	#N/A	#N/A	#N/A	#N/A	#N/A	#N/A	#N/A	#N/A	NM_001297666	15308
chr1	83148591	83149591	1001	*	6.5742e-05	14	chr1_83148591_83149591	0		0		0		1	12092	1	12631	1	61392	0		0		0		0		1	117133	0		Distal Intergenic	1	83439566	83450605	11040	2	LINC01361	#N/A	#N/A	#N/A	#N/A	#N/A	#N/A	#N/A	#N/A	NR_110632	301014
chr1	84700624	84701624	1001	*	6.57269e-05	14	chr1_84700624_84701624	0		0		0		0		0		0		0		0		0		0		0		0		3' UTR	1	84647315	84704181	56867	1	PRKACB	#N/A	#N/A	#N/A	#N/A	#N/A	#N/A	#N/A	#N/A	NM_001242862	53309
chr1	178870590	178871590	1001	*	6.57119e-05	14	chr1_178870590_178871590	0		0		0		0		0		0		0		0		0		0		1	82650	0		Exon (NM_001286247/RALGPS2, exon 17 of 19)	1	178818670	178840215	21546	2	ANGPTL1	TFEB(1643)	#N/A	#N/A	#N/A	#N/A	#N/A	#N/A	#N/A	NM_004673	-30375
chr1	183250600	183251600	1001	*	6.56968e-05	14	chr1_183250600_183251600	0		0		0		0		1	116156	0		0		0		1	48956	0		0		0		Intron (NM_170706/NMNAT2, intron 7 of 10)	1	183217372	183274009	56638	2	NMNAT2	#N/A	#N/A	#N/A	#N/A	#N/A	#N/A	#N/A	#N/A	NM_170706	22409
chr1	183133718	183134718	1001	*	6.56817e-05	14	chr1_183133718_183134718	1	41978;63615	1	14724	0		0		0		0		0		1	7634	0		0		0		0		Distal Intergenic	1	183155174	183210406	55233	1	LAMC2	#N/A	#N/A	ZBTB5+RELA(221)	RELA+S100A8(118)	#N/A	#N/A	#N/A	#N/A	NM_018891	-20456
chr1	182991055	182992055	1001	*	6.56667e-05	14	chr1_182991055_182992055	0		0		0		0		0		0		1	146439	1	142682	0		0		0		1	20860;31024	Promoter (<=1kb)	1	182992595	183114727	122133	1	LAMC1	TFEB(1643)	#N/A	#N/A	#N/A	#N/A	#N/A	#N/A	#N/A	NM_002293	-540
chr1	182942195	182943195	1001	*	6.56516e-05	14	chr1_182942195_182943195	0		1	40525	0		1	133365	0		0		0		0		0		1	99521	1	120952	0		Distal Intergenic	1	182869000	182922553	53554	2	SHCBP1L	#N/A	#N/A	#N/A	#N/A	#N/A	#N/A	#N/A	#N/A	NM_030933	-19642
chr1	180971583	180972583	1001	*	6.56366e-05	14	chr1_180971583_180972583	0		0		0		0		0		0		1	98053	0		0		0		0		0		Exon (NM_005819/STX6, exon 3 of 8)	1	180941850	180992257	50408	2	STX6	#N/A	#N/A	#N/A	#N/A	#N/A	#N/A	#N/A	#N/A	NM_001286210	19674
chr1	180613781	180614781	1001	*	6.56215e-05	14	chr1_180613781_180614781	0		0		0		1	46422	0		0		0		0		0		0		0		0		Intron (NM_001135669/XPR1, intron 1 of 13)	1	180601146	180859415	258270	1	XPR1	#N/A	#N/A	#N/A	#N/A	#N/A	#N/A	#N/A	#N/A	NM_004736	12635
chr1	179953051	179954051	1001	*	6.56065e-05	14	chr1_179953051_179954051	0		0		0		0		0		0		0		1	77791	0		0		0		0		Intron (NM_014810/CEP350, intron 1 of 37)	1	179923908	180084015	160108	1	CEP350	#N/A	#N/A	#N/A	#N/A	#N/A	#N/A	#N/A	#N/A	NM_014810	29143
chrX	43828646	43829646	1001	*	3.41383e-05	15	chrX_43828646_43829646	0		1	94099	0		0		0		0		0		0		1	89722	0		0		0		Intron (NM_000266/NDP, intron 1 of 2)	23	43808024	43832921	24898	2	NDP	RELA(671)	RELA(863)	ZBTB5(1036)	S100A8(754)	#N/A	#N/A	#N/A	#N/A	NM_000266	3275
chr1	183279719	183280719	1001	*	6.55765e-05	14	chr1_183279719_183280719	0		1	65135;76140;105003	0		0		0		0		0		1	32206	1	139523	0		0		1	16111	Intron (NM_015039/NMNAT2, intron 1 of 10)	1	183217372	183274009	56638	2	NMNAT2	#N/A	#N/A	#N/A	#N/A	#N/A	#N/A	#N/A	#N/A	NM_170706	-5710
chr1	226358279	226359279	1001	*	6.55615e-05	14	chr1_226358279_226359279	0		0		0		0		0		0		0		1	116673	0		0		1	54090	0		Intron (NM_022735/ACBD3, intron 1 of 7)	1	226332380	226374423	42044	2	ACBD3	#N/A	#N/A	#N/A	#N/A	#N/A	#N/A	#N/A	#N/A	NM_022735	15144
chr1	178161513	178162513	1001	*	6.55465e-05	14	chr1_178161513_178162513	0		0		0		0		0		0		1	119961	0		0		1	99525	0		1	6373	Intron (NM_170692/RASAL2, intron 1 of 17)	1	178060643	178063128	2486	2	RASAL2-AS1	#N/A	#N/A	#N/A	#N/A	#N/A	#N/A	#N/A	#N/A	NR_027982	-98385
chr1	177366422	177367422	1001	*	6.55315e-05	14	chr1_177366422_177367422	0		0		0		0		0		0		0		1	25382	0		0		0		0		Distal Intergenic	1	177320722	177335594	14873	1	LOC102724661	#N/A	#N/A	#N/A	#N/A	#N/A	#N/A	#N/A	#N/A	NR_126001	45700
chr1	176175340	176176340	1001	*	6.55165e-05	14	chr1_176175340_176176340	0		0		0		0		1	30796	0		1	33575;48243;79856	0		0		0		1	20217	0		Promoter (<=1kb)	1	175913962	176176380	262419	2	RFWD2	#N/A	#N/A	#N/A	#N/A	#N/A	#N/A	#N/A	#N/A	NM_001001740	40
chr1	175869916	175870916	1001	*	6.55015e-05	14	chr1_175869916_175870916	0		0		0		0		0		0		1	128532	0		1	42843	0		0		0		Distal Intergenic	1	175846479	175849600	3122	1	LOC101928751	#N/A	#N/A	#N/A	#N/A	#N/A	#N/A	#N/A	#N/A	NR_125964	23437
chr1	175808579	175809579	1001	*	6.54865e-05	14	chr1_175808579_175809579	1	76792	0		0		0		0		0		1	120231	0		0		0		1	113116	0		Distal Intergenic	1	175846479	175849600	3122	1	LOC101928751	#N/A	#N/A	#N/A	#N/A	#N/A	#N/A	#N/A	#N/A	NR_125964	-36900
chr1	175253738	175254738	1001	*	6.54715e-05	14	chr1_175253738_175254738	0		0		0		0		0		0		0		0		0		0		1	113443	0		Distal Intergenic	1	175126123	175162229	36107	2	KIAA0040	#N/A	#N/A	#N/A	#N/A	#N/A	#N/A	#N/A	#N/A	NM_001162894	-91509
chr1	226735629	226736629	1001	*	6.54566e-05	14	chr1_226735629_226736629	0		1	152481	0		0		0		0		0		0		0		0		0		1	121765	Promoter (<=1kb)	1	226736501	226796915	60415	1	C1orf95	#N/A	#N/A	#N/A	#N/A	#N/A	#N/A	#N/A	#N/A	NM_001003665	0
chr1	225949943	225950943	1001	*	6.54416e-05	14	chr1_225949943_225950943	0		0		0		0		1	149226	0		0		0		0		0		0		0		Distal Intergenic	1	225965515	225978168	12654	1	SRP9	#N/A	#N/A	#N/A	#N/A	#N/A	#N/A	#N/A	#N/A	NM_001130440	-14572
chr1	189481573	189482573	1001	*	6.54267e-05	14	chr1_189481573_189482573	1	14474;31749;133713	1	2191;22097;143174	0		0		0		1	126945	0		0		0		0		1	66377	1	147972	Distal Intergenic	1	190066797	190446759	379963	2	BRINP3	#N/A	#N/A	#N/A	#N/A	#N/A	#N/A	#N/A	#N/A	NM_199051	964186
chr1	188851922	188852922	1001	*	6.54117e-05	14	chr1_188851922_188852922	0		0		0		0		1	18855	0		0		0		0		0		0		0		Distal Intergenic	1	190066797	190446759	379963	2	BRINP3	#N/A	#N/A	#N/A	#N/A	#N/A	#N/A	#N/A	#N/A	NM_199051	1593837
chr1	188589324	188590324	1001	*	6.53968e-05	14	chr1_188589324_188590324	0		0		0		0		0		0		1	145624	0		0		0		1	112316;140352	0		Distal Intergenic	1	187061974	187329376	267403	1	LINC01036	#N/A	#N/A	#N/A	#N/A	#N/A	#N/A	#N/A	#N/A	NR_126347	1527350
chr1	188355329	188356329	1001	*	6.53819e-05	14	chr1_188355329_188356329	0		1	85426	0		0		0		0		0		0		0		0		0		1	37141	Distal Intergenic	1	187061974	187329376	267403	1	LINC01036	#N/A	#N/A	#N/A	#N/A	#N/A	#N/A	#N/A	#N/A	NR_126347	1293355
chr1	187986836	187987836	1001	*	6.5367e-05	14	chr1_187986836_187987836	1	39762	1	30910	0		0		0		0		0		1	25696	0		0		0		0		Distal Intergenic	1	187061974	187329376	267403	1	LINC01036	#N/A	#N/A	#N/A	#N/A	#N/A	#N/A	#N/A	#N/A	NR_126347	924862
chr1	187307540	187308540	1001	*	6.5352e-05	14	chr1_187307540_187308540	0		0		0		0		1	151288	0		0		0		0		0		1	98016	0		Intron (NR_126347/LINC01036, intron 3 of 3)	1	187061974	187329376	267403	1	LINC01036	#N/A	#N/A	#N/A	#N/A	#N/A	#N/A	#N/A	#N/A	NR_126347	245566
chr1	186933544	186934544	1001	*	6.53371e-05	14	chr1_186933544_186934544	0		0		0		0		0		0		0		0		0		0		0		0		Exon (NM_024420/PLA2G4A, exon 15 of 18)	1	187061974	187329376	267403	1	LINC01036	#N/A	#N/A	#N/A	#N/A	#N/A	#N/A	#N/A	#N/A	NR_126347	-127430
chr1	225924216	225925216	1001	*	6.53222e-05	14	chr1_225924216_225925216	0		0		0		0		0		0		0		1	64479	0		0		1	24211	0		Distal Intergenic	1	225965515	225978168	12654	1	SRP9	#N/A	#N/A	#N/A	#N/A	#N/A	#N/A	#N/A	#N/A	NM_001130440	-40299
chr1	173987416	173988416	1001	*	6.53073e-05	14	chr1_173987416_173988416	0		0		0		0		0		0		0		0		0		0		1	64123;145215	0		Distal Intergenic	1	173900222	173962210	61989	2	RC3H1	#N/A	#N/A	#N/A	#N/A	#N/A	#N/A	#N/A	#N/A	NM_172071	-25206
chr1	186454297	186455297	1001	*	6.52925e-05	14	chr1_186454297_186455297	0		0		0		0		0		0		0		1	62432	0		0		0		0		Distal Intergenic	1	186029867	186446655	416789	2	MIR548F1	#N/A	#N/A	#N/A	#N/A	#N/A	#N/A	#N/A	#N/A	NR_031642	-7642
chr1	186301943	186302943	1001	*	6.52776e-05	14	chr1_186301943_186302943	0		0		0		0		0		0		0		1	83635	0		0		0		0		Exon (NM_003292/TPR, exon 37 of 51)	1	186198964	186281028	82065	2	RNU6-72P	#N/A	#N/A	#N/A	#N/A	#N/A	#N/A	#N/A	#N/A	NR_046941	-20915
chr1	185090659	185091659	1001	*	6.52627e-05	14	chr1_185090659_185091659	0		0		0		0		0		0		0		1	139664	0		0		1	134175	0		Intron (NM_030934/TRMT1L, intron 13 of 14)	1	185087218	185126116	38899	2	TRMT1L	TFEB(1643)	#N/A	ZBTB5(1036)	#N/A	#N/A	#N/A	#N/A	#N/A	NM_030934	34457
chr1	184927863	184928863	1001	*	6.52478e-05	14	chr1_184927863_184928863	0		0		0		0		0		0		0		1	107970	0		0		0		1	44577	Intron (NM_052966/FAM129A, intron 1 of 13)	1	184760159	184943718	183560	2	FAM129A	TFEB(1643)	GLIS2(1131)	ZBTB5+RELA(221)	RELA+S100A9(104)	#N/A	#N/A	#N/A	#N/A	NM_052966	14855
chr1	226052611	226053611	1001	*	6.5233e-05	14	chr1_226052611_226053611	1	63523	0		0		0		1	98183;141147	0		1	2232	0		0		0		0		0		Exon (NM_014698/TMEM63A, exon 10 of 25)	1	226033233	226070420	37188	2	TMEM63A	#N/A	#N/A	#N/A	#N/A	#N/A	#N/A	#N/A	#N/A	NM_014698	16809
chr1	184873840	184874840	1001	*	6.52181e-05	14	chr1_184873840_184874840	0		0		0		0		0		0		0		0		0		0		0		0		Intron (NM_052966/FAM129A, intron 1 of 13)	1	184760159	184943718	183560	2	FAM129A	TFEB(1643)	GLIS2(1131)	ZBTB5+RELA(221)	RELA+S100A9(104)	#N/A	#N/A	#N/A	#N/A	NM_052966	68878
chr1	184777072	184778072	1001	*	6.52033e-05	14	chr1_184777072_184778072	0		0		0		0		0		0		1	128850	0		0		0		0		0		Exon (NM_052966/FAM129A, exon 10 of 14)	1	184659625	184724041	64417	2	EDEM3	TFEB(1643)	#N/A	#N/A	#N/A	#N/A	#N/A	#N/A	#N/A	NM_025191	-53031
chr1	164825345	164826345	1001	*	6.51884e-05	14	chr1_164825345_164826345	0		0		0		0		1	103051	0		0		1	15965	0		0		0		0		Distal Intergenic	1	164738353	164743878	5526	2	LOC100505795	#N/A	#N/A	#N/A	#N/A	#N/A	#N/A	#N/A	#N/A	NR_038072	-81467
chr1	167218210	167219210	1001	*	6.51736e-05	14	chr1_167218210_167219210	0		0		0		0		0		0		0		0		1	102360	0		0		0		Intron (NM_001198786/POU2F1, intron 1 of 14)	1	167190123	167396582	206460	1	POU2F1	#N/A	#N/A	#N/A	#N/A	#N/A	#N/A	#N/A	#N/A	NR_037163	28087
chr1	167104368	167105368	1001	*	6.51588e-05	14	chr1_167104368_167105368	0		1	51903	0		0		0		0		0		0		1	145466	0		0		0		Distal Intergenic	1	167064087	167098402	34316	1	DUSP27	#N/A	#N/A	#N/A	#N/A	#N/A	#N/A	#N/A	#N/A	NM_001080426	40281
chr1	166633219	166634219	1001	*	6.5144e-05	14	chr1_166633219_166634219	0		0		0		0		0		0		0		0		0		0		0		0		Distal Intergenic	1	166573153	166594473	21321	1	FMO9P	#N/A	#N/A	#N/A	#N/A	#N/A	#N/A	#N/A	#N/A	NR_002925	60066
chr1	166387346	166388346	1001	*	6.51291e-05	14	chr1_166387346_166388346	0		0		0		0		0		0		0		0		0		0		1	34089	0		Distal Intergenic	1	166573153	166594473	21321	1	FMO9P	#N/A	#N/A	#N/A	#N/A	#N/A	#N/A	#N/A	#N/A	NR_002925	-184807
chr1	165844681	165845681	1001	*	6.51143e-05	14	chr1_165844681_165845681	1	26546;45505	1	5128;15744;110083	0		0		1	28569	0		0		1	42517	0		0		0		0		Intron (NM_012474/UCK2, intron 1 of 6)	1	165877158	165877213	56	1	MIR3658	#N/A	#N/A	#N/A	#N/A	#N/A	#N/A	#N/A	#N/A	NR_037431	-31477
chr1	165633781	165634781	1001	*	6.50995e-05	14	chr1_165633781_165634781	0		0		0		0		0		0		0		1	120055	1	126551	0		0		0		Exon (NM_000696/ALDH9A1, exon 10 of 11)	1	165631449	165667900	36452	2	ALDH9A1	#N/A	#N/A	#N/A	#N/A	#N/A	#N/A	#N/A	#N/A	NM_000696	33119
chr1	165519798	165520798	1001	*	6.50848e-05	14	chr1_165519798_165520798	0		1	57954	0		0		0		0		1	92165	1	94398	0		0		0		0		Intron (NM_001005214/LRRC52, intron 1 of 1)	1	165513478	165533185	19708	1	LRRC52	#N/A	#N/A	#N/A	S100A8(754)	#N/A	#N/A	#N/A	#N/A	NM_001005214	6320
chr1	165213736	165214736	1001	*	6.507e-05	14	chr1_165213736_165214736	1	11233	1	32374	0		0		1	125569	0		0		0		0		0		0		0		Intron (NM_001174069/LMX1A, intron 4 of 8)	1	165171104	165325478	154375	2	LMX1A	#N/A	#N/A	#N/A	#N/A	#N/A	#N/A	#N/A	#N/A	NM_001174069	110742
chr1	228210347	228211347	1001	*	6.50552e-05	14	chr1_228210347_228211347	0		0		0		0		0		0		0		0		0		0		0		0		Exon (NM_033131/WNT3A, exon 2 of 4)	1	228194723	228248972	54250	1	WNT3A	#N/A	#N/A	#N/A	#N/A	#N/A	#N/A	#N/A	#N/A	NM_033131	15624
chr1	164534399	164535399	1001	*	6.50404e-05	14	chr1_164534399_164535399	0		1	110193	0		0		0		0		0		1	9893	0		0		0		0		Intron (NM_001204961/PBX1, intron 2 of 7)	1	164528597	164821060	292464	1	PBX1	#N/A	#N/A	#N/A	#N/A	#N/A	#N/A	#N/A	#N/A	NM_002585	5802
chr1	164409207	164410207	1001	*	6.50257e-05	14	chr1_164409207_164410207	0		0		0		0		1	104126	0		0		0		0		0		0		0		Distal Intergenic	1	164528597	164821060	292464	1	PBX1	#N/A	#N/A	#N/A	#N/A	#N/A	#N/A	#N/A	#N/A	NM_001204961	-118390
chr1	163931112	163932112	1001	*	6.50109e-05	14	chr1_163931112_163932112	0		1	131374	0		1	149443	0		0		0		1	127118;145134	0		0		0		0		Distal Intergenic	1	163390860	163392981	2122	2	LOC100422212	#N/A	#N/A	#N/A	#N/A	#N/A	#N/A	#N/A	#N/A	NR_104294	-538131
chr1	163029369	163030369	1001	*	6.49961e-05	14	chr1_163029369_163030369	0		0		1	143417	0		1	35458	0		0		0		1	49029;49030	1	18055;18139	0		0		Distal Intergenic	1	163038396	163046592	8197	1	RGS4	RELA(671)	RELA(863)	#N/A	#N/A	#N/A	#N/A	#N/A	#N/A	NM_001102445	-8027
chr1	162850992	162851992	1001	*	6.49814e-05	14	chr1_162850992_162851992	0		0		0		0		0		0		1	66578	0		0		0		1	18428;37857	1	9202	Distal Intergenic	1	162824087	162838605	14519	2	C1orf110	#N/A	#N/A	#N/A	#N/A	#N/A	#N/A	#N/A	#N/A	NM_178550	-12387
chr1	162640457	162641457	1001	*	6.49667e-05	14	chr1_162640457_162641457	0		0		0		1	59663	0		1	92395	0		0		0		1	36839	0		1	62108	Intron (NM_001014796/DDR2, intron 2 of 18)	1	162602228	162750247	148020	1	DDR2	#N/A	#N/A	ZBTB5(1036)	#N/A	#N/A	#N/A	#N/A	#N/A	NM_006182	38229
chr1	162440746	162441746	1001	*	6.49519e-05	14	chr1_162440746_162441746	0		0		0		1	152663	0		0		0		0		0		0		0		0		Distal Intergenic	1	162466964	162499419	32456	1	UHMK1	#N/A	#N/A	#N/A	#N/A	#N/A	#N/A	#N/A	#N/A	NM_001184763	-25218
chr1	162297979	162298979	1001	*	6.49372e-05	14	chr1_162297979_162298979	0		0		0		0		0		0		0		1	95137	0		1	130014	1	146391	0		Intron (NM_001164757/NOS1AP, intron 4 of 9)	1	162312336	162312430	95	1	MIR556	#N/A	#N/A	#N/A	#N/A	#N/A	#N/A	#N/A	#N/A	NR_030283	-13357
chrX	4119425	4120425	1001	*	3.59671e-05	15	chrX_4119425_4120425	1	25433;73816	1	9338;54479	0		0		0		0		0		0		0		0		0		1	53150	Distal Intergenic	23	3735576	3761935	26360	2	LOC389906	TFEB(1643)	#N/A	#N/A	#N/A	#N/A	#N/A	#N/A	#N/A	NR_034031	-357490
chr1	172973696	172974696	1001	*	6.49078e-05	14	chr1_172973696_172974696	0		0		0		1	138602	0		0		0		1	79641	0		0		1	89810	1	13098	Distal Intergenic	1	173010360	173020103	9744	2	TNFSF18	#N/A	#N/A	#N/A	#N/A	RELA+TFEB+TFE3+IL-1(51)	RELA+GLIS2+IL-1(83)	#N/A	#N/A	NM_005092	45407
chr1	172961285	172962285	1001	*	6.48931e-05	14	chr1_172961285_172962285	0		0		0		0		0		0		0		1	16080	0		0		1	24482	1	16738	Distal Intergenic	1	173010360	173020103	9744	2	TNFSF18	#N/A	#N/A	#N/A	#N/A	RELA+TFEB+TFE3+IL-1(51)	RELA+GLIS2+IL-1(83)	#N/A	#N/A	NM_005092	57818
chr1	172256063	172257063	1001	*	6.48784e-05	14	chr1_172256063_172257063	0		0		0		1	127796	0		1	53260	0		0		0		0		0		0		Intron (NM_001136127/DNM3, intron 15 of 19)	1	172389828	172437969	48142	1	C1orf105	#N/A	#N/A	ZBTB5(1036)	#N/A	#N/A	#N/A	#N/A	#N/A	NM_139240	-132765
chr1	227100061	227101061	1001	*	6.48637e-05	14	chr1_227100061_227101061	0		0		0		0		0		0		1	142139	1	57736	0		0		1	38256	0		Distal Intergenic	1	227127938	227175246	47309	1	ADCK3	#N/A	#N/A	ZBTB5(1036)	#N/A	#N/A	#N/A	#N/A	#N/A	NM_020247	-26877
chr1	171558142	171559142	1001	*	6.4849e-05	14	chr1_171558142_171559142	0		0		0		0		0		0		0		0		0		0		0		1	125959	Intron (NM_015172/PRRC2C, intron 33 of 33)	1	171604557	171621773	17217	2	MYOC	#N/A	#N/A	ZBTB5(1036)	#N/A	#N/A	#N/A	#N/A	#N/A	NM_000261	62631
chr1	171491906	171492906	1001	*	6.48343e-05	14	chr1_171491906_171492906	0		0		0		0		0		0		0		0		1	79980	0		1	40700;81411	0		Exon (NM_015172/PRRC2C, exon 8 of 34)	1	171454666	171562650	107985	1	PRRC2C	#N/A	#N/A	#N/A	#N/A	#N/A	#N/A	#N/A	#N/A	NM_015172	37240
chrX	40846416	40847416	1001	*	4.27387e-07	22	chrX_40846416_40847416	1	28929	1	29510;120597	0		0		0		0		0		0		0		0		0		0		Distal Intergenic	23	40944888	41095832	150945	1	USP9X	TFEB(1643)	#N/A	#N/A	#N/A	#N/A	#N/A	#N/A	#N/A	NM_001039590	-97472
chr1	227482933	227483933	1001	*	6.4805e-05	14	chr1_227482933_227483933	0		0		0		0		0		0		0		0		0		1	50246	1	73633;130531	0		Intron (NM_003607/CDC42BPA, intron 1 of 35)	1	227177566	227505826	328261	2	CDC42BPA	TFEB(1643)	#N/A	#N/A	#N/A	#N/A	#N/A	#N/A	#N/A	NM_003607	21893
chr1	190984655	190985655	1001	*	6.47903e-05	14	chr1_190984655_190985655	0		0		0		0		0		0		0		0		0		0		1	33972;79251	0		Distal Intergenic	1	190594020	190770788	176769	1	LOC440704	#N/A	#N/A	RELA(823)	RELA+S100A8(118)	#N/A	#N/A	#N/A	#N/A	NR_033922	390635
chr1	171205901	171206901	1001	*	6.47757e-05	14	chr1_171205901_171206901	0		0		0		0		1	78423	0		0		0		0		0		0		0		Distal Intergenic	1	171217610	171255117	37508	1	FMO1	#N/A	#N/A	#N/A	#N/A	#N/A	#N/A	#N/A	#N/A	NM_001282693	-10709
chr1	169994777	169995777	1001	*	6.4761e-05	14	chr1_169994777_169995777	0		0		0		1	135009	0		0		0		0		0		0		0		0		Intron (NM_001204517/KIFAP3, intron 8 of 19)	1	169890470	170038056	147587	2	KIFAP3	#N/A	#N/A	#N/A	#N/A	#N/A	#N/A	#N/A	#N/A	NM_001204517	42279
chr1	169319170	169320170	1001	*	6.47464e-05	14	chr1_169319170_169320170	0		0		0		0		0		1	77858	0		0		1	29772	0		1	47595	0		Intron (NM_013330/NME7, intron 1 of 11)	1	169337194	169365780	28587	1	BLZF1	#N/A	#N/A	#N/A	S100A8(754)	#N/A	#N/A	#N/A	#N/A	NM_003666	-17024
chr1	169263850	169264850	1001	*	6.47317e-05	14	chr1_169263850_169264850	0		0		1	113036	0		0		0		0		0		0		0		0		0		Intron (NM_013330/NME7, intron 6 of 11)	1	169337194	169365780	28587	1	BLZF1	#N/A	#N/A	#N/A	S100A8(754)	#N/A	#N/A	#N/A	#N/A	NM_003666	-72344
chr1	168758784	168759784	1001	*	6.47171e-05	14	chr1_168758784_168759784	0		0		0		0		1	81102	0		0		0		0		0		0		0		Promoter (2-3kb)	1	168756179	168762126	5948	1	LINC00626	#N/A	#N/A	#N/A	#N/A	#N/A	#N/A	#N/A	#N/A	NR_024160	2605
chr1	168743043	168744043	1001	*	6.47025e-05	14	chr1_168743043_168744043	0		0		0		0		0		0		0		1	116253	0		0		1	6389	0		Distal Intergenic	1	168756179	168762126	5948	1	LINC00626	#N/A	#N/A	#N/A	#N/A	#N/A	#N/A	#N/A	#N/A	NR_024160	-12136
chrX	40830700	40831700	1001	*	2.60985e-12	40	chrX_40830700_40831700	1	41746;73910	1	14503;54469	0		0		0		0		0		0		0		0		0		0		Distal Intergenic	23	40944888	41095832	150945	1	USP9X	TFEB(1643)	#N/A	#N/A	#N/A	#N/A	#N/A	#N/A	#N/A	NM_001039590	-113188
chr1	210036869	210037869	1001	*	6.46733e-05	14	chr1_210036869_210037869	0		0		0		0		0		0		0		1	121064	1	102319;109060	0		1	71008	0		Distal Intergenic	1	210001312	210030910	29599	1	DIEXF	#N/A	GLIS2(1131)	#N/A	#N/A	#N/A	#N/A	#N/A	#N/A	NM_014388	35557
chrX	34675043	34676043	1001	*	3.93813e-11	56	chrX_34675043_34676043	0		1	66478	0		0		1	44523;67217;132034	1	117261	0		0		1	6833	1	12352	0		0		Promoter (<=1kb)	23	34645181	34675405	30225	2	TMEM47	TFEB(1643)	#N/A	#N/A	#N/A	#N/A	#N/A	#N/A	#N/A	NM_031442	0
chr1	212648168	212649168	1001	*	6.46441e-05	14	chr1_212648168_212649168	0		0		0		0		0		0		0		0		0		0		0		1	118819	Distal Intergenic	1	212606229	212619721	13493	1	NENF	#N/A	#N/A	#N/A	#N/A	#N/A	#N/A	#N/A	#N/A	NR_026598	41939
chr1	212594758	212595758	1001	*	6.46295e-05	14	chr1_212594758_212595758	0		0		0		0		0		0		0		1	52699	1	120459	0		1	92924	0		Distal Intergenic	1	212537816	212588267	50452	2	TMEM206	TFEB(1643)	#N/A	#N/A	#N/A	#N/A	#N/A	#N/A	#N/A	NM_018252	-6491
chr1	212334296	212335296	1001	*	6.46149e-05	14	chr1_212334296_212335296	0		1	105008	0		0		0		0		0		1	124649	0		0		0		0		Distal Intergenic	1	212386344	212408078	21735	2	LOC101929541	#N/A	#N/A	#N/A	#N/A	#N/A	#N/A	#N/A	#N/A	NR_125982	72782
chr1	211532822	211533822	1001	*	6.46004e-05	14	chr1_211532822_211533822	0		1	69722;111399	0		0		0		0		0		0		0		0		0		1	55298	Exon (NM_004619/TRAF5, exon 5 of 11)	1	211519706	211548286	28581	1	TRAF5	#N/A	#N/A	#N/A	#N/A	#N/A	#N/A	#N/A	#N/A	NM_145759	13116
chr1	210532001	210533001	1001	*	6.45858e-05	14	chr1_210532001_210533001	0		0		0		0		0		0		0		0		0		0		0		0		Intron (NM_001122834/HHAT, intron 2 of 11)	1	210502640	210849638	346999	1	HHAT	#N/A	#N/A	RELA(823)	RELA+S100A9(104)	RELA+TFEB+IL-1(42)	RELA+IL-1(85)	#N/A	#N/A	NM_001170580	29361
chrX	31855285	31856285	1001	*	1.89365e-05	16	chrX_31855285_31856285	1	17050	1	17211	0		0		0		0		0		0		0		0		0		0		Intron (NM_004013/DMD, intron 5 of 35)	23	31137345	32173586	1036242	2	DMD	TFEB(1643)	#N/A	#N/A	#N/A	#N/A	#N/A	#N/A	#N/A	NM_004013	317301
chr1	210097210	210098210	1001	*	6.45567e-05	14	chr1_210097210_210098210	0		0		0		0		0		0		0		1	65923	1	8174;40502	0		0		1	4333	Distal Intergenic	1	210111519	210337633	226115	1	SYT14	#N/A	#N/A	#N/A	#N/A	#N/A	#N/A	#N/A	#N/A	NM_001146261	-13309
chr1	213228821	213229821	1001	*	6.45421e-05	14	chr1_213228821_213229821	0		0		0		0		0		0		0		0		1	89629;145432	0		0		0		Intron (NM_001136138/RPS6KC1, intron 1 of 13)	1	213224575	213446808	222234	1	RPS6KC1	#N/A	#N/A	#N/A	#N/A	#N/A	#N/A	#N/A	#N/A	NM_012424	4246
chr1	210034003	210035003	1001	*	6.45276e-05	14	chr1_210034003_210035003	0		0		0		0		0		0		0		0		1	83736	0		0		1	35208	Distal Intergenic	1	210001312	210030910	29599	1	DIEXF	#N/A	GLIS2(1131)	#N/A	#N/A	#N/A	#N/A	#N/A	#N/A	NM_014388	32691
chr1	209750390	209751390	1001	*	6.45131e-05	14	chr1_209750390_209751390	1	150362	0		0		0		0		0		0		1	58426	0		0		0		0		Distal Intergenic	1	209757045	209787284	30240	1	CAMK1G	#N/A	#N/A	#N/A	#N/A	#N/A	#N/A	#N/A	#N/A	NM_020439	-5655
chr1	209740306	209741306	1001	*	6.44985e-05	14	chr1_209740306_209741306	0		1	86186	0		0		1	32784	0		0		1	47121	1	97834;134156;140497	0		1	108722	0		Distal Intergenic	1	209757045	209787284	30240	1	CAMK1G	#N/A	#N/A	#N/A	#N/A	#N/A	#N/A	#N/A	#N/A	NM_020439	-15739
chr1	209533088	209534088	1001	*	6.4484e-05	14	chr1_209533088_209534088	0		0		0		0		0		0		0		0		1	147837	0		0		0		Distal Intergenic	1	209602168	209605892	3725	1	MIR205HG	#N/A	#N/A	#N/A	#N/A	#N/A	#N/A	#N/A	#N/A	NM_001104548	-68080
chr1	208514112	208515112	1001	*	6.44695e-05	14	chr1_208514112_208515112	0		0		0		1	131137	0		0		0		0		0		0		1	116923;128389	0		Distal Intergenic	1	208195588	208417665	222078	2	PLXNA2	#N/A	#N/A	#N/A	#N/A	#N/A	#N/A	#N/A	#N/A	NM_025179	-96447
chr1	208240784	208241784	1001	*	6.4455e-05	14	chr1_208240784_208241784	0		0		0		0		0		0		1	149966	1	75737	0		0		0		0		Intron (NM_025179/PLXNA2, intron 12 of 31)	1	208059883	208084683	24801	2	CD34	#N/A	#N/A	ZBTB5(1036)	#N/A	#N/A	#N/A	#N/A	#N/A	NM_001773	-156101
chr1	208083175	208084175	1001	*	6.44405e-05	14	chr1_208083175_208084175	0		0		1	100025	0		0		0		0		0		0		0		0		0		Promoter (<=1kb)	1	208059883	208084683	24801	2	CD34	#N/A	#N/A	ZBTB5(1036)	#N/A	#N/A	#N/A	#N/A	#N/A	NM_001025109	508
chr1	207650861	207651861	1001	*	6.4426e-05	14	chr1_207650861_207651861	0		0		0		0		0		0		0		1	36123	0		0		0		0		Exon (NM_001006658/CR2, exon 16 of 20)	1	207669473	207815110	145638	1	CR1	#N/A	#N/A	#N/A	#N/A	RELA+TFEB+TFE3+IL-1(51)	RELA+IL-1(85)	#N/A	#N/A	NM_000573	-17612
chr1	214742131	214743131	1001	*	6.44115e-05	14	chr1_214742131_214743131	0		0		0		0		0		1	64619	1	71387	0		0		0		0		0		Distal Intergenic	1	214522039	214725024	202986	2	PTPN14	#N/A	#N/A	#N/A	#N/A	#N/A	#N/A	#N/A	#N/A	NM_005401	-17107
chr1	219696884	219697884	1001	*	6.4397e-05	14	chr1_219696884_219697884	0		0		0		0		0		0		0		0		0		0		1	29935	0		Distal Intergenic	1	219348311	219386207	37897	1	LYPLAL1	TFEB(1643)	#N/A	#N/A	#N/A	#N/A	#N/A	#N/A	#N/A	NM_001300772	348573
chr1	219996379	219997379	1001	*	6.43826e-05	14	chr1_219996379_219997379	0		1	77663	0		0		0		0		0		0		1	57005;120446	0		0		0		Distal Intergenic	1	220046619	220292777	246159	1	RNU5F-1	#N/A	#N/A	#N/A	#N/A	#N/A	#N/A	#N/A	#N/A	NR_002753	-49240
chr1	218078836	218079836	1001	*	6.43681e-05	14	chr1_218078836_218079836	1	127416	1	96659;125154	0		0		0		0		0		0		0		0		0		0		Intron (NR_048550/LINC00210, intron 1 of 3)	1	218066242	218094146	27905	1	LINC00210	#N/A	#N/A	#N/A	#N/A	#N/A	#N/A	#N/A	#N/A	NR_048550	12594
chr1	217882198	217883198	1001	*	6.43536e-05	14	chr1_217882198_217883198	0		0		0		0		0		0		0		0		0		0		0		0		Intron (NM_138796/SPATA17, intron 5 of 10)	1	217954540	217958462	3923	2	SPATA17-AS1	#N/A	#N/A	#N/A	#N/A	#N/A	#N/A	#N/A	#N/A	NR_125784	75264
chr1	220475667	220476667	1001	*	6.43392e-05	14	chr1_220475667_220476667	0		0		0		0		0		0		0		0		0		0		0		1	104355;128944	Distal Intergenic	1	220321610	220445843	124234	2	RAB3GAP2	#N/A	#N/A	#N/A	#N/A	#N/A	#N/A	#N/A	#N/A	NM_012414	-29824
chr1	217439577	217440577	1001	*	6.43247e-05	14	chr1_217439577_217440577	0		0		0		0		0		0		0		0		0		0		1	66258	0		Distal Intergenic	1	216676588	217311097	634510	2	ESRRG	#N/A	#N/A	#N/A	#N/A	#N/A	#N/A	#N/A	#N/A	NM_001243511	-128480
chr1	217166586	217167586	1001	*	6.43103e-05	14	chr1_217166586_217167586	0		0		0		0		0		0		0		0		1	109031	0		0		0		Intron (NM_001243507/ESRRG, intron 2 of 7)	1	216676588	217113015	436428	2	ESRRG	#N/A	#N/A	#N/A	#N/A	#N/A	#N/A	#N/A	#N/A	NM_001243513	-53571
chr1	215657171	215658171	1001	*	6.42958e-05	14	chr1_215657171_215658171	1	118059	1	81329	0		0		0		0		0		1	76950	1	139426	0		1	92908;130248	0		Distal Intergenic	1	215740735	215795149	54415	1	KCTD3	#N/A	#N/A	#N/A	#N/A	#N/A	#N/A	#N/A	#N/A	NM_016121	-82564
chr1	222300667	222301667	1001	*	6.42814e-05	14	chr1_222300667_222301667	0		0		0		0		1	133147	0		0		0		0		0		1	80912	0		Distal Intergenic	1	222001008	222014008	13001	2	LOC101929771	#N/A	#N/A	#N/A	S100A9(747)	#N/A	#N/A	#N/A	#N/A	NR_125989	-286659
chr1	220753245	220754245	1001	*	6.4267e-05	14	chr1_220753245_220754245	0		0		0		0		0		0		1	128860	0		1	93285	0		1	62133;81520	0		Intron (NM_001286129/MARK1, intron 2 of 2)	1	220701525	220837799	136275	1	MARK1	#N/A	#N/A	#N/A	#N/A	#N/A	#N/A	#N/A	#N/A	NM_018650	51720
chr1	214564901	214565901	1001	*	6.42526e-05	14	chr1_214564901_214565901	0		1	107893	0		0		0		1	79554	0		0		0		0		0		0		Intron (NM_005401/PTPN14, intron 10 of 18)	1	214454565	214510477	55913	1	SMYD2	#N/A	#N/A	#N/A	#N/A	#N/A	#N/A	#N/A	#N/A	NM_020197	110336
chr1	214530874	214531874	1001	*	6.42382e-05	14	chr1_214530874_214531874	0		0		0		0		0		0		0		0		0		0		0		0		3' UTR	1	214454565	214510477	55913	1	SMYD2	#N/A	#N/A	#N/A	#N/A	#N/A	#N/A	#N/A	#N/A	NM_020197	76309
chr1	220832277	220833277	1001	*	6.42238e-05	14	chr1_220832277_220833277	0		0		0		0		0		0		0		0		0		0		0		1	77217	Intron (NM_001286124/MARK1, intron 17 of 17)	1	220863628	220872499	8872	1	C1orf115	#N/A	#N/A	#N/A	#N/A	#N/A	#N/A	#N/A	#N/A	NM_024709	-30351
chr1	213781054	213782054	1001	*	6.42094e-05	14	chr1_213781054_213782054	0		1	113272	0		0		0		0		1	131200	0		0		0		0		1	11118;12758	Distal Intergenic	1	214098092	214099996	1905	1	LINC00538	#N/A	#N/A	#N/A	#N/A	#N/A	#N/A	#N/A	#N/A	NR_046189	-316038
chr1	213697037	213698037	1001	*	6.4195e-05	14	chr1_213697037_213698037	1	150327	0		0		0		0		0		0		1	16011	0		0		0		0		Distal Intergenic	1	214098092	214099996	1905	1	LINC00538	#N/A	#N/A	#N/A	#N/A	#N/A	#N/A	#N/A	#N/A	NR_046189	-400055
chr1	213331233	213332233	1001	*	6.41806e-05	14	chr1_213331233_213332233	0		0		0		0		0		0		0		0		0		0		1	103877	0		Intron (NM_001136138/RPS6KC1, intron 5 of 13)	1	213224575	213446808	222234	1	RPS6KC1	#N/A	#N/A	#N/A	#N/A	#N/A	#N/A	#N/A	#N/A	NM_012424	106658
chr1	194742866	194743866	1001	*	6.41662e-05	14	chr1_194742866_194743866	0		0		0		0		0		0		0		0		0		0		0		0		Distal Intergenic	1	193273875	193335083	61209	1	LINC01031	TFEB(1643)	#N/A	ZBTB5(1036)	#N/A	#N/A	#N/A	#N/A	#N/A	NR_125789	1468991
chr1	200190826	200191826	1001	*	6.41518e-05	14	chr1_200190826_200191826	0		0		0		1	146905	0		0		0		1	127170	1	134159	0		0		1	105728	Distal Intergenic	1	200311672	200342920	31249	2	LINC00862	#N/A	#N/A	#N/A	#N/A	#N/A	#N/A	#N/A	#N/A	NR_040064	151094
chr1	200100334	200101334	1001	*	6.41375e-05	14	chr1_200100334_200101334	0		0		0		0		0		0		0		0		0		0		0		0		Intron (NM_003822/NR5A2, intron 6 of 6)	1	200011953	200146550	134598	1	NR5A2	#N/A	#N/A	#N/A	#N/A	#N/A	#N/A	#N/A	#N/A	NM_001276464	88381
chr1	198602256	198603256	1001	*	6.41231e-05	14	chr1_198602256_198603256	1	63817	1	24887	0		1	99251	0		0		0		1	129129	0		0		0		1	19836	Distal Intergenic	1	198608098	198662334	54237	1	PTPRC	#N/A	#N/A	#N/A	#N/A	#N/A	#N/A	#N/A	#N/A	NR_052021	-4842
chr1	198131280	198132280	1001	*	6.41088e-05	14	chr1_198131280_198132280	0		1	92994	0		0		0		0		1	146426	0		0		0		1	110057	0		Intron (NM_133494/NEK7, intron 1 of 9)	1	198126108	198291548	165441	1	NEK7	#N/A	#N/A	ZBTB5+RELA(221)	RELA+S100A8/9(76)	#N/A	#N/A	#N/A	#N/A	NM_133494	5172
chr1	197415862	197416862	1001	*	6.40944e-05	14	chr1_197415862_197416862	0		0		0		0		1	116231	0		0		0		0		0		1	37320	1	132958	Intron (NM_001257965/CRB1, intron 14 of 14)	1	197237334	197447585	210252	1	CRB1	RELA+TFEB(154)	RELA+GLIS2(263)	ZBTB5+RELA(221)	RELA(746)	#N/A	#N/A	#N/A	#N/A	NR_047564	178528
chr1	195166487	195167487	1001	*	6.40801e-05	14	chr1_195166487_195167487	0		0		0		0		0		0		0		0		0		0		1	71502;139996	0		Distal Intergenic	1	196551543	196551611	69	2	MIR4735	#N/A	#N/A	#N/A	#N/A	#N/A	#N/A	#N/A	#N/A	NR_039888	1384124
chr1	195101962	195102962	1001	*	6.40658e-05	14	chr1_195101962_195102962	1	85894	0		0		0		0		0		0		0		0		0		1	90675;145197	0		Distal Intergenic	1	196551543	196551611	69	2	MIR4735	#N/A	#N/A	#N/A	#N/A	#N/A	#N/A	#N/A	#N/A	NR_039888	1448649
chr1	194756550	194757550	1001	*	6.40514e-05	14	chr1_194756550_194757550	0		0		0		0		0		0		0		0		0		0		0		0		Distal Intergenic	1	193273875	193335083	61209	1	LINC01031	TFEB(1643)	#N/A	ZBTB5(1036)	#N/A	#N/A	#N/A	#N/A	#N/A	NR_125789	1482675
chr1	200411214	200412214	1001	*	6.40371e-05	14	chr1_200411214_200412214	1	153477	1	129568	0		0		1	143227	0		0		0		0		0		1	82208;85632	0		Distal Intergenic	1	200374075	200379186	5112	2	ZNF281	#N/A	#N/A	#N/A	#N/A	#N/A	#N/A	#N/A	#N/A	NM_012482	-32028
chr1	193652249	193653249	1001	*	6.40228e-05	14	chr1_193652249_193653249	0		0		0		0		0		0		0		0		0		0		0		1	97204	Distal Intergenic	1	193273875	193335083	61209	1	LINC01031	TFEB(1643)	#N/A	ZBTB5(1036)	#N/A	#N/A	#N/A	#N/A	#N/A	NR_125789	378374
chrX	23850795	23851795	1001	*	2.00323e-05	16	chrX_23850795_23851795	1	63652	1	24892	0		0		0		0		0		0		0		0		0		0		3' UTR	23	23801275	23804340	3066	1	SAT1	TFEB(1643)	#N/A	#N/A	S100A8(754)	#N/A	#N/A	#N/A	#N/A	NR_027783	49520
chr1	193285645	193286645	1001	*	6.39942e-05	14	chr1_193285645_193286645	0		0		0		0		0		0		0		0		0		0		0		0		Intron (NR_125789/LINC01031, intron 1 of 3)	1	193273875	193335083	61209	1	LINC01031	TFEB(1643)	#N/A	ZBTB5(1036)	#N/A	#N/A	#N/A	#N/A	#N/A	NR_125789	11770
chr1	225065834	225066834	1001	*	6.39799e-05	14	chr1_225065834_225066834	0		0		0		0		0		0		0		0		0		0		0		0		Distal Intergenic	1	225117356	225211991	94636	1	DNAH14	#N/A	GLIS2(1131)	#N/A	#N/A	#N/A	#N/A	#N/A	#N/A	NM_001145154	-50522
chr1	193080404	193081404	1001	*	6.39656e-05	14	chr1_193080404_193081404	0		0		0		0		0		0		0		0		0		1	59803	0		0		Distal Intergenic	1	193065595	193075244	9650	2	GLRX2	#N/A	#N/A	#N/A	#N/A	#N/A	#N/A	#N/A	#N/A	NM_016066	-5160
chrX	23799062	23800062	1001	*	4.83206e-07	39	chrX_23799062_23800062	1	22401	1	41693	0		0		0		0		1	141266	0		0		0		0		0		Promoter (1-2kb)	23	23801275	23804340	3066	1	SAT1	TFEB(1643)	#N/A	#N/A	S100A8(754)	#N/A	#N/A	#N/A	#N/A	NM_002970	-1213
chr1	191596763	191597763	1001	*	6.39371e-05	14	chr1_191596763_191597763	0		0		0		0		0		0		0		0		0		0		0		0		Distal Intergenic	1	192127592	192154945	27354	1	RGS18	#N/A	#N/A	#N/A	#N/A	#N/A	#N/A	#N/A	#N/A	NM_130782	-529829
chr1	204258120	204259120	1001	*	6.39228e-05	14	chr1_204258120_204259120	0		0		0		0		1	125602	0		0		0		0		0		0		1	100918	Intron (NM_014935/PLEKHA6, intron 1 of 22)	1	204187979	204329057	141079	2	PLEKHA6	RELA(671)	RELA(863)	#N/A	#N/A	#N/A	#N/A	#N/A	#N/A	NM_014935	69937
chr1	207432514	207433514	1001	*	6.39085e-05	14	chr1_207432514_207433514	1	72188	1	90959	0		1	45269;70320	1	50130;133914	0		0		1	106529;139968	0		0		1	108262	0		Distal Intergenic	1	207494817	207514111	19295	1	CD55	#N/A	#N/A	#N/A	#N/A	#N/A	#N/A	#N/A	#N/A	NM_001300902	-61303
chr1	207243782	207244782	1001	*	6.38943e-05	14	chr1_207243782_207244782	0		0		0		0		0		0		0		0		1	38000	0		0		0		Exon (NM_006212/PFKFB2, exon 13 of 15)	1	207226620	207254368	27749	1	PFKFB2	#N/A	#N/A	#N/A	#N/A	#N/A	#N/A	#N/A	#N/A	NM_001018053	17162
chr1	207179065	207180065	1001	*	6.388e-05	14	chr1_207179065_207180065	0		0		0		0		0		0		1	127923	0		1	6761	1	12272	0		1	80644	Distal Intergenic	1	207191866	207206101	14236	2	C1orf116	#N/A	#N/A	#N/A	#N/A	#N/A	#N/A	#N/A	#N/A	NM_001083924	26036
chr1	207114816	207115816	1001	*	6.38658e-05	14	chr1_207114816_207115816	1	14337;31884;133697	1	2169;22070	0		0		0		0		1	58952	0		0		0		0		0		Intron (NM_002644/PIGR, intron 1 of 10)	1	207101867	207119811	17945	2	PIGR	#N/A	#N/A	#N/A	#N/A	#N/A	#N/A	#N/A	#N/A	NM_002644	3995
chr1	206864636	206865636	1001	*	6.38515e-05	14	chr1_206864636_206865636	0		0		0		0		0		0		0		0		0		0		0		1	124872	Intron (NM_004759/MAPKAPK2, intron 1 of 9)	1	206858365	206907630	49266	1	MAPKAPK2	#N/A	#N/A	#N/A	#N/A	#N/A	#N/A	#N/A	#N/A	NM_032960	6271
chr1	205782386	205783386	1001	*	6.38373e-05	14	chr1_205782386_205783386	1	108406	0		0		0		0		1	75043	1	41622	0		0		0		0		0		Promoter (<=1kb)	1	205758221	205782324	24104	2	SLC41A1	#N/A	#N/A	#N/A	#N/A	#N/A	#N/A	#N/A	#N/A	NM_173854	-62
chr1	223065104	223066104	1001	*	6.38231e-05	14	chr1_223065104_223066104	0		0		0		0		0		0		0		0		1	46788	0		0		0		Intron (NM_032890/DISP1, intron 1 of 9)	1	222988431	223179337	190907	1	DISP1	#N/A	#N/A	#N/A	#N/A	#N/A	#N/A	#N/A	#N/A	NM_032890	76673
chr1	204414624	204415624	1001	*	6.38089e-05	14	chr1_204414624_204415624	1	33339	1	27018	0		0		1	118517	0		0		0		1	97804;143983	0		0		1	98146	Exon (NM_002646/PIK3C2B, exon 17 of 34)	1	204372492	204380945	8454	2	PPP1R15B	#N/A	#N/A	#N/A	#N/A	#N/A	#N/A	#N/A	#N/A	NM_032833	-33679
chr1	98491140	98492140	1001	*	6.37947e-05	14	chr1_98491140_98492140	0		0		0		0		0		0		0		0		0		0		0		0		Intron (NR_046105/MIR137HG, intron 3 of 4)	1	98510799	98510907	109	2	MIR2682	#N/A	#N/A	#N/A	#N/A	#N/A	#N/A	#N/A	#N/A	NR_039604	18767
chr1	203712782	203713782	1001	*	6.37804e-05	14	chr1_203712782_203713782	1	94853	0		0		0		0		0		1	142352	0		0		0		1	14155	0		3' UTR	1	203699705	203700979	1275	1	LINC00260	#N/A	#N/A	ZBTB5+RELA(221)	RELA(746)	#N/A	#N/A	#N/A	#N/A	NR_046213	13077
chr1	223478155	223479155	1001	*	6.37662e-05	14	chr1_223478155_223479155	0		0		0		1	29095	0		1	101805	0		0		0		0		0		1	9682	Intron (NM_017982/SUSD4, intron 2 of 8)	1	223394161	223537544	143384	2	SUSD4	#N/A	#N/A	#N/A	S100A8(754)	#N/A	#N/A	#N/A	#N/A	NM_017982	58389
chr1	201707294	201708294	1001	*	6.37521e-05	14	chr1_201707294_201708294	0		0		0		0		1	11739;128646	1	40971	0		1	16572	0		0		0		0		Promoter (<=1kb)	1	201708963	201796102	87140	1	NAV1	RELA+TFEB(154)	RELA(863)	#N/A	#N/A	#N/A	#N/A	#N/A	#N/A	NM_001167738	-669
chr1	223871558	223872558	1001	*	6.37379e-05	14	chr1_223871558_223872558	0		0		0		1	142303;145517	0		0		0		0		0		0		1	53424;141185	0		Distal Intergenic	1	223889295	223963720	74426	1	CAPN2	#N/A	#N/A	#N/A	#N/A	#N/A	#N/A	#N/A	#N/A	NM_001146068	-16737
chr1	201138828	201139828	1001	*	6.37237e-05	14	chr1_201138828_201139828	0		0		0		0		0		0		0		0		0		0		0		1	105732	Promoter (<=1kb)	1	201103899	201140710	36812	2	TMEM9	#N/A	#N/A	#N/A	#N/A	#N/A	#N/A	#N/A	#N/A	NM_001288564	882
chr1	201054780	201055780	1001	*	6.37095e-05	14	chr1_201054780_201055780	0		1	82940	0		0		0		0		1	17769	0		1	43795	0		0		0		Intron (NM_000069/CACNA1S, intron 7 of 43)	1	201008640	201081694	73055	2	CACNA1S	#N/A	#N/A	#N/A	#N/A	#N/A	#N/A	#N/A	#N/A	NM_000069	25914
chr1	224013634	224014634	1001	*	6.36953e-05	14	chr1_224013634_224014634	0		0		0		0		0		0		0		0		0		0		0		1	130095	Intron (NM_001031685/TP53BP2, intron 1 of 17)	1	223967595	224033674	66080	2	TP53BP2	#N/A	#N/A	#N/A	#N/A	#N/A	#N/A	#N/A	#N/A	NM_001031685	19040
chr1	118489163	118490163	1001	*	6.36812e-05	14	chr1_118489163_118490163	0		0		0		1	99198	0		0		0		0		0		0		0		0		Intron (NM_006784/WDR3, intron 12 of 26)	1	118472372	118503049	30678	1	WDR3	#N/A	#N/A	#N/A	#N/A	#N/A	#N/A	#N/A	#N/A	NM_006784	16791
chrX	21857196	21858196	1001	*	6.44719e-22	97	chrX_21857196_21858196	0		1	149025	0		0		0		0		1	71740	0		0		0		1	32200	1	84009;95572;95594;116653	Promoter (<=1kb)	23	21857656	21903541	45886	1	MBTPS2	TFEB(1643)	#N/A	ZBTB5(1036)	#N/A	#N/A	#N/A	#N/A	#N/A	NM_015884	0
chr1	114534653	114535653	1001	*	6.36529e-05	14	chr1_114534653_114535653	0		1	80415;125204	0		0		0		0		0		0		0		0		1	9775	0		Distal Intergenic	1	114522013	114524876	2864	1	OLFML3	#N/A	#N/A	#N/A	#N/A	#N/A	#N/A	#N/A	#N/A	NM_020190	12640
chr1	115130001	115131001	1001	*	6.36387e-05	14	chr1_115130001_115131001	0		1	95209	0		0		0		0		1	7095	0		0		0		1	53422	1	115843	Exon (NM_001256404/DENND2C, exon 19 of 21)	1	115110181	115124265	14085	2	BCAS2	#N/A	#N/A	#N/A	#N/A	#N/A	#N/A	#N/A	#N/A	NM_005872	-5736
chr1	115668974	115669974	1001	*	6.36246e-05	14	chr1_115668974_115669974	0		0		0		0		0		0		1	4150	1	1501;13117	1	37963	0		1	142207	0		Distal Intergenic	1	115590633	115632121	41489	2	TSPAN2	#N/A	#N/A	#N/A	#N/A	#N/A	#N/A	#N/A	#N/A	NM_005725	-36853
chr1	232039905	232040905	1001	*	6.36105e-05	14	chr1_232039905_232040905	0		0		0		0		0		0		0		1	34578	0		0		0		0		Intron (NR_028393/TSNAX-DISC1, intron 12 of 15)	1	232061580	232080951	19372	1	DISC1-IT1	#N/A	#N/A	#N/A	#N/A	#N/A	#N/A	#N/A	#N/A	NR_126441	-20675
chr1	231976603	231977603	1001	*	6.35964e-05	14	chr1_231976603_231977603	0		1	69763	0		1	131074	1	106445	0		0		0		0		0		0		0		Intron (NR_028393/TSNAX-DISC1, intron 12 of 15)	1	231950372	231954263	3892	2	DISC2	#N/A	#N/A	#N/A	#N/A	#N/A	#N/A	#N/A	#N/A	NR_002227	-22340
chr1	115809006	115810006	1001	*	6.35822e-05	14	chr1_115809006_115810006	1	79754;123856	1	140396	0		0		0		0		0		0		0		0		0		0		Distal Intergenic	1	115828537	115880857	52321	2	NGF	#N/A	#N/A	#N/A	#N/A	#N/A	#N/A	#N/A	#N/A	NM_002506	70851
chr1	231779884	231780884	1001	*	6.35681e-05	14	chr1_231779884_231780884	1	83678	0		0		0		0		0		0		0		0		0		1	49986	0		Intron (NR_028399/TSNAX-DISC1, intron 7 of 8)	1	231762561	232177019	414459	1	DISC1	#N/A	#N/A	#N/A	#N/A	#N/A	#N/A	#N/A	#N/A	NM_018662	17323
chr1	116100074	116101074	1001	*	6.3554e-05	14	chr1_116100074_116101074	0		0		0		0		1	117459	0		0		0		0		0		1	25369	0		Distal Intergenic	1	116184574	116240845	56272	1	VANGL1	#N/A	#N/A	#N/A	#N/A	#N/A	#N/A	#N/A	#N/A	NM_001172411	-83500
chr1	116475821	116476821	1001	*	6.35399e-05	14	chr1_116475821_116476821	1	2862	1	3678;117799	0		0		0		0		0		0		0		0		0		1	25508	Intron (NR_125970/LOC101928977, intron 2 of 4)	1	116461997	116468529	6533	1	LOC101928995	#N/A	#N/A	#N/A	#N/A	#N/A	#N/A	#N/A	#N/A	NR_125969	13824
chr1	117235701	117236701	1001	*	6.35258e-05	14	chr1_117235701_117236701	0		0		0		0		0		1	141976	0		1	1884	1	85086	0		0		0		Promoter (<=1kb)	1	117236734	117249225	12492	1	C1orf137	#N/A	#N/A	#N/A	#N/A	#N/A	#N/A	#N/A	#N/A	NM_001013643	-33
chrX	21817557	21818557	1001	*	4.38207e-07	22	chrX_21817557_21818557	1	16983	1	17245;117889	0		0		0		0		1	100120	0		0		0		0		0		Distal Intergenic	23	21857656	21903541	45886	1	MBTPS2	TFEB(1643)	#N/A	ZBTB5(1036)	#N/A	#N/A	#N/A	#N/A	#N/A	NM_015884	-39099
chr1	219282667	219283667	1001	*	6.34977e-05	14	chr1_219282667_219283667	0		0		0		0		0		0		0		0		0		0		0		1	33135	Intron (NR_038845/LYPLAL1-AS1, intron 3 of 4)	1	219254317	219347130	92814	2	LYPLAL1-AS1	#N/A	#N/A	#N/A	#N/A	#N/A	#N/A	#N/A	#N/A	NR_038845	63463
chr1	231329420	231330420	1001	*	6.34836e-05	14	chr1_231329420_231330420	0		0		1	119864;152057	0		1	91616	0		0		1	25044	0		0		0		0		Intron (NM_001004342/TRIM67, intron 1 of 9)	1	231319845	231323373	3529	2	LOC149373	#N/A	#N/A	#N/A	#N/A	#N/A	#N/A	#N/A	#N/A	NM_001256615	-6047
chr1	231295291	231296291	1001	*	6.34695e-05	14	chr1_231295291_231296291	0		0		0		0		0		0		0		0		0		0		0		0		Promoter (2-3kb)	1	231298674	231357314	58641	1	TRIM67	#N/A	#N/A	#N/A	#N/A	#N/A	#N/A	#N/A	#N/A	NM_001004342	-2383
chr1	113944895	113945895	1001	*	6.34555e-05	14	chr1_113944895_113945895	0		0		0		0		0		0		0		0		0		0		0		1	85168	Intron (NM_001142782/MAGI3, intron 1 of 20)	1	113933475	114228545	295071	1	MAGI3	#N/A	#N/A	#N/A	#N/A	#N/A	#N/A	#N/A	#N/A	NM_152900	11420
chr1	118727182	118728182	1001	*	6.34414e-05	14	chr1_118727182_118728182	0		1	62585	0		0		1	126670	0		1	34525	1	45358	0		0		0		0		Promoter (<=1kb)	1	118496288	118727848	231561	2	SPAG17	#N/A	#N/A	#N/A	#N/A	#N/A	#N/A	#N/A	#N/A	NM_206996	0
chr1	231133113	231134113	1001	*	6.34274e-05	14	chr1_231133113_231134113	0		0		0		0		1	150052	0		0		1	5453	0		0		0		0		Intron (NM_022786/ARV1, intron 5 of 5)	1	231114823	231136479	21657	1	ARV1	TFEB(1643)	#N/A	#N/A	#N/A	#N/A	#N/A	#N/A	#N/A	NM_022786	18290
chr1	121137617	121138617	1001	*	6.34133e-05	14	chr1_121137617_121138617	0		0		0		0		1	11038;20542;29246;46157;51289;88141;141070	0		0		0		0		0		0		0		Promoter (1-2kb)	1	121102017	121139765	37749	2	SRGAP2-AS1	#N/A	#N/A	#N/A	#N/A	#N/A	#N/A	#N/A	#N/A	NR_104189	1148
chr1	145000356	145001356	1001	*	6.33993e-05	14	chr1_145000356_145001356	0		0		0		0		1	35137	0		0		0		0		0		1	29923	0		Intron (NM_001278267/NBPF20, intron 53 of 130)	1	144951761	144997111	45351	2	PDE4DIP	#N/A	#N/A	#N/A	#N/A	#N/A	#N/A	#N/A	#N/A	NM_001195260	-3245
chr1	145023704	145024704	1001	*	6.33853e-05	14	chr1_145023704_145024704	0		0		0		0		0		0		0		0		0		0		0		0		Intron (NM_001278267/NBPF20, intron 53 of 130)	1	144851424	145039995	188572	2	PDE4DIP	#N/A	#N/A	#N/A	#N/A	#N/A	#N/A	#N/A	#N/A	NM_001198832	15291
chr1	230931080	230932080	1001	*	6.33712e-05	14	chr1_230931080_230932080	0		0		0		0		0		0		1	139130	0		0		0		0		1	66963;109239;137838	Intron (NM_006615/CAPN9, intron 18 of 19)	1	230883161	230937749	54589	1	CAPN9	RELA(671)	RELA(863)	#N/A	#N/A	#N/A	#N/A	#N/A	#N/A	NM_016452	47919
chr1	145640930	145641930	1001	*	6.33572e-05	14	chr1_145640930_145641930	0		0		0		0		0		0		1	79180	0		0		0		0		0		Intron (NM_001278267/NBPF20, intron 99 of 130)	1	145590667	145611044	20378	2	POLR3C	#N/A	#N/A	#N/A	#N/A	#N/A	#N/A	#N/A	#N/A	NM_006468	-29886
chr1	146842249	146843249	1001	*	6.33432e-05	14	chr1_146842249_146843249	1	79700;153449	0		0		0		0		0		0		0		0		0		0		1	56939	Distal Intergenic	1	146714291	146767447	53157	1	CHD1L	#N/A	#N/A	#N/A	#N/A	#N/A	#N/A	#N/A	#N/A	NR_046070	127958
chr1	230754327	230755327	1001	*	6.33292e-05	14	chr1_230754327_230755327	0		0		0		0		0		0		0		0		0		0		0		0		Distal Intergenic	1	230778202	230829731	51530	1	COG2	#N/A	#N/A	#N/A	#N/A	#N/A	#N/A	#N/A	#N/A	NM_001145036	-22875
chr1	1136431	1137431	1001	*	2.01169e-15	51	chr1_1136431_1137431	1	22438	1	41683	1	36193;57062;89273;123656;130319	1	50679;131813	1	35041;102423	1	140927	0		0		0		0		0		0		Distal Intergenic	1	1138888	1142089	3202	2	TNFRSF18	TFE3+TFEB(244)	#N/A	#N/A	#N/A	RELA+TFE3+IL-1(29)	RELA+GLIS2+IL-1(83)	#N/A	#N/A	NM_004195	4658
chr1	230601208	230602208	1001	*	6.33012e-05	14	chr1_230601208_230602208	1	11133	1	32385	0		1	143706	0		1	133804	0		0		0		0		0		0		Distal Intergenic	1	230457392	230561674	104283	2	PGBD5	#N/A	#N/A	#N/A	#N/A	#N/A	#N/A	#N/A	#N/A	NM_001258311	-39534
chr1	150209854	150210854	1001	*	6.32872e-05	14	chr1_150209854_150210854	0		1	128269	0		0		1	50633;70443	0		0		0		1	88667	0		0		0		Promoter (1-2kb)	1	150190717	150208504	17788	2	ANP32E	#N/A	#N/A	#N/A	S100A9(747)	#N/A	#N/A	#N/A	#N/A	NM_030920	-1350
chr1	150227377	150228377	1001	*	6.32732e-05	14	chr1_150227377_150228377	0		0		0		0		0		0		0		1	11422	1	129357	0		0		1	128524	Promoter (1-2kb)	1	150230138	150237480	7343	1	CA14	TFE3+TFEB(244)	#N/A	#N/A	#N/A	#N/A	#N/A	#N/A	#N/A	NM_012113	-1761
chr1	150429436	150430436	1001	*	6.32593e-05	14	chr1_150429436_150430436	0		0		0		1	77730	0		0		0		0		0		0		0		0		Exon (NM_001297673/RPRD2, exon 7 of 11)	1	150459840	150480085	20246	1	TARS2	#N/A	#N/A	#N/A	#N/A	#N/A	#N/A	#N/A	#N/A	NM_001271895	-29404
chr1	109258121	109259121	1001	*	6.32453e-05	14	chr1_109258121_109259121	0		0		0		0		0		0		1	98103;138054	0		0		0		0		0		Promoter (2-3kb)	1	109255556	109285367	29812	1	FNDC7	#N/A	#N/A	#N/A	#N/A	#N/A	#N/A	#N/A	#N/A	NM_001144937	2565
chr1	99872057	99873057	1001	*	6.32313e-05	14	chr1_99872057_99873057	0		1	113182	0		0		0		1	57784	0		0		0		0		0		1	39283	Distal Intergenic	1	99937976	99953360	15385	2	LOC101928270	#N/A	#N/A	#N/A	#N/A	#N/A	#N/A	#N/A	#N/A	NR_125951	80303
chr1	100147765	100148765	1001	*	6.32174e-05	14	chr1_100147765_100148765	0		0		0		0		0		0		0		0		0		0		0		0		Intron (NM_017734/PALMD, intron 3 of 7)	1	100154611	100178513	23903	1	MIR548AA1	#N/A	#N/A	#N/A	#N/A	#N/A	#N/A	#N/A	#N/A	NR_037516	-5846
chr1	100493301	100494301	1001	*	6.32034e-05	14	chr1_100493301_100494301	0		0		0		0		0		1	34388	0		0		0		0		0		0		Distal Intergenic	1	100503789	100548929	45141	1	HIAT1	#N/A	#N/A	#N/A	#N/A	#N/A	#N/A	#N/A	#N/A	NM_033055	-9488
chr1	100653659	100654659	1001	*	6.31895e-05	14	chr1_100653659_100654659	0		0		0		0		0		0		0		0		0		0		1	72501;78784	0		3' UTR	1	100614004	100643829	29826	2	LRRC39	TFE3(969)	#N/A	#N/A	#N/A	#N/A	#N/A	#N/A	#N/A	NM_144620	-9830
chr1	100976281	100977281	1001	*	6.31756e-05	14	chr1_100976281_100977281	0		0		0		0		0		0		1	133443	0		0		0		0		0		Intron (NM_003672/CDC14A, intron 15 of 15)	1	101003728	101007583	3856	1	GPR88	#N/A	#N/A	#N/A	#N/A	#N/A	#N/A	#N/A	#N/A	NM_022049	-26447
chr1	233841638	233842638	1001	*	6.31616e-05	14	chr1_233841638_233842638	0		0		0		0		0		0		0		0		0		0		0		0		Distal Intergenic	1	233759898	233759965	68	1	MIR4427	#N/A	#N/A	#N/A	#N/A	#N/A	#N/A	#N/A	#N/A	NR_039625	81740
chr1	101780843	101781843	1001	*	6.31477e-05	14	chr1_101780843_101781843	0		0		0		1	67891	1	93581	0		1	70833	0		0		0		0		0		Distal Intergenic	1	101789393	101842869	53477	1	LINC01307	#N/A	#N/A	#N/A	#N/A	#N/A	#N/A	#N/A	#N/A	NR_126402	-7550
chr1	102234584	102235584	1001	*	6.31338e-05	14	chr1_102234584_102235584	0		0		0		1	133390	0		0		0		0		0		0		0		0		Distal Intergenic	1	102268123	102312636	44514	2	OLFM3	#N/A	#N/A	#N/A	#N/A	#N/A	#N/A	#N/A	#N/A	NM_001288821	77052
chr1	102853365	102854365	1001	*	6.31199e-05	14	chr1_102853365_102854365	0		0		0		0		0		0		0		0		1	105940	0		0		0		Distal Intergenic	1	102268123	102462790	194668	2	OLFM3	#N/A	#N/A	#N/A	#N/A	#N/A	#N/A	#N/A	#N/A	NR_110211	-390575
chr1	103352940	103353940	1001	*	6.3106e-05	14	chr1_103352940_103353940	0		0		0		0		0		0		0		1	56024;141170	0		1	110708	1	44039	0		Intron (NM_001190709/COL11A1, intron 61 of 65)	1	103342023	103574052	232030	2	COL11A1	#N/A	#N/A	#N/A	#N/A	#N/A	#N/A	#N/A	#N/A	NM_001190709	220112
chr1	105402002	105403002	1001	*	6.30921e-05	14	chr1_105402002_105403002	1	33405;69117	1	27141	0		1	91274	0		0		0		0		1	80055	0		0		1	115109	Distal Intergenic	1	106132316	106161557	29242	2	LOC101928476	#N/A	#N/A	#N/A	#N/A	#N/A	#N/A	#N/A	#N/A	NR_125955	758555
chr1	108327756	108328756	1001	*	6.30782e-05	14	chr1_108327756_108328756	1	93898	0		0		0		0		0		0		0		0		0		0		0		Intron (NM_006113/VAV3, intron 2 of 26)	1	108113782	108231126	117345	2	VAV3	TFE3(969)	#N/A	#N/A	#N/A	#N/A	#N/A	#N/A	#N/A	NM_001079874	-96630
chr1	108437226	108438226	1001	*	6.30643e-05	14	chr1_108437226_108438226	0		0		0		0		0		0		0		0		0		0		0		0		Promoter (1-2kb)	1	108439845	108439926	82	1	MIR7852	#N/A	#N/A	#N/A	#N/A	#N/A	#N/A	#N/A	#N/A	NR_107006	-1619
chr1	108681492	108682492	1001	*	6.30504e-05	14	chr1_108681492_108682492	0		0		0		0		1	84833	1	77946	0		0		0		0		0		0		Exon (NM_213651/SLC25A24, exon 9 of 10)	1	108677344	108735431	58088	2	SLC25A24	#N/A	#N/A	ZBTB5(1036)	#N/A	#N/A	#N/A	#N/A	#N/A	NM_213651	52939
chr1	162140725	162141725	1001	*	6.30365e-05	14	chr1_162140725_162141725	1	51236	1	35725	0		0		0		0		0		0		1	13970	0		0		0		Intron (NM_001164757/NOS1AP, intron 2 of 9)	1	162126897	162126972	76	1	MIR4654	#N/A	#N/A	#N/A	#N/A	#N/A	#N/A	#N/A	#N/A	NR_039798	13828
chr1	233445886	233446886	1001	*	6.30227e-05	14	chr1_233445886_233446886	0		0		0		0		0		0		1	45135	1	52717	1	89703	0		0		1	39528	Distal Intergenic	1	233119882	233431459	311578	2	PCNXL2	RELA(671)	RELA+GLIS2(263)	#N/A	#N/A	#N/A	#N/A	#N/A	#N/A	NM_014801	-14427
chr1	233425107	233426107	1001	*	6.30088e-05	14	chr1_233425107_233426107	0		0		0		0		0		0		1	61548;87847;137650	1	133865	1	29705	0		1	118695	1	57379	Intron (NM_014801/PCNXL2, intron 1 of 33)	1	233119882	233431459	311578	2	PCNXL2	RELA(671)	RELA+GLIS2(263)	#N/A	#N/A	#N/A	#N/A	#N/A	#N/A	NM_014801	5352
chr1	109819741	109820741	1001	*	6.29949e-05	14	chr1_109819741_109820741	0		0		0		0		0		0		0		1	67149	0		0		0		0		Distal Intergenic	1	109822176	109825790	3615	2	PSRC1	#N/A	#N/A	#N/A	#N/A	#N/A	#N/A	#N/A	#N/A	NM_001005290	5049
chr1	109906029	109907029	1001	*	6.29811e-05	14	chr1_109906029_109907029	1	136257	0		0		0		0		0		1	128891	0		0		0		0		0		Intron (NM_001205228/SORT1, intron 3 of 19)	1	109852188	109935979	83792	2	SORT1	TFEB(1643)	#N/A	#N/A	S100A9(747)	#N/A	#N/A	#N/A	#N/A	NM_001205228	28950
chr1	110114748	110115748	1001	*	6.29672e-05	14	chr1_110114748_110115748	0		0		0		0		1	56087	0		0		0		0		0		0		1	12029	Intron (NM_006496/GNAI3, intron 1 of 8)	1	110091186	110138454	47269	1	GNAI3	#N/A	#N/A	#N/A	#N/A	#N/A	#N/A	#N/A	#N/A	NM_006496	23562
chrX	20136224	20137224	1001	*	2.86595e-07	40	chrX_20136224_20137224	1	12942	1	7934	0		0		0		0		0		0		1	80063	0		0		0		Promoter (1-2kb)	23	20024831	20135114	110284	2	MAP7D2	TFE3(969)	#N/A	ZBTB5(1036)	S100A8(754)	#N/A	#N/A	#N/A	#N/A	NM_152780	-1110
chrX	18510374	18511374	1001	*	2.02151e-05	16	chrX_18510374_18511374	0		1	86424;119143	0		0		0		0		0		1	68022	0		0		0		0		Intron (NM_003159/CDKL5, intron 1 of 20)	23	18460344	18671749	211406	1	CDKL5	TFE3(969)	#N/A	#N/A	#N/A	#N/A	#N/A	#N/A	#N/A	NM_001037343	50030
chr1	111182650	111183650	1001	*	6.29257e-05	14	chr1_111182650_111183650	1	119315	0		0		0		0		0		0		1	122888	0		0		0		0		Distal Intergenic	1	111136202	111174096	37895	2	KCNA2	#N/A	#N/A	#N/A	#N/A	#N/A	#N/A	#N/A	#N/A	NM_001204269	-8554
chrX	16789335	16790335	1001	*	2.19628e-12	61	chrX_16789335_16790335	0		1	110233;111426	0		0		1	56663	0		0		0		0		0		0		0		Distal Intergenic	23	16804555	16862642	58088	1	TXLNG	TFEB(1643)	#N/A	#N/A	#N/A	#N/A	#N/A	#N/A	#N/A	NM_001168683	-14220
chr1	112186561	112187561	1001	*	6.28981e-05	14	chr1_112186561_112187561	0		1	95240	0		0		0		0		0		0		1	65484	0		1	87768;106129	1	152347	Intron (NM_001010935/RAP1A, intron 2 of 8)	1	112162769	112259317	96549	1	RAP1A	#N/A	#N/A	#N/A	#N/A	#N/A	#N/A	#N/A	#N/A	NM_001291896	23792
chr1	112360379	112361379	1001	*	6.28843e-05	14	chr1_112360379_112361379	0		1	95308	0		0		0		0		0		1	41523	0		0		0		0		Intron (NM_004980/KCND3, intron 2 of 7)	1	112396384	112399527	3144	2	KCND3-IT1	#N/A	#N/A	#N/A	#N/A	#N/A	#N/A	#N/A	#N/A	NR_046783	38148
chr1	113563706	113564706	1001	*	6.28705e-05	14	chr1_113563706_113564706	0		0		0		0		0		0		0		1	57758	1	139441	0		1	67431	0		Intron (NR_103777/LOC100996251, intron 2 of 2)	1	113554309	113615724	61416	2	LOC100996251	#N/A	#N/A	#N/A	S100A8(754)	#N/A	#N/A	#N/A	#N/A	NR_103777	51018
chr1	232758365	232759365	1001	*	6.28567e-05	14	chr1_232758365_232759365	0		0		0		0		0		0		0		0		0		0		1	66161	0		Distal Intergenic	1	232533712	232651243	117532	2	SIPA1L2	TFEB(1643)	#N/A	#N/A	#N/A	#N/A	#N/A	#N/A	#N/A	NM_020808	-107122
chr1	113929133	113930133	1001	*	6.28429e-05	14	chr1_113929133_113930133	0		0		0		0		0		0		1	151409	0		1	151592	0		0		0		Distal Intergenic	1	113933475	114228545	295071	1	MAGI3	#N/A	#N/A	#N/A	#N/A	#N/A	#N/A	#N/A	#N/A	NM_001142782	-3342
chr1	159961828	159962828	1001	*	6.28291e-05	14	chr1_159961828_159962828	0		1	119222;135542	0		0		0		0		1	144503	0		0		0		1	29920;114909	1	37920	Distal Intergenic	1	159931014	159948876	17863	1	LINC01133	#N/A	#N/A	#N/A	#N/A	#N/A	#N/A	#N/A	#N/A	NR_038849	30814
chr1	157221919	157222919	1001	*	6.28153e-05	14	chr1_157221919_157222919	0		0		0		0		0		1	54104	0		0		1	29638	0		0		0		Distal Intergenic	1	157094459	157108383	13925	2	ETV3	#N/A	#N/A	#N/A	#N/A	#N/A	#N/A	#N/A	#N/A	NM_001145312	-113536
chr1	160416578	160417578	1001	*	6.28016e-05	14	chr1_160416578_160417578	0		1	95183	0		0		0		0		0		0		0		0		1	7774	0		Distal Intergenic	1	160370364	160398468	28105	1	VANGL2	#N/A	#N/A	#N/A	#N/A	#N/A	#N/A	#N/A	#N/A	NM_020335	46214
chr1	151573819	151574819	1001	*	6.27878e-05	14	chr1_151573819_151574819	0		0		0		1	81170	0		1	16782	0		1	23406	1	145460	0		0		0		Distal Intergenic	1	151584662	151671559	86898	1	SNX27	#N/A	#N/A	#N/A	#N/A	#N/A	#N/A	#N/A	#N/A	NM_030918	-9843
chr1	155518627	155519627	1001	*	6.2774e-05	14	chr1_155518627_155519627	0		0		0		0		0		0		1	21438	0		0		0		0		0		Intron (NM_018489/ASH1L, intron 1 of 27)	1	155531772	155533735	1964	1	ASH1L-AS1	#N/A	#N/A	#N/A	#N/A	#N/A	#N/A	#N/A	#N/A	NR_027023	-12145
chr1	160209540	160210540	1001	*	6.27603e-05	14	chr1_160209540_160210540	0		0		0		0		0		0		0		0		0		0		0		0		Exon (NR_028103/DCAF8, exon 4 of 14)	1	160209012	160232277	23266	2	DCAF8	#N/A	#N/A	#N/A	#N/A	#N/A	#N/A	#N/A	#N/A	NR_028106	21737
chr1	154435755	154436755	1001	*	6.27465e-05	14	chr1_154435755_154436755	1	33328;69083	1	27000;120599;122537	0		0		0		0		1	94657	0		0		1	65757	0		0		Intron (NM_000565/IL6R, intron 9 of 9)	1	154451954	154474526	22573	2	SHE	#N/A	#N/A	#N/A	S100A9(747)	#N/A	#N/A	#N/A	#N/A	NM_001010846	37771
chr1	151934085	151935085	1001	*	6.27328e-05	14	chr1_151934085_151935085	0		0		0		0		0		0		0		0		1	115190	0		0		0		Distal Intergenic	1	151955386	151966714	11329	2	S100A10	TFEB(1643)	#N/A	#N/A	#N/A	#N/A	#N/A	#N/A	#N/A	NM_002966	31629
chr1	160081961	160082961	1001	*	6.27191e-05	14	chr1_160081961_160082961	0		0		0		0		1	85962;102467	0		0		0		0		0		0		0		Promoter (2-3kb)	1	160085520	160113374	27855	1	ATP1A2	#N/A	#N/A	#N/A	#N/A	#N/A	#N/A	#N/A	#N/A	NM_000702	-2559
chr1	152784895	152785895	1001	*	6.27053e-05	14	chr1_152784895_152785895	0		1	93137	0		1	56824	0		1	123308	1	99141	0		0		0		0		0		Promoter (<=1kb)	1	152784447	152785585	1139	1	LCE1B	#N/A	#N/A	#N/A	#N/A	#N/A	#N/A	#N/A	#N/A	NM_178349	448
chrX	16005041	16006041	1001	*	3.68648e-05	15	chrX_16005041_16006041	0		1	69818	0		0		0		1	41493	0		1	116255	1	112514	0		1	39301	1	19222	Distal Intergenic	23	15843929	15873137	29209	2	AP1S2	RELA(671)	RELA(863)	#N/A	#N/A	#N/A	#N/A	#N/A	#N/A	NM_003916	-131904
chr1	157961422	157962422	1001	*	6.26779e-05	14	chr1_157961422_157962422	0		1	103713;147789	0		0		0		0		0		0		0		0		0		0		Promoter (<=1kb)	1	157963063	158070052	106990	1	KIRREL	#N/A	#N/A	#N/A	#N/A	#N/A	#N/A	#N/A	#N/A	NM_001286349	-641
chr1	152809397	152810397	1001	*	6.26642e-05	14	chr1_152809397_152810397	0		0		0		0		0		0		0		0		0		0		1	41450	0		Distal Intergenic	1	152815330	152816459	1130	1	LCE6A	#N/A	#N/A	#N/A	#N/A	#N/A	#N/A	#N/A	#N/A	NM_001128600	-4933
chr1	156521491	156522491	1001	*	6.26505e-05	14	chr1_156521491_156522491	0		0		0		0		0		0		1	82731;144986	0		1	120455	0		0		0		Exon (NM_178229/IQGAP3, exon 14 of 38)	1	156495197	156542396	47200	2	IQGAP3	#N/A	#N/A	#N/A	#N/A	#N/A	#N/A	#N/A	#N/A	NM_178229	19905
chr1	158259495	158260495	1001	*	6.26368e-05	14	chr1_158259495_158260495	1	15565	1	34761	0		0		0		0		0		0		0		0		1	140007	0		Promoter (<=1kb)	1	158259563	158264564	5002	1	CD1C	#N/A	#N/A	#N/A	#N/A	#N/A	#N/A	#N/A	#N/A	NM_001765	0
chr1	159259085	159260085	1001	*	6.26231e-05	14	chr1_159259085_159260085	0		0		0		1	67896	0		0		0		0		0		0		0		0		Promoter (<=1kb)	1	159259504	159278014	18511	1	FCER1A	#N/A	#N/A	#N/A	#N/A	#N/A	#N/A	#N/A	#N/A	NM_002001	0
chr1	152972373	152973373	1001	*	6.26094e-05	14	chr1_152972373_152973373	1	33340;137334	1	27021;149053	0		0		0		0		1	84908	1	54160	0		0		0		0		Promoter (<=1kb)	1	152974223	152976332	2110	1	SPRR3	#N/A	#N/A	ZBTB5(1036)	S100A8(754)	#N/A	#N/A	#N/A	#N/A	NM_001097589	-850
chr1	158264755	158265755	1001	*	6.25957e-05	14	chr1_158264755_158265755	0		0		0		0		0		0		1	91725	0		0		0		0		0		Downstream (<=300bp)	1	158259563	158264564	5002	1	CD1C	#N/A	#N/A	#N/A	#N/A	#N/A	#N/A	#N/A	#N/A	NM_001765	5192
chr1	154299289	154300289	1001	*	6.2582e-05	14	chr1_154299289_154300289	1	110346	0		0		0		1	47017	0		1	102019	0		0		0		0		1	13076	Promoter (<=1kb)	1	154300276	154323780	23505	1	ATP8B2	#N/A	#N/A	#N/A	#N/A	#N/A	#N/A	#N/A	#N/A	NM_020452	0
chr1	230282192	230283192	1001	*	6.25684e-05	14	chr1_230282192_230283192	0		0		0		0		1	47658	0		1	118336	0		0		1	59757	0		1	151905	Intron (NM_001291866/GALNT2, intron 1 of 15)	1	230202942	230417876	214935	1	GALNT2	#N/A	#N/A	#N/A	#N/A	#N/A	#N/A	#N/A	#N/A	NM_004481	79250
chr1	161912958	161913958	1001	*	6.25547e-05	14	chr1_161912958_161913958	1	153293	1	58031	1	4756;52635	0		0		0		0		0		0		0		0		0		Intron (NM_007348/ATF6, intron 15 of 15)	1	161952982	161994255	41274	2	OLFML2B	#N/A	#N/A	#N/A	#N/A	#N/A	#N/A	#N/A	#N/A	NM_001297713	80297
chr1	161473242	161474242	1001	*	6.2541e-05	14	chr1_161473242_161474242	1	70490;102511	1	144705	0		0		1	23791	0		0		0		0		0		0		0		Promoter (<=1kb)	1	161475205	161489360	14156	1	FCGR2A	#N/A	#N/A	#N/A	#N/A	#N/A	#N/A	#N/A	#N/A	NM_001136219	-963
chr1	156478027	156479027	1001	*	6.25274e-05	14	chr1_156478027_156479027	1	51200	1	35651;66413;135441	0		0		1	13873;134589	0		1	25925	1	26094	1	76483	0		0		1	307	Distal Intergenic	1	156433513	156470634	37122	2	MEF2D	#N/A	#N/A	#N/A	#N/A	#N/A	#N/A	#N/A	#N/A	NM_005920	-7393
chr1	150432192	150433192	1001	*	6.25137e-05	14	chr1_150432192_150433192	0		0		0		1	88051	0		0		0		0		0		0		0		0		Exon (NM_001297673/RPRD2, exon 8 of 11)	1	150459840	150480085	20246	1	TARS2	#N/A	#N/A	#N/A	#N/A	#N/A	#N/A	#N/A	#N/A	NM_001271895	-26648
chr1	150564501	150565501	1001	*	6.25001e-05	14	chr1_150564501_150565501	1	136165;141482	0		0		1	103365	1	105183	1	77863	0		0		0		0		1	38257	0		Distal Intergenic	1	150547027	150552214	5188	2	MCL1	#N/A	#N/A	#N/A	#N/A	#N/A	#N/A	#N/A	#N/A	NM_182763	-12287
chr1	161984786	161985786	1001	*	6.24865e-05	14	chr1_161984786_161985786	0		0		0		0		0		0		0		0		0		0		0		0		Intron (NM_001297713/OLFML2B, intron 3 of 7)	1	161952982	161994255	41274	2	OLFML2B	#N/A	#N/A	#N/A	#N/A	#N/A	#N/A	#N/A	#N/A	NM_001297713	8469
chr1	161284184	161285184	1001	*	6.24728e-05	14	chr1_161284184_161285184	0		0		0		0		0		1	137471	0		0		0		0		0		0		Promoter (<=1kb)	1	161284166	161334535	50370	1	SDHC	#N/A	#N/A	#N/A	#N/A	#N/A	#N/A	#N/A	#N/A	NR_103459	18
chr1	156830193	156831193	1001	*	6.24592e-05	14	chr1_156830193_156831193	1	84191	0		0		1	40274	1	36483;83873	1	81018	1	40630	0		0		0		0		1	81929	Promoter (<=1kb)	1	156830671	156851642	20972	1	NTRK1	#N/A	#N/A	#N/A	#N/A	#N/A	#N/A	#N/A	#N/A	NM_001012331	0
chr1	156470752	156471752	1001	*	6.24456e-05	14	chr1_156470752_156471752	0		0		1	112253	1	138564	0		0		0		0		0		0		0		1	45865;47695	Promoter (<=1kb)	1	156433513	156470634	37122	2	MEF2D	#N/A	#N/A	#N/A	#N/A	#N/A	#N/A	#N/A	#N/A	NM_005920	-118
chr1	156861734	156862734	1001	*	6.2432e-05	14	chr1_156861734_156862734	0		0		0		1	64353;80541	1	94049	1	10065;71522	1	37520;74226	0		0		0		0		0		Promoter (<=1kb)	1	156863523	156886226	22704	1	PEAR1	#N/A	#N/A	#N/A	#N/A	#N/A	#N/A	#N/A	#N/A	NM_001080471	-789
chr1	157093399	157094399	1001	*	6.24184e-05	14	chr1_157093399_157094399	1	26526	1	5270	0		0		0		0		0		1	1898	0		0		1	68147	1	60274	Distal Intergenic	1	157098154	157098463	310	1	CYCSP52	#N/A	#N/A	#N/A	#N/A	#N/A	#N/A	#N/A	#N/A	NR_001560	-3755
chr1	160959215	160960215	1001	*	6.24048e-05	14	chr1_160959215_160960215	0		0		0		0		1	138931	0		0		0		0		0		0		0		Distal Intergenic	1	160965001	160991133	26133	2	F11R	TFE3(969)	#N/A	#N/A	#N/A	#N/A	#N/A	#N/A	#N/A	NM_016946	30918
chr1	160623142	160624142	1001	*	6.23912e-05	14	chr1_160623142_160624142	0		0		0		0		0		0		0		0		1	115329;143953	0		0		1	40808	Distal Intergenic	1	160579609	160617101	37493	2	SLAMF1	#N/A	#N/A	#N/A	#N/A	#N/A	#N/A	#N/A	#N/A	NR_104401	-6041
chr10	91343644	91344644	1001	*	6.75681e-05	14	chr10_91343644_91344644	0		0		0		0		0		0		0		0		1	112651	0		0		1	121802	3' UTR	10	91352504	91352584	81	2	MIR107	#N/A	#N/A	#N/A	#N/A	#N/A	#N/A	#N/A	#N/A	NR_029524	7940
chr10	63503934	63504934	1001	*	6.75275e-05	14	chr10_63503934_63504934	0		0		0		0		0		0		0		0		0		0		1	139250	0		Intron (NM_173554/C10orf107, intron 4 of 6)	10	63422719	63526091	103373	1	C10orf107	#N/A	#N/A	ZBTB5(1036)	#N/A	#N/A	#N/A	#N/A	#N/A	NM_173554	81215
chr10	85494638	85495638	1001	*	6.74869e-05	14	chr10_85494638_85495638	0		0		0		0		0		1	86471	0		0		0		0		0		0		Distal Intergenic	10	85899185	85913311	14127	1	GHITM	#N/A	#N/A	#N/A	#N/A	#N/A	#N/A	#N/A	#N/A	NM_014394	-403547
chr10	114801271	114802271	1001	*	6.74464e-05	14	chr10_114801271_114802271	1	14223;31790	1	1963;21875;69739	0		0		0		1	62806	0		1	75974	0		0		1	153187	0		Intron (NM_001146274/TCF7L2, intron 5 of 13)	10	114710009	114927436	217428	1	TCF7L2	#N/A	#N/A	#N/A	#N/A	#N/A	#N/A	#N/A	#N/A	NM_030756	91262
chr10	85524127	85525127	1001	*	6.7406e-05	14	chr10_85524127_85525127	0		0		0		0		0		0		0		1	97031	0		0		0		0		Distal Intergenic	10	85899185	85913311	14127	1	GHITM	#N/A	#N/A	#N/A	#N/A	#N/A	#N/A	#N/A	#N/A	NM_014394	-374058
chr10	28059868	28060868	1001	*	6.73655e-05	14	chr10_28059868_28060868	1	132261	1	88503	0		0		0		0		0		0		0		0		0		0		Distal Intergenic	10	27961803	28034778	72976	2	MKX	#N/A	#N/A	#N/A	#N/A	#N/A	#N/A	#N/A	#N/A	NM_173576	-25090
chr10	132287591	132288591	1001	*	6.73252e-05	14	chr10_132287591_132288591	1	141585	0		0		1	100412	1	99950;136486	0		1	140824	0		1	86493	0		0		0		Distal Intergenic	10	131934639	131978646	44008	1	GLRX3	#N/A	#N/A	#N/A	#N/A	#N/A	#N/A	#N/A	#N/A	NM_001199868	352952
chr10	57605210	57606210	1001	*	6.72849e-05	14	chr10_57605210_57606210	0		0		0		0		1	52966	1	151773	0		0		0		0		0		1	33474	Distal Intergenic	10	57358750	57360487	1738	1	MTRNR2L5	#N/A	#N/A	#N/A	#N/A	#N/A	#N/A	#N/A	#N/A	NM_001190478	246460
chrX	15872656	15873656	1001	*	2.0231e-18	84	chrX_15872656_15873656	1	119387	1	44836	1	105287	1	49058	1	32332;109438;134544	1	53468	1	612;17597;39352	0		1	3118;146573	1	6076	0		1	11942	Promoter (<=1kb)	23	15843929	15873137	29209	2	AP1S2	RELA(671)	RELA(863)	#N/A	#N/A	#N/A	#N/A	#N/A	#N/A	NM_001272071	0
chr10	90674953	90675953	1001	*	6.72044e-05	14	chr10_90674953_90675953	0		0		0		0		1	134021	0		0		0		0		0		0		0		Intron (NM_020799/STAMBPL1, intron 7 of 10)	10	90692441	90699731	7291	1	ACTA2-AS1	#N/A	#N/A	#N/A	S100A8(754)	#N/A	#N/A	#N/A	#N/A	NR_125373	-16488
chr10	92168102	92169102	1001	*	6.71642e-05	14	chr10_92168102_92169102	0		0		0		0		0		0		0		0		1	87364	0		0		0		Intron (NR_110657/LOC101926942, intron 3 of 6)	10	92162278	92300562	138285	2	LOC101926942	#N/A	#N/A	#N/A	#N/A	#N/A	#N/A	#N/A	#N/A	NR_110657	131460
chr10	28609424	28610424	1001	*	6.71241e-05	14	chr10_28609424_28610424	0		0		0		0		0		1	149721	0		0		0		0		0		0		Distal Intergenic	10	28578187	28578279	93	2	MIR8086	#N/A	#N/A	#N/A	#N/A	#N/A	#N/A	#N/A	#N/A	NR_107053	-31145
chr10	5480334	5481334	1001	*	6.7084e-05	14	chr10_5480334_5481334	0		0		0		0		0		0		0		0		0		0		0		0		Intron (NM_001047160/NET1, intron 3 of 11)	10	5488514	5501019	12506	1	NET1	#N/A	#N/A	#N/A	#N/A	#N/A	#N/A	#N/A	#N/A	NM_005863	-7180
chr10	71484491	71485491	1001	*	6.7044e-05	14	chr10_71484491_71485491	0		1	92968	0		1	104263	0		0		0		0		0		0		0		0		Distal Intergenic	10	71561644	71718904	157261	1	COL13A1	#N/A	GLIS2(1131)	#N/A	#N/A	#N/A	#N/A	#N/A	#N/A	NM_001130103	-76153
chr10	85271768	85272768	1001	*	6.7004e-05	14	chr10_85271768_85272768	0		0		0		0		1	137751	0		0		0		0		0		0		0		Distal Intergenic	10	85899185	85913311	14127	1	GHITM	#N/A	#N/A	#N/A	#N/A	#N/A	#N/A	#N/A	#N/A	NM_014394	-626417
chr10	103743750	103744750	1001	*	6.69641e-05	14	chr10_103743750_103744750	0		0		0		0		0		0		0		0		1	139560	0		0		1	39989;133549	Intron (NM_024541/C10orf76, intron 19 of 25)	10	103605356	103815932	210577	2	C10orf76	#N/A	#N/A	#N/A	#N/A	#N/A	#N/A	#N/A	#N/A	NM_024541	71182
chr10	74590091	74591091	1001	*	6.69242e-05	14	chr10_74590091_74591091	1	16917	1	17108	0		0		1	101111	1	8646	0		0		0		0		0		0		Intron (NM_001270679/MCU, intron 1 of 7)	10	74653314	74692794	39481	1	OIT3	#N/A	#N/A	#N/A	#N/A	#N/A	#N/A	#N/A	#N/A	NM_152635	-62223
chr10	128612763	128613763	1001	*	6.68844e-05	14	chr10_128612763_128613763	0		1	93193	0		0		0		0		0		1	106484;106485;106488;106490;106492;106495;106497;106499;120024;139954;139955;139961	0		0		0		0		Intron (NM_001290223/DOCK1, intron 1 of 51)	10	128593978	129250781	656804	1	DOCK1	#N/A	#N/A	RELA(823)	RELA(746)	#N/A	#N/A	#N/A	#N/A	NM_001380	18785
chr10	92883971	92884971	1001	*	6.68446e-05	14	chr10_92883971_92884971	0		0		0		0		0		0		0		0		0		0		1	149568	0		Distal Intergenic	10	92911761	92912837	1077	2	NUDT9P1	TFEB(1643)	#N/A	#N/A	S100A8(754)	#N/A	#N/A	ZBTB5(95)	#N/A	NR_002779	27866
chr10	92351647	92352647	1001	*	6.68048e-05	14	chr10_92351647_92352647	0		0		0		0		0		0		1	125895	1	79232	0		0		0		0		Distal Intergenic	10	92162278	92300562	138285	2	LOC101926942	#N/A	#N/A	#N/A	#N/A	#N/A	#N/A	#N/A	#N/A	NR_110657	-51085
chr10	131860841	131861841	1001	*	6.67651e-05	14	chr10_131860841_131861841	0		1	122521	0		0		0		0		0		0		1	43775	0		0		0		Distal Intergenic	10	131904273	131907101	2829	1	CTAGE7P	#N/A	#N/A	#N/A	#N/A	#N/A	#N/A	#N/A	#N/A	NR_044994	-42432
chr10	5285905	5286905	1001	*	6.67255e-05	14	chr10_5285905_5286905	0		0		0		0		0		0		1	113459	0		1	80058	1	116479	0		0		Distal Intergenic	10	5238798	5260910	22113	1	AKR1C4	#N/A	#N/A	#N/A	#N/A	#N/A	#N/A	#N/A	#N/A	NM_001818	47107
chr10	115577699	115578699	1001	*	6.66859e-05	14	chr10_115577699_115578699	0		0		0		0		0		0		1	118757	0		0		0		1	23359	0		Distal Intergenic	10	115594483	115613975	19493	2	DCLRE1A	#N/A	#N/A	#N/A	#N/A	#N/A	#N/A	#N/A	#N/A	NM_014881	35276
chr10	115569039	115570039	1001	*	6.66463e-05	14	chr10_115569039_115570039	1	63690	1	24747	0		0		0		1	77855	0		0		0		0		0		0		Distal Intergenic	10	115537752	115537813	62	2	MIR4483	#N/A	#N/A	#N/A	#N/A	#N/A	#N/A	#N/A	#N/A	NR_039703	-31226
chr10	63319010	63320010	1001	*	6.66068e-05	14	chr10_63319010_63320010	1	76772	1	59319	0		0		0		0		0		0		1	123272;146545	0		1	13481	0		Distal Intergenic	10	63239799	63253189	13391	1	TMEM26-AS1	#N/A	#N/A	#N/A	#N/A	#N/A	#N/A	#N/A	#N/A	NR_120645	79211
chr10	130020151	130021151	1001	*	6.65674e-05	14	chr10_130020151_130021151	0		0		0		0		0		0		1	135104	1	20352;105610	0		0		0		1	1472	Distal Intergenic	10	130084214	130115990	31777	1	LINC01163	#N/A	#N/A	ZBTB5+RELA(221)	RELA+S100A8/9(76)	#N/A	#N/A	#N/A	#N/A	NR_120619	-63063
chr10	115277086	115278086	1001	*	6.6528e-05	14	chr10_115277086_115278086	0		0		0		1	42647;99229	0		1	112456	0		0		0		0		0		0		Distal Intergenic	10	115310590	115349360	38771	1	HABP2	#N/A	#N/A	#N/A	#N/A	#N/A	#N/A	#N/A	#N/A	NM_001177660	-32504
chr10	115032051	115033051	1001	*	6.64886e-05	14	chr10_115032051_115033051	0		1	44864;74663	0		0		0		0		1	61512	1	66943	1	88608	0		0		0		Distal Intergenic	10	115310590	115349360	38771	1	HABP2	#N/A	#N/A	#N/A	#N/A	#N/A	#N/A	#N/A	#N/A	NM_001177660	-277539
chr10	77836229	77837229	1001	*	6.64493e-05	14	chr10_77836229_77837229	0		0		0		0		0		0		0		0		1	42778	1	18060	0		0		Intron (NM_001305581/C10orf11, intron 5 of 6)	10	77542519	78317133	774615	1	C10orf11	#N/A	#N/A	#N/A	#N/A	#N/A	#N/A	#N/A	#N/A	NM_032024	293710
chr10	54373054	54374054	1001	*	6.641e-05	14	chr10_54373054_54374054	0		0		0		1	131927	0		0		0		1	118308	0		0		0		1	130091	Distal Intergenic	10	54210637	54230293	19657	2	LINC01468	#N/A	#N/A	#N/A	S100A8(754)	#N/A	#N/A	#N/A	#N/A	NR_120641	-142761
chrX	15692495	15693495	1001	*	7.25524e-121	440	chrX_15692495_15693495	0		1	145287	0		0		0		1	82065	1	143671;152956	1	45395;48607	1	112639	0		0		0		Promoter (<=1kb)	23	15693039	15721474	28436	1	CA5BP1	TFEB(1643)	#N/A	#N/A	#N/A	#N/A	#N/A	#N/A	#N/A	NR_026551	0
chr10	105245772	105246772	1001	*	6.63316e-05	14	chr10_105245772_105246772	0		1	114315	0		0		1	20919	0		0		0		0		0		0		0		Intron (NR_120675/NEURL1-AS1, intron 3 of 3)	10	105232561	105238997	6437	2	CALHM3	#N/A	#N/A	ZBTB5+RELA(221)	RELA(746)	#N/A	#N/A	#N/A	S100A(+S100A9+IL-1(35)	NM_001129742	-6775
chr10	70000516	70001516	1001	*	6.62925e-05	14	chr10_70000516_70001516	1	90780	0		0		0		0		1	77942	0		0		0		0		1	60343	1	22858	Distal Intergenic	10	69990352	69991870	1519	2	ATOH7	#N/A	#N/A	#N/A	#N/A	#N/A	#N/A	#N/A	#N/A	NM_145178	-8646
chr10	64449557	64450557	1001	*	6.62534e-05	14	chr10_64449557_64450557	0		0		0		0		0		0		1	106560	0		0		0		1	75626	0		Distal Intergenic	10	64564516	64568239	3724	1	ADO	#N/A	GLIS2(1131)	#N/A	#N/A	#N/A	#N/A	#N/A	#N/A	NM_032804	-113959
chr10	87721490	87722490	1001	*	6.62143e-05	14	chr10_87721490_87722490	0		0		0		0		0		0		0		0		0		0		0		0		Intron (NM_017551/GRID1, intron 4 of 15)	10	88024451	88024545	95	2	MIR346	#N/A	#N/A	#N/A	#N/A	#N/A	#N/A	#N/A	#N/A	NR_029907	302055
chr10	89479580	89480580	1001	*	6.61753e-05	14	chr10_89479580_89480580	0		0		0		0		1	90337	0		0		0		1	54440	0		1	113726;113731	0		Intron (NM_001015880/PAPSS2, intron 7 of 12)	10	89419476	89507462	87987	1	PAPSS2	#N/A	#N/A	#N/A	#N/A	#N/A	#N/A	#N/A	#N/A	NM_004670	60104
chr10	52080140	52081140	1001	*	6.61364e-05	14	chr10_52080140_52081140	0		0		0		0		0		0		0		1	1522	0		0		0		0		Intron (NM_147156/SGMS1, intron 8 of 10)	10	51947000	52008370	61371	2	ASAH2	#N/A	#N/A	#N/A	#N/A	#N/A	#N/A	#N/A	#N/A	NM_019893	-71770
chr10	1796196	1797196	1001	*	6.60975e-05	14	chr10_1796196_1797196	0		0		0		0		0		0		1	97440	0		1	38059	0		0		0		Distal Intergenic	10	1223253	1779670	556418	2	ADARB2	#N/A	GLIS2(1131)	ZBTB5(1036)	#N/A	#N/A	#N/A	#N/A	#N/A	NM_018702	-16526
chrX	154033272	154034272	1001	*	4.20731e-07	52	chrX_154033272_154034272	1	12918	1	7881	1	100807	1	55190	1	19166;60353	1	129058	0		1	38447;120020	0		0		0		0		Promoter (<=1kb)	23	154006959	154033802	26844	2	MPP1	TFEB(1643)	#N/A	#N/A	#N/A	#N/A	#N/A	#N/A	#N/A	NM_001166460	0
chr10	21336556	21337556	1001	*	6.60198e-05	14	chr10_21336556_21337556	0		0		0		0		0		0		0		0		0		0		0		0		Intron (NM_001173484/NEBL, intron 2 of 6)	10	21414692	21435488	20797	2	C10orf113	#N/A	#N/A	#N/A	#N/A	#N/A	#N/A	#N/A	#N/A	NM_001010896	97932
chr10	76673028	76674028	1001	*	6.5981e-05	14	chr10_76673028_76674028	0		0		0		0		0		0		0		0		0		0		1	52374;95496	0		Intron (NM_001256468/KAT6B, intron 3 of 17)	10	76586171	76792380	206210	1	KAT6B	#N/A	#N/A	ZBTB5(1036)	#N/A	#N/A	#N/A	#N/A	#N/A	NM_012330	86857
chr10	112044933	112045933	1001	*	6.59423e-05	14	chr10_112044933_112045933	0		0		0		1	145523	0		0		0		0		0		0		0		1	54029	3' UTR	10	112052798	112064707	11910	2	SMNDC1	#N/A	#N/A	#N/A	#N/A	#N/A	#N/A	#N/A	#N/A	NM_005871	18774
chr10	24439990	24440990	1001	*	6.59036e-05	14	chr10_24439990_24440990	1	55846	0		0		0		0		0		0		1	49588	0		0		1	53877	0		Intron (NM_001098500/KIAA1217, intron 2 of 18)	10	24497720	24836777	339058	1	KIAA1217	TFEB(1643)	#N/A	#N/A	#N/A	#N/A	#N/A	#N/A	#N/A	NM_001282767	-56730
chr10	68595578	68596578	1001	*	6.5865e-05	14	chr10_68595578_68596578	0		1	111402	0		0		0		0		0		0		1	17305	0		0		1	42700;60529;61426	Intron (NM_001127384/CTNNA3, intron 7 of 17)	10	68685792	68861309	175518	1	LRRTM3	#N/A	#N/A	#N/A	#N/A	#N/A	#N/A	#N/A	#N/A	NM_178011	-89214
chr10	76576123	76577123	1001	*	6.58264e-05	14	chr10_76576123_76577123	0		0		0		0		0		0		0		1	7636	0		0		1	39156	0		Distal Intergenic	10	76586171	76792380	206210	1	KAT6B	#N/A	#N/A	ZBTB5(1036)	#N/A	#N/A	#N/A	#N/A	#N/A	NM_001256468	-9048
chr10	247149	248149	1001	*	6.57879e-05	14	chr10_247149_248149	0		0		0		0		0		0		0		0		0		0		1	103189	0		Intron (NM_006624/ZMYND11, intron 2 of 14)	10	225934	295729	69796	1	ZMYND11	#N/A	#N/A	#N/A	#N/A	#N/A	#N/A	#N/A	#N/A	NM_001202468	21215
chr10	75830046	75831046	1001	*	6.57494e-05	14	chr10_75830046_75831046	0		0		0		0		0		0		0		1	25025	0		0		0		0		Exon (NM_003373/VCL, exon 3 of 21)	10	75757872	75879914	122043	1	VCL	TFEB(1643)	#N/A	#N/A	#N/A	#N/A	#N/A	#N/A	#N/A	NM_014000	72174
chr10	107052833	107053833	1001	*	6.57109e-05	14	chr10_107052833_107053833	1	136153	0		0		0		0		0		1	60430	0		0		0		0		0		Distal Intergenic	10	107433368	107580091	146724	2	LOC101927549	#N/A	#N/A	#N/A	#N/A	#N/A	#N/A	#N/A	#N/A	NR_120625	526258
chr10	23392957	23393957	1001	*	6.56725e-05	14	chr10_23392957_23393957	0		0		0		0		1	42238;153077	0		0		0		0		0		0		0		Exon (NM_012228/MSRB2, exon 2 of 5)	10	23384427	23410942	26516	1	MSRB2	#N/A	#N/A	#N/A	#N/A	#N/A	#N/A	#N/A	#N/A	NM_012228	8530
chr10	63806150	63807150	1001	*	6.56342e-05	14	chr10_63806150_63807150	0		0		0		0		1	80795	0		0		0		0		0		0		1	121770	Promoter (1-2kb)	10	63808970	63856707	47738	1	ARID5B	#N/A	GLIS2(1131)	#N/A	#N/A	#N/A	#N/A	#N/A	#N/A	NM_001244638	-1820
chr10	27733706	27734706	1001	*	6.55959e-05	14	chr10_27733706_27734706	0		1	120591	0		0		0		0		0		0		0		0		0		0		Distal Intergenic	10	27687117	27703297	16181	2	PTCHD3	#N/A	#N/A	#N/A	#N/A	#N/A	#N/A	#N/A	#N/A	NM_001034842	-30409
chr10	114297711	114298711	1001	*	6.55576e-05	14	chr10_114297711_114298711	0		0		0		0		1	153058	0		0		0		1	65523	1	130034	0		0		Exon (NM_145206/VTI1A, exon 5 of 8)	10	114206756	114578504	371749	1	VTI1A	#N/A	#N/A	#N/A	#N/A	#N/A	#N/A	#N/A	#N/A	NM_145206	90955
chr10	70834443	70835443	1001	*	6.55194e-05	14	chr10_70834443_70835443	0		0		0		1	151515	1	64410	0		1	106322	0		1	65424	0		0		0		Distal Intergenic	10	70847828	70864567	16740	1	SRGN	#N/A	#N/A	#N/A	#N/A	#N/A	#N/A	#N/A	#N/A	NM_002727	-12385
chr10	133273750	133274750	1001	*	6.54812e-05	14	chr10_133273750_133274750	0		0		0		0		1	34329;52314	0		0		0		0		0		0		0		Distal Intergenic	10	132890655	133109984	219330	2	TCERG1L	#N/A	#N/A	#N/A	#N/A	#N/A	#N/A	#N/A	#N/A	NM_174937	-163766
chr10	114231638	114232638	1001	*	6.54431e-05	14	chr10_114231638_114232638	0		0		0		0		0		0		0		0		0		0		0		0		Intron (NM_145206/VTI1A, intron 3 of 7)	10	114206756	114578504	371749	1	VTI1A	#N/A	#N/A	#N/A	#N/A	#N/A	#N/A	#N/A	#N/A	NM_145206	24882
chrX	15287715	15288715	1001	*	3.1617e-25	144	chrX_15287715_15288715	1	12919	1	7882;95266	1	138896	0		0		0		0		0		0		1	87926	0		0		Promoter (<=1kb)	23	15262109	15288293	26185	2	ASB9	TFEB(1643)	#N/A	#N/A	#N/A	#N/A	#N/A	#N/A	#N/A	NM_001031739	0
chr10	63672834	63673834	1001	*	6.53669e-05	14	chr10_63672834_63673834	0		0		0		0		0		0		0		1	73454	1	8165	0		0		1	68383	Intron (NM_032199/ARID5B, intron 2 of 9)	10	63661013	63856707	195695	1	ARID5B	#N/A	GLIS2(1131)	#N/A	#N/A	#N/A	#N/A	#N/A	#N/A	NM_032199	11821
chr10	77406399	77407399	1001	*	6.53289e-05	14	chr10_77406399_77407399	0		0		0		0		0		0		1	140203	1	58831	0		0		0		0		Promoter (<=1kb)	10	77407267	78317133	909867	1	C10orf11	#N/A	#N/A	#N/A	#N/A	#N/A	#N/A	#N/A	#N/A	NR_131178	0
chr10	93183451	93184451	1001	*	6.52909e-05	14	chr10_93183451_93184451	0		0		0		0		0		0		0		0		0		0		0		0		Intron (NM_173497/HECTD2, intron 1 of 4)	10	93170042	93274585	104544	1	HECTD2	RELA+TFE3(167)	RELA+GLIS2(263)	#N/A	#N/A	#N/A	#N/A	#N/A	#N/A	NR_104291	13409
chr10	91019869	91020869	1001	*	6.5253e-05	14	chr10_91019869_91020869	1	141545	0		0		1	141418	1	142067	0		1	138734	0		0		0		0		0		Distal Intergenic	10	90973326	91011796	38471	2	LIPA	TFEB(1643)	#N/A	#N/A	#N/A	#N/A	#N/A	#N/A	#N/A	NM_001288979	-8073
chr10	114089601	114090601	1001	*	6.52152e-05	14	chr10_114089601_114090601	1	30304;146238	1	37697;42919	0		0		0		1	77862	0		0		0		0		0		1	60277	Intron (NR_028134/GUCY2GP, intron 10 of 18)	10	114067936	114116353	48418	2	GUCY2GP	#N/A	#N/A	#N/A	#N/A	#N/A	#N/A	#N/A	#N/A	NR_028134	25752
chr10	47595355	47596355	1001	*	6.51773e-05	14	chr10_47595355_47596355	0		0		0		0		0		0		0		0		1	51441	0		0		0		Intron (NR_103827/ANTXRLP1, intron 4 of 4)	10	47590261	47640844	50584	2	ANTXRLP1	#N/A	#N/A	#N/A	S100A8(754)	#N/A	#N/A	#N/A	#N/A	NR_103827	44489
chrX	134478204	134479204	1001	*	9.93239e-165	668	chrX_134478204_134479204	1	85002;127389	1	106195	0		1	123433;146798	0		1	27485;27790;56282;92410	1	69657;104821	0		0		0		0		0		Promoter (<=1kb)	23	134478696	134497338	18643	1	ZNF449	TFEB(1643)	GLIS2(1131)	#N/A	#N/A	#N/A	#N/A	#N/A	#N/A	NM_152695	0
chr10	133977492	133978492	1001	*	6.51018e-05	14	chr10_133977492_133978492	1	8525	1	49483;119219;135538	0		1	12658;85590	0		0		1	40659	0		0		0		0		0		Exon (NM_001105521/JAKMIP3, exon 20 of 24)	10	134000414	134019280	18867	1	DPYSL4	#N/A	#N/A	#N/A	#N/A	#N/A	#N/A	#N/A	#N/A	NM_006426	-21922
chr10	89893832	89894832	1001	*	6.50641e-05	14	chr10_89893832_89894832	0		0		0		0		0		0		0		0		0		0		1	111302	1	20695	Distal Intergenic	10	89623195	89731687	108493	1	PTEN	#N/A	#N/A	#N/A	#N/A	#N/A	#N/A	#N/A	#N/A	NM_001304718	270637
chr10	77159245	77160245	1001	*	6.50265e-05	14	chr10_77159245_77160245	0		1	75324	0		1	115888	0		1	18400	1	83584	0		1	103340	0		0		0		Promoter (1-2kb)	10	77161286	77168740	7455	1	ZNF503-AS2	#N/A	#N/A	#N/A	#N/A	#N/A	#N/A	#N/A	#N/A	NR_024421	-1041
chr10	3365902	3366902	1001	*	6.49889e-05	14	chr10_3365902_3366902	0		0		0		0		0		0		0		0		1	72368;80029;93281	0		0		0		Intron (NR_131187/LOC105376360, intron 1 of 1)	10	3360887	3792955	432069	1	LOC105376360	#N/A	#N/A	#N/A	#N/A	#N/A	#N/A	#N/A	#N/A	NR_131187	5015
chr10	19523460	19524460	1001	*	6.49513e-05	14	chr10_19523460_19524460	0		0		0		0		0		0		0		1	70728	0		0		0		0		Intron (NM_001142308/MALRD1, intron 18 of 39)	10	19337700	20023407	685708	1	MALRD1	#N/A	#N/A	#N/A	#N/A	#N/A	#N/A	#N/A	#N/A	NM_001142308	185760
chr10	126037195	126038195	1001	*	6.49138e-05	14	chr10_126037195_126038195	1	118030	0		0		0		1	82148	0		1	130781	1	14856	0		0		0		0		Distal Intergenic	10	126085872	126107545	21674	2	OAT	#N/A	#N/A	#N/A	#N/A	#N/A	#N/A	#N/A	#N/A	NM_000274	69350
chr10	32635197	32636197	1001	*	6.48763e-05	14	chr10_32635197_32636197	0		0		0		1	32093	0		1	105751	1	132862;136703;144944	0		1	12386;125479	1	5972;41051	0		1	66691	Promoter (<=1kb)	10	32556644	32635976	79333	2	EPC1	#N/A	#N/A	#N/A	#N/A	#N/A	#N/A	#N/A	#N/A	NM_001272019	0
chr10	80291620	80292620	1001	*	6.48388e-05	14	chr10_80291620_80292620	0		1	102084	0		0		1	151946	0		1	111682	0		1	17334	0		0		1	45872	Distal Intergenic	10	80027085	80039970	12886	1	LINC00595	#N/A	#N/A	#N/A	#N/A	#N/A	#N/A	#N/A	#N/A	NR_073447	264535
chr10	32823089	32824089	1001	*	6.48015e-05	14	chr10_32823089_32824089	0		1	95179	0		0		0		0		0		0		0		0		0		1	125977	Intron (NM_001026383/CCDC7, intron 12 of 17)	10	32856651	33171792	315142	1	CCDC7	#N/A	#N/A	#N/A	#N/A	#N/A	#N/A	#N/A	#N/A	NM_024688	-32562
chr10	81811422	81812422	1001	*	6.47641e-05	14	chr10_81811422_81812422	0		0		0		0		0		0		0		0		0		0		0		0		Intron (NR_027428/TMEM254-AS1, intron 5 of 5)	10	81838402	81852307	13906	1	TMEM254	#N/A	#N/A	#N/A	#N/A	#N/A	#N/A	#N/A	#N/A	NM_001270370	-25980
chr10	125476079	125477079	1001	*	6.47268e-05	14	chr10_125476079_125477079	0		0		0		0		0		0		0		0		0		0		0		0		Distal Intergenic	10	125425871	125456913	31043	1	GPR26	#N/A	#N/A	RELA(823)	RELA(746)	#N/A	#N/A	#N/A	#N/A	NM_153442	50208
chr10	60515069	60516069	1001	*	6.46895e-05	14	chr10_60515069_60516069	0		0		0		0		0		0		0		0		0		0		0		0		Intron (NM_001080512/BICC1, intron 3 of 20)	10	60474775	60477293	2519	1	FAM133CP	#N/A	#N/A	#N/A	#N/A	#N/A	#N/A	#N/A	#N/A	NR_027508	40294
chr10	12783490	12784490	1001	*	6.46523e-05	14	chr10_12783490_12784490	0		0		0		0		0		0		1	123022	0		0		0		0		0		Intron (NM_020397/CAMK1D, intron 3 of 9)	10	12695137	12695196	60	2	MIR4481	#N/A	#N/A	#N/A	#N/A	#N/A	#N/A	#N/A	#N/A	NR_039701	-88294
chr10	60195579	60196579	1001	*	6.46151e-05	14	chr10_60195579_60196579	0		0		0		0		0		0		1	38949	0		0		0		0		1	11779	Distal Intergenic	10	60144903	60158990	14088	1	TFAM	TFEB(1643)	#N/A	#N/A	#N/A	#N/A	#N/A	#N/A	#N/A	NR_073073	50676
chr10	6645159	6646159	1001	*	6.4578e-05	14	chr10_6645159_6646159	1	55764	1	89518	0		0		0		1	122743	0		0		0		0		0		0		Distal Intergenic	10	6660678	6681743	21066	1	LOC101928150	#N/A	#N/A	#N/A	#N/A	#N/A	#N/A	#N/A	#N/A	NR_120634	-14519
chr10	42368829	42369829	1001	*	6.45409e-05	14	chr10_42368829_42369829	0		0		0		0		0		0		0		0		1	143810	0		0		0		Distal Intergenic	10	42827314	42863493	36180	2	LOC441666	#N/A	#N/A	#N/A	#N/A	#N/A	#N/A	#N/A	#N/A	NR_024380	493664
chr10	12226996	12227996	1001	*	6.45039e-05	14	chr10_12226996_12227996	0		1	66451;135487	0		1	100394	0		1	124504	1	133526;140202	1	86569	0		0		0		0		Intron (NM_014142/NUDT5, intron 2 of 9)	10	12237961	12292589	54629	1	CDC123	#N/A	#N/A	#N/A	#N/A	#N/A	#N/A	#N/A	#N/A	NM_006023	-9965
chr10	6577146	6578146	1001	*	6.44669e-05	14	chr10_6577146_6578146	1	9533;51146;65702;127415	1	28066;35645;103798;138014	0		0		0		0		0		1	50878;113706	0		0		1	41296	1	114874	Intron (NM_001242413/PRKCQ, intron 1 of 16)	10	6469105	6622263	153159	2	PRKCQ	#N/A	#N/A	#N/A	S100A8(754)	#N/A	#N/A	#N/A	#N/A	NM_001242413	44117
chr10	95152666	95153666	1001	*	6.44299e-05	14	chr10_95152666_95153666	0		0		0		0		0		0		1	94368	0		0		0		0		0		Exon (NM_013451/MYOF, exon 17 of 54)	10	95066186	95242074	175889	2	MYOF	TFEB(1643)	#N/A	#N/A	#N/A	#N/A	#N/A	#N/A	#N/A	NM_013451	88408
chr10	95135870	95136870	1001	*	6.4393e-05	14	chr10_95135870_95136870	1	119374	0		0		0		0		0		1	38788	0		0		0		0		0		Intron (NM_013451/MYOF, intron 22 of 53)	10	95066186	95242074	175889	2	MYOF	TFEB(1643)	#N/A	#N/A	#N/A	#N/A	#N/A	#N/A	#N/A	NM_013451	105204
chrX	134052802	134053802	1001	*	6.32119e-05	14	chrX_134052802_134053802	0		1	69821	0		0		0		0		0		0		0		0		0		0		Distal Intergenic	23	134021656	134049374	27719	2	MOSPD1	TFEB(1643)	#N/A	#N/A	#N/A	#N/A	#N/A	#N/A	#N/A	NM_019556	-3428
chr10	101457430	101458430	1001	*	6.43192e-05	14	chr10_101457430_101458430	0		0		0		0		0		1	27787	1	114969	1	48602;116269	0		0		0		0		Exon (NM_020354/ENTPD7, exon 10 of 13)	10	101491958	101515894	23937	1	CUTC	#N/A	#N/A	#N/A	#N/A	#N/A	#N/A	#N/A	#N/A	NM_015960	-33528
chr10	94495355	94496355	1001	*	6.42825e-05	14	chr10_94495355_94496355	1	28805	1	29453;86274	0		0		0		0		0		1	52748;147369	0		0		0		0		Distal Intergenic	10	94449681	94455408	5728	1	HHEX	#N/A	GLIS2(1131)	#N/A	#N/A	#N/A	#N/A	#N/A	#N/A	NM_002729	45674
chr10	59996403	59997403	1001	*	6.42457e-05	14	chr10_59996403_59997403	0		0		0		0		0		0		0		1	116714	0		0		0		0		Intron (NM_152230/IPMK, intron 2 of 5)	10	59951278	60027694	76417	2	IPMK	TFEB(1643)	#N/A	#N/A	#N/A	#N/A	#N/A	#N/A	#N/A	NM_152230	30291
chr10	6178213	6179213	1001	*	6.4209e-05	14	chr10_6178213_6179213	1	9466;9608	1	18667;18693;28189;28214	0		0		1	130926	0		0		0		0		0		0		0		Distal Intergenic	10	6186843	6277507	90665	1	PFKFB3	#N/A	#N/A	#N/A	#N/A	#N/A	#N/A	#N/A	#N/A	NM_001145443	-7630
chr10	13841271	13842271	1001	*	6.41723e-05	14	chr10_13841271_13842271	0		0		0		0		0		0		0		0		0		0		0		0		Intron (NM_018027/FRMD4A, intron 4 of 24)	10	13628939	13672868	43930	1	PRPF18	TFEB(1643)	#N/A	#N/A	#N/A	#N/A	#N/A	#N/A	#N/A	NM_003675	212332
chrX	106972429	106973429	1001	*	1.21723e-12	62	chrX_106972429_106973429	1	8518	1	49466	0		0		1	142630	0		0		0		0		0		0		0		Intron (NM_198057/TSC22D3, intron 1 of 2)	23	106956452	106960291	3840	2	TSC22D3	TFEB(1643)	#N/A	#N/A	#N/A	#N/A	#N/A	#N/A	#N/A	NM_004089	-12138
chr10	81080590	81081590	1001	*	6.40991e-05	14	chr10_81080590_81081590	1	119424	0		0		0		0		0		0		0		0		0		0		1	123247	Distal Intergenic	10	81107220	81115089	7870	1	PPIF	#N/A	#N/A	#N/A	#N/A	#N/A	#N/A	#N/A	#N/A	NM_005729	-25630
chr10	98714273	98715273	1001	*	6.40626e-05	14	chr10_98714273_98715273	0		0		0		0		0		0		0		0		0		0		0		0		Exon (NM_001170765/LCOR, exon 8 of 8)	10	98741041	98745585	4545	1	C10orf12	#N/A	#N/A	#N/A	#N/A	#N/A	#N/A	#N/A	#N/A	NM_015652	-25768
chr10	32147040	32148040	1001	*	6.40261e-05	14	chr10_32147040_32148040	0		0		0		0		0		0		0		1	114899	0		0		0		0		Intron (NM_001270699/ARHGAP12, intron 2 of 15)	10	32094326	32197854	103529	2	ARHGAP12	#N/A	#N/A	#N/A	#N/A	#N/A	#N/A	#N/A	#N/A	NM_001270699	49814
chr10	7880254	7881254	1001	*	6.39896e-05	14	chr10_7880254_7881254	0		0		0		0		0		0		0		1	31583	1	101264	0		0		0		Intron (NM_031923/TAF3, intron 2 of 6)	10	7860467	8057016	196550	1	TAF3	RELA+TFEB(154)	RELA(863)	RELA(823)	RELA(746)	#N/A	#N/A	#N/A	#N/A	NM_031923	19787
chr10	123455165	123456165	1001	*	6.39532e-05	14	chr10_123455165_123456165	0		0		0		0		1	75161	0		0		0		1	89750	0		0		0		Distal Intergenic	10	123241367	123357972	116606	2	FGFR2	#N/A	#N/A	ZBTB5(1036)	#N/A	#N/A	#N/A	#N/A	#N/A	NM_001144919	-97193
chr10	7691841	7692841	1001	*	6.39168e-05	14	chr10_7691841_7692841	0		1	137209	0		1	109104	0		0		0		0		0		0		1	109556	0		Intron (NM_030569/ITIH5, intron 2 of 14)	10	7601232	7708961	107730	2	ITIH5	#N/A	#N/A	#N/A	#N/A	#N/A	#N/A	#N/A	#N/A	NM_030569	16120
chr10	123274199	123275199	1001	*	6.38805e-05	14	chr10_123274199_123275199	0		1	93174	0		0		0		1	128227	0		0		0		0		0		1	104885	Exon (NM_001144914/FGFR2, exon 6 of 15)	10	123237844	123353481	115638	2	FGFR2	#N/A	#N/A	ZBTB5(1036)	#N/A	#N/A	#N/A	#N/A	#N/A	NM_001144914	78282
chr10	60863518	60864518	1001	*	6.38442e-05	14	chr10_60863518_60864518	0		0		0		0		0		0		0		1	129132	1	51557	0		1	4309	0		Distal Intergenic	10	60933723	60936224	2502	2	CCHE1	#N/A	#N/A	#N/A	#N/A	#N/A	#N/A	#N/A	#N/A	NR_131782	71706
chr10	73636557	73637557	1001	*	6.38079e-05	14	chr10_73636557_73637557	0		0		0		0		0		0		0		1	11715	0		0		0		0		Distal Intergenic	10	73576055	73611082	35028	2	PSAP	#N/A	#N/A	#N/A	#N/A	#N/A	#N/A	#N/A	#N/A	NM_002778	-25475
chr10	121522620	121523620	1001	*	6.37717e-05	14	chr10_121522620_121523620	0		0		0		0		0		0		0		1	128748	0		0		0		0		Intron (NM_001243195/INPP5F, intron 2 of 4)	10	121485559	121588662	103104	1	INPP5F	#N/A	#N/A	RELA(823)	RELA(746)	#N/A	#N/A	#N/A	#N/A	NM_014937	37061
chr10	32185744	32186744	1001	*	6.37355e-05	14	chr10_32185744_32186744	0		0		0		0		0		0		0		1	39421	1	35569	1	12258	0		0		Intron (NM_001270699/ARHGAP12, intron 1 of 15)	10	32094326	32197854	103529	2	ARHGAP12	#N/A	#N/A	#N/A	#N/A	#N/A	#N/A	#N/A	#N/A	NM_001270699	11110
chr10	85114829	85115829	1001	*	6.36994e-05	14	chr10_85114829_85115829	0		0		0		1	111954	0		0		0		0		0		0		0		0		Distal Intergenic	10	85899185	85913311	14127	1	GHITM	#N/A	#N/A	#N/A	#N/A	#N/A	#N/A	#N/A	#N/A	NM_014394	-783356
chr10	80458904	80459904	1001	*	6.36633e-05	14	chr10_80458904_80459904	0		0		0		0		0		0		1	10601	0		1	128022;144126	0		0		0		Distal Intergenic	10	80703083	80827205	124123	2	ZMIZ1-AS1	#N/A	#N/A	#N/A	#N/A	#N/A	#N/A	#N/A	#N/A	NR_015429	367301
chr10	42808646	42809646	1001	*	6.36272e-05	14	chr10_42808646_42809646	0		0		0		0		0		0		0		0		0		0		0		0		Distal Intergenic	10	42827314	42863493	36180	2	LOC441666	#N/A	#N/A	#N/A	#N/A	#N/A	#N/A	#N/A	#N/A	NR_024380	53847
chr10	61651699	61652699	1001	*	6.35912e-05	14	chr10_61651699_61652699	0		1	66453	0		1	133421	1	136437	0		0		1	34545	0		0		0		0		Intron (NM_005436/CCDC6, intron 1 of 8)	10	61548506	61666414	117909	2	CCDC6	#N/A	#N/A	#N/A	#N/A	#N/A	#N/A	#N/A	#N/A	NM_005436	13715
chr10	97791680	97792680	1001	*	6.35553e-05	14	chr10_97791680_97792680	1	143554	0		0		0		0		0		0		0		1	139565	0		0		0		3' UTR	10	97803159	97820625	17467	1	CCNJ	#N/A	#N/A	#N/A	#N/A	#N/A	#N/A	#N/A	#N/A	NM_001134375	-10479
chr10	32458064	32459064	1001	*	6.35193e-05	14	chr10_32458064_32459064	0		0		0		0		0		0		0		0		1	112563	0		1	120936	1	85817	Distal Intergenic	10	32297938	32345371	47434	2	KIF5B	#N/A	#N/A	#N/A	S100A9(747)	#N/A	#N/A	#N/A	#N/A	NM_004521	-112693
chr10	12076804	12077804	1001	*	6.34835e-05	14	chr10_12076804_12077804	0		0		0		0		0		0		0		0		0		0		1	30339	0		5' UTR	10	11962021	12084840	122820	2	UPF2	#N/A	#N/A	#N/A	#N/A	#N/A	#N/A	#N/A	#N/A	NM_015542	7036
chr10	97309728	97310728	1001	*	6.34476e-05	14	chr10_97309728_97310728	0		0		0		0		0		0		0		0		0		1	135866	0		1	18144;34397;38399;85827;113365	Intron (NM_001290294/SORBS1, intron 1 of 31)	10	97071530	97321177	249648	2	SORBS1	TFE3(969)	#N/A	#N/A	S100A8(754)	#N/A	#N/A	#N/A	#N/A	NM_001290294	10449
chr10	97250359	97251359	1001	*	6.34118e-05	14	chr10_97250359_97251359	0		0		0		0		0		0		0		0		1	132781	0		1	8765	0		5' UTR	10	97071530	97200937	129408	2	SORBS1	TFE3(969)	#N/A	#N/A	S100A8(754)	#N/A	#N/A	#N/A	#N/A	NM_006434	-49422
chr10	30692153	30693153	1001	*	6.3376e-05	14	chr10_30692153_30693153	0		0		0		1	64272	0		1	10069;64717	0		0		0		0		0		0		Distal Intergenic	10	30722950	30750762	27813	1	MAP3K8	#N/A	#N/A	#N/A	#N/A	#N/A	#N/A	#N/A	#N/A	NM_001244134	-29797
chr10	118501617	118502617	1001	*	6.33403e-05	14	chr10_118501617_118502617	0		0		1	58043	0		1	114804	0		0		0		1	134133	0		0		0		Promoter (<=1kb)	10	118430703	118502085	71383	2	HSPA12A	#N/A	#N/A	#N/A	#N/A	#N/A	#N/A	#N/A	#N/A	NM_025015	0
chr10	34926080	34927080	1001	*	6.33046e-05	14	chr10_34926080_34927080	1	124194	0		0		0		1	115528;149234	0		1	133466	0		0		0		0		0		Intron (NM_001184785/PARD3, intron 2 of 24)	10	34398488	35104253	705766	2	PARD3	#N/A	#N/A	#N/A	#N/A	#N/A	#N/A	#N/A	#N/A	NM_001184785	177173
chr10	93828231	93829231	1001	*	6.3269e-05	14	chr10_93828231_93829231	0		0		0		0		0		0		0		0		0		0		0		0		Intron (NM_001178137/CPEB3, intron 9 of 9)	10	93683736	93790080	106345	1	BTAF1	#N/A	#N/A	#N/A	#N/A	#N/A	#N/A	#N/A	#N/A	NM_003972	144495
chr10	29672730	29673730	1001	*	6.32334e-05	14	chr10_29672730_29673730	0		0		0		0		0		0		0		0		1	128014	0		0		0		Distal Intergenic	10	29698463	29711301	12839	1	SVIL-AS1	RELA+TFEB(154)	RELA(863)	#N/A	#N/A	#N/A	#N/A	#N/A	#N/A	NR_003930	-24733
chr10	119240597	119241597	1001	*	6.31978e-05	14	chr10_119240597_119241597	1	57654	1	37638	0		0		1	133983	0		0		0		0		0		1	58665	0		Distal Intergenic	10	119301956	119309057	7102	1	EMX2	#N/A	#N/A	#N/A	#N/A	#N/A	#N/A	#N/A	#N/A	NM_001165924	-60359
chr10	13951922	13952922	1001	*	6.31623e-05	14	chr10_13951922_13952922	0		0		0		0		0		0		0		1	65931;98965	1	76458	0		1	136956	0		Intron (NM_018027/FRMD4A, intron 2 of 24)	10	14116283	14129878	13596	1	LOC101928453	#N/A	#N/A	#N/A	#N/A	#N/A	#N/A	#N/A	#N/A	NR_120638	-163361
chr10	120600512	120601512	1001	*	6.31268e-05	14	chr10_120600512_120601512	0		0		0		0		0		0		0		0		0		0		0		1	105717	Distal Intergenic	10	120440494	120514758	74265	2	CACUL1	#N/A	#N/A	#N/A	#N/A	#N/A	#N/A	#N/A	#N/A	NM_153810	-85754
chr10	118957902	118958902	1001	*	6.30914e-05	14	chr10_118957902_118958902	0		0		0		1	44589;88022	0		1	124479	0		0		0		0		1	3309	1	27830	Promoter (<=1kb)	10	118957000	118969810	12811	1	KCNK18	#N/A	#N/A	#N/A	#N/A	#N/A	#N/A	#N/A	#N/A	NM_181840	902
chr10	59659858	59660858	1001	*	6.3056e-05	14	chr10_59659858_59660858	0		0		0		1	139795	0		0		0		0		0		0		1	103861	0		Distal Intergenic	10	59951278	60027694	76417	2	IPMK	TFEB(1643)	#N/A	#N/A	#N/A	#N/A	#N/A	#N/A	#N/A	NM_152230	366836
chr10	102430426	102431426	1001	*	6.30206e-05	14	chr10_102430426_102431426	0		0		0		0		0		1	106762	0		0		0		0		0		0		Distal Intergenic	10	102495466	102589698	94233	1	PAX2	#N/A	#N/A	#N/A	#N/A	#N/A	#N/A	#N/A	#N/A	NM_001304569	-64040
chr10	78845827	78846827	1001	*	6.29853e-05	14	chr10_78845827_78846827	0		0		0		1	106048	0		0		0		0		1	21147	0		0		0		Exon (NM_001014797/KCNMA1, exon 11 of 29)	10	78900589	78909858	9270	1	KCNMA1-AS2	#N/A	#N/A	#N/A	#N/A	#N/A	#N/A	#N/A	#N/A	NR_120654	-53762
chr10	29191334	29192334	1001	*	6.295e-05	14	chr10_29191334_29192334	0		0		0		0		0		1	60153	0		0		0		0		0		0		Distal Intergenic	10	29135337	29170826	35490	1	C10orf126	#N/A	#N/A	#N/A	#N/A	#N/A	#N/A	#N/A	#N/A	NM_001278522	55997
chr10	93443397	93444397	1001	*	6.29147e-05	14	chr10_93443397_93444397	1	7225	1	6678;86297	0		0		1	113614	0		1	148983	1	101570	0		0		0		0		Distal Intergenic	10	93388197	93392858	4662	2	PPP1R3C	#N/A	#N/A	#N/A	#N/A	#N/A	#N/A	#N/A	#N/A	NM_005398	-50539
chrX	106915876	106916876	1001	*	3.75276e-09	48	chrX_106915876_106916876	0		1	57967;77636	0		0		0		0		0		0		1	37977	0		0		0		Distal Intergenic	23	106956452	106959711	3260	2	TSC22D3	TFEB(1643)	#N/A	#N/A	#N/A	#N/A	#N/A	#N/A	#N/A	NM_001015881	42835
chr10	15068802	15069802	1001	*	6.28444e-05	14	chr10_15068802_15069802	0		0		0		0		0		0		0		0		0		0		0		0		Distal Intergenic	10	15085895	15115851	29957	1	OLAH	RELA(671)	RELA(863)	#N/A	#N/A	#N/A	#N/A	#N/A	#N/A	NM_001039702	-16093
chr10	28675068	28676068	1001	*	6.28092e-05	14	chr10_28675068_28676068	1	123916	0		0		0		0		0		0		0		0		0		0		0		Distal Intergenic	10	28578187	28578279	93	2	MIR8086	#N/A	#N/A	#N/A	#N/A	#N/A	#N/A	#N/A	#N/A	NR_107053	-96789
chr10	93387286	93388286	1001	*	6.27741e-05	14	chr10_93387286_93388286	0		0		0		0		0		0		0		0		1	43823	0		1	83778	0		3' UTR	10	93388197	93392858	4662	2	PPP1R3C	#N/A	#N/A	#N/A	#N/A	#N/A	#N/A	#N/A	#N/A	NM_005398	4572
chr10	82347928	82348928	1001	*	6.27391e-05	14	chr10_82347928_82348928	0		0		0		0		0		0		1	119955	0		1	121187	0		0		0		Exon (NM_207372/SH2D4B, exon 4 of 7)	10	82300575	82406316	105742	1	SH2D4B	#N/A	#N/A	#N/A	#N/A	#N/A	#N/A	#N/A	#N/A	NM_001145719	47353
chr10	126535184	126536184	1001	*	6.27041e-05	14	chr10_126535184_126536184	0		0		0		0		0		0		0		0		1	72323;151631	0		1	24429	0		Distal Intergenic	10	126490354	126525239	34886	1	FAM175B	#N/A	#N/A	#N/A	#N/A	#N/A	#N/A	#N/A	#N/A	NM_032182	44830
chr10	33653851	33654851	1001	*	6.26691e-05	14	chr10_33653851_33654851	0		0		0		0		1	62004	0		0		0		0		0		0		0		Distal Intergenic	10	33486547	33623833	137287	2	NRP1	#N/A	#N/A	#N/A	#N/A	#N/A	#N/A	#N/A	#N/A	NM_001024629	-30018
chr10	126564007	126565007	1001	*	6.26342e-05	14	chr10_126564007_126565007	0		0		0		0		0		0		0		0		0		0		0		0		Distal Intergenic	10	126630692	126676005	45314	1	ZRANB1	#N/A	#N/A	#N/A	#N/A	#N/A	#N/A	#N/A	#N/A	NM_017580	-65685
chr10	5854427	5855427	1001	*	6.25993e-05	14	chr10_5854427_5855427	1	18251	1	19659	0		1	30714;33996;134322	1	106444;139008	1	6402	1	66090	0		1	87366	1	83196	0		0		Promoter (<=1kb)	10	5807186	5855512	48327	2	GDI2	#N/A	#N/A	#N/A	#N/A	#N/A	#N/A	#N/A	#N/A	NM_001115156	85
chr10	94301926	94302926	1001	*	6.25644e-05	14	chr10_94301926_94302926	0		0		0		0		0		0		0		0		1	88642	1	99548	0		0		Intron (NM_004969/IDE, intron 1 of 24)	10	94211441	94333852	122412	2	IDE	#N/A	#N/A	#N/A	#N/A	#N/A	#N/A	#N/A	#N/A	NM_004969	30926
chr10	34292205	34293205	1001	*	6.25296e-05	14	chr10_34292205_34293205	0		0		0		0		0		0		1	147349	0		1	15341	1	12276	1	62127	0		Distal Intergenic	10	34048641	34061608	12968	2	LINC00838	#N/A	#N/A	#N/A	#N/A	#N/A	#N/A	#N/A	#N/A	NR_038932	-230597
chr10	120488868	120489868	1001	*	6.24948e-05	14	chr10_120488868_120489868	0		0		0		0		0		0		1	108514	0		0		0		1	20218	0		Exon (NM_153810/CACUL1, exon 2 of 9)	10	120440494	120514758	74265	2	CACUL1	#N/A	#N/A	#N/A	#N/A	#N/A	#N/A	#N/A	#N/A	NM_153810	24890
chr11	91502680	91503680	1001	*	6.71189e-05	14	chr11_91502680_91503680	0		0		0		0		0		0		0		0		1	4840;72297	0		0		0		Distal Intergenic	11	92085262	92629635	544374	1	FAT3	#N/A	#N/A	#N/A	#N/A	#N/A	#N/A	#N/A	#N/A	NM_001008781	-581582
chr11	132356629	132357629	1001	*	6.70755e-05	14	chr11_132356629_132357629	1	11228;73985	1	32575;54614;149137	1	26946	0		0		0		0		0		0		0		0		0		Intron (NM_002545/OPCML, intron 3 of 6)	11	132154196	132158353	4158	1	NTM-IT	#N/A	#N/A	#N/A	#N/A	#N/A	#N/A	#N/A	#N/A	NR_046820	202433
chr11	34621992	34622992	1001	*	6.70321e-05	14	chr11_34621992_34622992	0		0		0		0		0		0		0		1	87217;107950	0		0		0		1	88011	Distal Intergenic	11	34642588	34684834	42247	1	EHF	#N/A	#N/A	#N/A	#N/A	#N/A	#N/A	#N/A	#N/A	NM_001206615	-19596
chr11	132750862	132751862	1001	*	6.69888e-05	14	chr11_132750862_132751862	0		1	80390	0		0		1	36463	0		0		1	939	0		0		0		0		Intron (NM_002545/OPCML, intron 1 of 6)	11	132284875	132813037	528163	2	OPCML	#N/A	#N/A	#N/A	#N/A	#N/A	#N/A	#N/A	#N/A	NM_002545	61175
chr11	93904216	93905216	1001	*	6.69456e-05	14	chr11_93904216_93905216	1	24198	1	20660	0		0		1	117468;132066	0		0		0		0		0		0		0		Intron (NM_015368/PANX1, intron 2 of 4)	11	93862094	93915137	53044	1	PANX1	#N/A	#N/A	#N/A	#N/A	#N/A	#N/A	#N/A	#N/A	NM_015368	42122
chr11	94337158	94338158	1001	*	6.69024e-05	14	chr11_94337158_94338158	1	127418	0		0		0		0		0		1	105097;120163	0		0		0		0		0		Exon (NM_152431/PIWIL4, exon 13 of 20)	11	94300474	94354587	54114	1	PIWIL4	#N/A	#N/A	#N/A	S100A8+S100A9(108)	#N/A	#N/A	#N/A	#N/A	NM_152431	36684
chr11	1673672	1674672	1001	*	6.68593e-05	14	chr11_1673672_1674672	0		0		0		0		0		0		1	125872	1	16562	0		0		0		0		Distal Intergenic	11	1686829	1689086	2258	1	FAM99A	TFEB(1643)	#N/A	#N/A	#N/A	#N/A	#N/A	#N/A	#N/A	NR_026643	-12157
chr11	91576803	91577803	1001	*	6.68162e-05	14	chr11_91576803_91577803	0		0		0		0		0		1	61396	0		0		1	38024;97735;112560	0		0		1	30510	Distal Intergenic	11	92085262	92629635	544374	1	FAT3	#N/A	#N/A	#N/A	#N/A	#N/A	#N/A	#N/A	#N/A	NM_001008781	-507459
chr11	94318842	94319842	1001	*	6.67732e-05	14	chr11_94318842_94319842	1	45510	1	15760	0		0		0		0		0		0		0		0		0		0		Intron (NM_152431/PIWIL4, intron 6 of 19)	11	94300474	94354587	54114	1	PIWIL4	#N/A	#N/A	#N/A	S100A8+S100A9(108)	#N/A	#N/A	#N/A	#N/A	NM_152431	18368
chr11	95712133	95713133	1001	*	6.67302e-05	14	chr11_95712133_95713133	0		0		0		0		0		0		0		1	52696	0		0		0		0		Exon (NM_032427/MAML2, exon 5 of 5)	11	95566044	95657371	91328	2	MTMR2	TFEB(1643)	#N/A	#N/A	#N/A	#N/A	#N/A	#N/A	#N/A	NM_201281	-54762
chr11	393688	394688	1001	*	6.66873e-05	14	chr11_393688_394688	0		0		0		1	139823	1	6516;76722;77999	0		1	112987	0		1	115202	1	135884	0		0		Promoter (<=1kb)	11	394183	404908	10726	1	PKP3	#N/A	#N/A	#N/A	#N/A	#N/A	#N/A	#N/A	#N/A	NM_007183	0
chr11	124565025	124566025	1001	*	6.66444e-05	14	chr11_124565025_124566025	0		0		0		0		0		0		0		1	114567	0		0		0		0		Distal Intergenic	11	124505685	124546199	40515	2	SIAE	#N/A	#N/A	RELA(823)	RELA(746)	#N/A	#N/A	#N/A	#N/A	NM_001199922	-18826
chr11	61559058	61560058	1001	*	6.66016e-05	14	chr11_61559058_61560058	1	56813	1	45043	0		1	107107	0		1	36288	0		1	11480;24324	0		0		1	128734	1	22641	Promoter (<=1kb)	11	61559967	61560033	67	2	MIR611	#N/A	#N/A	#N/A	#N/A	#N/A	#N/A	#N/A	#N/A	NR_030342	0
chr11	224154	225154	1001	*	6.65589e-05	14	chr11_224154_225154	0		0		0		0		0		0		0		0		0		0		1	52121	1	58524	Exon (NM_001017524/SIRT3, exon 5 of 7)	11	215030	236362	21333	2	SIRT3	#N/A	#N/A	#N/A	#N/A	#N/A	#N/A	#N/A	#N/A	NM_001017524	11208
chr11	125370543	125371543	1001	*	6.65162e-05	14	chr11_125370543_125371543	1	72220;119367	1	91012;143093	0		0		0		0		0		0		0		0		0		0		Distal Intergenic	11	125358096	125366206	8111	2	FEZ1	#N/A	#N/A	#N/A	#N/A	#N/A	#N/A	#N/A	#N/A	NM_022549	-4337
chr11	94807625	94808625	1001	*	6.64735e-05	14	chr11_94807625_94808625	0		0		0		0		0		1	64758	0		0		0		0		0		1	144221	Distal Intergenic	11	94800041	94804387	4347	1	SRSF8	TFEB(1643)	#N/A	#N/A	#N/A	#N/A	#N/A	#N/A	#N/A	NR_103726	7584
chrX	10311365	10312365	1001	*	8.20341e-07	21	chrX_10311365_10312365	1	15698	1	34856	0		0		0		0		0		0		0		1	23732	0		0		Distal Intergenic	23	10124985	10205699	80715	1	CLCN4	TFEB(1643)	#N/A	#N/A	#N/A	#N/A	#N/A	#N/A	#N/A	NM_001830	186380
chr11	36564282	36565282	1001	*	6.63884e-05	14	chr11_36564282_36565282	1	55759	1	89514	0		0		1	40109	0		0		0		1	85114	0		1	76092;123213	1	22648;107796	Distal Intergenic	11	36589563	36601310	11748	1	RAG1	#N/A	#N/A	#N/A	#N/A	#N/A	#N/A	#N/A	#N/A	NM_000448	-24281
chr11	123348724	123349724	1001	*	6.6346e-05	14	chr11_123348724_123349724	0		0		0		0		0		0		1	101989	0		0		0		0		0		Distal Intergenic	11	123396344	123498479	102136	1	GRAMD1B	#N/A	#N/A	ZBTB5(1036)	#N/A	#N/A	#N/A	#N/A	#N/A	NM_001286563	-46620
chr11	856800	857800	1001	*	6.63035e-05	14	chr11_856800_857800	1	18197;18226	1	19680;19731;86251;86398	0		0		1	70486	1	135966	0		0		1	40479	0		0		0		Intron (NM_001025238/TSPAN4, intron 2 of 7)	11	844446	867116	22671	1	TSPAN4	#N/A	#N/A	#N/A	#N/A	#N/A	#N/A	#N/A	#N/A	NM_001025237	12354
chr11	93800191	93801191	1001	*	6.62612e-05	14	chr11_93800191_93801191	0		0		0		1	8411	1	106417	1	3514	0		0		0		0		0		0		Exon (NM_001098672/HEPHL1, exon 5 of 20)	11	93754378	93847374	92997	1	HEPHL1	#N/A	#N/A	#N/A	#N/A	#N/A	#N/A	#N/A	#N/A	NM_001098672	45813
chr11	94231846	94232846	1001	*	6.62189e-05	14	chr11_94231846_94232846	0		0		0		0		0		0		0		0		0		0		1	92011;135667;147989	0		3' UTR	11	94227153	94232744	5592	1	ANKRD49	#N/A	#N/A	RELA(823)	RELA(746)	#N/A	#N/A	#N/A	#N/A	NM_017704	4693
chr11	63618044	63619044	1001	*	6.61766e-05	14	chr11_63618044_63619044	0		0		0		0		0		0		0		0		0		0		0		1	150648	Intron (NM_001039469/MARK2, intron 1 of 18)	11	63606400	63678492	72093	1	MARK2	#N/A	#N/A	#N/A	#N/A	#N/A	#N/A	#N/A	#N/A	NM_004954	11644
chr11	63103541	63104541	1001	*	6.61344e-05	14	chr11_63103541_63104541	0		0		0		0		0		1	8648	0		0		1	97812	0		0		0		Distal Intergenic	11	63137261	63177712	40452	1	SLC22A9	#N/A	#N/A	#N/A	#N/A	#N/A	#N/A	#N/A	#N/A	NM_080866	-32720
chr11	94314176	94315176	1001	*	6.60922e-05	14	chr11_94314176_94315176	0		0		0		0		0		0		0		0		0		0		0		1	76084	Intron (NM_152431/PIWIL4, intron 4 of 19)	11	94300474	94354587	54114	1	PIWIL4	#N/A	#N/A	#N/A	S100A8+S100A9(108)	#N/A	#N/A	#N/A	#N/A	NM_152431	13702
chr11	62432327	62433327	1001	*	6.60501e-05	14	chr11_62432327_62433327	0		0		0		1	95868	1	72576;95043	1	23274	1	42110;72897;105087;125218	0		0		0		0		1	29912	Promoter (<=1kb)	11	62430289	62432688	2400	2	C11orf98	#N/A	#N/A	#N/A	#N/A	#N/A	#N/A	#N/A	#N/A	NM_001286086	0
chr11	3845621	3846621	1001	*	6.60081e-05	14	chr11_3845621_3846621	0		0		0		1	123415	0		0		0		0		0		0		0		1	111120;120817	3' UTR	11	3848208	3862213	14006	2	RHOG	#N/A	GLIS2(1131)	#N/A	#N/A	#N/A	#N/A	#N/A	#N/A	NM_001665	15592
chr11	128777850	128778850	1001	*	6.59661e-05	14	chr11_128777850_128778850	0		0		0		0		0		0		0		0		0		0		0		0		Promoter (1-2kb)	11	128769460	128776126	6667	2	C11orf45	#N/A	#N/A	#N/A	#N/A	#N/A	#N/A	#N/A	#N/A	NR_045767	-1724
chr11	35236337	35237337	1001	*	6.59242e-05	14	chr11_35236337_35237337	0		0		0		1	47917	1	4687	0		0		0		0		0		0		0		Exon (NM_001202557/CD44, exon 6 of 9)	11	35160417	35253949	93533	1	CD44	TFEB(1643)	#N/A	#N/A	#N/A	#N/A	#N/A	#N/A	#N/A	NM_001202556	75920
chr11	128754548	128755548	1001	*	6.58823e-05	14	chr11_128754548_128755548	0		1	69780	0		0		1	93593	0		0		0		0		0		1	83340	0		Distal Intergenic	11	128761313	128787951	26639	1	KCNJ5	#N/A	#N/A	#N/A	#N/A	#N/A	#N/A	#N/A	#N/A	NM_000890	-5765
chr11	130644257	130645257	1001	*	6.58405e-05	14	chr11_130644257_130645257	0		1	103731	0		0		0		0		0		1	61248	1	1642	0		0		0		Distal Intergenic	11	130714088	130732005	17918	2	LOC100507431	#N/A	#N/A	#N/A	#N/A	#N/A	#N/A	#N/A	#N/A	NR_125383	86748
chr11	70108859	70109859	1001	*	6.57987e-05	14	chr11_70108859_70109859	1	146202	1	37635;149048	0		0		0		0		0		0		0		0		0		1	52580	Distal Intergenic	11	70116806	70224598	107793	1	PPFIA1	#N/A	#N/A	#N/A	#N/A	#N/A	#N/A	#N/A	#N/A	NM_177423	-6947
chr11	3687083	3688083	1001	*	6.5757e-05	14	chr11_3687083_3688083	0		0		0		0		1	33037;128689	1	122854	1	92123;132946;144487	0		1	115227	0		0		0		3' UTR	11	3686817	3692614	5798	2	CHRNA10	RELA(671)	RELA(863)	#N/A	#N/A	#N/A	#N/A	#N/A	#N/A	NM_001303034	4531
chr11	67100524	67101524	1001	*	6.57153e-05	14	chr11_67100524_67101524	0		0		0		0		0		0		0		0		0		0		1	53871	0		Intron (NR_024469/LOC100130987, intron 2 of 3)	11	67085310	67159158	73849	1	LOC100130987	#N/A	#N/A	#N/A	#N/A	#N/A	#N/A	#N/A	#N/A	NR_024469	15214
chr11	68380126	68381126	1001	*	6.56737e-05	14	chr11_68380126_68381126	0		0		0		1	141447	1	116184	0		0		0		0		0		0		0		3' UTR	11	68451983	68458643	6661	1	GAL	#N/A	#N/A	#N/A	#N/A	#N/A	#N/A	#N/A	#N/A	NM_015973	-70857
chr11	94776163	94777163	1001	*	6.56321e-05	14	chr11_94776163_94777163	0		0		1	130268;135611	0		0		0		0		1	9900	0		0		0		0		Distal Intergenic	11	94758422	94760760	2339	1	KDM4E	TFEB(1643)	#N/A	ZBTB5(1036)	S100A9(747)	#N/A	#N/A	#N/A	#N/A	NM_001161630	17741
chr11	66737370	66738370	1001	*	6.55906e-05	14	chr11_66737370_66738370	0		1	85438	0		0		0		0		1	17383	0		1	97792	0		0		1	30511	Distal Intergenic	11	66742754	66744479	1726	1	C11orf86	#N/A	#N/A	ZBTB5(1036)	#N/A	#N/A	#N/A	#N/A	#N/A	NM_001136485	-4384
chr11	22085539	22086539	1001	*	6.55491e-05	14	chr11_22085539_22086539	0		0		0		0		0		0		0		0		0		0		0		0		Distal Intergenic	11	22214722	22304913	90192	1	ANO5	#N/A	#N/A	#N/A	#N/A	#N/A	#N/A	#N/A	#N/A	NM_001142649	-128183
chr11	102400906	102401906	1001	*	6.55077e-05	14	chr11_102400906_102401906	0		0		0		0		0		0		1	136711	0		0		0		1	92006	0		Promoter (<=1kb)	11	102391239	102401478	10240	2	MMP7	RELA+TFE3(167)	RELA(863)	ZBTB5(1036)	S100A9(747)	#N/A	#N/A	#N/A	#N/A	NM_002423	0
chr11	82400013	82401013	1001	*	6.54664e-05	14	chr11_82400013_82401013	0		0		0		0		0		1	150902	0		0		1	21101	0		1	59086	0		Distal Intergenic	11	82443046	82444906	1861	2	FAM181B	#N/A	#N/A	ZBTB5(1036)	#N/A	#N/A	#N/A	#N/A	#N/A	NM_175885	43893
chr11	81618446	81619446	1001	*	6.54251e-05	14	chr11_81618446_81619446	0		0		0		0		1	87609;125536	0		0		0		1	60976;112551	0		0		1	38896	Intron (NR_120571/LOC101928989, intron 6 of 7)	11	81601783	81601878	96	2	MIR4300	#N/A	#N/A	#N/A	#N/A	#N/A	#N/A	#N/A	#N/A	NR_036186	-16568
chr11	97939936	97940936	1001	*	6.53838e-05	14	chr11_97939936_97940936	0		0		0		0		1	33783	0		1	24261;133530	0		0		0		0		0		Distal Intergenic	11	98891706	100180433	1288728	1	CNTN5	#N/A	#N/A	#N/A	#N/A	#N/A	#N/A	#N/A	#N/A	NM_001243271	-950770
chr11	81372708	81373708	1001	*	6.53426e-05	14	chr11_81372708_81373708	0		0		0		0		0		0		0		1	48608	0		0		1	76107	0		Distal Intergenic	11	81601783	81601878	96	2	MIR4300	#N/A	#N/A	#N/A	#N/A	#N/A	#N/A	#N/A	#N/A	NR_036186	228170
chr11	97808272	97809272	1001	*	6.53015e-05	14	chr11_97808272_97809272	0		1	104998	0		0		0		0		0		0		0		0		0		0		Distal Intergenic	11	98891706	100180433	1288728	1	CNTN5	#N/A	#N/A	#N/A	#N/A	#N/A	#N/A	#N/A	#N/A	NM_001243271	-1082434
chr11	80885668	80886668	1001	*	6.52604e-05	14	chr11_80885668_80886668	0		0		0		1	63355	0		0		0		0		0		0		0		0		Distal Intergenic	11	80462244	80473846	11603	2	LOC101928944	#N/A	#N/A	#N/A	#N/A	#N/A	#N/A	#N/A	#N/A	NR_120570	-411822
chr11	86695436	86696436	1001	*	6.52193e-05	14	chr11_86695436_86696436	0		0		0		0		0		0		1	101750	1	57084;69013;92606	1	76607	0		0		0		Intron (NR_038905/LOC100506368, intron 2 of 2)	11	86666663	86711989	45327	1	LOC100506368	#N/A	#N/A	#N/A	#N/A	#N/A	#N/A	#N/A	#N/A	NR_038905	28773
chrX	100352647	100353647	1001	*	3.16881e-268	938	chrX_100352647_100353647	1	21363	1	52902	0		1	57855	1	48798;144255	0		1	35382	1	39455	0		0		0		0		Promoter (1-2kb)	23	100354798	100417978	63181	1	CENPI	TFEB(1643)	#N/A	#N/A	#N/A	#N/A	#N/A	#N/A	#N/A	NM_006733	-1151
chr11	80521966	80522966	1001	*	6.51374e-05	14	chr11_80521966_80522966	0		0		0		0		0		0		0		0		0		0		0		1	81083	Distal Intergenic	11	80462244	80473846	11603	2	LOC101928944	#N/A	#N/A	#N/A	#N/A	#N/A	#N/A	#N/A	#N/A	NR_120570	-48120
chr11	105515190	105516190	1001	*	6.50965e-05	14	chr11_105515190_105516190	0		0		0		0		0		0		0		0		0		0		0		0		Intron (NM_001077244/GRIA4, intron 3 of 10)	11	105481411	105852819	371409	1	GRIA4	#N/A	#N/A	#N/A	#N/A	#N/A	#N/A	#N/A	#N/A	NR_046356	33779
chr11	105720945	105721945	1001	*	6.50557e-05	14	chr11_105720945_105721945	0		0		0		0		0		0		0		0		0		0		0		0		Intron (NM_001077244/GRIA4, intron 4 of 10)	11	105878629	105892954	14326	2	MSANTD4	#N/A	#N/A	#N/A	#N/A	#N/A	#N/A	#N/A	#N/A	NM_032424	171009
chr11	105866131	105867131	1001	*	6.50149e-05	14	chr11_105866131_105867131	1	107411	0		0		0		0		0		1	138	0		0		0		1	1415;85912	0		Distal Intergenic	11	105878629	105892954	14326	2	MSANTD4	#N/A	#N/A	#N/A	#N/A	#N/A	#N/A	#N/A	#N/A	NM_032424	25823
chr11	82441532	82442532	1001	*	6.49741e-05	14	chr11_82441532_82442532	0		0		0		0		0		0		0		0		0		0		1	151751	1	120252	Promoter (2-3kb)	11	82443046	82444906	1861	2	FAM181B	#N/A	#N/A	ZBTB5(1036)	#N/A	#N/A	#N/A	#N/A	#N/A	NM_175885	2374
chr11	106191865	106192865	1001	*	6.49335e-05	14	chr11_106191865_106192865	0		1	128317	0		0		0		0		0		1	11878;22898	1	60972	0		0		0		Distal Intergenic	11	106122134	106135632	13499	1	LOC101928535	#N/A	#N/A	#N/A	#N/A	#N/A	#N/A	#N/A	#N/A	NR_120551	69731
chr11	20384754	20385754	1001	*	6.48928e-05	14	chr11_20384754_20385754	0		0		0		1	110729	0		1	94289;138186	1	62892;118394	0		1	15377	1	12599	0		0		Promoter (<=1kb)	11	20385231	20405329	20099	1	HTATIP2	#N/A	#N/A	#N/A	#N/A	#N/A	#N/A	#N/A	#N/A	NM_006410	0
chr11	80488999	80489999	1001	*	6.48522e-05	14	chr11_80488999_80489999	0		0		0		0		0		0		0		0		1	144072	0		0		1	58806	Distal Intergenic	11	80462244	80473846	11603	2	LOC101928944	#N/A	#N/A	#N/A	#N/A	#N/A	#N/A	#N/A	#N/A	NR_120570	-15153
chr11	80345911	80346911	1001	*	6.48117e-05	14	chr11_80345911_80346911	1	44282	1	139301	0		0		0		0		0		1	101554;133886	0		0		0		0		Distal Intergenic	11	80462244	80473846	11603	2	LOC101928944	#N/A	#N/A	#N/A	#N/A	#N/A	#N/A	#N/A	#N/A	NR_120570	126935
chr11	88092363	88093363	1001	*	6.47712e-05	14	chr11_88092363_88093363	0		0		0		0		0		0		0		0		0		0		0		0		Distal Intergenic	11	88053981	88070941	16961	2	CTSC	RELA(671)	RELA(863)	#N/A	#N/A	#N/A	#N/A	#N/A	#N/A	NM_148170	-21422
chr11	80096140	80097140	1001	*	6.47308e-05	14	chr11_80096140_80097140	1	78505;110277	0		0		0		0		1	139918	0		0		1	21172;89631	0		0		0		Distal Intergenic	11	80462244	80473846	11603	2	LOC101928944	#N/A	#N/A	#N/A	#N/A	#N/A	#N/A	#N/A	#N/A	NR_120570	376706
chr11	79921133	79922133	1001	*	6.46904e-05	14	chr11_79921133_79922133	1	132160	1	47268;125128	0		0		0		0		0		0		0		0		0		1	37923	Distal Intergenic	11	80462244	80473846	11603	2	LOC101928944	#N/A	#N/A	#N/A	#N/A	#N/A	#N/A	#N/A	#N/A	NR_120570	551713
chr11	79878988	79879988	1001	*	6.46501e-05	14	chr11_79878988_79879988	1	76907	0		0		1	39057	0		1	89827	0		0		0		0		0		0		Distal Intergenic	11	80462244	80473846	11603	2	LOC101928944	#N/A	#N/A	#N/A	#N/A	#N/A	#N/A	#N/A	#N/A	NR_120570	593858
chr11	108602970	108603970	1001	*	6.46098e-05	14	chr11_108602970_108603970	0		0		0		0		0		0		0		0		1	54408	0		1	101470	0		Intron (NM_004398/DDX10, intron 13 of 17)	11	108535752	108811657	275906	1	DDX10	#N/A	#N/A	ZBTB5(1036)	#N/A	#N/A	#N/A	#N/A	#N/A	NM_004398	67218
chr11	109293481	109294481	1001	*	6.45696e-05	14	chr11_109293481_109294481	0		0		0		1	110744;140604	0		0		1	79193	0		0		0		1	42352	0		Promoter (<=1kb)	11	109292846	109299893	7048	1	C11orf87	#N/A	#N/A	#N/A	#N/A	#N/A	#N/A	#N/A	#N/A	NM_207645	635
chr11	6121231	6122231	1001	*	6.45294e-05	14	chr11_6121231_6122231	0		0		1	75543	0		0		0		0		0		0		0		0		0		Distal Intergenic	11	6128914	6130065	1152	1	OR56B4	#N/A	#N/A	#N/A	#N/A	#N/A	#N/A	RELA(129)	RELA+IL-1(92)	NM_001005181	-6683
chr11	79004377	79005377	1001	*	6.44893e-05	14	chr11_79004377_79005377	0		0		0		0		0		0		0		0		0		0		0		0		Intron (NM_001098816/TENM4, intron 2 of 33)	11	79113066	79113153	88	2	MIR708	#N/A	#N/A	#N/A	#N/A	#N/A	#N/A	#N/A	#N/A	NR_030598	107776
chr11	110150628	110151628	1001	*	6.44492e-05	14	chr11_110150628_110151628	0		0		0		0		0		0		0		0		0		0		0		0		Intron (NM_001260493/RDX, intron 1 of 15)	11	110045605	110167437	121833	2	RDX	#N/A	#N/A	#N/A	#N/A	#N/A	#N/A	#N/A	#N/A	NM_001260493	15809
chr11	98814612	98815612	1001	*	6.44091e-05	14	chr11_98814612_98815612	0		0		0		0		0		0		0		0		0		0		1	36943;89806	1	79261	Distal Intergenic	11	98891706	100180433	1288728	1	CNTN5	#N/A	#N/A	#N/A	#N/A	#N/A	#N/A	#N/A	#N/A	NM_001243271	-76094
chr11	99524637	99525637	1001	*	6.43692e-05	14	chr11_99524637_99525637	0		0		0		0		0		0		0		0		0		0		0		0		Intron (NM_001243271/CNTN5, intron 3 of 20)	11	99426876	100229616	802741	1	CNTN5	#N/A	#N/A	#N/A	#N/A	#N/A	#N/A	#N/A	#N/A	NM_175566	97761
chr11	99298682	99299682	1001	*	6.43292e-05	14	chr11_99298682_99299682	0		0		0		0		0		0		0		0		0		0		1	50758;92927;129950;135086	0		Intron (NM_001243271/CNTN5, intron 2 of 20)	11	99426876	100229616	802741	1	CNTN5	#N/A	#N/A	#N/A	#N/A	#N/A	#N/A	#N/A	#N/A	NM_175566	-127194
chr11	86057181	86058181	1001	*	6.42894e-05	14	chr11_86057181_86058181	0		0		0		0		0		0		0		0		0		0		1	148736	0		Downstream (<=300bp)	11	86085778	86134151	48374	1	CCDC81	#N/A	#N/A	#N/A	#N/A	#N/A	#N/A	#N/A	#N/A	NM_001156474	-27597
chr11	46063451	46064451	1001	*	6.42495e-05	14	chr11_46063451_46064451	1	123978	1	78845	0		0		0		0		0		1	26077	1	115432	0		0		0		Intron (NM_001101802/PHF21A, intron 5 of 17)	11	45950870	46142985	192116	2	PHF21A	#N/A	#N/A	#N/A	#N/A	#N/A	#N/A	#N/A	#N/A	NM_001101802	78534
chr11	85992303	85993303	1001	*	6.42097e-05	14	chr11_85992303_85993303	0		0		0		0		0		0		0		0		0		0		1	70548	0		Promoter (2-3kb)	11	85989375	85989440	66	1	MIR6755	#N/A	#N/A	#N/A	#N/A	#N/A	#N/A	#N/A	#N/A	NR_106813	2928
chr11	99964137	99965137	1001	*	6.417e-05	14	chr11_99964137_99965137	0		0		0		0		0		0		0		0		1	14022;76502;139398	0		0		0		Intron (NM_001243271/CNTN5, intron 13 of 20)	11	99426876	100229616	802741	1	CNTN5	#N/A	#N/A	#N/A	#N/A	#N/A	#N/A	#N/A	#N/A	NM_175566	537261
chr11	85755235	85756235	1001	*	6.41303e-05	14	chr11_85755235_85756235	0		0		0		0		0		0		0		0		1	65423	0		0		0		Intron (NM_001008660/PICALM, intron 1 of 19)	11	85668214	85780139	111926	2	PICALM	#N/A	#N/A	#N/A	#N/A	#N/A	#N/A	#N/A	#N/A	NM_001008660	23904
chr11	30446823	30447823	1001	*	6.40907e-05	14	chr11_30446823_30447823	0		1	129534	0		0		0		0		1	52014	0		0		0		0		0		Intron (NM_001145399/MPPED2, intron 4 of 6)	11	30344646	30359770	15125	1	ARL14EP	#N/A	#N/A	#N/A	#N/A	#N/A	#N/A	#N/A	#N/A	NM_152316	102177
chr11	99005707	99006707	1001	*	6.40511e-05	14	chr11_99005707_99006707	0		0		0		0		0		0		0		1	149712	0		0		1	60341	0		Intron (NM_001243271/CNTN5, intron 1 of 20)	11	98891706	100229616	1337911	1	CNTN5	#N/A	#N/A	#N/A	#N/A	#N/A	#N/A	#N/A	#N/A	NM_014361	114001
chr11	27624596	27625596	1001	*	6.40116e-05	14	chr11_27624596_27625596	0		0		0		0		0		0		0		1	71678	0		0		1	141190	0		Intron (NR_002832/BDNF-AS, intron 3 of 7)	11	27639173	27656174	17002	2	LINC00678	#N/A	#N/A	#N/A	S100A8(754)	#N/A	#N/A	#N/A	#N/A	NR_102708	30578
chr11	85730454	85731454	1001	*	6.39721e-05	14	chr11_85730454_85731454	0		0		0		0		0		0		0		0		0		0		0		0		Intron (NM_001008660/PICALM, intron 4 of 19)	11	85668214	85780139	111926	2	PICALM	#N/A	#N/A	#N/A	#N/A	#N/A	#N/A	#N/A	#N/A	NM_001008660	48685
chr11	100495437	100496437	1001	*	6.39326e-05	14	chr11_100495437_100496437	0		0		0		1	143683	0		0		0		1	127125	0		0		1	3397	0		Distal Intergenic	11	100558407	100861656	303250	1	ARHGAP42	#N/A	#N/A	#N/A	#N/A	#N/A	#N/A	#N/A	#N/A	NM_152432	-61970
chr11	85646664	85647664	1001	*	6.38932e-05	14	chr11_85646664_85647664	1	91460;124042	0		0		1	66283	0		1	77933;115811	1	145019	0		1	65406	0		0		0		Distal Intergenic	11	85566144	85631063	64920	1	CCDC83	#N/A	#N/A	#N/A	#N/A	#N/A	#N/A	#N/A	#N/A	NM_173556	80520
chr11	97316228	97317228	1001	*	6.38539e-05	14	chr11_97316228_97317228	0		1	128331	0		0		0		0		0		0		0		0		0		0		Distal Intergenic	11	96176446	96240041	63596	2	JRKL-AS1	#N/A	#N/A	#N/A	S100A8(754)	#N/A	#N/A	#N/A	#N/A	NR_047481	-1076187
chr11	27512197	27513197	1001	*	6.38146e-05	14	chr11_27512197_27513197	0		0		0		0		0		0		0		0		0		0		0		0		Distal Intergenic	11	27515965	27528326	12362	2	LIN7C	#N/A	#N/A	#N/A	#N/A	#N/A	#N/A	#N/A	#N/A	NM_018362	15129
chr11	46235753	46236753	1001	*	6.37754e-05	14	chr11_46235753_46236753	0		0		0		0		0		1	101055	0		0		0		0		0		0		Distal Intergenic	11	46193506	46198656	5151	1	LOC101928894	#N/A	GLIS2(1131)	#N/A	#N/A	#N/A	#N/A	#N/A	#N/A	NR_120565	42247
chr11	31141973	31142973	1001	*	6.37362e-05	14	chr11_31141973_31142973	0		0		0		0		0		1	123367	0		0		0		0		0		0		Distal Intergenic	11	30885150	31014233	129084	2	DCDC5	#N/A	#N/A	#N/A	#N/A	#N/A	#N/A	#N/A	#N/A	NM_020869	-127740
chr11	85265497	85266497	1001	*	6.3697e-05	14	chr11_85265497_85266497	0		0		0		0		1	111711	0		0		0		0		0		0		0		Intron (NM_001142699/DLG2, intron 3 of 27)	11	83166056	85338314	2172259	2	DLG2	RELA(671)	RELA(863)	RELA(823)	RELA(746)	#N/A	#N/A	#N/A	#N/A	NM_001142699	71817
chr11	27501663	27502663	1001	*	6.36579e-05	14	chr11_27501663_27502663	0		1	113242	0		0		0		0		0		0		0		0		0		0		Intron (NR_131170/LOC105376671, intron 3 of 3)	11	27387508	27494334	106827	2	LGR4	#N/A	#N/A	#N/A	#N/A	#N/A	#N/A	#N/A	#N/A	NM_018490	-7329
chr11	84229129	84230129	1001	*	6.36189e-05	14	chr11_84229129_84230129	0		0		0		0		0		0		0		0		0		0		0		0		Intron (NM_001300983/DLG2, intron 2 of 22)	11	83166056	84028382	862327	2	DLG2	RELA(671)	RELA(863)	RELA(823)	RELA(746)	#N/A	#N/A	#N/A	#N/A	NM_001206769	-200747
chr11	101225255	101226255	1001	*	6.35798e-05	14	chr11_101225255_101226255	0		0		0		1	13667	1	135340	1	44005	0		0		0		0		1	108725	0		Distal Intergenic	11	101390551	101390636	86	2	MIR3920	#N/A	#N/A	#N/A	#N/A	#N/A	#N/A	#N/A	#N/A	NR_037485	164381
chr11	98280008	98281008	1001	*	6.35409e-05	14	chr11_98280008_98281008	1	143497	1	33670;93179;95255	0		0		0		0		0		0		0		0		1	25349	0		Distal Intergenic	11	98891706	100180433	1288728	1	CNTN5	#N/A	#N/A	#N/A	#N/A	#N/A	#N/A	#N/A	#N/A	NM_001243271	-610698
chr11	83139030	83140030	1001	*	6.3502e-05	14	chr11_83139030_83140030	0		0		0		0		0		0		1	59598	0		0		0		0		1	48150;131487	Distal Intergenic	11	82970135	82997450	27316	2	CCDC90B	#N/A	#N/A	#N/A	#N/A	#N/A	#N/A	#N/A	#N/A	NM_021825	-141580
chr11	101981265	101982265	1001	*	6.34631e-05	14	chr11_101981265_101982265	0		1	62599	0		1	100431;106058;109694;140646;151474	1	9741;38411;74905;104195	0		1	47353	0		0		0		0		0		Promoter (<=1kb)	11	101981192	102104154	122963	1	YAP1	#N/A	#N/A	#N/A	#N/A	#N/A	#N/A	#N/A	#N/A	NM_006106	73
chr11	82586705	82587705	1001	*	6.34243e-05	14	chr11_82586705_82587705	0		0		1	52388;108700	0		0		0		0		0		1	72257	1	36889	1	66378;144671	0		Intron (NM_005040/PRCP, intron 1 of 8)	11	82535409	82611557	76149	2	PRCP	#N/A	#N/A	#N/A	#N/A	#N/A	#N/A	#N/A	#N/A	NM_005040	23852
chr11	102177224	102178224	1001	*	6.33855e-05	14	chr11_102177224_102178224	0		0		0		0		0		0		1	13266	1	104542	0		0		0		0		Distal Intergenic	11	102188181	102210135	21955	1	BIRC3	RELA+TFE3(167)	RELA(863)	RELA(823)	RELA(746)	RELA+IL-1(46)	RELA+IL-1(85)	RELA(129)	RELA+IL-1(92)	NM_001165	-9957
chr11	26353296	26354296	1001	*	6.33468e-05	14	chr11_26353296_26354296	0		0		0		1	128988	1	62001;70190	1	81590	0		0		0		0		0		0		Promoter (<=1kb)	11	26353678	26684836	331159	1	ANO3	RELA+TFE3(167)	RELA(863)	#N/A	#N/A	#N/A	#N/A	#N/A	#N/A	NM_031418	0
chr11	56839272	56840272	1001	*	6.33081e-05	14	chr11_56839272_56840272	0		0		0		0		0		0		0		1	35239	0		0		1	44034	0		Distal Intergenic	11	56805009	56805935	927	1	OR5AK4P	#N/A	#N/A	#N/A	#N/A	#N/A	#N/A	#N/A	#N/A	NR_036445	34263
chr11	12492040	12493040	1001	*	6.32695e-05	14	chr11_12492040_12493040	0		1	133251	0		0		1	99028	0		0		0		0		0		1	24434	0		Intron (NM_018222/PARVA, intron 1 of 12)	11	12399026	12556903	157878	1	PARVA	#N/A	GLIS2(1131)	#N/A	#N/A	#N/A	#N/A	#N/A	#N/A	NM_018222	93014
chr11	76935106	76936106	1001	*	6.32309e-05	14	chr11_76935106_76936106	1	2765	1	3743;65102;76113	0		0		0		1	69465	0		0		0		0		0		0		Intron (NM_182833/GDPD4, intron 15 of 15)	11	76927603	76998463	70861	2	GDPD4	#N/A	#N/A	#N/A	#N/A	#N/A	#N/A	#N/A	#N/A	NM_182833	62357
chr11	117232425	117233425	1001	*	6.31924e-05	14	chr11_117232425_117233425	0		0		0		0		1	128673	0		0		0		0		0		0		0		Exon (NM_001271933/CEP164, exon 5 of 32)	11	117198571	117283982	85412	1	CEP164	#N/A	#N/A	#N/A	#N/A	#N/A	#N/A	#N/A	#N/A	NM_014956	33854
chr11	78943473	78944473	1001	*	6.31539e-05	14	chr11_78943473_78944473	1	127246	1	105032;119229;135550	0		0		0		0		0		0		0		0		0		0		Intron (NM_001098816/TENM4, intron 2 of 33)	11	79113066	79113153	88	2	MIR708	#N/A	#N/A	#N/A	#N/A	#N/A	#N/A	#N/A	#N/A	NR_030598	168680
chr9	99800865	99801865	1001	*	1.42223e-16	83	chr9_99800865_99801865	1	90719	1	36575	1	102876	0		1	112193	0		0		0		0		0		0		0		Promoter (<=1kb)	9	99791959	99801592	9634	2	CTSV	TFE3(969)	#N/A	#N/A	#N/A	#N/A	#N/A	#N/A	#N/A	NM_001333	0
chr11	89184458	89185458	1001	*	6.30771e-05	14	chr11_89184458_89185458	0		1	117745	0		0		0		0		0		0		0		0		0		0		5' UTR	11	89057522	89223909	166388	2	NOX4	#N/A	#N/A	#N/A	#N/A	#N/A	#N/A	#N/A	#N/A	NM_001291929	38451
chr11	96665877	96666877	1001	*	6.30387e-05	14	chr11_96665877_96666877	0		0		0		0		0		0		0		0		0		0		1	51653	0		Distal Intergenic	11	96176446	96240041	63596	2	JRKL-AS1	#N/A	#N/A	#N/A	S100A8(754)	#N/A	#N/A	#N/A	#N/A	NR_047481	-425836
chr11	76625994	76626994	1001	*	6.30004e-05	14	chr11_76625994_76626994	0		0		0		1	98334	0		1	101068	0		0		1	89689	0		0		0		Intron (NM_001300953/ACER3, intron 1 of 9)	11	76571917	76737841	165925	1	ACER3	#N/A	#N/A	#N/A	#N/A	#N/A	#N/A	#N/A	#N/A	NM_018367	54077
chr11	37847699	37848699	1001	*	6.29622e-05	14	chr11_37847699_37848699	0		0		0		0		0		0		0		0		1	120439	0		0		0		Distal Intergenic	11	38639814	38667906	28093	2	LOC103312105	#N/A	#N/A	#N/A	#N/A	#N/A	#N/A	#N/A	#N/A	NR_120555	819207
chr11	76444637	76445637	1001	*	6.2924e-05	14	chr11_76444637_76445637	0		0		0		0		0		0		1	87638	0		0		0		0		1	84014	Distal Intergenic	11	76391210	76432833	41624	2	GUCY2EP	TFE3(969)	#N/A	ZBTB5(1036)	#N/A	#N/A	#N/A	#N/A	#N/A	NR_024042	-11804
chr11	76189889	76190889	1001	*	6.28858e-05	14	chr11_76189889_76190889	0		0		0		0		1	137747	0		0		0		0		0		0		0		Intron (NM_001300942/C11orf30, intron 9 of 21)	11	76156069	76263943	107875	1	C11orf30	#N/A	#N/A	#N/A	#N/A	#N/A	#N/A	#N/A	#N/A	NM_020193	33820
chr11	118467940	118468940	1001	*	6.28477e-05	14	chr11_118467940_118468940	0		0		0		0		0		0		0		1	116272	0		0		0		1	37927	Exon (NM_001142281/ARCN1, exon 8 of 9)	11	118477213	118528748	51536	1	PHLDB1	#N/A	#N/A	#N/A	#N/A	#N/A	#N/A	#N/A	#N/A	NM_015157	-8273
chr11	31563497	31564497	1001	*	6.28096e-05	14	chr11_31563497_31564497	0		0		0		0		0		0		0		0		1	54356	0		0		0		Intron (NM_001288725/ELP4, intron 3 of 10)	11	31531276	31806073	274798	1	ELP4	RELA(671)	RELA(863)	RELA(823)	RELA(746)	#N/A	#N/A	#N/A	#N/A	NM_019040	32221
chr11	117287346	117288346	1001	*	6.27716e-05	14	chr11_117287346_117288346	0		0		0		0		1	108336	0		0		0		0		0		0		0		Distal Intergenic	11	117198571	117283982	85412	1	CEP164	#N/A	#N/A	#N/A	#N/A	#N/A	#N/A	#N/A	#N/A	NM_014956	88775
chr11	75589816	75590816	1001	*	6.27337e-05	14	chr11_75589816_75590816	0		0		0		1	152818	0		0		0		0		0		1	130013	0		1	135918	Intron (NM_003369/UVRAG, intron 3 of 14)	11	75526212	75855282	329071	1	UVRAG	#N/A	#N/A	#N/A	#N/A	#N/A	#N/A	#N/A	#N/A	NM_003369	63604
chr11	90213632	90214632	1001	*	6.26957e-05	14	chr11_90213632_90214632	0		0		0		0		0		0		0		0		0		0		1	58669	0		Intron (NR_104190/DISC1FP1, intron 1 of 6)	11	90288942	90289025	84	2	MIR4490	#N/A	#N/A	#N/A	#N/A	#N/A	#N/A	#N/A	#N/A	NR_039711	74393
chr11	90233820	90234820	1001	*	6.26578e-05	14	chr11_90233820_90234820	0		0		0		0		0		0		0		0		0		0		1	24549;90161;137522	0		Intron (NR_104190/DISC1FP1, intron 1 of 6)	11	90288942	90289025	84	2	MIR4490	#N/A	#N/A	#N/A	#N/A	#N/A	#N/A	#N/A	#N/A	NR_039711	54205
chr11	75325738	75326738	1001	*	6.262e-05	14	chr11_75325738_75326738	0		0		0		0		0		0		0		0		1	57021	0		1	40284	0		Intron (NM_033063/MAP6, intron 1 of 3)	11	75273101	75283849	10749	1	SERPINH1	#N/A	#N/A	#N/A	#N/A	#N/A	#N/A	#N/A	#N/A	NM_001235	52637
chr11	95834354	95835354	1001	*	6.25822e-05	14	chr11_95834354_95835354	0		0		0		0		0		0		0		0		0		0		0		0		Intron (NM_032427/MAML2, intron 1 of 4)	11	95566044	95657371	91328	2	MTMR2	TFEB(1643)	#N/A	#N/A	#N/A	#N/A	#N/A	#N/A	#N/A	NM_201281	-176983
chr11	91069798	91070798	1001	*	6.25445e-05	14	chr11_91069798_91070798	0		0		0		0		0		0		0		0		0		0		0		1	108730	Distal Intergenic	11	90602289	90602370	82	2	MIR1261	#N/A	#N/A	#N/A	#N/A	#N/A	#N/A	#N/A	#N/A	NR_031663	-467428
chr9	99616305	99617305	1001	*	4.48823e-119	397	chr9_99616305_99617305	1	79652	1	136340	0		1	13257	0		1	22819	1	479;75826;129378	1	5464	0		1	65789	0		0		Promoter (<=1kb)	9	99579273	99616389	37117	2	ZNF782	TFEB(1643)	#N/A	#N/A	#N/A	#N/A	#N/A	#N/A	#N/A	NM_001001662	0
chr11	95830685	95831685	1001	*	6.24691e-05	14	chr11_95830685_95831685	0		0		0		0		1	116218	0		0		0		0		0		0		0		Intron (NM_032427/MAML2, intron 1 of 4)	11	95566044	95657371	91328	2	MTMR2	TFEB(1643)	#N/A	#N/A	#N/A	#N/A	#N/A	#N/A	#N/A	NM_201281	-173314
chr11	6392790	6393790	1001	*	6.24315e-05	14	chr11_6392790_6393790	0		0		0		1	28708	0		1	77955	0		0		0		0		1	21468	0		Distal Intergenic	11	6411644	6416228	4585	1	SMPD1	#N/A	#N/A	#N/A	#N/A	#N/A	#N/A	#N/A	#N/A	NM_000543	-17854
chr11	91484404	91485404	1001	*	6.23939e-05	14	chr11_91484404_91485404	0		0		0		0		0		0		1	149929	0		0		0		1	38803	0		Distal Intergenic	11	92085262	92629635	544374	1	FAT3	#N/A	#N/A	#N/A	#N/A	#N/A	#N/A	#N/A	#N/A	NM_001008781	-599858
chr11	120164643	120165643	1001	*	6.23564e-05	14	chr11_120164643_120165643	0		0		0		0		0		0		0		0		0		0		0		0		Intron (NM_001244682/POU2F3, intron 3 of 12)	11	120120468	120136641	16174	2	LOC649133	#N/A	#N/A	#N/A	#N/A	#N/A	#N/A	#N/A	#N/A	NR_038829	-28002
chr9	99416645	99417645	1001	*	6.46652e-06	38	chr9_99416645_99417645	0		1	57956	1	89308;138875	1	148228	1	32033	0		0		0		0		0		0		0		Promoter (<=1kb)	9	99403533	99417599	14067	2	AAED1	TFEB(1643)	#N/A	#N/A	#N/A	#N/A	#N/A	#N/A	#N/A	NM_153698	0
chr11	77111838	77112838	1001	*	6.22815e-05	14	chr11_77111838_77112838	0		0		1	53442	0		0		0		0		0		0		0		1	18470	0		Intron (NM_001128620/PAK1, intron 1 of 15)	11	77033060	77185108	152049	2	PAK1	#N/A	#N/A	#N/A	#N/A	#N/A	#N/A	#N/A	#N/A	NM_001128620	72270
chr11	110167240	110168240	1001	*	6.22441e-05	14	chr11_110167240_110168240	0		0		1	148786	1	13828;134984	1	5068;23229;90354	1	20368;81030	1	129370	0		0		0		1	58681	0		Promoter (<=1kb)	11	110045605	110167437	121833	2	RDX	#N/A	#N/A	#N/A	#N/A	#N/A	#N/A	#N/A	#N/A	NM_001260493	0
chr11	110412321	110413321	1001	*	6.22068e-05	14	chr11_110412321_110413321	0		0		0		1	68513;101008	1	66861	0		1	108069	0		0		0		0		0		Distal Intergenic	11	110300661	110335608	34948	1	FDX1	#N/A	GLIS2(1131)	#N/A	S100A8+S100A9(108)	#N/A	#N/A	#N/A	#N/A	NM_004109	111660
chr11	110451089	110452089	1001	*	6.21695e-05	14	chr11_110451089_110452089	0		0		0		0		0		0		0		0		1	68395	1	30120	0		0		Exon (NM_001258415/ARHGAP20, exon 15 of 15)	11	110447759	110582773	135015	2	ARHGAP20	#N/A	#N/A	#N/A	#N/A	#N/A	#N/A	#N/A	#N/A	NM_001258415	130684
chr11	111130596	111131596	1001	*	6.21323e-05	14	chr11_111130596_111131596	0		0		0		0		0		0		0		0		0		0		0		0		Intron (NM_198498/C11orf53, intron 1 of 3)	11	111126707	111157129	30423	1	C11orf53	#N/A	#N/A	#N/A	#N/A	#N/A	#N/A	#N/A	#N/A	NM_198498	3889
chr11	78687681	78688681	1001	*	6.2095e-05	14	chr11_78687681_78688681	0		0		0		0		1	129272	0		0		0		0		0		1	136107	1	25977	Intron (NM_001098816/TENM4, intron 6 of 33)	11	78147007	78285909	138903	2	NARS2	#N/A	#N/A	#N/A	#N/A	#N/A	#N/A	#N/A	#N/A	NM_024678	-401772
chr11	78322074	78323074	1001	*	6.20579e-05	14	chr11_78322074_78323074	1	30229	1	33601;42870	0		1	67134	0		0		0		0		0		1	116459;129991	0		0		Distal Intergenic	11	78147007	78285909	138903	2	NARS2	#N/A	#N/A	#N/A	#N/A	#N/A	#N/A	#N/A	#N/A	NM_024678	-36165
chr11	88136062	88137062	1001	*	6.20208e-05	14	chr11_88136062_88137062	0		0		0		1	17650	0		1	22653	0		1	90535	0		0		0		0		Distal Intergenic	11	88053981	88070941	16961	2	CTSC	RELA(671)	RELA(863)	#N/A	#N/A	#N/A	#N/A	#N/A	#N/A	NM_148170	-65121
chr9	95716013	95717013	1001	*	1.87418e-05	16	chr9_95716013_95717013	1	118024;124188;146196	1	78889;81319;128272	0		0		1	114775	0		1	4500;11818;60566	0		0		0		0		0		Intron (NM_001083536/FGD3, intron 1 of 17)	9	95709601	95798518	88918	1	FGD3	TFEB(1643)	#N/A	#N/A	#N/A	#N/A	#N/A	#N/A	#N/A	NM_001083536	6412
chr11	88169068	88170068	1001	*	6.19467e-05	14	chr11_88169068_88170068	0		0		0		0		0		0		0		0		0		0		1	140356	0		Distal Intergenic	11	88237744	88257222	19479	1	GRM5-AS1	#N/A	#N/A	#N/A	#N/A	#N/A	#N/A	ZBTB5(95)	#N/A	NR_049724	-67676
chr11	112984852	112985852	1001	*	6.19097e-05	14	chr11_112984852_112985852	0		1	88500	0		0		1	143272	0		0		0		0		0		0		0		Intron (NM_001076682/NCAM1, intron 2 of 19)	11	112830003	112834182	4180	2	LOC101928847	#N/A	#N/A	#N/A	#N/A	#N/A	#N/A	#N/A	#N/A	NR_120563	-150670
chr11	113072726	113073726	1001	*	6.18728e-05	14	chr11_113072726_113073726	0		0		0		0		0		0		0		0		1	121101;140551	0		0		0		Exon (NM_001076682/NCAM1, exon 3 of 20)	11	113140254	113144623	4370	2	NCAM1-AS1	#N/A	#N/A	#N/A	#N/A	#N/A	#N/A	#N/A	#N/A	NR_034101	70897
chr11	77521508	77522508	1001	*	6.18359e-05	14	chr11_77521508_77522508	0		0		0		0		0		0		0		0		0		0		1	22941;146390	0		Intron (NM_016578/RSF1, intron 1 of 15)	11	77377274	77531880	154607	2	RSF1	#N/A	#N/A	#N/A	#N/A	#N/A	#N/A	#N/A	#N/A	NM_016578	9372
chr11	88292736	88293736	1001	*	6.1799e-05	14	chr11_88292736_88293736	1	63581	1	103781	0		0		0		0		0		1	20154	1	151578	0		1	67375;125098	1	24265;28418;142261	Intron (NM_001143831/GRM5, intron 7 of 8)	11	88237744	88257222	19479	1	GRM5-AS1	#N/A	#N/A	#N/A	#N/A	#N/A	#N/A	ZBTB5(95)	#N/A	NR_049724	54992
chr11	12611584	12612584	1001	*	6.17622e-05	14	chr11_12611584_12612584	0		0		0		0		0		0		0		0		0		0		1	20354	1	23417	Distal Intergenic	11	12695969	12966284	270316	1	TEAD1	#N/A	#N/A	#N/A	#N/A	#N/A	#N/A	#N/A	#N/A	NM_021961	-83385
chr11	12620518	12621518	1001	*	6.17254e-05	14	chr11_12620518_12621518	1	55815	1	89565	0		0		0		0		0		0		0		0		0		0		Distal Intergenic	11	12695969	12966284	270316	1	TEAD1	#N/A	#N/A	#N/A	#N/A	#N/A	#N/A	#N/A	#N/A	NM_021961	-74451
chr11	115164470	115165470	1001	*	6.16887e-05	14	chr11_115164470_115165470	0		0		0		0		0		0		0		0		0		0		1	120942	0		Intron (NM_001098517/CADM1, intron 1 of 8)	11	115044345	115375241	330897	2	CADM1	#N/A	#N/A	#N/A	S100A9(747)	#N/A	#N/A	#N/A	#N/A	NM_001098517	209771
chr11	12705183	12706183	1001	*	6.1652e-05	14	chr11_12705183_12706183	0		0		0		0		1	88180	0		0		0		0		0		0		1	90061	Intron (NM_021961/TEAD1, intron 2 of 12)	11	12695969	12966284	270316	1	TEAD1	#N/A	#N/A	#N/A	#N/A	#N/A	#N/A	#N/A	#N/A	NM_021961	9214
chr11	97050406	97051406	1001	*	6.16154e-05	14	chr11_97050406_97051406	0		0		1	56586;148824	0		0		0		0		0		0		0		0		0		Distal Intergenic	11	96176446	96240041	63596	2	JRKL-AS1	#N/A	#N/A	#N/A	S100A8(754)	#N/A	#N/A	#N/A	#N/A	NR_047481	-810365
chr11	77367097	77368097	1001	*	6.15788e-05	14	chr11_77367097_77368097	0		0		0		0		1	148463	0		1	5506	0		0		0		1	138640	0		Distal Intergenic	11	77327196	77348851	21656	2	CLNS1A	RELA(671)	RELA(863)	RELA(823)	RELA(746)	#N/A	#N/A	#N/A	#N/A	NM_001293	-18246
chr12	20424099	20425099	1001	*	6.81817e-05	14	chr12_20424099_20425099	0		0		0		0		0		0		0		1	16064	0		0		1	118845	0		Distal Intergenic	12	20522179	20837041	314863	1	PDE3A	TFE3+TFEB(244)	GLIS2(1131)	#N/A	#N/A	#N/A	#N/A	#N/A	#N/A	NM_000921	-97080
chr12	129314010	129315010	1001	*	6.81386e-05	14	chr12_129314010_129315010	0		0		0		0		1	133069	0		0		0		0		0		0		1	15850	Distal Intergenic	12	129277739	129308541	30803	2	SLC15A4	#N/A	#N/A	#N/A	#N/A	#N/A	#N/A	#N/A	#N/A	NM_145648	-5469
chr12	20399713	20400713	1001	*	6.80955e-05	14	chr12_20399713_20400713	0		0		0		0		0		0		0		0		0		0		1	38717	0		Distal Intergenic	12	20522179	20837041	314863	1	PDE3A	TFE3+TFEB(244)	GLIS2(1131)	#N/A	#N/A	#N/A	#N/A	#N/A	#N/A	NM_000921	-121466
chr12	108331747	108332747	1001	*	6.80525e-05	14	chr12_108331747_108332747	0		0		0		0		0		0		0		1	16066	0		0		0		0		Distal Intergenic	12	108296927	108297548	622	2	LOC728739	#N/A	#N/A	#N/A	#N/A	#N/A	#N/A	#N/A	#N/A	NR_037629	-34199
chr12	39652260	39653260	1001	*	6.80095e-05	14	chr12_39652260_39653260	1	43054	0		1	101914	0		0		0		0		0		0		1	78558	0		0		Distal Intergenic	12	39687030	39837192	150163	2	KIF21A	#N/A	#N/A	#N/A	#N/A	#N/A	#N/A	#N/A	#N/A	NM_001173463	183932
chr12	108514743	108515743	1001	*	6.79666e-05	14	chr12_108514743_108515743	1	33402;69116;102513	1	27136;67985	0		0		0		1	84603	0		1	129668	0		0		0		0		Distal Intergenic	12	108523248	108644313	121066	1	WSCD2	#N/A	#N/A	#N/A	S100A9(747)	#N/A	#N/A	#N/A	#N/A	NM_014653	-7505
chr12	108229744	108230744	1001	*	6.79237e-05	14	chr12_108229744_108230744	0		0		0		0		0		0		0		0		1	149370	0		0		1	11555	Distal Intergenic	12	108168162	108170421	2260	1	ASCL4	#N/A	#N/A	#N/A	#N/A	#N/A	#N/A	#N/A	#N/A	NM_203436	61582
chr12	40248037	40249037	1001	*	6.78809e-05	14	chr12_40248037_40249037	0		0		0		0		0		0		0		0		0		0		1	3403	0		Intron (NM_052885/SLC2A13, intron 6 of 9)	12	40019972	40115720	95749	1	C12orf40	#N/A	#N/A	#N/A	#N/A	#N/A	#N/A	#N/A	#N/A	NM_001031748	228065
chr12	39364977	39365977	1001	*	6.78382e-05	14	chr12_39364977_39365977	0		0		0		0		0		0		0		0		0		0		1	130534	0		Distal Intergenic	12	39046002	39299420	253419	2	CPNE8	#N/A	#N/A	#N/A	#N/A	#N/A	#N/A	#N/A	#N/A	NM_153634	-65557
chr9	85862531	85863531	1001	*	3.62617e-05	15	chr9_85862531_85863531	1	39761	1	30909	0		0		1	124785	0		0		0		1	19017	1	12279	1	76103	0		3' UTR	9	85857905	85882202	24298	2	FRMD3	RELA(671)	RELA(863)	#N/A	#N/A	#N/A	#N/A	#N/A	#N/A	NM_001244962	18671
chr12	15961036	15962036	1001	*	6.77529e-05	14	chr12_15961036_15962036	0		0		0		0		0		0		0		0		0		0		0		0		Distal Intergenic	12	15773075	15942510	169436	2	EPS8	RELA(671)	RELA(863)	#N/A	#N/A	#N/A	#N/A	#N/A	#N/A	NM_004447	-18526
chr12	50994471	50995471	1001	*	6.77103e-05	14	chr12_50994471_50995471	0		0		0		0		0		1	64867	1	96026	1	56011	0		0		0		0		Intron (NM_173602/DIP2B, intron 1 of 37)	12	50898768	51142450	243683	1	DIP2B	#N/A	#N/A	#N/A	#N/A	#N/A	#N/A	#N/A	#N/A	NM_173602	95703
chr12	96589013	96590013	1001	*	6.76677e-05	14	chr12_96589013_96590013	1	137307	0		0		1	72752;150748	0		0		1	86797;137673	0		1	76406	0		0		0		Promoter (<=1kb)	12	96588160	96663613	75454	1	ELK3	#N/A	#N/A	#N/A	#N/A	#N/A	#N/A	#N/A	#N/A	NM_005230	853
chr12	107301271	107302271	1001	*	6.76253e-05	14	chr12_107301271_107302271	1	11264	1	32436	0		0		0		0		0		1	28659;82631	0		0		1	73635	0		Distal Intergenic	12	107349544	107367813	18270	1	TMEM263	#N/A	#N/A	#N/A	#N/A	#N/A	#N/A	#N/A	#N/A	NM_152261	-47273
chr12	130631398	130632398	1001	*	6.75828e-05	14	chr12_130631398_130632398	1	136243	0		0		0		0		1	141965	0		0		1	25224	0		0		0		Distal Intergenic	12	130636138	130646223	10086	2	FZD10-AS1	TFEB(1643)	#N/A	ZBTB5+RELA(221)	RELA(746)	#N/A	#N/A	#N/A	#N/A	NR_033834	13825
chr12	52550618	52551618	1001	*	6.75405e-05	14	chr12_52550618_52551618	0		0		0		0		1	79906;117428	1	39658	0		0		1	115226	0		0		1	37515;49490	Distal Intergenic	12	52562780	52585784	23005	2	KRT80	TFEB(1643)	GLIS2(1131)	#N/A	#N/A	#N/A	#N/A	#N/A	#N/A	NM_001081492	34166
chr12	91701228	91702228	1001	*	6.74982e-05	14	chr12_91701228_91702228	0		1	33710	0		0		0		0		0		0		0		0		0		1	34389;123223	Distal Intergenic	12	91539035	91576806	37772	2	DCN	#N/A	#N/A	RELA(823)	RELA+S100A9(104)	#N/A	#N/A	#N/A	#N/A	NM_001920	-124422
chr12	21495504	21496504	1001	*	6.74559e-05	14	chr12_21495504_21496504	0		0		0		0		0		0		0		0		0		0		0		0		Intron (NM_134431/SLCO1A2, intron 2 of 15)	12	21417534	21487832	70299	2	SLCO1A2	#N/A	#N/A	#N/A	#N/A	#N/A	#N/A	RELA(129)	RELA+IL-1(92)	NM_021094	-7672
chr12	33454710	33455710	1001	*	6.74137e-05	14	chr12_33454710_33455710	0		1	113151	0		0		0		0		0		0		0		0		0		0		Distal Intergenic	12	33528348	33592754	64407	2	SYT10	#N/A	#N/A	#N/A	#N/A	#N/A	#N/A	#N/A	#N/A	NM_198992	137044
chr12	110263190	110264190	1001	*	6.73715e-05	14	chr12_110263190_110264190	0		0		0		0		0		1	69540	0		1	31518	1	49021	1	18132	1	101480	0		Intron (NM_021625/TRPV4, intron 1 of 15)	12	110271153	110271241	89	1	MIR4497	#N/A	#N/A	#N/A	#N/A	#N/A	#N/A	#N/A	#N/A	NR_039718	-6963
chr12	14606783	14607783	1001	*	6.73294e-05	14	chr12_14606783_14607783	1	57628	0		0		0		0		0		1	54739;130784	1	107977	0		0		0		1	122253	Intron (NM_001286515/ATF7IP, intron 6 of 12)	12	14537998	14655869	117872	1	ATF7IP	TFEB(1643)	#N/A	#N/A	#N/A	#N/A	#N/A	#N/A	#N/A	NM_181352	68785
chr12	53459606	53460606	1001	*	6.72874e-05	14	chr12_53459606_53460606	0		0		0		1	131835	1	142570	0		1	44420;144913	0		0		0		0		0		3' UTR	12	53450728	53450796	69	1	MIR6757	#N/A	#N/A	#N/A	#N/A	#N/A	#N/A	#N/A	#N/A	NR_106815	8878
chr12	93383914	93384914	1001	*	6.72454e-05	14	chr12_93383914_93384914	1	39751	1	30895	0		0		0		0		0		0		0		0		0		0		Distal Intergenic	12	93166285	93323107	156823	2	EEA1	#N/A	#N/A	RELA(823)	RELA(746)	#N/A	#N/A	#N/A	#N/A	NM_003566	-60807
chr12	14848892	14849892	1001	*	6.72034e-05	14	chr12_14848892_14849892	0		1	146721	0		0		0		0		0		0		0		1	129986	1	30840;104039	0		Promoter (<=1kb)	12	14765568	14849519	83952	2	GUCY2C	#N/A	#N/A	#N/A	#N/A	#N/A	#N/A	#N/A	#N/A	NM_004963	0
chr12	5768669	5769669	1001	*	6.71615e-05	14	chr12_5768669_5769669	0		0		0		0		0		0		0		1	57138	1	4841	0		1	99302	1	75012	Intron (NM_001278596/ANO2, intron 15 of 25)	12	5603298	5604465	1168	1	NTF3	#N/A	#N/A	#N/A	#N/A	#N/A	#N/A	#N/A	#N/A	NM_002527	165371
chr12	5111986	5112986	1001	*	6.71197e-05	14	chr12_5111986_5112986	0		0		0		0		0		1	136026	0		1	111252	1	37996	0		0		1	23815;45442	Distal Intergenic	12	5153085	5155954	2870	1	KCNA5	#N/A	#N/A	#N/A	#N/A	#N/A	#N/A	#N/A	#N/A	NM_002234	-40099
chr12	93878405	93879405	1001	*	6.70779e-05	14	chr12_93878405_93879405	0		0		0		1	118587	1	129740	0		0		0		1	124550	0		0		0		Intron (NM_014050/MRPL42, intron 4 of 5)	12	93861266	93897548	36283	1	MRPL42	#N/A	#N/A	#N/A	#N/A	#N/A	#N/A	#N/A	#N/A	NR_038161	17139
chr9	84303393	84304393	1001	*	1.52426e-06	20	chr9_84303393_84304393	1	4349	1	25745	0		1	142730	1	55016	1	105759	1	122142	0		0		0		0		0		Promoter (<=1kb)	9	84198598	84304450	105853	2	TLE1	TFEB(1643)	#N/A	#N/A	#N/A	#N/A	#N/A	#N/A	#N/A	NM_001303103	57
chr12	15296420	15297420	1001	*	6.69944e-05	14	chr12_15296420_15297420	0		0		0		0		0		0		0		1	17517	0		0		0		1	78123	Intron (NM_001190726/RERG, intron 2 of 3)	12	15304857	15308215	3359	1	RERG-AS1	#N/A	#N/A	#N/A	S100A9(747)	#N/A	#N/A	#N/A	#N/A	NR_046559	-7437
chr12	94468495	94469495	1001	*	6.69528e-05	14	chr12_94468495_94469495	0		1	67951	0		1	103415	0		0		0		0		0		0		0		1	125986	Distal Intergenic	12	94542499	94701451	158953	1	PLXNC1	#N/A	GLIS2(1131)	#N/A	#N/A	#N/A	#N/A	#N/A	#N/A	NM_005761	-73004
chr12	20740584	20741584	1001	*	6.69112e-05	14	chr12_20740584_20741584	0		0		0		0		0		0		0		0		0		0		0		0		Intron (NM_000921/PDE3A, intron 2 of 15)	12	20724798	20837041	112244	1	PDE3A	TFE3+TFEB(244)	GLIS2(1131)	#N/A	#N/A	#N/A	#N/A	#N/A	#N/A	NM_001244683	15786
chr12	15678086	15679086	1001	*	6.68697e-05	14	chr12_15678086_15679086	0		0		0		0		0		0		1	72438	1	49587	0		0		1	101957	0		Exon (NM_002848/PTPRO, exon 12 of 26)	12	15699278	15751265	51988	1	PTPRO	#N/A	#N/A	RELA(823)	RELA+S100A8(118)	#N/A	#N/A	#N/A	#N/A	NM_030668	-20192
chr12	52366264	52367264	1001	*	6.68282e-05	14	chr12_52366264_52367264	0		0		0		1	139778;140611	0		0		0		0		1	1622	0		0		1	82690	Intron (NM_004302/ACVR1B, intron 1 of 8)	12	52347164	52390863	43700	1	ACVR1B	#N/A	#N/A	#N/A	#N/A	#N/A	#N/A	#N/A	#N/A	NM_020327	19100
chr12	108858859	108859859	1001	*	6.67868e-05	14	chr12_108858859_108859859	0		0		0		1	140619	0		1	69525	0		0		0		0		0		0		Intron (NR_120483/LINC01498, intron 2 of 3)	12	108853202	108867466	14265	2	LINC01498	#N/A	#N/A	#N/A	#N/A	#N/A	#N/A	#N/A	#N/A	NR_120483	7607
chr12	67240529	67241529	1001	*	6.67454e-05	14	chr12_67240529_67241529	1	39890	1	30902;145252	0		0		1	30487	0		1	50393	0		1	72330	0		1	68902;113104;136974	0		Distal Intergenic	12	66741211	67072925	331715	2	GRIP1	#N/A	#N/A	#N/A	S100A8(754)	#N/A	#N/A	#N/A	#N/A	NM_021150	-167604
chr12	108775759	108776759	1001	*	6.67041e-05	14	chr12_108775759_108776759	0		0		0		1	109117;126351	1	75636;119627	1	142966	0		0		0		0		0		0		Distal Intergenic	12	108681821	108733094	51274	2	CMKLR1	#N/A	#N/A	#N/A	#N/A	#N/A	#N/A	#N/A	#N/A	NM_004072	-42665
chr12	39377028	39378028	1001	*	6.66628e-05	14	chr12_39377028_39378028	0		1	88470	0		0		0		0		0		0		0		0		1	148002	0		Distal Intergenic	12	39046002	39299420	253419	2	CPNE8	#N/A	#N/A	#N/A	#N/A	#N/A	#N/A	#N/A	#N/A	NM_153634	-77608
chr12	108699070	108700070	1001	*	6.66216e-05	14	chr12_108699070_108700070	0		0		0		1	110812	0		0		1	88552;130759	1	49585	0		0		0		0		Intron (NM_001142345/CMKLR1, intron 1 of 2)	12	108681821	108714439	32619	2	CMKLR1	#N/A	#N/A	#N/A	#N/A	#N/A	#N/A	#N/A	#N/A	NM_001142345	14369
chr12	739749	740749	1001	*	6.65804e-05	14	chr12_739749_740749	0		0		1	24912	0		1	85960;133149	0		1	30364	1	12686;130260	0		0		1	120950	1	25884	Promoter (<=1kb)	12	740057	755044	14988	1	LOC100049716	#N/A	#N/A	#N/A	#N/A	#N/A	#N/A	#N/A	#N/A	NR_122124	0
chr12	105620790	105621790	1001	*	6.65393e-05	14	chr12_105620790_105621790	0		0		0		0		0		0		1	75443	1	54859	1	43799	0		0		0		Intron (NM_001251905/APPL2, intron 2 of 20)	12	105567075	105627183	60109	2	APPL2	#N/A	#N/A	#N/A	#N/A	#N/A	#N/A	#N/A	#N/A	NM_001251905	5393
chr12	19639332	19640332	1001	*	6.64982e-05	14	chr12_19639332_19640332	1	72151	1	90964	0		0		0		0		1	138666	0		0		0		1	30404	0		Intron (NM_001114176/AEBP2, intron 3 of 8)	12	19593515	19675173	81659	1	AEBP2	#N/A	#N/A	#N/A	#N/A	#N/A	#N/A	#N/A	#N/A	NM_001267043	45817
chr12	18016632	18017632	1001	*	6.64572e-05	14	chr12_18016632_18017632	0		0		0		0		1	151203	1	147236	0		0		0		0		0		0		Distal Intergenic	12	17826233	17826328	96	1	MIR3974	#N/A	#N/A	#N/A	#N/A	#N/A	#N/A	#N/A	#N/A	NR_039770	190399
chr12	18225413	18226413	1001	*	6.64162e-05	14	chr12_18225413_18226413	1	106364	0		0		1	70327	1	97458	1	21792	1	121023	0		0		0		0		1	144734	Distal Intergenic	12	18233803	18243127	9325	2	RERGL	#N/A	#N/A	RELA(823)	RELA+S100A9(104)	#N/A	#N/A	#N/A	#N/A	NM_001286201	16714
chr12	45663383	45664383	1001	*	6.63753e-05	14	chr12_45663383_45664383	1	65575	1	137908	0		0		0		0		1	59940	0		0		0		0		0		Exon (NM_001204803/ANO6, exon 2 of 21)	12	45686466	45826134	139669	1	ANO6	#N/A	GLIS2(1131)	#N/A	#N/A	#N/A	#N/A	#N/A	#N/A	NM_001142678	-22083
chr12	49237292	49238292	1001	*	6.63344e-05	14	chr12_49237292_49238292	1	90730	0		0		0		0		0		0		0		0		0		0		0		Exon (NM_004818/DDX23, exon 3 of 17)	12	49223539	49245957	22419	2	DDX23	#N/A	#N/A	#N/A	#N/A	#N/A	#N/A	#N/A	#N/A	NM_004818	7665
chr12	48895426	48896426	1001	*	6.62936e-05	14	chr12_48895426_48896426	0		0		0		0		0		0		0		0		1	97746	0		1	20087;103004;121600;151010	0		Distal Intergenic	12	48876286	48890297	14012	1	C12orf54	#N/A	#N/A	#N/A	#N/A	#N/A	#N/A	#N/A	#N/A	NM_152319	19140
chr12	18258020	18259020	1001	*	6.62528e-05	14	chr12_18258020_18259020	0		0		0		0		0		0		0		0		0		0		0		0		Distal Intergenic	12	18233803	18243127	9325	2	RERGL	#N/A	#N/A	RELA(823)	RELA+S100A9(104)	#N/A	#N/A	#N/A	#N/A	NR_104413	-14893
chr12	773724	774724	1001	*	6.62121e-05	14	chr12_773724_774724	0		0		0		0		0		0		1	86033	1	1524	0		0		0		0		Promoter (<=1kb)	12	673462	772907	99446	2	NINJ2	#N/A	#N/A	#N/A	#N/A	#N/A	#N/A	#N/A	#N/A	NM_016533	-817
chr12	46518618	46519618	1001	*	6.61714e-05	14	chr12_46518618_46519618	0		0		0		0		0		0		0		0		0		0		1	37148	0		Distal Intergenic	12	46312914	46384401	71488	2	SCAF11	#N/A	#N/A	#N/A	#N/A	#N/A	#N/A	#N/A	#N/A	NM_004719	-134217
chr12	19584647	19585647	1001	*	6.61308e-05	14	chr12_19584647_19585647	0		1	62557	0		0		0		0		1	83222	1	64424	0		0		0		0		Distal Intergenic	12	19592608	19675173	82566	1	AEBP2	#N/A	#N/A	#N/A	#N/A	#N/A	#N/A	#N/A	#N/A	NM_001114176	-6961
chr12	43233216	43234216	1001	*	6.60902e-05	14	chr12_43233216_43234216	0		0		0		0		1	101154	0		1	56406	0		0		0		1	137516	1	284	Distal Intergenic	12	43009305	43040300	30996	2	LOC101927058	#N/A	#N/A	#N/A	#N/A	#N/A	#N/A	#N/A	#N/A	NR_110042	-192916
chr12	102567022	102568022	1001	*	6.60497e-05	14	chr12_102567022_102568022	0		0		0		0		0		0		0		0		0		0		1	87758	0		Intron (NM_017915/PARPBP, intron 6 of 10)	12	102590237	102591614	1378	2	PMCH	#N/A	GLIS2(1131)	#N/A	#N/A	#N/A	#N/A	#N/A	#N/A	NM_002674	23592
chr9	84177251	84178251	1001	*	4.07537e-06	39	chr9_84177251_84178251	1	1135	1	10627;111484	0		0		0		0		0		0		1	144166	0		0		0		Distal Intergenic	9	84198598	84304450	105853	2	TLE1	TFEB(1643)	#N/A	#N/A	#N/A	#N/A	#N/A	#N/A	#N/A	NM_001303103	126199
chr12	102571173	102572173	1001	*	6.59688e-05	14	chr12_102571173_102572173	0		0		0		0		0		0		1	93446	0		0		0		0		0		Intron (NM_017915/PARPBP, intron 7 of 10)	12	102590237	102591614	1378	2	PMCH	#N/A	GLIS2(1131)	#N/A	#N/A	#N/A	#N/A	#N/A	#N/A	NM_002674	19441
chr12	103719846	103720846	1001	*	6.59284e-05	14	chr12_103719846_103720846	0		0		0		0		0		0		0		0		0		0		0		1	143028	Intron (NR_103526/C12orf42, intron 4 of 10)	12	103631369	103889788	258420	2	C12orf42	#N/A	#N/A	ZBTB5(1036)	#N/A	#N/A	#N/A	#N/A	#N/A	NR_103526	168942
chr12	104007960	104008960	1001	*	6.58881e-05	14	chr12_104007960_104008960	0		0		0		0		0		0		0		1	113698	0		0		0		1	120239	Intron (NM_017564/STAB2, intron 3 of 68)	12	103981069	104160502	179434	1	STAB2	#N/A	#N/A	ZBTB5(1036)	#N/A	#N/A	#N/A	#N/A	#N/A	NM_017564	26891
chr12	46838507	46839507	1001	*	6.58478e-05	14	chr12_46838507_46839507	0		0		0		0		0		1	122738	0		1	149399	0		0		0		0		Intron (NR_125377/LOC100288798, intron 2 of 3)	12	46777890	47046362	268473	1	LOC100288798	TFEB(1643)	#N/A	#N/A	S100A9(747)	#N/A	#N/A	#N/A	#N/A	NR_125381	60617
chr12	104164944	104165944	1001	*	6.58076e-05	14	chr12_104164944_104165944	0		0		0		0		1	2757;121876	0		0		0		0		0		0		1	84583	Distal Intergenic	12	104166081	104234975	68895	2	NT5DC3	#N/A	#N/A	ZBTB5(1036)	#N/A	#N/A	#N/A	#N/A	#N/A	NM_001031701	69031
chr12	46883617	46884617	1001	*	6.57674e-05	14	chr12_46883617_46884617	0		0		0		0		0		0		0		0		1	151691	0		1	113450	0		Intron (NR_125377/LOC100288798, intron 2 of 3)	12	46777890	47046362	268473	1	LOC100288798	TFEB(1643)	#N/A	#N/A	S100A9(747)	#N/A	#N/A	#N/A	#N/A	NR_125381	105727
chr12	47796961	47797961	1001	*	6.57273e-05	14	chr12_47796961_47797961	0		0		0		0		0		1	63463	0		0		0		0		1	20982;59488	0		Distal Intergenic	12	47757969	47758052	84	2	MIR4494	#N/A	#N/A	#N/A	#N/A	#N/A	#N/A	#N/A	#N/A	NR_039715	-38909
chr12	18676032	18677032	1001	*	6.56872e-05	14	chr12_18676032_18677032	1	53164	0		0		1	47714	0		0		0		0		0		0		0		0		Intron (NM_001288772/PIK3C2G, intron 24 of 32)	12	18836110	18890993	54884	2	PLCZ1	#N/A	#N/A	#N/A	#N/A	#N/A	#N/A	#N/A	#N/A	NM_033123	213961
chr12	41956464	41957464	1001	*	6.56472e-05	14	chr12_41956464_41957464	0		0		0		0		0		0		0		0		0		0		0		1	100923	Exon (NM_001164595/PDZRN4, exon 8 of 10)	12	41831541	41968392	136852	1	PDZRN4	#N/A	#N/A	#N/A	#N/A	#N/A	#N/A	#N/A	#N/A	NM_013377	124923
chr12	20082248	20083248	1001	*	6.56072e-05	14	chr12_20082248_20083248	0		0		0		0		0		0		1	150813	0		0		0		1	129310	1	124420	Distal Intergenic	12	20167619	20251802	84184	1	LOC100506393	#N/A	#N/A	#N/A	#N/A	#N/A	#N/A	#N/A	#N/A	NR_040098	-84371
chr12	40727070	40728070	1001	*	6.55673e-05	14	chr12_40727070_40728070	0		0		0		0		0		1	25551	0		0		0		0		0		0		Intron (NM_198578/LRRK2, intron 39 of 50)	12	40787196	40964557	177362	1	MUC19	TFEB(1643)	#N/A	RELA(823)	RELA(746)	#N/A	GLIS2+IL-1(75)	#N/A	#N/A	NM_173600	-59126
chr12	1787261	1788261	1001	*	6.55274e-05	14	chr12_1787261_1788261	0		0		0		0		0		0		0		0		0		0		0		0		Distal Intergenic	12	1800247	1897845	97599	1	ADIPOR2	#N/A	#N/A	#N/A	#N/A	#N/A	#N/A	#N/A	#N/A	NM_024551	-11986
chr9	84124236	84125236	1001	*	5.54776e-06	18	chr9_84124236_84125236	0		1	111440	0		0		0		0		0		0		0		0		0		0		Distal Intergenic	9	84198598	84304450	105853	2	TLE1	TFEB(1643)	#N/A	#N/A	#N/A	#N/A	#N/A	#N/A	#N/A	NM_001303103	179214
chr12	19908993	19909993	1001	*	6.54478e-05	14	chr12_19908993_19909993	0		0		0		0		0		0		1	22140	0		0		0		1	19154	0		Distal Intergenic	12	20167619	20251802	84184	1	LOC100506393	#N/A	#N/A	#N/A	#N/A	#N/A	#N/A	#N/A	#N/A	NR_040098	-257626
chr12	19848411	19849411	1001	*	6.5408e-05	14	chr12_19848411_19849411	0		0		0		0		0		0		1	94946	0		0		0		0		0		Distal Intergenic	12	19593515	19675173	81659	1	AEBP2	#N/A	#N/A	#N/A	#N/A	#N/A	#N/A	#N/A	#N/A	NM_001267043	254896
chr9	80850813	80851813	1001	*	4.17048e-07	22	chr9_80850813_80851813	0		1	149652	1	19273	1	10302;110781	1	48087	1	9221;34383	0		0		0		0		0		0		Promoter (<=1kb)	9	80850991	80881983	30993	1	CEP78	TFE3(969)	#N/A	#N/A	#N/A	#N/A	#N/A	#N/A	#N/A	NM_001098802	0
chr12	99213604	99214604	1001	*	6.53287e-05	14	chr12_99213604_99214604	0		0		0		0		0		0		0		1	34597	0		0		1	107690	0		Intron (NM_001204081/ANKS1B, intron 3 of 9)	12	99128569	99288674	160106	2	ANKS1B	#N/A	#N/A	#N/A	#N/A	#N/A	#N/A	#N/A	#N/A	NM_001204081	74070
chr12	49741195	49742195	1001	*	6.52891e-05	14	chr12_49741195_49742195	1	124313	1	78925;134473	1	45245	1	20527;73237;119802	1	143310	1	9131	0		0		0		0		0		1	4679	Promoter (<=1kb)	12	49740700	49747467	6768	1	DNAJC22	#N/A	#N/A	#N/A	#N/A	#N/A	#N/A	#N/A	#N/A	NM_024902	495
chr12	41184028	41185028	1001	*	6.52496e-05	14	chr12_41184028_41185028	1	51193	1	35639	0		0		0		0		0		0		0		0		0		0		Intron (NM_001256063/CNTN1, intron 1 of 15)	12	41221740	41366519	144780	1	CNTN1	#N/A	#N/A	#N/A	#N/A	#N/A	#N/A	RELA+ZBTB5+IL-1(101)	RELA+S100A8+IL-1(44)	NM_001256064	-36712
chr12	50595417	50596417	1001	*	6.52101e-05	14	chr12_50595417_50596417	0		0		0		0		0		0		0		0		1	51578	0		0		0		Promoter (<=1kb)	12	50569563	50595316	25754	2	LIMA1	#N/A	#N/A	#N/A	#N/A	#N/A	#N/A	#N/A	#N/A	NM_001243775	-101
chr12	43055975	43056975	1001	*	6.51706e-05	14	chr12_43055975_43056975	0		0		0		0		0		0		1	71349	0		1	13957	0		1	7043;57845	1	138517	Distal Intergenic	12	43009305	43040300	30996	2	LOC101927058	#N/A	#N/A	#N/A	#N/A	#N/A	#N/A	#N/A	#N/A	NR_110042	-15675
chr12	1552315	1553315	1001	*	6.51312e-05	14	chr12_1552315_1553315	0		0		1	126280;134044	0		0		0		0		0		0		0		1	779	0		Intron (NM_178039/ERC1, intron 16 of 17)	12	1609657	1613590	3934	1	LINC00942	RELA+TFE3(167)	RELA(863)	#N/A	#N/A	#N/A	#N/A	#N/A	#N/A	NR_028415	-56342
chr12	17080444	17081444	1001	*	6.50919e-05	14	chr12_17080444_17081444	0		0		0		0		0		1	118722	0		1	5454	1	72349	0		0		0		Distal Intergenic	12	17141681	17143562	1882	1	SKP1P2	#N/A	#N/A	#N/A	#N/A	#N/A	#N/A	#N/A	#N/A	NR_036619	-60237
chr12	99245694	99246694	1001	*	6.50526e-05	14	chr12_99245694_99246694	0		0		0		0		0		0		0		0		0		0		0		0		Intron (NM_001204081/ANKS1B, intron 1 of 9)	12	99128569	99288674	160106	2	ANKS1B	#N/A	#N/A	#N/A	#N/A	#N/A	#N/A	#N/A	#N/A	NM_001204081	41980
chr12	1480506	1481506	1001	*	6.50133e-05	14	chr12_1480506_1481506	0		0		0		0		0		0		1	84943	0		0		0		0		0		Exon (NM_178039/ERC1, exon 15 of 18)	12	1609657	1613590	3934	1	LINC00942	RELA+TFE3(167)	RELA(863)	#N/A	#N/A	#N/A	#N/A	#N/A	#N/A	NR_028415	-128151
chr12	1421988	1422988	1001	*	6.49741e-05	14	chr12_1421988_1422988	0		0		0		1	29096	0		1	128226	0		0		0		0		0		0		Intron (NM_178039/ERC1, intron 14 of 17)	12	1609657	1613590	3934	1	LINC00942	RELA+TFE3(167)	RELA(863)	#N/A	#N/A	#N/A	#N/A	#N/A	#N/A	NR_028415	-186669
chr12	132440218	132441218	1001	*	6.49349e-05	14	chr12_132440218_132441218	0		0		0		0		0		0		0		1	81857;133878	0		0		0		0		Intron (NM_015409/EP400, intron 1 of 52)	12	132434465	132565011	130547	1	EP400	#N/A	#N/A	#N/A	#N/A	#N/A	#N/A	#N/A	#N/A	NM_015409	5753
chr12	106305476	106306476	1001	*	6.48958e-05	14	chr12_106305476_106306476	0		0		0		1	119045	1	81785	0		0		0		1	109032	0		0		0		Distal Intergenic	12	106100552	106137841	37290	1	CASC18	#N/A	#N/A	#N/A	#N/A	#N/A	#N/A	#N/A	#N/A	NR_110111	204924
chr12	1262699	1263699	1001	*	6.48567e-05	14	chr12_1262699_1263699	1	119331;124020	0		0		0		0		0		0		0		0		0		1	9376	0		Intron (NM_178039/ERC1, intron 7 of 17)	12	1136914	1605099	468186	1	ERC1	#N/A	#N/A	#N/A	#N/A	#N/A	#N/A	#N/A	#N/A	NM_001301248	125785
chr12	100578587	100579587	1001	*	6.48177e-05	14	chr12_100578587_100579587	0		0		0		0		1	56084;88883;133929	0		0		0		1	72287	0		0		1	30779	Distal Intergenic	12	100583662	100583727	66	1	MIR1827	#N/A	#N/A	#N/A	#N/A	#N/A	#N/A	#N/A	#N/A	NR_031728	-4075
chr12	8881561	8882561	1001	*	6.47787e-05	14	chr12_8881561_8882561	0		0		0		0		0		0		0		0		0		0		0		0		Intron (NR_123740/RIMKLB, intron 2 of 8)	12	8852381	8929787	77407	1	RIMKLB	TFE3+TFEB(244)	GLIS2(1131)	#N/A	#N/A	#N/A	#N/A	#N/A	#N/A	NM_020734	29180
chr12	58574907	58575907	1001	*	6.47398e-05	14	chr12_58574907_58575907	0		0		0		0		1	150150	0		0		0		1	46759	0		0		1	150666	Distal Intergenic	12	58335445	58351052	15608	1	XRCC6BP1	#N/A	GLIS2(1131)	#N/A	#N/A	#N/A	#N/A	#N/A	#N/A	NM_033276	239462
chr12	26549030	26550030	1001	*	6.47009e-05	14	chr12_26549030_26550030	1	1208	1	10699	0		0		0		0		1	62665;97130	0		0		0		0		0		Intron (NM_002223/ITPR2, intron 54 of 56)	12	26348506	26387708	39203	1	SSPN	#N/A	#N/A	#N/A	S100A9(747)	#N/A	#N/A	#N/A	#N/A	NM_005086	200524
chr12	12333741	12334741	1001	*	6.46621e-05	14	chr12_12333741_12334741	0		0		0		0		0		0		0		1	98263	0		0		1	25896;140002	0		Exon (NM_002336/LRP6, exon 6 of 23)	12	12264886	12264967	82	1	MIR1244-4	#N/A	#N/A	#N/A	#N/A	#N/A	#N/A	#N/A	#N/A	NR_128710	68855
chr12	71498729	71499729	1001	*	6.46233e-05	14	chr12_71498729_71499729	0		0		0		0		0		0		0		0		0		0		0		0		Distal Intergenic	12	71518877	71551779	32903	2	TSPAN8	TFEB(1643)	GLIS2(1131)	ZBTB5(1036)	#N/A	#N/A	#N/A	#N/A	#N/A	NM_004616	52050
chr12	71519383	71520383	1001	*	6.45846e-05	14	chr12_71519383_71520383	0		0		0		0		0		0		0		1	26075	1	112623	0		0		0		Intron (NM_004616/TSPAN8, intron 8 of 8)	12	71518877	71551779	32903	2	TSPAN8	TFEB(1643)	GLIS2(1131)	ZBTB5(1036)	#N/A	#N/A	#N/A	#N/A	#N/A	NM_004616	31396
chr12	71739278	71740278	1001	*	6.45459e-05	14	chr12_71739278_71740278	0		0		0		0		0		0		0		0		0		0		1	29175	0		Distal Intergenic	12	71833550	71980088	146539	1	LGR5	TFEB(1643)	#N/A	#N/A	#N/A	#N/A	#N/A	#N/A	#N/A	NM_001277226	-93272
chr12	71785868	71786868	1001	*	6.45072e-05	14	chr12_71785868_71786868	0		0		0		1	94557	0		0		0		1	47113	0		0		0		0		Distal Intergenic	12	71833550	71980088	146539	1	LGR5	TFEB(1643)	#N/A	#N/A	#N/A	#N/A	#N/A	#N/A	#N/A	NM_001277226	-46682
chr12	121696574	121697574	1001	*	6.44686e-05	14	chr12_121696574_121697574	0		0		0		0		0		0		0		0		0		0		1	70545	0		Intron (NM_001270486/CAMKK2, intron 6 of 15)	12	121675495	121712388	36894	2	CAMKK2	#N/A	#N/A	#N/A	#N/A	#N/A	#N/A	#N/A	#N/A	NM_001270486	14814
chr12	12381024	12382024	1001	*	6.44301e-05	14	chr12_12381024_12382024	0		0		0		0		0		0		0		0		0		0		0		0		Intron (NM_002336/LRP6, intron 2 of 22)	12	12268961	12419811	150851	2	LRP6	#N/A	#N/A	#N/A	#N/A	#N/A	#N/A	#N/A	#N/A	NM_002336	37787
chr12	57813946	57814946	1001	*	6.43915e-05	14	chr12_57813946_57814946	0		0		0		0		0		0		0		0		0		0		0		0		Distal Intergenic	12	57828468	57845845	17378	1	INHBC	TFEB(1643)	#N/A	#N/A	#N/A	#N/A	#N/A	#N/A	#N/A	NM_005538	-13522
chr12	12388997	12389997	1001	*	6.43531e-05	14	chr12_12388997_12389997	1	90718	1	36573	0		0		0		0		0		0		0		0		1	7770	0		Intron (NM_002336/LRP6, intron 2 of 22)	12	12268961	12419811	150851	2	LRP6	#N/A	#N/A	#N/A	#N/A	#N/A	#N/A	#N/A	#N/A	NM_002336	29814
chr12	70759557	70760557	1001	*	6.43147e-05	14	chr12_70759557_70760557	1	137238	0		1	7082	1	111946	1	114196;119697	0		1	34284;43361	0		1	76418	0		0		0		Promoter (<=1kb)	12	70760062	70828072	68011	1	KCNMB4	#N/A	#N/A	#N/A	#N/A	#N/A	#N/A	#N/A	#N/A	NM_014505	0
chr12	8863120	8864120	1001	*	6.42763e-05	14	chr12_8863120_8864120	0		0		0		0		0		1	120325	0		0		0		0		0		1	51637	Intron (NR_123740/RIMKLB, intron 1 of 8)	12	8852381	8929787	77407	1	RIMKLB	TFE3+TFEB(244)	GLIS2(1131)	#N/A	#N/A	#N/A	#N/A	#N/A	#N/A	NM_020734	10739
chr12	29281324	29282324	1001	*	6.4238e-05	14	chr12_29281324_29282324	1	61185;143539	1	33703;84237	0		0		0		0		0		0		0		0		1	37058;74863	0		Distal Intergenic	12	29301936	29488549	186614	1	FAR2	#N/A	GLIS2(1131)	#N/A	#N/A	#N/A	#N/A	#N/A	#N/A	NM_001271783	-19612
chr12	57399961	57400961	1001	*	6.41997e-05	14	chr12_57399961_57400961	0		0		1	128756	1	40257;49115;49119;49124	1	857;43663;43665;56079;99955;121263	1	72112;72113;72116;105843	1	19472	0		0		0		0		0		Promoter (<=1kb)	12	57392617	57400297	7681	2	ZBTB39	TFEB(1643)	#N/A	#N/A	#N/A	#N/A	#N/A	#N/A	#N/A	NM_014830	0
chr12	26086174	26087174	1001	*	6.41614e-05	14	chr12_26086174_26087174	1	34437;132362	1	47327;97647;125199	1	113085	0		0		0		1	37840	0		0		0		1	60342	0		Distal Intergenic	12	26107588	26110518	2931	2	RASSF8-AS1	#N/A	#N/A	#N/A	#N/A	#N/A	#N/A	#N/A	#N/A	NR_038227	23344
chr12	114492147	114493147	1001	*	6.41232e-05	14	chr12_114492147_114493147	0		1	113156;143194	0		0		0		0		0		0		0		1	99467	0		0		Distal Intergenic	12	114259859	114404176	144318	2	RBM19	#N/A	#N/A	#N/A	#N/A	#N/A	#N/A	#N/A	#N/A	NM_016196	-87971
chr12	25431891	25432891	1001	*	6.40851e-05	14	chr12_25431891_25432891	0		0		0		1	88076	0		0		0		0		1	73071	0		0		0		Distal Intergenic	12	25357723	25403865	46143	2	KRAS	#N/A	#N/A	#N/A	#N/A	#N/A	#N/A	#N/A	#N/A	NM_033360	-28026
chr12	29894016	29895016	1001	*	6.4047e-05	14	chr12_29894016_29895016	0		1	67967	0		0		0		0		0		0		0		0		0		0		Intron (NM_001193451/TMTC1, intron 5 of 17)	12	29653746	29936743	282998	2	TMTC1	#N/A	#N/A	#N/A	#N/A	#N/A	#N/A	#N/A	#N/A	NM_001193451	41727
chr12	12548298	12549298	1001	*	6.40089e-05	14	chr12_12548298_12549298	0		0		0		0		0		0		0		0		0		1	130042	0		0		Intron (NM_001300742/LOH12CR1, intron 2 of 3)	12	12510013	12619838	109826	1	LOH12CR1	#N/A	#N/A	#N/A	#N/A	#N/A	#N/A	#N/A	#N/A	NM_058169	38285
chr12	91316959	91317959	1001	*	6.39709e-05	14	chr12_91316959_91317959	0		0		0		0		0		0		0		0		0		0		1	149901	0		Intron (NR_038868/LINC00615, intron 1 of 4)	12	91311800	91342446	30647	1	LINC00615	#N/A	#N/A	#N/A	#N/A	#N/A	#N/A	#N/A	#N/A	NR_038868	5159
chr12	30482319	30483319	1001	*	6.3933e-05	14	chr12_30482319_30483319	0		0		0		0		0		0		1	39219	1	139676	0		0		0		0		Distal Intergenic	12	30781915	30830178	48264	2	IPO8	#N/A	#N/A	#N/A	#N/A	#N/A	#N/A	#N/A	#N/A	NM_001190995	346859
chr12	77171055	77172055	1001	*	6.3895e-05	14	chr12_77171055_77172055	0		0		0		1	47585	0		0		0		0		0		0		0		0		Intron (NM_015336/ZDHHC17, intron 1 of 16)	12	77157854	77247474	89621	1	ZDHHC17	#N/A	#N/A	#N/A	#N/A	#N/A	#N/A	#N/A	#N/A	NM_015336	13201
chr12	28113465	28114465	1001	*	6.38572e-05	14	chr12_28113465_28114465	0		0		0		0		0		0		0		1	53794	0		0		1	94000	0		Intron (NM_198966/PTHLH, intron 3 of 3)	12	28111017	28122894	11878	2	PTHLH	RELA+TFE3(167)	RELA+GLIS2(263)	#N/A	S100A8(754)	#N/A	#N/A	#N/A	#N/A	NM_198966	8429
chr12	27714128	27715128	1001	*	6.38193e-05	14	chr12_27714128_27715128	0		0		0		0		0		0		0		0		0		0		0		0		Intron (NM_001198915/PPFIBP1, intron 1 of 26)	12	27677045	27848497	171453	1	PPFIBP1	#N/A	#N/A	#N/A	#N/A	#N/A	#N/A	#N/A	#N/A	NM_177444	37083
chr12	65672704	65673704	1001	*	6.37816e-05	14	chr12_65672704_65673704	0		0		1	47446;71602;128793	0		1	94019;121809	0		1	133515	0		1	29749	0		0		1	94263	Promoter (<=1kb)	12	65672767	65860687	187921	1	MSRB3	#N/A	#N/A	#N/A	S100A9(747)	#N/A	#N/A	#N/A	#N/A	NM_001193461	0
chr12	11144624	11145624	1001	*	6.37438e-05	14	chr12_11144624_11145624	0		0		0		0		0		0		1	118360	1	16032;84370	1	120432	0		1	67433	0		Intron (NR_037918/PRH1-PRR4, intron 3 of 9)	12	11148561	11150474	1914	2	TAS2R20	#N/A	#N/A	#N/A	#N/A	#N/A	#N/A	#N/A	#N/A	NM_176889	4850
chr12	119617838	119618838	1001	*	6.37061e-05	14	chr12_119617838_119618838	0		0		0		0		0		0		0		0		1	124624	0		0		0		Promoter (1-2kb)	12	119616595	119632551	15957	1	HSPB8	#N/A	#N/A	#N/A	#N/A	#N/A	#N/A	#N/A	#N/A	NM_014365	1243
chr12	67794803	67795803	1001	*	6.36685e-05	14	chr12_67794803_67795803	1	127353	0		0		0		0		0		0		0		0		0		0		1	68089	Distal Intergenic	12	67913862	67960911	47050	1	LOC100507175	#N/A	#N/A	#N/A	#N/A	#N/A	#N/A	#N/A	#N/A	NR_103861	-118059
chr12	27973271	27974271	1001	*	6.36309e-05	14	chr12_27973271_27974271	0		0		0		0		0		0		1	10599	0		0		0		0		0		Distal Intergenic	12	27933187	27955973	22787	1	KLHL42	#N/A	#N/A	#N/A	S100A8(754)	#N/A	#N/A	#N/A	#N/A	NM_020782	40084
chr12	64314867	64315867	1001	*	6.35933e-05	14	chr12_64314867_64315867	0		0		0		0		0		0		1	96337	0		0		0		0		0		Intron (NM_020762/SRGAP1, intron 1 of 21)	12	64238541	64541613	303073	1	SRGAP1	#N/A	#N/A	#N/A	#N/A	#N/A	#N/A	#N/A	#N/A	NM_020762	76326
chr12	64255617	64256617	1001	*	6.35558e-05	14	chr12_64255617_64256617	1	104424	0		0		0		0		0		0		0		0		0		0		0		Intron (NM_020762/SRGAP1, intron 1 of 21)	12	64238541	64541613	303073	1	SRGAP1	#N/A	#N/A	#N/A	#N/A	#N/A	#N/A	#N/A	#N/A	NM_020762	17076
chr12	64161439	64162439	1001	*	6.35183e-05	14	chr12_64161439_64162439	1	72146	1	90945	0		0		0		0		1	130408	0		1	4892	0		0		0		Distal Intergenic	12	64173583	64203338	29756	1	TMEM5	#N/A	#N/A	#N/A	#N/A	#N/A	#N/A	#N/A	#N/A	NM_014254	-11144
chr12	64151638	64152638	1001	*	6.34809e-05	14	chr12_64151638_64152638	0		0		0		0		0		0		1	99807	0		0		0		1	81529	0		Distal Intergenic	12	64173583	64203338	29756	1	TMEM5	#N/A	#N/A	#N/A	#N/A	#N/A	#N/A	#N/A	#N/A	NM_014254	-20945
chr12	119337137	119338137	1001	*	6.34435e-05	14	chr12_119337137_119338137	0		0		0		0		0		0		0		0		0		0		0		0		Distal Intergenic	12	119419300	119600856	181557	1	SRRM4	#N/A	GLIS2(1131)	ZBTB5(1036)	#N/A	#N/A	#N/A	#N/A	#N/A	NM_194286	-81163
chr12	76630209	76631209	1001	*	6.34062e-05	14	chr12_76630209_76631209	0		0		0		0		0		0		0		0		0		0		0		0		Distal Intergenic	12	76738266	76742222	3957	2	BBS10	#N/A	#N/A	#N/A	#N/A	#N/A	#N/A	#N/A	#N/A	NM_024685	111013
chr12	62875255	62876255	1001	*	6.33689e-05	14	chr12_62875255_62876255	0		0		0		0		0		0		0		1	121914	0		0		1	37201;115866;152234	0		Intron (NM_001278469/MON2, intron 1 of 35)	12	62860597	62991363	130767	1	MON2	#N/A	#N/A	#N/A	#N/A	#N/A	#N/A	#N/A	#N/A	NM_015026	14658
chr12	62699254	62700254	1001	*	6.33316e-05	14	chr12_62699254_62700254	0		0		0		0		0		0		0		0		0		0		0		0		Intron (NM_001252079/USP15, intron 3 of 6)	12	62654140	62654235	96	1	MIR6125	#N/A	#N/A	#N/A	#N/A	#N/A	#N/A	#N/A	#N/A	NR_106740	45114
chr12	27579822	27580822	1001	*	6.32944e-05	14	chr12_27579822_27580822	0		0		0		0		0		1	98437	0		0		0		0		0		0		Intron (NR_109975/ARNTL2-AS1, intron 1 of 3)	12	27542722	27599567	56846	2	ARNTL2-AS1	#N/A	#N/A	#N/A	#N/A	#N/A	#N/A	#N/A	#N/A	NR_109975	18745
chr12	62251350	62252350	1001	*	6.32572e-05	14	chr12_62251350_62252350	0		1	126755	0		0		0		0		0		1	81872;85704;109654	0		0		0		0		Intron (NM_178539/FAM19A2, intron 2 of 4)	12	62102029	62586620	484592	2	FAM19A2	#N/A	#N/A	#N/A	#N/A	#N/A	#N/A	#N/A	#N/A	NM_178539	334270
chr12	68932544	68933544	1001	*	6.32201e-05	14	chr12_68932544_68933544	0		1	121520	0		0		0		0		0		0		0		1	78529	1	121936	0		Distal Intergenic	12	69004619	69054385	49767	1	RAP1B	#N/A	#N/A	#N/A	#N/A	#N/A	#N/A	#N/A	#N/A	NM_001010942	-71075
chr12	69344094	69345094	1001	*	6.3183e-05	14	chr12_69344094_69345094	0		1	58023;102058;135437	0		1	40030	0		1	60817	0		1	16015;118305	0		0		0		0		Intron (NM_001874/CPM, intron 1 of 8)	12	69244956	69357020	112065	2	CPM	#N/A	#N/A	#N/A	#N/A	#N/A	#N/A	#N/A	#N/A	NM_001874	11926
chr12	59404444	59405444	1001	*	6.3146e-05	14	chr12_59404444_59405444	0		0		0		1	105353	0		1	88348	0		0		0		0		1	49696	1	129574	Distal Intergenic	12	59265937	59314319	48383	2	LRIG3	#N/A	#N/A	#N/A	#N/A	#N/A	#N/A	#N/A	#N/A	NM_153377	-90125
chr12	59142594	59143594	1001	*	6.3109e-05	14	chr12_59142594_59143594	0		0		0		0		0		0		0		0		0		0		1	135096	0		Intron (NR_126341/LOC100506869, intron 1 of 1)	12	58959742	59175498	215757	2	LOC101927653	#N/A	#N/A	#N/A	#N/A	#N/A	#N/A	#N/A	#N/A	NR_120452	31904
chr12	117457385	117458385	1001	*	6.3072e-05	14	chr12_117457385_117458385	0		0		0		0		0		1	80213	1	90214	0		0		0		0		0		Intron (NM_012174/FBXW8, intron 8 of 10)	12	117415245	117425142	9898	2	LOC100506551	#N/A	#N/A	#N/A	#N/A	#N/A	#N/A	#N/A	#N/A	NR_103809	-32243
chr12	58684660	58685660	1001	*	6.30351e-05	14	chr12_58684660_58685660	1	132226	0		0		0		0		0		0		0		0		0		1	59653	0		Distal Intergenic	12	58985484	59206450	220967	1	LOC100506869	#N/A	#N/A	#N/A	#N/A	#N/A	#N/A	#N/A	#N/A	NR_126341	-299824
chr12	58627567	58628567	1001	*	6.29983e-05	14	chr12_58627567_58628567	0		0		0		0		1	14986	0		1	147313	0		0		0		1	101857	0		Distal Intergenic	12	58335445	58351052	15608	1	XRCC6BP1	#N/A	GLIS2(1131)	#N/A	#N/A	#N/A	#N/A	#N/A	#N/A	NM_033276	292122
chr12	23409007	23410007	1001	*	6.29615e-05	14	chr12_23409007_23410007	0		0		0		0		0		0		0		1	6500	1	105932	0		0		0		Distal Intergenic	12	23328570	23344521	15952	1	LOC101928441	#N/A	#N/A	#N/A	#N/A	#N/A	#N/A	#N/A	#N/A	NR_120471	80437
chr12	110619331	110620331	1001	*	6.29247e-05	14	chr12_110619331_110620331	0		0		0		0		0		0		0		0		0		0		0		0		Intron (NM_001143779/IFT81, intron 12 of 18)	12	110562140	110656600	94461	1	IFT81	#N/A	#N/A	#N/A	#N/A	#N/A	#N/A	#N/A	#N/A	NM_014055	57191
chr12	112418915	112419915	1001	*	6.28879e-05	14	chr12_112418915_112419915	0		0		0		0		0		0		0		0		0		0		0		0		Intron (NM_001193453/TMEM116, intron 4 of 9)	12	112369087	112451023	81937	2	TMEM116	#N/A	#N/A	#N/A	#N/A	#N/A	#N/A	#N/A	#N/A	NM_001193453	31108
chr12	87833657	87834657	1001	*	6.28513e-05	14	chr12_87833657_87834657	1	148621	1	130701	0		0		0		0		0		0		0		0		0		0		Distal Intergenic	12	88176663	88178488	1826	2	MKRN9P	#N/A	#N/A	#N/A	#N/A	#N/A	#N/A	#N/A	#N/A	NR_033410	343831
chr12	112077909	112078909	1001	*	6.28146e-05	14	chr12_112077909_112078909	0		0		0		0		1	24945	0		0		0		0		0		0		0		Distal Intergenic	12	111890018	112037480	147463	2	ATXN2	RELA+TFE3(167)	RELA+GLIS2(263)	#N/A	#N/A	#N/A	#N/A	#N/A	#N/A	NR_132311	-40429
chr12	89163012	89164012	1001	*	6.2778e-05	14	chr12_89163012_89164012	0		0		0		1	70956	0		0		0		0		0		0		0		0		Distal Intergenic	12	88886570	88974250	87681	2	KITLG	#N/A	#N/A	#N/A	#N/A	#N/A	#N/A	#N/A	#N/A	NM_003994	-188762
chr12	23455346	23456346	1001	*	6.27414e-05	14	chr12_23455346_23456346	0		0		0		0		0		0		0		1	49756	0		1	110672	1	4180;30405	0		Distal Intergenic	12	23328570	23344521	15952	1	LOC101928441	#N/A	#N/A	#N/A	#N/A	#N/A	#N/A	#N/A	#N/A	NR_120471	126776
chr12	123527670	123528670	1001	*	6.27049e-05	14	chr12_123527670_123528670	0		0		0		0		1	14189	0		1	149998	0		0		0		0		0		Intron (NM_020845/PITPNM2, intron 1 of 24)	12	123495214	123495275	62	2	MIR4304	#N/A	#N/A	#N/A	#N/A	#N/A	#N/A	#N/A	#N/A	NR_036187	-32395
chr12	6375391	6376391	1001	*	6.26684e-05	14	chr12_6375391_6376391	0		0		0		0		1	50832;129743	0		0		0		0		0		0		0		Distal Intergenic	12	6419602	6437672	18071	1	PLEKHG6	#N/A	#N/A	#N/A	#N/A	#N/A	#N/A	#N/A	#N/A	NM_018173	-43211
chr12	124641437	124642437	1001	*	6.2632e-05	14	chr12_124641437_124642437	0		0		0		0		1	97540;140292	0		1	138736	0		0		0		0		0		Intron (NM_001204299/ZNF664-FAM101A, intron 3 of 4)	12	124773710	124800570	26861	1	FAM101A	#N/A	#N/A	#N/A	#N/A	#N/A	#N/A	#N/A	#N/A	NM_181709	-131273
chr12	54781772	54782772	1001	*	6.25956e-05	14	chr12_54781772_54782772	1	150539	0		0		0		0		0		1	98396	0		0		0		1	77767	1	60700	Promoter (2-3kb)	12	54762913	54779573	16661	2	ZNF385A	#N/A	#N/A	#N/A	#N/A	#N/A	#N/A	#N/A	#N/A	NM_001290004	-2199
chr12	85409867	85410867	1001	*	6.25593e-05	14	chr12_85409867_85410867	0		0		0		0		1	19872	0		0		0		0		0		0		0		Intron (NM_001100917/TSPAN19, intron 7 of 8)	12	85408094	85430055	21962	2	TSPAN19	#N/A	#N/A	#N/A	#N/A	#N/A	#N/A	#N/A	#N/A	NM_001100917	19188
chr12	91251759	91252759	1001	*	6.2523e-05	14	chr12_91251759_91252759	1	52187	0		0		0		0		0		0		0		0		0		1	113097	0		Distal Intergenic	12	91311800	91342446	30647	1	LINC00615	#N/A	#N/A	#N/A	#N/A	#N/A	#N/A	#N/A	#N/A	NR_038868	-59041
chr9	621271	622271	1001	*	5.55491e-06	18	chr9_621271_622271	1	47635;72153	1	74584;90969	0		0		0		0		0		0		0		0		0		0		Intron (NM_001256876/KANK1, intron 5 of 15)	9	706806	746106	39301	1	KANK1	TFEB(1643)	#N/A	#N/A	#N/A	#N/A	#N/A	#N/A	#N/A	NM_153186	-84535
chr12	90034110	90035110	1001	*	6.24505e-05	14	chr12_90034110_90035110	0		0		0		0		1	40306	0		0		0		0		0		0		0		Intron (NM_001001323/ATP2B1, intron 2 of 20)	12	89981826	90049844	68019	2	ATP2B1	#N/A	#N/A	#N/A	#N/A	#N/A	#N/A	#N/A	#N/A	NM_001001323	14734
chr12	32217794	32218794	1001	*	6.24143e-05	14	chr12_32217794_32218794	0		0		0		0		0		0		0		1	17821	0		0		1	21657;105602;144693	0		Distal Intergenic	12	32260185	32531141	270957	1	BICD1	#N/A	#N/A	ZBTB5(1036)	#N/A	#N/A	#N/A	#N/A	#N/A	NM_001003398	-41391
chr12	91190755	91191755	1001	*	6.23781e-05	14	chr12_91190755_91191755	1	141611	0		0		0		0		0		0		1	84319	0		0		1	52114;126013	0		Distal Intergenic	12	91311800	91342446	30647	1	LINC00615	#N/A	#N/A	#N/A	#N/A	#N/A	#N/A	#N/A	#N/A	NR_038868	-120045
chr12	54213890	54214890	1001	*	6.2342e-05	14	chr12_54213890_54214890	0		0		0		0		0		0		0		0		0		0		0		0		Distal Intergenic	12	54144231	54150818	6588	2	CISTR	#N/A	#N/A	#N/A	S100A9(747)	#N/A	#N/A	ZBTB5(95)	#N/A	NR_104332	-63072
chr12	22434838	22435838	1001	*	6.2306e-05	14	chr12_22434838_22435838	0		0		0		0		1	111733	0		0		0		0		0		0		0		Intron (NM_001304450/ST8SIA1, intron 2 of 3)	12	22346325	22487648	141324	2	ST8SIA1	#N/A	#N/A	#N/A	#N/A	#N/A	#N/A	#N/A	#N/A	NM_001304450	51810
chr12	32495568	32496568	1001	*	6.227e-05	14	chr12_32495568_32496568	0		0		0		0		0		0		0		0		0		0		0		0		Intron (NM_001003398/BICD1, intron 7 of 8)	12	32638906	32798984	160079	1	FGD4	TFE3+TFEB(244)	#N/A	ZBTB5(1036)	#N/A	#N/A	#N/A	#N/A	#N/A	NM_001304481	-142338
chr12	13269489	13270489	1001	*	6.2234e-05	14	chr12_13269489_13270489	0		0		0		0		0		0		0		0		0		0		1	123824	0		Distal Intergenic	12	13236471	13256630	20160	2	GSG1	#N/A	#N/A	#N/A	#N/A	#N/A	#N/A	#N/A	#N/A	NM_001206842	-12859
chr12	80906988	80907988	1001	*	6.21981e-05	14	chr12_80906988_80907988	0		0		1	72789	0		0		0		0		0		1	102300	0		0		0		Intron (NM_001145026/PTPRQ, intron 14 of 41)	12	80838126	81073968	235843	1	PTPRQ	RELA(671)	RELA(863)	#N/A	S100A8(754)	#N/A	#N/A	#N/A	#N/A	NM_001145026	68862
chr12	113690896	113691896	1001	*	6.21622e-05	14	chr12_113690896_113691896	0		0		0		0		0		0		0		1	17820	1	139592	0		0		0		Intron (NM_001143819/TPCN1, intron 3 of 28)	12	113682066	113736389	54324	1	TPCN1	TFE3+TFEB(244)	#N/A	#N/A	#N/A	#N/A	#N/A	#N/A	#N/A	NM_001301214	8830
chr12	25385581	25386581	1001	*	6.21263e-05	14	chr12_25385581_25386581	0		0		0		1	107184	0		1	94811	0		0		0		0		1	125388	0		Intron (NM_004985/KRAS, intron 2 of 4)	12	25357723	25403865	46143	2	KRAS	#N/A	#N/A	#N/A	#N/A	#N/A	#N/A	#N/A	#N/A	NM_004985	17284
chr12	77480855	77481855	1001	*	6.20905e-05	14	chr12_77480855_77481855	1	39832	1	30990;129511	0		0		0		0		0		0		1	120525	0		1	106111	1	121756	Distal Intergenic	12	77415026	77459360	44335	2	E2F7	#N/A	#N/A	#N/A	#N/A	#N/A	#N/A	#N/A	#N/A	NM_203394	-21495
chr12	30873742	30874742	1001	*	6.20548e-05	14	chr12_30873742_30874742	0		0		0		0		0		0		0		0		0		0		1	147811	0		Exon (NM_001002259/CAPRIN2, exon 12 of 18)	12	30781915	30848929	67015	2	IPO8	#N/A	#N/A	#N/A	#N/A	#N/A	#N/A	#N/A	#N/A	NM_006390	-24813
chr12	56567945	56568945	1001	*	6.2019e-05	14	chr12_56567945_56568945	1	63643	1	24883	0		0		0		0		1	72868	0		0		0		1	45603	0		Exon (NM_001130420/SMARCC2, exon 16 of 30)	12	56555636	56583351	27716	2	SMARCC2	#N/A	#N/A	#N/A	#N/A	#N/A	#N/A	#N/A	#N/A	NM_001130420	14406
chr12	79821697	79822697	1001	*	6.19833e-05	14	chr12_79821697_79822697	0		0		0		0		0		1	122860	0		1	11858	0		0		1	115871	0		Intron (NM_001135805/SYT1, intron 10 of 11)	12	79813037	79813101	65	1	MIR1252	#N/A	#N/A	#N/A	#N/A	#N/A	#N/A	#N/A	#N/A	NR_031700	8660
chr12	31618269	31619269	1001	*	6.19477e-05	14	chr12_31618269_31619269	0		0		0		0		0		1	69456	0		0		0		0		0		0		Intron (NM_001308339/DENND5B, intron 5 of 22)	12	31742857	31768285	25429	1	DENND5B-AS1	#N/A	#N/A	#N/A	#N/A	#N/A	#N/A	#N/A	#N/A	NR_046909	-123588
chr12	112975463	112976463	1001	*	6.19121e-05	14	chr12_112975463_112976463	0		1	133224	0		1	124916	1	36803	0		1	30441	0		0		0		0		0		Distal Intergenic	12	112856536	112947717	91182	1	PTPN11	#N/A	GLIS2(1131)	#N/A	#N/A	#N/A	#N/A	#N/A	#N/A	NM_002834	118927
chr12	56274536	56275536	1001	*	6.18765e-05	14	chr12_56274536_56275536	0		0		0		0		0		0		0		0		0		0		1	103854	1	6374;30028	Distal Intergenic	12	56229214	56236767	7554	2	MMP19	#N/A	#N/A	#N/A	#N/A	#N/A	#N/A	#N/A	#N/A	NR_073606	-37769
chr12	112788627	112789627	1001	*	6.1841e-05	14	chr12_112788627_112789627	0		0		0		0		0		0		0		0		0		0		1	130875	0		Intron (NM_001109662/HECTD4, intron 1 of 75)	12	112597992	112819896	221905	2	HECTD4	#N/A	#N/A	#N/A	#N/A	#N/A	#N/A	#N/A	#N/A	NM_001109662	30269
chr12	123320387	123321387	1001	*	6.18055e-05	14	chr12_123320387_123321387	0		1	149068	1	120987	1	32088	1	113645	1	105741	1	16660;63087;74989;136647	0		0		0		0		0		Promoter (<=1kb)	12	123319985	123347507	27523	1	HIP1R	#N/A	#N/A	#N/A	#N/A	#N/A	#N/A	#N/A	#N/A	NM_003959	402
chr12	7118986	7119986	1001	*	6.17701e-05	14	chr12_7118986_7119986	0		1	103811	0		0		0		0		0		0		0		0		1	149542	0		Intron (NM_005768/LPCAT3, intron 1 of 12)	12	7085347	7125842	40496	2	LPCAT3	#N/A	#N/A	#N/A	#N/A	#N/A	#N/A	#N/A	#N/A	NM_005768	5856
chr12	84328522	84329522	1001	*	6.17347e-05	14	chr12_84328522_84329522	0		0		0		0		0		0		0		1	30610;57100;121917	0		0		0		1	85832	Distal Intergenic	12	85253267	85306608	53342	2	SLC6A15	#N/A	#N/A	#N/A	#N/A	#N/A	#N/A	#N/A	#N/A	NM_001146335	977086
chr9	5785812	5786812	1001	*	1.58553e-08	27	chr9_5785812_5786812	0		1	111421	0		0		0		0		0		1	92581	0		0		0		1	126412	3' UTR	9	5784572	5833081	48510	2	ERMP1	TFEB(1643)	#N/A	#N/A	#N/A	#N/A	#N/A	#N/A	#N/A	NM_024896	46269
chr13	114103523	114104523	1001	*	7.10367e-05	14	chr13_114103523_114104523	0		0		0		0		1	38441	0		1	26908;26910;26911;26912;26914;26915;26916;26917;60236	1	52759;92051	0		0		0		0		Promoter (<=1kb)	13	114076255	114103457	27203	2	ADPRHL1	RELA(671)	RELA(863)	#N/A	#N/A	#N/A	#N/A	#N/A	#N/A	NM_199162	-66
chr13	52325015	52326015	1001	*	7.08878e-05	14	chr13_52325015_52326015	0		0		0		1	151462	1	134559	1	145770	1	65843;82409	1	12681	1	68421	1	30173	0		0		Exon (NM_052950/WDFY2, exon 8 of 12)	13	52342129	52378298	36170	2	DHRS12	#N/A	#N/A	#N/A	#N/A	#N/A	#N/A	#N/A	#N/A	NM_001270424	52283
chr13	30009469	30010469	1001	*	7.07395e-05	14	chr13_30009469_30010469	0		0		0		0		0		0		1	104284	0		0		0		0		0		Intron (NM_001033602/MTUS2, intron 6 of 13)	13	30002777	30080084	77308	1	MTUS2	RELA+TFE3+TFEB(134)	RELA+GLIS2(263)	#N/A	#N/A	#N/A	#N/A	#N/A	#N/A	NM_015233	6692
chr13	79833592	79834592	1001	*	7.05918e-05	14	chr13_79833592_79834592	0		1	146739	0		0		0		0		0		0		0		0		0		1	26195;26865	Distal Intergenic	13	79893003	79980356	87354	2	RBM26	#N/A	#N/A	#N/A	#N/A	#N/A	#N/A	#N/A	#N/A	NM_001286631	145764
chr13	30421380	30422380	1001	*	7.04447e-05	14	chr13_30421380_30422380	0		0		0		0		0		0		0		0		0		0		0		0		Promoter (2-3kb)	13	30338545	30424820	86276	2	UBL3	TFE3(969)	#N/A	#N/A	#N/A	#N/A	#N/A	#N/A	#N/A	NM_007106	2440
chr13	113155224	113156224	1001	*	7.02983e-05	14	chr13_113155224_113156224	0		0		0		0		0		0		0		0		1	32616	1	30122	0		0		Intron (NM_001286277/TUBGCP3, intron 19 of 21)	13	113139319	113242499	103181	2	TUBGCP3	#N/A	#N/A	#N/A	#N/A	#N/A	#N/A	#N/A	#N/A	NM_001286277	86275
chr13	25875788	25876788	1001	*	7.01524e-05	14	chr13_25875788_25876788	1	123834	0		0		0		1	97067	0		1	123543	0		0		0		0		0		Promoter (<=1kb)	13	25875666	25916561	40896	1	NUPL1	#N/A	#N/A	#N/A	#N/A	#N/A	#N/A	#N/A	#N/A	NM_014089	122
chr13	67689005	67690005	1001	*	7.00072e-05	14	chr13_67689005_67690005	0		0		0		1	128965	0		0		0		0		0		0		1	104397;104907	0		Intron (NM_020403/PCDH9, intron 2 of 3)	13	66876966	67804468	927503	2	PCDH9	TFE3(969)	#N/A	ZBTB5(1036)	S100A8(754)	#N/A	#N/A	#N/A	#N/A	NM_020403	114463
chr13	68725922	68726922	1001	*	6.98626e-05	14	chr13_68725922_68726922	0		0		0		0		0		0		1	118789	0		0		0		1	118848;128735	0		Distal Intergenic	13	69435417	69459457	24041	2	LINC00550	#N/A	#N/A	#N/A	#N/A	#N/A	#N/A	#N/A	#N/A	NR_038878	732535
chr9	4299156	4300156	1001	*	1.5395e-06	20	chr9_4299156_4300156	1	5890;104448	1	12112;117747	0		0		0		0		1	144962;145028	0		0		0		1	89811	1	109780	Promoter (<=1kb)	9	3824128	4300035	475908	2	GLIS3	TFEB(1643)	#N/A	#N/A	#N/A	#N/A	#N/A	#N/A	#N/A	NM_001042413	0
chr13	72438451	72439451	1001	*	6.95751e-05	14	chr13_72438451_72439451	1	124258	1	78916;129514	1	134053	0		0		0		0		0		0		0		0		0		Promoter (1-2kb)	13	72012098	72441330	429233	2	DACH1	#N/A	#N/A	#N/A	#N/A	#N/A	#N/A	#N/A	#N/A	NM_004392	1879
chr13	67507707	67508707	1001	*	6.94322e-05	14	chr13_67507707_67508707	0		0		0		1	109150	1	88839	0		0		0		0		0		1	101965	0		Intron (NM_020403/PCDH9, intron 2 of 3)	13	67551521	67559908	8388	1	PCDH9-AS3	#N/A	#N/A	#N/A	S100A8(754)	#N/A	#N/A	#N/A	#N/A	NR_046636	-42814
chr13	74022338	74023338	1001	*	6.92899e-05	14	chr13_74022338_74023338	1	70512	1	144717	0		0		0		0		0		0		0		0		1	29265;113449	0		Distal Intergenic	13	74138381	74162016	23636	1	LINC00392	#N/A	#N/A	#N/A	#N/A	#N/A	#N/A	#N/A	#N/A	NR_047009	-115043
chr13	74277846	74278846	1001	*	6.91482e-05	14	chr13_74277846_74278846	0		0		1	93714	0		0		0		1	33837	0		0		0		0		0		Intron (NM_007249/KLF12, intron 7 of 7)	13	74138381	74162016	23636	1	LINC00392	#N/A	#N/A	#N/A	#N/A	#N/A	#N/A	#N/A	#N/A	NR_047009	139465
chr13	63811958	63812958	1001	*	6.90071e-05	14	chr13_63811958_63812958	0		0		0		0		0		0		1	123001	0		1	97749	0		1	116380	1	66682	Intron (NR_126409/LINC00376, intron 3 of 6)	13	63757235	63902227	144993	2	LINC00376	#N/A	#N/A	ZBTB5(1036)	#N/A	#N/A	#N/A	#N/A	#N/A	NR_126409	89269
chr13	63554282	63555282	1001	*	6.88666e-05	14	chr13_63554282_63555282	0		0		0		0		0		0		0		1	92592	0		0		0		1	73227	Distal Intergenic	13	63363167	63381492	18326	2	LINC00448	TFE3+TFEB(244)	GLIS2(1131)	ZBTB5(1036)	S100A8(754)	#N/A	#N/A	#N/A	#N/A	NR_120403	-172790
chr13	24118741	24119741	1001	*	6.87266e-05	14	chr13_24118741_24119741	0		0		0		0		0		0		1	78739	0		0		0		1	153176	0		Distal Intergenic	13	24144509	24250244	105736	1	TNFRSF19	#N/A	#N/A	#N/A	#N/A	#N/A	#N/A	#N/A	#N/A	NM_001204459	-24768
chr13	60241900	60242900	1001	*	6.85872e-05	14	chr13_60241900_60242900	0		0		0		0		0		0		0		0		0		0		1	106130;106464	0		Intron (NM_001258366/DIAPH3, intron 26 of 26)	13	60586852	60618490	31639	1	DIAPH3-AS1	#N/A	#N/A	#N/A	#N/A	#N/A	#N/A	#N/A	#N/A	NR_046539	-343952
chr13	78836227	78837227	1001	*	6.84483e-05	14	chr13_78836227_78837227	0		0		0		0		0		0		0		0		0		0		0		0		Intron (NR_047001/RNF219-AS1, intron 2 of 5)	13	78628990	79191460	562471	1	RNF219-AS1	#N/A	#N/A	ZBTB5(1036)	#N/A	#N/A	#N/A	#N/A	#N/A	NR_047001	207237
chr13	77080144	77081144	1001	*	6.83101e-05	14	chr13_77080144_77081144	0		0		0		0		0		0		0		0		1	69978	0		0		0		Distal Intergenic	13	77454304	77460540	6237	2	KCTD12	#N/A	#N/A	#N/A	S100A9(747)	#N/A	#N/A	#N/A	#N/A	NM_138444	379396
chr13	57214203	57215203	1001	*	6.81723e-05	14	chr13_57214203_57215203	0		0		0		0		1	19228	0		0		1	20137;113664	1	89668	0		0		1	128511	Distal Intergenic	13	57715052	57718073	3022	1	PRR20A	#N/A	#N/A	#N/A	#N/A	#N/A	#N/A	#N/A	#N/A	NM_198441_3	-499849
chr13	114150912	114151912	1001	*	6.80352e-05	14	chr13_114150912_114151912	0		0		0		0		0		0		0		0		0		1	135846	1	49981;106465	0		Intron (NM_017905/TMCO3, intron 2 of 12)	13	114145308	114204544	59237	1	TMCO3	#N/A	#N/A	#N/A	#N/A	#N/A	#N/A	#N/A	#N/A	NM_017905	5604
chr13	77631841	77632841	1001	*	6.78985e-05	14	chr13_77631841_77632841	0		0		0		0		0		1	77927	0		0		0		0		1	29266;53870	1	122748	Exon (NM_015057/MYCBP2, exon 78 of 83)	13	77649649	77661911	12263	1	MYCBP2-AS1	#N/A	#N/A	#N/A	#N/A	#N/A	#N/A	#N/A	#N/A	NR_046716	-16808
chr13	89811378	89812378	1001	*	6.77625e-05	14	chr13_89811378_89812378	0		0		0		1	137571	0		0		0		0		0		0		0		0		Distal Intergenic	13	89887545	89932494	44950	1	LINC00440	#N/A	#N/A	#N/A	#N/A	#N/A	#N/A	#N/A	#N/A	NR_047025	-75167
chr13	114065282	114066282	1001	*	6.7627e-05	14	chr13_114065282_114066282	0		0		0		1	31335	0		1	4717	0		0		0		0		0		0		Promoter (2-3kb)	13	114053925	114068708	14784	2	LOC101928841	#N/A	#N/A	#N/A	#N/A	#N/A	#N/A	#N/A	#N/A	NM_001304433	2426
chr13	27385484	27386484	1001	*	6.7492e-05	14	chr13_27385484_27386484	0		1	36533	0		0		1	113624	0		0		1	57765	1	107715	0		0		0		Distal Intergenic	13	27329339	27334922	5584	2	GPR12	#N/A	#N/A	#N/A	#N/A	#N/A	#N/A	#N/A	#N/A	NM_005288	-50562
chr13	27390055	27391055	1001	*	6.73575e-05	14	chr13_27390055_27391055	0		0		0		1	49687;144610	0		1	52500	1	48840	1	20136	0		0		0		1	51370	Distal Intergenic	13	27329339	27334922	5584	2	GPR12	#N/A	#N/A	#N/A	#N/A	#N/A	#N/A	#N/A	#N/A	NM_005288	-55133
chr13	78272665	78273665	1001	*	6.72236e-05	14	chr13_78272665_78273665	0		1	111519	1	45921	1	56100;131620	1	116124	1	141905	0		0		0		0		0		0		Promoter (<=1kb)	13	78273016	78338377	65362	1	SLAIN1	#N/A	#N/A	#N/A	#N/A	#N/A	#N/A	#N/A	#N/A	NM_001040153	0
chr13	78680050	78681050	1001	*	6.70902e-05	14	chr13_78680050_78681050	0		0		0		0		1	39321	0		0		0		0		0		1	50619	0		Intron (NR_047001/RNF219-AS1, intron 1 of 5)	13	78628990	79191460	562471	1	RNF219-AS1	#N/A	#N/A	ZBTB5(1036)	#N/A	#N/A	#N/A	#N/A	#N/A	NR_047001	51060
chr13	109252965	109253965	1001	*	6.69574e-05	14	chr13_109252965_109253965	0		0		0		0		1	151211	0		0		0		0		0		1	82656	0		Intron (NM_015011/MYO16, intron 1 of 34)	13	109248500	109860355	611856	1	MYO16	TFE3(969)	#N/A	#N/A	#N/A	#N/A	#N/A	#N/A	#N/A	NM_015011	4465
chr13	47370935	47371935	1001	*	6.68251e-05	14	chr13_47370935_47371935	0		1	74686	0		0		1	153120	1	114591	1	38095	0		0		0		0		1	80628	Promoter (<=1kb)	13	47345391	47371367	25977	2	ESD	#N/A	#N/A	#N/A	#N/A	#N/A	#N/A	#N/A	#N/A	NM_001984	0
chr13	34478025	34479025	1001	*	6.66932e-05	14	chr13_34478025_34479025	0		1	103763	0		0		0		0		0		0		1	51590	0		0		1	31937	Intron (NM_181558/RFC3, intron 8 of 8)	13	34392206	34540695	148490	1	RFC3	#N/A	GLIS2(1131)	#N/A	#N/A	#N/A	#N/A	#N/A	#N/A	NM_181558	85819
chr13	98546485	98547485	1001	*	6.6562e-05	14	chr13_98546485_98547485	0		0		0		0		0		0		0		0		0		0		0		0		Distal Intergenic	13	98605929	98676550	70622	1	IPO5	#N/A	#N/A	#N/A	#N/A	#N/A	#N/A	#N/A	#N/A	NM_002271	-58444
chr13	45656465	45657465	1001	*	6.64312e-05	14	chr13_45656465_45657465	0		0		0		0		0		0		1	35521	0		1	140509	0		0		0		Distal Intergenic	13	45680414	45687341	6928	1	LOC101929259	#N/A	#N/A	#N/A	#N/A	#N/A	#N/A	#N/A	#N/A	NR_120424	-22949
chr13	35427006	35428006	1001	*	6.63009e-05	14	chr13_35427006_35428006	0		0		0		1	152667	0		0		0		0		0		0		1	30657;124633	1	1801	Distal Intergenic	13	35516424	36246873	730450	1	NBEA	TFE3+TFEB(244)	#N/A	#N/A	#N/A	#N/A	#N/A	#N/A	#N/A	NM_015678	-88418
chr13	109510305	109511305	1001	*	6.61712e-05	14	chr13_109510305_109511305	1	138269;150381	0		0		0		0		0		0		0		0		0		0		0		Intron (NM_015011/MYO16, intron 11 of 34)	13	109281571	109860355	578785	1	MYO16	TFE3(969)	#N/A	#N/A	#N/A	#N/A	#N/A	#N/A	#N/A	NM_001198950	228734
chr13	35772594	35773594	1001	*	6.60419e-05	14	chr13_35772594_35773594	0		0		0		0		0		0		0		0		1	109021	0		1	94745	0		Intron (NM_015678/NBEA, intron 31 of 57)	13	35516424	36246873	730450	1	NBEA	TFE3+TFEB(244)	#N/A	#N/A	#N/A	#N/A	#N/A	#N/A	#N/A	NM_015678	256170
chr13	109479679	109480679	1001	*	6.59132e-05	14	chr13_109479679_109480679	0		0		0		0		0		0		0		0		0		0		0		0		Intron (NM_015011/MYO16, intron 9 of 34)	13	109281571	109860355	578785	1	MYO16	TFE3(969)	#N/A	#N/A	#N/A	#N/A	#N/A	#N/A	#N/A	NM_001198950	198108
chr13	45096899	45097899	1001	*	6.5785e-05	14	chr13_45096899_45097899	0		0		0		0		0		0		0		0		0		0		1	98529	0		Intron (NM_001243799/TSC22D1, intron 1 of 1)	13	45006279	45048437	42159	2	TSC22D1	#N/A	#N/A	#N/A	#N/A	#N/A	#N/A	#N/A	#N/A	NM_001243798	-48462
chr13	45006531	45007531	1001	*	6.56572e-05	14	chr13_45006531_45007531	0		0		0		0		1	100735	0		0		0		0		0		0		0		3' UTR	13	45006279	45011060	4782	2	TSC22D1	#N/A	#N/A	#N/A	#N/A	#N/A	#N/A	#N/A	#N/A	NM_006022	3529
chr13	99434530	99435530	1001	*	6.553e-05	14	chr13_99434530_99435530	1	24157	1	20620;95273;104992	0		0		0		0		1	70267	1	56029	0		1	78612	0		0		Distal Intergenic	13	99336055	99404929	68875	2	SLC15A1	#N/A	#N/A	#N/A	#N/A	#N/A	#N/A	#N/A	#N/A	NM_005073	-29601
chr13	81711533	81712533	1001	*	6.54032e-05	14	chr13_81711533_81712533	0		0		0		0		0		0		1	85255	1	87214	0		0		0		1	28722	Distal Intergenic	13	81800001	81801118	1118	2	LINC00564	#N/A	#N/A	#N/A	#N/A	#N/A	#N/A	#N/A	#N/A	NR_047494	88585
chr9	4297540	4298540	1001	*	2.23392e-07	45	chr9_4297540_4298540	1	80873	1	60459;75284;133336	0		0		1	127650	1	66764	1	65856;80731;98082;124688	0		0		0		0		0		Promoter (1-2kb)	9	3824128	4300035	475908	2	GLIS3	TFEB(1643)	#N/A	#N/A	#N/A	#N/A	#N/A	#N/A	#N/A	NM_001042413	1495
chr13	109002657	109003657	1001	*	6.51512e-05	14	chr13_109002657_109003657	0		0		0		0		0		0		1	106232	0		0		0		0		0		Distal Intergenic	13	108921977	108960832	38856	1	TNFSF13B	#N/A	#N/A	#N/A	#N/A	#N/A	#N/A	#N/A	#N/A	NM_006573	80680
chr13	108340872	108341872	1001	*	6.50259e-05	14	chr13_108340872_108341872	1	37431	1	71037	0		0		0		0		0		0		1	88614;102341	0		0		0		Intron (NM_001080396/FAM155A, intron 1 of 2)	13	108439709	108487806	48098	2	FAM155A-IT1	#N/A	#N/A	#N/A	#N/A	#N/A	#N/A	#N/A	#N/A	NR_046848	145934
chr13	44146333	44147333	1001	*	6.49011e-05	14	chr13_44146333_44147333	0		0		0		0		0		0		0		0		0		0		0		0		Intron (NM_001242863/ENOX1, intron 2 of 16)	13	43787700	44203613	415914	2	ENOX1	RELA+TFE3+TFEB(134)	RELA(863)	#N/A	S100A8(754)	TFE3+IL-1(70)	#N/A	#N/A	#N/A	NM_001127615	56280
chr13	43302225	43303225	1001	*	6.47768e-05	14	chr13_43302225_43303225	0		0		0		0		0		0		0		0		0		0		0		0		Distal Intergenic	13	43355686	43365685	10000	1	FAM216B	#N/A	#N/A	#N/A	#N/A	#N/A	#N/A	#N/A	#N/A	NM_182508	-52461
chr13	107870316	107871316	1001	*	6.46529e-05	14	chr13_107870316_107871316	1	34479	1	97622	0		0		0		0		0		0		0		0		1	48055	0		Intron (NM_001080396/FAM155A, intron 1 of 2)	13	108183519	108183596	78	2	MIR1267	#N/A	#N/A	#N/A	#N/A	#N/A	#N/A	#N/A	#N/A	NR_031671	312280
chr13	107837000	107838000	1001	*	6.45295e-05	14	chr13_107837000_107838000	0		0		0		0		0		0		0		0		0		0		0		1	105478	Intron (NM_001080396/FAM155A, intron 2 of 2)	13	108183519	108183596	78	2	MIR1267	#N/A	#N/A	#N/A	#N/A	#N/A	#N/A	#N/A	#N/A	NR_031671	345596
chr13	38563179	38564179	1001	*	6.44066e-05	14	chr13_38563179_38564179	0		0		0		0		0		0		0		0		0		0		1	11520	0		Distal Intergenic	13	38210773	38443939	233167	2	TRPC4	TFE3(969)	#N/A	#N/A	#N/A	#N/A	#N/A	#N/A	#N/A	NM_016179	-119240
chr13	105896802	105897802	1001	*	6.42842e-05	14	chr13_105896802_105897802	0		0		0		0		0		0		1	129778	0		1	51562	0		0		0		Distal Intergenic	13	106118216	106143383	25168	1	DAOA	#N/A	#N/A	#N/A	#N/A	#N/A	#N/A	#N/A	#N/A	NM_001161814	-220414
chr13	40727262	40728262	1001	*	6.41622e-05	14	chr13_40727262_40728262	0		0		0		0		0		0		0		0		1	140503	0		0		0		Distal Intergenic	13	40755946	40763167	7222	1	LINC00332	#N/A	#N/A	#N/A	#N/A	#N/A	#N/A	#N/A	#N/A	NR_046870	-27684
chr13	101794702	101795702	1001	*	6.40407e-05	14	chr13_101794702_101795702	0		1	147761	0		1	115716	0		1	24038;69427	0		1	138358	0		0		0		1	50363	Exon (NM_052867LCN, exon 17 of 44)	13	101591775	101596618	4844	2	LINC00411	#N/A	#N/A	#N/A	#N/A	#N/A	#N/A	#N/A	#N/A	NR_047015	-198084
chr13	98024869	98025869	1001	*	6.39196e-05	14	chr13_98024869_98025869	0		0		0		0		0		0		0		0		1	58140	0		0		0		Intron (NM_001306070/MBNL2, intron 7 of 7)	13	98086475	98120252	33778	1	RAP2A	TFE3(969)	#N/A	#N/A	#N/A	#N/A	#N/A	#N/A	#N/A	NM_021033	-60606
chr13	83591576	83592576	1001	*	6.3799e-05	14	chr13_83591576_83592576	0		0		0		0		0		0		1	70838	1	146606	0		0		0		0		Distal Intergenic	13	84451340	84456528	5189	2	SLITRK1	#N/A	#N/A	ZBTB5+RELA(221)	RELA+S100A8(118)	#N/A	#N/A	#N/A	#N/A	NM_001281503	863952
chr13	86123412	86124412	1001	*	6.36789e-05	14	chr13_86123412_86124412	0		0		0		0		1	127606	0		1	144968	0		0		0		1	117660;147988	0		Distal Intergenic	13	85937738	86118797	181060	1	LINC00351	#N/A	#N/A	#N/A	#N/A	#N/A	#N/A	#N/A	#N/A	NR_046989	185674
chr13	88178971	88179971	1001	*	6.35592e-05	14	chr13_88178971_88179971	0		0		0		0		0		0		0		0		0		0		1	33970	0		Intron (NR_033829/MIR4500HG, intron 1 of 5)	13	88270920	88270995	76	2	MIR4500	#N/A	#N/A	#N/A	#N/A	#N/A	#N/A	#N/A	#N/A	NR_039722	91024
chr13	88835685	88836685	1001	*	6.34399e-05	14	chr13_88835685_88836685	0		0		0		0		0		0		0		0		1	103330	0		1	31158	0		Intron (NR_131919/LOC105370306, intron 1 of 4)	13	88795122	88888337	93216	1	LOC105370306	#N/A	#N/A	#N/A	#N/A	#N/A	#N/A	#N/A	#N/A	NR_131919	40563
chr13	38972685	38973685	1001	*	6.33211e-05	14	chr13_38972685_38973685	0		0		0		0		0		0		0		0		0		0		0		0		Distal Intergenic	13	38923908	38937144	13237	1	UFM1	#N/A	#N/A	#N/A	#N/A	#N/A	#N/A	#N/A	#N/A	NR_104585	48777
chr13	89922574	89923574	1001	*	6.32028e-05	14	chr13_89922574_89923574	0		0		0		0		0		0		0		1	34576	0		0		0		0		Intron (NR_047025/LINC00440, intron 2 of 3)	13	89867102	89889144	22043	2	LINC01047	#N/A	#N/A	#N/A	#N/A	#N/A	#N/A	#N/A	#N/A	NR_131229	-33430
chr13	50571133	50572133	1001	*	6.30848e-05	14	chr13_50571133_50572133	1	93833	0		0		1	68507;146794	0		1	63386;87417;132789;145766	1	138072	1	40604	0		0		0		0		Promoter (<=1kb)	13	50571143	50592603	21461	1	TRIM13	#N/A	#N/A	#N/A	#N/A	#N/A	#N/A	#N/A	#N/A	NM_001007278	0
chr13	32305949	32306949	1001	*	6.29674e-05	14	chr13_32305949_32306949	0		0		0		0		1	101114	0		1	49381;139129	1	27701	0		0		0		1	111115	Distal Intergenic	13	32313679	32377009	63331	1	RXFP2	#N/A	#N/A	#N/A	#N/A	#N/A	#N/A	#N/A	#N/A	NM_001166058	-6730
chr13	32699120	32700120	1001	*	6.28503e-05	14	chr13_32699120_32700120	1	124338	0		0		0		0		0		0		0		0		0		1	133203	1	152345	Intron (NM_023037/FRY, intron 7 of 60)	13	32598196	32605776	7581	2	FRY-AS1	#N/A	#N/A	#N/A	#N/A	#N/A	#N/A	#N/A	#N/A	NR_103839	-93344
chr13	94482138	94483138	1001	*	6.27337e-05	14	chr13_94482138_94483138	0		0		0		1	43917	1	22151	1	130623	0		1	115021	0		0		0		0		Exon (NM_005708/GPC6, exon 3 of 9)	13	94470677	94510726	40050	2	GPC6-AS2	#N/A	#N/A	#N/A	#N/A	#N/A	#N/A	#N/A	#N/A	NR_046536	27588
chr13	94980603	94981603	1001	*	6.26175e-05	14	chr13_94980603_94981603	0		0		0		1	70989	1	86626	1	63467	1	147266	1	135036	0		0		1	107580	0		Intron (NM_005708/GPC6, intron 6 of 8)	13	94806447	94840245	33799	2	GPC6-AS1	#N/A	#N/A	#N/A	#N/A	#N/A	#N/A	#N/A	#N/A	NR_046535	-140358
chr13	95233233	95234233	1001	*	6.25018e-05	14	chr13_95233233_95234233	0		0		0		0		0		0		0		0		1	21134	0		0		0		Exon (NM_001304430/TGDS, exon 6 of 12)	13	95226308	95248529	22222	2	TGDS	#N/A	#N/A	#N/A	#N/A	#N/A	#N/A	#N/A	#N/A	NM_001304430	14296
chr9	34646481	34647481	1001	*	6.45853e-06	38	chr9_34646481_34647481	1	39915;141727	1	30937	0		0		0		0		1	101327	0		1	15335;58166	1	12266	0		1	84000	Promoter (<=1kb)	9	34646586	34650595	4010	1	GALT	RELA+TFEB(154)	RELA(863)	#N/A	#N/A	#N/A	#N/A	#N/A	#N/A	NM_000155	0
chr13	33161455	33162455	1001	*	6.22716e-05	14	chr13_33161455_33162455	0		0		0		0		0		0		0		1	47126	1	97747	0		0		0		Promoter (<=1kb)	13	33160564	33352158	191595	1	PDS5B	TFEB(1643)	#N/A	#N/A	#N/A	#N/A	#N/A	#N/A	#N/A	NM_015032	891
chr13	33398564	33399564	1001	*	6.21571e-05	14	chr13_33398564_33399564	0		0		0		0		0		0		1	103127;117152	0		0		0		0		0		Intron (NR_047020/LINC00423, intron 4 of 4)	13	33383328	33485790	102463	2	LINC00423	#N/A	#N/A	#N/A	#N/A	#N/A	#N/A	#N/A	#N/A	NR_047020	86226
chr13	96958249	96959249	1001	*	6.20431e-05	14	chr13_96958249_96959249	0		0		0		0		0		0		0		0		0		0		0		1	109268	Intron (NM_153456/HS6ST3, intron 1 of 1)	13	97079483	97079546	64	1	MIR4501	#N/A	#N/A	#N/A	#N/A	#N/A	#N/A	#N/A	#N/A	NR_039723	-120234
chr13	110103750	110104750	1001	*	6.19294e-05	14	chr13_110103750_110104750	1	41789;48689	1	14586;44108	0		0		0		0		0		0		0		0		0		0		Distal Intergenic	13	110053043	110053986	944	1	LINC00399	#N/A	#N/A	#N/A	#N/A	#N/A	#N/A	#N/A	#N/A	NR_126361	50707
chr14	33615000	33616000	1001	*	6.75377e-05	14	chr14_33615000_33616000	0		0		0		1	98321	0		0		0		0		0		1	36887	0		1	75029	Intron (NM_001164749/NPAS3, intron 2 of 11)	14	33408459	34273382	864924	1	NPAS3	RELA(671)	RELA(863)	#N/A	#N/A	#N/A	#N/A	#N/A	#N/A	NM_173159	206541
chr14	33979088	33980088	1001	*	6.7456e-05	14	chr14_33979088_33980088	0		0		0		0		0		0		0		0		0		0		0		0		Intron (NM_001164749/NPAS3, intron 4 of 11)	14	34393421	34420032	26612	2	EGLN3	#N/A	#N/A	ZBTB5(1036)	#N/A	#N/A	#N/A	#N/A	#N/A	NM_001308103	439944
chr9	33524210	33525210	1001	*	3.37756e-05	15	chr9_33524210_33525210	1	14340;31889;150271	1	2174;22076	0		0		1	103689	0		0		0		0		0		0		0		Promoter (<=1kb)	9	33524411	33573001	48591	1	ANKRD18B	TFEB(1643)	#N/A	#N/A	#N/A	#N/A	#N/A	#N/A	#N/A	NM_001244752	0
chr14	72281591	72282591	1001	*	6.72933e-05	14	chr14_72281591_72282591	1	72207	1	90998	0		0		1	129235	0		0		1	68796	0		0		0		0		Distal Intergenic	14	72398817	73033238	634422	1	RGS6	#N/A	#N/A	#N/A	#N/A	TFEB+IL-1(56)	#N/A	#N/A	#N/A	NM_001204423	-116226
chr9	33415253	33416253	1001	*	1.40949e-09	70	chr9_33415253_33416253	0		1	103843	0		0		1	91064	0		1	22560	1	57748	1	108957	0		0		0		Distal Intergenic	9	33384948	33402517	17570	2	AQP7	TFE3(969)	#N/A	#N/A	#N/A	#N/A	#N/A	#N/A	#N/A	NM_001170	-12736
chr14	71996085	71997085	1001	*	6.71313e-05	14	chr14_71996085_71997085	0		0		0		0		0		0		1	44664	0		0		0		1	71805	0		Promoter (<=1kb)	14	71996029	72207946	211918	1	SIPA1L1	#N/A	#N/A	#N/A	#N/A	#N/A	#N/A	#N/A	#N/A	NM_015556	56
chr14	54913574	54914574	1001	*	6.70506e-05	14	chr14_54913574_54914574	0		0		0		1	100935	1	121267	0		0		0		1	65411	0		0		0		Distal Intergenic	14	54893647	54908148	14502	2	CNIH1	#N/A	#N/A	#N/A	#N/A	#N/A	#N/A	#N/A	#N/A	NM_005776	-5426
chr14	34489932	34490932	1001	*	6.69701e-05	14	chr14_34489932_34490932	0		0		0		0		0		0		0		0		1	76471	0		0		1	151124	Distal Intergenic	14	34393421	34420284	26864	2	EGLN3	#N/A	#N/A	ZBTB5(1036)	#N/A	#N/A	#N/A	#N/A	#N/A	NM_022073	-69648
chr14	93640243	93641243	1001	*	6.68898e-05	14	chr14_93640243_93641243	0		0		0		0		0		0		0		0		0		0		0		0		Distal Intergenic	14	93648541	93651249	2709	2	MOAP1	TFEB(1643)	#N/A	#N/A	#N/A	#N/A	#N/A	#N/A	#N/A	NM_022151	10006
chr14	68302568	68303568	1001	*	6.68097e-05	14	chr14_68302568_68303568	0		0		0		0		0		1	101769	0		0		1	105933	0		1	55536;152232	0		Intron (NM_133510/RAD51B, intron 4 of 10)	14	68286496	69062738	776243	1	RAD51B	RELA(671)	RELA(863)	#N/A	#N/A	#N/A	#N/A	#N/A	#N/A	NM_133509	16072
chr14	71365279	71366279	1001	*	6.67298e-05	14	chr14_71365279_71366279	1	150536	0		0		0		0		0		0		0		0		0		1	117957	0		Distal Intergenic	14	71374122	71582099	207978	1	PCNX	#N/A	#N/A	#N/A	#N/A	#N/A	#N/A	#N/A	#N/A	NM_001308160	-7843
chr14	69324597	69325597	1001	*	6.66501e-05	14	chr14_69324597_69325597	0		0		0		0		0		0		0		0		0		0		0		0		Distal Intergenic	14	69254372	69262960	8589	2	ZFP36L1	#N/A	#N/A	#N/A	#N/A	#N/A	#N/A	#N/A	#N/A	NM_001244701	-61637
chr14	35627795	35628795	1001	*	6.65706e-05	14	chr14_35627795_35628795	0		1	80314;125137	0		0		0		0		0		0		1	57019	0		0		0		Intron (NM_001256678/KIAA0391, intron 3 of 6)	14	35591758	35743284	151527	1	KIAA0391	#N/A	#N/A	#N/A	#N/A	#N/A	#N/A	#N/A	#N/A	NM_001256681	36037
chr14	35866361	35867361	1001	*	6.64912e-05	14	chr14_35866361_35867361	0		0		0		0		1	114849	0		1	112328	0		0		0		0		0		Distal Intergenic	14	35870716	35873960	3245	2	NFKBIA	#N/A	#N/A	#N/A	#N/A	RELA+IL-1(46)	RELA+IL-1(85)	RELA(129)	RELA+IL-1(92)	NM_020529	6599
chr14	36413750	36414750	1001	*	6.64121e-05	14	chr14_36413750_36414750	0		0		0		0		0		0		1	2250	0		0		0		0		0		Distal Intergenic	14	36295597	36341169	45573	1	BRMS1L	#N/A	#N/A	#N/A	#N/A	#N/A	#N/A	#N/A	#N/A	NM_032352	118153
chr14	55163454	55164454	1001	*	6.63331e-05	14	chr14_55163454_55164454	0		0		0		0		0		0		0		0		0		0		0		0		Intron (NM_001161576/SAMD4A, intron 1 of 10)	14	55221506	55260033	38528	1	SAMD4A	TFE3(969)	#N/A	#N/A	#N/A	#N/A	#N/A	#N/A	#N/A	NM_001161577	-57052
chr14	19005932	19006932	1001	*	6.62543e-05	14	chr14_19005932_19006932	0		0		0		1	141470	0		0		0		0		0		0		0		0		Distal Intergenic	14	19377594	19378574	981	1	OR11H12	#N/A	#N/A	RELA(823)	RELA(746)	#N/A	#N/A	#N/A	#N/A	NM_001013354	-370662
chr14	88956655	88957655	1001	*	6.61757e-05	14	chr14_88956655_88957655	0		1	121452	0		0		0		0		1	84106	0		0		0		1	106117	0		Intron (NM_007039/PTPN21, intron 10 of 18)	14	88932122	89021123	89002	2	PTPN21	#N/A	#N/A	#N/A	#N/A	#N/A	#N/A	#N/A	#N/A	NM_007039	63468
chr14	90066951	90067951	1001	*	6.60973e-05	14	chr14_90066951_90067951	0		0		0		0		0		0		1	108014;109467	0		0		0		0		0		Intron (NM_001085471/FOXN3, intron 1 of 6)	14	89622516	90085494	462979	2	FOXN3	#N/A	#N/A	#N/A	#N/A	#N/A	#N/A	#N/A	#N/A	NM_001085471	17543
chr14	84282856	84283856	1001	*	6.60191e-05	14	chr14_84282856_84283856	0		0		0		0		1	71946	0		0		0		0		0		1	32846;52260;127584	0		Distal Intergenic	14	85860223	85886418	26196	1	LINC00911	RELA(671)	RELA(863)	#N/A	#N/A	#N/A	#N/A	#N/A	#N/A	NR_102737	-1576367
chr14	100462804	100463804	1001	*	6.59411e-05	14	chr14_100462804_100463804	0		0		0		0		0		0		0		0		0		0		0		0		Distal Intergenic	14	100531751	100610573	78823	1	EVL	#N/A	#N/A	#N/A	#N/A	#N/A	#N/A	#N/A	#N/A	NM_016337	-67947
chr14	23098804	23099804	1001	*	6.58632e-05	14	chr14_23098804_23099804	0		0		0		0		0		0		0		0		0		0		0		1	128930	Distal Intergenic	14	23067147	23081265	14119	1	ABHD4	#N/A	#N/A	#N/A	#N/A	#N/A	#N/A	#N/A	#N/A	NM_022060	31657
chr14	23355345	23356345	1001	*	6.57855e-05	14	chr14_23355345_23356345	0		0		1	141023	0		1	70170;82836	1	105868	1	83543;126055	0		0		0		0		0		Promoter (2-3kb)	14	23352432	23356889	4458	1	REM2	TFEB(1643)	#N/A	#N/A	#N/A	#N/A	#N/A	#N/A	#N/A	NM_173527	2913
chr14	90931809	90932809	1001	*	6.5708e-05	14	chr14_90931809_90932809	1	67606;127222	0		1	95658	0		1	118449	0		0		0		0		0		0		1	114262	Distal Intergenic	14	90921574	90925249	3676	1	LINC00642	#N/A	#N/A	#N/A	#N/A	#N/A	#N/A	#N/A	#N/A	NR_033986	10235
chr14	81817680	81818680	1001	*	6.56307e-05	14	chr14_81817680_81818680	0		0		0		0		0		0		0		1	58854	0		0		1	33973	0		Intron (NM_033104/STON2, intron 4 of 5)	14	81726994	81893556	166563	2	STON2	#N/A	#N/A	#N/A	#N/A	#N/A	#N/A	#N/A	#N/A	NM_033104	74876
chr14	72732642	72733642	1001	*	6.55536e-05	14	chr14_72732642_72733642	1	20394	1	50525;51738	0		1	1570;52511;126300	0		1	8768;131233	0		0		0		0		1	148747	0		Intron (NM_001204423/RGS6, intron 1 of 15)	14	72983528	72983606	79	1	MIR7843	#N/A	#N/A	#N/A	#N/A	#N/A	#N/A	#N/A	#N/A	NR_106994	-249886
chr14	81245487	81246487	1001	*	6.54767e-05	14	chr14_81245487_81246487	0		0		0		1	94561	0		1	149777	1	61795	0		0		0		1	17588	0		Intron (NM_152446/CEP128, intron 14 of 23)	14	80962821	81405884	443064	2	CEP128	#N/A	#N/A	#N/A	#N/A	#N/A	#N/A	#N/A	#N/A	NM_152446	159397
chr14	28211742	28212742	1001	*	6.53999e-05	14	chr14_28211742_28212742	0		0		0		0		0		0		0		0		0		0		1	103874	0		Distal Intergenic	14	28102411	28102484	74	2	MIR3171	#N/A	#N/A	#N/A	#N/A	#N/A	#N/A	#N/A	#N/A	NR_130461	-109258
chr14	30497728	30498728	1001	*	6.53233e-05	14	chr14_30497728_30498728	0		0		0		0		0		0		0		0		1	151548	0		1	104860;142868	0		Distal Intergenic	14	30045687	30396899	351213	2	PRKD1	#N/A	#N/A	#N/A	#N/A	#N/A	#N/A	#N/A	#N/A	NM_002742	-100829
chr14	30614667	30615667	1001	*	6.52469e-05	14	chr14_30614667_30615667	1	51148	1	35647;37604	0		1	97378	1	79363	1	72142	0		1	31539	1	1674	0		0		0		Distal Intergenic	14	30045687	30396899	351213	2	PRKD1	#N/A	#N/A	#N/A	#N/A	#N/A	#N/A	#N/A	#N/A	NM_002742	-217768
chr14	31969426	31970426	1001	*	6.51707e-05	14	chr14_31969426_31970426	0		0		0		1	98281	0		1	95504	0		0		1	42798;76459	0		0		0		Distal Intergenic	14	31952150	31957151	5002	2	GPR33	#N/A	#N/A	#N/A	#N/A	#N/A	#N/A	#N/A	#N/A	NR_036675	-12275
chr9	33233819	33234819	1001	*	6.07995e-24	111	chr9_33233819_33234819	1	55837;124090	1	89582	0		1	131627	0		1	94282	0		0		1	116911;128056	0		0		1	37239	Distal Intergenic	9	33240196	33248565	8370	1	SPINK4	TFEB(1643)	#N/A	ZBTB5(1036)	#N/A	#N/A	#N/A	#N/A	#N/A	NM_014471	-5377
chr1	147296595	147297595	1001	*	6.33152e-05	14	chr1_147296595_147297595	0		1	121481	0		0		0		0		0		0		0		0		0		0		Distal Intergenic	1	147228332	147245466	17135	2	GJA5	#N/A	#N/A	#N/A	#N/A	RELA+TFEB+TFE3+IL-1(51)	RELA+GLIS2+IL-1(83)	#N/A	#N/A	NM_005266	-51129
chr14	75774215	75775215	1001	*	6.49431e-05	14	chr14_75774215_75775215	0		0		0		0		0		0		0		1	2605	0		0		0		0		Distal Intergenic	14	75761107	75763111	2005	1	LINC01220	#N/A	#N/A	#N/A	#N/A	#N/A	#N/A	#N/A	#N/A	NR_038421	13108
chr14	72924245	72925245	1001	*	6.48676e-05	14	chr14_72924245_72925245	0		1	128375	0		0		0		0		0		0		1	139594	0		0		0		Exon (NM_001204423/RGS6, exon 4 of 16)	14	72983528	72983606	79	1	MIR7843	#N/A	#N/A	#N/A	#N/A	#N/A	#N/A	#N/A	#N/A	NR_106994	-58283
chr14	60233347	60234347	1001	*	6.47923e-05	14	chr14_60233347_60234347	0		0		0		0		0		0		0		0		0		0		0		0		Intron (NM_021136/RTN1, intron 1 of 8)	14	60062694	60337557	274864	2	RTN1	#N/A	#N/A	ZBTB5(1036)	#N/A	#N/A	#N/A	RELA+ZBTB5+IL-1(101)	RELA+IL-1(92)	NM_021136	103210
chr14	103024706	103025706	1001	*	6.47171e-05	14	chr14_103024706_103025706	0		0		0		0		0		1	69377	0		0		1	112681	0		0		0		Distal Intergenic	14	103005981	103006063	83	1	MIR4309	#N/A	#N/A	#N/A	#N/A	#N/A	#N/A	#N/A	#N/A	NR_036192	18725
chr14	64180152	64181152	1001	*	6.46421e-05	14	chr14_64180152_64181152	0		0		0		1	26803	0		1	36691	0		0		1	85097	0		1	121593	0		Intron (NM_030791/SGPP1, intron 1 of 2)	14	64150935	64194813	43879	2	SGPP1	#N/A	#N/A	#N/A	#N/A	#N/A	#N/A	#N/A	#N/A	NM_030791	13661
chr14	36353063	36354063	1001	*	6.45673e-05	14	chr14_36353063_36354063	0		0		0		0		0		0		0		0		1	80050;147852	0		1	148771	0		Distal Intergenic	14	36295597	36341169	45573	1	BRMS1L	#N/A	#N/A	#N/A	#N/A	#N/A	#N/A	#N/A	#N/A	NM_032352	57466
chr14	97873826	97874826	1001	*	6.44926e-05	14	chr14_97873826_97874826	0		0		1	57503	1	143691	0		0		0		0		1	79993	1	83163	0		0		Distal Intergenic	14	97925153	97930496	5344	1	LOC101929241	RELA(671)	RELA(863)	#N/A	#N/A	#N/A	#N/A	#N/A	#N/A	NR_110165	-50327
chr14	54469916	54470916	1001	*	6.44182e-05	14	chr14_54469916_54470916	0		0		0		0		0		0		0		0		0		0		0		0		Distal Intergenic	14	54416455	54423554	7100	2	BMP4	#N/A	#N/A	#N/A	#N/A	#N/A	#N/A	#N/A	#N/A	NM_130850	-46362
chr14	47426252	47427252	1001	*	6.43439e-05	14	chr14_47426252_47427252	0		0		0		0		1	71463	0		0		0		0		0		1	99756	0		Exon (NM_182830/MDGA2, exon 9 of 17)	14	47120220	47121028	809	2	RPL10L	#N/A	#N/A	#N/A	#N/A	#N/A	#N/A	#N/A	#N/A	NM_080746	-305224
chr14	47808322	47809322	1001	*	6.42697e-05	14	chr14_47808322_47809322	1	39828	1	72010	0		0		0		0		0		0		0		0		0		0		Intron (NM_182830/MDGA2, intron 1 of 16)	14	47308826	47812449	503624	2	MDGA2	#N/A	#N/A	#N/A	#N/A	#N/A	#N/A	#N/A	#N/A	NM_182830	3127
chr14	58340830	58341830	1001	*	6.41958e-05	14	chr14_58340830_58341830	1	34500	1	97668	0		0		0		0		0		0		0		0		0		0		Distal Intergenic	14	58030640	58332592	301953	2	SLC35F4	#N/A	#N/A	#N/A	#N/A	#N/A	#N/A	#N/A	#N/A	NM_001306087	-8238
chr14	102623580	102624580	1001	*	6.4122e-05	14	chr14_102623580_102624580	0		0		0		0		0		0		0		1	107978	0		0		0		0		Intron (NM_001242414/WDR20, intron 1 of 2)	14	102606189	102690010	83822	1	WDR20	#N/A	#N/A	#N/A	#N/A	#N/A	#N/A	#N/A	#N/A	NM_181291	17391
chr14	99886056	99887056	1001	*	6.40484e-05	14	chr14_99886056_99887056	0		0		0		0		1	58562	0		1	66543	0		0		0		1	101472	0		Intron (NM_032233/SETD3, intron 6 of 12)	14	99864083	99947226	83144	2	SETD3	#N/A	GLIS2(1131)	#N/A	#N/A	#N/A	#N/A	#N/A	#N/A	NM_032233	60170
chr14	62519639	62520639	1001	*	6.39749e-05	14	chr14_62519639_62520639	0		1	119205	0		1	38578	0		1	134676	0		0		0		0		0		0		Intron (NM_031914/SYT16, intron 1 of 5)	14	62462541	62568427	105887	1	SYT16	#N/A	#N/A	#N/A	#N/A	#N/A	#N/A	#N/A	#N/A	NM_031914	57098
chr14	50373332	50374332	1001	*	6.39016e-05	14	chr14_50373332_50374332	0		0		0		0		0		0		0		0		1	143945	0		0		0		Distal Intergenic	14	50359736	50363772	4037	1	ARF6	#N/A	#N/A	#N/A	#N/A	#N/A	#N/A	#N/A	#N/A	NM_001663	13596
chr14	50441615	50442615	1001	*	6.38285e-05	14	chr14_50441615_50442615	0		0		0		0		0		0		0		1	146628	0		0		0		0		Distal Intergenic	14	50433117	50433229	113	1	MIR6076	#N/A	#N/A	#N/A	#N/A	#N/A	#N/A	#N/A	#N/A	NR_106724	8498
chr14	50444853	50445853	1001	*	6.37556e-05	14	chr14_50444853_50445853	0		0		0		1	105429	0		1	144528	0		0		0		0		1	59088;66163	0		Distal Intergenic	14	50433117	50433229	113	1	MIR6076	#N/A	#N/A	#N/A	#N/A	#N/A	#N/A	#N/A	#N/A	NR_106724	11736
chr14	102026213	102027213	1001	*	6.36828e-05	14	chr14_102026213_102027213	0		0		1	17565;63151	1	49212;77106	1	19889;85551	1	53534;102688	0		1	147648	0		0		0		0		Promoter (<=1kb)	14	102026624	102026759	136	2	MIR1247	#N/A	#N/A	#N/A	#N/A	#N/A	#N/A	#N/A	#N/A	NR_031649	0
chr14	50489918	50490918	1001	*	6.36102e-05	14	chr14_50489918_50490918	1	91478	0		0		0		1	92273	0		1	47363	0		0		0		1	125402	0		Intron (NR_131171/LINC01599, intron 6 of 8)	14	50448387	50474238	25852	2	LINC01588	#N/A	#N/A	#N/A	#N/A	#N/A	#N/A	#N/A	#N/A	NR_126498	-15680
chr14	50882737	50883737	1001	*	6.35377e-05	14	chr14_50882737_50883737	1	148664	1	103813;130714	0		0		0		0		0		0		1	83768	0		0		0		Distal Intergenic	14	50798644	50864122	65479	2	CDKL1	#N/A	#N/A	#N/A	#N/A	#N/A	#N/A	#N/A	#N/A	NM_001282236	-18615
chr14	51228578	51229578	1001	*	6.34655e-05	14	chr14_51228578_51229578	0		0		0		0		0		0		0		0		0		0		0		0		Exon (NM_020921/NIN, exon 16 of 31)	14	51186481	51297839	111359	2	NIN	#N/A	#N/A	#N/A	#N/A	#N/A	#N/A	#N/A	#N/A	NM_020921	68261
chr14	59628130	59629130	1001	*	6.33933e-05	14	chr14_59628130_59629130	0		0		0		0		0		1	152622	1	130727	0		1	132526	0		0		0		Distal Intergenic	14	59655381	59838123	182743	1	DAAM1	#N/A	#N/A	#N/A	#N/A	#N/A	#N/A	#N/A	#N/A	NM_001270520	-26251
chr14	52822391	52823391	1001	*	6.33214e-05	14	chr14_52822391_52823391	1	90708	0		0		0		0		0		0		0		0		0		0		0		Distal Intergenic	14	52781016	52795322	14307	1	PTGER2	#N/A	#N/A	#N/A	#N/A	#N/A	#N/A	#N/A	#N/A	NM_000956	41375
chr14	52846241	52847241	1001	*	6.32496e-05	14	chr14_52846241_52847241	0		1	85331	0		0		1	82498	0		0		0		1	112496;120531	0		0		0		Distal Intergenic	14	52781016	52795322	14307	1	PTGER2	#N/A	#N/A	#N/A	#N/A	#N/A	#N/A	#N/A	#N/A	NM_000956	65225
chr14	64427617	64428617	1001	*	6.3178e-05	14	chr14_64427617_64428617	0		0		0		0		0		0		0		0		0		0		1	79255;99768	0		Exon (NM_015180/SYNE2, exon 9 of 115)	14	64319683	64693167	373485	1	SYNE2	TFEB(1643)	#N/A	#N/A	#N/A	#N/A	#N/A	#N/A	#N/A	NM_182914	107934
chr9	27539688	27540688	1001	*	6.19674e-05	14	chr9_27539688_27540688	0		1	63315	0		0		1	59979	0		0		1	41508	1	58168	0		1	136117	0		Distal Intergenic	9	27325207	27529850	204644	2	MOB3B	RELA(671)	RELA+GLIS2(263)	ZBTB5+RELA(221)	RELA(746)	#N/A	#N/A	#N/A	#N/A	NM_024761	-9838
chr14	103889587	103890587	1001	*	6.30352e-05	14	chr14_103889587_103890587	1	31779;41756;85884	1	14522;21854	0		0		0		0		0		0		0		0		0		0		Intron (NM_001128918/MARK3, intron 2 of 17)	14	103851701	103970166	118466	1	MARK3	#N/A	#N/A	#N/A	#N/A	#N/A	#N/A	#N/A	#N/A	NM_002376	37886
chr14	36597960	36598960	1001	*	6.2964e-05	14	chr14_36597960_36598960	0		0		0		0		1	80482	0		0		1	92603	0		0		0		0		Intron (NR_073454/LINC00609, intron 1 of 2)	14	36604916	36645857	40942	2	PTCSC3	#N/A	#N/A	#N/A	#N/A	#N/A	#N/A	#N/A	#N/A	NR_049735	46897
chr14	67981696	67982696	1001	*	6.2893e-05	14	chr14_67981696_67982696	0		0		0		0		1	69299;80516;95062	1	105805	0		0		0		0		0		0		Promoter (<=1kb)	14	67936983	67982021	45039	2	TMEM229B	#N/A	#N/A	#N/A	#N/A	#N/A	#N/A	#N/A	#N/A	NM_182526	0
chr14	67028118	67029118	1001	*	6.28222e-05	14	chr14_67028118_67029118	0		0		0		0		1	144844	0		0		0		0		0		0		1	120248	Intron (NM_001024218/GPHN, intron 1 of 21)	14	66974125	67648525	674401	1	GPHN	#N/A	#N/A	#N/A	#N/A	#N/A	#N/A	#N/A	#N/A	NM_020806	53993
chr14	37589336	37590336	1001	*	6.27516e-05	14	chr14_37589336_37590336	1	118129	0		0		0		0		0		0		0		0		0		0		0		Intron (NM_001171170/SLC25A21, intron 1 of 10)	14	37641231	37642998	1768	1	SLC25A21-AS1	RELA(671)	RELA(863)	#N/A	#N/A	#N/A	#N/A	#N/A	#N/A	NR_033240	-50895
chr14	66816013	66817013	1001	*	6.2681e-05	14	chr14_66816013_66817013	1	36017	1	18758;18762;61941	0		0		0		0		0		0		0		0		0		0		Distal Intergenic	14	66953089	66965271	12183	1	LINC00238	#N/A	#N/A	#N/A	#N/A	#N/A	#N/A	#N/A	#N/A	NR_024338	-136076
chr14	95731804	95732804	1001	*	6.26107e-05	14	chr14_95731804_95732804	0		0		0		1	50015	0		1	45228	1	28525	1	75736	0		0		1	36452	0		Intron (NM_024734/CLMN, intron 1 of 12)	14	95648276	95786245	137970	2	CLMN	#N/A	#N/A	ZBTB5(1036)	S100A9(747)	#N/A	#N/A	#N/A	#N/A	NM_024734	53441
chr14	54601547	54602547	1001	*	6.25405e-05	14	chr14_54601547_54602547	1	43078	0		0		0		0		1	117946	0		0		1	89741	0		0		0		Distal Intergenic	14	54416455	54423554	7100	2	BMP4	#N/A	#N/A	#N/A	#N/A	#N/A	#N/A	#N/A	#N/A	NM_130850	-177993
chr14	38724580	38725580	1001	*	6.24705e-05	14	chr14_38724580_38725580	0		0		1	73315;100826;149814	1	74775	0		0		1	110427	0		0		0		0		1	54176	Promoter (<=1kb)	14	38723205	38725575	2371	2	CLEC14A	#N/A	#N/A	ZBTB5(1036)	#N/A	#N/A	#N/A	#N/A	#N/A	NM_175060	0
chr14	39440435	39441435	1001	*	6.24006e-05	14	chr14_39440435_39441435	0		1	143105	0		0		0		0		0		0		0		1	87949	0		0		Distal Intergenic	14	39218543	39386086	167544	2	LINC00639	#N/A	#N/A	#N/A	#N/A	#N/A	#N/A	#N/A	#N/A	NR_039982	-54349
chr14	39522661	39523661	1001	*	6.23309e-05	14	chr14_39522661_39523661	0		0		0		0		0		0		0		1	11432;41514	0		0		1	5605;103192;149898	1	29917	Intron (NM_006364/SEC23A, intron 14 of 19)	14	39501123	39572437	71315	2	SEC23A	TFEB(1643)	#N/A	#N/A	S100A9(747)	#N/A	#N/A	#N/A	#N/A	NM_006364	48776
chr14	65853680	65854680	1001	*	6.22613e-05	14	chr14_65853680_65854680	0		0		0		0		0		0		0		1	124647	0		0		0		0		Distal Intergenic	14	65877310	66210839	333530	1	FUT8	#N/A	#N/A	#N/A	#N/A	#N/A	#N/A	#N/A	#N/A	NM_004480	-22630
chr14	57221499	57222499	1001	*	6.21919e-05	14	chr14_57221499_57222499	0		0		0		0		1	70206	0		1	40660	0		0		0		0		1	16792;80239;88717	Distal Intergenic	14	57267425	57272381	4957	2	OTX2	#N/A	#N/A	#N/A	#N/A	#N/A	#N/A	RELA+ZBTB5+IL-1(101)	RELA+S100A8+S100A9+IL-1(49)	NM_001270525	49882
chr14	39836262	39837262	1001	*	6.21226e-05	14	chr14_39836262_39837262	0		0		0		0		0		0		0		0		0		0		0		1	135276	Distal Intergenic	14	39865577	39901704	36128	2	FBXO33	#N/A	#N/A	#N/A	#N/A	#N/A	#N/A	#N/A	#N/A	NM_203301	64442
chr14	39855650	39856650	1001	*	6.20535e-05	14	chr14_39855650_39856650	0		0		0		0		0		0		0		1	10505	0		0		0		0		Distal Intergenic	14	39865577	39901704	36128	2	FBXO33	#N/A	#N/A	#N/A	#N/A	#N/A	#N/A	#N/A	#N/A	NM_203301	45054
chr14	96163760	96164760	1001	*	6.19846e-05	14	chr14_96163760_96164760	0		1	134425	0		0		0		0		0		0		1	17260	0		0		0		Distal Intergenic	14	96152754	96158980	6227	1	TCL1B	#N/A	#N/A	RELA(823)	RELA(746)	#N/A	#N/A	#N/A	#N/A	NM_004918	11006
chr14	57128907	57129907	1001	*	6.19158e-05	14	chr14_57128907_57129907	0		0		0		0		0		0		1	99168	0		0		0		0		0		Distal Intergenic	14	57046511	57116232	69722	1	TMEM260	#N/A	#N/A	#N/A	#N/A	#N/A	#N/A	#N/A	#N/A	NM_017799	82396
chr14	64931577	64932577	1001	*	6.18472e-05	14	chr14_64931577_64932577	0		1	93080	1	21706;75918;152092	1	22703	1	20934;51288	1	106813;132830	1	106241;134188	0		0		0		0		0		Promoter (<=1kb)	14	64932217	64941221	9005	1	AKAP5	#N/A	#N/A	#N/A	S100A9(747)	TFEB+IL-1(56)	GLIS2+IL-1(75)	#N/A	#N/A	NM_004857	0
chr15	97204491	97205491	1001	*	6.71653e-05	14	chr15_97204491_97205491	0		0		0		0		0		0		0		1	92031	1	65467;89804	0		0		1	126413	Distal Intergenic	15	97315235	97324884	9650	2	SPATA8-AS1	#N/A	#N/A	#N/A	#N/A	#N/A	#N/A	#N/A	#N/A	NR_102754	119393
chr9	27528577	27529577	1001	*	4.76452e-05	46	chr9_27528577_27529577	0		1	63285;99334	1	42395	0		1	129210	0		1	9100;38106	0		0		0		0		0		Promoter (<=1kb)	9	27325207	27529850	204644	2	MOB3B	RELA(671)	RELA+GLIS2(263)	ZBTB5+RELA(221)	RELA(746)	#N/A	#N/A	#N/A	#N/A	NM_024761	273
chr15	71075094	71076094	1001	*	6.70482e-05	14	chr15_71075094_71076094	1	124058	0		0		0		0		0		1	79454	0		1	115441	0		0		1	101422	Distal Intergenic	15	70946893	71055850	108958	2	UACA	#N/A	#N/A	RELA(823)	RELA(746)	#N/A	#N/A	#N/A	#N/A	NM_018003	-19244
chr9	140512850	140513850	1001	*	0	1594	chr9_140512850_140513850	1	8442	1	49401;62484	1	101379;147887	1	109161;131717	1	9939;68612;121218	1	102666;141006	1	63869	1	83321	1	97782	0		0		1	57036;94716;146950	Promoter (<=1kb)	9	140509784	140512981	3198	2	ARRDC1-AS1	TFEB(1643)	#N/A	#N/A	#N/A	#N/A	#N/A	#N/A	#N/A	NR_122036	0
chr15	56175163	56176163	1001	*	6.69315e-05	14	chr15_56175163_56176163	0		0		0		1	28716	0		0		0		1	53797	1	51469	0		0		1	73563	Intron (NM_001284338/NEDD4, intron 1 of 24)	15	56119117	56209329	90213	2	NEDD4	#N/A	#N/A	#N/A	#N/A	#N/A	#N/A	#N/A	#N/A	NM_001284338	33166
chr9	139470425	139471425	1001	*	2.53593e-11	62	chr9_139470425_139471425	1	1230;56805	1	10722;33719	1	137342	1	56136	1	31470;135388	0		1	60435	0		0		0		0		0		Distal Intergenic	9	139442294	139444196	1903	1	LINC01573	TFEB(1643)	#N/A	#N/A	#N/A	#N/A	#N/A	#N/A	#N/A	NR_121577	28131
chr15	59410512	59411512	1001	*	6.68152e-05	14	chr15_59410512_59411512	0		0		1	125067	0		0		0		1	109511	0		0		0		0		0		Intron (NM_004701/CCNB2, intron 7 of 8)	15	59397284	59417244	19961	1	CCNB2	TFE3(969)	#N/A	#N/A	#N/A	#N/A	#N/A	#N/A	#N/A	NM_004701	13228
chr15	65579244	65580244	1001	*	6.67572e-05	14	chr15_65579244_65580244	0		0		0		1	149467	0		1	47156	0		0		0		0		0		0		Promoter (<=1kb)	15	65550437	65579018	28582	2	PARP16	#N/A	#N/A	#N/A	#N/A	#N/A	#N/A	#N/A	#N/A	NM_017851	-226
chr15	61427457	61428457	1001	*	6.66993e-05	14	chr15_61427457_61428457	0		0		0		0		0		0		0		0		0		0		1	125993	1	134894	Intron (NM_134261/RORA, intron 1 of 10)	15	60780483	61521502	741020	2	RORA	#N/A	#N/A	#N/A	#N/A	#N/A	#N/A	#N/A	#N/A	NM_134261	93045
chr15	62233694	62234694	1001	*	6.66415e-05	14	chr15_62233694_62234694	0		0		0		0		0		0		0		0		0		0		1	94753	0		Exon (NM_017684/VPS13C, exon 44 of 83)	15	62144590	62352664	208075	2	VPS13C	TFEB(1643)	#N/A	#N/A	#N/A	#N/A	#N/A	#N/A	#N/A	NM_017684	117970
chr9	139377762	139378762	1001	*	1.41923e-271	1104	chr9_139377762_139378762	1	28839	1	29525;86372	0		0		1	59100	0		1	9826;67022;152145	0		0		0		0		0		Promoter (<=1kb)	9	139377947	139380519	2573	1	C9orf163	TFE3(969)	#N/A	#N/A	#N/A	#N/A	#N/A	#N/A	#N/A	NM_152571	0
chr15	60969916	60970916	1001	*	6.65262e-05	14	chr15_60969916_60970916	0		0		0		0		0		1	147148	1	62877	0		0		0		0		0		Promoter (2-3kb)	15	60973768	60979448	5681	1	RORA-AS2	#N/A	#N/A	#N/A	#N/A	#N/A	#N/A	#N/A	#N/A	NR_120318	-2852
chr15	60836713	60837713	1001	*	6.64687e-05	14	chr15_60836713_60837713	0		0		0		1	99282;138577	0		0		0		1	26101	0		0		1	63001	0		Intron (NR_120341/RORA-AS1, intron 2 of 4)	15	60780483	60884707	104225	2	RORA	#N/A	#N/A	#N/A	#N/A	#N/A	#N/A	#N/A	#N/A	NM_134262	46994
chr15	63673370	63674370	1001	*	6.64113e-05	14	chr15_63673370_63674370	0		0		0		0		0		0		0		0		0		0		0		0		Promoter (<=1kb)	15	63615730	63674309	58580	2	CA12	RELA+TFEB(154)	RELA(863)	RELA(823)	RELA(746)	#N/A	#N/A	#N/A	#N/A	NM_001218	0
chr15	25786467	25787467	1001	*	6.6354e-05	14	chr15_25786467_25787467	0		0		0		0		0		0		0		0		0		0		0		1	132977	Distal Intergenic	15	25582396	25684175	101780	2	UBE3A	#N/A	#N/A	#N/A	#N/A	#N/A	#N/A	#N/A	#N/A	NM_130839	-102292
chr15	63758695	63759695	1001	*	6.62968e-05	14	chr15_63758695_63759695	0		0		0		0		0		0		0		0		1	139556	0		0		1	108756	Distal Intergenic	15	63796710	63886839	90130	1	USP3	#N/A	#N/A	#N/A	S100A8(754)	#N/A	#N/A	#N/A	#N/A	NM_001256702	-37015
chr15	63819774	63820774	1001	*	6.62397e-05	14	chr15_63819774_63820774	0		0		0		0		0		0		0		0		0		0		0		0		Intron (NM_001256702/USP3, intron 1 of 13)	15	63796710	63886839	90130	1	USP3	#N/A	#N/A	#N/A	S100A8(754)	#N/A	#N/A	#N/A	#N/A	NR_046342	23064
chr15	60701480	60702480	1001	*	6.61827e-05	14	chr15_60701480_60702480	0		0		0		0		0		0		0		1	113659	0		0		0		0		Distal Intergenic	15	60639350	60690185	50836	2	ANXA2	#N/A	#N/A	#N/A	#N/A	#N/A	#N/A	#N/A	#N/A	NM_004039	-11295
chr15	65295761	65296761	1001	*	6.61258e-05	14	chr15_65295761_65296761	0		0		0		0		0		0		1	61487	1	52804	0		0		0		0		Intron (NM_139242/MTFMT, intron 8 of 8)	15	65255362	65282284	26923	2	SPG21	#N/A	#N/A	#N/A	#N/A	#N/A	#N/A	#N/A	#N/A	NM_016630	-13477
chr15	60154470	60155470	1001	*	6.6069e-05	14	chr15_60154470_60155470	0		0		0		0		0		0		1	97184	0		0		0		0		0		Distal Intergenic	15	60296421	60298142	1722	1	FOXB1	#N/A	#N/A	#N/A	#N/A	#N/A	#N/A	#N/A	#N/A	NM_012182	-140951
chr15	27774845	27775845	1001	*	6.60123e-05	14	chr15_27774845_27775845	0		0		0		0		0		0		1	78225	0		0		0		0		1	118816	Intron (NM_033223/GABRG3, intron 9 of 9)	15	27402882	27406466	3585	2	GABRG3-AS1	#N/A	#N/A	#N/A	#N/A	#N/A	#N/A	#N/A	#N/A	NR_120343	-368379
chr15	28432601	28433601	1001	*	6.59557e-05	14	chr15_28432601_28433601	0		0		0		0		0		0		0		0		0		0		0		0		Intron (NM_004667/HERC2, intron 55 of 92)	15	28000023	28344458	344436	2	OCA2	#N/A	#N/A	#N/A	#N/A	#N/A	#N/A	#N/A	S100A8+IL-1(56)	NM_000275	-88143
chr15	97929290	97930290	1001	*	6.58991e-05	14	chr15_97929290_97930290	0		0		0		0		0		0		0		0		0		0		1	50761	0		Intron (NR_120324/LOC101927286, intron 4 of 4)	15	97913601	98065041	151441	2	LOC101927286	#N/A	#N/A	ZBTB5(1036)	#N/A	#N/A	#N/A	#N/A	#N/A	NR_120324	134751
chr15	60070343	60071343	1001	*	6.58427e-05	14	chr15_60070343_60071343	0		1	69707	0		0		0		0		0		0		0		0		0		0		Distal Intergenic	15	59955062	59981642	26581	2	BNIP2	#N/A	#N/A	#N/A	#N/A	#N/A	#N/A	#N/A	#N/A	NM_004330	-88701
chr15	60001834	60002834	1001	*	6.57864e-05	14	chr15_60001834_60002834	0		0		0		0		0		0		0		1	35770	1	143984	0		0		1	134256	Distal Intergenic	15	59955062	59981642	26581	2	BNIP2	#N/A	#N/A	#N/A	#N/A	#N/A	#N/A	#N/A	#N/A	NM_004330	-20192
chr15	66738990	66739990	1001	*	6.57302e-05	14	chr15_66738990_66739990	0		0		0		0		1	127737	0		1	45319	0		0		0		0		0		Intron (NM_002755/MAP2K1, intron 5 of 10)	15	66789296	66789372	77	2	MIR4512	#N/A	#N/A	#N/A	#N/A	#N/A	#N/A	#N/A	#N/A	NR_039737	49382
chr15	67285875	67286875	1001	*	6.5674e-05	14	chr15_67285875_67286875	0		0		0		0		1	108877	0		0		0		0		0		0		0		Distal Intergenic	15	67358195	67487533	129339	1	SMAD3	#N/A	#N/A	#N/A	#N/A	#N/A	#N/A	#N/A	#N/A	NM_005902	-71320
chr15	59867518	59868518	1001	*	6.5618e-05	14	chr15_59867518_59868518	0		1	85368	0		1	84034	1	76021	0		0		0		0		0		0		0		Distal Intergenic	15	59903982	59912210	8229	1	GCNT3	#N/A	GLIS2(1131)	#N/A	#N/A	#N/A	#N/A	#N/A	#N/A	NM_004751	-35464
chr15	59819362	59820362	1001	*	6.55621e-05	14	chr15_59819362_59820362	0		0		0		1	64258	0		1	10040	0		0		0		0		1	58260	0		Distal Intergenic	15	59903982	59912210	8229	1	GCNT3	#N/A	GLIS2(1131)	#N/A	#N/A	#N/A	#N/A	#N/A	#N/A	NM_004751	-83620
chr15	67967927	67968927	1001	*	6.55062e-05	14	chr15_67967927_67968927	0		0		0		1	84741	0		1	89149	0		1	84315	0		0		0		0		Intron (NM_002757/MAP2K5, intron 13 of 20)	15	67841342	68099455	258114	1	MAP2K5	#N/A	#N/A	RELA(823)	RELA(746)	#N/A	#N/A	#N/A	#N/A	NM_001206804	126585
chr15	98717214	98718214	1001	*	6.54505e-05	14	chr15_98717214_98718214	0		0		0		0		0		0		0		0		0		0		0		1	94259	Distal Intergenic	15	98626208	98631982	5775	2	LINC01582	#N/A	#N/A	#N/A	#N/A	#N/A	#N/A	#N/A	#N/A	NR_120325	-85232
chr15	68440037	68441037	1001	*	6.53948e-05	14	chr15_68440037_68441037	0		0		0		0		0		0		0		0		0		0		0		0		Intron (NM_016166/PIAS1, intron 6 of 13)	15	68483043	68498448	15406	2	CALML4	TFEB(1643)	#N/A	#N/A	#N/A	#N/A	#N/A	#N/A	#N/A	NM_001031733	57411
chr15	68693783	68694783	1001	*	6.53392e-05	14	chr15_68693783_68694783	0		0		0		0		0		0		0		0		1	97821	0		1	4667	1	122772	Intron (NM_001004439/ITGA11, intron 2 of 29)	15	68594042	68724492	130451	2	ITGA11	#N/A	#N/A	ZBTB5(1036)	S100A8(754)	#N/A	#N/A	#N/A	#N/A	NM_001004439	29709
chr15	69143149	69144149	1001	*	6.52838e-05	14	chr15_69143149_69144149	0		0		0		0		0		0		0		0		1	97716	0		1	4978	0		Intron (NR_031680/MIR548H4, intron 2 of 4)	15	69116303	69489862	373560	1	MIR548H4	#N/A	#N/A	#N/A	#N/A	#N/A	#N/A	#N/A	#N/A	NR_031680	26846
chr15	98006578	98007578	1001	*	6.52284e-05	14	chr15_98006578_98007578	0		0		0		0		0		0		0		0		0		0		0		0		Intron (NR_120324/LOC101927286, intron 2 of 4)	15	97913601	98065041	151441	2	LOC101927286	#N/A	#N/A	ZBTB5(1036)	#N/A	#N/A	#N/A	#N/A	#N/A	NR_120324	57463
chr15	69702302	69703302	1001	*	6.51731e-05	14	chr15_69702302_69703302	0		0		0		0		1	72944	0		0		0		0		0		0		1	71480	Distal Intergenic	15	69706585	69740766	34182	1	KIF23	#N/A	#N/A	#N/A	#N/A	#N/A	#N/A	#N/A	#N/A	NM_001281301	-3283
chr15	69860369	69861369	1001	*	6.51179e-05	14	chr15_69860369_69861369	1	36014;119337	1	51851;61937	0		1	39490	1	127697	1	126929	0		0		0		0		0		0		Intron (NR_026979/DRAIC, intron 4 of 4)	15	69854059	69863779	9721	1	DRAIC	#N/A	#N/A	#N/A	#N/A	#N/A	#N/A	#N/A	#N/A	NR_026979	6310
chr15	44985117	44986117	1001	*	6.50629e-05	14	chr15_44985117_44986117	0		0		0		0		0		0		0		0		0		0		1	81419	1	46958;113871	Distal Intergenic	15	44957930	44969086	11157	2	PATL2	#N/A	#N/A	#N/A	#N/A	#N/A	#N/A	#N/A	#N/A	NM_001145112	-16031
chr15	42719773	42720773	1001	*	6.50079e-05	14	chr15_42719773_42720773	1	33341	1	27022;121573;152525	0		0		0		0		0		1	58422	1	54462	0		0		0		Exon (NM_001284306/ZNF106, exon 11 of 18)	15	42696977	42704515	7539	1	CAPN3	#N/A	#N/A	#N/A	#N/A	#N/A	#N/A	#N/A	#N/A	NM_173090	22796
chr15	80747843	80748843	1001	*	6.4953e-05	14	chr15_80747843_80748843	0		0		0		0		0		0		0		0		0		0		0		0		Intron (NM_014862/ARNT2, intron 2 of 18)	15	80696692	80890277	193586	1	ARNT2	RELA(671)	RELA+GLIS2(263)	#N/A	#N/A	#N/A	#N/A	#N/A	#N/A	NM_014862	51151
chr15	91934587	91935587	1001	*	6.48981e-05	14	chr15_91934587_91935587	0		0		0		0		0		0		0		0		0		0		0		0		Distal Intergenic	15	92006569	92038080	31512	1	CRAT37	#N/A	#N/A	#N/A	#N/A	#N/A	#N/A	#N/A	#N/A	NR_110106	-70982
chr15	80141850	80142850	1001	*	6.48434e-05	14	chr15_80141850_80142850	0		0		0		0		0		0		0		0		0		0		1	46224	0		Intron (NR_037654/MTHFS, intron 2 of 2)	15	80135889	80189339	53451	2	MTHFS	#N/A	#N/A	#N/A	#N/A	#N/A	#N/A	#N/A	#N/A	NR_037654	46489
chr15	92154898	92155898	1001	*	6.47888e-05	14	chr15_92154898_92155898	0		1	102106	0		1	150716	0		0		0		0		1	48960;105890	0		0		0		Distal Intergenic	15	92006569	92038080	31512	1	CRAT37	#N/A	#N/A	#N/A	#N/A	#N/A	#N/A	#N/A	#N/A	NR_110106	148329
chr15	79972091	79973091	1001	*	6.47343e-05	14	chr15_79972091_79973091	0		0		0		0		0		0		0		1	39446	1	1620	0		0		0		Distal Intergenic	15	80135889	80189339	53451	2	MTHFS	#N/A	#N/A	#N/A	#N/A	#N/A	#N/A	#N/A	#N/A	NR_037654	216248
chr15	43068896	43069896	1001	*	6.46798e-05	14	chr15_43068896_43069896	0		0		0		0		0		0		0		0		0		0		1	50905;138630	0		Exon (NM_173500/TTBK2, exon 12 of 15)	15	43015760	43029417	13658	2	CDAN1	TFEB(1643)	#N/A	#N/A	#N/A	#N/A	#N/A	#N/A	#N/A	NM_138477	-39479
chr15	43475129	43476129	1001	*	6.46255e-05	14	chr15_43475129_43476129	0		0		0		0		0		0		0		0		0		0		0		0		Promoter (1-2kb)	15	43477466	43489375	11910	1	CCNDBP1	TFEB(1643)	GLIS2(1131)	#N/A	#N/A	#N/A	#N/A	#N/A	#N/A	NM_012142	-1337
chr15	42459967	42460967	1001	*	6.45712e-05	14	chr15_42459967_42460967	0		0		0		0		0		0		0		1	139644	0		0		0		1	140699;149571	Intron (NM_001301138/VPS39, intron 13 of 25)	15	42433332	42448839	15508	2	PLA2G4F	#N/A	#N/A	#N/A	S100A9(747)	#N/A	#N/A	#N/A	#N/A	NR_033151	-11128
chr15	45344175	45345175	1001	*	6.4517e-05	14	chr15_45344175_45345175	0		0		0		1	105382;145594	1	21494	0		0		0		0		0		0		0		Intron (NM_003104/SORD, intron 3 of 8)	15	45315302	45367287	51986	1	SORD	#N/A	#N/A	#N/A	#N/A	#N/A	#N/A	#N/A	#N/A	NR_034039	28873
chr15	78299111	78300111	1001	*	6.44629e-05	14	chr15_78299111_78300111	0		1	110188	0		0		0		0		1	113518	1	151343	0		0		0		1	146920	Intron (NM_015079/TBC1D2B, intron 10 of 12)	15	78285575	78286567	993	2	LOC91450	#N/A	#N/A	#N/A	#N/A	#N/A	#N/A	#N/A	#N/A	NR_026998	-12544
chr15	76973541	76974541	1001	*	6.4409e-05	14	chr15_76973541_76974541	0		0		0		0		0		0		0		0		0		0		0		0		Intron (NM_001145923/SCAPER, intron 20 of 31)	15	76878988	76879032	45	1	MIR3713	#N/A	#N/A	#N/A	#N/A	#N/A	#N/A	#N/A	#N/A	NR_037464	94553
chr15	76135332	76136332	1001	*	6.43551e-05	14	chr15_76135332_76136332	0		0		1	43325;52390;80672;85171;87487	1	100938	1	78991	0		1	52418;52420;81686;144915	0		1	42786	0		0		0		Promoter (<=1kb)	15	76135627	76193388	57762	1	UBE2Q2	#N/A	#N/A	#N/A	#N/A	#N/A	#N/A	#N/A	#N/A	NM_001284382	0
chr15	71479424	71480424	1001	*	6.43013e-05	14	chr15_71479424_71480424	0		0		0		0		0		0		0		0		0		0		0		0		Promoter (<=1kb)	15	71459151	71481398	22248	2	THSD4-AS1	#N/A	#N/A	#N/A	#N/A	#N/A	#N/A	#N/A	#N/A	NR_120348	974
chr15	50043191	50044191	1001	*	6.42475e-05	14	chr15_50043191_50044191	0		0		0		0		0		0		0		1	25377	0		0		1	114914	0		Distal Intergenic	15	49913226	49937333	24108	1	DTWD1	#N/A	#N/A	#N/A	#N/A	#N/A	#N/A	#N/A	#N/A	NM_020234	129965
chr15	93487905	93488905	1001	*	6.41939e-05	14	chr15_93487905_93488905	0		0		0		0		1	123120	0		0		0		0		1	36835	0		0		Intron (NM_001042572/CHD2, intron 10 of 12)	15	93447629	93447705	77	1	MIR3175	#N/A	#N/A	#N/A	#N/A	#N/A	#N/A	#N/A	#N/A	NR_036136	40276
chr15	93497542	93498542	1001	*	6.41404e-05	14	chr15_93497542_93498542	0		1	94150	0		1	57862	0		0		0		0		0		0		1	21246;98503	0		Intron (NM_001271/CHD2, intron 14 of 38)	15	93447629	93447705	77	1	MIR3175	#N/A	#N/A	#N/A	#N/A	#N/A	#N/A	#N/A	#N/A	NR_036136	49913
chr15	39960855	39961855	1001	*	6.40869e-05	14	chr15_39960855_39961855	0		0		0		0		0		0		0		0		0		0		1	70550;130889	0		Intron (NM_152597/FSIP1, intron 10 of 11)	15	39873280	39891121	17842	1	THBS1	#N/A	#N/A	#N/A	S100A9(747)	#N/A	#N/A	#N/A	#N/A	NM_003246	87575
chr15	36100317	36101317	1001	*	6.40336e-05	14	chr15_36100317_36101317	0		1	133285	0		0		0		0		0		0		0		0		0		1	144748	Intron (NR_038251/DPH6-AS1, intron 2 of 2)	15	36219057	36219124	68	1	MIR4510	#N/A	#N/A	#N/A	#N/A	#N/A	#N/A	#N/A	#N/A	NR_039735	-117740
chr15	36742461	36743461	1001	*	6.39803e-05	14	chr15_36742461_36743461	0		0		0		0		0		1	126973	0		0		0		0		0		1	79576	Distal Intergenic	15	36871804	37039442	167639	1	C15orf41	#N/A	#N/A	#N/A	#N/A	#N/A	#N/A	#N/A	#N/A	NM_001290233	-128343
chr15	37088425	37089425	1001	*	6.39271e-05	14	chr15_37088425_37089425	1	138307	0		0		0		0		0		0		0		0		0		1	108710	0		Intron (NM_001130010/C15orf41, intron 10 of 11)	15	37091301	37110707	19407	2	CSNK1A1P1	TFE3(969)	#N/A	ZBTB5(1036)	#N/A	#N/A	#N/A	#N/A	#N/A	NR_027320	21282
chr15	37175560	37176560	1001	*	6.3874e-05	14	chr15_37175560_37176560	1	90706;102519	0		0		0		1	13167	0		0		0		0		0		1	101960	0		Promoter (2-3kb)	15	37156644	37178734	22091	2	LOC145845	#N/A	#N/A	#N/A	#N/A	#N/A	#N/A	#N/A	#N/A	NR_024264	2174
chr15	90408363	90409363	1001	*	6.3821e-05	14	chr15_90408363_90409363	0		0		0		0		0		0		0		0		0		0		0		1	98133	Intron (NM_005829/AP3S2, intron 4 of 5)	15	90393869	90393953	85	2	MIR5094	#N/A	#N/A	#N/A	#N/A	#N/A	#N/A	#N/A	#N/A	NR_049817	-14410
chr15	90394788	90395788	1001	*	6.37681e-05	14	chr15_90394788_90395788	0		0		0		0		0		0		0		0		0		0		0		1	37926	Promoter (<=1kb)	15	90393869	90393953	85	2	MIR5094	#N/A	#N/A	#N/A	#N/A	#N/A	#N/A	#N/A	#N/A	NR_049817	-835
chr15	39487964	39488964	1001	*	6.37152e-05	14	chr15_39487964_39488964	0		0		0		1	142283	1	138381;143273	0		0		1	25385	0		0		0		1	100686	Distal Intergenic	15	39542870	39547043	4174	1	C15orf54	#N/A	#N/A	#N/A	#N/A	#N/A	#N/A	#N/A	#N/A	NM_001302797	-53906
chr15	39956322	39957322	1001	*	6.36625e-05	14	chr15_39956322_39957322	0		0		0		1	77720	0		0		0		0		1	151601	0		0		0		Intron (NM_152597/FSIP1, intron 10 of 11)	15	39873280	39891121	17842	1	THBS1	#N/A	#N/A	#N/A	S100A9(747)	#N/A	#N/A	#N/A	#N/A	NM_003246	83042
chr15	49337872	49338872	1001	*	6.36098e-05	14	chr15_49337872_49338872	1	67633;127305	1	133233	0		1	142760	1	17453;38744	1	117942	0		1	92043	1	112724	0		0		0		Promoter (<=1kb)	15	49280835	49338760	57926	2	SECISBP2L	#N/A	#N/A	#N/A	#N/A	#N/A	#N/A	RELA(129)	RELA+IL-1(92)	NM_001193489	0
chr15	90243083	90244083	1001	*	6.35573e-05	14	chr15_90243083_90244083	0		0		0		0		0		0		0		0		0		0		1	37324	0		Intron (NM_001284396/WDR93, intron 1 of 2)	15	90234028	90286869	52842	1	WDR93	RELA(671)	RELA(863)	#N/A	#N/A	#N/A	#N/A	#N/A	#N/A	NM_020212	9055
chr15	89008758	89009758	1001	*	6.35048e-05	14	chr15_89008758_89009758	0		0		0		0		1	109423	0		0		0		0		0		0		0		Promoter (<=1kb)	15	89002709	89010633	7925	2	MRPL46	TFEB(1643)	#N/A	#N/A	#N/A	#N/A	#N/A	#N/A	#N/A	NM_022163	875
chr15	86913834	86914834	1001	*	6.34524e-05	14	chr15_86913834_86914834	0		0		0		0		0		0		0		0		0		0		0		0		Intron (NM_152336/AGBL1, intron 16 of 23)	15	86840065	86860199	20135	2	AGBL1-AS1	#N/A	#N/A	#N/A	#N/A	#N/A	#N/A	#N/A	#N/A	NR_046012	-53635
chr15	86020636	86021636	1001	*	6.34001e-05	14	chr15_86020636_86021636	0		0		0		1	102408	1	83854;89242	0		0		0		0		0		0		0		Intron (NM_006738/AKAP13, intron 1 of 36)	15	85923847	86292589	368743	1	AKAP13	#N/A	#N/A	#N/A	#N/A	#N/A	#N/A	#N/A	#N/A	NM_007200	96789
chr15	33145565	33146565	1001	*	6.33479e-05	14	chr15_33145565_33146565	0		0		0		0		0		0		0		0		0		0		0		1	5600	Intron (NM_001103184/FMN1, intron 13 of 16)	15	33010302	33011066	765	2	LOC100131315	#N/A	#N/A	#N/A	#N/A	#N/A	#N/A	#N/A	#N/A	NR_109767	-134499
chr15	91550275	91551275	1001	*	6.32957e-05	14	chr15_91550275_91551275	1	146299	0		0		0		0		1	125367;152624	1	53212	0		0		1	36865	0		1	42046;65964	Exon (NM_001289148/VPS33B, exon 6 of 22)	15	91509268	91537881	28614	2	PRC1	#N/A	#N/A	#N/A	#N/A	#N/A	#N/A	#N/A	#N/A	NM_199413	-12394
chr15	42236190	42237190	1001	*	6.32437e-05	14	chr15_42236190_42237190	0		1	145255	0		0		0		0		1	18925	0		0		0		0		0		Intron (NM_139265/EHD4, intron 2 of 5)	15	42213615	42221484	7870	1	EHD4-AS1	#N/A	#N/A	#N/A	#N/A	#N/A	#N/A	#N/A	#N/A	NR_120332	22575
chr15	72445948	72446948	1001	*	6.31917e-05	14	chr15_72445948_72446948	1	8443	1	49402	0		0		0		0		1	99792	0		0		0		0		1	80838	Distal Intergenic	15	72410631	72433311	22681	1	SENP8	#N/A	GLIS2(1131)	RELA(823)	RELA(746)	#N/A	#N/A	#N/A	#N/A	NM_145204	35317
chr15	74840276	74841276	1001	*	6.31398e-05	14	chr15_74840276_74841276	0		0		0		1	139780	1	109907	0		0		0		0		0		0		0		Intron (NM_001307939/ARID3B, intron 2 of 8)	15	74833518	74890472	56955	1	ARID3B	TFE3(969)	#N/A	#N/A	#N/A	#N/A	#N/A	#N/A	#N/A	NM_006465	6758
chr15	30961934	30962934	1001	*	6.3088e-05	14	chr15_30961934_30962934	1	132171	0		0		0		0		0		1	13906	0		0		0		0		0		Intron (NR_038253/LOC100288637, intron 2 of 5)	15	30950920	31065209	114290	1	LOC100288637	TFEB(1643)	#N/A	#N/A	#N/A	#N/A	#N/A	#N/A	#N/A	NR_038255	11014
chr15	74674558	74675558	1001	*	6.30363e-05	14	chr15_74674558_74675558	0		0		1	123665	0		0		1	132835	0		0		0		0		0		1	38386	Distal Intergenic	15	74630103	74660081	29979	2	CYP11A1	#N/A	#N/A	#N/A	S100A9(747)	#N/A	#N/A	#N/A	#N/A	NM_000781	-14477
chr15	95047755	95048755	1001	*	6.29847e-05	14	chr15_95047755_95048755	0		0		0		0		1	81805	0		0		1	99985	0		0		0		0		Distal Intergenic	15	94899164	94946494	47331	1	MCTP2	#N/A	#N/A	#N/A	#N/A	#N/A	#N/A	#N/A	#N/A	NM_001159644	148591
chr15	95073631	95074631	1001	*	6.29331e-05	14	chr15_95073631_95074631	0		0		0		0		0		0		0		0		1	50452	0		1	57370	1	76673	Distal Intergenic	15	94899164	94946494	47331	1	MCTP2	#N/A	#N/A	#N/A	#N/A	#N/A	#N/A	#N/A	#N/A	NM_001159644	174467
chr15	56859750	56860750	1001	*	6.28817e-05	14	chr15_56859750_56860750	1	127450;132371;137279;150618	0		0		0		1	137107	0		1	100131;140882	0		0		0		0		0		Distal Intergenic	15	56720929	56757335	36407	2	MNS1	#N/A	GLIS2(1131)	ZBTB5(1036)	#N/A	#N/A	#N/A	#N/A	#N/A	NM_018365	-102415
chr15	56970404	56971404	1001	*	6.28303e-05	14	chr15_56970404_56971404	0		0		0		0		0		0		0		0		0		0		1	98499;105599	1	25357	Exon (NM_001002843/ZNF280D, exon 10 of 21)	15	56922374	57026284	103911	2	ZNF280D	#N/A	#N/A	#N/A	#N/A	#N/A	#N/A	#N/A	#N/A	NM_001002843	54880
chr15	96487174	96488174	1001	*	6.2779e-05	14	chr15_96487174_96488174	0		0		0		0		0		0		0		0		0		0		0		0		Distal Intergenic	15	96869157	96883492	14336	1	NR2F2	#N/A	#N/A	#N/A	#N/A	#N/A	#N/A	#N/A	#N/A	NM_001145155	-380983
chr15	93515115	93516115	1001	*	6.27278e-05	14	chr15_93515115_93516115	0		0		0		0		1	129755	0		0		0		0		0		0		0		Exon (NM_001271/CHD2, exon 18 of 39)	15	93447629	93447705	77	1	MIR3175	#N/A	#N/A	#N/A	#N/A	#N/A	#N/A	#N/A	#N/A	NR_036136	67486
chr15	96556138	96557138	1001	*	6.26767e-05	14	chr15_96556138_96557138	0		0		0		0		0		0		0		0		0		0		0		1	149612	Distal Intergenic	15	96869157	96883492	14336	1	NR2F2	#N/A	#N/A	#N/A	#N/A	#N/A	#N/A	#N/A	#N/A	NM_001145155	-312019
chr15	72264619	72265619	1001	*	6.26256e-05	14	chr15_72264619_72265619	1	11250	1	32399	0		0		0		0		0		0		1	29762;83753	0		0		0		Intron (NM_006901/MYO9A, intron 12 of 41)	15	72406599	72433311	26713	1	SENP8	#N/A	GLIS2(1131)	RELA(823)	RELA(746)	#N/A	#N/A	#N/A	#N/A	NM_001166340	-140980
chr15	71970262	71971262	1001	*	6.25747e-05	14	chr15_71970262_71971262	0		0		0		0		0		0		0		0		0		0		1	125394	0		Intron (NM_024817/THSD4, intron 7 of 16)	15	71981040	71983878	2839	2	THSD4-AS2	#N/A	#N/A	#N/A	#N/A	#N/A	#N/A	#N/A	#N/A	NR_120346	12616
chr15	58004242	58005242	1001	*	6.25238e-05	14	chr15_58004242_58005242	0		0		0		0		0		0		1	54139	0		0		0		0		0		Exon (NM_001018090/GCOM1, exon 13 of 14)	15	57998719	58009755	11037	1	POLR2M	#N/A	#N/A	#N/A	#N/A	#N/A	#N/A	#N/A	#N/A	NM_015532	5523
chr15	96953343	96954343	1001	*	6.2473e-05	14	chr15_96953343_96954343	0		0		0		1	94544	0		0		0		0		0		0		1	62124;70086	1	25590	Distal Intergenic	15	96876569	96883492	6924	1	NR2F2	#N/A	#N/A	#N/A	#N/A	#N/A	#N/A	#N/A	#N/A	NM_001145157	76774
chr15	58071282	58072282	1001	*	6.24223e-05	14	chr15_58071282_58072282	0		0		0		0		0		0		0		0		0		0		0		0		Distal Intergenic	15	57998719	58009755	11037	1	POLR2M	#N/A	#N/A	#N/A	#N/A	#N/A	#N/A	#N/A	#N/A	NM_015532	72563
chr15	97099481	97100481	1001	*	6.23717e-05	14	chr15_97099481_97100481	0		0		0		0		0		0		0		0		0		0		0		0		Distal Intergenic	15	96876569	96883492	6924	1	NR2F2	#N/A	#N/A	#N/A	#N/A	#N/A	#N/A	#N/A	#N/A	NM_001145157	222912
chr15	58294900	58295900	1001	*	6.23211e-05	14	chr15_58294900_58295900	0		0		0		0		0		0		0		0		0		0		0		0		Intron (NM_170697/ALDH1A2, intron 2 of 10)	15	58245622	58306295	60674	2	ALDH1A2	#N/A	#N/A	#N/A	#N/A	#N/A	#N/A	#N/A	#N/A	NM_170697	10395
chr15	94404434	94405434	1001	*	6.22707e-05	14	chr15_94404434_94405434	1	143561	0		0		1	120866	1	52306	1	101813	1	142775	0		1	46811	0		1	101474;145196	0		Intron (NR_120321/LOC101927153, intron 1 of 3)	15	94399789	94421585	21797	1	LOC101927153	TFE3(969)	#N/A	#N/A	#N/A	#N/A	#N/A	#N/A	#N/A	NR_120321	4645
chr15	50580256	50581256	1001	*	6.22203e-05	14	chr15_50580256_50581256	0		0		0		0		0		0		0		0		0		0		1	131465	0		Intron (NM_005254/GABPB1, intron 7 of 8)	15	50534146	50558162	24017	2	HDC	RELA(671)	RELA(863)	#N/A	#N/A	#N/A	#N/A	#N/A	#N/A	NM_002112	-22094
chr15	93652272	93653272	1001	*	6.217e-05	14	chr15_93652272_93653272	0		1	129532	0		1	25487;141411	1	36471;42084;113648	1	113308;133779	1	55572	0		0		0		0		0		Distal Intergenic	15	93586636	93632443	45808	2	RGMA	#N/A	#N/A	#N/A	#N/A	#N/A	#N/A	#N/A	#N/A	NM_020211	-19829
chr15	74853429	74854429	1001	*	6.21198e-05	14	chr15_74853429_74854429	0		0		0		0		0		0		0		0		0		0		1	31035;134354	0		Intron (NM_001307939/ARID3B, intron 2 of 8)	15	74833518	74890472	56955	1	ARID3B	TFE3(969)	#N/A	#N/A	#N/A	#N/A	#N/A	#N/A	#N/A	NM_006465	19911
chr15	51514215	51515215	1001	*	6.20697e-05	14	chr15_51514215_51515215	0		0		0		0		0		0		1	150839	0		0		0		1	29778;151019	0		Exon (NM_000103/CYP19A1, exon 5 of 10)	15	51534387	51534461	75	1	MIR4713	#N/A	#N/A	#N/A	#N/A	#N/A	#N/A	#N/A	#N/A	NR_039863	-19172
chr15	94102335	94103335	1001	*	6.20196e-05	14	chr15_94102335_94103335	0		0		0		0		0		0		0		0		0		0		1	114927	0		Distal Intergenic	15	94399789	94421585	21797	1	LOC101927153	TFE3(969)	#N/A	#N/A	#N/A	#N/A	#N/A	#N/A	#N/A	NR_120321	-296454
chr15	94283635	94284635	1001	*	6.19696e-05	14	chr15_94283635_94284635	0		0		0		0		1	363;99939	0		0		1	57726	0		0		0		0		Distal Intergenic	15	94399789	94421585	21797	1	LOC101927153	TFE3(969)	#N/A	#N/A	#N/A	#N/A	#N/A	#N/A	#N/A	NR_120321	-115154
chr15	54031081	54032081	1001	*	6.19197e-05	14	chr15_54031081_54032081	0		0		0		1	142755	0		1	28640	0		0		0		0		0		1	130563	Intron (NM_182758/WDR72, intron 1 of 19)	15	53805938	54051859	245922	2	WDR72	#N/A	GLIS2(1131)	#N/A	S100A9(747)	#N/A	#N/A	#N/A	S100A8+IL-1(56)	NM_182758	19778
chr16	50277784	50278784	1001	*	6.6163e-05	14	chr16_50277784_50278784	0		1	45999;126873	0		0		0		1	81019	0		0		0		0		0		0		Distal Intergenic	16	50300451	50344440	43990	1	ADCY7	#N/A	#N/A	#N/A	#N/A	#N/A	#N/A	#N/A	#N/A	NM_001286057	-21667
chr16	71187041	71188041	1001	*	6.61139e-05	14	chr16_71187041_71188041	0		1	102236	0		0		1	145979	0		0		0		0		0		0		1	49860;128928	Intron (NM_001270974/HYDIN, intron 6 of 85)	16	70841287	71264625	423339	2	HYDIN	#N/A	#N/A	#N/A	#N/A	#N/A	#N/A	#N/A	#N/A	NM_001270974	76584
chr16	70623688	70624688	1001	*	6.60648e-05	14	chr16_70623688_70624688	1	12946;22392	1	7941;41679	0		0		0		0		1	101362	0		1	93350	0		0		0		Intron (NM_001172771/IL34, intron 1 of 6)	16	70613798	70694585	80788	1	IL34	#N/A	#N/A	#N/A	#N/A	#N/A	#N/A	#N/A	#N/A	NM_152456	9890
chr16	31513146	31514146	1001	*	6.60158e-05	14	chr16_31513146_31514146	0		0		0		0		0		0		0		0		1	144034	0		1	19826	0		Intron (NM_022744/C16orf58, intron 2 of 12)	16	31500796	31519740	18945	2	C16orf58	TFEB(1643)	#N/A	#N/A	#N/A	#N/A	#N/A	#N/A	#N/A	NM_022744	5594
chr16	61986590	61987590	1001	*	6.59668e-05	14	chr16_61986590_61987590	0		1	85390	0		0		0		0		0		0		0		0		1	90183	0		Intron (NM_001796/CDH8, intron 2 of 11)	16	61685915	62070739	384825	2	CDH8	#N/A	#N/A	#N/A	#N/A	#N/A	#N/A	#N/A	#N/A	NM_001796	83149
chr16	50478099	50479099	1001	*	6.5918e-05	14	chr16_50478099_50479099	1	31850;41809	1	14625;22000	0		0		0		0		0		0		0		0		1	54715	0		Distal Intergenic	16	50352929	50402845	49917	2	BRD7	#N/A	#N/A	#N/A	#N/A	#N/A	#N/A	#N/A	#N/A	NM_013263	-75254
chr16	24474636	24475636	1001	*	6.58692e-05	14	chr16_24474636_24475636	0		0		0		0		1	19434;142044	0		0		0		0		0		1	68037	0		Distal Intergenic	16	24550908	24560722	9815	1	RBBP6	#N/A	#N/A	#N/A	#N/A	#N/A	#N/A	#N/A	#N/A	NM_032626	-75272
chr16	48028023	48029023	1001	*	6.58205e-05	14	chr16_48028023_48029023	1	132175	1	47271	0		0		0		0		0		0		0		0		1	92570;104910;104912	0		Distal Intergenic	16	47883225	47921041	37817	2	LOC100507534	#N/A	#N/A	#N/A	#N/A	#N/A	#N/A	#N/A	#N/A	NR_110649	-106982
chr16	24579798	24580798	1001	*	6.57718e-05	14	chr16_24579798_24580798	0		0		0		0		0		0		0		0		0		0		0		0		Exon (NM_006910/RBBP6, exon 17 of 18)	16	24550908	24584183	33276	1	RBBP6	#N/A	#N/A	#N/A	#N/A	#N/A	#N/A	#N/A	#N/A	NM_018703	28890
chr16	24894854	24895854	1001	*	6.57232e-05	14	chr16_24894854_24895854	0		1	92991	0		0		1	44236;135365	0		0		0		1	6771;146478	1	12278	0		1	1021	Exon (NM_001258411/SLC5A11, exon 8 of 16)	16	24857552	24922949	65398	1	SLC5A11	#N/A	#N/A	#N/A	#N/A	#N/A	#N/A	#N/A	#N/A	NM_052944	37302
chr16	89740147	89741147	1001	*	6.56747e-05	14	chr16_89740147_89741147	0		0		0		1	129904	0		1	40224	0		0		0		0		0		1	73547;93395	Distal Intergenic	16	89753076	89762772	9697	1	CDK10	#N/A	#N/A	#N/A	#N/A	#N/A	#N/A	#N/A	#N/A	NM_001098533	-11929
chr16	23050676	23051676	1001	*	6.56263e-05	14	chr16_23050676_23051676	0		0		0		0		0		0		1	113476	0		0		0		0		0		Distal Intergenic	16	23072728	23160591	87864	2	USP31	TFE3(969)	#N/A	#N/A	#N/A	#N/A	#N/A	#N/A	#N/A	NM_020718	108915
chr16	25190325	25191325	1001	*	6.55779e-05	14	chr16_25190325_25191325	0		0		0		0		1	87613	0		0		0		0		0		0		0		Distal Intergenic	16	25151892	25160353	8462	2	LCMT1-AS2	#N/A	#N/A	#N/A	#N/A	#N/A	#N/A	#N/A	#N/A	NR_039998	-29972
chr16	68004743	68005743	1001	*	6.55296e-05	14	chr16_68004743_68005743	0		1	55342	0		0		0		0		0		0		0		0		1	105596	0		Promoter (2-3kb)	16	67977377	68002597	25221	2	SLC12A4	#N/A	#N/A	#N/A	#N/A	#N/A	#N/A	#N/A	#N/A	NM_005072	-2146
chr16	25468864	25469864	1001	*	6.54814e-05	14	chr16_25468864_25469864	0		0		0		0		0		0		0		0		0		1	78669	0		0		Distal Intergenic	16	25247322	25268855	21534	2	ZKSCAN2	#N/A	#N/A	#N/A	#N/A	#N/A	#N/A	#N/A	#N/A	NM_001012981	-200009
chr16	323228	324228	1001	*	6.54333e-05	14	chr16_323228_324228	0		1	93084	0		1	25963;47969;57291;120858	1	44526;119670;130510	1	77193	0		0		0		0		0		0		Promoter (1-2kb)	16	318300	325943	7644	2	RGS11	#N/A	#N/A	#N/A	#N/A	#N/A	#N/A	#N/A	#N/A	NM_001286485	1715
chr16	89392104	89393104	1001	*	6.53852e-05	14	chr16_89392104_89393104	1	110404	0		0		1	22710;89380	1	137753	1	36697;69429	1	69229;137680	0		0		0		0		1	117591	Intron (NM_001256182/ANKRD11, intron 3 of 13)	16	89387541	89391518	3978	1	LOC100287036	#N/A	#N/A	#N/A	#N/A	#N/A	#N/A	#N/A	#N/A	NM_001242885	4563
chr16	68861155	68862155	1001	*	6.53372e-05	14	chr16_68861155_68862155	0		0		0		0		0		0		0		1	7640	0		1	23608	1	22258	0		Exon (NM_004360/CDH1, exon 14 of 16)	16	68877509	69119085	241577	1	TANGO6	#N/A	#N/A	#N/A	#N/A	#N/A	#N/A	#N/A	#N/A	NM_024562	-15354
chr16	69021756	69022756	1001	*	6.52893e-05	14	chr16_69021756_69022756	0		0		0		0		0		0		0		0		0		0		0		0		Intron (NM_024562/TANGO6, intron 15 of 17)	16	69139467	69151570	12104	1	HAS3	TFEB(1643)	#N/A	#N/A	#N/A	#N/A	#N/A	#N/A	#N/A	NM_001199280	-116711
chr16	1663471	1664471	1001	*	6.52414e-05	14	chr16_1663471_1664471	0		1	74630	0		1	22684	1	47058;140310	1	89114;106747	0		0		0		0		1	55172	0		Promoter (<=1kb)	16	1664641	1727909	63269	1	CRAMP1L	#N/A	#N/A	#N/A	#N/A	#N/A	#N/A	#N/A	#N/A	NM_020825	-170
chr16	31705608	31706608	1001	*	6.51936e-05	14	chr16_31705608_31706608	0		0		1	95686	0		0		0		1	128600	0		1	89686	0		0		0		Distal Intergenic	16	31711934	31718745	6812	1	CLUHP3	#N/A	#N/A	#N/A	#N/A	#N/A	#N/A	#N/A	#N/A	NR_024034	-5326
chr16	89233534	89234534	1001	*	6.51459e-05	14	chr16_89233534_89234534	0		0		0		1	92332	1	73391;74413;112162	0		1	87164;126448	0		0		0		0		1	71488;100654	Promoter (<=1kb)	16	89232791	89235555	2765	1	LOC400558	#N/A	#N/A	#N/A	#N/A	#N/A	#N/A	#N/A	#N/A	NR_046200	743
chr16	21151521	21152521	1001	*	6.50982e-05	14	chr16_21151521_21152521	0		0		0		0		0		0		1	106231	0		1	143855	0		0		0		Exon (NM_017539/DNAH3, exon 5 of 62)	16	21169698	21191937	22240	1	TMEM159	TFEB(1643)	#N/A	#N/A	#N/A	#N/A	#N/A	#N/A	#N/A	NM_001301769	-17177
chr16	66138887	66139887	1001	*	6.50506e-05	14	chr16_66138887_66139887	1	21339	1	52854	0		0		0		0		0		0		1	82277	0		0		0		Distal Intergenic	16	66400525	66438689	38165	1	CDH5	#N/A	#N/A	#N/A	#N/A	#N/A	#N/A	RELA(129)	RELA+IL-1(92)	NM_001795	-260638
chr16	66001850	66002850	1001	*	6.50031e-05	14	chr16_66001850_66002850	0		0		0		0		1	88897	0		0		0		1	91875	0		1	27335	0		Distal Intergenic	16	65318402	65610203	291802	2	LINC00922	#N/A	#N/A	#N/A	#N/A	#N/A	#N/A	#N/A	#N/A	NR_027755	-391647
chr9	138986710	138987710	1001	*	4.22596e-27	90	chr9_138986710_138987710	0		1	62558	1	26052;74939;101935	0		1	37555	0		1	18932;41005;70258	0		0		0		0		0		Promoter (<=1kb)	9	138898383	138987131	88749	2	NACC2	TFEB(1643)	#N/A	#N/A	#N/A	#N/A	#N/A	#N/A	#N/A	NM_144653	0
chr16	69882629	69883629	1001	*	6.49083e-05	14	chr16_69882629_69883629	0		0		0		0		0		0		0		0		0		0		0		0		Intron (NM_001270455/WWP2, intron 6 of 8)	16	69872640	69975644	103005	1	WWP2	#N/A	#N/A	#N/A	#N/A	#N/A	#N/A	#N/A	#N/A	NM_001270453	9989
chr16	2066177	2067177	1001	*	6.4861e-05	14	chr16_2066177_2067177	0		0		0		1	96481	0		1	70675	0		0		0		0		0		1	41342	Promoter (2-3kb)	16	2069521	2070756	1236	1	NPW	#N/A	#N/A	#N/A	#N/A	#N/A	#N/A	#N/A	#N/A	NM_001099456	-2344
chr16	19897228	19898228	1001	*	6.48137e-05	14	chr16_19897228_19898228	0		0		0		1	36897	0		1	91343	1	34147;72429	1	38231	1	21174	0		0		1	95124	Promoter (<=1kb)	16	19870293	19896956	26664	2	GPRC5B	TFEB(1643)	#N/A	#N/A	#N/A	#N/A	#N/A	#N/A	#N/A	NM_001304771	-272
chr16	19834114	19835114	1001	*	6.47666e-05	14	chr16_19834114_19835114	1	146210	0		0		1	123405	0		1	109229	0		0		1	115413	0		0		0		Intron (NM_001305121/IQCK, intron 7 of 8)	16	19870293	19896233	25941	2	GPRC5B	TFEB(1643)	#N/A	#N/A	#N/A	#N/A	#N/A	#N/A	#N/A	NM_016235	61119
chr16	19618485	19619485	1001	*	6.47195e-05	14	chr16_19618485_19619485	0		0		0		0		0		0		0		1	25685;79222	1	3048	1	5996	0		1	33944	Intron (NM_001300743/C16orf62, intron 9 of 27)	16	19566737	19712485	145749	1	C16orf62	#N/A	#N/A	#N/A	#N/A	#N/A	#N/A	#N/A	#N/A	NM_020314	51748
chr16	50167860	50168860	1001	*	6.46724e-05	14	chr16_50167860_50168860	0		0		0		0		0		0		0		0		0		0		0		0		Distal Intergenic	16	50186829	50269219	82391	1	PAPD5	TFE3+TFEB(244)	#N/A	#N/A	#N/A	#N/A	#N/A	#N/A	#N/A	NM_001040284	-17969
chr16	11635276	11636276	1001	*	6.46255e-05	14	chr16_11635276_11636276	1	67661	0		0		0		0		0		0		0		0		0		0		1	66687	Distal Intergenic	16	11641578	11680229	38652	2	LITAF	#N/A	#N/A	#N/A	#N/A	#N/A	#N/A	#N/A	#N/A	NM_004862	43953
chr16	54618455	54619455	1001	*	6.45786e-05	14	chr16_54618455_54619455	0		0		0		0		0		0		0		1	57728	0		0		0		1	525	Distal Intergenic	16	54317212	54320378	3167	2	IRX3	#N/A	#N/A	#N/A	#N/A	#N/A	#N/A	#N/A	#N/A	NM_024336	-298077
chr16	14693991	14694991	1001	*	6.45317e-05	14	chr16_14693991_14694991	0		0		0		0		0		0		0		1	40165	0		0		0		1	107345	Intron (NM_001134477/PARN, intron 11 of 23)	16	14529557	14724128	194572	2	PARN	#N/A	#N/A	#N/A	#N/A	#N/A	#N/A	#N/A	#N/A	NM_001134477	29137
chr16	14083649	14084649	1001	*	6.4485e-05	14	chr16_14083649_14084649	0		0		0		0		0		1	147115	0		0		0		0		0		0		Distal Intergenic	16	14103133	14109875	6743	2	LOC101927311	#N/A	#N/A	#N/A	#N/A	#N/A	#N/A	#N/A	#N/A	NR_110909	25226
chr9	138986047	138987047	1001	*	4.84386e-22	73	chr9_138986047_138987047	1	45540	1	15738;102208;135544	1	74953;101949;138870	1	66280;140580	1	10261;37571	1	117301;122729	1	41029	0		0		0		0		0		Promoter (<=1kb)	9	138898383	138987131	88749	2	NACC2	TFEB(1643)	#N/A	#N/A	#N/A	#N/A	#N/A	#N/A	#N/A	NM_144653	84
chr16	13897249	13898249	1001	*	6.43916e-05	14	chr16_13897249_13898249	0		0		0		0		0		0		1	25929	0		0		0		0		0		Distal Intergenic	16	14014014	14046205	32192	1	ERCC4	#N/A	#N/A	#N/A	#N/A	#N/A	#N/A	#N/A	#N/A	NM_005236	-115765
chr16	13161507	13162507	1001	*	6.43451e-05	14	chr16_13161507_13162507	0		0		0		0		0		0		0		1	38457;82575	0		1	130082	0		0		Intron (NM_001145204/SHISA9, intron 2 of 4)	16	12995477	13334273	338797	1	SHISA9	#N/A	#N/A	#N/A	#N/A	#N/A	#N/A	#N/A	#N/A	NM_001145204	166030
chr16	85810916	85811916	1001	*	6.42986e-05	14	chr16_85810916_85811916	1	124381	1	78944;121562	0		0		0		0		0		1	47479	0		0		0		0		Distal Intergenic	16	85812231	85833148	20918	2	EMC8	#N/A	#N/A	#N/A	#N/A	#N/A	#N/A	#N/A	#N/A	NM_001142288	21232
chr16	47064136	47065136	1001	*	6.42522e-05	14	chr16_47064136_47065136	0		0		0		1	77045	0		1	9971	0		0		0		0		0		0		Distal Intergenic	16	46989274	47007625	18352	2	DNAJA2	TFEB(1643)	#N/A	#N/A	S100A8(754)	#N/A	#N/A	#N/A	#N/A	NM_005880	-56511
chr16	55952853	55953853	1001	*	6.42058e-05	14	chr16_55952853_55953853	0		0		0		1	117497	0		0		1	109847	0		0		0		0		1	102582	Intron (NM_001190158/CES5A, intron 2 of 13)	16	55880066	55989943	109878	2	CES5A	#N/A	#N/A	#N/A	#N/A	#N/A	#N/A	#N/A	#N/A	NM_001190158	36090
chr16	29039913	29040913	1001	*	6.41595e-05	14	chr16_29039913_29040913	0		0		0		1	92653	0		1	114580	1	33158	0		0		0		0		0		Distal Intergenic	16	28996387	29002104	5718	1	LAT	#N/A	#N/A	#N/A	#N/A	#N/A	#N/A	#N/A	#N/A	NM_014387	43526
chr9	136856971	136857971	1001	*	7.88291e-49	201	chr9_136856971_136857971	0		1	107875	0		1	117487	1	109918;120751	1	41648;62803;145731	1	17594	0		0		0		0		0		Promoter (<=1kb)	9	136627016	136857446	230431	2	VAV2	RELA+TFEB(154)	RELA(863)	#N/A	#N/A	#N/A	#N/A	#N/A	#N/A	NM_001134398	0
chr16	79273249	79274249	1001	*	6.40671e-05	14	chr16_79273249_79274249	1	138303	0		0		0		1	5072	0		0		0		1	151621	0		0		0		Distal Intergenic	16	79627745	79634622	6878	2	MAF	#N/A	#N/A	#N/A	S100A9(747)	#N/A	#N/A	#N/A	#N/A	NM_001031804	360373
chr16	80673126	80674126	1001	*	6.4021e-05	14	chr16_80673126_80674126	0		0		0		1	70319	1	17678	1	125348	0		0		0		0		1	98525	1	139067	Intron (NM_152342/CDYL2, intron 2 of 6)	16	80601000	80606705	5706	2	LINC01227	TFE3(969)	#N/A	RELA(823)	RELA(746)	#N/A	#N/A	#N/A	#N/A	NR_104666	-66421
chr16	11815605	11816605	1001	*	6.3975e-05	14	chr16_11815605_11816605	0		0		0		0		0		0		0		0		0		0		1	11759	0		Intron (NM_001303447/TXNDC11, intron 4 of 12)	16	11772936	11836734	63799	2	TXNDC11	#N/A	#N/A	#N/A	#N/A	#N/A	#N/A	#N/A	#N/A	NM_001303447	20129
chr16	57885762	57886762	1001	*	6.39291e-05	14	chr16_57885762_57886762	0		0		1	131606	0		0		0		0		0		0		0		0		0		Distal Intergenic	16	57844549	57850831	6283	1	LOC388282	#N/A	#N/A	#N/A	#N/A	#N/A	#N/A	#N/A	#N/A	NM_001278081	41213
chr16	29831244	29832244	1001	*	6.38832e-05	14	chr16_29831244_29832244	0		0		0		0		1	109354;142577	0		1	81977	0		0		0		0		1	91258	Promoter (<=1kb)	16	29831715	29859360	27646	1	MVP	#N/A	#N/A	#N/A	#N/A	#N/A	#N/A	#N/A	#N/A	NM_005115	0
chr16	30798082	30799082	1001	*	6.38373e-05	14	chr16_30798082_30799082	1	127289	0		1	49632;79124	1	49056;49062	1	13758;95053	1	53553;89124	1	17081;19570	1	27722	0		0		0		0		Promoter (<=1kb)	16	30789770	30798523	8754	2	ZNF629	#N/A	#N/A	#N/A	#N/A	#N/A	#N/A	#N/A	#N/A	NM_001080417	0
chr16	82079225	82080225	1001	*	6.37916e-05	14	chr16_82079225_82080225	0		0		0		0		0		0		0		0		0		0		0		0		Intron (NM_002153/HSD17B2, intron 1 of 4)	16	82068858	82132139	63282	1	HSD17B2	#N/A	#N/A	#N/A	#N/A	#N/A	#N/A	#N/A	#N/A	NM_002153	10367
chr9	136821338	136822338	1001	*	2.02319e-24	81	chr9_136821338_136822338	1	22405;41902;73838	1	14573;23072;41699;54522	0		1	84755	1	97528	1	94822	0		0		0		0		0		0		Intron (NM_001134398/VAV2, intron 1 of 29)	9	136627016	136857446	230431	2	VAV2	RELA+TFEB(154)	RELA(863)	#N/A	#N/A	#N/A	#N/A	#N/A	#N/A	NM_001134398	35108
chr16	5030286	5031286	1001	*	6.37003e-05	14	chr16_5030286_5031286	0		0		0		1	58652	0		0		0		1	20135	1	83744	0		0		1	70605;100071	Intron (NM_014692/SEC14L5, intron 2 of 15)	16	5008318	5069156	60839	1	SEC14L5	#N/A	#N/A	#N/A	#N/A	#N/A	#N/A	#N/A	#N/A	NM_014692	21968
chr16	83021059	83022059	1001	*	6.36547e-05	14	chr16_83021059_83022059	0		0		0		0		0		0		0		1	27693	0		0		0		0		Promoter (1-2kb)	16	82986835	83023903	37069	2	LOC101928417	#N/A	#N/A	#N/A	#N/A	#N/A	#N/A	#N/A	#N/A	NR_110937	1844
chr16	83399496	83400496	1001	*	6.36092e-05	14	chr16_83399496_83400496	0		0		0		1	60584	0		1	139916	0		1	43405	0		0		0		0		Intron (NM_001220488/CDH13, intron 7 of 14)	16	83541951	83542013	63	1	MIR3182	#N/A	#N/A	#N/A	#N/A	#N/A	#N/A	#N/A	#N/A	NR_036147	-141455
chr16	84770788	84771788	1001	*	6.35638e-05	14	chr16_84770788_84771788	0		0		0		1	32798	1	121291	1	15310	1	67798	0		0		0		0		0		Intron (NM_001272075/USP10, intron 3 of 14)	16	84733555	84813527	79973	1	USP10	#N/A	#N/A	#N/A	#N/A	#N/A	#N/A	#N/A	#N/A	NR_073578	37233
chr16	7714109	7715109	1001	*	6.35184e-05	14	chr16_7714109_7715109	0		0		0		0		0		0		0		0		0		0		0		0		Exon (NM_001142333/RBFOX1, exon 12 of 15)	16	7382751	7763340	380590	1	RBFOX1	#N/A	#N/A	#N/A	#N/A	#N/A	#N/A	#N/A	#N/A	NM_145893	331358
chr16	83565958	83566958	1001	*	6.34731e-05	14	chr16_83565958_83566958	0		0		0		0		0		0		0		1	14837	0		0		0		1	76677;107358	Intron (NM_001220488/CDH13, intron 8 of 14)	16	83541951	83542013	63	1	MIR3182	#N/A	#N/A	#N/A	#N/A	#N/A	#N/A	#N/A	#N/A	NR_036147	24007
chr16	10681625	10682625	1001	*	6.34278e-05	14	chr16_10681625_10682625	0		0		0		0		0		0		0		1	121910;141171	0		0		0		0		Distal Intergenic	16	10622279	10674573	52295	2	EMP2	#N/A	#N/A	#N/A	#N/A	#N/A	#N/A	#N/A	#N/A	NM_001424	-7052
chr16	10556986	10557986	1001	*	6.33827e-05	14	chr16_10556986_10557986	0		0		0		0		1	88857	0		0		0		0		0		0		0		Intron (NM_001256160/ATF7IP2, intron 8 of 11)	16	10522725	10577495	54771	1	ATF7IP2	#N/A	#N/A	#N/A	#N/A	#N/A	#N/A	#N/A	#N/A	NR_045815	34261
chr16	30135130	30136130	1001	*	6.33376e-05	14	chr16_30135130_30136130	1	153468	1	58010	0		0		0		0		0		0		1	120502	0		0		0		Promoter (<=1kb)	16	30128158	30134630	6473	2	MAPK3	#N/A	#N/A	#N/A	S100A9(747)	#N/A	#N/A	#N/A	#N/A	NM_001040056	-500
chr16	72921341	72922341	1001	*	6.32925e-05	14	chr16_72921341_72922341	0		0		0		1	143685;143688	1	14915;95036;130480	1	124467	0		0		0		0		1	16851	1	122272	Intron (NM_006885/ZFHX3, intron 4 of 9)	16	72816786	73082274	265489	2	ZFHX3	#N/A	#N/A	#N/A	#N/A	#N/A	#N/A	#N/A	#N/A	NM_006885	159933
chr16	51121487	51122487	1001	*	6.32475e-05	14	chr16_51121487_51122487	1	88318	1	111450	0		0		0		0		0		0		0		0		0		1	83796	Distal Intergenic	16	51169886	51184508	14623	2	SALL1	#N/A	#N/A	#N/A	#N/A	#N/A	#N/A	#N/A	#N/A	NM_001127892	62021
chr16	61301475	61302475	1001	*	6.32026e-05	14	chr16_61301475_61302475	0		0		0		1	23537;143717	0		0		0		0		0		0		0		0		Distal Intergenic	16	61089611	61089670	60	2	MIR4426	#N/A	#N/A	#N/A	#N/A	#N/A	#N/A	#N/A	#N/A	NR_039624_1	-211805
chr16	51126006	51127006	1001	*	6.31577e-05	14	chr16_51126006_51127006	0		1	37631	0		0		0		0		0		0		0		0		1	68036	0		Distal Intergenic	16	51169886	51184508	14623	2	SALL1	#N/A	#N/A	#N/A	#N/A	#N/A	#N/A	#N/A	#N/A	NM_001127892	57502
chr16	18943671	18944671	1001	*	6.31129e-05	14	chr16_18943671_18944671	0		1	105040	0		0		0		0		0		0		0		0		1	43253	0		Distal Intergenic	16	18816175	18937726	121552	2	SMG1	#N/A	#N/A	#N/A	#N/A	#N/A	#N/A	#N/A	#N/A	NM_015092	-5945
chr16	60993906	60994906	1001	*	6.30682e-05	14	chr16_60993906_60994906	0		1	106187	0		0		0		0		0		0		0		0		1	84439;133193	0		Distal Intergenic	16	61089611	61089670	60	2	MIR4426	#N/A	#N/A	#N/A	#N/A	#N/A	#N/A	#N/A	#N/A	NR_039624_1	94764
chr16	72017449	72018449	1001	*	6.30236e-05	14	chr16_72017449_72018449	0		0		0		0		0		0		0		0		0		0		1	56360	1	152337	Exon (NM_181536/PKD1L3, exon 6 of 30)	16	71963441	72033877	70437	2	PKD1L3	#N/A	#N/A	#N/A	#N/A	#N/A	#N/A	#N/A	#N/A	NM_181536	15428
chr16	51314466	51315466	1001	*	6.2979e-05	14	chr16_51314466_51315466	0		0		0		0		0		0		0		0		0		0		0		0		Distal Intergenic	16	51169886	51185183	15298	2	SALL1	#N/A	#N/A	#N/A	#N/A	#N/A	#N/A	#N/A	#N/A	NM_002968	-129283
chr16	51741383	51742383	1001	*	6.29344e-05	14	chr16_51741383_51742383	1	118050	1	122504	1	44074	0		0		0		0		0		0		0		0		1	133586	Distal Intergenic	16	51796430	51806557	10128	1	LINC01571	#N/A	#N/A	#N/A	#N/A	#N/A	#N/A	#N/A	#N/A	NR_110916	-54047
chr16	51795740	51796740	1001	*	6.28899e-05	14	chr16_51795740_51796740	0		0		0		0		0		0		0		1	28666	0		0		0		0		Promoter (<=1kb)	16	51796430	51806557	10128	1	LINC01571	#N/A	#N/A	#N/A	#N/A	#N/A	#N/A	#N/A	#N/A	NR_110916	0
chr16	31355612	31356612	1001	*	6.28455e-05	14	chr16_31355612_31356612	0		0		0		0		0		0		1	83628	0		1	102317	0		0		1	62733	Distal Intergenic	16	31366455	31394318	27864	1	ITGAX	#N/A	#N/A	ZBTB5(1036)	S100A8+S100A9(108)	#N/A	#N/A	#N/A	#N/A	NM_000887	-9843
chr16	72489265	72490265	1001	*	6.28012e-05	14	chr16_72489265_72490265	0		0		0		0		0		0		0		0		1	139391	0		1	4120	1	137433	Intron (NR_126330/LINC01572, intron 6 of 13)	16	72317200	72698908	381709	2	LINC01572	#N/A	#N/A	RELA(823)	RELA(746)	#N/A	#N/A	#N/A	#N/A	NR_126330	208643
chr16	53119570	53120570	1001	*	6.27569e-05	14	chr16_53119570_53120570	1	124217	0		0		0		0		0		0		0		0		0		0		0		Intron (NM_025134/CHD9, intron 1 of 38)	16	53088945	53361414	272470	1	CHD9	#N/A	#N/A	#N/A	#N/A	#N/A	#N/A	#N/A	#N/A	NM_025134	30625
chr16	54480427	54481427	1001	*	6.27127e-05	14	chr16_54480427_54481427	0		0		0		1	114057	1	57233	1	130634;147195	0		0		0		0		0		1	134871	Distal Intergenic	16	54317212	54320378	3167	2	IRX3	#N/A	#N/A	#N/A	#N/A	#N/A	#N/A	#N/A	#N/A	NM_024336	-160049
chr16	58913805	58914805	1001	*	6.26685e-05	14	chr16_58913805_58914805	0		0		0		0		0		0		1	74998	0		0		0		0		0		Distal Intergenic	16	58741035	58768261	27227	2	GOT2	TFE3(969)	#N/A	#N/A	#N/A	#N/A	#N/A	#N/A	#N/A	NM_002080	-145544
chr16	54408660	54409660	1001	*	6.26244e-05	14	chr16_54408660_54409660	0		0		0		0		0		0		1	100091	0		0		0		0		1	129605	Distal Intergenic	16	54317212	54320378	3167	2	IRX3	#N/A	#N/A	#N/A	#N/A	#N/A	#N/A	#N/A	#N/A	NM_024336	-88282
chr16	28288611	28289611	1001	*	6.25804e-05	14	chr16_28288611_28289611	0		0		1	14113	1	86694	0		0		1	68063;122105	0		0		0		0		1	15927	Distal Intergenic	16	28303840	28335170	31331	1	SBK1	TFE3(969)	#N/A	#N/A	#N/A	#N/A	#N/A	#N/A	#N/A	NM_001024401	-14229
chr16	58721529	58722529	1001	*	6.25364e-05	14	chr16_58721529_58722529	0		0		0		0		0		0		0		0		0		0		1	135646	0		Promoter (2-3kb)	16	58699013	58718681	19669	2	SLC38A7	TFEB(1643)	#N/A	#N/A	#N/A	#N/A	#N/A	#N/A	#N/A	NM_018231	-2848
chr16	3413460	3414460	1001	*	6.24925e-05	14	chr16_3413460_3414460	1	11224	1	32561	0		0		0		0		0		0		0		0		0		0		Distal Intergenic	16	3405889	3406924	1036	1	OR2C1	#N/A	#N/A	#N/A	#N/A	#N/A	#N/A	#N/A	#N/A	NM_012368	7571
chr16	15822506	15823506	1001	*	6.24486e-05	14	chr16_15822506_15823506	0		0		1	116067	1	46027	0		1	121377	0		0		0		0		0		0		Intron (NM_001040113/MYH11, intron 28 of 42)	16	15744083	15820208	76126	1	NDE1	#N/A	#N/A	#N/A	#N/A	#N/A	#N/A	#N/A	#N/A	NM_017668	78423
chr16	31181095	31182095	1001	*	6.24048e-05	14	chr16_31181095_31182095	0		0		0		0		1	94043	1	69567	1	13707	1	56057	1	145463	0		0		0		Distal Intergenic	16	31191431	31206192	14762	1	FUS	#N/A	#N/A	#N/A	#N/A	#N/A	#N/A	#N/A	#N/A	NM_001170634	-9336
chr16	74189094	74190094	1001	*	6.23611e-05	14	chr16_74189094_74190094	0		0		0		0		0		0		1	152933	0		1	40498	0		0		1	56933	Distal Intergenic	16	74226291	74249420	23130	2	LOC101928035	#N/A	#N/A	#N/A	#N/A	#N/A	#N/A	#N/A	#N/A	NR_104657	59326
chr16	58477335	58478335	1001	*	6.23174e-05	14	chr16_58477335_58478335	0		0		0		0		1	98639	0		0		0		1	112739;120494	0		1	121969	0		Distal Intergenic	16	58497549	58547523	49975	1	NDRG4	RELA(671)	RELA(863)	#N/A	#N/A	#N/A	#N/A	#N/A	#N/A	NM_020465	-19214
chr16	53754561	53755561	1001	*	6.22738e-05	14	chr16_53754561_53755561	0		0		0		0		0		0		0		0		0		1	129988	1	97320	0		Intron (NM_001080432/FTO, intron 1 of 8)	16	53737875	54148379	410505	1	FTO	#N/A	#N/A	#N/A	#N/A	#N/A	#N/A	#N/A	#N/A	NM_001080432	16686
chr16	87147576	87148576	1001	*	6.22303e-05	14	chr16_87147576_87148576	0		0		0		1	129923	0		0		0		0		0		0		0		0		Distal Intergenic	16	87091390	87097597	6208	1	LOC440390	#N/A	#N/A	#N/A	#N/A	TFE3+IL-1(70)	#N/A	#N/A	#N/A	NR_126008	56186
chr16	58697176	58698176	1001	*	6.21868e-05	14	chr16_58697176_58698176	0		0		0		0		0		1	77853	0		0		0		0		0		0		Distal Intergenic	16	58699013	58718611	19599	2	SLC38A7	TFEB(1643)	#N/A	#N/A	#N/A	#N/A	#N/A	#N/A	#N/A	NM_001308384	20435
chr17	41768876	41769876	1001	*	6.41378e-05	14	chr17_41768876_41769876	0		0		0		0		0		0		0		0		1	116868;144124	0		0		1	107805;121787	Distal Intergenic	17	41717758	41739262	21505	2	MEOX1	#N/A	#N/A	#N/A	#N/A	#N/A	#N/A	#N/A	#N/A	NM_001040002	-29614
chr17	66508422	66509422	1001	*	6.40869e-05	14	chr17_66508422_66509422	0		1	69811	1	71227	0		0		0		1	91116	0		0		0		0		0		Promoter (<=1kb)	17	66508520	66529570	21051	1	PRKAR1A	#N/A	#N/A	#N/A	#N/A	#N/A	#N/A	#N/A	#N/A	NM_001276289	0
chr17	80099258	80100258	1001	*	6.40361e-05	14	chr17_80099258_80100258	0		0		0		0		0		0		0		0		0		0		0		0		Intron (NM_198082/CCDC57, intron 14 of 16)	17	80036214	80056106	19893	2	FASN	#N/A	#N/A	#N/A	#N/A	#N/A	#N/A	#N/A	#N/A	NM_004104	-43152
chr9	136810233	136811233	1001	*	2.12886e-40	171	chr9_136810233_136811233	1	1297;12953;16999	1	7956;10789;17112;65107;76115;85455	1	123706	1	80112	1	27812	0		0		0		1	76445	0		0		0		Intron (NM_001134398/VAV2, intron 1 of 29)	9	136627016	136857446	230431	2	VAV2	RELA+TFEB(154)	RELA(863)	#N/A	#N/A	#N/A	#N/A	#N/A	#N/A	NM_001134398	46213
chr17	64690612	64691612	1001	*	6.39347e-05	14	chr17_64690612_64691612	0		0		0		0		0		0		1	95365	0		0		0		0		0		Intron (NM_002737/PRKCA, intron 8 of 16)	17	64783190	64783286	97	1	MIR634	#N/A	#N/A	#N/A	#N/A	#N/A	#N/A	#N/A	#N/A	NR_030364	-91578
chr17	29036661	29037661	1001	*	6.38841e-05	14	chr17_29036661_29037661	0		0		1	108097	1	29304;119782	1	47374;103644	1	33077;87445	1	46595;84952;92861	0		0		0		0		1	151159	Promoter (<=1kb)	17	29036626	29097068	60443	1	SUZ12P1	#N/A	#N/A	#N/A	#N/A	#N/A	#N/A	#N/A	#N/A	NR_024187	35
chr17	81144316	81145316	1001	*	6.38336e-05	14	chr17_81144316_81145316	0		1	93169	0		0		1	37234;51049;57223;101097;145918	0		0		1	68791	0		0		0		0		Distal Intergenic	17	81174666	81188573	13908	1	RPL23AP87	#N/A	#N/A	#N/A	#N/A	#N/A	#N/A	#N/A	#N/A	NR_029406	-29350
chr17	34476011	34477011	1001	*	6.37832e-05	14	chr17_34476011_34477011	1	22430	1	41664	0		0		0		0		0		0		0		0		1	39289	1	98556	Distal Intergenic	17	34431220	34433014	1795	1	CCL4	#N/A	#N/A	#N/A	#N/A	#N/A	#N/A	#N/A	#N/A	NM_002984	44791
chr17	65976525	65977525	1001	*	6.37328e-05	14	chr17_65976525_65977525	1	28927	1	29508;86356	0		0		0		0		0		0		0		0		0		0		Intron (NM_004459/BPTF, intron 29 of 29)	17	65987215	65989765	2551	2	C17orf58	#N/A	#N/A	#N/A	#N/A	#N/A	#N/A	#N/A	#N/A	NM_181655	12240
chr17	65602576	65603576	1001	*	6.36826e-05	14	chr17_65602576_65603576	1	88300	0		0		0		0		0		0		0		0		0		0		0		Intron (NM_012417/PITPNC1, intron 5 of 8)	17	65713949	65740324	26376	1	NOL11	#N/A	#N/A	#N/A	#N/A	#N/A	#N/A	#N/A	#N/A	NM_001303272	-110373
chr17	28524828	28525828	1001	*	6.36324e-05	14	chr17_28524828_28525828	0		0		0		0		0		0		0		1	139665	0		0		1	147807	0		3' UTR	17	28521337	28562986	41650	2	SLC6A4	TFEB(1643)	#N/A	#N/A	#N/A	#N/A	#N/A	#N/A	#N/A	NM_001045	37158
chr17	12171222	12172222	1001	*	6.35823e-05	14	chr17_12171222_12172222	0		1	93057	0		0		1	142608	1	119268	0		1	2408;16028	0		0		0		0		Distal Intergenic	17	11985216	11985313	98	1	MIR744	#N/A	#N/A	#N/A	#N/A	#N/A	#N/A	#N/A	#N/A	NR_030613	186006
chr17	65160987	65161987	1001	*	6.35323e-05	14	chr17_65160987_65161987	0		0		0		0		0		0		0		0		1	3121;80075	1	6080	1	48903	0		Intron (NM_014877/HELZ, intron 15 of 32)	17	65066554	65241319	174766	2	HELZ	#N/A	#N/A	#N/A	#N/A	#N/A	#N/A	#N/A	#N/A	NM_014877	79332
chr17	3599164	3600164	1001	*	6.34823e-05	14	chr17_3599164_3600164	0		0		0		0		0		1	64850	0		0		0		0		1	126015	1	125973	Promoter (<=1kb)	17	3576522	3599698	23177	2	P2RX5	#N/A	#N/A	#N/A	#N/A	#N/A	#N/A	#N/A	#N/A	NM_001204519	0
chr17	7560673	7561673	1001	*	6.34325e-05	14	chr17_7560673_7561673	0		1	99380	0		1	36429	0		1	26886	0		0		0		0		0		1	55482	3' UTR	17	7554208	7561089	6882	1	ATP1B2	#N/A	#N/A	#N/A	#N/A	#N/A	#N/A	#N/A	#N/A	NM_001678	6465
chr17	63096379	63097379	1001	*	6.33827e-05	14	chr17_63096379_63097379	0		0		0		1	14762	1	53663;143344	1	10413;52464;100627	0		0		1	23929;40441	0		1	34512	0		Promoter (<=1kb)	17	63096930	63107212	10283	1	LOC100507002	#N/A	#N/A	#N/A	#N/A	#N/A	#N/A	#N/A	#N/A	NR_110801	0
chr17	2147702	2148702	1001	*	6.3333e-05	14	chr17_2147702_2148702	0		0		0		0		0		0		1	62225	1	68800	0		0		0		0		5' UTR	17	1963133	2140141	177009	2	SMG6	#N/A	#N/A	#N/A	#N/A	#N/A	#N/A	#N/A	#N/A	NM_001256828	-7561
chr17	10660027	10661027	1001	*	6.32833e-05	14	chr17_10660027_10661027	1	33265	1	27057	0		1	104243	0		1	73194;122167	0		1	68004;71647	1	72366	0		0		1	15391	Intron (NR_073455/TMEM220-AS1, intron 4 of 4)	17	10616639	10633646	17008	2	TMEM220	#N/A	#N/A	#N/A	#N/A	#N/A	#N/A	#N/A	#N/A	NM_001004313	-26381
chr17	72292450	72293450	1001	*	6.32338e-05	14	chr17_72292450_72293450	0		0		0		1	139834	0		0		0		0		0		0		0		0		Intron (NM_001172810/DNAI2, intron 6 of 13)	17	72270386	72311023	40638	1	DNAI2	#N/A	#N/A	#N/A	#N/A	#N/A	#N/A	#N/A	#N/A	NM_023036	22064
chr17	80336393	80337393	1001	*	6.31843e-05	14	chr17_80336393_80337393	1	55743	1	86340	0		1	109718	1	6943;10419;22340;42673;151193	0		1	36073;142820	0		0		0		0		0		Distal Intergenic	17	80332153	80333462	1310	1	UTS2R	#N/A	#N/A	#N/A	#N/A	#N/A	#N/A	#N/A	#N/A	NM_018949	4240
chr17	14901156	14902156	1001	*	6.31349e-05	14	chr17_14901156_14902156	1	153427	1	133291	0		0		0		0		0		0		0		0		0		0		Distal Intergenic	17	14934292	14935274	983	1	CDRT7	#N/A	#N/A	#N/A	#N/A	#N/A	#N/A	#N/A	#N/A	NR_033371	-32136
chr9	136809657	136810657	1001	*	4.85133e-08	48	chr9_136809657_136810657	1	17055	1	17221;65281;76291	0		0		1	110831;120118	0		1	4490	0		1	76516	0		0		0		Intron (NM_001134398/VAV2, intron 1 of 29)	9	136627016	136857446	230431	2	VAV2	RELA+TFEB(154)	RELA(863)	#N/A	#N/A	#N/A	#N/A	#N/A	#N/A	NM_001134398	46789
chr17	61911853	61912853	1001	*	6.30363e-05	14	chr17_61911853_61912853	0		1	55371;83080	0		1	114017	0		1	62141	1	83286	0		1	143848	0		0		0		Exon (NM_001098426/SMARCD2, exon 5 of 13)	17	61905044	61909387	4344	1	PSMC5	#N/A	GLIS2(1131)	#N/A	#N/A	#N/A	#N/A	#N/A	#N/A	NM_001199163	6809
chr17	51556264	51557264	1001	*	6.29871e-05	14	chr17_51556264_51557264	0		0		0		0		0		0		0		0		0		0		0		0		Distal Intergenic	17	51900239	51902573	2335	1	KIF2B	#N/A	#N/A	#N/A	#N/A	#N/A	#N/A	#N/A	#N/A	NM_032559	-342975
chr17	7326563	7327563	1001	*	6.2938e-05	14	chr17_7326563_7327563	0		0		0		1	64216	1	129175	1	9975	0		0		0		0		0		1	29274	Promoter (1-2kb)	17	7328935	7330886	1952	1	C17orf74	#N/A	#N/A	#N/A	#N/A	#N/A	#N/A	#N/A	#N/A	NM_175734	-1372
chr17	5487928	5488928	1001	*	6.2889e-05	14	chr17_5487928_5488928	0		0		0		0		1	126632	0		1	79827	1	18996	0		0		0		1	82324	Promoter (<=1kb)	17	5417438	5487832	70395	2	NLRP1	#N/A	#N/A	#N/A	#N/A	#N/A	#N/A	#N/A	#N/A	NM_033007	-96
chr17	53308206	53309206	1001	*	6.28401e-05	14	chr17_53308206_53309206	1	124070	0		0		0		0		0		0		1	2379	0		0		0		0		Distal Intergenic	17	53342321	53402426	60106	1	HLF	#N/A	#N/A	#N/A	#N/A	#N/A	#N/A	#N/A	#N/A	NM_002126	-33115
chr17	79258743	79259743	1001	*	6.27912e-05	14	chr17_79258743_79259743	1	86992	1	37760	0		0		1	106943	0		1	81264	0		1	37012	0		0		1	118570	Intron (NM_001037984/SLC38A10, intron 2 of 15)	17	79218611	79269139	50529	2	SLC38A10	#N/A	#N/A	#N/A	#N/A	#N/A	#N/A	#N/A	#N/A	NM_001037984	9396
chr17	52980281	52981281	1001	*	6.27424e-05	14	chr17_52980281_52981281	0		0		0		0		0		0		0		0		0		0		0		0		Promoter (2-3kb)	17	52978052	53039328	61277	1	TOM1L1	#N/A	#N/A	#N/A	#N/A	#N/A	#N/A	#N/A	#N/A	NM_005486	2229
chr17	52956370	52957370	1001	*	6.26937e-05	14	chr17_52956370_52957370	1	55739	1	22994;89496;126754	0		0		0		0		0		0		1	76579	0		0		0		Distal Intergenic	17	52978052	53039328	61277	1	TOM1L1	#N/A	#N/A	#N/A	#N/A	#N/A	#N/A	#N/A	#N/A	NM_005486	-20682
chr17	79064307	79065307	1001	*	6.26451e-05	14	chr17_79064307_79065307	0		0		1	31613	1	16250	1	16633;17456	1	33099	0		0		0		0		0		0		Intron (NM_017450/BAIAP2, intron 6 of 13)	17	79099076	79099173	98	2	MIR657	#N/A	#N/A	#N/A	#N/A	#N/A	#N/A	#N/A	#N/A	NR_030394	33866
chr17	39538391	39539391	1001	*	6.25965e-05	14	chr17_39538391_39539391	0		0		0		0		1	95628	0		1	47179	1	116238	0		0		1	106	0		Promoter (<=1kb)	17	39533921	39538636	4716	2	KRT34	#N/A	#N/A	#N/A	#N/A	#N/A	#N/A	#N/A	#N/A	NM_021013	0
chr17	70552858	70553858	1001	*	6.2548e-05	14	chr17_70552858_70553858	0		0		0		1	42126	1	100733	1	7785	0		1	38176	0		0		0		0		Intron (NR_036488/LINC00673, intron 1 of 3)	17	70399463	70588943	189481	2	LINC00673	#N/A	#N/A	#N/A	#N/A	#N/A	#N/A	#N/A	#N/A	NR_036488	35085
chr17	2212748	2213748	1001	*	6.24996e-05	14	chr17_2212748_2213748	1	146213	0		0		0		0		0		0		1	114566	0		0		0		0		Intron (NM_001304803/SRR, intron 1 of 6)	17	2207237	2228558	21322	1	SRR	#N/A	#N/A	#N/A	S100A8(754)	#N/A	#N/A	#N/A	#N/A	NM_021947	5511
chr17	38803399	38804399	1001	*	6.24513e-05	14	chr17_38803399_38804399	0		0		1	93386	1	33992;64315	1	81117;123749	1	28424	1	4645;40387	0		0		0		0		0		Promoter (<=1kb)	17	38783976	38804103	20128	2	SMARCE1	#N/A	#N/A	#N/A	#N/A	#N/A	#N/A	#N/A	#N/A	NM_003079	0
chr17	49897202	49898202	1001	*	6.2403e-05	14	chr17_49897202_49898202	1	55669	1	23112;77621;89575	0		0		1	105152	0		0		0		0		0		0		1	51951	Intron (NM_020178/CA10, intron 3 of 8)	17	49707674	50236132	528459	2	CA10	#N/A	#N/A	#N/A	#N/A	#N/A	#N/A	#N/A	#N/A	NM_020178	337930
chr17	78765300	78766300	1001	*	6.23548e-05	14	chr17_78765300_78766300	0		0		1	20776	0		0		0		0		0		0		0		0		0		Exon (NM_001163034/RPTOR, exon 7 of 30)	17	78775440	78779432	3993	2	LOC101928855	#N/A	#N/A	#N/A	#N/A	#N/A	#N/A	#N/A	#N/A	NR_110852	13132
chr17	46266144	46267144	1001	*	6.23067e-05	14	chr17_46266144_46267144	0		0		0		0		0		0		1	132413	0		0		0		1	71808	0		Exon (NM_001075099/SKAP1, exon 5 of 13)	17	46233789	46233873	85	2	MIR1203	#N/A	#N/A	#N/A	#N/A	#N/A	#N/A	#N/A	#N/A	NR_031607	-32271
chr17	46318109	46319109	1001	*	6.22587e-05	14	chr17_46318109_46319109	0		0		0		0		0		0		0		1	79603	0		0		0		0		Intron (NM_001075099/SKAP1, intron 4 of 12)	17	46371709	46385191	13483	1	THRA1/BTR	#N/A	#N/A	#N/A	#N/A	#N/A	#N/A	#N/A	#N/A	NR_131239	-52600
chr17	26672272	26673272	1001	*	6.22107e-05	14	chr17_26672272_26673272	0		0		0		0		0		0		1	142144	0		0		0		0		1	64578	3' UTR	17	26662548	26674035	11488	1	TNFAIP1	TFE3(969)	#N/A	#N/A	#N/A	#N/A	#N/A	#N/A	#N/A	NM_021137	9724
chr9	134130966	134131966	1001	*	3.46582e-05	15	chr9_134130966_134131966	1	1129	1	10621	0		0		1	101667	1	147129	0		0		0		0		0		0		Distal Intergenic	9	134133465	134151906	18442	2	FAM78A	TFEB(1643)	#N/A	#N/A	#N/A	#N/A	#N/A	#N/A	#N/A	NM_033387	19940
chr17	2040389	2041389	1001	*	6.2115e-05	14	chr17_2040389_2041389	0		0		0		0		0		0		0		0		1	144097	0		0		0		Intron (NM_001256828/SMG6, intron 5 of 10)	17	1963133	1992055	28923	2	SMG6	#N/A	#N/A	#N/A	#N/A	#N/A	#N/A	#N/A	#N/A	NM_001282326	-48334
chr17	68133206	68134206	1001	*	6.20673e-05	14	chr17_68133206_68134206	0		0		0		0		0		0		0		0		1	40455	0		1	114526	0		Distal Intergenic	17	68163102	68165543	2442	2	KCNJ2-AS1	#N/A	#N/A	#N/A	#N/A	#N/A	#N/A	#N/A	#N/A	NR_036534	31337
chr17	79690240	79691240	1001	*	6.20196e-05	14	chr17_79690240_79691240	0		0		0		0		0		1	69448	0		1	45352	0		0		1	142182	0		Distal Intergenic	17	79679266	79688046	8781	1	SLC25A10	#N/A	GLIS2(1131)	#N/A	#N/A	#N/A	#N/A	#N/A	#N/A	NM_012140	10974
chr17	9788919	9789919	1001	*	6.1972e-05	14	chr17_9788919_9789919	0		0		0		0		0		0		0		0		0		0		0		0		Intron (NM_004246/GLP2R, intron 11 of 12)	17	9801027	9808684	7658	2	RCVRN	#N/A	#N/A	#N/A	#N/A	#N/A	#N/A	#N/A	#N/A	NM_002903	18765
chr17	66918063	66919063	1001	*	6.19245e-05	14	chr17_66918063_66919063	0		0		0		0		0		0		0		0		1	122293	0		0		0		Exon (NM_001288985/ABCA8, exon 12 of 40)	17	66863428	66951533	88106	2	ABCA8	#N/A	#N/A	#N/A	S100A8(754)	#N/A	#N/A	#N/A	#N/A	NM_001288985	32470
chr17	57472444	57473444	1001	*	6.1877e-05	14	chr17_57472444_57473444	0		0		0		0		0		0		0		1	79597	1	93317;128019	0		0		0		Intron (NM_001005404/YPEL2, intron 4 of 4)	17	57443444	57443515	72	1	MIR4729	#N/A	#N/A	#N/A	#N/A	#N/A	#N/A	#N/A	#N/A	NR_039882	29000
chr17	4561380	4562380	1001	*	6.18296e-05	14	chr17_4561380_4562380	1	22395;124246	1	23029;41682;77553	0		0		1	5532	0		0		1	148692	0		0		1	52258;153192	0		Distal Intergenic	17	4534214	4544960	10747	2	ALOX15	#N/A	#N/A	#N/A	#N/A	#N/A	#N/A	#N/A	#N/A	NM_001140	-16420
chr17	56963349	56964349	1001	*	6.17823e-05	14	chr17_56963349_56964349	0		1	120595	0		0		0		0		0		1	71668	0		0		0		1	75530	Intron (NM_014906/PPM1E, intron 1 of 6)	17	56833230	57062540	229311	1	PPM1E	#N/A	#N/A	#N/A	#N/A	#N/A	#N/A	#N/A	#N/A	NR_048561	130119
chr17	9271608	9272608	1001	*	6.17351e-05	14	chr17_9271608_9272608	0		0		0		0		1	13520	0		0		0		0		0		0		1	151898	Intron (NM_004853/STX8, intron 7 of 7)	17	9074385	9082435	8051	2	LOC101928266	#N/A	#N/A	#N/A	#N/A	#N/A	#N/A	#N/A	#N/A	NR_110828	-189173
chr17	76531151	76532151	1001	*	6.16879e-05	14	chr17_76531151_76532151	0		1	69828	0		0		0		0		1	55266	1	28657	1	40450	0		0		1	144175	Intron (NM_173628/DNAH17, intron 19 of 80)	17	76419778	76573476	153699	2	DNAH17	#N/A	#N/A	#N/A	#N/A	#N/A	#N/A	#N/A	#N/A	NM_173628	41325
chr17	29814760	29815760	1001	*	6.16408e-05	14	chr17_29814760_29815760	1	143446	0		0		0		0		1	107666	1	26927;40657;89049;103532;115645	1	94238	0		0		0		0		Promoter (<=1kb)	17	29815019	29865236	50218	1	RAB11FIP4	#N/A	#N/A	#N/A	#N/A	#N/A	#N/A	#N/A	#N/A	NM_001303542	0
chr17	4684788	4685788	1001	*	6.15938e-05	14	chr17_4684788_4685788	0		0		0		0		1	126635	0		1	126435	0		0		0		0		0		Intron (NM_003963/TM4SF5, intron 2 of 4)	17	4688580	4689729	1150	2	VMO1	#N/A	#N/A	#N/A	S100A8(754)	#N/A	#N/A	#N/A	#N/A	NM_001144939	3941
chr17	67043379	67044379	1001	*	6.15469e-05	14	chr17_67043379_67044379	1	11329	1	32565	0		0		0		0		0		0		0		0		1	38711	0		Intron (NM_080283/ABCA9, intron 3 of 38)	17	66970773	67057136	86364	2	ABCA9	#N/A	#N/A	#N/A	#N/A	#N/A	#N/A	#N/A	#N/A	NM_080283	12757
chr17	9068151	9069151	1001	*	6.15e-05	14	chr17_9068151_9069151	0		0		0		0		0		0		1	26633	0		0		0		0		0		Intron (NM_004822/NTN1, intron 3 of 6)	17	9074385	9082435	8051	2	LOC101928266	#N/A	#N/A	#N/A	#N/A	#N/A	#N/A	#N/A	#N/A	NR_110828	13284
chr17	44177236	44178236	1001	*	6.14532e-05	14	chr17_44177236_44178236	0		0		0		0		0		0		0		0		1	120428	0		0		1	53745	Intron (NM_001193466_1/KANSL1, intron 2 of 14)	17	44107282	44270166	162885	2	KANSL1	#N/A	#N/A	#N/A	#N/A	#N/A	#N/A	#N/A	#N/A	NM_001193466_1	91930
chr18	73590817	73591817	1001	*	6.63723e-05	14	chr18_73590817_73591817	0		0		0		0		0		0		0		0		0		0		0		0		Distal Intergenic	18	73834953	73857210	22258	1	LOC339298	#N/A	#N/A	#N/A	#N/A	#N/A	#N/A	#N/A	#N/A	NR_040034	-243136
chr18	10965652	10966652	1001	*	6.62238e-05	14	chr18_10965652_10966652	0		0		0		0		0		0		0		0		0		0		0		1	110540	Intron (NM_022068/PIEZO2, intron 3 of 51)	18	10670244	11148761	478518	2	PIEZO2	#N/A	GLIS2(1131)	#N/A	#N/A	#N/A	#N/A	#N/A	#N/A	NM_022068	182109
chr18	24129342	24130342	1001	*	6.6076e-05	14	chr18_24129342_24130342	0		0		0		0		0		0		1	52607	0		0		0		0		0		Promoter (<=1kb)	18	24034874	24129399	94526	2	KCTD1	#N/A	#N/A	#N/A	#N/A	#N/A	#N/A	#N/A	#N/A	NM_001136205	0
chr18	20127925	20128925	1001	*	6.59288e-05	14	chr18_20127925_20128925	1	2787;110256	1	3758;117749	0		0		1	72553	0		1	99776	0		1	43748	0		0		0		Distal Intergenic	18	19993564	19997878	4315	2	CTAGE1	#N/A	#N/A	#N/A	#N/A	#N/A	#N/A	#N/A	#N/A	NM_172241	-130047
chr9	132805027	132806027	1001	*	1.48347e-54	272	chr9_132805027_132806027	1	4355	1	25751;75339	0		0		1	125549	0		1	78773	0		0		0		0		0		Promoter (<=1kb)	9	132649466	132805473	156008	2	FNBP1	TFE3(969)	#N/A	#N/A	#N/A	#N/A	#N/A	#N/A	#N/A	NM_015033	0
chr18	19433071	19434071	1001	*	6.56365e-05	14	chr18_19433071_19434071	0		0		0		0		0		0		0		0		0		0		1	122659	0		Exon (NM_020774/MIB1, exon 18 of 21)	18	19405440	19411367	5928	2	MIR133A1HG	#N/A	#N/A	#N/A	#N/A	#N/A	#N/A	#N/A	#N/A	NR_110369	-21704
chr18	55959263	55960263	1001	*	6.54913e-05	14	chr18_55959263_55960263	1	137270	1	145266	0		0		0		0		0		0		1	97742	0		1	54708	0		Intron (NM_001144967/NEDD4L, intron 5 of 30)	18	55888754	56068772	180019	1	NEDD4L	#N/A	#N/A	RELA(823)	RELA(746)	#N/A	#N/A	#N/A	#N/A	NM_001144966	70509
chr18	8441716	8442716	1001	*	6.53467e-05	14	chr18_8441716_8442716	0		0		0		0		0		0		0		0		0		0		0		0		Distal Intergenic	18	8360818	8367032	6215	2	LOC100192426	#N/A	#N/A	#N/A	#N/A	#N/A	#N/A	#N/A	#N/A	NR_024419	-74684
chr9	131182129	131183129	1001	*	1.01256e-05	50	chr9_131182129_131183129	0		1	75274	1	87005	1	109145	1	27624;133920	1	108426;139940	0		0		0		0		0		0		Promoter (<=1kb)	9	131182759	131199630	16872	1	CERCAM	TFEB(1643)	#N/A	#N/A	#N/A	#N/A	#N/A	#N/A	#N/A	NM_016174	0
chr18	3808622	3809622	1001	*	6.50595e-05	14	chr18_3808622_3809622	0		0		0		0		0		0		0		0		0		0		0		0		Intron (NM_001003809/DLGAP1, intron 2 of 9)	18	3496030	3845358	349329	2	DLGAP1	#N/A	#N/A	#N/A	#N/A	#N/A	#N/A	#N/A	#N/A	NM_001003809	35736
chr18	7210109	7211109	1001	*	6.49168e-05	14	chr18_7210109_7211109	0		0		0		1	107101;149517	0		0		0		0		0		0		0		1	114868	Distal Intergenic	18	7231137	7232042	906	1	LRRC30	#N/A	#N/A	#N/A	#N/A	#N/A	#N/A	#N/A	#N/A	NM_001105581	-20028
chr18	12640493	12641493	1001	*	6.47747e-05	14	chr18_12640493_12641493	0		0		0		0		0		0		1	53056	0		0		0		0		0		Intron (NM_001128627/SPIRE1, intron 1 of 15)	18	12446511	12656731	210221	2	SPIRE1	#N/A	#N/A	#N/A	#N/A	#N/A	#N/A	#N/A	#N/A	NM_001128627	15238
chr18	9580269	9581269	1001	*	6.46333e-05	14	chr18_9580269_9581269	0		0		0		0		0		0		0		0		0		0		0		1	105475	Intron (NM_001042388/PPP4R1, intron 9 of 19)	18	9546789	9614605	67817	2	PPP4R1	#N/A	#N/A	#N/A	#N/A	#N/A	#N/A	#N/A	#N/A	NM_001042388	33336
chr18	77866727	77867727	1001	*	6.44925e-05	14	chr18_77866727_77867727	0		1	45997;110201	1	14112;14117;75582;134056	1	4633;57285;81166	1	21328;24571;35443;114848	1	16873;37819;122807	1	39618;135749	0		1	3198;32607	1	5868;30116	0		0		Promoter (<=1kb)	18	77866915	77898228	31314	1	ADNP2	#N/A	#N/A	#N/A	#N/A	#N/A	#N/A	#N/A	#N/A	NM_014913	0
chr18	32453312	32454312	1001	*	6.43523e-05	14	chr18_32453312_32454312	0		0		0		0		0		1	85958	0		0		0		0		0		0		Intron (NM_032975/DTNA, intron 16 of 21)	18	32398302	32471808	73507	1	DTNA	#N/A	#N/A	#N/A	#N/A	#N/A	#N/A	#N/A	#N/A	NM_032980	55010
chr18	63860306	63861306	1001	*	6.42127e-05	14	chr18_63860306_63861306	0		0		0		0		0		0		0		0		0		0		0		0		Distal Intergenic	18	64168424	64271375	102952	2	CDH19	TFE3+TFEB(244)	#N/A	#N/A	#N/A	#N/A	#N/A	#N/A	#N/A	NM_001271028	410069
chr18	8890687	8891687	1001	*	6.40737e-05	14	chr18_8890687_8891687	1	41767	1	14548;62597	0		0		0		0		0		0		0		0		0		0		Distal Intergenic	18	8717369	8832775	115407	1	MTCL1	#N/A	#N/A	RELA(823)	RELA(746)	#N/A	#N/A	#N/A	#N/A	NM_015210	173318
chr9	131102298	131103298	1001	*	6.58487e-63	347	chr9_131102298_131103298	0		1	131376	0		1	33987;95429	1	52098;118928	1	140944	0		0		1	40507	0		0		0		Promoter (<=1kb)	9	131102839	131123749	20911	1	SLC27A4	TFEB(1643)	#N/A	#N/A	#N/A	#N/A	#N/A	#N/A	#N/A	NM_005094	0
chr18	60104926	60105926	1001	*	6.37975e-05	14	chr18_60104926_60105926	1	138264	1	104983	0		1	142284	0		0		0		0		1	73151	0		0		1	140060	Distal Intergenic	18	60190658	60245818	55161	1	ZCCHC2	#N/A	#N/A	#N/A	#N/A	#N/A	#N/A	#N/A	#N/A	NM_017742	-84732
chr18	69909742	69910742	1001	*	6.36603e-05	14	chr18_69909742_69910742	1	143431	1	33584;121465;133338	0		0		0		0		0		0		0		0		0		0		Distal Intergenic	18	70203915	70211723	7809	2	CBLN2	#N/A	#N/A	#N/A	#N/A	#N/A	#N/A	#N/A	#N/A	NM_182511	300981
chr18	70053708	70054708	1001	*	6.35237e-05	14	chr18_70053708_70054708	0		1	40551	0		0		0		0		0		1	105625	0		0		0		0		Distal Intergenic	18	70203915	70211723	7809	2	CBLN2	#N/A	#N/A	#N/A	#N/A	#N/A	#N/A	#N/A	#N/A	NM_182511	157015
chr9	130678912	130679912	1001	*	3.0265e-31	138	chr9_130678912_130679912	0		1	69825;114276	0		0		0		1	111168	1	135146	0		1	109077	0		0		1	97572	Promoter (<=1kb)	9	130670165	130679305	9141	2	ST6GALNAC4	TFEB(1643)	GLIS2(1131)	#N/A	#N/A	#N/A	#N/A	#N/A	#N/A	NM_175039	0
chr18	60905052	60906052	1001	*	6.32522e-05	14	chr18_60905052_60906052	0		0		0		0		1	82488	0		0		0		1	65432	0		1	117633	1	145162	Intron (NM_000633/BCL2, intron 2 of 2)	18	60790579	60986613	196035	2	BCL2	#N/A	GLIS2(1131)	ZBTB5(1036)	#N/A	#N/A	#N/A	#N/A	#N/A	NM_000633	80561
chr18	20714889	20715889	1001	*	6.31174e-05	14	chr18_20714889_20715889	1	5944	1	12158;101223	1	48170;91221;108650	0		1	4214;103665	0		1	94367;118344	0		1	101250	1	30138	0		0		Promoter (<=1kb)	18	20715727	20840434	124708	1	CABLES1	#N/A	#N/A	#N/A	#N/A	#N/A	#N/A	#N/A	#N/A	NM_001100619	0
chr18	52500604	52501604	1001	*	6.29831e-05	14	chr18_52500604_52501604	0		0		0		0		0		0		1	43504	1	33523	1	126592	0		0		0		Intron (NM_004163/RAB27B, intron 1 of 5)	18	52495708	52562747	67040	1	RAB27B	TFE3(969)	#N/A	#N/A	#N/A	#N/A	#N/A	#N/A	#N/A	NM_004163	4896
chr18	61736239	61737239	1001	*	6.28494e-05	14	chr18_61736239_61737239	0		0		0		0		0		0		0		0		0		0		0		0		Distal Intergenic	18	61771325	62090827	319503	1	LOC284294	#N/A	#N/A	#N/A	S100A8(754)	#N/A	#N/A	#N/A	#N/A	NR_033881	-34086
chr18	45262281	45263281	1001	*	6.27162e-05	14	chr18_45262281_45263281	0		0		0		1	128415	0		0		0		0		0		0		0		1	20739	Distal Intergenic	18	45359466	45456970	97505	2	SMAD2	TFEB(1643)	#N/A	RELA(823)	RELA+S100A9(104)	#N/A	#N/A	#N/A	#N/A	NM_005901	193689
chr18	56517207	56518207	1001	*	6.25836e-05	14	chr18_56517207_56518207	0		0		0		0		0		0		1	142152	0		0		0		0		1	11599	Distal Intergenic	18	56530061	56653709	123649	1	ZNF532	#N/A	#N/A	#N/A	#N/A	#N/A	#N/A	#N/A	#N/A	NM_018181	-11854
chr18	9726625	9727625	1001	*	6.24516e-05	14	chr18_9726625_9727625	0		0		0		0		0		1	69551	0		0		1	89761	0		0		1	6958	Intron (NM_006868/RAB31, intron 1 of 6)	18	9708228	9862553	154326	1	RAB31	#N/A	GLIS2(1131)	#N/A	#N/A	#N/A	#N/A	#N/A	#N/A	NM_006868	18397
chr18	72460508	72461508	1001	*	6.23201e-05	14	chr18_72460508_72461508	0		0		0		0		0		0		0		1	52793	0		0		1	93647	0		Intron (NM_001146190/ZNF407, intron 2 of 3)	18	72342919	72777628	434710	1	ZNF407	#N/A	#N/A	#N/A	#N/A	#N/A	#N/A	#N/A	#N/A	NM_017757	117589
chr19	11307657	11308657	1001	*	6.36908e-05	14	chr19_11307657_11308657	0		0		1	75562	1	77102;128474	1	3237;10577;13089;60038;68950;118925	0		1	39378;92567;151376	0		0		0		0		0		Promoter (<=1kb)	19	11274943	11308243	33301	2	KANK2	#N/A	#N/A	#N/A	#N/A	#N/A	#N/A	#N/A	#N/A	NM_001136191	0
chr19	35631950	35632950	1001	*	6.36454e-05	14	chr19_35631950_35632950	0		0		1	25876;36342	0		1	79351	1	94813	1	25852	0		0		0		0		0		Promoter (1-2kb)	19	35634154	35645205	11052	1	FXYD7	#N/A	#N/A	#N/A	#N/A	#N/A	#N/A	#N/A	#N/A	NM_022006	-1204
chr19	54397643	54398643	1001	*	6.36e-05	14	chr19_54397643_54398643	1	5909	1	12146;65268;76274	0		0		0		1	98430	0		0		0		0		0		0		Intron (NM_002739/PRKCG, intron 9 of 17)	19	54385467	54410901	25435	1	PRKCG	#N/A	#N/A	RELA(823)	RELA(746)	#N/A	#N/A	#N/A	#N/A	NM_002739	12176
chr19	17357349	17358349	1001	*	6.35548e-05	14	chr19_17357349_17358349	1	117975	1	81305	1	118657	1	95872	0		1	9211;122806	0		0		0		0		0		0		Promoter (1-2kb)	19	17342694	17356151	13458	2	NR2F6	#N/A	#N/A	#N/A	#N/A	#N/A	#N/A	#N/A	#N/A	NM_005234	-1198
chr19	41314038	41315038	1001	*	6.35096e-05	14	chr19_41314038_41315038	0		0		0		0		1	112211	0		1	61544	1	52739	0		0		0		1	111812	3' UTR	19	41305334	41314346	9013	1	EGLN2	#N/A	#N/A	#N/A	#N/A	#N/A	#N/A	#N/A	#N/A	NM_053046	8704
chr19	4555668	4556668	1001	*	6.34644e-05	14	chr19_4555668_4556668	0		0		0		1	62772	1	44752;54802;133076	1	62168;128143	1	92177	0		0		0		0		0		Exon (NM_032108/SEMA6B, exon 6 of 17)	19	4542600	4559771	17172	2	SEMA6B	#N/A	#N/A	#N/A	#N/A	#N/A	#N/A	#N/A	#N/A	NM_032108	3103
chr19	32836376	32837376	1001	*	6.34193e-05	14	chr19_32836376_32837376	0		0		1	11823	1	42141	0		1	40426	1	114407	0		1	48923;88659;102284;121170	1	18065	0		1	130993	Promoter (<=1kb)	19	32836514	32878573	42060	1	ZNF507	RELA(671)	RELA(863)	RELA(823)	RELA(746)	#N/A	#N/A	#N/A	#N/A	NM_001136156	0
chr9	130195267	130196267	1001	*	5.53351e-06	18	chr9_130195267_130196267	0		1	80376	0		0		1	128685	1	62814	0		0		0		0		0		0		Intron (NM_001286696/ZNF79, intron 2 of 4)	9	130186653	130207651	20999	1	ZNF79	TFEB(1643)	#N/A	#N/A	#N/A	#N/A	#N/A	#N/A	#N/A	NM_007135	8614
chr19	12034163	12035163	1001	*	6.33294e-05	14	chr19_12034163_12035163	0		1	95164	1	108134	0		1	101635;147625	0		0		0		0		0		0		0		Promoter (<=1kb)	19	12035883	12061588	25706	1	ZNF700	#N/A	GLIS2(1131)	#N/A	#N/A	#N/A	#N/A	#N/A	#N/A	NM_001271848	-720
chr19	55727899	55728899	1001	*	6.32845e-05	14	chr19_55727899_55728899	1	67676;127400	0		0		1	105348	1	88859;124837	0		1	20586;42414	1	77276	0		0		1	85917	0		Distal Intergenic	19	55692615	55720874	28260	2	PTPRH	TFE3(969)	#N/A	#N/A	#N/A	#N/A	#N/A	#N/A	#N/A	NM_002842	-7025
chr9	129928742	129929742	1001	*	5.68462e-08	77	chr9_129928742_129929742	0		1	36637;141878	0		0		1	96133	1	53306	1	40008;132439	0		1	124533	0		0		0		Intron (NM_001190730/RALGPS1, intron 9 of 11)	9	129849628	129885044	35417	2	ANGPTL2	TFE3(969)	#N/A	#N/A	S100A9(747)	#N/A	#N/A	#N/A	#N/A	NM_012098	-43698
chr19	15658695	15659695	1001	*	6.31949e-05	14	chr19_15658695_15659695	0		0		0		0		1	137179	0		0		0		0		0		0		0		Exon (NM_173483/CYP4F22, exon 11 of 14)	19	15619336	15663128	43793	1	CYP4F22	#N/A	#N/A	#N/A	#N/A	#N/A	#N/A	#N/A	#N/A	NM_173483	39359
chr19	21511247	21512247	1001	*	6.31502e-05	14	chr19_21511247_21512247	0		1	82965;152399	0		0		1	121310	0		1	6553	0		0		0		1	15860	0		Promoter (<=1kb)	19	21473962	21512214	38253	2	ZNF708	#N/A	#N/A	#N/A	#N/A	#N/A	#N/A	#N/A	#N/A	NM_001297561	0
chr19	1811249	1812249	1001	*	6.31056e-05	14	chr19_1811249_1812249	1	91555	1	107902	0		1	99273	1	48254;54243	0		1	87837	0		0		1	65749	0		1	106875	Promoter (<=1kb)	19	1782074	1812236	30163	2	ATP8B3	#N/A	#N/A	ZBTB5(1036)	#N/A	#N/A	#N/A	#N/A	#N/A	NM_001178002	0
chr19	55208211	55209211	1001	*	6.3061e-05	14	chr19_55208211_55209211	1	28863;90765	1	29368	0		1	137562	1	22255;112175;126183	1	104589	1	61543	1	969	0		0		0		0		Distal Intergenic	19	55219700	55224955	5256	1	LILRP2	#N/A	#N/A	#N/A	#N/A	#N/A	#N/A	#N/A	#N/A	NR_003061	-10489
chr19	54973119	54974119	1001	*	6.30165e-05	14	chr19_54973119_54974119	1	63689	0		0		0		1	11744;52974;74432;134529	0		1	3314	0		1	73136;151696	0		0		1	34180	Promoter (<=1kb)	19	54972978	54974894	1917	2	LENG9	#N/A	#N/A	#N/A	#N/A	#N/A	#N/A	#N/A	#N/A	NM_001301782	775
chr19	16329050	16330050	1001	*	6.29721e-05	14	chr19_16329050_16330050	1	124303	0		0		0		0		0		1	138042	0		1	71255	0		0		0		Intron (NM_001130524/AP1M1, intron 6 of 12)	19	16308665	16346156	37492	1	AP1M1	#N/A	#N/A	#N/A	#N/A	#N/A	#N/A	#N/A	#N/A	NM_032493	20385
chr19	53252164	53253164	1001	*	6.29277e-05	14	chr19_53252164_53253164	1	67656	0		0		0		0		0		0		0		0		0		1	62723	0		Distal Intergenic	19	53206066	53238307	32242	2	ZNF611	#N/A	#N/A	#N/A	#N/A	#N/A	#N/A	#N/A	#N/A	NM_001161500	-13857
chr19	49755610	49756610	1001	*	6.28834e-05	14	chr19_49755610_49756610	0		0		0		1	138552	0		0		1	52023;88999	0		0		0		0		0		Distal Intergenic	19	49812054	49812125	72	2	MIR4324	#N/A	#N/A	#N/A	#N/A	#N/A	#N/A	#N/A	#N/A	NR_036209	55515
chr19	24184969	24185969	1001	*	6.28392e-05	14	chr19_24184969_24185969	1	43116;63565	1	99348	0		0		1	52537;68570;78968;90353	0		0		0		1	1616	0		0		1	109762	Distal Intergenic	19	24216207	24312769	96563	1	ZNF254	#N/A	#N/A	#N/A	#N/A	#N/A	#N/A	#N/A	#N/A	NM_001278661	-30238
chr19	1933254	1934254	1001	*	6.2795e-05	14	chr19_1933254_1934254	1	34414	1	97608	0		0		1	25918	0		0		0		1	54452	0		0		0		Distal Intergenic	19	1941161	1981336	40176	1	CSNK1G2	#N/A	#N/A	#N/A	#N/A	#N/A	#N/A	#N/A	#N/A	NM_001319	-6907
chr19	47939584	47940584	1001	*	6.27508e-05	14	chr19_47939584_47940584	0		0		0		0		0		0		0		0		0		0		0		0		Intron (NM_015063/SLC8A2, intron 8 of 9)	19	47906381	47922785	16405	2	MEIS3	#N/A	#N/A	#N/A	#N/A	#N/A	#N/A	#N/A	#N/A	NM_001301059	-16799
chr19	29351803	29352803	1001	*	6.27068e-05	14	chr19_29351803_29352803	0		0		0		0		0		0		0		0		0		0		0		1	84011	Distal Intergenic	19	29456038	29460055	4018	1	LINC00906	#N/A	#N/A	#N/A	#N/A	#N/A	#N/A	#N/A	#N/A	NR_027318	-103235
chr19	33149056	33150056	1001	*	6.26628e-05	14	chr19_33149056_33150056	1	43062;123964	0		0		0		0		1	150939	0		1	16567	0		0		0		1	70601	5' UTR	19	33087907	33166102	78196	2	ANKRD27	#N/A	#N/A	#N/A	#N/A	#N/A	#N/A	#N/A	#N/A	NM_032139	16046
chr19	18365439	18366439	1001	*	6.26188e-05	14	chr19_18365439_18366439	1	37451	1	71083	0		0		1	127717	1	139928	1	14935	1	4081	0		0		0		1	47089	Promoter (<=1kb)	19	18360760	18366229	5470	2	LOC729966	#N/A	#N/A	#N/A	#N/A	#N/A	#N/A	#N/A	#N/A	NR_036575	0
chr19	46929238	46930238	1001	*	6.25749e-05	14	chr19_46929238_46930238	0		1	94140	1	9811;103259	0		0		0		0		0		0		0		0		0		Distal Intergenic	19	46913586	46916919	3334	2	CCDC8	#N/A	#N/A	#N/A	#N/A	#N/A	#N/A	#N/A	#N/A	NM_032040	-12319
chr19	14156722	14157722	1001	*	6.25311e-05	14	chr19_14156722_14157722	0		0		0		0		1	15228	0		1	115955	0		1	88598;115418	0		0		0		Exon (NM_004843/IL27RA, exon 7 of 14)	19	14164179	14169971	5793	2	PALM3	RELA+TFE3(167)	RELA(863)	#N/A	#N/A	#N/A	#N/A	#N/A	#N/A	NM_001145028	12249
chr19	34332279	34333279	1001	*	6.24874e-05	14	chr19_34332279_34333279	1	88296;118250	1	94126	0		0		0		0		0		0		0		0		0		0		Distal Intergenic	19	34287751	34306666	18916	1	KCTD15	#N/A	#N/A	#N/A	#N/A	#N/A	#N/A	#N/A	#N/A	NM_024076	44528
chr19	1439524	1440524	1001	*	6.24437e-05	14	chr19_1439524_1440524	0		0		0		1	106054	0		1	44439;81567	1	1743;97176	0		1	14024	0		0		0		Promoter (1-2kb)	19	1438424	1440496	2073	1	RPS15	#N/A	#N/A	#N/A	#N/A	#N/A	#N/A	#N/A	#N/A	NM_001308226	1100
chr19	2944909	2945909	1001	*	6.24e-05	14	chr19_2944909_2945909	1	136227	0		1	70238;89282	0		1	78014	0		1	89037	0		0		0		0		1	64575	Promoter (<=1kb)	19	2933216	2944969	11754	2	ZNF77	#N/A	#N/A	#N/A	#N/A	#N/A	#N/A	#N/A	#N/A	NM_021217	0
chr19	35586635	35587635	1001	*	6.23564e-05	14	chr19_35586635_35587635	1	143460	0		0		0		0		0		1	99851	1	31566;113707	1	112738;144138	0		0		0		Intron (NR_024562/HPN-AS1, intron 2 of 3)	19	35563705	35597175	33471	2	HPN-AS1	TFE3(969)	#N/A	#N/A	#N/A	#N/A	#N/A	#N/A	#N/A	NR_024561	9540
chr19	2355921	2356921	1001	*	6.23129e-05	14	chr19_2355921_2356921	0		0		0		1	135247	1	71450;106916	0		0		0		0		0		0		1	82680	Distal Intergenic	19	2328629	2355100	26472	1	SPPL2B	#N/A	#N/A	#N/A	#N/A	#N/A	#N/A	#N/A	#N/A	NM_152988	27292
chr19	54550413	54551413	1001	*	6.22695e-05	14	chr19_54550413_54551413	0		0		0		0		0		0		0		0		0		0		0		0		Intron (NM_001288791/VSTM1, intron 4 of 8)	19	54544080	54567207	23128	2	VSTM1	TFE3(969)	#N/A	#N/A	#N/A	#N/A	#N/A	#N/A	#N/A	NM_001288791	15794
chr19	46284443	46285443	1001	*	6.22261e-05	14	chr19_46284443_46285443	0		0		1	46437	0		1	130933	1	112002	0		0		0		0		0		1	147497	Promoter (<=1kb)	19	46272967	46285815	12849	2	DMPK	#N/A	GLIS2(1131)	ZBTB5(1036)	#N/A	#N/A	#N/A	#N/A	#N/A	NM_001081560	372
chr19	14212708	14213708	1001	*	6.21828e-05	14	chr19_14212708_14213708	1	150346	0		0		0		1	48264;80808	0		0		1	38191;82580	0		0		0		0		Exon (NM_001304349/PRKACA, exon 4 of 10)	19	14202507	14219202	16696	2	PRKACA	RELA+TFE3+TFEB(134)	RELA+GLIS2(263)	#N/A	#N/A	#N/A	#N/A	#N/A	#N/A	NM_001304349	5494
chr19	18140382	18141382	1001	*	6.21395e-05	14	chr19_18140382_18141382	0		0		0		0		0		0		1	132406	0		0		0		1	59688	1	27237;65963	Distal Intergenic	19	18118977	18124911	5935	1	ARRDC2	TFEB(1643)	#N/A	#N/A	#N/A	#N/A	#N/A	#N/A	#N/A	NM_015683	21405
chr19	51273609	51274609	1001	*	6.20963e-05	14	chr19_51273609_51274609	0		1	143158	0		1	64351;116348	0		1	18367;137491	1	5510;87158	1	87537	1	82251	1	18082	0		0		Promoter (<=1kb)	19	51273721	51274989	1269	1	GPR32	#N/A	#N/A	#N/A	#N/A	#N/A	#N/A	#N/A	#N/A	NM_001506	0
chr19	8459391	8460391	1001	*	6.20531e-05	14	chr19_8459391_8460391	1	51160	1	35670	0		0		1	84412	0		0		0		0		0		0		1	99076	Intron (NM_004218/RAB11B, intron 1 of 4)	19	8439260	8455575	16316	2	RAB11B-AS1	#N/A	#N/A	#N/A	#N/A	#N/A	#N/A	#N/A	#N/A	NR_038237	-3816
chr19	32877805	32878805	1001	*	6.201e-05	14	chr19_32877805_32878805	0		0		0		0		0		0		0		1	120030	0		0		1	346;104389;123822	0		3' UTR	19	32880956	32896445	15490	2	LOC400684	RELA(671)	RELA(863)	ZBTB5+RELA(221)	RELA+S100A8(118)	#N/A	#N/A	#N/A	#N/A	NR_046201	17640
chr19	1470570	1471570	1001	*	6.1967e-05	14	chr19_1470570_1471570	1	55704;150284	0		0		0		1	98210;118460;122434	1	122216	1	35076;48228;120218	1	82588	0		0		0		0		3' UTR	19	1473200	1479228	6029	2	C19orf25	#N/A	#N/A	#N/A	#N/A	#N/A	#N/A	#N/A	#N/A	NM_152482	7658
chr19	5718301	5719301	1001	*	6.1924e-05	14	chr19_5718301_5719301	1	55637;150295	0		0		1	104249	0		0		0		1	43407	0		0		1	108258	0		Promoter (<=1kb)	19	5691845	5720176	28332	2	LONP1	TFEB(1643)	#N/A	#N/A	#N/A	#N/A	#N/A	#N/A	#N/A	NM_001276479	875
chr2	50707263	50708263	1001	*	6.83516e-05	14	chr2_50707263_50708263	0		0		0		0		0		0		0		0		0		0		0		0		Intron (NM_001135659/NRXN1, intron 16 of 23)	2	50145643	50574894	429252	2	NRXN1	#N/A	#N/A	#N/A	#N/A	#N/A	#N/A	#N/A	#N/A	NM_138735	-132369
chr2	136564502	136565502	1001	*	6.83152e-05	14	chr2_136564502_136565502	0		0		0		0		1	120693;122375	0		0		0		0		0		0		0		Exon (NM_002299/LCT, exon 9 of 17)	2	136577761	136580657	2897	1	LOC100507600	#N/A	#N/A	#N/A	#N/A	#N/A	#N/A	#N/A	#N/A	NR_045486	-12259
chr2	23764323	23765323	1001	*	6.82788e-05	14	chr2_23764323_23765323	0		0		0		0		0		0		0		0		0		0		0		1	112887	Intron (NM_052920/KLHL29, intron 2 of 13)	2	23608298	23931483	323186	1	KLHL29	#N/A	#N/A	#N/A	#N/A	#N/A	#N/A	#N/A	#N/A	NM_052920	156025
chr2	166962607	166963607	1001	*	6.82425e-05	14	chr2_166962607_166963607	0		0		0		1	143701	0		0		1	150866	0		0		0		0		1	110548	Intron (NR_110260/LOC101929680, intron 2 of 11)	2	166938041	167158293	220253	1	LOC101929680	#N/A	#N/A	#N/A	#N/A	#N/A	#N/A	#N/A	#N/A	NR_110260	24566
chr2	14042699	14043699	1001	*	6.82062e-05	14	chr2_14042699_14043699	0		0		0		0		0		0		0		0		0		0		1	90152	1	33846	Distal Intergenic	2	14368998	14541082	172085	2	LINC00276	#N/A	#N/A	#N/A	#N/A	#N/A	#N/A	#N/A	#N/A	NR_103814	497383
chr2	141355005	141356005	1001	*	6.817e-05	14	chr2_141355005_141356005	0		0		0		0		0		0		0		0		0		0		1	341;70992;151026	0		Intron (NM_018557/LRP1B, intron 43 of 90)	2	141344195	141344254	60	2	MIR7157	#N/A	#N/A	#N/A	#N/A	#N/A	#N/A	#N/A	#N/A	NR_106979	-10751
chr9	128469670	128470670	1001	*	3.54783e-05	15	chr9_128469670_128470670	1	21343	1	52862	0		0		0		0		0		0		0		0		0		1	36401	Promoter (<=1kb)	9	128283749	128469513	185765	2	MAPKAP1	RELA(671)	RELA(863)	#N/A	#N/A	#N/A	#N/A	#N/A	#N/A	NM_001006618	-157
chr2	139604939	139605939	1001	*	6.80976e-05	14	chr2_139604939_139605939	0		0		0		0		0		0		0		0		0		0		1	59484	0		Distal Intergenic	2	139654894	139656744	1851	1	YY1P2	#N/A	#N/A	#N/A	#N/A	#N/A	#N/A	#N/A	#N/A	NR_033658	-48955
chr2	61777190	61778190	1001	*	6.80615e-05	14	chr2_61777190_61778190	1	88276	0		0		0		0		0		0		1	65924	0		0		0		0		Distal Intergenic	2	61705069	61765418	60350	2	XPO1	#N/A	#N/A	#N/A	#N/A	#N/A	#N/A	#N/A	#N/A	NM_003400	-11772
chr2	20907581	20908581	1001	*	6.80254e-05	14	chr2_20907581_20908581	0		0		0		0		0		0		0		1	108621	0		0		1	129299	0		Intron (NM_001282719/LDAH, intron 4 of 5)	2	20866424	20871250	4827	1	GDF7	#N/A	#N/A	ZBTB5(1036)	#N/A	#N/A	#N/A	#N/A	#N/A	NM_182828	41157
chr2	235788922	235789922	1001	*	6.79893e-05	14	chr2_235788922_235789922	0		0		0		0		0		0		0		1	23388	1	97719	0		0		0		Distal Intergenic	2	235860628	235964358	103731	1	SH3BP4	RELA+TFE3+TFEB(134)	RELA+GLIS2(263)	#N/A	#N/A	#N/A	#N/A	#N/A	#N/A	NM_014521	-70706
chr2	20271020	20272020	1001	*	6.79533e-05	14	chr2_20271020_20272020	0		1	103831	0		1	75963	0		1	141004	0		0		0		0		0		0		Distal Intergenic	2	20232411	20251789	19379	2	LAPTM4A	#N/A	GLIS2(1131)	#N/A	#N/A	#N/A	#N/A	#N/A	#N/A	NM_014713	-19231
chr2	235111377	235112377	1001	*	6.79174e-05	14	chr2_235111377_235112377	0		0		0		0		0		0		0		1	4464	0		0		0		1	56930	Distal Intergenic	2	234959346	234985776	26431	1	SPP2	#N/A	#N/A	#N/A	#N/A	#N/A	#N/A	#N/A	#N/A	NM_006944	152031
chr2	171426660	171427660	1001	*	6.78814e-05	14	chr2_171426660_171427660	0		0		0		0		0		0		0		0		0		0		0		0		Intron (NM_001083615/MYO3B, intron 31 of 33)	2	171568949	171571077	2129	2	LINC01124	#N/A	#N/A	#N/A	#N/A	#N/A	#N/A	#N/A	#N/A	NR_027433	143417
chr2	27539213	27540213	1001	*	6.78455e-05	14	chr2_27539213_27540213	1	67672;127391	0		0		0		0		0		1	13820;52038;101339;138075	0		0		0		0		0		Intron (NM_002437/MPV17, intron 2 of 7)	2	27532360	27545969	13610	2	MPV17	#N/A	#N/A	#N/A	#N/A	#N/A	#N/A	#N/A	#N/A	NM_002437	5756
chr9	128469115	128470115	1001	*	0	1360	chr9_128469115_128470115	1	21368;57657	1	52913	1	69695	0		0		0		1	21423;33161	0		0		0		0		1	35199;36409	Promoter (<=1kb)	9	128199673	128469513	269841	2	MAPKAP1	RELA(671)	RELA(863)	#N/A	#N/A	#N/A	#N/A	#N/A	#N/A	NM_001006617	0
chr2	27439183	27440183	1001	*	6.77739e-05	14	chr2_27439183_27440183	0		0		0		0		0		0		0		0		0		0		0		0		Promoter (<=1kb)	2	27440258	27466660	26403	1	CAD	#N/A	#N/A	#N/A	#N/A	#N/A	#N/A	#N/A	#N/A	NM_001306079	-75
chr2	27427869	27428869	1001	*	6.77381e-05	14	chr2_27427869_27428869	0		1	145295	0		0		0		1	75802	0		1	4462	0		0		0		0		Exon (NM_021095/SLC5A6, exon 7 of 17)	2	27434899	27440046	5148	1	ATRAID	#N/A	#N/A	#N/A	#N/A	#N/A	#N/A	#N/A	#N/A	NM_080592	-6030
chr2	27233275	27234275	1001	*	6.77023e-05	14	chr2_27233275_27234275	0		0		0		0		0		0		0		1	7661	1	74267	0		0		0		Intron (NM_012326/MAPRE3, intron 1 of 6)	2	27237622	27250087	12466	1	MAPRE3	#N/A	#N/A	#N/A	S100A9(747)	#N/A	#N/A	#N/A	#N/A	NM_001303050	-3347
chr2	60268933	60269933	1001	*	6.76666e-05	14	chr2_60268933_60269933	0		1	93114	0		0		0		0		0		0		1	132575	0		1	63367	0		Distal Intergenic	2	60614497	60614580	84	2	MIR4432	#N/A	#N/A	#N/A	#N/A	#N/A	#N/A	#N/A	#N/A	NR_039631	344647
chr2	27101202	27102202	1001	*	6.76309e-05	14	chr2_27101202_27102202	0		0		0		0		0		0		0		1	12679	0		0		0		0		Intron (NM_020134/DPYSL5, intron 1 of 12)	2	27071292	27173219	101928	1	DPYSL5	#N/A	#N/A	#N/A	#N/A	#N/A	#N/A	#N/A	#N/A	NM_001253724	29910
chr2	133004352	133005352	1001	*	6.75953e-05	14	chr2_133004352_133005352	0		0		0		0		0		0		0		0		0		0		1	113729	0		Intron (NR_027020/ANKRD30BL, intron 1 of 4)	2	133014539	133014653	115	2	MIR663B	#N/A	#N/A	#N/A	#N/A	#N/A	#N/A	#N/A	#N/A	NR_031608	9301
chr2	26552564	26553564	1001	*	6.75597e-05	14	chr2_26552564_26553564	1	124333	0		0		0		0		0		0		0		0		0		0		0		Intron (NM_153835/ADGRF3, intron 1 of 11)	2	26531041	26541970	10930	2	ADGRF3	#N/A	#N/A	#N/A	#N/A	#N/A	#N/A	#N/A	#N/A	NM_001145169	-10594
chr2	60442335	60443335	1001	*	6.75242e-05	14	chr2_60442335_60443335	0		1	99365;128309	0		0		1	130912	0		1	119943	0		0		0		1	67373	0		Distal Intergenic	2	60614497	60614580	84	2	MIR4432	#N/A	#N/A	#N/A	#N/A	#N/A	#N/A	#N/A	#N/A	NR_039631	171245
chr2	233207096	233208096	1001	*	6.74886e-05	14	chr2_233207096_233208096	0		0		0		0		1	63231	0		0		0		0		0		0		0		Exon (NM_001257281/DIS3L2, exon 14 of 14)	2	233243244	233247599	4356	1	ALPP	#N/A	#N/A	#N/A	#N/A	#N/A	#N/A	#N/A	#N/A	NM_001632	-35148
chr2	25932454	25933454	1001	*	6.74532e-05	14	chr2_25932454_25933454	0		0		0		0		0		0		0		0		0		0		1	52256	1	62114	Distal Intergenic	2	25600112	25896516	296405	2	DTNB	#N/A	#N/A	#N/A	#N/A	#N/A	#N/A	#N/A	#N/A	NM_183361	-35938
chr2	72239860	72240860	1001	*	6.74177e-05	14	chr2_72239860_72240860	0		0		0		0		1	123087	0		1	108085	0		0		1	116413	0		0		Distal Intergenic	2	72356367	72374991	18625	2	CYP26B1	#N/A	#N/A	#N/A	#N/A	#N/A	#N/A	#N/A	#N/A	NM_001277742	134131
chr2	233308822	233309822	1001	*	6.73823e-05	14	chr2_233308822_233309822	0		0		0		0		1	15527	0		1	111002	0		1	54418	0		0		0		Distal Intergenic	2	233320822	233325455	4634	1	ALPI	RELA+TFE3+TFEB(134)	RELA+GLIS2(263)	#N/A	#N/A	#N/A	#N/A	ZBTB5(95)	#N/A	NM_001631	-11000
chr2	171339894	171340894	1001	*	6.73469e-05	14	chr2_171339894_171340894	0		0		0		1	110775	0		0		0		0		0		0		0		1	54186	Intron (NM_001083615/MYO3B, intron 25 of 33)	2	171197027	171207453	10427	2	LOC101929753	#N/A	#N/A	#N/A	#N/A	#N/A	#N/A	#N/A	#N/A	NR_110576	-132441
chr2	25735280	25736280	1001	*	6.73116e-05	14	chr2_25735280_25736280	0		0		0		0		0		0		0		0		0		0		1	1746	0		Intron (NM_001256308/DTNB, intron 8 of 17)	2	25600067	25873091	273025	2	DTNB	#N/A	#N/A	#N/A	#N/A	#N/A	#N/A	#N/A	#N/A	NM_001256308	136811
chr2	171287178	171288178	1001	*	6.72763e-05	14	chr2_171287178_171288178	0		0		0		0		0		0		0		0		1	97791;140550	0		1	97926	1	40298	Intron (NM_001083615/MYO3B, intron 22 of 33)	2	171197027	171207453	10427	2	LOC101929753	#N/A	#N/A	#N/A	#N/A	#N/A	#N/A	#N/A	#N/A	NR_110576	-79725
chr2	170818411	170819411	1001	*	6.7241e-05	14	chr2_170818411_170819411	0		0		0		0		0		0		0		0		0		0		0		0		Intron (NM_172070/UBR3, intron 24 of 38)	2	170684018	170940639	256622	1	UBR3	TFEB(1643)	#N/A	#N/A	#N/A	#N/A	#N/A	#N/A	#N/A	NM_172070	134393
chr2	25264856	25265856	1001	*	6.72058e-05	14	chr2_25264856_25265856	0		0		1	72786;93389;112224;141027	1	22680;52997;56850	0		1	24353;80700;105768	0		0		0		0		0		0		Promoter (<=1kb)	2	25264973	25382004	117032	1	EFR3B	RELA(671)	RELA+GLIS2(263)	#N/A	#N/A	#N/A	#N/A	#N/A	#N/A	NM_014971	0
chr2	25083080	25084080	1001	*	6.71706e-05	14	chr2_25083080_25084080	0		0		0		0		0		0		0		0		1	72300	0		0		0		Intron (NM_004036/ADCY3, intron 2 of 20)	2	25042039	25142055	100017	2	ADCY3	#N/A	#N/A	#N/A	#N/A	#N/A	#N/A	#N/A	#N/A	NM_004036	57975
chr2	165614516	165615516	1001	*	6.71355e-05	14	chr2_165614516_165615516	0		0		0		0		0		0		0		0		0		0		1	140357	0		Intron (NM_001278461/COBLL1, intron 1 of 12)	2	165544153	165544287	135	2	SNORA70F	#N/A	#N/A	#N/A	#N/A	#N/A	#N/A	#N/A	#N/A	NR_033309	-70229
chr2	72484438	72485438	1001	*	6.71004e-05	14	chr2_72484438_72485438	1	124234	0		0		0		0		0		0		0		1	129352	0		0		1	24453	Intron (NM_015189/EXOC6B, intron 20 of 21)	2	72356367	72374991	18625	2	CYP26B1	#N/A	#N/A	#N/A	#N/A	#N/A	#N/A	#N/A	#N/A	NM_019885	-109447
chr2	50072584	50073584	1001	*	6.70653e-05	14	chr2_50072584_50073584	0		0		0		0		0		0		0		0		0		0		1	30472	0		Distal Intergenic	2	50145643	50574894	429252	2	NRXN1	#N/A	#N/A	#N/A	#N/A	#N/A	#N/A	#N/A	#N/A	NM_138735	501310
chr2	24139200	24140200	1001	*	6.70302e-05	14	chr2_24139200_24140200	0		0		0		0		0		0		1	31921;104276	0		0		0		0		0		Intron (NM_001242338/ATAD2B, intron 1 of 27)	2	23971534	24149984	178451	2	ATAD2B	#N/A	#N/A	#N/A	#N/A	#N/A	#N/A	#N/A	#N/A	NM_001242338	9784
chr2	23998205	23999205	1001	*	6.69952e-05	14	chr2_23998205_23999205	0		0		0		0		0		0		0		0		0		0		1	30653	0		Intron (NM_001242338/ATAD2B, intron 22 of 27)	2	23971534	24149984	178451	2	ATAD2B	#N/A	#N/A	#N/A	#N/A	#N/A	#N/A	#N/A	#N/A	NM_001242338	150779
chr2	5210277	5211277	1001	*	6.69603e-05	14	chr2_5210277_5211277	0		0		0		1	73758	0		1	66142	0		0		0		0		0		1	140022	Distal Intergenic	2	4675808	4703812	28005	2	LINC01249	#N/A	#N/A	RELA(823)	RELA(746)	#N/A	#N/A	#N/A	#N/A	NR_034134	-506465
chr2	53131096	53132096	1001	*	6.69254e-05	14	chr2_53131096_53132096	0		0		0		0		0		0		0		0		0		0		1	34090	0		Distal Intergenic	2	52929660	52929753	94	2	MIR4431	#N/A	#N/A	#N/A	#N/A	#N/A	#N/A	#N/A	#N/A	NR_039630	-201343
chr2	9352858	9353858	1001	*	6.68905e-05	14	chr2_9352858_9353858	0		0		0		1	42744	1	118955	1	24328	0		1	67162	0		0		0		1	128948	Intron (NM_001135191/ASAP2, intron 1 of 26)	2	9346894	9545812	198919	1	ASAP2	#N/A	#N/A	#N/A	#N/A	#N/A	#N/A	#N/A	#N/A	NM_003887	5964
chr2	9307916	9308916	1001	*	6.68556e-05	14	chr2_9307916_9308916	0		1	67938	0		0		0		0		1	140157	0		0		0		0		0		Distal Intergenic	2	9346894	9545812	198919	1	ASAP2	#N/A	#N/A	#N/A	#N/A	#N/A	#N/A	#N/A	#N/A	NM_001135191	-37978
chr2	150640517	150641517	1001	*	6.68208e-05	14	chr2_150640517_150641517	0		0		0		0		0		0		0		0		0		0		1	70071	0		Intron (NR_110240/LOC101929231, intron 2 of 2)	2	150426147	150444330	18184	2	MMADHC	#N/A	#N/A	#N/A	#N/A	#N/A	#N/A	#N/A	#N/A	NM_015702	-196187
chr2	150812932	150813932	1001	*	6.6786e-05	14	chr2_150812932_150813932	0		1	102052;135433	0		0		0		0		0		0		1	40489	0		0		1	9203;13774;144218	Distal Intergenic	2	150426147	150444330	18184	2	MMADHC	#N/A	#N/A	#N/A	#N/A	#N/A	#N/A	#N/A	#N/A	NM_015702	-368602
chr2	84424779	84425779	1001	*	6.67512e-05	14	chr2_84424779_84425779	0		0		0		0		0		0		0		0		0		1	83173	0		0		Distal Intergenic	2	84517806	84519324	1519	1	FUNDC2P2	#N/A	#N/A	#N/A	#N/A	#N/A	#N/A	#N/A	#N/A	NR_003663	-92027
chr2	8918047	8919047	1001	*	6.67165e-05	14	chr2_8918047_8919047	0		1	88458	0		0		0		0		0		1	14077	0		0		1	124639	1	51647;131025	Exon (NM_020738/KIDINS220, exon 19 of 30)	2	8868987	8977755	108769	2	KIDINS220	#N/A	#N/A	#N/A	#N/A	#N/A	#N/A	#N/A	#N/A	NM_020738	58708
chr2	151042642	151043642	1001	*	6.66819e-05	14	chr2_151042642_151043642	0		0		1	52673	0		0		0		0		0		1	10885	0		0		0		Distal Intergenic	2	151324707	151344209	19503	2	RND3	#N/A	#N/A	#N/A	#N/A	#N/A	#N/A	#N/A	#N/A	NM_001254738	300567
chr2	160920102	160921102	1001	*	6.66472e-05	14	chr2_160920102_160921102	1	61175	1	84228	0		0		0		0		0		1	121082	0		0		0		1	121800	Promoter (<=1kb)	2	160802326	160919126	116801	2	PLA2R1	#N/A	#N/A	#N/A	#N/A	#N/A	#N/A	#N/A	#N/A	NM_001007267	-976
chr2	193876577	193877577	1001	*	6.66126e-05	14	chr2_193876577_193877577	0		0		0		0		0		0		0		0		0		0		0		0		Distal Intergenic	2	193614571	193641625	27055	1	PCGEM1	#N/A	#N/A	#N/A	#N/A	#N/A	#N/A	#N/A	#N/A	NR_002769	262006
chr2	6609411	6610411	1001	*	6.6578e-05	14	chr2_6609411_6610411	0		0		0		0		1	68302	0		0		0		0		0		1	136118	0		Distal Intergenic	2	6506142	6515554	9413	2	LINC01247	#N/A	#N/A	#N/A	#N/A	#N/A	#N/A	#N/A	#N/A	NR_110251	-93857
chr2	194683028	194684028	1001	*	6.65435e-05	14	chr2_194683028_194684028	0		0		0		0		0		0		0		0		0		0		0		1	46218	Distal Intergenic	2	195208993	195284355	75363	1	LOC101927406	#N/A	#N/A	#N/A	#N/A	#N/A	#N/A	#N/A	#N/A	NR_110222	-524965
chr2	5559932	5560932	1001	*	6.6509e-05	14	chr2_5559932_5560932	0		0		0		0		0		0		0		0		1	23914	1	18041	0		1	87276	Distal Intergenic	2	5774273	5831250	56978	2	LINC01248	#N/A	#N/A	#N/A	#N/A	#N/A	#N/A	#N/A	#N/A	NR_110580	270318
chr2	159890953	159891953	1001	*	6.64746e-05	14	chr2_159890953_159891953	0		1	121470	0		0		0		0		0		0		0		1	110635	0		0		Intron (NM_001145909/TANC1, intron 2 of 26)	2	159825146	160089170	264025	1	TANC1	#N/A	#N/A	#N/A	#N/A	#N/A	#N/A	#N/A	#N/A	NM_033394	65807
chr2	202271683	202272683	1001	*	6.64401e-05	14	chr2_202271683_202272683	0		0		0		0		0		0		0		0		0		0		1	113442	0		Exon (NM_015049/TRAK2, exon 3 of 16)	2	202241930	202316319	74390	2	TRAK2	#N/A	#N/A	#N/A	#N/A	#N/A	#N/A	#N/A	#N/A	NM_015049	43636
chr2	4227849	4228849	1001	*	6.64057e-05	14	chr2_4227849_4228849	0		0		0		1	46927	0		0		0		1	7633;129133	0		0		0		0		Distal Intergenic	2	4005245	4021622	16378	2	LINC01304	#N/A	#N/A	#N/A	#N/A	#N/A	#N/A	#N/A	#N/A	NR_037881	-206227
chr2	4117472	4118472	1001	*	6.63714e-05	14	chr2_4117472_4118472	0		0		1	52658;72777	1	83376	0		1	71564	1	49339;68356	0		0		0		1	25903	1	22857;141201	Distal Intergenic	2	4005245	4021622	16378	2	LINC01304	#N/A	#N/A	#N/A	#N/A	#N/A	#N/A	#N/A	#N/A	NR_037881	-95850
chr2	195118393	195119393	1001	*	6.63371e-05	14	chr2_195118393_195119393	1	57655	1	37639	0		0		1	127691	0		0		0		0		0		0		0		Distal Intergenic	2	195208993	195284355	75363	1	LOC101927406	#N/A	#N/A	#N/A	#N/A	#N/A	#N/A	#N/A	#N/A	NR_110222	-89600
chr2	63150106	63151106	1001	*	6.63028e-05	14	chr2_63150106_63151106	1	141594	0		0		0		0		0		1	115943	0		0		0		0		0		Intron (NM_001142615/EHBP1, intron 10 of 22)	2	63271100	63274846	3747	2	LOC100132215	#N/A	#N/A	#N/A	#N/A	#N/A	#N/A	#N/A	#N/A	NR_027069	123740
chr2	211447878	211448878	1001	*	6.62685e-05	14	chr2_211447878_211448878	0		0		1	22202	0		0		0		0		0		0		0		0		0		Intron (NM_001122633/CPS1, intron 7 of 38)	2	211458079	211543832	85754	1	CPS1	#N/A	#N/A	#N/A	#N/A	#N/A	#N/A	#N/A	#N/A	NM_001122634	-9201
chr2	153798364	153799364	1001	*	6.62343e-05	14	chr2_153798364_153799364	1	37463	1	71106	0		0		0		0		0		0		0		0		0		0		Distal Intergenic	2	153574407	153617767	43361	1	ARL6IP6	#N/A	#N/A	#N/A	#N/A	#N/A	#N/A	#N/A	#N/A	NR_024526	223957
chr2	159555536	159556536	1001	*	6.62002e-05	14	chr2_159555536_159556536	0		0		0		0		0		0		0		0		0		0		1	39160	0		Distal Intergenic	2	159651829	159672496	20668	1	DAPL1	#N/A	#N/A	#N/A	#N/A	#N/A	#N/A	#N/A	#N/A	NM_001017920	-95293
chr2	159549689	159550689	1001	*	6.6166e-05	14	chr2_159549689_159550689	0		0		0		0		0		0		0		0		0		0		0		0		Distal Intergenic	2	159651829	159672496	20668	1	DAPL1	#N/A	#N/A	#N/A	#N/A	#N/A	#N/A	#N/A	#N/A	NM_001017920	-101140
chr2	195921415	195922415	1001	*	6.61319e-05	14	chr2_195921415_195922415	0		0		0		0		0		0		0		0		0		0		0		0		Distal Intergenic	2	195595319	195626159	30841	1	LOC101927431	#N/A	#N/A	#N/A	#N/A	#N/A	#N/A	#N/A	#N/A	NR_110223	326096
chr2	203695964	203696964	1001	*	6.60978e-05	14	chr2_203695964_203696964	1	28945	1	29543;102240;135560	0		0		0		0		1	150862	0		0		0		1	138253	0		Promoter (2-3kb)	2	203684329	203693957	9629	2	ICA1L	#N/A	#N/A	#N/A	#N/A	#N/A	#N/A	#N/A	#N/A	NM_001288624	-2007
chr2	64977502	64978502	1001	*	6.60638e-05	14	chr2_64977502_64978502	0		0		1	42022;55409	0		0		0		0		0		0		0		0		0		Distal Intergenic	2	64858755	64881046	22292	2	SERTAD2	TFEB(1643)	#N/A	#N/A	#N/A	#N/A	#N/A	#N/A	#N/A	NM_014755	-96456
chr2	156670743	156671743	1001	*	6.60298e-05	14	chr2_156670743_156671743	0		0		0		0		0		0		0		0		0		0		1	116371	0		Distal Intergenic	2	156877047	157111443	234397	2	LOC101929378	#N/A	#N/A	#N/A	#N/A	#N/A	#N/A	#N/A	#N/A	NR_110249	439700
chr2	157840539	157841539	1001	*	6.59958e-05	14	chr2_157840539_157841539	0		0		0		0		0		0		0		1	142691	0		0		0		0		Distal Intergenic	2	158114340	158167913	53574	1	GALNT5	#N/A	GLIS2(1131)	ZBTB5(1036)	#N/A	#N/A	#N/A	#N/A	#N/A	NM_014568	-272801
chr2	53874790	53875790	1001	*	6.59619e-05	14	chr2_53874790_53875790	0		0		0		0		0		0		0		0		0		0		1	148740	0		Distal Intergenic	2	53994929	54002287	7359	1	CHAC2	#N/A	GLIS2(1131)	#N/A	#N/A	#N/A	#N/A	#N/A	#N/A	NM_001008708	-119139
chr2	164205251	164206251	1001	*	6.5928e-05	14	chr2_164205251_164206251	0		1	133272	0		0		1	141981	0		0		0		0		0		0		0		Distal Intergenic	2	164464118	164592513	128396	2	FIGN	#N/A	#N/A	#N/A	#N/A	#N/A	#N/A	#N/A	#N/A	NM_018086	386262
chr2	166179401	166180401	1001	*	6.58941e-05	14	chr2_166179401_166180401	0		0		0		0		0		0		0		0		1	21106	0		0		1	81494	Exon (NM_001040142/SCN2A, exon 12 of 27)	2	166152283	166248820	96538	1	SCN2A	#N/A	#N/A	#N/A	#N/A	#N/A	#N/A	#N/A	#N/A	NM_001040143	27118
chr9	127533140	127534140	1001	*	1.51662e-14	75	chr9_127533140_127534140	0		1	99317	1	123694;153217	0		0		1	38643;58953;94300	1	20949;98074;140142	0		0		0		0		0		Promoter (<=1kb)	9	127279554	127533589	254036	2	NR6A1	TFEB(1643)	#N/A	#N/A	#N/A	#N/A	#N/A	#N/A	#N/A	NM_001278546	0
chr2	237354300	237355300	1001	*	6.58265e-05	14	chr2_237354300_237355300	1	57621	1	37764	0		0		0		0		0		0		0		0		0		0		Intron (NM_001270585/IQCA1, intron 6 of 18)	2	237232790	237412340	179551	2	IQCA1	#N/A	#N/A	#N/A	#N/A	#N/A	#N/A	#N/A	#N/A	NM_001270585	57040
chr2	237389147	237390147	1001	*	6.57928e-05	14	chr2_237389147_237390147	1	106378;118126	1	88437;95172;151318;151319	0		0		0		0		0		1	94213	0		0		0		1	11601;127841;128914	Intron (NM_001270585/IQCA1, intron 5 of 18)	2	237232790	237412340	179551	2	IQCA1	#N/A	#N/A	#N/A	#N/A	#N/A	#N/A	#N/A	#N/A	NM_001270585	22193
chr2	141610109	141611109	1001	*	6.5759e-05	14	chr2_141610109_141611109	0		0		0		0		0		0		0		0		1	147849	0		0		0		Intron (NM_018557/LRP1B, intron 27 of 90)	2	141344195	141344254	60	2	MIR7157	#N/A	#N/A	#N/A	#N/A	#N/A	#N/A	#N/A	#N/A	NR_106979	-265855
chr2	165682698	165683698	1001	*	6.57254e-05	14	chr2_165682698_165683698	1	39861	1	23170;72029;77675	0		0		0		0		1	10274;57349	0		0		0		1	87769	0		Intron (NM_001278461/COBLL1, intron 1 of 12)	2	165697259	165705906	8648	1	LOC101929633	#N/A	#N/A	#N/A	#N/A	#N/A	#N/A	#N/A	#N/A	NR_110574	-13561
chr2	88738690	88739690	1001	*	6.56917e-05	14	chr2_88738690_88739690	0		0		0		0		1	48813;145900	0		0		0		0		0		0		1	46481	Distal Intergenic	2	88747726	88752053	4328	2	FOXI3	#N/A	#N/A	#N/A	#N/A	#N/A	#N/A	#N/A	#N/A	NM_001135649	12363
chr2	165552753	165553753	1001	*	6.56581e-05	14	chr2_165552753_165553753	0		0		0		0		0		0		0		0		0		0		1	29180;72834	0		Intron (NM_001278461/COBLL1, intron 10 of 12)	2	165544153	165544287	135	2	SNORA70F	#N/A	#N/A	#N/A	#N/A	#N/A	#N/A	#N/A	#N/A	NR_033309	-8466
chr2	237784180	237785180	1001	*	6.56245e-05	14	chr2_237784180_237785180	0		1	80349;82917;95286;125169	0		0		1	74909	0		1	105109	0		1	51541	0		0		0		Distal Intergenic	2	237994084	238007489	13406	1	COPS8	#N/A	#N/A	#N/A	#N/A	#N/A	#N/A	#N/A	#N/A	NM_006710	-208904
chr2	142771887	142772887	1001	*	6.5591e-05	14	chr2_142771887_142772887	0		0		0		0		0		0		0		0		0		0		0		0		Intron (NM_018557/LRP1B, intron 1 of 90)	2	140988996	142889270	1900275	2	LRP1B	#N/A	#N/A	#N/A	#N/A	#N/A	#N/A	#N/A	#N/A	NM_018557	116383
chr2	142874515	142875515	1001	*	6.55574e-05	14	chr2_142874515_142875515	0		0		0		0		0		0		0		0		0		0		0		0		Intron (NM_018557/LRP1B, intron 1 of 90)	2	140988996	142889270	1900275	2	LRP1B	#N/A	#N/A	#N/A	#N/A	#N/A	#N/A	#N/A	#N/A	NM_018557	13755
chr2	196900111	196901111	1001	*	6.5524e-05	14	chr2_196900111_196901111	0		0		0		0		0		0		0		1	8228;46400;116687	0		0		0		1	134240	Intron (NM_018897/DNAH7, intron 5 of 64)	2	196602427	196933536	331110	2	DNAH7	#N/A	#N/A	#N/A	#N/A	#N/A	#N/A	#N/A	#N/A	NM_018897	32425
chr2	238457836	238458836	1001	*	6.54905e-05	14	chr2_238457836_238458836	0		0		0		0		0		0		0		1	87195	1	124546	0		0		1	91774	Exon (NM_001281474/MLPH, exon 12 of 14)	2	238475217	238475818	602	1	PRLH	#N/A	#N/A	#N/A	#N/A	#N/A	#N/A	#N/A	#N/A	NM_015893	-16381
chr2	143753717	143754717	1001	*	6.54571e-05	14	chr2_143753717_143754717	0		1	113204	0		0		0		0		0		0		0		0		1	24423	0		Intron (NM_001199241/KYNU, intron 11 of 14)	2	143635195	143799885	164691	1	KYNU	#N/A	#N/A	#N/A	#N/A	#N/A	#N/A	#N/A	#N/A	NM_003937	118522
chr2	12984117	12985117	1001	*	6.54237e-05	14	chr2_12984117_12985117	1	57674	1	111541	0		0		0		0		0		1	21604;95958;134486	0		0		0		0		Distal Intergenic	2	12877493	12877570	78	1	MIR3125	#N/A	#N/A	#N/A	#N/A	#N/A	#N/A	#N/A	#N/A	NR_036072	106624
chr2	163157342	163158342	1001	*	6.53904e-05	14	chr2_163157342_163158342	1	69063	1	105031	0		0		0		0		0		0		0		0		1	26421	0		Intron (NM_022168/IFIH1, intron 3 of 15)	2	163123589	163175218	51630	2	IFIH1	#N/A	#N/A	ZBTB5(1036)	#N/A	#N/A	#N/A	#N/A	#N/A	NM_022168	16876
chr2	145058806	145059806	1001	*	6.53571e-05	14	chr2_145058806_145059806	0		0		0		0		0		0		0		0		0		0		0		0		Intron (NM_001164629/GTDC1, intron 1 of 11)	2	144703581	145052060	348480	2	GTDC1	TFE3+TFEB(244)	#N/A	#N/A	#N/A	#N/A	#N/A	#N/A	#N/A	NM_001006636	-6746
chr2	10277178	10278178	1001	*	6.53238e-05	14	chr2_10277178_10278178	0		0		0		1	40048	0		1	60518	1	65854	0		1	121162	0		0		0		Distal Intergenic	2	10281509	10351856	70348	1	C2orf48	RELA+TFE3(167)	RELA+GLIS2(263)	ZBTB5(1036)	#N/A	#N/A	#N/A	#N/A	#N/A	NM_182626	-3331
chr2	239142608	239143608	1001	*	6.52905e-05	14	chr2_239142608_239143608	1	102540	0		0		1	4299	1	104183	1	17933;106759	1	20948	0		0		0		0		0		Promoter (2-3kb)	2	239140327	239142985	2659	1	LOC643387	#N/A	#N/A	#N/A	#N/A	#N/A	#N/A	#N/A	#N/A	NR_026923	2281
chr2	162930004	162931004	1001	*	6.52573e-05	14	chr2_162930004_162931004	0		0		1	20771;36728;125075	0		0		0		1	81242;138737	0		0		0		0		1	85484;105707;138510	Promoter (<=1kb)	2	162848755	162931052	82298	2	DPP4	#N/A	#N/A	#N/A	#N/A	#N/A	#N/A	#N/A	#N/A	NM_001935	48
chr2	145181831	145182831	1001	*	6.52241e-05	14	chr2_145181831_145182831	0		0		0		0		0		0		0		0		0		0		0		0		Exon (NM_014795/ZEB2, exon 4 of 10)	2	144763320	145090101	326782	2	GTDC1	TFE3+TFEB(244)	#N/A	#N/A	#N/A	#N/A	#N/A	#N/A	#N/A	NM_001284235	-91730
chr2	239198532	239199532	1001	*	6.5191e-05	14	chr2_239198532_239199532	0		0		0		0		0		0		0		0		1	60941	0		0		0		Promoter (1-2kb)	2	239152679	239197207	44529	2	PER2	RELA+TFE3+TFEB(134)	RELA+GLIS2(263)	#N/A	#N/A	#N/A	#N/A	#N/A	#N/A	NM_022817	-1325
chr2	68073152	68074152	1001	*	6.51579e-05	14	chr2_68073152_68074152	0		0		0		0		0		0		0		0		1	34212	0		0		0		Distal Intergenic	2	68023186	68052694	29509	2	LOC101927701	#N/A	#N/A	#N/A	#N/A	#N/A	#N/A	#N/A	#N/A	NR_110271	-20458
chr2	213511209	213512209	1001	*	6.51248e-05	14	chr2_213511209_213512209	0		0		0		1	22927	0		1	80696	0		1	38467	0		0		0		0		Distal Intergenic	2	212240442	213403352	1162911	2	ERBB4	#N/A	#N/A	#N/A	#N/A	#N/A	#N/A	#N/A	#N/A	NM_005235	-107857
chr2	9870198	9871198	1001	*	6.50918e-05	14	chr2_9870198_9871198	1	136297	0		0		0		0		0		0		1	47491	0		0		0		0		Distal Intergenic	2	9724096	9771184	47089	2	YWHAQ	#N/A	#N/A	#N/A	#N/A	#N/A	#N/A	#N/A	#N/A	NM_006826	-99014
chr2	9705168	9706168	1001	*	6.50588e-05	14	chr2_9705168_9706168	0		0		0		0		0		0		0		0		0		0		1	70094	0		Distal Intergenic	2	9629411	9695917	66507	2	ADAM17	#N/A	#N/A	#N/A	#N/A	#N/A	#N/A	#N/A	#N/A	NM_003183	-9251
chr2	9538927	9539927	1001	*	6.50258e-05	14	chr2_9538927_9539927	0		0		0		0		0		0		0		0		0		0		0		1	109278	Intron (NM_001135191/ASAP2, intron 23 of 26)	2	9545815	9563643	17829	2	ITGB1BP1	#N/A	#N/A	#N/A	#N/A	#N/A	#N/A	#N/A	#N/A	NM_004763	23716
chr2	147733332	147734332	1001	*	6.49929e-05	14	chr2_147733332_147734332	0		0		0		0		0		0		0		0		0		1	78609	0		0		Distal Intergenic	2	147344625	147348558	3934	1	PABPC1P2	#N/A	#N/A	#N/A	#N/A	#N/A	#N/A	#N/A	#N/A	NR_026904	388707
chr2	106003415	106004415	1001	*	6.49599e-05	14	chr2_106003415_106004415	0		0		0		0		1	136547	0		0		0		0		0		0		0		Intron (NM_001039492/FHL2, intron 2 of 6)	2	105977283	106015575	38293	2	FHL2	#N/A	#N/A	RELA(823)	RELA(746)	#N/A	#N/A	#N/A	#N/A	NM_001039492	11160
chr2	43313763	43314763	1001	*	6.49271e-05	14	chr2_43313763_43314763	0		0		0		0		1	70432	0		1	16424;97380	1	57103	0		0		0		0		Distal Intergenic	2	43254992	43266682	11691	2	LOC102723854	#N/A	#N/A	#N/A	#N/A	#N/A	#N/A	#N/A	#N/A	NR_110585	-47081
chr2	184380895	184381895	1001	*	6.48942e-05	14	chr2_184380895_184381895	0		0		0		0		0		0		0		0		0		0		1	103862	0		Distal Intergenic	2	183989083	184026412	37330	1	NUP35	#N/A	#N/A	#N/A	#N/A	#N/A	#N/A	#N/A	#N/A	NR_109856	391812
chr2	209200332	209201332	1001	*	6.48614e-05	14	chr2_209200332_209201332	0		0		0		0		0		0		0		0		0		0		1	73444	0		Exon (NM_015040/PIKFYVE, exon 26 of 42)	2	209224569	209359231	134663	1	PTH2R	#N/A	#N/A	#N/A	#N/A	#N/A	#N/A	#N/A	#N/A	NM_001309516	-23237
chr2	183375565	183376565	1001	*	6.48287e-05	14	chr2_183375565_183376565	0		0		0		0		0		0		0		0		0		0		1	108702	1	21460	Intron (NM_005019/PDE1A, intron 1 of 14)	2	183004762	183387336	382575	2	PDE1A	#N/A	#N/A	#N/A	#N/A	#N/A	#N/A	#N/A	#N/A	NM_005019	10771
chr2	42383637	42384637	1001	*	6.47959e-05	14	chr2_42383637_42384637	0		0		0		0		0		0		0		1	148778	0		0		0		0		Intron (NR_110584/LOC102723824, intron 1 of 3)	2	42396478	42559688	163211	1	EML4	#N/A	#N/A	#N/A	#N/A	#N/A	#N/A	#N/A	#N/A	NM_001145076	-11841
chr2	49210946	49211946	1001	*	6.47632e-05	14	chr2_49210946_49211946	0		0		0		0		0		0		0		0		0		0		1	92919;128740	0		Intron (NM_000145/FSHR, intron 6 of 9)	2	49286742	49286797	56	1	MIR548BA	#N/A	#N/A	#N/A	#N/A	#N/A	#N/A	#N/A	#N/A	NR_107011	-74796
chr2	104349367	104350367	1001	*	6.47305e-05	14	chr2_104349367_104350367	0		0		0		1	84691	0		1	72064	0		0		0		0		0		1	58986	Distal Intergenic	2	104995308	105024790	29483	2	LOC100287010	#N/A	#N/A	#N/A	#N/A	#N/A	#N/A	#N/A	#N/A	NR_037885	674423
chr2	104635690	104636690	1001	*	6.46979e-05	14	chr2_104635690_104636690	0		0		0		0		0		0		0		0		1	60907	0		0		0		Distal Intergenic	2	104995308	105024790	29483	2	LOC100287010	#N/A	#N/A	#N/A	#N/A	#N/A	#N/A	#N/A	#N/A	NR_037885	388100
chr2	42063796	42064796	1001	*	6.46653e-05	14	chr2_42063796_42064796	0		0		0		0		0		0		0		0		1	115380	0		1	32693	0		Distal Intergenic	2	42104695	42121186	16492	1	LOC388942	#N/A	#N/A	#N/A	#N/A	#N/A	#N/A	#N/A	#N/A	NR_033996	-39899
chr2	41286171	41287171	1001	*	6.46327e-05	14	chr2_41286171_41287171	0		0		0		0		0		0		0		0		0		0		0		0		Distal Intergenic	2	40339286	40739575	400290	2	SLC8A1	#N/A	#N/A	#N/A	#N/A	#N/A	#N/A	#N/A	#N/A	NM_001112802	-546596
chr2	41240680	41241680	1001	*	6.46002e-05	14	chr2_41240680_41241680	0		0		0		0		1	41593	0		0		0		0		0		0		0		Distal Intergenic	2	40339286	40739575	400290	2	SLC8A1	#N/A	#N/A	#N/A	#N/A	#N/A	#N/A	#N/A	#N/A	NM_001112802	-501105
chr2	41146362	41147362	1001	*	6.45676e-05	14	chr2_41146362_41147362	0		0		1	138903	0		0		0		0		0		1	112665	0		1	19969	0		Distal Intergenic	2	40339286	40739575	400290	2	SLC8A1	#N/A	#N/A	#N/A	#N/A	#N/A	#N/A	#N/A	#N/A	NM_001112802	-406787
chr2	41056702	41057702	1001	*	6.45352e-05	14	chr2_41056702_41057702	0		0		0		0		0		0		0		0		1	10911	0		0		1	27349	Distal Intergenic	2	40339286	40739575	400290	2	SLC8A1	#N/A	#N/A	#N/A	#N/A	#N/A	#N/A	#N/A	#N/A	NM_001112802	-317127
chr9	126758595	126759595	1001	*	9.52767e-07	42	chr9_126758595_126759595	0		1	37679	0		1	15933	1	142549	1	4696;136819	0		1	1520	0		0		0		0		Distal Intergenic	9	126773889	126795442	21554	1	LHX2	TFEB(1643)	#N/A	#N/A	#N/A	#N/A	#N/A	#N/A	#N/A	NM_004789	-14294
chr2	40597006	40598006	1001	*	6.44703e-05	14	chr2_40597006_40598006	0		0		0		0		0		0		0		1	86545	0		0		0		0		Intron (NM_001112800/SLC8A1, intron 1 of 8)	2	40339286	40657444	318159	2	SLC8A1	#N/A	#N/A	#N/A	#N/A	#N/A	#N/A	#N/A	#N/A	NM_001112800	59438
chr2	106054346	106055346	1001	*	6.44379e-05	14	chr2_106054346_106055346	0		0		0		0		0		0		0		0		0		0		1	86650	1	7853	Promoter (<=1kb)	2	105977283	106055230	77948	2	FHL2	#N/A	#N/A	RELA(823)	RELA(746)	#N/A	#N/A	#N/A	#N/A	NM_201557	0
chr2	40408649	40409649	1001	*	6.44056e-05	14	chr2_40408649_40409649	0		0		0		0		0		0		1	83251	1	105227	0		0		0		0		Intron (NR_038441/SLC8A1-AS1, intron 3 of 4)	2	40339286	40657444	318159	2	SLC8A1	#N/A	#N/A	#N/A	#N/A	#N/A	#N/A	#N/A	#N/A	NM_001112800	247795
chr2	108304667	108305667	1001	*	6.43733e-05	14	chr2_108304667_108305667	1	55839	0		0		0		0		0		0		0		0		0		0		0		Distal Intergenic	2	108370568	108428804	58237	1	GACAT1	#N/A	#N/A	#N/A	#N/A	#N/A	#N/A	#N/A	#N/A	NR_126369	-64901
chr2	182406444	182407444	1001	*	6.4341e-05	14	chr2_182406444_182407444	0		0		0		0		0		0		0		0		0		0		0		0		Intron (NM_001030311/CERKL, intron 12 of 13)	2	182321619	182402468	80850	1	ITGA4	#N/A	#N/A	#N/A	#N/A	#N/A	#N/A	#N/A	#N/A	NM_000885	84825
chr2	39833296	39834296	1001	*	6.43087e-05	14	chr2_39833296_39834296	0		0		0		0		0		0		0		1	36126	0		0		1	75081	0		Distal Intergenic	2	39892638	39945104	52467	1	TMEM178A	TFEB(1643)	#N/A	#N/A	#N/A	RELA+IL-1(46)	RELA+IL-1(85)	#N/A	#N/A	NM_001167959	-58342
chr2	181476061	181477061	1001	*	6.42765e-05	14	chr2_181476061_181477061	0		0		0		0		0		0		1	67362	0		1	54404	0		1	48565	0		Distal Intergenic	2	181556831	181781666	224836	1	SCHLAP1	#N/A	#N/A	#N/A	#N/A	#N/A	#N/A	#N/A	#N/A	NR_104319	-79770
chr2	222078516	222079516	1001	*	6.42443e-05	14	chr2_222078516_222079516	0		0		0		0		0		0		1	142155	0		0		0		0		0		Distal Intergenic	2	222282747	222437078	154332	2	EPHA4	#N/A	#N/A	#N/A	S100A9(747)	RELA+TFEB+IL-1(42)	RELA+GLIS2+IL-1(83)	#N/A	#N/A	NM_001304537	357562
chr2	75038362	75039362	1001	*	6.42122e-05	14	chr2_75038362_75039362	0		0		0		1	88045	0		0		0		0		0		0		1	123825	0		Distal Intergenic	2	75059782	75120481	60700	1	HK2	#N/A	#N/A	#N/A	#N/A	#N/A	#N/A	#N/A	#N/A	NM_000189	-20420
chr2	110361879	110362879	1001	*	6.418e-05	14	chr2_110361879_110362879	0		1	113202	0		0		1	133066	0		0		0		0		0		0		0		Intron (NM_144710/SEPT10, intron 1 of 10)	2	110300374	110371783	71410	2	SEPT10	#N/A	#N/A	#N/A	#N/A	#N/A	#N/A	#N/A	#N/A	NM_144710	8904
chr2	180274939	180275939	1001	*	6.41479e-05	14	chr2_180274939_180275939	0		0		0		0		0		0		0		1	79640	0		0		1	145204	0		Distal Intergenic	2	179966419	180129350	162932	2	SESTD1	TFEB(1643)	GLIS2(1131)	#N/A	#N/A	#N/A	#N/A	#N/A	#N/A	NM_178123	-145589
chr2	180140679	180141679	1001	*	6.41159e-05	14	chr2_180140679_180141679	0		0		0		0		0		0		0		1	20150	0		0		0		1	52573	Distal Intergenic	2	179966419	180129350	162932	2	SESTD1	TFEB(1643)	GLIS2(1131)	#N/A	#N/A	#N/A	#N/A	#N/A	#N/A	NM_178123	-11329
chr2	179628858	179629858	1001	*	6.40839e-05	14	chr2_179628858_179629858	0		0		0		0		0		0		0		1	52768;99986	0		0		0		0		Exon (NM_001256850/TTN, exon 42 of 313)	2	179641653	179644690	3038	1	LOC101927055	#N/A	#N/A	#N/A	#N/A	#N/A	#N/A	#N/A	#N/A	NR_120594	-11795
chr2	99577170	99578170	1001	*	6.40519e-05	14	chr2_99577170_99578170	0		0		0		0		0		0		0		0		0		0		0		0		Distal Intergenic	2	99410309	99552684	142376	2	KIAA1211L	#N/A	#N/A	#N/A	#N/A	#N/A	#N/A	#N/A	#N/A	NM_207362	-24486
chr2	191472358	191473358	1001	*	6.40199e-05	14	chr2_191472358_191473358	0		1	93024	0		0		0		0		0		0		0		0		0		0		Distal Intergenic	2	191513848	191557492	43645	1	NAB1	#N/A	#N/A	#N/A	#N/A	#N/A	#N/A	#N/A	#N/A	NM_005966	-40490
chr2	89177214	89178214	1001	*	6.3988e-05	14	chr2_89177214_89178214	0		0		0		1	75935	0		0		0		1	152251	0		0		0		0		Distal Intergenic	2	89111884	89111968	85	1	MIR4436A	#N/A	#N/A	#N/A	#N/A	#N/A	#N/A	#N/A	#N/A	NR_039635	65330
chr2	48133109	48134109	1001	*	6.39561e-05	14	chr2_48133109_48134109	1	39822	1	72006	1	116045;117528	1	46043;80085;139805	1	71905	1	38612;92415	1	118370	0		0		0		0		0		Promoter (<=1kb)	2	48034059	48132932	98874	2	FBXO11	#N/A	#N/A	#N/A	#N/A	#N/A	#N/A	#N/A	#N/A	NM_001190274	-177
chr2	47891725	47892725	1001	*	6.39242e-05	14	chr2_47891725_47892725	1	150512	0		0		0		0		0		0		1	3564;60181	0		0		0		1	98537	Distal Intergenic	2	47747915	47797470	49556	2	KCNK12	TFEB(1643)	GLIS2(1131)	#N/A	#N/A	#N/A	#N/A	#N/A	#N/A	NM_022055	-94255
chr9	126030566	126031566	1001	*	2.41671e-17	86	chr9_126030566_126031566	1	4365	1	25761;107908	0		1	114100	0		1	51982	0		0		0		1	23656	0		1	45172	Promoter (<=1kb)	9	125883908	126030843	146936	2	STRBP	TFEB(1643)	#N/A	#N/A	#N/A	#N/A	#N/A	#N/A	#N/A	NM_018387	0
chr2	78939959	78940959	1001	*	6.38606e-05	14	chr2_78939959_78940959	0		0		0		1	88962	0		0		0		1	99747	0		0		1	103856;118698	0		Distal Intergenic	2	79252812	79255630	2819	1	REG3G	RELA(671)	RELA(863)	#N/A	#N/A	#N/A	#N/A	#N/A	#N/A	NM_001008387	-311853
chr2	55043504	55044504	1001	*	6.38288e-05	14	chr2_55043504_55044504	0		0		0		0		0		0		0		0		0		0		0		1	116617	Exon (NM_001039753/EML6, exon 3 of 41)	2	54952149	55199156	247008	1	EML6	#N/A	GLIS2(1131)	#N/A	#N/A	#N/A	#N/A	#N/A	#N/A	NM_001039753	91355
chr2	47108822	47109822	1001	*	6.37971e-05	14	chr2_47108822_47109822	1	104523;137335	0		0		1	150727	0		0		0		0		1	43755;51516	0		0		1	19915	Distal Intergenic	2	47129009	47143007	13999	2	MCFD2	#N/A	#N/A	#N/A	#N/A	#N/A	#N/A	#N/A	#N/A	NM_001171506	33185
chr2	210525639	210526639	1001	*	6.37654e-05	14	chr2_210525639_210526639	0		0		0		1	57322	0		0		0		0		0		1	110677	1	3344	0		Intron (NM_001039538/MAP2, intron 5 of 14)	2	210444403	210598834	154432	1	MAP2	RELA+TFE3+TFEB(134)	RELA(863)	RELA(823)	RELA+S100A9(104)	#N/A	#N/A	#N/A	#N/A	NM_031847	81236
chr2	98698055	98699055	1001	*	6.37337e-05	14	chr2_98698055_98699055	0		0		0		0		1	135324	0		1	107497	0		1	10900	0		1	12040	0		Distal Intergenic	2	98703595	98929410	225816	1	VWA3B	#N/A	#N/A	#N/A	#N/A	#N/A	#N/A	#N/A	#N/A	NM_144992	-4540
chr2	190337817	190338817	1001	*	6.3702e-05	14	chr2_190337817_190338817	0		1	128336	0		0		0		0		0		1	52683	0		0		0		0		Intron (NM_001303096/WDR75, intron 19 of 21)	2	190306159	190340288	34130	1	WDR75	#N/A	#N/A	#N/A	#N/A	#N/A	#N/A	#N/A	#N/A	NM_032168	31658
chr2	218200650	218201650	1001	*	6.36704e-05	14	chr2_218200650_218201650	0		0		0		1	115691	1	13527	0		1	86808	0		0		0		0		0		Intron (NR_026597/DIRC3, intron 8 of 12)	2	218148746	218621316	472571	2	DIRC3	#N/A	#N/A	#N/A	#N/A	#N/A	#N/A	#N/A	#N/A	NR_026597	419666
chr2	99318647	99319647	1001	*	6.36388e-05	14	chr2_99318647_99319647	0		0		0		0		1	138452	0		0		0		0		0		1	87775	1	152361	Intron (NM_012214/MGAT4A, intron 2 of 15)	2	99235569	99347589	112021	2	MGAT4A	#N/A	#N/A	#N/A	#N/A	#N/A	#N/A	#N/A	#N/A	NM_012214	27942
chr2	131533828	131534828	1001	*	6.36073e-05	14	chr2_131533828_131534828	0		0		0		0		0		0		0		0		0		0		0		0		Distal Intergenic	2	131513864	131525707	11844	1	AMER3	#N/A	#N/A	#N/A	#N/A	#N/A	#N/A	#N/A	#N/A	NM_001105195	19964
chr9	126030195	126031195	1001	*	3.6574e-07	44	chr9_126030195_126031195	1	4418	1	25814	0		1	70314	0		0		1	104290	0		0		1	23716	0		1	45177	Promoter (<=1kb)	9	125883908	126030843	146936	2	STRBP	TFEB(1643)	#N/A	#N/A	#N/A	#N/A	#N/A	#N/A	#N/A	NM_018387	0
chr9	125667341	125668341	1001	*	1.25227e-12	84	chr9_125667341_125668341	1	14427;31703	1	2102;22002	1	499;7459;113811	0		1	35133;42088	0		1	81231;84143	0		1	48961	1	18015;23678	0		0		Promoter (<=1kb)	9	125611732	125667562	55831	2	RC3H2	TFEB(1643)	#N/A	#N/A	#N/A	#N/A	#N/A	#N/A	#N/A	NM_001100588	0
chr2	99589918	99590918	1001	*	6.35128e-05	14	chr2_99589918_99590918	0		0		0		1	148359	1	91671	0		0		0		0		0		0		1	152341	Distal Intergenic	2	99410309	99552684	142376	2	KIAA1211L	#N/A	#N/A	#N/A	#N/A	#N/A	#N/A	#N/A	#N/A	NM_207362	-37234
chr2	99897677	99898677	1001	*	6.34814e-05	14	chr2_99897677_99898677	1	141602	0		0		1	119823;148280	1	117069	0		0		1	53793	1	139612	0		1	24406;58967;118836	0		Distal Intergenic	2	99900701	99917639	16939	2	LYG1	TFEB(1643)	#N/A	#N/A	#N/A	RELA+TFEB+TFE3+IL-1(51)	RELA+GLIS2+IL-1(83)	#N/A	#N/A	NM_174898	18962
chr2	216484090	216485090	1001	*	6.345e-05	14	chr2_216484090_216485090	1	150601	0		0		0		0		0		0		0		0		1	110700	0		0		Intron (NR_037195/LINC00607, intron 8 of 9)	2	216318430	216328591	10162	1	LOC102724849	#N/A	#N/A	ZBTB5(1036)	#N/A	#N/A	#N/A	#N/A	#N/A	NR_110607	165660
chr2	188613267	188614267	1001	*	6.34186e-05	14	chr2_188613267_188614267	0		0		0		0		0		0		0		0		1	115252	0		1	120651	0		Distal Intergenic	2	188343305	188419219	75915	2	TFPI	TFEB(1643)	GLIS2(1131)	#N/A	#N/A	#N/A	#N/A	#N/A	#N/A	NM_001032281	-194048
chr2	219196207	219197207	1001	*	6.33873e-05	14	chr2_219196207_219197207	1	7218;63641	1	6669;58011	0		0		1	43152	0		0		0		1	80042	0		0		0		Intron (NM_015488/PNKD, intron 2 of 9)	2	219187902	219211516	23615	1	PNKD	#N/A	#N/A	#N/A	#N/A	#N/A	#N/A	#N/A	#N/A	NM_022572	8305
chr2	198000105	198001105	1001	*	6.3356e-05	14	chr2_198000105_198001105	0		0		0		0		0		0		0		1	81897	0		0		0		0		Intron (NM_001195144/ANKRD44, intron 4 of 27)	2	198115582	198167243	51662	2	ANKRD44-IT1	#N/A	#N/A	RELA(823)	RELA(746)	#N/A	#N/A	#N/A	#N/A	NR_046837	166138
chr2	187808840	187809840	1001	*	6.33247e-05	14	chr2_187808840_187809840	0		0		0		0		0		0		0		0		0		0		0		0		Distal Intergenic	2	187692207	187713897	21691	2	ZSWIM2	#N/A	#N/A	#N/A	#N/A	#N/A	#N/A	#N/A	#N/A	NM_182521	-94943
chr2	210105277	210106277	1001	*	6.32935e-05	14	chr2_210105277_210106277	0		0		0		0		0		0		0		0		0		0		0		0		Distal Intergenic	2	210288771	210598834	310064	1	MAP2	RELA+TFE3+TFEB(134)	RELA(863)	RELA(823)	RELA+S100A9(104)	#N/A	#N/A	#N/A	#N/A	NM_001039538	-182494
chr2	219461032	219462032	1001	*	6.32623e-05	14	chr2_219461032_219462032	0		0		0		0		0		0		0		0		1	102332	0		0		0		3' UTR	2	219472488	219501909	29422	1	PLCD4	#N/A	#N/A	#N/A	#N/A	#N/A	#N/A	#N/A	#N/A	NM_032726	-10456
chr2	101636588	101637588	1001	*	6.32311e-05	14	chr2_101636588_101637588	0		1	104979	0		0		0		0		0		0		0		0		1	114208	0		Intron (NM_001102426/TBC1D8, intron 17 of 19)	2	101618691	101636155	17465	1	RPL31	#N/A	#N/A	#N/A	#N/A	#N/A	#N/A	#N/A	#N/A	NM_001098577	17897
chr2	73986327	73987327	1001	*	6.31999e-05	14	chr2_73986327_73987327	1	31774	1	21845;149035	0		0		0		0		1	101711	0		1	72313;105909	0		0		1	75024	Distal Intergenic	2	73989325	74007284	17960	2	DUSP11	#N/A	#N/A	#N/A	#N/A	#N/A	#N/A	#N/A	#N/A	NM_003584	19957
chr2	118531556	118532556	1001	*	6.31688e-05	14	chr2_118531556_118532556	0		1	121567	0		0		0		0		0		0		0		0		0		0		Distal Intergenic	2	118572255	118589953	17699	1	DDX18	#N/A	#N/A	#N/A	#N/A	#N/A	#N/A	#N/A	#N/A	NM_006773	-39699
chr2	208497104	208498104	1001	*	6.31377e-05	14	chr2_208497104_208498104	0		0		0		0		0		0		0		0		0		0		1	121939	0		Distal Intergenic	2	208473839	208490055	16217	2	METTL21A	#N/A	#N/A	#N/A	#N/A	#N/A	#N/A	#N/A	#N/A	NM_001127395	-7049
chr2	58189684	58190684	1001	*	6.31067e-05	14	chr2_58189684_58190684	0		0		0		0		0		0		0		0		0		0		1	109542	1	146960	Intron (NM_001288837/VRK2, intron 1 of 15)	2	58134786	58387055	252270	1	VRK2	#N/A	#N/A	#N/A	#N/A	#N/A	#N/A	#N/A	#N/A	NM_001288838	54898
chr2	82460842	82461842	1001	*	6.30757e-05	14	chr2_82460842_82461842	1	96825	0		0		0		0		0		0		0		0		1	78640	0		0		Distal Intergenic	2	83083927	83084893	967	1	LOC1720	#N/A	#N/A	ZBTB5(1036)	#N/A	#N/A	#N/A	#N/A	#N/A	NR_033423	-622085
chr2	120298708	120299708	1001	*	6.30447e-05	14	chr2_120298708_120299708	0		0		0		0		0		0		1	62676	0		0		0		1	101961;119720	0		Promoter (2-3kb)	2	120302008	120388662	86655	1	CFAP221	#N/A	#N/A	#N/A	#N/A	#N/A	#N/A	#N/A	#N/A	NR_073133	-2300
chr2	228624220	228625220	1001	*	6.30137e-05	14	chr2_228624220_228625220	0		0		0		0		0		0		1	32813	0		1	139386	0		0		0		Distal Intergenic	2	228549926	228582745	32820	2	SLC19A3	#N/A	#N/A	ZBTB5+RELA(221)	RELA(746)	#N/A	#N/A	#N/A	#N/A	NM_025243	-41475
chr2	120384219	120385219	1001	*	6.29828e-05	14	chr2_120384219_120385219	1	132373	0		0		1	119067	0		0		1	47189	0		0		0		1	119579	0		Intron (NR_073133/CFAP221, intron 14 of 17)	2	120436743	120439694	2952	1	TMEM177	#N/A	#N/A	#N/A	#N/A	#N/A	#N/A	#N/A	#N/A	NM_001105198	-51524
chr2	58237242	58238242	1001	*	6.29519e-05	14	chr2_58237242_58238242	1	14346;26484;118097;146312	1	2186;5179;74691	0		0		0		0		0		0		1	87408	0		0		0		Intron (NM_001288837/VRK2, intron 1 of 15)	2	58273777	58387055	113279	1	VRK2	#N/A	#N/A	#N/A	#N/A	#N/A	#N/A	#N/A	#N/A	NM_001130480	-35535
chr2	229488365	229489365	1001	*	6.2921e-05	14	chr2_229488365_229489365	0		0		0		1	142272	0		0		0		1	16021	0		0		1	20977	0		Distal Intergenic	2	228844670	229046361	201692	2	SPHKAP	#N/A	#N/A	#N/A	#N/A	#N/A	#N/A	#N/A	#N/A	NM_030623	-442004
chr2	215471666	215472666	1001	*	6.28901e-05	14	chr2_215471666_215472666	0		0		0		0		0		0		0		0		0		0		0		0		Distal Intergenic	2	215374906	215401613	26708	1	VWC2L-IT1	#N/A	#N/A	#N/A	#N/A	#N/A	#N/A	#N/A	#N/A	NR_047698	96760
chr2	174718751	174719751	1001	*	6.28593e-05	14	chr2_174718751_174719751	0		0		0		0		0		0		0		0		0		0		1	86485	0		Distal Intergenic	2	174771187	174828947	57761	2	SP3	#N/A	#N/A	#N/A	#N/A	#N/A	#N/A	#N/A	#N/A	NM_001017371	109196
chr2	121364696	121365696	1001	*	6.28285e-05	14	chr2_121364696_121365696	0		0		0		0		1	142636	0		0		0		0		0		0		0		Distal Intergenic	2	121221911	121223925	2015	2	LINC01101	#N/A	#N/A	#N/A	#N/A	#N/A	#N/A	#N/A	#N/A	NR_027181	-140771
chr2	122204458	122205458	1001	*	6.27978e-05	14	chr2_122204458_122205458	0		0		0		0		0		0		0		0		0		0		0		0		Exon (NM_001142273/CLASP1, exon 19 of 39)	2	122288456	122288585	130	1	RNU4ATAC	TFE3(969)	#N/A	#N/A	#N/A	#N/A	#N/A	#N/A	#N/A	NR_023343	-82998
chr2	58296285	58297285	1001	*	6.27671e-05	14	chr2_58296285_58297285	0		0		0		0		0		0		0		0		1	25205	0		0		0		Intron (NM_001288837/VRK2, intron 5 of 15)	2	58273847	58387055	113209	1	VRK2	#N/A	#N/A	#N/A	#N/A	#N/A	#N/A	#N/A	#N/A	NM_001130481	22438
chr9	125529723	125530723	1001	*	5.37482e-06	18	chr9_125529723_125530723	1	9633;67552	1	28256;51747	0		1	56864	0		0		0		0		1	46756	0		0		1	92298;146941	Distal Intergenic	9	125512127	125513062	936	1	OR1L6	RELA(671)	RELA(863)	RELA(823)	RELA(746)	#N/A	#N/A	#N/A	#N/A	NM_001004453	17596
chr2	58766826	58767826	1001	*	6.27057e-05	14	chr2_58766826_58767826	0		0		0		0		0		0		0		0		0		0		1	70532	0		Intron (NR_033873/LINC01122, intron 1 of 13)	2	58747888	59290901	543014	1	LINC01122	#N/A	#N/A	#N/A	#N/A	#N/A	#N/A	#N/A	#N/A	NR_033873	18938
chr2	54210620	54211620	1001	*	6.26751e-05	14	chr2_54210620_54211620	0		0		0		0		1	56334	0		0		0		0		1	99456	0		0		Distal Intergenic	2	54091204	54197977	106774	2	PSME4	TFEB(1643)	#N/A	#N/A	#N/A	#N/A	#N/A	#N/A	#N/A	NM_014614	-12643
chr2	126075913	126076913	1001	*	6.26445e-05	14	chr2_126075913_126076913	0		0		0		0		0		0		0		1	16060;69005	0		0		0		0		Distal Intergenic	2	124782864	125672954	890091	1	CNTNAP5	#N/A	#N/A	#N/A	#N/A	#N/A	#N/A	#N/A	#N/A	NM_130773	1293049
chr2	85647958	85648958	1001	*	6.26139e-05	14	chr2_85647958_85648958	0		0		0		0		0		0		0		1	25047	0		0		0		0		Distal Intergenic	2	85621871	85641197	19327	2	CAPG	#N/A	#N/A	#N/A	#N/A	#N/A	#N/A	#N/A	#N/A	NM_001256139	-6761
chr2	127190230	127191230	1001	*	6.25834e-05	14	chr2_127190230_127191230	0		0		0		0		0		0		1	123638	1	35099	0		0		1	30345	0		Distal Intergenic	2	127413511	127454251	40741	1	GYPC	#N/A	#N/A	#N/A	#N/A	#N/A	#N/A	#N/A	#N/A	NM_001256584	-222281
chr2	231160899	231161899	1001	*	6.25529e-05	14	chr2_231160899_231161899	0		0		0		0		0		1	69421	0		0		0		0		1	17389;48061;70079	0		Intron (NM_001278451/SP140, intron 20 of 25)	2	231191894	231268445	76552	1	SP140L	#N/A	#N/A	#N/A	#N/A	#N/A	#N/A	#N/A	#N/A	NM_138402	-29995
chr2	128395557	128396557	1001	*	6.25224e-05	14	chr2_128395557_128396557	0		1	140427;146656	0		1	42138	1	124793	1	68744	0		0		0		0		0		1	152344	3' UTR	2	128403439	128410213	6775	1	GPR17	#N/A	#N/A	#N/A	#N/A	#N/A	#N/A	#N/A	#N/A	NM_001161415	-6882
chr2	59211464	59212464	1001	*	6.24919e-05	14	chr2_59211464_59212464	0		0		0		0		0		0		0		1	151341	1	36967	0		0		0		Intron (NR_033873/LINC01122, intron 6 of 13)	2	59444843	59506535	61693	1	LOC101927285	#N/A	#N/A	#N/A	#N/A	#N/A	#N/A	#N/A	#N/A	NR_110219	-232379
chr2	128648969	128649969	1001	*	6.24615e-05	14	chr2_128648969_128649969	1	88246	0		0		0		0		0		1	16813;90856	1	26093;87205	0		0		0		0		Distal Intergenic	2	128619207	128643514	24308	2	AMMECR1L	TFEB(1643)	#N/A	#N/A	#N/A	#N/A	#N/A	#N/A	#N/A	NM_001199140	-5455
chr2	128988315	128989315	1001	*	6.24311e-05	14	chr2_128988315_128989315	0		0		0		0		0		0		0		0		0		0		1	113123	0		Distal Intergenic	2	129023054	129076171	53118	2	HS6ST1	#N/A	#N/A	#N/A	#N/A	#N/A	#N/A	#N/A	#N/A	NM_004807	86856
chr2	60167840	60168840	1001	*	6.24007e-05	14	chr2_60167840_60168840	0		1	143048	0		0		0		0		0		0		0		0		0		0		Distal Intergenic	2	60614497	60614580	84	2	MIR4432	#N/A	#N/A	#N/A	#N/A	#N/A	#N/A	#N/A	#N/A	NR_039631	445740
chr2	129453699	129454699	1001	*	6.23704e-05	14	chr2_129453699_129454699	1	63692	1	24749	0		0		0		0		0		0		1	21107;101231	0		0		0		Distal Intergenic	2	129622174	129626301	4128	1	LOC101927881	#N/A	#N/A	#N/A	S100A8(754)	#N/A	#N/A	#N/A	#N/A	NR_110278	-167475
chr2	130363096	130364096	1001	*	6.23401e-05	14	chr2_130363096_130364096	1	16955	1	17186;117836;134469	0		1	10303	0		1	4261	1	58196	0		0		0		0		0		Distal Intergenic	2	130680750	130704276	23527	1	LOC101927924	#N/A	#N/A	#N/A	S100A8(754)	#N/A	#N/A	#N/A	#N/A	NR_110285	-316654
chr2	113610254	113611254	1001	*	6.23098e-05	14	chr2_113610254_113611254	1	31891;41843;153402	1	14697;22080	0		0		0		0		0		0		0		0		0		0		Distal Intergenic	2	113587337	113594356	7020	2	IL1B	#N/A	#N/A	#N/A	#N/A	#N/A	#N/A	#N/A	#N/A	NM_000576	-15898
chr2	177685785	177686785	1001	*	6.22796e-05	14	chr2_177685785_177686785	0		0		0		0		0		0		1	89979	1	18317	1	10917	0		0		0		Distal Intergenic	2	177502482	177520686	18205	1	LINC01117	#N/A	#N/A	#N/A	#N/A	#N/A	#N/A	#N/A	#N/A	NR_110599	183303
chr2	199654955	199655955	1001	*	6.22493e-05	14	chr2_199654955_199655955	1	150504	0		0		0		0		0		0		1	116250;121933	0		0		0		0		Distal Intergenic	2	199164087	199239821	75735	2	LOC101927619	#N/A	#N/A	#N/A	#N/A	#N/A	#N/A	#N/A	#N/A	NR_110267	-415134
chr2	114593471	114594471	1001	*	6.22192e-05	14	chr2_114593471_114594471	0		0		0		0		0		0		0		0		0		0		0		0		Intron (NR_110174/LOC101060091, intron 3 of 4)	2	114647511	114719129	71619	1	ACTR3	TFEB(1643)	#N/A	#N/A	#N/A	#N/A	#N/A	#N/A	#N/A	NM_005721	-53040
chr2	199451615	199452615	1001	*	6.2189e-05	14	chr2_199451615_199452615	1	21399	1	52901	0		0		0		0		0		1	28676	0		0		1	138236	0		Distal Intergenic	2	199164087	199239821	75735	2	LOC101927619	#N/A	#N/A	#N/A	#N/A	#N/A	#N/A	#N/A	#N/A	NR_110267	-211794
chr2	115821613	115822613	1001	*	6.21589e-05	14	chr2_115821613_115822613	0		0		0		0		0		0		0		0		0		0		0		0		Promoter (<=1kb)	2	115822247	116602311	780065	1	DPP10	#N/A	#N/A	#N/A	#N/A	#N/A	#N/A	#N/A	#N/A	NM_001178037	0
chr2	114039421	114040421	1001	*	6.21288e-05	14	chr2_114039421_114040421	1	12797	1	7898	0		1	46418;85574	1	86638	0		0		1	27719	1	108992	0		0		0		Promoter (2-3kb)	2	113973574	114036498	62925	2	PAX8	#N/A	#N/A	#N/A	#N/A	#N/A	#N/A	#N/A	#N/A	NM_013992	-2923
chr2	116972238	116973238	1001	*	6.20987e-05	14	chr2_116972238_116973238	0		1	85379	0		0		0		0		0		1	18999	1	60945;152275	0		1	98643	0		Distal Intergenic	2	115919684	116602326	682643	1	DPP10	#N/A	#N/A	#N/A	#N/A	#N/A	#N/A	#N/A	#N/A	NM_001004360	1052554
chr2	176611052	176612052	1001	*	6.20686e-05	14	chr2_176611052_176612052	0		0		0		0		1	106392	0		0		0		0		0		1	150985	1	15199	Distal Intergenic	2	176788620	176867073	78454	2	KIAA1715	#N/A	#N/A	#N/A	#N/A	#N/A	#N/A	#N/A	#N/A	NM_001305008	255021
chr2	199089958	199090958	1001	*	6.20386e-05	14	chr2_199089958_199090958	1	43075	0		0		1	70313	1	40874	1	59500	1	143618	0		0		0		0		1	97566	Distal Intergenic	2	199164087	199239821	75735	2	LOC101927619	#N/A	#N/A	#N/A	#N/A	#N/A	#N/A	#N/A	#N/A	NR_110267	148863
chr2	117831194	117832194	1001	*	6.20087e-05	14	chr2_117831194_117832194	0		0		0		0		1	17749	0		0		0		0		0		0		0		Distal Intergenic	2	118572255	118589953	17699	1	DDX18	#N/A	#N/A	#N/A	#N/A	#N/A	#N/A	#N/A	#N/A	NM_006773	-740061
chr2	178297077	178298077	1001	*	6.19787e-05	14	chr2_178297077_178298077	0		0		0		0		1	127649	1	144592	0		0		0		0		1	19986;43553	1	37139;70621	Intron (NM_003659/AGPS, intron 2 of 19)	2	178257471	178408564	151094	1	AGPS	#N/A	#N/A	RELA(823)	RELA(746)	#N/A	#N/A	#N/A	#N/A	NM_003659	39606
chr2	113582015	113583015	1001	*	6.19488e-05	14	chr2_113582015_113583015	0		1	85352	0		0		0		1	130231	0		0		1	60921	0		0		0		Distal Intergenic	2	113587337	113594356	7020	2	IL1B	#N/A	#N/A	#N/A	#N/A	#N/A	#N/A	#N/A	#N/A	NM_000576	11341
chr2	226602698	226603698	1001	*	6.19189e-05	14	chr2_226602698_226603698	0		1	121461	0		0		0		0		0		0		0		0		0		0		Distal Intergenic	2	226265602	226518734	253133	1	NYAP2	#N/A	#N/A	#N/A	#N/A	#N/A	#N/A	#N/A	#N/A	NM_020864	337096
chr2	226617098	226618098	1001	*	6.1889e-05	14	chr2_226617098_226618098	0		0		0		0		0		0		0		0		0		0		0		0		Distal Intergenic	2	226265602	226518734	253133	1	NYAP2	#N/A	#N/A	#N/A	#N/A	#N/A	#N/A	#N/A	#N/A	NM_020864	351496
chr2	56066835	56067835	1001	*	6.18592e-05	14	chr2_56066835_56067835	0		0		0		0		0		0		0		1	34584	0		0		0		0		Distal Intergenic	2	56093097	56151298	58202	2	EFEMP1	TFEB(1643)	#N/A	#N/A	#N/A	#N/A	#N/A	#N/A	#N/A	NM_001039348	83463
chr2	33392243	33393243	1001	*	6.18293e-05	14	chr2_33392243_33393243	0		0		0		0		0		0		1	134809	1	45756	0		0		1	53462	0		Intron (NM_206943/LTBP1, intron 5 of 33)	2	33359664	33624575	264912	1	LTBP1	#N/A	GLIS2(1131)	#N/A	#N/A	#N/A	#N/A	#N/A	#N/A	NM_001166266	32579
chr2	112873958	112874958	1001	*	6.17996e-05	14	chr2_112873958_112874958	0		0		0		1	145516	0		0		0		1	25014	1	73123;90436	0		0		1	48147	3' UTR	2	112895962	112945791	49830	1	FBLN7	RELA+TFE3(167)	RELA(863)	ZBTB5(1036)	S100A8+S100A9(108)	#N/A	#N/A	ZBTB5(95)	S100A9+IL-1(84)	NM_001128165	-21004
chr2	112281517	112282517	1001	*	6.17698e-05	14	chr2_112281517_112282517	0		1	96677;119223	0		0		0		0		0		0		0		0		0		0		Distal Intergenic	2	112186886	112252692	65807	2	MIR4435-2HG	#N/A	#N/A	#N/A	#N/A	#N/A	#N/A	#N/A	#N/A	NR_024373	-28825
chr20	634046	635046	1001	*	6.57533e-05	14	chr20_634046_635046	1	100213	0		0		1	118593	1	115556	1	96164	0		0		0		0		0		0		Promoter (<=1kb)	20	627268	634014	6747	2	SRXN1	#N/A	#N/A	#N/A	#N/A	#N/A	#N/A	#N/A	#N/A	NM_080725	-32
chr20	281524	282524	1001	*	6.56454e-05	14	chr20_281524_282524	0		0		0		0		1	50652	0		0		0		0		0		0		0		Distal Intergenic	20	278204	280963	2760	1	ZCCHC3	#N/A	#N/A	#N/A	#N/A	#N/A	#N/A	#N/A	#N/A	NM_033089	3320
chr20	22429430	22430430	1001	*	6.55377e-05	14	chr20_22429430_22430430	0		1	131354	0		0		1	44530	0		0		1	81898	0		0		0		0		Distal Intergenic	20	22380989	22401281	20293	2	LOC284788	#N/A	#N/A	#N/A	#N/A	#N/A	#N/A	#N/A	#N/A	NR_027089	-28149
chr20	62044464	62045464	1001	*	6.54305e-05	14	chr20_62044464_62045464	0		0		0		1	20207;102934	1	52292;85964;106397;109410	1	38319;43619;128194	0		0		1	132726	0		0		0		Exon (NM_004518/KCNQ2, exon 12 of 15)	20	61974662	61992748	18087	2	CHRNA4	#N/A	#N/A	ZBTB5(1036)	S100A8(754)	#N/A	#N/A	#N/A	#N/A	NR_046317	-51716
chr20	10686156	10687156	1001	*	6.53236e-05	14	chr20_10686156_10687156	1	43073	0		0		0		0		0		0		1	69881;131417	0		0		0		1	24557	Distal Intergenic	20	10618332	10654694	36363	2	JAG1	#N/A	#N/A	#N/A	#N/A	#N/A	#N/A	#N/A	#N/A	NM_000214	-31462
chr20	47894143	47895143	1001	*	6.5217e-05	14	chr20_47894143_47895143	0		0		0		1	148197	1	8537;75109;99619	0		1	114427	0		0		0		0		0		Promoter (<=1kb)	20	47894715	47905795	11081	1	ZFAS1	TFEB(1643)	#N/A	#N/A	#N/A	#N/A	#N/A	#N/A	#N/A	NR_003604	0
chr20	46694740	46695740	1001	*	6.51108e-05	14	chr20_46694740_46695740	1	30252;90720	1	42923;119216	0		0		0		0		0		0		0		0		1	83987	1	6317	Distal Intergenic	20	46608837	46618861	10025	2	LINC01522	#N/A	#N/A	RELA(823)	RELA(746)	#N/A	#N/A	#N/A	#N/A	NR_110027	-75879
chr20	45778892	45779892	1001	*	6.50049e-05	14	chr20_45778892_45779892	0		0		0		1	80856	1	107662	0		0		0		1	15368	1	12351	0		0		Intron (NM_005244/EYA2, intron 10 of 15)	20	45795609	45795700	92	1	MIR3616	#N/A	#N/A	#N/A	#N/A	#N/A	#N/A	#N/A	#N/A	NR_037410	-15717
chr20	5960099	5961099	1001	*	6.48994e-05	14	chr20_5960099_5961099	0		0		0		1	143774	0		0		1	48709	1	115667	0		0		0		0		Intron (NM_001281520/MCM8, intron 13 of 18)	20	5971441	5986467	15027	2	MCM8-AS1	#N/A	#N/A	#N/A	#N/A	#N/A	#N/A	#N/A	#N/A	NR_110101	25368
chr20	6145345	6146345	1001	*	6.47942e-05	14	chr20_6145345_6146345	0		0		0		0		0		0		1	85284	1	27499	0		0		0		0		Distal Intergenic	20	6055492	6104191	48700	2	FERMT1	#N/A	#N/A	#N/A	S100A9(747)	#N/A	#N/A	#N/A	#N/A	NM_017671	-41154
chr20	42567616	42568616	1001	*	6.46894e-05	14	chr20_42567616_42568616	1	83668	0		0		0		0		0		1	133439	0		0		0		0		1	127846	Intron (NM_001098797/TOX2, intron 1 of 8)	20	42574536	42698254	123719	1	TOX2	#N/A	#N/A	#N/A	#N/A	#N/A	#N/A	#N/A	#N/A	NM_001098798	-5920
chr20	9888297	9889297	1001	*	6.45849e-05	14	chr20_9888297_9889297	1	106376;124135	0		0		0		0		0		0		0		0		0		1	31042	0		Distal Intergenic	20	9518037	9819687	301651	2	PAK7	#N/A	#N/A	#N/A	#N/A	#N/A	#N/A	#N/A	#N/A	NM_177990	-68610
chr20	41047806	41048806	1001	*	6.44807e-05	14	chr20_41047806_41048806	0		0		0		1	149447	1	33468	0		0		1	131404	0		0		1	53463;56218	0		Intron (NM_007050/PTPRT, intron 9 of 30)	20	41314123	41317202	3080	1	LOC101927159	#N/A	#N/A	#N/A	#N/A	#N/A	#N/A	#N/A	#N/A	NR_110004	-265317
chr20	10198796	10199796	1001	*	6.43769e-05	14	chr20_10198796_10199796	0		1	107827	0		0		0		0		1	43380	0		0		0		1	87292	0		Promoter (<=1kb)	20	10199477	10288066	88590	1	SNAP25	#N/A	#N/A	#N/A	#N/A	#N/A	#N/A	#N/A	#N/A	NM_003081	0
chr20	36255061	36256061	1001	*	6.42734e-05	14	chr20_36255061_36256061	1	141621	0		0		1	27265	1	77975	1	20379	0		0		0		0		0		0		Distal Intergenic	20	36247700	36251521	3822	2	LINC00489	#N/A	#N/A	#N/A	#N/A	#N/A	#N/A	#N/A	#N/A	NR_047461	-3540
chr20	2795245	2796245	1001	*	6.41702e-05	14	chr20_2795245_2796245	0		0		0		0		0		1	88389	0		1	30540	0		0		0		0		Promoter (<=1kb)	20	2795633	2796476	844	1	C20orf141	#N/A	#N/A	#N/A	#N/A	#N/A	#N/A	#N/A	#N/A	NM_001256538	0
chr20	35360453	35361453	1001	*	6.40674e-05	14	chr20_35360453_35361453	0		0		0		0		0		0		0		0		0		0		0		1	32884	Intron (NM_022477/NDRG3, intron 1 of 14)	20	35280169	35374541	94373	2	NDRG3	#N/A	#N/A	#N/A	#N/A	#N/A	#N/A	#N/A	#N/A	NM_022477	13088
chr20	10952359	10953359	1001	*	6.39648e-05	14	chr20_10952359_10953359	1	67524	0		0		0		0		0		1	33156	0		1	65421	0		0		0		Distal Intergenic	20	10855981	10889920	33940	2	LOC101929413	#N/A	#N/A	#N/A	#N/A	#N/A	#N/A	#N/A	#N/A	NR_109866	-62439
chr20	34802261	34803261	1001	*	6.38627e-05	14	chr20_34802261_34803261	1	55776	1	89524	0		1	42118	0		1	104950	0		1	53798	0		0		0		0		Exon (NM_001258329/EPB41L1, exon 18 of 23)	20	34824339	34844863	20525	1	AAR2	#N/A	#N/A	#N/A	#N/A	#N/A	#N/A	#N/A	#N/A	NM_001271874	-21078
chr20	33665373	33666373	1001	*	6.37608e-05	14	chr20_33665373_33666373	0		1	114320	0		0		0		0		0		0		0		0		0		1	144746	Exon (NM_015638/TRPC4AP, exon 2 of 19)	20	33590207	33680618	90412	2	TRPC4AP	#N/A	#N/A	#N/A	#N/A	#N/A	#N/A	#N/A	#N/A	NM_015638	14245
chr20	33599949	33600949	1001	*	6.36593e-05	14	chr20_33599949_33600949	0		0		0		0		0		0		1	39999	0		0		0		1	142469	0		Exon (NM_015638/TRPC4AP, exon 11 of 19)	20	33578203	33578275	73	2	MIR499B	#N/A	#N/A	#N/A	#N/A	#N/A	#N/A	#N/A	#N/A	NR_039912	-21674
chr20	32903670	32904670	1001	*	6.35581e-05	14	chr20_32903670_32904670	0		0		0		0		0		0		0		1	121935	0		0		0		0		Distal Intergenic	20	32868071	32899608	31538	2	AHCY	TFE3(969)	GLIS2(1131)	#N/A	#N/A	#N/A	#N/A	#N/A	#N/A	NM_001161766	-4062
chr20	32255390	32256390	1001	*	6.34572e-05	14	chr20_32255390_32256390	1	143565	0		1	51000	0		1	67840	1	22655	1	33571;100845	0		0		0		0		1	78135	Promoter (1-2kb)	20	32254304	32256331	2028	1	ACTL10	#N/A	#N/A	#N/A	#N/A	#N/A	#N/A	#N/A	#N/A	NM_001024675	1086
chr20	30738855	30739855	1001	*	6.33566e-05	14	chr20_30738855_30739855	0		1	136348	0		0		0		0		0		0		0		0		0		1	49859;73540	Intron (NM_014742/TM9SF4, intron 12 of 17)	20	30776949	30778163	1215	2	TSPY26P	#N/A	#N/A	#N/A	#N/A	#N/A	#N/A	#N/A	#N/A	NR_002781	38308
chr20	29611766	29612766	1001	*	6.32564e-05	14	chr20_29611766_29612766	0		0		0		0		0		0		1	94936;114381	0		0		0		0		0		Promoter (<=1kb)	20	29611879	29634007	22129	1	FRG1B	#N/A	#N/A	#N/A	#N/A	#N/A	#N/A	#N/A	#N/A	NR_003579	0
chr20	26306439	26307439	1001	*	6.31564e-05	14	chr20_26306439_26307439	0		0		0		0		0		0		0		0		0		1	23601	1	37854	0		Distal Intergenic	20	26167655	26189869	22215	2	MIR663AHG	#N/A	#N/A	#N/A	S100A8(754)	#N/A	#N/A	#N/A	#N/A	NR_040095	-116570
chr20	50651776	50652776	1001	*	6.30568e-05	14	chr20_50651776_50652776	0		0		0		1	152767	0		1	64610	0		0		0		0		0		0		Distal Intergenic	20	50700550	50808524	107975	2	ZFP64	#N/A	#N/A	#N/A	#N/A	#N/A	#N/A	#N/A	#N/A	NM_199427	155748
chr20	3403547	3404547	1001	*	6.29575e-05	14	chr20_3403547_3404547	0		0		0		0		0		0		0		0		0		0		0		0		Distal Intergenic	20	3229948	3388309	158362	2	C20orf194	#N/A	#N/A	#N/A	#N/A	#N/A	#N/A	#N/A	#N/A	NM_001009984	-15238
chr20	3537514	3538514	1001	*	6.28585e-05	14	chr20_3537514_3538514	0		0		0		0		0		0		0		0		0		0		0		1	112143	Intron (NM_001207047/ATRN, intron 6 of 24)	20	3451665	3631769	180105	1	ATRN	#N/A	#N/A	#N/A	#N/A	RELA+TFE3+IL-1(29)	RELA+GLIS2+IL-1(83)	#N/A	#N/A	NM_139321	85849
chr20	55503034	55504034	1001	*	6.27599e-05	14	chr20_55503034_55504034	0		0		0		1	144612	0		0		0		0		0		0		0		0		Distal Intergenic	20	55788752	55790922	2171	1	BMP7-AS1	#N/A	#N/A	#N/A	S100A8(754)	#N/A	#N/A	#N/A	#N/A	NR_110631	-284718
chr20	55093871	55094871	1001	*	6.26615e-05	14	chr20_55093871_55094871	0		1	102120	1	102886	0		1	26683	0		0		0		1	32638	0		1	98494	0		3' UTR	20	55099785	55101208	1424	1	FAM209A	#N/A	#N/A	#N/A	S100A9(747)	#N/A	#N/A	#N/A	#N/A	NM_001012971	-4914
chr20	55051674	55052674	1001	*	6.25634e-05	14	chr20_55051674_55052674	1	86920	0		0		0		1	125555	0		0		0		1	4902	0		0		0		Exon (NM_001283035/RTFDC1, exon 5 of 10)	20	55043641	55093942	50302	1	RTFDC1	#N/A	#N/A	#N/A	#N/A	#N/A	#N/A	#N/A	#N/A	NM_016407	8033
chr20	53473386	53474386	1001	*	6.24657e-05	14	chr20_53473386_53474386	0		0		0		0		0		1	21044	0		0		1	87345	0		1	97935	1	9246;97560	Distal Intergenic	20	53092257	53267710	175454	1	DOK5	#N/A	#N/A	#N/A	#N/A	#N/A	#N/A	#N/A	#N/A	NM_177959	381129
chr20	52873418	52874418	1001	*	6.23682e-05	14	chr20_52873418_52874418	0		0		0		0		0		0		0		0		1	29670	0		1	58969;120941	0		Distal Intergenic	20	52824502	52836492	11991	1	PFDN4	RELA+TFE3(167)	RELA(863)	#N/A	#N/A	#N/A	#N/A	#N/A	#N/A	NM_002623	48916
chr20	52580083	52581083	1001	*	6.22711e-05	14	chr20_52580083_52581083	0		0		0		0		0		0		0		1	17524	1	21171	0		0		1	60068	Intron (NM_003657/BCAS1, intron 9 of 11)	20	52491040	52492248	1209	2	SUMO1P1	#N/A	#N/A	#N/A	#N/A	#N/A	#N/A	#N/A	#N/A	NR_002189	-87835
chr20	52542358	52543358	1001	*	6.21742e-05	14	chr20_52542358_52543358	0		0		0		0		0		0		0		1	118737	0		0		0		1	114243	Distal Intergenic	20	52491040	52492248	1209	2	SUMO1P1	#N/A	#N/A	#N/A	#N/A	#N/A	#N/A	#N/A	#N/A	NR_002189	-50110
chr20	50476237	50477237	1001	*	6.20777e-05	14	chr20_50476237_50477237	1	127497	0		0		0		0		0		1	144472;147267	0		0		0		1	105588	1	151900	Promoter (2-3kb)	20	50448336	50479452	31117	2	LINC01429	#N/A	#N/A	#N/A	#N/A	#N/A	#N/A	#N/A	#N/A	NR_110016	2215
chr20	57001035	57002035	1001	*	6.19814e-05	14	chr20_57001035_57002035	0		0		0		0		0		0		0		0		0		0		1	52273	0		Intron (NM_001195677/VAPB, intron 2 of 2)	20	56964175	57026156	61982	1	VAPB	#N/A	#N/A	#N/A	#N/A	#N/A	#N/A	#N/A	#N/A	NR_036633	36860
chr20	49426342	49427342	1001	*	6.18855e-05	14	chr20_49426342_49427342	0		0		1	143410	0		0		0		1	21445	1	85713	0		0		0		0		Intron (NM_001010974/BCAS4, intron 1 of 3)	20	49411431	49493714	82284	1	BCAS4	#N/A	#N/A	RELA(823)	RELA(746)	#N/A	#N/A	#N/A	#N/A	NM_198799	14911
chr20	3826430	3827430	1001	*	6.17898e-05	14	chr20_3826430_3827430	0		1	63309	0		0		1	100739	0		1	104823	0		0		0		0		1	148710	Promoter (<=1kb)	20	3827446	3856770	29325	1	MAVS	#N/A	#N/A	#N/A	#N/A	#N/A	#N/A	#N/A	#N/A	NM_001206491	-16
chr20	3869435	3870435	1001	*	6.16945e-05	14	chr20_3869435_3870435	0		0		0		0		1	7679;44238	1	151877	1	2741;138702	0		0		0		0		0		Promoter (<=1kb)	20	3869486	3904502	35017	1	PANK2	#N/A	#N/A	#N/A	#N/A	#N/A	#N/A	#N/A	#N/A	NM_024960	0
chr20	49092108	49093108	1001	*	6.15994e-05	14	chr20_49092108_49093108	0		0		0		0		0		0		1	140878	0		1	144171	0		0		1	131499	Distal Intergenic	20	49126858	49201300	74443	1	PTPN1	#N/A	#N/A	#N/A	#N/A	#N/A	#N/A	#N/A	#N/A	NM_001278618	-33750
chr20	58403415	58404415	1001	*	6.15047e-05	14	chr20_58403415_58404415	0		0		0		0		1	128667;151249	0		1	97148	0		0		0		1	78792	0		Intron (NM_001199505/PHACTR3, intron 8 of 12)	20	58438618	58507209	68592	2	SYCP2	#N/A	#N/A	#N/A	S100A8(754)	#N/A	#N/A	#N/A	#N/A	NM_014258	102794
chr20	4252725	4253725	1001	*	6.14102e-05	14	chr20_4252725_4253725	1	110379	0		0		0		0		0		0		1	27720	1	116902	0		0		0		Distal Intergenic	20	4201278	4229659	28382	2	ADRA1D	#N/A	#N/A	#N/A	#N/A	#N/A	#N/A	#N/A	#N/A	NM_000678	-23066
chr21	19794816	19795816	1001	*	6.91431e-05	14	chr21_19794816_19795816	0		0		1	48431	0		0		0		0		0		0		0		0		0		Distal Intergenic	21	19641433	19775970	134538	2	TMPRSS15	TFEB(1643)	#N/A	ZBTB5(1036)	#N/A	#N/A	#N/A	#N/A	#N/A	NM_002772	-18846
chr21	10774106	10775106	1001	*	6.90158e-05	14	chr21_10774106_10775106	0		0		0		0		0		0		0		0		0		0		1	82204	0		Distal Intergenic	21	10906187	10990943	84757	2	TPTE	RELA+TFE3(167)	RELA+GLIS2(263)	#N/A	#N/A	#N/A	#N/A	#N/A	#N/A	NM_001290224	215837
chr9	124101284	124102284	1001	*	3.49391e-05	15	chr9_124101284_124102284	1	132076	1	47247	0		0		0		0		0		0		0		0		1	101460	0		3' UTR	9	124101266	124132582	31317	2	STOM	TFEB(1643)	#N/A	#N/A	#N/A	#N/A	#N/A	#N/A	#N/A	NM_001270526	30298
chr21	10778608	10779608	1001	*	6.87625e-05	14	chr21_10778608_10779608	0		0		0		0		0		0		0		0		1	4915;76520	0		0		0		Distal Intergenic	21	10906187	10990943	84757	2	TPTE	RELA+TFE3(167)	RELA+GLIS2(263)	#N/A	#N/A	#N/A	#N/A	#N/A	#N/A	NM_001290224	211335
chr21	22518887	22519887	1001	*	6.86366e-05	14	chr21_22518887_22519887	0		0		0		0		0		0		0		0		0		0		0		0		Intron (NM_004540/NCAM2, intron 1 of 17)	21	22657822	22658102	281	1	RNU6-67P	#N/A	#N/A	#N/A	#N/A	#N/A	#N/A	#N/A	#N/A	NR_046937	-137935
chr21	16526455	16527455	1001	*	6.85111e-05	14	chr21_16526455_16527455	1	2990;153479	1	3728;117870	1	52652	1	109684	1	62643	1	26893	1	82739	0		0		0		0		0		Distal Intergenic	21	16333556	16437126	103571	2	NRIP1	#N/A	#N/A	#N/A	#N/A	#N/A	#N/A	#N/A	#N/A	NM_003489	-89329
chr21	46664239	46665239	1001	*	6.83861e-05	14	chr21_46664239_46665239	0		0		0		0		0		0		0		0		0		0		1	142197	0		Distal Intergenic	21	46683843	46707811	23969	2	POFUT2	#N/A	#N/A	ZBTB5(1036)	#N/A	#N/A	#N/A	#N/A	#N/A	NM_015227	42572
chr21	17959119	17960119	1001	*	6.82615e-05	14	chr21_17959119_17960119	0		0		0		0		0		0		0		0		0		0		0		1	115833	Promoter (2-3kb)	21	17962557	17962645	89	1	MIR125B2	#N/A	#N/A	#N/A	#N/A	#N/A	#N/A	#N/A	#N/A	NR_029694	-2438
chr21	23892764	23893764	1001	*	6.81374e-05	14	chr21_23892764_23893764	0		0		0		0		0		0		1	152987	1	39454	1	10915	0		0		0		Distal Intergenic	21	23470936	23488847	17912	1	LINC00308	#N/A	#N/A	#N/A	#N/A	#N/A	#N/A	#N/A	#N/A	NR_038400	421828
chr21	19235205	19236205	1001	*	6.80138e-05	14	chr21_19235205_19236205	0		0		0		0		0		0		0		0		0		0		0		0		Intron (NR_024354/CHODL-AS1, intron 1 of 2)	21	19207989	19257925	49937	2	CHODL-AS1	#N/A	#N/A	#N/A	S100A9(747)	#N/A	#N/A	#N/A	#N/A	NR_024354	21720
chr21	46631309	46632309	1001	*	6.78906e-05	14	chr21_46631309_46632309	0		0		0		0		0		0		0		0		0		0		0		0		Intron (NM_001112/ADARB1, intron 9 of 10)	21	46683843	46707811	23969	2	POFUT2	#N/A	#N/A	ZBTB5(1036)	#N/A	#N/A	#N/A	#N/A	#N/A	NM_015227	75502
chr21	23625108	23626108	1001	*	6.77678e-05	14	chr21_23625108_23626108	0		0		0		0		0		0		0		0		0		0		1	49744	0		Distal Intergenic	21	23470936	23488847	17912	1	LINC00308	#N/A	#N/A	#N/A	#N/A	#N/A	#N/A	#N/A	#N/A	NR_038400	154172
chr21	16828173	16829173	1001	*	6.76455e-05	14	chr21_16828173_16829173	1	9401	1	28062;94081	0		0		1	20554;101580	0		0		0		0		0		0		0		Distal Intergenic	21	17102344	17252390	150047	1	USP25	#N/A	#N/A	#N/A	#N/A	#N/A	#N/A	#N/A	#N/A	NM_001283041	-273171
chr21	16990047	16991047	1001	*	6.75236e-05	14	chr21_16990047_16991047	0		1	33625	0		0		0		0		1	34288	0		0		0		1	146400	0		Distal Intergenic	21	17102344	17252390	150047	1	USP25	#N/A	#N/A	#N/A	#N/A	#N/A	#N/A	#N/A	#N/A	NM_001283041	-111297
chr21	22572122	22573122	1001	*	6.74021e-05	14	chr21_22572122_22573122	0		0		0		0		0		0		0		0		0		0		1	29184	0		Intron (NM_004540/NCAM2, intron 1 of 17)	21	22657822	22658102	281	1	RNU6-67P	#N/A	#N/A	#N/A	#N/A	#N/A	#N/A	#N/A	#N/A	NR_046937	-84700
chr21	23492716	23493716	1001	*	6.72811e-05	14	chr21_23492716_23493716	1	55593	1	110231	0		0		1	121848	0		0		0		0		0		0		0		Distal Intergenic	21	23470936	23488847	17912	1	LINC00308	#N/A	#N/A	#N/A	#N/A	#N/A	#N/A	#N/A	#N/A	NR_038400	21780
chr21	46486164	46487164	1001	*	6.71605e-05	14	chr21_46486164_46487164	0		0		0		0		0		0		0		0		0		0		0		0		Distal Intergenic	21	46490870	46493126	2257	2	SSR4P1	#N/A	#N/A	#N/A	#N/A	#N/A	#N/A	#N/A	#N/A	NR_027292	5962
chr21	40860936	40861936	1001	*	6.70404e-05	14	chr21_40860936_40861936	0		0		0		0		0		1	131238	1	49729	1	45771;56048	0		0		0		0		Intron (NM_001001713/SH3BGR, intron 3 of 6)	21	40823780	40887433	63654	1	SH3BGR	#N/A	#N/A	#N/A	#N/A	#N/A	#N/A	#N/A	#N/A	NM_007341	37156
chr21	20414142	20415142	1001	*	6.69207e-05	14	chr21_20414142_20415142	0		0		0		0		0		0		0		1	17525	0		0		0		0		Distal Intergenic	21	19933583	20132130	198548	2	LOC101927797	#N/A	#N/A	#N/A	#N/A	#N/A	#N/A	#N/A	#N/A	NR_109925	-282012
chr21	47919719	47920719	1001	*	6.68014e-05	14	chr21_47919719_47920719	0		0		0		0		1	78431	0		0		0		0		0		0		0		Intron (NM_206891/DIP2A, intron 5 of 19)	21	47882384	47889218	6835	1	DIP2A-IT1	TFEB(1643)	#N/A	ZBTB5+RELA(221)	RELA+S100A9(104)	#N/A	#N/A	#N/A	#N/A	NR_046400	37335
chr21	23172382	23173382	1001	*	6.66825e-05	14	chr21_23172382_23173382	0		0		0		0		0		0		0		0		0		1	23572	0		0		Distal Intergenic	21	23119305	23169735	50431	1	LINC01425	#N/A	#N/A	#N/A	#N/A	#N/A	#N/A	#N/A	#N/A	NR_109958	53077
chr21	35855931	35856931	1001	*	6.65641e-05	14	chr21_35855931_35856931	0		0		0		0		0		0		0		0		0		0		0		0		Intron (NM_001270403/KCNE1, intron 1 of 2)	21	35818986	35832236	13251	2	KCNE1	#N/A	#N/A	#N/A	S100A8(754)	#N/A	#N/A	#N/A	#N/A	NM_001270405	-23695
chr21	33233793	33234793	1001	*	6.64461e-05	14	chr21_33233793_33234793	0		0		0		0		0		0		0		0		0		0		0		1	142644;145173	Distal Intergenic	21	33245628	33376377	130750	1	HUNK	TFE3(969)	#N/A	#N/A	S100A9(747)	#N/A	#N/A	#N/A	#N/A	NM_014586	-10835
chr21	33619090	33620090	1001	*	6.63285e-05	14	chr21_33619090_33620090	0		0		0		0		1	61988;97497	0		0		0		0		0		1	15721	0		Distal Intergenic	21	33640530	33651376	10847	2	MIS18A	#N/A	#N/A	#N/A	#N/A	#N/A	#N/A	#N/A	#N/A	NM_018944	31286
chr21	33686938	33687938	1001	*	6.62113e-05	14	chr21_33686938_33687938	0		0		0		0		0		0		1	84144	0		1	112515	0		1	52102	1	22646	3' UTR	21	33664124	33687094	22971	1	MRAP	#N/A	#N/A	#N/A	#N/A	#N/A	#N/A	#N/A	#N/A	NM_206898	22814
chr21	33835789	33836789	1001	*	6.60945e-05	14	chr21_33835789_33836789	0		0		0		1	127771	0		1	104075	0		1	115027	0		0		0		0		Intron (NM_001286556/EVA1C, intron 3 of 7)	21	33784745	33887710	102966	1	EVA1C	#N/A	#N/A	#N/A	#N/A	#N/A	#N/A	#N/A	#N/A	NR_104472	51044
chr21	33892677	33893677	1001	*	6.59781e-05	14	chr21_33892677_33893677	1	18203	1	19691	0		0		0		0		1	4491	0		1	21135	0		0		0		Distal Intergenic	21	33947151	33957845	10695	2	TCP10L	#N/A	#N/A	RELA(823)	RELA(746)	#N/A	#N/A	#N/A	#N/A	NM_144659	64168
chr21	34464778	34465778	1001	*	6.58622e-05	14	chr21_34464778_34465778	0		0		0		0		1	45709	0		0		0		0		0		0		0		Distal Intergenic	21	34442450	34444728	2279	1	OLIG1	#N/A	#N/A	#N/A	#N/A	#N/A	#N/A	#N/A	#N/A	NM_138983	22328
chr21	34719656	34720656	1001	*	6.57466e-05	14	chr21_34719656_34720656	0		1	111574	0		0		0		0		0		0		0		0		0		1	12607	Intron (NM_000629/IFNAR1, intron 6 of 10)	21	34697214	34732128	34915	1	IFNAR1	#N/A	#N/A	#N/A	#N/A	#N/A	#N/A	#N/A	#N/A	NM_000629	22442
chr21	34924543	34925543	1001	*	6.56315e-05	14	chr21_34924543_34925543	0		0		0		1	139846	1	80508	0		0		1	46404;52820;92613	0		0		0		0		Promoter (1-2kb)	21	34922968	34923034	67	1	MIR6501	#N/A	#N/A	#N/A	#N/A	#N/A	#N/A	#N/A	#N/A	NR_106756	1575
chr21	35173626	35174626	1001	*	6.55168e-05	14	chr21_35173626_35174626	0		0		0		0		0		0		0		0		0		0		0		0		Intron (NM_001001132/ITSN1, intron 19 of 29)	21	35275757	35288158	12402	2	ATP5O	#N/A	#N/A	#N/A	#N/A	#N/A	#N/A	#N/A	#N/A	NM_001697	113532
chr21	35394970	35395970	1001	*	6.54024e-05	14	chr21_35394970_35395970	0		0		0		1	101825	0		1	130151	1	79796	0		0		0		0		0		Distal Intergenic	21	35445823	35515334	69512	1	MRPS6	#N/A	#N/A	#N/A	#N/A	#N/A	#N/A	#N/A	#N/A	NM_032476	-49853
chr21	24036438	24037438	1001	*	6.52885e-05	14	chr21_24036438_24037438	0		0		0		0		0		0		0		1	132994	0		0		1	71513;90168	0		Distal Intergenic	21	23470936	23488847	17912	1	LINC00308	#N/A	#N/A	#N/A	#N/A	#N/A	#N/A	#N/A	#N/A	NR_038400	565502
chr21	36298767	36299767	1001	*	6.51749e-05	14	chr21_36298767_36299767	0		0		0		0		0		0		0		0		0		0		0		0		Intron (NM_001754/RUNX1, intron 2 of 8)	21	36193574	36260987	67414	2	RUNX1	#N/A	#N/A	#N/A	#N/A	#N/A	#N/A	#N/A	#N/A	NM_001122607	-37780
chr21	36407153	36408153	1001	*	6.50618e-05	14	chr21_36407153_36408153	1	39884	1	30893	0		0		0		0		0		0		1	3206	1	5882	1	151760	0		Intron (NM_001754/RUNX1, intron 2 of 8)	21	36410233	36411723	1491	2	RUNX1-IT1	#N/A	#N/A	#N/A	#N/A	#N/A	#N/A	#N/A	#N/A	NR_026812	3570
chr21	36587643	36588643	1001	*	6.4949e-05	14	chr21_36587643_36588643	0		0		0		0		0		0		0		1	148674	0		0		0		0		Distal Intergenic	21	36160098	36421595	261498	2	RUNX1	#N/A	#N/A	#N/A	#N/A	#N/A	#N/A	#N/A	#N/A	NM_001754	-166048
chr21	36630630	36631630	1001	*	6.48367e-05	14	chr21_36630630_36631630	1	35981	1	61862	0		0		0		0		0		0		1	93277	0		0		0		Distal Intergenic	21	36160098	36421595	261498	2	RUNX1	#N/A	#N/A	#N/A	#N/A	#N/A	#N/A	#N/A	#N/A	NM_001754	-209035
chr21	36712312	36713312	1001	*	6.47247e-05	14	chr21_36712312_36713312	0		0		0		0		0		1	22502	0		0		1	85076;88618	0		0		0		Distal Intergenic	21	36744805	36953062	208258	2	LOC100506403	#N/A	#N/A	#N/A	#N/A	#N/A	#N/A	#N/A	#N/A	NR_073512	239750
chr21	37563285	37564285	1001	*	6.46131e-05	14	chr21_37563285_37564285	0		0		0		0		0		0		1	15828	0		0		0		1	114928	0		Intron (NM_005128/DOPEY2, intron 2 of 36)	21	37536839	37666572	129734	1	DOPEY2	#N/A	#N/A	#N/A	#N/A	#N/A	#N/A	#N/A	#N/A	NM_005128	26446
chr21	37829058	37830058	1001	*	6.45019e-05	14	chr21_37829058_37830058	0		0		0		0		0		0		1	104786;133456	1	26076	1	25235	0		0		0		Distal Intergenic	21	37832920	37838739	5820	2	CLDN14	#N/A	#N/A	#N/A	#N/A	#N/A	#N/A	#N/A	#N/A	NM_012130	8681
chr21	38575070	38576070	1001	*	6.4391e-05	14	chr21_38575070_38576070	1	28846	1	29540	0		1	44592	0		1	20274;64734	0		0		0		0		0		0		3' UTR	21	38580804	38594037	13234	1	DSCR9	#N/A	#N/A	ZBTB5(1036)	#N/A	#N/A	#N/A	#N/A	#N/A	NR_026719	-4734
chr21	38588546	38589546	1001	*	6.42806e-05	14	chr21_38588546_38589546	0		0		0		0		0		1	69539	0		0		0		0		0		0		Intron (NR_026719/DSCR9, intron 2 of 2)	21	38580804	38594037	13234	1	DSCR9	#N/A	#N/A	ZBTB5(1036)	#N/A	#N/A	#N/A	#N/A	#N/A	NR_026719	7742
chr21	38853027	38854027	1001	*	6.41705e-05	14	chr21_38853027_38854027	0		0		0		1	143705	0		0		0		0		0		0		0		0		Exon (NM_101395/DYRK1A, exon 6 of 13)	21	38792602	38887679	95078	1	DYRK1A	#N/A	#N/A	#N/A	#N/A	#N/A	#N/A	#N/A	#N/A	NM_001396	60425
chr9	117482123	117483123	1001	*	1.53731e-06	20	chr9_117482123_117483123	0		1	58021	0		0		0		0		0		1	30547	1	129326;140570	0		0		1	92290;144215	Distal Intergenic	9	117428714	117444369	15656	2	LOC100505478	RELA(671)	RELA(863)	#N/A	#N/A	#N/A	#N/A	#N/A	#N/A	NM_001199233	-37754
chr21	46300787	46301787	1001	*	6.39515e-05	14	chr21_46300787_46301787	1	76849;119348	1	117832	1	59033	0		0		0		0		1	52801	1	93322	0		0		0		Distal Intergenic	21	46269500	46293818	24319	2	PTTG1IP	#N/A	#N/A	#N/A	#N/A	#N/A	#N/A	#N/A	#N/A	NR_104597	-6969
chr21	27800895	27801895	1001	*	6.38426e-05	14	chr21_27800895_27801895	1	124044	0		0		1	58616	0		1	95512	1	109517	0		1	38043	0		1	120060	0		Distal Intergenic	21	27838528	27945581	107054	2	CYYR1	#N/A	#N/A	#N/A	#N/A	#N/A	#N/A	#N/A	#N/A	NM_052954	143686
chr21	45988489	45989489	1001	*	6.3734e-05	14	chr21_45988489_45989489	0		0		0		0		0		0		1	14045	0		0		0		0		1	47688	Intron (NM_001272037/TSPEAR, intron 2 of 12)	21	45993606	45995248	1643	1	KRTAP10-4	#N/A	#N/A	#N/A	#N/A	#N/A	#N/A	#N/A	#N/A	NM_198687	-4117
chr21	28724228	28725228	1001	*	6.36258e-05	14	chr21_28724228_28725228	1	63613	0		0		0		0		0		0		0		0		0		0		0		Intron (NR_049807/MIR5009, intron 3 of 4)	21	29094698	29123552	28855	1	LINC00113	#N/A	#N/A	#N/A	#N/A	#N/A	#N/A	RELA(129)	RELA+IL-1(92)	NR_024357	-369470
chr21	43801160	43802160	1001	*	6.35179e-05	14	chr21_43801160_43802160	0		0		0		0		0		0		0		0		0		0		0		0		3' UTR	21	43791996	43809258	17263	2	TMPRSS3	#N/A	#N/A	#N/A	#N/A	#N/A	#N/A	#N/A	#N/A	NM_032404	7098
chr21	45852258	45853258	1001	*	6.34105e-05	14	chr21_45852258_45853258	0		0		0		0		0		0		0		0		0		0		0		1	90307	Intron (NM_003307/TRPM2, intron 27 of 31)	21	45834475	45845446	10972	2	TRPM2-AS	#N/A	#N/A	RELA(823)	RELA(746)	#N/A	#N/A	#N/A	#N/A	NR_109964	-6812
chr21	28800568	28801568	1001	*	6.33034e-05	14	chr21_28800568_28801568	0		0		0		0		0		0		0		1	106498	1	87386	0		0		1	122784	Intron (NR_049807/MIR5009, intron 3 of 4)	21	29094698	29123552	28855	1	LINC00113	#N/A	#N/A	#N/A	#N/A	#N/A	#N/A	RELA(129)	RELA+IL-1(92)	NR_024357	-293130
chr21	29576662	29577662	1001	*	6.31966e-05	14	chr21_29576662_29577662	1	65594	1	137964	0		0		0		0		0		0		0		0		1	115662	0		Intron (NR_126012/LOC101927973, intron 3 of 5)	21	29488413	29600986	112574	2	LOC101927973	#N/A	#N/A	#N/A	#N/A	#N/A	#N/A	#N/A	#N/A	NR_126012	23324
chr21	29848780	29849780	1001	*	6.30902e-05	14	chr21_29848780_29849780	0		0		0		0		0		0		0		1	64476	0		0		1	22225	0		Distal Intergenic	21	29911640	29912677	1038	1	LINC00161	#N/A	#N/A	#N/A	#N/A	#N/A	#N/A	#N/A	#N/A	NR_026552	-61860
chr21	29976645	29977645	1001	*	6.29842e-05	14	chr21_29976645_29977645	0		0		0		0		0		0		0		1	109565	0		0		0		0		Distal Intergenic	21	29911640	29912677	1038	1	LINC00161	#N/A	#N/A	#N/A	#N/A	#N/A	#N/A	#N/A	#N/A	NR_026553	65005
chr21	40504924	40505924	1001	*	6.28785e-05	14	chr21_40504924_40505924	1	118284;153382	0		0		0		0		0		0		0		0		0		0		1	112152	Distal Intergenic	21	40547372	40555440	8069	2	PSMG1	#N/A	#N/A	#N/A	#N/A	#N/A	#N/A	#N/A	#N/A	NM_001261824	49516
chr21	45644681	45645681	1001	*	6.27732e-05	14	chr21_45644681_45645681	1	141555	1	69790	0		1	12715	1	43632;104724	1	8557	0		0		0		0		0		0		Intron (NM_001283050/ICOSLG, intron 6 of 6)	21	45642878	45660887	18010	2	ICOSLG	#N/A	#N/A	#N/A	#N/A	#N/A	#N/A	#N/A	#N/A	NM_001283050	15206
chr21	46381753	46382753	1001	*	6.26682e-05	14	chr21_46381753_46382753	0		0		0		1	136935	0		0		0		0		0		0		1	9777;85907;140008	0		Intron (NM_058190/FAM207A, intron 3 of 5)	21	46359955	46396888	36934	1	FAM207A	#N/A	#N/A	#N/A	#N/A	#N/A	#N/A	#N/A	#N/A	NM_058190	21798
chr21	40365194	40366194	1001	*	6.25636e-05	14	chr21_40365194_40366194	0		0		0		0		0		0		0		0		0		0		0		0		Distal Intergenic	21	40346355	40349700	3346	2	LOC101928435	#N/A	#N/A	#N/A	#N/A	#N/A	#N/A	#N/A	#N/A	NR_109962	-15494
chr21	30640108	30641108	1001	*	6.24593e-05	14	chr21_30640108_30641108	0		0		0		0		0		1	69472;75053	0		1	120022	0		0		0		0		Intron (NR_027072/LINC00189, intron 1 of 1)	21	30671116	30718469	47354	1	BACH1	#N/A	#N/A	#N/A	#N/A	#N/A	#N/A	#N/A	#N/A	NM_001186	-30008
chr21	32156956	32157956	1001	*	6.23554e-05	14	chr21_32156956_32157956	0		0		0		0		1	75124	0		0		0		0		0		0		1	34396	Distal Intergenic	21	32185015	32185570	556	2	KRTAP8-1	#N/A	#N/A	#N/A	#N/A	#N/A	#N/A	ZBTB5(95)	S100A(+S100A9+IL-1(35)	NM_175857	27614
[truncated: 33,427 more rows]

## Sheet: Peakranger_p65_RELA_(08_2023) 
#Feng X, Grossman R, Stein L: PeakRanger:A cloud-enabled peak caller for ChIP-seq data.BMC Bioinformatics 2011, 12(1):139.
[truncated: 35,044 more rows]

[truncated: 2 more sheets: All_motifs, PW_matrix_(04_2022)]
