# Supplementary material for: The proximity-based protein interactome and regulatory logics of the transcription factor p65 NF-κB/RELA
Source: EMBO Rep. 2025 Jan 3;26(4):1144–83. doi: 10.1038/s44319-024-00339-8 (PMC11850942; doi:10.1038/s44319-024-00339-8)
Supplement: Supplementary file 7 — Dataset EV5 [file 44319_2024_339_MOESM7_ESM.xlsx]

## Sheet: Legend
Dataset_EV5:NF-kB_interactors_from_published_large_scale_screens

## Sheet: Published_NF-kB interactors
	From:T.Gilmore et al; https://www.bu.edu/nf-kb/physiological-mediators/interacting-proteins/						from: Source data Table S1, Bouwmeester et al.. (2004). Nat Cell Biol 6:97-105; (DOI:10.1038/ncb1086)								From: Source data Table S3, Li X, et al.. (2015). Mol Syst Biol 11:775; (DOI: 10.15252/msb.20145504)								From: Source data Fig. 3B, Goos H, et al.. (2022). Nat Commun 13:766; (DOI: 10.1038/s41467-022-28341-5)
	PROTEIN	INTERACTING PARTNER(S)	REFERENCE				entry point	purifications	protein id	protein name	occurences				ExpNo	Bait	Prey	SpectraC	Group				Bait	Prey	PreyGene	Spec	SpecSum	AvgSpec	NumReplicates	ctrlCounts	AvgP	MaxP	TopoAvgP	TopoMaxP	SaintScore	FoldChange	BFDR
1	Heat shock protein	v-Rel; RelA; IKK	Lim et al, 1990 ; Guzhova et al, 1997; Hinz et al, 2007			1	RelA	17	IPI00000643	BAG2	5			1	35655	NFkB1-C	ACTA2	8	TF			1	NFKB1	O00221	IKBE_HUMAN	13|16|20|12	61	15.25	4	0|0|0|0|0|0|0|0|0|0|0|0|0|0|0|0|0|0|0|0|0|0|0|0|0|0|0|0|0|0|0|0|0|1|0|0|0|0|0|0|0|0|0|0	1	1	1	1	1	152.5	0
2	Sp1	v-Rel, c-Rel, RelA	Sif & Gilmore, 1994; Perkins et al, 1993; Majello et al 1994			2	RelA	17	IPI00000690	PCD8_HUMAN	1			2	35654	NFkB1-S	ACTB	3	TF			2	NFKB1	O60271	JIP4_HUMAN	65|71|75|56	267	66.75	4	4|4|2|0|3|0|2|0|3|0|23|13|19|14|27|20|26|5|20|18|16|18|15|16|9|14|4|0|13|13|2|2|22|19|15|10|27|20|15|15|3|4|20|23	0.99	1	0.99	1	0.99	5.67	0
3	TBP	v-Rel, c-Rel, RelA, Dorsal	Dorsal Xu et al, 1993; Kerr et al, 1993; Norris & Manley, 1992; Schmitz et al, 1995			3	RelA	17	IPI00002965	HSPA1L	4			3	35655	NFkB1-C	ACTBL2	6	TF			3	NFKB1	P25963	IKBA_HUMAN	3|7|7|3	20	5	4	0|0|0|0|0|0|0|0|0|0|0|0|0|0|0|0|0|0|0|0|0|0|0|0|0|0|0|0|0|0|0|0|0|0|0|0|0|0|0|0|0|0|0|0	1	1	1	1	1	50	0
4	TFIIB	v-Rel, RelA	Xu et al, 1993; Schmitz et al, 1995 : Xia et al, 2004			4	RelA	17	IPI00003018	CCT8	1			4	35654	NFkB1-S	AIFM1	3	TF			4	NFKB1	P35606	COPB2_HUMAN	22|30|33|18	103	25.75	4	0|0|7|4|4|3|1|0|0|0|0|0|0|0|0|0|0|0|0|0|0|0|0|0|0|0|0|0|0|1|0|0|0|0|0|0|0|0|0|0|2|0|0|0	1	1	1	1	1	51.5	0
5	p300	RelA, c-Rel	Perkins et al, 1997; Yu et al, 2004			5	RelA	17	IPI00003362	HSPA5	6			5	35655	NFkB1-C	ALDH18A1	3	TF			5	NFKB1	Q00653	NFKB2_HUMAN	47|51|59|40	197	49.25	4	0|0|0|0|0|0|0|0|0|0|0|0|0|0|0|0|0|0|0|0|0|0|0|0|0|0|0|0|0|0|0|0|0|0|0|0|0|0|0|0|0|0|0|0	1	1	1	1	1	492.5	0
6	AO7	RelA	Asamitsu et al, 2003			6	RelA	17	IPI00003519	Small nuclear ribonucleoprotein component	1			6	35654	NFkB1-S	ATAD3B	1	TF			6	NFKB1	Q01201	RELB_HUMAN	5|5|7|2	19	4.75	4	0|0|0|0|0|0|0|0|0|0|0|0|0|0|0|0|0|0|0|0|0|0|0|0|0|0|0|0|0|0|0|0|0|0|0|0|0|0|0|0|0|0|0|0	0.98	1	0.98	1	0.98	47.5	0
7	HDACs	RelA, p50, IkBa	Ashburner et al, 2001; Chen et al, 2001; Viatour et al, 2003			7	RelA	17	IPI00003865	Hypothetical protein FLJ20564	9			7	35655	NFkB1-C	ATP5A1	2	TF			7	NFKB1	Q04206	TF65_HUMAN	27|34|32|25	118	29.5	4	0|0|0|0|0|0|0|0|0|0|2|1|2|2|1|0|1|0|0|0|0|0|0|0|0|1|0|0|2|5|0|0|5|2|0|0|1|1|1|0|0|0|0|1	1	1	1	1	1	46.36	0
8	TAFII105	RelA	Yamit-Hezi et al, 2000			8	RelA	17	IPI00005104	INHIBITOR OF NUCLEAR FACTOR KAPPA-B KINASE ALPHA SUBUNIT.	2			8	35654	NFkB1-S	AURKA	1	TF			8	NFKB1	Q04864	REL_HUMAN	20|22|23|14	79	19.75	4	0|0|0|0|0|0|0|0|0|0|0|0|0|1|0|0|0|0|0|0|0|0|0|0|0|0|0|0|0|0|0|0|0|0|0|0|0|0|0|0|0|0|0|0	1	1	1	1	1	197.5	0
9	Centrosomal P4.1-associated protein	RelA	Koyanagi et al, 2004			9	RelA	17	IPI00005198	ILF2	1			9	35655	NFkB1-C	AURKC	1	TF			9	NFKB1	Q15653	IKBB_HUMAN	12|14|15|10	51	12.75	4	0|0|0|0|0|0|0|0|0|0|0|0|0|0|0|0|0|0|0|0|0|0|0|0|0|0|0|0|0|0|0|0|0|0|0|0|0|0|0|0|0|0|0|0	1	1	1	1	1	127.5	0
10	Trip6	v-Rel, RelA	Koedood Zhao et al, 1999; Kassel et al, 2004			10	RelA	17	IPI00005537	MRPL12	1			10	35654	NFkB1-S	BAT1	2	TF			10	NFKB1	Q8NFZ5	TNIP2_HUMAN	1|4|3|3	11	2.75	4	0|0|0|0|0|0|0|0|0|0|0|0|0|0|0|0|0|0|0|0|0|0|0|0|0|0|0|0|0|0|0|0|0|0|0|0|0|0|0|0|0|0|0|0	0.74	1	0.74	1	0.74	27.5	0.07
11	HMGI(Y)	p50,RelA	Thanos & Maniatis, 1992; Du et al, 1993			11	RelA	17	IPI00007188	SLC25A5	3			11	35655	NFkB1-C	BSG	2	TF			11	NFKB1	O14964	HGS_HUMAN	3|3|3|2	11	2.75	4	0|0|0|0|0|0|0|0|0|0|0|1|0|0|0|0|1|0|0|0|0|0|0|0|1|1|0|0|2|1|0|0|1|1|1|0|0|0|0|0|0|0|1|1	0.86	0.92	0.86	0.92	0.86	10.08	0.03
12	Importin alpha isoforms	p50,RelA,p52, c-Rel,	Fagerlund et al, 2005; 2008			12	RelA	17	IPI00007765	HSPA9B	8			12	35654	NFkB1-S	CKAP4	4	TF			12	NFKB1	Q15025	TNIP1_HUMAN	24|38|34|21	117	29.25	4	0|0|0|0|0|0|0|0|0|0|0|0|0|0|1|1|1|0|0|0|0|0|0|0|0|0|0|0|0|0|0|0|2|0|1|1|2|0|1|0|0|0|1|1	1	1	1	1	1	107.25	0
13	Nucleophosmin	p50,RelA	Dhar et al, 2005			13	RelA	17	IPI00008240	MARS	1			13	35654	NFkB1-S	COPB2	1	TF			13	NFKB1	Q96A65	EXOC4_HUMAN	2|6|2|2	12	3	4	0|0|0|0|0|0|0|0|0|0|0|0|0|0|0|1|0|0|0|1|0|0|0|0|1|0|0|0|4|0|0|0|1|2|2|0|0|1|0|0|0|0|0|0	0.75	0.99	0.75	0.99	0.75	10.15	0.06
14	Menin	p50, p52, RelA	Heppner et al, 2001			14	RelA	17	IPI00009104	RUVBL2	3			14	35655	NFkB1-C	CROCC	2	TF			14	NFKB1	Q9BQI6	SLF1_HUMAN	18|12|17|1	48	12	4	0|0|0|0|0|0|0|0|0|0|0|0|0|0|0|0|0|0|0|0|0|0|0|0|0|0|0|0|0|0|0|0|0|0|0|0|0|0|0|0|0|0|0|0	0.75	1	0.75	1	0.75	120	0.06
15	TLS	RelA	Uranishi et al, 2002			15	RelA	17	IPI00010153	RPL23	2			15	35655	NFkB1-C	EEF1A1	1	TF			15	NFKB1	Q9C026	TRIM9_HUMAN	6|8|9|7	30	7.5	4	0|0|1|0|0|0|0|0|0|0|2|3|4|4|2|4|2|0|4|3|3|2|1|1|4|3|0|0|1|0|0|0|5|3|1|0|0|0|2|1|0|0|1|0	0.88	0.96	0.88	0.96	0.88	5.79	0.03
16	Retinoid X Receptor	IkBbeta, p50, RelA, Bcl-3	Na et al, 1998 , 1999			16	RelA	17	IPI00010440	HAX1	1			16	35655	NFkB1-C	EEF1A2	1	TF			16	NFKB1	Q9Y6K9	NEMO_HUMAN	1|3|7|4	15	3.75	4	0|0|0|0|0|0|1|0|0|0|0|0|0|0|0|0|0|0|0|0|0|0|0|0|0|0|0|0|0|0|0|0|0|0|0|0|0|0|0|0|0|0|0|0	0.75	1	0.75	1	0.75	37.5	0.07
17	ASPP	RelA	Sullivan & Lu, 2007			17	RelA	17	IPI00010854	NF-KAPPAB INHIBITOR EPSILON.	9			17	35655	NFkB1-C	EIF4A1	10	TF
18	Daxx	RelA	Park et al, 2007			18	RelA	17	IPI00011253	RPS3	1			18	35654	NFkB1-S	FAM118B	57	TF
19	Dynein motor complex	RelA	Mikenberg et al, 2007			19	RelA	17	IPI00011457	WUGSC:H_RG054D04.1 protein	1			19	35655	NFkB1-C	GNA13	1	TF
20	FAD24	RelA	Johmura et al, 2008			20	RelA	17	IPI00012092	KPNA3	1			20	35655	NFkB1-C	GNAL	1	TF
21	p28(GANK)	RelA	Chen et al, 2007			21	RelA	17	IPI00012535	DNAJA1	4			21	35654	NFkB1-S	HIST1H1C	2	TF
22	LZAP	RelA	Wang et al, 2007			22	RelA	17	IPI00013452	EPRS	1			22	35655	NFkB1-C	HNRNPF	3	TF
23	MYBBP1a	RelA	Owen et al, 2006			23	RelA	17	IPI00013683	TUBB4	2			23	35654	NFkB1-S	HNRNPH1	5	TF
24	PDLIM2	RelA	Tanaka et al, 2007			24	RelA	17	IPI00014424	EEF1A2	1			24	35655	NFkB1-C	HSP90AA1	2	TF
25	SIMPL	RelA	Kwon et al, 2004			25	RelA	17	IPI00015953	DDX21	1			25	35655	NFkB1-C	HSP90AA2	1	TF
26	TTF-1	RelA	Islam & Mendelson, 2002			26	RelA	17	IPI00016638	ATP5A1	1			26	35655	NFkB1-C	HSPA1A	1	TF
27	CHFR	RelA	Kashima et al, 2009			27	RelA	17	IPI00017297	MATR3	1			27	35655	NFkB1-C	HSPA1L	1	TF
28	Glucocorticoid Receptor	RelA	Ray & Prefontaine, 1994; Sheinman et al, 1995			28	RelA	17	IPI00017334	PHB	1			28	35655	NFkB1-C	HSPA5	1	TF
29	Clock	RelA	Spengler et al, 2012			29	RelA	17	IPI00018330	NF-KAPPAB INHIBITOR ALPHA.	5			29	35655	NFkB1-C	HSPA7	2	TF
30	Androgen Receptor	RelA, c-Rel	Palvimo et al, 1996;			30	RelA	17	IPI00018401	TCP1	1			30	35655	NFkB1-C	HSPA8	1	TF
31	Progesterone Receptor	RelA	Kalkhoven et al, 1996			31	RelA	17	IPI00018845	NFKBIB	11			31	35655	NFkB1-C	HSPA9	1	TF
32	Estrogen Receptor	c-Rel, RelA	Galien & Garcia, 1997; Kalaitzidis & Gilmore, 2005; Feldman et al, 2007; Quaedackers et al, 2007			32	RelA	17	IPI00019512	MYH10	1			32	35655	NFkB1-C	MACF1	2	TF
33	AH Receptor	RelA, p50, RelB	Tian et al, 1999; Vogel et al, 2007			33	RelA	17	IPI00020455	CAD	8			33	35655	NFkB1-C	MAP3K8	4	TF
34	ASC-1	RelA, p50	Jung et al, 2001			34	RelA	17	IPI00020729	IRS4	1			34	35654	NFkB1-S	MYH10	9	TF
35	CDX2	RelA, p50	Mutoh et al, 2007			35	RelA	17	IPI00021015	NFKB1	11			35	35655	NFkB1-C	MYH11	4	TF
36	ETS, PU.1, ELF-1	RelA, p50	Bassuk et al, 1997			36	RelA	17	IPI00021187	RUVBL1	6			36	35654	NFkB1-S	MYH9	9	TF
37	GILZ	RelA, p50	Riccardi et al, 2001; Marco et al, 2006			37	RelA	17	IPI00021440	ACTG1	1			37	35655	NFkB1-C	NFKB1	5	TF
38	LSF (SEF)	RelA, p50	Bing et al, 2000			38	RelA	17	IPI00021700	PCNA	1			38	35654	NFkB1-S	NFKB2	13	TF
39	Notch1	RelA, p50, IKKa	Wang et al, 2001; Guan et al, 1996; Song et al, 2008			39	RelA	17	IPI00023174	nuclear lim interactor-interacting factor-like	3			39	35655	NFkB1-C	NFKBIA	3	TF
40	NFBP	RelA, p50	Sweet et al, 2003			40	RelA	17	IPI00023673	LGALS3BP	1			40	35654	NFkB1-S	OXSR1	4	TF
41	PARP-1	RelA, p50	Hassa et al, 2001; Kitamura et al, 2005			41	RelA	17	IPI00024067	CLTC	2			41	35655	NFkB1-C	PCMT1	8	TF
42	SMRT	RelA, p50	Lee et al, 2000			42	RelA	17	IPI00025039	FBL	1			42	35654	NFkB1-S	PHGDH	13	TF
43	UXT	RelA, p50, c-Rel	Sun et al, 2007			43	RelA	17	IPI00026271	RPS14	1			43	35655	NFkB1-C	PRDX1	2	TF
44	ZUD	p105, RelA	Zhang et al, 2004			44	RelA	17	IPI00026320	DD5	1			44	35654	NFkB1-S	PRDX2	6	TF
45	p53	IkBa, RelA	Chang, 2002 ; Zhou et al, 2003; Jeong et al, 2004; Dreyfus et al, 2005			45	RelA	17	IPI00027252	B-cell associated protein	1			45	35655	NFkB1-C	PYCR1	1	TF
46	Huntingtin	IkBa, RelA	Goswami et al, 2006			46	RelA	17	IPI00029773	c-Rel	6			46	35654	NFkB1-S	RANP1	1	TF
47	Cot/Tpl2	c-Rel, p50/p105, p52/p100, RelA	Bouwmeester et al, 2004			47	RelA	17	IPI00031370	Tubulin, beta polypeptide	3			47	35654	NFkB1-S	REL	2	TF
48	ABIN2	c-Rel, RelA, p105	Bouwmeester et al, 2004; Lang et al, 2004			48	RelA	17	IPI00033946	HSPA1B	12			48	35654	NFkB1-S	RELA	1	TF
49	IQGAP2	IkBb, RelA	Bouwmeester et al, 2004			49	RelA	17	IPI00049882	{null}	1			49	35654	NFkB1-S	RPS3	15	TF
50	CDK9	p50, RelA	Amini et al, 2002			50	RelA	17	IPI00060715	HYPOTHETICAL PROTEIN HYPOTHETICAL PROTEIN.	1			50	35655	NFkB1-C	RUVBL1	429	TF
51	Actin	RelA	Fazal et al, 2007			51	RelA	17	IPI00071527	{null}	1			51	35654	NFkB1-S	RUVBL2	793	TF
52	Alpha-actinin-4	RelA	Babakov et al, 2008			52	RelA	17	IPI00074501	{null}	2			52	35655	NFkB1-C	SLC25A1	25	TF
53	RAI	RelA	Yang et al, 1999			53	RelA	17	IPI00081025	CALM3	4			53	35655	NFkB1-C	SLC25A11	17	TF
54	NRF	RelA	Nourbakhsh & Hauser, 1999			54	RelA	17	IPI00103994	LARS	1			54	35654	NFkB1-S	SLC25A13	34	TF
55	nAKAP95	RelA	Bouwmeester et al, 2004			55	RelA	17	IPI00140717	SIMILAR TO KERATIN, TYPE II CYTOSKELETAL 8 (CYTOKERATIN 8) (K8) (CK 8).	1			55	35654	NFkB1-S	SLC25A4	22	TF
56	53BP2	RelA	Yang et al, 1999			56	RelA	17	IPI00142634	OK/SW-cl56	8			56	35654	NFkB1-S	SLC25A5	2	TF
57	PPAR-a, b, d	RelA	Delerive et al, 1999; Planavila et al, 2005			57	RelA	17	IPI00160897	TUBB5	10			57	35655	NFkB1-C	SLC25A6	1	TF
58	MOZ	RelA	Chan et al, 2007			58	RelA	17	IPI00163350	{null}	1			58	35654	NFkB1-S	TMEM33	3	TF
59	AES	RelA	Tetsuka et al, 2000			59	RelA	17	IPI00164568	NFKB2	11			59	35655	NFkB1-C	TNIP1	2	TF
60	COMMD1	RelA	Burstein et al, 2005; de Bie et al, 2006			60	RelA	17	IPI00169357	BLOCK 23	2			60	35655	NFkB1-C	TNIP2	2	TF
61	DEK	RelA	Sammons et al, 2006			61	RelA	17	IPI00179187	DnaJ protein Tid-1 (DnaJ (Hsp40) homolog, subfamily A, member 3)	1			61	35654	NFkB1-S	TOMM22	8	TF
62	gankyrin	RelA	Higashitsuji et al, 2007			62	RelA	17	IPI00180061	{null}	1			62	35654	NFkB1-S	TUBA1C	1	TF
63	PML	RelA	Wu et al, 2003			63	RelA	17	IPI00184593	{null}	1			63	35655	NFkB1-C	TUBA4A	1	TF
64	Egr-1	RelA	Lee et al, 2005			64	RelA	17	IPI00185874	KIAA0219 protein (Fragment)	1			64	35655	NFkB1-C	TUBA4B	1	TF
65	Egr -3, Egr-4	RelA, p50	Wieland et al, 2005			65	RelA	17	IPI00187057	Heterogeneous nuclear ribonucleoprotein U	1			65	35655	NFkB1-C	TUBB	6	TF
66	FBI-1	RelA	Chapman & Perkins, 2000			66	RelA	17	IPI00215638	DDX9	1			66	35654	NFkB1-S	TUBB1	10	TF
67	OCT1	RelA	van Heel et al, 2002; dela Paz et al, 2007			67	RelA	17	IPI00215719	RL18_HUMAN	1			67	35655	NFkB1-C	TUBB2C	5	TF
68	X11L	RelA	Tomita et al, 2000			68	RelA	17	IPI00216117	ELONGATION FACTOR 1-ALPHA 1	8			68	35654	NFkB1-S	TXN	7	TF
69	HEXIM1	RelA	Ouchida et al, 2003			69	RelA	17	IPI00216312	VIM	1			69	35655	NFkB1-C	UBC	13	TF
70	ING4	RelA	Garkavtsev et al, 2004			70	RelA	17	IPI00216350	{null}	1			70	35654	NFkB1-S	VDAC2	6	TF
71	Casein kinase II	RelA	Wang et al, 2000			71	RelA	17	IPI00216613	SFPQ_HUMAN	1			71	35655	NFkB1-C	VIM	5	TF
72	c-Src	RelA	Bijli et al, 2006			72	RelA	17	IPI00216933	ADP-RIBOSYLTRANSFERASE.	1
73	p38-MAPK	RelA	Rajaiya et al, 2007; von Brandenstein et al, 2008			73	RelA	17	IPI00216945	ADT3_HUMAN	1
74	PIAS1	RelA	Liu et al, 2005			74	RelA	17	IPI00217465	HIST1H1C	1
75	PKC-zeta	RelA	Leitges et al, 2001			75	RelA	17	IPI00217479	HSP90 alpha	7
76	Ribosomal protein S3	RelA	Wan et al, 2007			76	RelA	17	IPI00217506	NCL	1
77	RIP140	RelA	Zschiedrich et al, 2008			77	RelA	17	IPI00218345	TBA2_HUMAN	1
78	RNA Helicase A	RelA	Tetsuka et al, 2004			78	RelA	17	IPI00218719	PRKD_HUMAN	5
79	TAD binding proteins	RelA	Owen et al, 2005			79	RelA	17	IPI00218993	H105_HUMAN	1
80	T-box transcription factor	RelA	Hwang et al, 2005			80	RelA	17	IPI00219020	TBA2_HUMAN	12
81	VP1686 (Vibrio)	RelA	Bhattacharjee et al, 2006			81	RelA	17	IPI00219061	SIMILAR TO RIBOSOMAL PROTEIN S25, CYTOSOLIC.	1
82	Protein Phosphatase 2A	RelA; IKK, NF-kB; NEMO	Yang et al, 2001; Li et al, 2006; Hong et al, 2007			82	RelA	17	IPI00219084	TF65_HUMAN	13
83	E2F1	p50, RelA	Kundu et al, 1997; Lim et al, 2007			83	RelA	17	IPI00219155	RPL27	1
84	Myc	RelA	Chapman et al, 2002			84	RelA	17	IPI00219234	{null}	1
85	P47phox	RelA	Gu et al, 2003			85	RelA	17	IPI00219915	nAKAP95	1
86	BRCA1	RelA	Benezra et al, 2003			86	RelA	17	IPI00220345	TCPD_HUMAN	1
87	Telomerase	RelA	Akiyama et al, 2003			87	RelA	17	IPI00220550	HSP90 beta	2
88	Replication Factor C	RelA	Anderson & Perkins, 2003			88	RelA	17	IPI00220740	NPM_HUMAN	1
89	Beta-catenin	RelA	Deng et al, 2002			89	RelA	17	IPI00220952	IQGAP2	4
90	14-3-3 proteins	RelA, IkBa	Aguilera et al, 2006; Matta et al, 2008			90	RelA	17	IPI00221089	RPS13	1
91	Karyopherin alpha	RelA	Cunningham et al, 2003			91	RelA	17	IPI00221092	RPS16	2
92	SIRT1	RelA	Yeung et al, 2004			92	RelA	17	IPI00221371	TUBULIN ALPHA-4 CHAIN	2
93	Sir2	RelA	Yang et al, 2004
94	REPS2	RelA	Penninkhof et al, 2004			IDs are from the discontinued International Protein Index (IPI) database
95	AKT	IKKbeta; RelA	Vandermoere et al, 2006;Lam et al, 2007; Kwon et al, 2007
96	c-Jun	p50, RelA, IkBa, IkBb, NEMO	Stein et al, 1993; Kaszubuska et al, 1993 ; Cooper et al, 2005; Shifera et al, 2007
97	JunD	p50-RelA	Toualbi-Abed et al, 2008
98	c-Fos	RelA,NEMO	Stein et al, 1993; Shifera et al, 2007
99	C/EBPbeta	p50, RelA,c-Rel	Stein et al, 1993; LeClair et al, 1992 ; Zwergal et al, 2006; Cha-Molstad et al, 2007
100	GABPbeta	RelA	Bruder et al, 1993
101	ATFa, ATF2, ATF3	p50, RelA	Kaszubuska et al, 1993
102	HBXAP	p50, RelA	Huang et al, 2004
103	Nucleophosmin/B23	p50, RelA	Lin et al, 2006
104	KPNA3	p50/p105, RelA	Bouwmeester et al, 2004
105	IRF-1	p50, RelA	Drew et al, 1995; Sgarbanti et al, 2008
106	CDX2	RelA	Kim et al, 2004
107	Stat1 (aceytlated)	RelA	Kramer et al, 2006
108	Stat3	RelA	Yu et al, 2002 ; Yu & Kone, 2004; Yang et al, 2007
109	Stat6	RelA, p50	Shen & Stavnezer, 1998
110	SRF	RelA	Franzoso et al, 1996
111	Twist 1,2	RelA	Sosic et al, 2003
112	Pin1	RelA, c-Rel	Fan et al, 2009
113	Myotrophin/V-1	c-Rel, RelA, p50	Knuefermann et al, 2002
114	Tax	RelA	Suzuki et al, 1994
115	BZLF1 (EBV)	RelA	Gutsch et al, 1994

## Sheet: Overlap_TNF_interactome
	from: Source data Table S1, Bouwmeester et al.. (2004). Nat Cell Biol 6:97-105; (DOI:10.1038/ncb1086)															p65/RELA_interactome_(366)(Leib et al)					Names	total	elements
																TRPS1	wt(56)				Bouwmeester, 2004(80) p65-HA-mTb(366)	7	REL
	entry point	purifications	protein id	ulz		Mapping_results	occurences	Uniprot_Entry	Uniprot_Reviewed	Uniprot_Entry Name	Uniprot_Protein names	Uniprot_Gene Names	Uniprot_Gene Names (primary)	Gene_list_final		BRD7	wt(56)						KPNA3
1	RelA	17	IPI00000643	BAG2			5	O95816	reviewed	BAG2_HUMAN	BAG family molecular chaperone regulator 2 (BAG-2) (Bcl-2-associated athanogene 2)	BAG2	BAG2	BAG2		ELMSAN1	wt(56)						NFKB1
2	RelA	17	IPI00000690	PCD8_HUMAN			1	O95831	reviewed	AIFM1_HUMAN	Apoptosis-inducing factor 1, mitochondrial (EC 1.6.99.-) (Programmed cell death protein 8)	AIFM1 AIF PDCD8	AIFM1	AIFM1		RPS4X	wt(56)						MRPL12
3	RelA	17	IPI00002965	HSPA1L			4							HSPA1L		RPS27A	wt(56)						NFKBIA
4	RelA	17	IPI00003018	CCT8			1							CCT8		MBTD1	wt(56)						NFKB2
5	RelA	17	IPI00003362	HSPA5			6	P11021	reviewed	BIP_HUMAN	Endoplasmic reticulum chaperone BiP (EC 3.6.4.10) (78 kDa glucose-regulated protein) (GRP-78) (Binding-immunoglobulin protein) (BiP) (Heat shock protein 70 family protein 5) (HSP70 family protein 5) (Heat shock protein family A member 5) (Immunoglobulin heavy chain-binding protein)	HSPA5 GRP78	HSPA5	HSPA5		NUP54	wt(56)						RELA
6	RelA	17	IPI00003519	Small nuclear ribonucleoprotein component			1	Q15029	reviewed	U5S1_HUMAN	116 kDa U5 small nuclear ribonucleoprotein component (Elongation factor Tu GTP-binding domain-containing protein 2) (SNU114 homolog) (hSNU114) (U5 snRNP-specific protein, 116 kDa) (U5-116 kDa)	EFTUD2 KIAA0031 SNRP116	EFTUD2	EFTUD2		ZNF532	wt(56)				Bouwmeester, 2004(80)	73	AY341871.1
7	RelA	17	IPI00003865	Hypothetical protein FLJ20564			9	P11142	reviewed	HSP7C_HUMAN	Heat shock cognate 71 kDa protein (EC 3.6.4.10) (Heat shock 70 kDa protein 8) (Heat shock protein family A member 8) (Lipopolysaccharide-associated protein 1) (LAP-1) (LPS-associated protein 1)	HSPA8 HSC70 HSP73 HSPA10	HSPA8	HSPA8		NFYC	wt(56)						CALM3
8	RelA	17	IPI00005104	INHIBITOR OF NUCLEAR FACTOR KAPPA-B KINASE ALPHA SUBUNIT.			2	O15111	reviewed	IKKA_HUMAN	Inhibitor of nuclear factor kappa-B kinase subunit alpha (I-kappa-B kinase alpha) (IKK-A) (IKK-alpha) (IkBKA) (IkappaB kinase) (EC 2.7.11.10) (Conserved helix-loop-helix ubiquitous kinase) (I-kappa-B kinase 1) (IKK-1) (IKK1) (Nuclear factor NF-kappa-B inhibitor kinase alpha) (NFKBIKA) (Transcription factor 16) (TCF-16)	CHUK IKKA TCF16	CHUK	CHUK		DNTTIP1	wt(56)						AKAP8L
9	RelA	17	IPI00005198	ILF2			1	Q12905	reviewed	ILF2_HUMAN	Interleukin enhancer-binding factor 2 (Nuclear factor of activated T-cells 45 kDa)	ILF2 NF45 PRO3063	ILF2	ILF2		ATF1	wt(56)						UBR5
10	RelA	17	IPI00005537	MRPL12			1							MRPL12		USP34	wt(56)						IRS4
11	RelA	17	IPI00007188	SLC25A5			3	P05141	reviewed	ADT2_HUMAN	ADP/ATP translocase 2 (ADP,ATP carrier protein 2) (ADP,ATP carrier protein, fibroblast isoform) (Adenine nucleotide translocator 2) (ANT 2) (Solute carrier family 25 member 5) [Cleaved into: ADP/ATP translocase 2, N-terminally processed]	SLC25A5 AAC2 ANT2	SLC25A5	SLC25A5		ZSCAN5A	wt(56)						AIFM1
12	RelA	17	IPI00007765	HSPA9B			8	P38646	reviewed	GRP75_HUMAN	Stress-70 protein, mitochondrial (75 kDa glucose-regulated protein) (GRP-75) (Heat shock 70 kDa protein 9) (Heat shock protein family A member 9) (Mortalin) (MOT) (Peptide-binding protein 74) (PBP74)	HSPA9 GRP75 HSPA9B mt-HSP70	HSPA9	HSPA9		TOMM40	wt(56)						Rpl23
13	RelA	17	IPI00008240	MARS			1	P56192	reviewed	SYMC_HUMAN	Methionine--tRNA ligase, cytoplasmic (EC 6.1.1.10) (Methionyl-tRNA synthetase) (MetRS)	MARS1 MARS	MARS1	MARS1		ZEB1	wt(56)						TUBA4A
14	RelA	17	IPI00009104	RUVBL2			3	Q9Y230	reviewed	RUVB2_HUMAN	RuvB-like 2 (EC 3.6.4.12) (48 kDa TATA box-binding protein-interacting protein) (48 kDa TBP-interacting protein) (51 kDa erythrocyte cytosolic protein) (ECP-51) (INO80 complex subunit J) (Repressing pontin 52) (Reptin 52) (TIP49b) (TIP60-associated protein 54-beta) (TAP54-beta)	RUVBL2 INO80J TIP48 TIP49B CGI-46	RUVBL2	RUVBL2		DPF1	wt(56)						PHB2
15	RelA	17	IPI00010153	RPL23			2	P62830	reviewed	RL23_MOUSE	Large ribosomal subunit protein uL14 (60S ribosomal protein L23)	Rpl23	Rpl23	Rpl23		BCL6	wt(56)						MATR3
16	RelA	17	IPI00010440	HAX1			1	O00165	reviewed	HAX1_HUMAN	HCLS1-associated protein X-1 (HS1-associating protein X-1) (HAX-1) (HS1-binding protein 1) (HSP1BP-1)	HAX1 HS1BP1	HAX1	HAX1		DOT1L	wt(56)						ADT3
17	RelA	17	IPI00010854	NF-KAPPAB INHIBITOR EPSILON.			9							NFKBIE		SP1	wt(56)						TUBB5
18	RelA	17	IPI00011253	RPS3			1	P23396	reviewed	RS3_HUMAN	Small ribosomal subunit protein uS3 (40S ribosomal protein S3) (EC 4.2.99.18)	RPS3 OK/SW-cl.26	RPS3	RPS3		CTBP2	wt(56)						ATP5A1
19	RelA	17	IPI00011457	WUGSC:H_RG054D04.1 protein		not_found	1							not_found		SS18L1	wt(56)						TCP1
20	RelA	17	IPI00012092	KPNA3			1							KPNA3		MYADM	wt(56)						NFKBIE
21	RelA	17	IPI00012535	DNAJA1			4	P31689	reviewed	DNJA1_HUMAN	DnaJ homolog subfamily A member 1 (DnaJ protein homolog 2) (HSDJ) (Heat shock 40 kDa protein 4) (Heat shock protein J2) (HSJ-2) (Human DnaJ protein 2) (hDj-2)	DNAJA1 DNAJ2 HDJ2 HSJ2 HSPF4	DNAJA1	DNAJA1		NOL4L	wt(56)						MARS1
22	RelA	17	IPI00013452	EPRS			1	P07814	reviewed	SYEP_HUMAN	Bifunctional glutamate/proline--tRNA ligase (Bifunctional aminoacyl-tRNA synthetase) (Cell proliferation-inducing gene 32 protein) (Glutamatyl-prolyl-tRNA synthetase) [Includes: Glutamate--tRNA ligase (EC 6.1.1.17) (Glutamyl-tRNA synthetase) (GluRS); Proline--tRNA ligase (EC 6.1.1.15) (Prolyl-tRNA synthetase)]	EPRS1 EPRS GLNS PARS QARS QPRS PIG32	EPRS1	EPRS1		SNF8	wt(56)						VIM
23	RelA	17	IPI00013683	TUBB4			2	Q13509	reviewed	TBB3_HUMAN	Tubulin beta-3 chain (Tubulin beta-4 chain) (Tubulin beta-III)	TUBB3 TUBB4	TUBB3	TUBB3		HIVEP2	wt(56)						HSPA1B
24	RelA	17	IPI00014424	EEF1A2			1	Q05639	reviewed	EF1A2_HUMAN	Elongation factor 1-alpha 2 (EF-1-alpha-2) (Eukaryotic elongation factor 1 A-2) (eEF1A-2) (Statin-S1)	EEF1A2 EEF1AL STN	EEF1A2	EEF1A2		LEO1	wt(56)						TUBB2B
25	RelA	17	IPI00015953	DDX21			1	Q9NR30	reviewed	DDX21_HUMAN	Nucleolar RNA helicase 2 (EC 3.6.4.13) (DEAD box protein 21) (Gu-alpha) (Nucleolar RNA helicase Gu) (Nucleolar RNA helicase II) (RH II/Gu)	DDX21	DDX21	DDX21		ABCB11	wt(56)						LGALS3BP
26	RelA	17	IPI00016638	ATP5A1			1							ATP5A1		THADA	wt(56)						PCNA
27	RelA	17	IPI00017297	MATR3			1	P43243	reviewed	MATR3_HUMAN	Matrin-3	MATR3 KIAA0723	MATR3	MATR3		PLAG1	wt(56)						ILF2
28	RelA	17	IPI00017334	PHB			1	P35232	reviewed	PHB1_HUMAN	Prohibitin 1	PHB1 PHB	PHB1	PHB1		CREM	wt(56)						SFPQ
29	RelA	17	IPI00018330	NF-KAPPAB INHIBITOR ALPHA.			5	P25963	reviewed	IKBA_HUMAN	NF-kappa-B inhibitor alpha (I-kappa-B-alpha) (IkB-alpha) (IkappaBalpha) (Major histocompatibility complex enhancer-binding protein MAD3)	NFKBIA IKBA MAD3 NFKBI	NFKBIA	NFKBIA		PCGF1	wt(56)						CHUK
30	RelA	17	IPI00018401	TCP1			1							TCP1		GPSM1	wt(56)						MYH10
31	RelA	17	IPI00018845	NFKBIB			11							NFKBIB		KAT5	wt(56)						RUVBL1
32	RelA	17	IPI00019512	MYH10			1							MYH10		PRDM4	wt(56)						LARS1
33	RelA	17	IPI00020455	CAD			8							CAD		ZHX1	wt(56)						DNAJA1
34	RelA	17	IPI00020729	IRS4			1	O14654	reviewed	IRS4_HUMAN	Insulin receptor substrate 4 (IRS-4) (160 kDa phosphotyrosine protein) (py160) (Phosphoprotein of 160 kDa) (pp160)	IRS4	IRS4	IRS4		HDAC7	wt(56)						DDX9
35	RelA	17	IPI00021015	NFKB1			11							NFKB1		PROSER1	wt(56)						HSPA1L
36	RelA	17	IPI00021187	RUVBL1			6	Q9Y265	reviewed	RUVB1_HUMAN	RuvB-like 1 (EC 3.6.4.12) (49 kDa TATA box-binding protein-interacting protein) (49 kDa TBP-interacting protein) (54 kDa erythrocyte cytosolic protein) (ECP-54) (INO80 complex subunit H) (Nuclear matrix protein 238) (NMP 238) (Pontin 52) (TIP49a) (TIP60-associated protein 54-alpha) (TAP54-alpha)	RUVBL1 INO80H NMP238 TIP49 TIP49A	RUVBL1	RUVBL1		S100A8	wt(56)						HSPA9
37	RelA	17	IPI00021440	ACTG1			1	P63261	reviewed	ACTG_HUMAN	Actin, cytoplasmic 2 (EC 3.6.4.-) (Gamma-actin) [Cleaved into: Actin, cytoplasmic 2, N-terminally processed]	ACTG1 ACTG	ACTG1	ACTG1		HSF1	wt(56)						HAX1
38	RelA	17	IPI00021700	PCNA			1	P12004	reviewed	PCNA_HUMAN	Proliferating cell nuclear antigen (PCNA) (Cyclin)	PCNA	PCNA	PCNA		TRAF3IP2	wt(56)						TCPD
39	RelA	17	IPI00023174	nuclear lim interactor-interacting factor-like			3	O15194						CTDSPL		RBM4B	wt(56)						SLC25A5
40	RelA	17	IPI00023673	LGALS3BP			1	Q08380	reviewed	LG3BP_HUMAN	Galectin-3-binding protein (Basement membrane autoantigen p105) (Lectin galactoside-binding soluble 3-binding protein) (Mac-2-binding protein) (MAC2BP) (Mac-2 BP) (Tumor-associated antigen 90K)	LGALS3BP M2BP	LGALS3BP	LGALS3BP		PALB2	wt(56)						KCTD12
41	RelA	17	IPI00024067	CLTC			2	Q00610	reviewed	CLH1_HUMAN	Clathrin heavy chain 1 (Clathrin heavy chain on chromosome 17) (CLH-17)	CLTC CLH17 CLTCL2 KIAA0034	CLTC	CLTC		HMG20B	wt(56)						HSPA5
42	RelA	17	IPI00025039	FBL			1	P22087	reviewed	FBRL_HUMAN	rRNA 2'-O-methyltransferase fibrillarin (EC 2.1.1.-) (34 kDa nucleolar scleroderma antigen) (Histone-glutamine methyltransferase) (U6 snRNA 2'-O-methyltransferase fibrillarin)	FBL FIB1 FLRN	FBL	FBL		PHF20L1	wt(56)						TUBB
43	RelA	17	IPI00026271	RPS14			1	P62263	reviewed	RS14_HUMAN	Small ribosomal subunit protein uS11 (40S ribosomal protein S14)	RPS14 PRO2640	RPS14	RPS14		QRICH2	wt(56)						CAD
44	RelA	17	IPI00026320	DD5			1	O95071	reviewed	UBR5_HUMAN	E3 ubiquitin-protein ligase UBR5 (EC 2.3.2.26) (E3 ubiquitin-protein ligase, HECT domain-containing 1) (Hyperplastic discs protein homolog) (hHYD) (Progestin-induced protein)	UBR5 EDD EDD1 HYD KIAA0896	UBR5	UBR5		NFYA	wt(56)						PRKD
45	RelA	17	IPI00027252	B-cell associated protein			1	Q99623	reviewed	PHB2_HUMAN	Prohibitin-2 (B-cell receptor-associated protein BAP37) (D-prohibitin) (Repressor of estrogen receptor activity)	PHB2 BAP REA	PHB2	PHB2		USF1	wt(56)						TBA2
46	RelA	17	IPI00029773	c-Rel			6	Q04864	reviewed	REL_HUMAN	Proto-oncogene c-Rel	REL	REL	REL		KPNA6	wt(56)						NPM1
47	RelA	17	IPI00031370	Tubulin, beta polypeptide			3	Q9BVA1	reviewed	TBB2B_HUMAN	Tubulin beta-2B chain	TUBB2B	TUBB2B	TUBB2B		PAGR1	wt(56)						TUBB3
48	RelA	17	IPI00033946	HSPA1B			12							HSPA1B		S100A9	wt(56)						Rpl27
49	RelA	17	IPI00049882	{null}		not_found	1							not_found		JAZF1	wt(56)						CCT8
50	RelA	17	IPI00060715	HYPOTHETICAL PROTEIN HYPOTHETICAL PROTEIN.			1	Q96CX2	reviewed	KCD12_HUMAN	BTB/POZ domain-containing protein KCTD12 (Pfetin) (Predominantly fetal expressed T1 domain)	KCTD12 C13orf2 KIAA1778 PFET1	KCTD12	KCTD12		TRIP10	wt(56)						RPS3
51	RelA	17	IPI00071527	{null}		not_found	1							not_found		SP3	wt(56)						TUBA3C
52	RelA	17	IPI00074501	{null}		not_found	2							not_found		RNF34	wt(56)						EPRS1
53	RelA	17	IPI00081025	CALM3			4							CALM3		RAD23B	wt(56)						RPS14
54	RelA	17	IPI00103994	LARS			1	Q9P2J5	reviewed	SYLC_HUMAN	Leucine--tRNA ligase, cytoplasmic (EC 6.1.1.4) (Leucyl-tRNA synthetase) (LeuRS) (cLRS)	LARS1 KIAA1352 LARS	LARS1	LARS1		MTA3	wt(56)						BAG2
55	RelA	17	IPI00140717	SIMILAR TO KERATIN, TYPE II CYTOSKELETAL 8 (CYTOKERATIN 8) (K8) (CK 8).		not_found	1							not_found		N4BP3	wt,wt+IL-1(223)						EFTUD2
56	RelA	17	IPI00142634	OK/SW-cl56			8						P07437	TUBB		SMARCA4	wt,wt+IL-1(223)						RUVBL2
57	RelA	17	IPI00160897	TUBB5			10							TUBB5		ARID2	wt,wt+IL-1(223)						ACTG1
58	RelA	17	IPI00163350	{null}			1							not_found		EP400	wt,wt+IL-1(223)						HNRNPU
59	RelA	17	IPI00164568	NFKB2			11							NFKB2		KMT2D	wt,wt+IL-1(223)						HSP90AB1
60	RelA	17	IPI00169357	BLOCK 23		not_found	2							not_found		SMARCC1	wt,wt+IL-1(223)						RPS16
61	RelA	17	IPI00179187	DnaJ protein Tid-1 (DnaJ (Hsp40) homolog, subfamily A, member 3)			1	Q96EY1	reviewed	DNJA3_HUMAN	DnaJ homolog subfamily A member 3, mitochondrial (DnaJ protein Tid-1) (hTid-1) (Hepatocellular carcinoma-associated antigen 57) (Tumorous imaginal discs protein Tid56 homolog)	DNAJA3 HCA57 TID1	DNAJA3	DNAJA3		YEATS2	wt,wt+IL-1(223)						RPL18
62	RelA	17	IPI00180061	{null}		not_found	1							not_found		PRR12	wt,wt+IL-1(223)						NCL
63	RelA	17	IPI00184593	{null}		not_found	1							not_found		EP300	wt,wt+IL-1(223)						DNAJA3
64	RelA	17	IPI00185874	KIAA0219 protein (Fragment)		not_found	1							not_found		TAF4	wt,wt+IL-1(223)						HSPA8
65	RelA	17	IPI00187057	Heterogeneous nuclear ribonucleoprotein U			1	Q00839						HNRNPU		TRIM33	wt,wt+IL-1(223)						CLTC
66	RelA	17	IPI00215638	DDX9			1							DDX9		MED15	wt,wt+IL-1(223)						RPS13
67	RelA	17	IPI00215719	RL18_HUMAN			1	Q07020	reviewed	RL18_HUMAN	Large ribosomal subunit protein eL18 (60S ribosomal protein L18)	RPL18	RPL18	RPL18		SMARCD1	wt,wt+IL-1(223)						FBL
68	RelA	17	IPI00216117	ELONGATION FACTOR 1-ALPHA 1			8	P68104						EEF1A1		NFRKB	wt,wt+IL-1(223)						DDX21
69	RelA	17	IPI00216312	VIM			1							VIM		PBRM1	wt,wt+IL-1(223)						EEF1A1
70	RelA	17	IPI00216350	{null}		not_found	1							not_found		ZMYM4	wt,wt+IL-1(223)						H1-2
71	RelA	17	IPI00216613	SFPQ_HUMAN			1	P23246	reviewed	SFPQ_HUMAN	Splicing factor, proline- and glutamine-rich (100 kDa DNA-pairing protein) (hPOMp100) (DNA-binding p52/p100 complex, 100 kDa subunit) (Polypyrimidine tract-binding protein-associated-splicing factor) (PSF) (PTB-associated-splicing factor)	SFPQ PSF	SFPQ	SFPQ		SMARCE1	wt,wt+IL-1(223)						PHB1
72	RelA	17	IPI00216933	ADP-RIBOSYLTRANSFERASE.			1	P09874						PARP1		ZFHX3	wt,wt+IL-1(223)						NFKBIB
73	RelA	17	IPI00216945	ADT3_HUMAN			1							ADT3		GATA2	wt,wt+IL-1(223)						HSP90AA1
74	RelA	17	IPI00217465	HIST1H1C			1	P16403	reviewed	H12_HUMAN	Histone H1.2 (Histone H1c) (Histone H1d) (Histone H1s-1)	H1-2 H1F2 HIST1H1C	H1-2	H1-2		CREBBP	wt,wt+IL-1(223)						CTDSPL
75	RelA	17	IPI00217479	HSP90 alpha			7	P07900						HSP90AA1		GATAD2A	wt,wt+IL-1(223)						PARP1
76	RelA	17	IPI00217506	NCL			1							NCL		MED12	wt,wt+IL-1(223)						IQGAP2
77	RelA	17	IPI00218345	TBA2_HUMAN			1	P0DPH7	reviewed	TBA3C_HUMAN	Tubulin alpha-3C chain (EC 3.6.5.-) (Alpha-tubulin 2) (Alpha-tubulin 3C) (Tubulin alpha-2 chain) [Cleaved into: Detyrosinated tubulin alpha-3C chain]	TUBA3C TUBA2	TUBA3C	TUBA3C		NFKB1	wt,wt+IL-1(223)						EEF1A2
78	RelA	17	IPI00218719	PRKD_HUMAN			5	P78527						PRKD		KLF5	wt,wt+IL-1(223)						HSPH1
79	RelA	17	IPI00218993	H105_HUMAN			1	Q92598	reviewed	HS105_HUMAN	Heat shock protein 105 kDa (Antigen NY-CO-25) (Heat shock 110 kDa protein) (Heat shock protein family H member 1)	HSPH1 HSP105 HSP110 KIAA0201	HSPH1	HSPH1		TLE3	wt,wt+IL-1(223)				p65-HA-mTb(366)	359	CLOCK
80	RelA	17	IPI00219020	TBA2_HUMAN			12							TBA2		GLIS3	wt,wt+IL-1(223)						PROSER1
81	RelA	17	IPI00219061	SIMILAR TO RIBOSOMAL PROTEIN S25, CYTOSOLIC.			1						Q6VEV1	AY341871.1		TAF6	wt,wt+IL-1(223)						PAXIP1
82	RelA	17	IPI00219084	TF65_HUMAN			13	Q04206	reviewed	TF65_HUMAN	Transcription factor p65 (Nuclear factor NF-kappa-B p65 subunit) (Nuclear factor of kappa light polypeptide gene enhancer in B-cells 3)	RELA NFKB3	RELA	RELA		TEAD1	wt,wt+IL-1(223)						POLR2G
83	RelA	17	IPI00219155	RPL27			1	P61354	reviewed	RL27_RAT	Large ribosomal subunit protein eL27 (60S ribosomal protein L27)	Rpl27	Rpl27	Rpl27		BCL9L	wt,wt+IL-1(223)						ZMYM4
84	RelA	17	IPI00219234	{null}		not_found	1							not_found		SAP130	wt,wt+IL-1(223)						SP3
85	RelA	17	IPI00219915	nAKAP95			1	Q9ULX6						AKAP8L		SALL4	wt,wt+IL-1(223)						NFYC
86	RelA	17	IPI00220345	TCPD_HUMAN			1							TCPD		ZZZ3	wt,wt+IL-1(223)						ZNF532
87	RelA	17	IPI00220550	HSP90 beta			2	P08238						HSP90AB1		PAXIP1	wt,wt+IL-1(223)						TCF3
88	RelA	17	IPI00220740	NPM_HUMAN			1	P06748	reviewed	NPM_HUMAN	Nucleophosmin (NPM) (Nucleolar phosphoprotein B23) (Nucleolar protein NO38) (Numatrin)	NPM1 NPM	NPM1	NPM1		VEZF1	wt,wt+IL-1(223)						MEF2D
89	RelA	17	IPI00220952	IQGAP2			4	Q13576						IQGAP2		SMARCB1	wt,wt+IL-1(223)						RNASEH2A
90	RelA	17	IPI00221089	RPS13			1	P62277	reviewed	RS13_HUMAN	Small ribosomal subunit protein uS15 (40S ribosomal protein S13)	RPS13	RPS13	RPS13		EPC2	wt,wt+IL-1(223)						FOXP4
91	RelA	17	IPI00221092	RPS16			2	P62249	reviewed	RS16_HUMAN	Small ribosomal subunit protein uS9 (40S ribosomal protein S16)	RPS16	RPS16	RPS16		EPC1	wt,wt+IL-1(223)						GLIS1
92	RelA	17	IPI00221371	TUBULIN ALPHA-4 CHAIN			2	P68366						TUBA4A		JUN	wt,wt+IL-1(223)						NCOA3
																GLTSCR1	wt,wt+IL-1(223)						IRAK1
IDs are from the discontinued International Protein Index (IPI) database																MED8	wt,wt+IL-1(223)						COPS6
																MAML1	wt,wt+IL-1(223)						BACH1
																SEH1L	wt,wt+IL-1(223)						NUP54
																SIX4	wt,wt+IL-1(223)						PITX2
																ZNF362	wt,wt+IL-1(223)						SOX9
																LDB1	wt,wt+IL-1(223)						KMT2E
																NFKB2	wt,wt+IL-1(223)						TRAF3IP2
																KDM6B	wt,wt+IL-1(223)						VEZF1
																FOXK2	wt,wt+IL-1(223)						FOSL2
																NFIA	wt,wt+IL-1(223)						HOMEZ
																ETV3	wt,wt+IL-1(223)						SNAPC4
																KLF10	wt,wt+IL-1(223)						SATB2
																MITF	wt,wt+IL-1(223)						SYTL4
																KDM6A	wt,wt+IL-1(223)						RBM4B
																VPS72	wt,wt+IL-1(223)						CEBPD
																BARX1	wt,wt+IL-1(223)						MAFG
																CREB5	wt,wt+IL-1(223)						MNT
																ACTL6A	wt,wt+IL-1(223)						EP300
																DPF2	wt,wt+IL-1(223)						NKX2-5
																CSRP2BP	wt,wt+IL-1(223)						MITF
																ZBTB10	wt,wt+IL-1(223)						ATXN7L1
																PSMB4	wt,wt+IL-1(223)						HIC2
																KLF4	wt,wt+IL-1(223)						CCDC157
																HOXC11	wt,wt+IL-1(223)						CTBP2
																PHLDA2	wt,wt+IL-1(223)						FOXP2
																FOXL2	wt,wt+IL-1(223)						ZBTB12
																PHC3	wt,wt+IL-1(223)						CRTC3
																FOXP1	wt,wt+IL-1(223)						TAF9B
																RFX1	wt,wt+IL-1(223)						NFRKB
																KMT2B	wt,wt+IL-1(223)						DEAF1
																HCFC2	wt,wt+IL-1(223)						ZCCHC11
																ATF3	wt,wt+IL-1(223)						ZEB1
																PBX2	wt,wt+IL-1(223)						ZBED3
																GLTSCR1L	wt,wt+IL-1(223)						HOXC13
																RUNX3	wt,wt+IL-1(223)						SS18
																MED25	wt,wt+IL-1(223)						IKBKG
																ALX4	wt,wt+IL-1(223)						TRIM33
																NKX2-5	wt,wt+IL-1(223)						RCOR1
																IRF2BP1	wt,wt+IL-1(223)						TAF6
																FOXP4	wt,wt+IL-1(223)						WWTR1
																C15orf39	wt,wt+IL-1(223)						ZGRF1
																BNC2	wt,wt+IL-1(223)						ZBTB34
																POU2F1	wt,wt+IL-1(223)						ZNF174
																RGPD3	wt,wt+IL-1(223)						SMARCC1
																RBBP8	wt,wt+IL-1(223)						HMG20B
																SNAPC4	wt,wt+IL-1(223)						USF2
																GPS2	wt,wt+IL-1(223)						MED24
																ZIC2	wt,wt+IL-1(223)						KMT2D
																FBRS	wt,wt+IL-1(223)						LEO1
																TCF3	wt,wt+IL-1(223)						IRF1
																HOXC9	wt,wt+IL-1(223)						TTC37
																SIX5	wt,wt+IL-1(223)						TET3
																MEF2D	wt,wt+IL-1(223)						ZSCAN5A
																ZBTB34	wt,wt+IL-1(223)						SAP130
																MED14	wt,wt+IL-1(223)						CREBBP
																MBD2	wt,wt+IL-1(223)						IRF2BP2
																TAF9B	wt,wt+IL-1(223)						PHF20L1
																IRF2BPL	wt,wt+IL-1(223)						SIX2
																SUMO2	wt,wt+IL-1(223)						SMARCD1
																HOXC13	wt,wt+IL-1(223)						YEATS4
																SATB2	wt,wt+IL-1(223)						PHC1
																ZBTB4	wt,wt+IL-1(223)						ATXN1
																MSX1	wt,wt+IL-1(223)						TFE3
																SMARCD2	wt,wt+IL-1(223)						RFX1
																QKI	wt,wt+IL-1(223)						NFIA
																PBX1	wt,wt+IL-1(223)						TEAD1
																UBN1	wt,wt+IL-1(223)						FAM168A
																ZBTB5	wt,wt+IL-1(223)						ECH1
																POLR3C	wt,wt+IL-1(223)						SSBP3
																MAFG	wt,wt+IL-1(223)						UBN1
																CREB1	wt,wt+IL-1(223)						DNAJB4
																RUNX2	wt,wt+IL-1(223)						REV3L
																TFAP2A	wt,wt+IL-1(223)						FOXC2
																HOXC10	wt,wt+IL-1(223)						NCOA2
																KAT2A	wt,wt+IL-1(223)						ZNF827
																TRERF1	wt,wt+IL-1(223)						TOMM6
																ZBTB9	wt,wt+IL-1(223)						MAML3
																ETV6	wt,wt+IL-1(223)						SAMD1
																RGPD5	wt,wt+IL-1(223)						GATA2
																MLLT6	wt,wt+IL-1(223)						HIPK2
																ZBTB38	wt,wt+IL-1(223)						RAD52
																SP2	wt,wt+IL-1(223)						ZMIZ1
																HIC2	wt,wt+IL-1(223)						RUNX3
																GLIS2	wt,wt+IL-1(223)						MZT2B
																ATF2	wt,wt+IL-1(223)						ACTL6A
																ZNF205	wt,wt+IL-1(223)						HSPA6
																SS18	wt,wt+IL-1(223)						HOXC11
																TBX3	wt,wt+IL-1(223)						ZMIZ2
																ZNF174	wt,wt+IL-1(223)						HIVEP2
																NFATC2	wt,wt+IL-1(223)						FOXP1
																TET3	wt,wt+IL-1(223)						SUMO2
																AHR	wt,wt+IL-1(223)						VKORC1
																GLIS1	wt,wt+IL-1(223)						MED25
																NFKBIA	wt,wt+IL-1(223)						VPS72
																UTP6	wt,wt+IL-1(223)						ETV3
																NR4A1	wt,wt+IL-1(223)						ATN1
																MKS1	wt,wt+IL-1(223)						MSANTD3
																DNAJB4	wt,wt+IL-1(223)						TCF20
																TFEB	wt,wt+IL-1(223)						ZIC2
																ZBTB46	wt,wt+IL-1(223)						GPSM1
																TTC37	wt,wt+IL-1(223)						TLE3
																RBM42	wt,wt+IL-1(223)						MTA3
																BCL7C	wt,wt+IL-1(223)						FOXK2
																CEBPA	wt,wt+IL-1(223)						ABCB11
																CEBPD	wt,wt+IL-1(223)						MLLT6
																RBFOX2	wt,wt+IL-1(223)						ZFHX3
																DAXX	wt,wt+IL-1(223)						CDK5RAP1
																RAP1B	wt,wt+IL-1(223)						ISL1
																TMCC1	wt,wt+IL-1(223)						RAP1B
																CYTH2	wt,wt+IL-1(223)						ELMSAN1
																IRF1	wt,wt+IL-1(223)						SMARCD2
																ATXN1L	wt,wt+IL-1(223)						SIX5
																ZHX2	wt,wt+IL-1(223)						ATF3
																ZNF200	wt,wt+IL-1(223)						EPC2
																RAD52	wt,wt+IL-1(223)						EYA4
																ZNF292	wt,wt+IL-1(223)						NELFA
																RNASEH2A	wt,wt+IL-1(223)						TFEB
																SAMD1	wt,wt+IL-1(223)						PALB2
																MSANTD3	wt,wt+IL-1(223)						GLTSCR1
																ECH1	wt,wt+IL-1(223)						NFIB
																EBF1	wt,wt+IL-1(223)						CYTH2
																SIX2	wt,wt+IL-1(223)						SHROOM1
																AGTRAP	wt,wt+IL-1(223)						PRR12
																SKIL	wt,wt+IL-1(223)						ZHX1
																ATXN1	wt,wt+IL-1(223)						ZNF362
																SUPT7L	wt,wt+IL-1(223)						LDB1
																HIPK2	wt,wt+IL-1(223)						SS18L1
																ZMIZ1	wt,wt+IL-1(223)						MAML1
																RUNX1	wt,wt+IL-1(223)						RAD23B
																VGLL4	wt,wt+IL-1(223)						ELF1
																PPP1R8	wt,wt+IL-1(223)						ST13
																FOXC2	wt,wt+IL-1(223)						NCOR2
																NCBP1	wt,wt+IL-1(223)						ZNF217
																BAP1	wt,wt+IL-1(223)						SP1
																FOSL1	wt,wt+IL-1(223)						ZBTB38
																SHROOM1	wt,wt+IL-1(223)						ZNF268
																SKI	wt,wt+IL-1(223)						ALX1
																ZBED5	wt,wt+IL-1(223)						TBX1
																INO80D	wt,wt+IL-1(223)						TFAP4
																RCOR1	wt,wt+IL-1(223)						TOMM40
																PATZ1	wt,wt+IL-1(223)						IRF2BP1
																TFE3	wt,wt+IL-1(223)						CIC
																ZBTB12	wt,wt+IL-1(223)						EBF1
																ZMIZ2	wt,wt+IL-1(223)						RBPJ
																AMOTL2	wt,wt+IL-1(223)						RBM42
																HOMEZ	wt,wt+IL-1(223)						RGPD3
																ISL1	wt,wt+IL-1(223)						ZCCHC10
																PHC1	wt,wt+IL-1(223)						GATA6
																SOX9	wt,wt+IL-1(223)						HOXC9
																ZCCHC11	wt,wt+IL-1(223)						NR4A1
																ZNF319	wt,wt+IL-1(223)						KDM6B
																CRTC2	wt,wt+IL-1(223)						CRTC2
																PLAGL2	wt,wt+IL-1(223)						FOXA1
																TNIP1	wt,wt+IL-1(223)						SKIL
																ZBED3	wt,wt+IL-1(223)						TCF7
																JDP2	wt,wt+IL-1(223)						CREB1
																TFAP2C	wt,wt+IL-1(223)						HDAC7
																TCF7	wt,wt+IL-1(223)						ARNT
																ZNF865	wt,wt+IL-1(223)						RAD54L2
																ALDH7A1	wt,wt+IL-1(223)						EP400
																POLR2G	wt,wt+IL-1(223)						FOXC1
																USF2	wt,wt+IL-1(223)						PLAG1
																ZBTB43	wt,wt+IL-1(223)						YEATS2
																FOXA1	wt,wt+IL-1(223)						CDT1
																GATA6	wt,wt+IL-1(223)						ZHX2
																CLOCK	wt,wt+IL-1(223)						NOL4L
																RECQL5	wt,wt+IL-1(223)						SMARCB1
																FAM168A	wt,wt+IL-1(223)						GSE1
																MAML3	wt,wt+IL-1(223)						ZKSCAN5
																MED28	wt,wt+IL-1(223)						SMARCA4
																YEATS4	wt,wt+IL-1(223)						ZZZ3
																BACH1	wt,wt+IL-1(223)						FOXL2
																RAD54L2	wt,wt+IL-1(223)						PAGR1
																RELA	wt,wt+IL-1(223)						BRD7
																MED24	wt,wt+IL-1(223)						FOXF2
																RBMS1	wt,wt+IL-1(223)						QRICH2
																RBPJ	wt,wt+IL-1(223)						ALDH7A1
																ARHGEF40	wt,wt+IL-1(223)						KMT2B
																ZKSCAN5	wt,wt+IL-1(223)						HOXC6
																DHFR	wt,wt+IL-1(223)						PHC3
																FBXW11	wt,wt+IL-1(223)						ZBTB9
																FOXF2	wt,wt+IL-1(223)						TPRN
																ZNF655	wt,wt+IL-1(223)						PPP1R8
																SP4	wt,wt+IL-1(223)						RNF34
																ARID1B	wt+IL-1(87)						HOXC10
																NCOR2	wt+IL-1(87)						ZSCAN25
																TCF20	wt+IL-1(87)						MKS1
																TRIM24	wt+IL-1(87)						THADA
																GSE1	wt+IL-1(87)						KLF10
																JMJD1C	wt+IL-1(87)						ATF2
																CRTC3	wt+IL-1(87)						TAF4
																NCOA3	wt+IL-1(87)						CSRP2BP
																ARNT	wt+IL-1(87)						ZBTB5
																FOSL2	wt+IL-1(87)						TFAP2C
																KPNA3	wt+IL-1(87)						JDP2
																CIC	wt+IL-1(87)						SKI
																NFIC	wt+IL-1(87)						TET2
																ZNF217	wt+IL-1(87)						POU2F1
																ARID5B	wt+IL-1(87)						KAT5
																IRF2BP2	wt+IL-1(87)						GLIS3
																ATF7	wt+IL-1(87)						BCL6
																TFAP4	wt+IL-1(87)						MSX1
																ZNF827	wt+IL-1(87)						KLF5
																NCOA6	wt+IL-1(87)						GLTSCR1L
																TET2	wt+IL-1(87)						TRERF1
																NFIB	wt+IL-1(87)						GID8
																NCOA2	wt+IL-1(87)						BCL9
																NELFA	wt+IL-1(87)						ETV6
																SUPT20H	wt+IL-1(87)						USMG5
																RPS9	wt+IL-1(87)						RFX7
																EYA4	wt+IL-1(87)						RBBP8
																REL	wt+IL-1(87)						EPC1
																WWTR1	wt+IL-1(87)						TRPS1
																BHLHE40	wt+IL-1(87)						RPS4X
																ELF2	wt+IL-1(87)						KPNA6
																MAMLD1	wt+IL-1(87)						SUPT7L
																ZSCAN25	wt+IL-1(87)						NFIC
																CDT1	wt+IL-1(87)						BNC2
																NR2C2	wt+IL-1(87)						HSF2
																ATN1	wt+IL-1(87)						ZNF865
																ELF1	wt+IL-1(87)						RPS27A
																IKBKG	wt+IL-1(87)						MED8
																TBX1	wt+IL-1(87)						SIX4
																SYTL4	wt+IL-1(87)						JUN
																HSPA6	wt+IL-1(87)						HCFC2
																RFX7	wt+IL-1(87)						PATZ1
																TSHZ2	wt+IL-1(87)						USP34
																FOXC1	wt+IL-1(87)						PLS3
																MNT	wt+IL-1(87)						RNPC3
																VKORC1	wt+IL-1(87)						POLR3C
																TRRAP	wt+IL-1(87)						JAZF1
																MZT2B	wt+IL-1(87)						GATAD2A
																C17orf53	wt+IL-1(87)						SP2
																LIN9	wt+IL-1(87)						PLAGL2
																HSF2	wt+IL-1(87)						NCBP1
																KPNA1	wt+IL-1(87)						S100A8
																BCL9	wt+IL-1(87)						KAT2A
																TNRC6C	wt+IL-1(87)						INO80D
																USMG5	wt+IL-1(87)						DPF1
																TSEN34	wt+IL-1(87)						ARID1B
																TPRN	wt+IL-1(87)						TBX3
																ZNF268	wt+IL-1(87)						ALX4
																BAP18	wt+IL-1(87)						TMCC1
																RNPC3	wt+IL-1(87)						DAXX
																ZGRF1	wt+IL-1(87)						MBTD1
																DEAF1	wt+IL-1(87)						KDM6A
																SSBP3	wt+IL-1(87)						QKI
																ATXN7L1	wt+IL-1(87)						PSMB4
																MRPL12	wt+IL-1(87)						ATF1
																REV3L	wt+IL-1(87)						C15orf39
																ALX1	wt+IL-1(87)						ZNF319
																ST13	wt+IL-1(87)						FAM172A
																FAM172A	wt+IL-1(87)						ARID5B
																OTX1	wt+IL-1(87)						GLIS2
																ZCCHC10	wt+IL-1(87)						ARID2
																TOMM6	wt+IL-1(87)						ZBTB46
																MNX1	wt+IL-1(87)						LZTS3
																PITX2	wt+IL-1(87)						RPS9
																KMT2E	wt+IL-1(87)						ATF7
																FOXP2	wt+IL-1(87)						RGPD5
																COPS6	wt+IL-1(87)						SP4
																HOXC6	wt+IL-1(87)						PPARG
																CCDC157	wt+IL-1(87)						PCGF1
																GID8	wt+IL-1(87)						UTP6
																LZTS3	wt+IL-1(87)						ZBTB4
																PLS3	wt+IL-1(87)						MBD2
																PPARG	wt+IL-1(87)						AMOTL2
																CDK5RAP1	wt+IL-1(87)						ZNF292
																CDKN1C	wt+IL-1(87)						SEH1L
																IRAK1	wt+IL-1(87)						GPS2
																RBM48	wt+IL-1(87)						PBX2
																							PRDM4
																							DNTTIP1
																							KPNA1
																							ZNF655
																							TRRAP
																							FOSL1
																							TRIP10
																							ELF2
																							TSEN34
																							SMARCE1
																							ZBTB10
																							NCOA6
																							DOT1L
																							MED14
																							BHLHE40
																							BCL9L
																							DPF2
																							RUNX1
																							RBM48
																							MED12
																							NR2C2
																							ATXN1L
																							BARX1
																							PHLDA2
																							TSHZ2
																							MED28
																							AGTRAP
																							IRF2BPL
																							MNX1
																							HSF1
																							VGLL4
																							NFATC2
																							BAP1
																							CREM
																							OTX1
																							TNIP1
																							NFYA
																							TNRC6C
																							RECQL5
																							RBMS1
																							MED15
																							CEBPA
																							LIN9
																							BCL7C
																							TFAP2A
																							PBX1
																							FBXW11
																							ARHGEF40
																							RBFOX2
																							C17orf53
																							JMJD1C
																							ZBED5
																							AHR
																							USF1
																							DHFR
																							BAP18
																							MAMLD1
																							PBRM1
																							RUNX2
																							ZNF200
																							N4BP3
																							ZNF205
																							CREB5
																							MYADM
																							TRIM24
																							ZBTB43
																							S100A9
																							SALL4
																							FBRS
																							SUPT20H
																							KLF4
																							SNF8
																							CDKN1C
