# Supplementary material for: The proximity-based protein interactome and regulatory logics of the transcription factor p65 NF-κB/RELA
Source: EMBO Rep. 2025 Jan 3;26(4):1144–83. doi: 10.1038/s44319-024-00339-8 (PMC11850942; doi:10.1038/s44319-024-00339-8)
Supplement: Supplementary file 8 — Source data Fig. 1 [file 44319_2024_339_MOESM8_ESM.zip]

Archive with 18 entries (12 files):
- Fig.1_source_file_44319_2024_339_MOESM8_ESM_corr._for_proofs_(06.12.2024)/
- Fig.1_source_file_44319_2024_339_MOESM8_ESM_corr._for_proofs_(06.12.2024)/Fig.1D/
- Fig.1_source_file_44319_2024_339_MOESM8_ESM_corr._for_proofs_(06.12.2024)/Fig.1D/201016_V99_2B_aStrep(1_5000)_ECL_chem_10s.tif
- Fig.1_source_file_44319_2024_339_MOESM8_ESM_corr._for_proofs_(06.12.2024)/Fig.1D/201016_V99_2B_aStrep(1_5000)_ECL_merge_10s.tif
- Fig.1_source_file_44319_2024_339_MOESM8_ESM_corr._for_proofs_(06.12.2024)/Fig.1D/201030_V99B_Input1-A_ap65(sc-8008)_ms_ECL_chem_1.tif
- Fig.1_source_file_44319_2024_339_MOESM8_ESM_corr._for_proofs_(06.12.2024)/Fig.1D/201030_V99B_Input1-A_ap65(sc-8008)_ms_ECL_merge_1.tif
- Fig.1_source_file_44319_2024_339_MOESM8_ESM_corr._for_proofs_(06.12.2024)/Fig.1D/201030_V99B_Input1-C_aHA_rb_ECL_chem_1.tif
- Fig.1_source_file_44319_2024_339_MOESM8_ESM_corr._for_proofs_(06.12.2024)/Fig.1D/201030_V99B_Input1-C_aHA_rb_ECL_merge_1.tif
- Fig.1_source_file_44319_2024_339_MOESM8_ESM_corr._for_proofs_(06.12.2024)/Fig.1D/201102_V99B_Input1-B_aActB_ms_ECL_chem_1.tif
- Fig.1_source_file_44319_2024_339_MOESM8_ESM_corr._for_proofs_(06.12.2024)/Fig.1D/201102_V99B_Input1-B_aActB_ms_ECL_merge_1.tif
- Fig.1_source_file_44319_2024_339_MOESM8_ESM_corr._for_proofs_(06.12.2024)/Fig.1E/
- Fig.1_source_file_44319_2024_339_MOESM8_ESM_corr._for_proofs_(06.12.2024)/Fig.1E/Volcano_plots.xlsx
- Fig.1_source_file_44319_2024_339_MOESM8_ESM_corr._for_proofs_(06.12.2024)/Fig.1F/
- Fig.1_source_file_44319_2024_339_MOESM8_ESM_corr._for_proofs_(06.12.2024)/Fig.1F/Venn_Diagrams.xlsx
- Fig.1_source_file_44319_2024_339_MOESM8_ESM_corr._for_proofs_(06.12.2024)/Fig.1G/
- Fig.1_source_file_44319_2024_339_MOESM8_ESM_corr._for_proofs_(06.12.2024)/Fig.1G/Venn_diagrams.xlsx
- Fig.1_source_file_44319_2024_339_MOESM8_ESM_corr._for_proofs_(06.12.2024)/Fig.1H/
- Fig.1_source_file_44319_2024_339_MOESM8_ESM_corr._for_proofs_(06.12.2024)/Fig.1H/Pathway_enrichment.xlsx
