# Supplementary material for: The proximity-based protein interactome and regulatory logics of the transcription factor p65 NF-κB/RELA
Source: EMBO Rep. 2025 Jan 3;26(4):1144–83. doi: 10.1038/s44319-024-00339-8 (PMC11850942; doi:10.1038/s44319-024-00339-8)
Supplement: Supplementary file 8 — Source data Fig. 1 [file 44319_2024_339_MOESM8_ESM.zip › Fig.1_source_file_44319_2024_339_MOESM8_ESM_corr._for_proofs_(06.12.2024)/Fig.1E/Volcano_plots.xlsx]

## Sheet: wt-EV
	log2 difference	-log10 p value			log2 difference	-log10 p value
SEPT2	-2.3	5.1		IKBKG	1.6	1.8
SEPT7	-1.3	3.4		NFKB1	3.5	13.5
SEPT9	-1.9	4.3		NFKB2	6.3	4.5
SEPT10	-0.8	2.1		NFKBIA	6	4.9
SEPT11	-3.8	2		RELA	9.1	7.7
AAAS	-3.2	4
AAGAB	-5.6	5.2
AAK1	-1	3
AAR2	-2.6	1.5
AARS	-1.4	0.5
AASDHPPT	-2	2.7
AATF	-2.2	7.1
ABCB11	4.2	4.9
ABCC8	-3.9	2.1
ABCD1	-3.1	1.3
ABCD3	-3.3	7.2
ABCE1	-4.1	2.4
ABCF1	-2.1	6.3
ABCF2	-1.3	7.1
ABCF3	-2	2.5
ABI1	-1.7	2.2
ABLIM1	-1.6	3.6
ABLIM3	-0.3	0.2
ABTB2	-1.6	0.5
ACAA2	0
ACACA	1.2	4.8
ACACB	3.3	2.1
ACADM	0.7	0.3
ACADVL	-0.9	0.8
ACAT1	0.2	0.1
ACAT2	0.3	0.5
ACBD3	-3	2.3
ACBD5	-0.7	1.7
ACIN1	-1	5.8
ACLY	-2.3	5.1
ACO2	0	0
ACOT1	-6.3	3.5
ACOT7	-1.4	0.6
ACOT9	1	0.6
ACSL3	-2.5	4.3
ACSL4	-1.4	1.3
ACTA1;ACTC1;ACTA2;ACTG2	0.4	0.6
ACTB	-0.2	0.5
ACTBL2	0
ACTG1	0	0.1
ACTL6A	3	3.8
ACTN1	-3.3	4.4
ACTN4	-1.9	4
ACTR2	-1.1	0.4
ACTR3	-3.3	1.7
ACTR5	-4.6	5.9
ACY1	-0.7	0.5
ADAM9	-0.8	0.3
ADAR	-0.5	3.2
ADARB2	-2.5	1.7
ADCY9	-3.9	7.4
ADD1	-1.1	1.3
ADD3	-1.9	3.6
ADNP	0.7	3.8
ADNP2	0.1	0.1
ADRBK1	-3.4	2.7
ADRM1	-0.5	0.2
ADSL	-5	4
ADSS	-1.5	0.6
AFAP1	-2.4	4.2
AFF1	0.5	1.1
AFF4	-0.2	0.8
AFTPH	-4.3	4.9
AGFG1	-0.1	0.9
AGFG2	-0.3	0.5
AGPAT6	-6.7	7.3
AGPAT9	-4	7.6
AGPS	-1.6	3.1
AGTPBP1	-2.5	1.1
AGTRAP	4.1	2.6
AHCTF1	-1	2.4
AHCY	-1.5	2.6
AHCYL1	-1.3	3.8
AHDC1	1.6	6.4
AHI1	-1.8	0.7
AHNAK	0.1	0.3
AHNAK2	-0.2	1.9
AHR	4.3	3.7
AHSA1	-2.7	3.4
AIFM1	-1.1	0.9
AIM1	-1.8	0.9
AIMP1	-3.9	6.1
AIMP2	-2.9	2.9
AIP	0.2	0.4
AK2	-3.5	3.4
AKAP1	-2.2	7
AKAP10	-1.7	0.5
AKAP11	-2	1.3
AKAP12	-4.5	2.3
AKAP13	-2.1	4
AKAP17A	-1	2.5
AKAP2	-2	6.1
AKAP8	0.2	0.3
AKAP8L	1.4	5.1
AKAP9	-0.1	0.1
ALB	0
ALDH18A1	0.4	0.3
ALDH1B1	-1.7	1.1
ALDH3A2	-1.1	1.4
ALDH3B1	-4.2	3.8
ALDH7A1	6.4	5
ALDOA	-0.1	0.1
ALDOC	1.8	0.8
ALKBH5	-1.4	3.4
ALMS1	0.8	1.1
ALPL	-5.8	4
ALX1	1	0.5
ALX4	2.5	4.1
ALYREF	-0.9	2.8
AMOTL1	-1.2	3.3
AMOTL2	2.9	6.2
AMPD2	-1.6	2.4
ANAPC1	0.3	0.5
ANAPC16	-0.2	0.3
ANAPC5	-2.2	1.1
ANGEL1	-4.7	6.5
ANK2	-1.2	0.3
ANKFY1	-1.9	0.8
ANKHD1	-0.2	0.4
ANKLE2	-2.2	6.7
ANKRD11	-0.9	3.9
ANKRD17	-0.8	1.6
ANKRD27	-1.4	2
ANKRD28	-2.5	4.3
ANKRD52	-4	2.8
ANKS1A	-4.2	2.5
ANLN	-0.7	0.6
ANO10	-4.5	11.9
ANO6	-2.4	1.5
ANP32A	-1.6	1.3
ANP32B	-0.6	0.1
ANXA1	-1.4	3.7
ANXA2;ANXA2P2	-1.8	3.7
ANXA5	-0.5	0.3
ANXA6	-5.7	6
AP1G1	-2.3	2
AP2B1;AP1B1	-1.1	2.5
AP2M1	-2.6	1.3
AP3B1	-2	9
AP3D1	-1	2.4
AP3S1	2.6	1.2
AP4E1	-1.6	1.2
APBB2	-2.9	1.2
APC	-0.8	5
APEH	-2.4	2.9
APEX2	-0.2	0.1
API5	-1.4	1.7
APPL1	-5.4	7.8
APRT	0
AQR	0	0.1
ARAF	-2.3	2
ARAP1	-2.1	4.5
ARCN1	-2.6	4
ARF3;ARF1	-1.6	0.7
ARF4	0
ARFGAP1	-0.8	3.6
ARFGAP2	-2.1	2.6
ARFGAP3	-2.3	1.1
ARFGEF2	-4	2.9
ARFIP1	-2.8	2.6
ARFIP2	-1.5	2.7
ARGLU1	-1.2	1.3
ARHGAP1	-4.2	3.5
ARHGAP12	-2.9	1.9
ARHGAP17	-2.6	4.2
ARHGAP21	-1.2	3.3
ARHGAP23	-1.3	3.7
ARHGAP32	-1.3	1.3
ARHGAP35	-2.3	5.5
ARHGDIA	-1.6	1.6
ARHGEF10	-5.2	4.3
ARHGEF16	-4.3	5.1
ARHGEF17	-0.7	0.3
ARHGEF18	-2.9	2.1
ARHGEF2	-3.6	2.1
ARHGEF40	2.6	1.4
ARHGEF7	-4	2.7
ARID1A	3.3	7.3
ARID1B	3.4	10.9
ARID2	2	11.5
ARID3B	1.5	3.8
ARID4B	-1.1	3
ARID5B	1.9	6.5
ARL15	-0.4	1
ARL2	-0.6	1.6
ARL6IP4	0.7	0.3
ARL6IP5	-1	0.4
ARL8B;ARL8A	-0.4	0.1
ARMCX3	-3.1	1.8
ARNT	1.6	6.7
ARPC1B	-1.8	2.1
ARPC2	-3.4	3.5
ARPC3	1.3	0.9
ARPC4	-1.8	1.4
ARPC5	-1	0.4
ASAP1	-6	8.3
ASCC1	-3.2	3.8
ASCC3	-0.6	2.3
ASF1B	-1.7	3.5
ASH1L	1.3	1.4
ASH2L	-0.4	0.5
ASNS	-2.4	2.9
ASPH	1.7	0.7
ASPM	-0.1	0.1
ASRGL1	-1.3	2.7
ASS1	-0.6	0.7
ASUN	-0.3	2
ASXL1	1.8	1.3
ASXL2	1.6	3.1
ATAD1	-5.9	7.3
ATAD2	-0.9	2
ATAD2B	0	0.1
ATAD3A	0.4	0.1
ATAD3B	-1.4	1
ATAD5	-1.7	2.7
ATF1	2.4	4.2
ATF2	5.4	3.9
ATF3	3.6	3.9
ATF6	-1.5	3.5
ATF6B	-4.8	4.8
ATF7	1.9	6.7
ATF7IP	1.6	1.6
ATG13	-2.6	1.8
ATG2B	-2.2	3.2
ATG3	-2.3	1.5
ATG4C	-0.3	0
ATIC	-3.5	2.3
ATL3	-1.9	1.3
ATN1	1.8	1.8
ATP1A1	-0.6	0.8
ATP2A2	-1	1.6
ATP2B1;ATP2B4	-5.1	4.8
ATP5A1	0.5	1.7
ATP5B	-0.6	1
ATP5C1	-0.1	0
ATP5D	-4.9	8.1
ATP5F1	0.9	0.2
ATP5H	-0.8	0.3
ATP5J2	0.1	0.1
ATP5O	0
ATP6AP1	-0.6	0.5
ATP6V1A	-1.8	5.8
ATP6V1B2	-1.1	1.7
ATP6V1H	-1.7	1.4
ATP7A	-4.6	4.7
ATRIP	-0.5	1.4
ATRX	1	6.3
ATXN1	4.5	2.2
ATXN10	-1.6	2.2
ATXN1L	4.8	3.7
ATXN2	-0.4	0.5
ATXN2L	-1.8	4.7
ATXN7L1	0.6	0.2
ATXN7L2	1.4	2.3
AUP1	-3	6.4
AURKA	1.2	1.6
AURKB	1.1	0.4
AVEN	-4.7	3.1
AVL9	-2.1	1.3
AZI2	-3.3	2.1
BABAM1	-2.1	1.2
BACH1	2.3	1.9
BAG1	-0.3	0.1
BAG2	-0.8	2.4
BAG3	-1.6	2.2
BAG4	0.4	0.5
BAIAP2	-0.8	2.3
BAIAP2L1	-2.5	2
BANP	0.6	0.9
BAP1	2.4	4
BAP18	2.4	0.9
BARX1	3.4	4.3
BASP1	-1.4	2.1
BAX	-0.7	0.4
BAZ1A	-0.6	0.9
BAZ1B	-1.8	12.2
BAZ2A	0.4	0.9
BAZ2B	1.3	2.4
BBX	0	0
BCAP31	-2.3	5.4
BCAR1	-0.9	1.4
BCAR3	-2.6	1.2
BCAS2	-0.7	2.3
BCAS3	-1.8	3.4
BCCIP	-0.6	0.2
BCL3	2.3	0.9
BCL6	3.9	2.4
BCL7C	5	3.7
BCL9	2.6	1.4
BCL9L	2.2	3.9
BCLAF1	-1.7	10
BCOR	1.9	8.4
BCORL1	1.8	6.7
BCR	1	2
BEGAIN	-0.9	3
BEND3	0.9	3.6
BET1	-4.8	4.2
BET1L	-3.3	3.1
BHLHE40	1.9	3.5
BICD1	-1.7	4.9
BICD2	-2.4	4.4
BIN1	-4	1.8
BIRC6	-5.6	5.9
BLM	0.2	0.4
BLMH	-0.6	0.8
BMP2K	-0.6	2.1
BMS1	-2.5	6.7
BNC2	5.1	3.4
BNIP1	-2.1	1.3
BNIP3	-4.2	3.2
BOD1L1	-0.8	4.4
BOLA2	-2.4	1.8
BOP1	-0.6	1.8
BORA	-1.5	1.1
BPNT1	-1.6	0.8
BPTF	1.4	6.6
BRAP	-5.6	5.1
BRCA1	-0.1	0.2
BRCA2	0.3	0.2
BRCC3	-1.3	3.2
BRD1	-1.3	0.5
BRD2	0.6	0.4
BRD3	0.9	0.7
BRD4	1.4	7.5
BRD7	2.2	6.3
BRD8	1.1	5.9
BRD9	0.7	5.1
BRF1	-1.1	0.4
BRIP1	-1	0.9
BRIX1	-3.2	8.2
BSG	-2.2	3
BTAF1	-2.1	1.8
BTBD1;BTBD2	-3.4	2.8
BTF3	-4.2	2.3
BUB1	-0.8	4.3
BUB1B	-1.8	3.3
BUB3	3.2	2.5
BUD13	0.3	0.6
BUD31	-4	3
BYSL	0.2	0.4
BZW1	-2.8	3.8
BZW2	1.6	2.8
C10orf55	-0.1	0
C10orf90	-6	7
C11orf84	-5.4	4.9
C12orf43	-4.1	3.7
C12orf45	0.1	0
C14orf166	-1	2.1
C15orf39	2.7	1.8
C17orf53	0.2	0.1
C17orf85	0.2	0.3
C18orf25	-2.3	1.3
C19orf43	-1.5	1.8
C19orf68	1.9	1.2
C1D	-1.9	1.7
C1orf112	-2.2	1.9
C1orf131	0.1	0
C1orf174	-2.2	1.5
C1orf198	-0.7	1.7
C1orf226	-1.1	0.4
C1orf43	0.3	0.1
C1orf50	1.3	0.6
C1orf52	-1.1	0.8
C1QBP	0.3	0
C21orf59	0.8	0.4
C2CD2	-5.1	7.5
C2CD3	-0.4	0.3
C2CD5	-1.3	0.8
C2orf16	-1.7	0.5
C2orf44	-2.3	2.5
C2orf49	-3.7	7
C3orf17	-1.1	1.6
C5orf51	-3.1	1.3
C6orf106	0.1	0
C7orf50	-1.6	4.1
C8orf76;ZHX1-C8orf76	-3.4	3.9
C9orf78	-0.5	1.7
CAAP1	-1	0.4
CABIN1	1.5	2.7
CACTIN	-2.2	4.8
CACUL1	-0.8	0.7
CACYBP	-0.7	0.5
CAD	-0.9	1.8
CALD1	-1.5	4.2
CALML5	1	0.4
CALR	-0.7	0.3
CALU	-3.5	2.2
CAMK2G;CAMK2B;CAMK2D;CAMK2A	1.5	0.6
CAMKK1	-2.1	0.9
CAMSAP1	-1.7	2.5
CAMSAP2	-0.6	0.6
CAND1	-1	1.5
CANX	0.7	0.4
CAP1	-3.1	4.4
CAPRIN1	-2.4	7.2
CAPZA1	-0.2	0.3
CAPZA2	-0.3	0.8
CAPZB	-0.8	2.2
CARM1	-3.4	1.9
CARS	-3.8	2.4
CASC3	-3.9	2.9
CASC5	-0.2	0.9
CASK	-3.1	1.2
CASP4	-3.4	2.5
CASP8	-3.3	2.2
CASP8AP2	0.4	0.3
CAST	-3.1	4.1
CASZ1	3.1	1.5
CAT	-2.6	1.1
CAV1;CAV3	-4.1	3.6
CBLL1	0.1	0.4
CBR1	-3.6	3.1
CBS	-2.4	1.3
CBWD1;CBWD5;CBWD3;CBWD6;CBWD2	-1.6	1.9
CBX2	0.7	1
CBX3	0.5	0.6
CBX4	0.5	0.6
CBX5	0.5	1
CBX8	-0.7	2.6
CC2D1A	-0.6	0.8
CC2D1B	0	0
CC2D2A	-5.1	4.9
CCAR1	1.1	4.1
CCAR2	1.1	4.9
CCDC101	-3	2.4
CCDC102A	-3.6	1.3
CCDC12	-0.5	0.3
CCDC124	-4.1	5.1
CCDC132	0.6	0.2
CCDC137	-2.9	3.6
CCDC138	-1.1	0.9
CCDC14	1.3	2.8
CCDC157	2.2	1.3
CCDC174	-0.1	0.5
CCDC18	-2.8	1.4
CCDC22	-1.6	2
CCDC34	-1.2	0.9
CCDC43	-3.6	3.3
CCDC47	-4.9	3.4
CCDC50	-3.6	3.6
CCDC59	-0.5	0.3
CCDC6	-0.7	1.1
CCDC85C	-0.4	0.6
CCDC86	-1.8	4.5
CCDC88A	-2.8	4.4
CCDC88C	-3.7	4.2
CCDC94	-0.6	0.2
CCHCR1	1.3	0.6
CCNB1	-2.1	6.1
CCNK	-0.4	0.8
CCNT1	0.6	1.2
CCP110	-0.8	0.2
CCT2	-2.8	4.6
CCT3	-0.5	2.4
CCT4	-1.5	4.1
CCT5	-2.1	3.8
CCT6A	-1.5	3.1
CCT7	-1.7	2.6
CCT8	0	0.1
CCZ1;CCZ1B	0	0
CD2AP	-0.9	1.5
CD2BP2	-0.1	0.1
CD3EAP	0.9	0.3
CD44	-5.3	6.1
CD97	-0.3	0.1
CDC123	-4	2.5
CDC16	-0.9	0.3
CDC20	-0.2	0.3
CDC25C	-3.8	2.5
CDC27	0.6	0.9
CDC37	-1.5	2.9
CDC37L1	-2.3	3.3
CDC40	-0.9	4.4
CDC42	-1.1	0.9
CDC42BPB	-5	4.3
CDC42EP1	-5.3	4.2
CDC42EP2	-1.6	0.5
CDC42EP4	-0.8	0.5
CDC5L	-0.3	2.3
CDC7	-1.6	1.3
CDC73	-0.3	2.3
CDCA2	0.6	2.9
CDCA3	-0.6	0.5
CDCA5	-0.7	3.2
CDCA7L	0.5	0.3
CDCA8	-1.1	4.1
CDK1	0	0
CDK11B;CDK11A	-0.8	6
CDK12	0.1	0.2
CDK13	0.9	4.9
CDK2AP1;CDK2AP2	-0.3	0.5
CDK5RAP1	0.7	0.3
CDK5RAP2	-1	3.1
CDK5RAP3	-5.1	2.7
CDK6	0.7	0.2
CDK7	-1.1	1
CDKAL1	-2	4.9
CDKN1C	1.4	1
CDKN2A	0
CDKN2A	-1.5	0.7
CDKN2AIP	0.3	0.5
CDR2	-0.4	1.9
CDT1	1.7	2.5
CDV3	-2	3.4
CDYL	-1.5	3.8
CEBPA	3.8	4.7
CEBPB	1.6	9.9
CEBPD	6.4	4.3
CEBPG	1.7	1.4
CEBPZ	-2.3	9.4
CELF1	-0.4	3.9
CENPC	-5.2	6.9
CENPF	0.1	0.4
CENPH	-0.9	0.7
CEP131	-0.2	0.2
CEP152	0	0
CEP170	-2.4	3.3
CEP192	-0.1	0.1
CEP290	0.8	0.5
CEP295	-1.8	2.4
CEP350	0	0
CEP41	-3.7	3.9
CEP55	-1.8	2.8
CEP57	-0.1	0.1
CEP63	-1.8	2
CEP72	-0.1	0.3
CEP85	0.4	0.8
CEP95	0.3	0.1
CEP97	0.4	1.8
CEPT1	2	0.7
CETN2	-2.8	1.3
CFAP36	-3.2	2
CFDP1	-0.7	0.5
CFL1	-0.3	0.2
CHAF1A	-0.6	3.1
CHAF1B	-0.4	0.6
CHAMP1	0.5	2.5
CHCHD2;CHCHD2P9	2.7	1.6
CHCHD3	-0.6	1
CHD1	-0.5	1.4
CHD1L	-1.7	4.4
CHD2	-1	3.5
CHD3	1.5	3.8
CHD4	0.5	2.1
CHD5	1.3	1.3
CHD6	1.3	4.8
CHD7	1.8	5.7
CHD8	1.6	4.9
CHEK1	0	0
CHERP	0	0.1
CHMP2B	-3.5	1.5
CHMP4B	-0.3	0.5
CHMP5	-0.5	0.4
CHMP7	-6.4	5.8
CHORDC1	-1.3	1.4
CHRAC1	-1	2.8
CHST5	1.4	1.3
CHTF18	-3.5	2.5
CHTOP	-2	5.3
CIAPIN1	-2.5	2.8
CIC	1.8	8.6
CIPC	-0.6	0.5
CIR1	-1.5	0.5
CIRH1A	-0.2	0.4
CISD1	-2.6	5
CISD2	-1.8	2.8
CITED2	0.5	0.3
CIZ1	1.7	3
CKAP2	-3.3	2.3
CKAP4	-2.3	8.1
CKAP5	-1	2
CKB	1.3	1.6
CLASP1	-4	3.7
CLASP2	-3.8	3.3
CLASRP	-1	3.3
CLCC1	-4.9	14
CLEC16A	-1.5	2.3
CLIC1	-1.1	1
CLINT1	-1.2	2.7
CLIP1	-4	2.7
CLNS1A	0
CLOCK	2.2	1.4
CLPTM1L	-4.3	7.3
CLPX	-1.9	1.4
CLSPN	1.1	0.5
CLTA	-0.4	0.9
CLTC	-0.4	1.2
CLU	-5.9	5.8
CLUH	-3.7	3.5
CLYBL	-0.7	0.3
CMC1	0.8	0.2
CMIP	-3.6	2.5
CMTR1	-0.7	4.5
CNDP2	-3.7	3.3
CNN2	-1.4	2.6
CNN3	-0.7	1.5
CNOT1	1.9	4.1
CNOT2	1.4	2
CNOT3	-0.2	0.2
CNOT4	-2	1.1
CNOT6L;CNOT6	-2.3	2.6
CNOT8	0.7	1.1
CNP	-0.5	0.2
CNPY2	0
COA7	-0.3	0.4
COBL	-1.9	3.6
COBLL1	-4.6	3.9
COG1	-1.3	5
COG2	-2.5	1.7
COG3	-3.4	2.5
COG4	-1.4	3
COIL	-1.3	5.8
COL4A2	-1.7	0.7
COL9A2	0
COLGALT1	-2.4	1.7
COMMD3	-0.6	0.3
COMMD8	1.2	0.8
COMMD9	-2.4	1.8
COPA	-0.6	7.4
COPB1	-3.3	3
COPB2	-0.5	1.9
COPG1	-3.5	2.8
COPG2	-5.4	12.2
COPRS	0.5	0.2
COPS2	-0.8	1.7
COPS3	-1.8	1.4
COPS5	-2.3	1.7
COPS6	0.9	0.5
COPS7A	-2.6	1.6
COPS8	1.5	0.7
COPZ1	-3.6	3.1
CORO1B	-1.6	3.8
CORO1C	-2.1	7.3
CORO2A	-5.6	3.3
CORO7	-2.5	3
COTL1	-0.5	0.4
COX4I1	-1.8	1.4
CPLX1	-2.9	1.9
CPNE1	-2.1	3
CPNE3	-0.8	0.3
CPS1	-0.8	3.1
CPSF1	-0.3	0.2
CPSF2	-0.6	3.8
CPSF3	-3.6	1.6
CPSF4	0.9	1.2
CPSF6	0.3	1.1
CPSF7	0.8	3
CPT1A	2	1
CRABP2	0.1	0
CREB1	5.1	3.9
CREB3L2	0	0
CREB5	3.5	6.2
CREBBP	2.9	2.9
CREM	3.9	2
CRIP1	-3	1.4
CRIP2	-2.4	3.9
CRNKL1	1.1	2.4
CROCC	0.9	1.9
CRTC1	-0.6	0.3
CRTC2	-2.9	0.8
CRTC3	1.9	4.2
CRYBG3	-2.4	2
CS	-2.3	2.5
CSDE1	-2	7
CSE1L	-1.5	1.6
CSNK1A1;CSNK1A1L	0.6	0.9
CSNK2B	2	1.1
CSRP1	-1.3	6
CSRP2	-1.3	3.2
CSRP2BP	3.4	6.4
CSTF2	0.7	3.6
CSTF2T	1.8	2.9
CSTF3	-0.8	0.4
CTAGE9;CTAGE8;CTAGE15;MIA2	-3.7	4.5
CTBP2	2.3	1.4
CTCF	-0.5	3.4
CTDSP2	-3.1	1.4
CTIF	-2.9	1.3
CTNNA1	-1.1	3.3
CTNNA2	-2.7	2.2
CTNNAL1	0.2	0.2
CTNNB1	-1.2	0.5
CTNNBL1	0.5	0.1
CTNND1	-1	5.1
CTPS1	-4.5	3.2
CTR9	-0.3	1.3
CTSD	3.2	1.6
CTTN	-1	3
CTTNBP2NL	-3.4	2.6
CTU2	-1.9	2.9
CUEDC2	-2.6	1.6
CUL4A	-1.7	2.7
CUL4B	-1.4	1.9
CUX1	1	7
CUX1	1.3	2.3
CUX2	1.7	1.2
CWC15	-1.8	1.4
CWC22	-4.6	4.7
CWC25	-1.5	2.3
CWC27	-0.2	0.3
CWF19L1	-2	2.6
CWF19L2	-0.3	0.8
CXADR	-4	5.4
CXorf56	0.6	2.4
CXXC5	1.1	0.4
CYB5R3	-1.6	3.1
CYCS	-1.3	0.5
CYLD	-0.2	0.5
CYP1B1	-3.7	2.5
CYP51A1	-3.1	4.9
CYTH2;CYTH3	4.1	2.3
DAB2	-0.5	1.5
DAD1	0
DAG1	-1.3	0.3
DAXX	2.3	2.1
DAZAP1	-0.6	0.9
DBN1	-2.6	8.4
DBNL	-1.3	2.5
DBR1	-3.1	1.9
DBT	-4.3	10.3
DCAF13	0.9	1.5
DCAF7	1.6	1.3
DCD	1	0.6
DCLRE1A	0.6	1.6
DCP1A	-1.7	3.9
DCP1B	-1.5	5.6
DCTN1	-3.1	2.7
DCTN2	-2.2	3.9
DCTN4	-3.2	3.8
DDB1	-3.5	3.3
DDB2	0.3	0.1
DDHD1	-1.6	1.5
DDHD2	-4.6	5.2
DDOST	0.1	0
DDRGK1	-2.1	3
DDX1	-5.3	5.4
DDX10	-2.7	7
DDX12P;DDX11;DDX11L8	0	0
DDX17	0.6	1.6
DDX18	-2.9	7.6
DDX19A;DDX19B	-1.3	1.3
DDX20	-2.8	4.4
DDX21	-1.4	3.9
DDX23	-0.6	1.5
DDX24	-1.1	6
DDX27	-1.7	6.5
DDX31	-2.5	5.4
DDX39A	0.1	0.1
DDX39B	-0.4	0.3
DDX3X;DDX3Y	-1.7	10.4
DDX41	-1.1	2.8
DDX42	-0.3	2.2
DDX46	0.2	0.8
DDX5	0	0.2
DDX50	-2.8	9.4
DDX52	-1.2	3.3
DDX54	-4.9	4.2
DDX55	-2.8	2
DDX56	-1.7	4.2
DDX6	-1.4	5
DDX60	-0.8	0.5
DEAF1	4	3.2
DEK	2.7	1.2
DENND1A	-4.6	4
DENND4C	-1.9	3.1
DENND6A	-2.1	4
DEPDC7	-0.3	0.5
DFFA	-2.2	2.9
DFNA5	-2.1	2.8
DGCR14	0.5	1.5
DGCR8	-4.7	4.9
DGKZ	-1.5	0.7
DHCR7	-3.1	1.9
DHFR	3.1	2.4
DHX15	-0.3	2.5
DHX16	-1.2	4.6
DHX29	-2.1	5.8
DHX30	-1.8	2.2
DHX34	1.3	0.9
DHX35	-0.8	0.6
DHX36	-0.4	1.9
DHX37	-0.8	1
DHX38	0	0.3
DHX40	0.5	0.2
DHX57	-0.8	5.2
DHX8	-0.1	0.1
DHX9	-0.6	5.4
DIAPH1	-3.1	5.1
DIAPH2	-3.6	2.6
DIAPH3	-0.7	1.5
DICER1	-3.9	4.5
DIDO1	0.2	2.2
DIP2B	-3.4	1.8
DIS3	-1.4	2.5
DISP1	-4.7	4.4
DKC1	-3.6	7.9
DKKL1	-1.7	0.5
DLD	-3	2.6
DLG1	-6.1	7
DLG5	0.2	0.4
DLGAP4	-1.1	0.8
DLGAP5	-2.1	5.8
DMAP1	0.9	2.2
DMD	-3.8	3.6
DMXL1	-0.8	0.8
DNA2	0
DNAAF2	-3.1	2.5
DNAJA1	0.2	0.4
DNAJB1	1.3	2.1
DNAJB11	1.8	1.6
DNAJB4	4.2	4.7
DNAJC1	-2.2	2.7
DNAJC11	-1.2	0.8
DNAJC12	-0.6	0.2
DNAJC13	-1.1	4
DNAJC17	-3.4	1.5
DNAJC2	-1.3	0.5
DNAJC21	-1.7	4.5
DNAJC7	0.6	0.3
DNAJC9	-0.7	0.6
DNER	-2.5	1.6
DNM1L	-4.7	4.8
DNM2	1.5	0.8
DNMBP	-3.3	3.2
DNMT1	-1	2.5
DNTTIP1	2	3.3
DNTTIP2	-1	6.5
DOCK6	-0.1	0.1
DOCK7	-1.1	3.8
DOK1	-2.9	2.2
DOPEY2	-2.6	0.8
DOS	-4.8	4.3
DOT1L	2.1	3.6
DPF1	2	6.3
DPF2	4	2.8
DPYSL2	-3.7	1.8
DRG1	0	0
DRG2	-2.1	3.6
DROSHA	-0.8	0.7
DSC1	-0.3	0.1
DSC2	-3	1.3
DSG1	0.6	0.3
DSG2	-1.9	3.6
DSN1	-0.8	3.7
DSP	-0.7	2.1
DST	-1.3	0.3
DSTN	2.1	1.3
DTL	-3.3	3.2
DUS2	-3.1	2.6
DUSP1	-2.9	0.7
DVL1;DVL1P1	-2.8	4.3
DVL2	-0.7	1.6
DVL3	-1.7	2.1
DYNC1H1	0.4	0.9
DYNC1I2	-4.1	3.1
DYNC1LI1	-1.5	2.3
DYNC1LI2	-2.3	3.9
DYNLL1	0.6	1.1
DYNLRB1;DYNLRB2	-1.1	0.5
E2F3	-0.3	0.2
E2F6	0.9	4.3
E2F7	0.9	0.3
EBF1	7	7.6
EBNA1BP2	-3.1	8.8
ECD	-4.8	3.9
ECE1	-5.1	8.4
ECH1	0.6	0.8
ECHDC1	-2.7	1.8
ECHS1	-2.1	1.9
ECI2	0
ECM1	-2.6	1.3
ECM29	0.4	0.4
ECT2	0.5	0.2
EDC3	-1.3	4
EDC4	-2.8	4.5
EDF1	-0.5	1.8
EDRF1	-0.9	3.8
EEF1A1;EEF1A1P5	-0.2	1.5
EEF1A2	-0.6	0.4
EEF1B2	-4.1	4.6
EEF1D	-1.4	4.1
EEF1E1	-1	0.4
EEF1G	-0.6	1.3
EEF2	-1.8	3.5
EEF2K	-3.6	5
EFHD2	-1.3	1.9
EFR3A	-0.8	1.8
EFTUD1	-3.4	3.1
EFTUD2	-1.6	4.4
EGFR	-3.1	4.3
EGLN1	-2.8	1.7
EHBP1	-3.3	4
EHBP1L1	-3.5	4.9
EHD1	-2.4	5.9
EHD2	-6.1	4.8
EHD4	-3.4	2.5
EHMT1	-0.1	0.2
EHMT2	-1.5	4.2
EIF1AX;EIF1AY	0.8	0.8
EIF2A	-2.3	7.2
EIF2AK2	-1	0.8
EIF2AK4	-1.8	1.2
EIF2B2	-3.2	2.1
EIF2B3	-1.5	0.7
EIF2B5	-5.1	4.1
EIF2S1	-0.6	0.1
EIF2S2	-1.4	2.8
EIF2S3;EIF2S3L	0.1	0.1
EIF3A	-3.2	7.3
EIF3B	-2.7	4.9
EIF3C;EIF3CL	-0.7	5.5
EIF3D	-1	3.5
EIF3E	-0.6	0.5
EIF3F	-0.7	4
EIF3G	-2.8	2.9
EIF3H	-0.1	0.1
EIF3I	0.8	0.8
EIF3J	-4.2	6.5
EIF3K	0
EIF3L	-0.1	0
EIF3M	-0.6	1
EIF4A1;EIF4A2	-0.5	1.2
EIF4A3	-1.4	0.8
EIF4B	-2.2	4.4
EIF4E	-1.2	0.6
EIF4ENIF1	-3.3	1.8
EIF4G1	-1.3	5.3
EIF4G2	-0.8	2.5
EIF4G3	-4	4.2
EIF4H	-0.3	0.4
EIF5	-2.8	6.2
EIF5A;EIF5AL1;EIF5A2	-1.8	1.8
EIF5B	-2.4	7.4
EIF6	0.9	0.5
ELAC2	-2.1	3.5
ELAVL1	1.3	3.7
ELF1	1.1	2.5
ELF2	1.6	4
ELL2	1.8	1.4
ELMSAN1	2.3	4.7
ELOVL1	-3.3	1.5
ELOVL5	-0.8	1
ELP2	-4.4	4.4
ELP4	-1.6	1.2
EMD	-2.5	8.9
EME1	-1.3	2.4
EMG1	-3	5.5
EML4	-1.4	4.7
EMSY	1.1	7.2
ENAH	-3.1	4.8
ENO1	-0.3	0.5
ENO2	2.7	1.3
ENSA	-0.5	0.8
ENY2	0.3	0.1
EP300	5	8.8
EP400	2	8.5
EPB41	-2.3	4.5
EPB41L1	-2	3.3
EPB41L2	-2.5	8.7
EPB41L4B	-5.9	5.5
EPB41L5	-5.8	6
EPC1	2.9	9.9
EPC2	3.8	7.4
EPN1	-6.1	7.1
EPN2	-2	4
EPPK1	-0.6	0.7
EPRS	-2.7	6.5
EPS15	-1.6	5
EPS15L1	-1.4	3.9
EPT1	-1.1	0.5
ERBB2	-5.9	4.3
ERBB2IP	0.3	0.9
ERC1	-3.6	3
ERCC2	-0.9	0.8
ERCC3	0.2	0
ERCC5	-0.7	2.1
ERCC6	-1.7	1.3
ERCC6L	-1.7	2.6
ERF	1.2	1.3
ERH	-0.4	0.9
ERICH1	-0.9	0.4
ERLIN2	1.2	0.7
ERO1L	-4.4	5.1
ERP29	0.7	0.3
ERP44	0.6	0.2
ESCO1	-0.1	0
ESCO2	0.3	0.4
ESF1	-2	6.3
ESRRA	1.4	0.8
ESYT1	-2.8	5.8
ESYT2	-2.8	3.7
ETAA1	0.5	0.3
ETF1	-2.2	2.3
ETFA	-0.4	0.8
ETFB	1.3	0.5
ETS2	-0.4	1.3
ETV3	2.6	6.7
ETV6	2.8	3.8
EWSR1	1.4	1.4
EXD2	-3.8	3.2
EXOC1	-4.4	4.3
EXOC2	-3	1.7
EXOC3	-3.4	3.7
EXOC4	-2.1	3.1
EXOC7	-5.1	6.6
EXOSC10	-0.2	0.5
EXOSC3	0
EXOSC4	0.8	0.8
EXOSC9	-0.6	1.2
EYA3	0.4	0.9
EYA4	1.7	5
EZH2	-1.1	0.9
EZR	-1.6	4.4
F13A1	-2.7	0.7
FABP5	4.8	4.5
FAF2	-4.8	3.3
FAM107B	-3.2	2.5
FAM109B	0.4	0.6
FAM114A1	-4.1	4.2
FAM114A2	-3.5	3.8
FAM117B	-1.8	1.7
FAM118A	-3.5	3.8
FAM120A	-3.7	9.2
FAM122B	1.7	1.5
FAM124A	0.2	0.4
FAM126A	-3.1	3.1
FAM129B	-3.6	6.4
FAM134B	-4.8	5.5
FAM160A1	-4.8	3.5
FAM160B1	-0.8	0.8
FAM168A	2.6	1.9
FAM172A	1.2	0.5
FAM175A	-2	1.1
FAM192A	-0.3	0.7
FAM193A	-0.3	0.4
FAM193B	-4.1	3.4
FAM195A	-2.4	1.3
FAM208A	0.3	2.1
FAM208B	0.5	1.4
FAM21A	-2.4	3.9
FAM21C	-4.4	2.9
FAM222B	0.8	0.4
FAM32A	-0.3	0.1
FAM50A	-0.3	0.6
FAM53C	-1.9	1.3
FAM73A	-4.5	10.3
FAM83D	-0.5	0.1
FAM83G	-3.1	1.8
FAM83H	-2.1	1.1
FAM98A	0.5	1.2
FAM98B	1.3	0.8
FANCI	-1.1	2.8
FANCM	-0.5	0.2
FARP1	-1.7	2
FARSA	-0.7	1.3
FARSB	-3.2	1.7
FASN	-1.6	5
FAU	1	0.4
FBL	0.4	1.3
FBLL1	3.4	1.1
FBN1	0	0
FBRS	2.5	5.8
FBRSL1	0.6	0.2
FBXO30	-2.8	4
FBXO5	-0.2	0.1
FBXO7	4.9	2.8
FBXW11;BTRC	2.6	1.8
FCHSD2	-4	4.7
FDPS	0.8	0.8
FDX1L	1.3	2.1
FEN1	-1.1	4.7
FERMT1	-4.4	3.1
FERMT2	-1.8	2.7
FGFR1OP	-4.2	2.2
FGG	-1	0.3
FH	-0.4	0.1
FHL2	0.3	0.4
FHOD1	-2.8	2.8
FIGNL1	0.9	1.3
FIP1L1	0.5	1.5
FKBP10	3	1.3
FKBP15	-1	3.7
FKBP1A	-1.2	1.3
FKBP3	-2	1
FKBP4	-0.5	0.2
FKBP5	-1.7	0.9
FKBP7	-8	15.2
FKBP8	0.4	0.2
FLG2	-0.4	0.2
FLII	-0.9	0.8
FLNA	-0.8	3.3
FLNB	-1.7	6
FLNC	-2.8	6.5
FLOT2	-2.7	6
FLVCR1	-5.4	4.5
FLYWCH1	-2.5	5.9
FLYWCH2	-1.6	0.5
FMNL1	-4	3.4
FMNL2;FMNL3	-5.1	4
FMR1	-3.5	4.1
FN1	3.7	2.2
FNBP1	-3.8	3.4
FNBP1L	-4.4	3.6
FNBP4	-0.4	1.7
FNDC3A	-0.1	0.1
FNDC3B	-0.7	2.4
FOSL1	4.6	5.9
FOSL2	1.9	6.2
FOXA1	4	4.9
FOXC1	1.3	0.8
FOXC2	5.5	5.3
FOXF1	1.1	1.5
FOXF2	2.9	1.8
FOXJ3	1.3	0.6
FOXK1	0.6	0.7
FOXK2	2.8	3.8
FOXL1	1.4	1.3
FOXL2	2.1	3.8
FOXM1	0.6	0.8
FOXO3	-1.4	0.5
FOXP1	3.1	8.9
FOXP2	0.3	0.1
FOXP4	3	4
FRA10AC1	-3.7	3
FRG1	-1.2	2.4
FRMD6	-2.2	1.3
FRYL	-6.4	7.9
FSCN1	1	0.5
FSTL1	2.3	0.5
FTSJ1	-3.6	1.9
FTSJ3	-2.3	6.3
FUBP1	-0.5	1.8
FUBP3	-0.1	0.2
FUS	0.7	4.3
FXR1	-1.4	5.9
FXR2	-1.6	4.1
FYTTD1	-3	4
G3BP1	-1.4	6.4
G3BP2	-0.6	1.1
G6PD	-2.6	5.6
GABPA	-0.3	0.4
GADD45GIP1	0
GAK	-1.8	3.4
GALNT2	-0.8	1.4
GANAB	-2.9	5.4
GAPDH	0.7	1.6
GAPVD1	-1.9	4.5
GARS	-3.3	3.1
GART	-3.8	4
GATA2	2.9	7.9
GATA6	7.7	7.1
GATAD1	1	0.3
GATAD2A	2.2	6.9
GATAD2B	1	9.3
GBE1	-1.9	1.1
GBF1	-3.5	2.1
GCC1	-1.8	0.8
GCC2	-3.8	3.1
GCLM	0.8	0.6
GCN1L1	-2	1.7
GDI2	-1	1.3
GEMIN4	-1.2	1.1
GEMIN5	-1.3	6
GFM1	-2.2	1.8
GFPT1	-2.2	0.9
GGA1	-1	0.4
GGA2	-1	0.5
GGNBP2	-4.2	8.7
GID8	1.5	0.9
GIGYF1	-0.4	0.2
GIGYF2	0.2	2.3
GINS4	-0.8	2.8
GIPC1	-0.4	0.2
GIT1	-0.5	0.4
GIT2	-2.8	4.6
GJA1	-7.4	14.5
GLE1	0.2	0.4
GLG1	-4.6	5.6
GLI2	0
GLIS1	4.7	3.7
GLIS2	4.5	5.2
GLIS3	3	7.1
GLMN	0	0.1
GLO1	-2	2.8
GLTSCR1	3.4	8.4
GLTSCR1L	3.3	4.3
GLTSCR2	-5.1	5.5
GLUD1;GLUD2	-2.2	4.3
GLYR1	-2.4	7.3
GMEB2	-0.8	1.5
GMPS	-1.4	1.5
GNA12	-4.3	1.3
GNAI2	-1.6	0.8
GNAI3	1	0.5
GNAS	0.3	0.1
GNB1	-1.5	0.6
GNB2L1	0.6	0.9
GNE	-3.3	2.4
GNL2	-2	6.4
GNL3	-2.9	7.5
GNL3L	-0.9	3.1
GOLGA2	-0.6	1.6
GOLGA3	-0.5	1.8
GOLGA4	-2.3	11
GOLGA5	-2.1	4.9
GOLGB1	-2	6.6
GOLPH3	-0.9	0.9
GON4L	0.2	0.8
GOPC	0.3	1.1
GORAB	-2.5	4
GORASP2	-4.9	3.8
GOSR1	-4.8	2.8
GOT1	-4	6
GOT2	-0.8	0.4
GPALPP1	-0.1	0.1
GPATCH1	0.6	3
GPATCH11	1.5	1.1
GPATCH4	0.6	2.7
GPATCH8	-0.6	4.5
GPBP1	-0.3	0.3
GPBP1L1	-0.9	0.7
GPC1	3.7	9.6
GPD2	-4.6	12.5
GPHN	-0.7	0.2
GPI	-0.4	0.2
GPKOW	-0.9	2.8
GPN1	-3.1	3
GPR89B;GPR89A	1.3	0.6
GPRC5A	-3.6	5.2
GPRC5C	-1.9	1.3
GPRIN1	-2.4	2.5
GPRIN3	-3.1	3
GPS2	2.5	1.3
GPSM1	2.3	1.3
GPSM2	-2.2	1.2
GPX8	0.5	0.2
GRAMD1A	-1.4	0.8
GRAMD1B	-4.3	3.6
GRAMD3	-2.2	8.9
GRHPR	1.3	0.6
GRIPAP1	-1.4	3.6
GRSF1	-2.1	4.4
GRWD1	-1.9	0.8
GSE1	1.6	5.8
GSPT1	-1.5	4.7
GSPT2	-4.1	1.3
GSTP1	-3.8	4.5
GTF2A1	1.9	0.9
GTF2B	-3.8	5.5
GTF2E1	-1.3	1.7
GTF2E2	-1.7	1.3
GTF2F1	0.2	0.4
GTF2F2	-0.9	1.3
GTF2H1	-0.1	0.1
GTF2I	0.4	5.4
GTF2IRD1	1.7	4.3
GTF3A	-4	2.2
GTF3C1	-0.1	1
GTF3C2	1.2	0.5
GTF3C3	1.4	4.3
GTF3C4	0.1	0.3
GTF3C5	-0.4	1
GTPBP1	-0.2	0.1
GTPBP4	-0.8	5.6
GTSE1	0.9	0.3
GULP1	-0.7	0.4
GYS1	-4.1	2.3
GZF1	-0.9	0.7
H1FX	0	0
H2AFV;H2AFZ	0.2	0.3
H2AFX;HIST1H2AA	-0.9	0.8
H2AFY	-1.7	5.7
H3F3A	0.1	0.1
HACD3	0	0.1
HADH	-2.1	2
HADHA	-1.1	1.3
HARS	-3	2.4
HAT1	-0.5	0.9
HAUS2	-3.9	4.7
HAUS3	-1.6	0.5
HAUS4	0.6	0.3
HAUS6	-1.3	3.1
HAUS8	-3.3	2.4
HBS1L	-2.1	2.7
HCFC1	1.2	5.8
HCFC2	2.8	2.7
HDAC2	0.3	0.5
HDAC3	0.3	0.5
HDAC4	-1	1
HDAC5	0.7	0.4
HDAC7	2.2	1.5
HDGF	-1.6	2.7
HDGFRP2	-0.1	0.1
HDLBP	-1.5	6.1
HEATR1	-0.5	1.7
HEATR3	-2.5	3.4
HEATR5A	-3	1.8
HEATR5B	-3.4	2
HECTD1	-4.7	9.9
HELLS	0	0
HELZ	-0.6	1.5
HENMT1	1.2	1.5
HERC1	-0.9	0.3
HEXIM1	-2.5	2
HGS	0.1	0.1
HIC2	4.3	1.8
HIGD1A	2	0.8
HINT1	-5.3	4
HIP1R	-3.3	2
HIPK2;HIPK1	4.6	8.4
HIRA	2.2	0.7
HIST1H1B	1.1	4.4
HIST1H1C	0.6	1.4
HIST1H1E;HIST1H1D	0.6	1.3
HIST1H2AC;HIST3H2A;HIST1H2AB	-3	2
HIST1H2BB;HIST2H2BE;HIST1H2BO;HIST1H2BJ;HIST3H2BB	-1.5	0.4
HIST1H2BL;HIST1H2BH;HIST1H2BN;HIST1H2BC;HIST1H2BD;HIST1H2BK;HIST2H2BF;HIST1H2BM;H2BFS;HIST1H2BA	-1.4	2.8
HIST1H3A;HIST3H3;H3F3C	-2.1	1.3
HIST1H4A	-0.9	3.9
HIST2H2AA3;HIST1H2AG;HIST1H2AJ;H2AFJ;HIST2H2AC;HIST1H2AH;HIST1H2AD	-1	3.8
HIST2H3A	-0.3	0.5
HIVEP1	1.3	4.9
HIVEP2	2.1	3.4
HJURP	-1.2	3
HK1	-2.1	0.9
HK2	-2.3	3.8
HLA-A	-0.5	0.2
HLA-C	-3.3	3.2
HLCS	0.2	0
HLTF	-1	1.6
HM13	2	0.7
HMBOX1	0.6	0.9
HMCES	-0.3	0.4
HMG20B	4	3.7
HMGA1	-1.6	5.1
HMGB1	-0.8	1.8
HMGB2	-0.9	0.7
HMGCS1	-2.6	4.1
HMGN5	0	0
HMGXB4	-3.5	2.4
HMMR	-2.1	5.4
HMOX2	-6.2	14.5
HN1	0.1	0.2
HN1L	-0.8	2.7
HNRNPA0	-0.2	1.1
HNRNPA1	-1	7.7
HNRNPA1L2	-3.9	2.5
HNRNPA2B1	-1	6.8
HNRNPA3	-1.6	10.1
HNRNPAB	-1.1	4.9
HNRNPC;HNRNPCL1;HNRNPCL2	-0.2	0.6
HNRNPD	-0.2	0.5
HNRNPDL	-0.9	4.3
HNRNPF	-0.1	1.2
HNRNPH1	0.4	0.9
HNRNPH2	1.8	2.7
HNRNPH3	-1.1	2.3
HNRNPK	-0.4	3.5
HNRNPL	-1	4.6
HNRNPM	0	0.1
HNRNPR	-1	2.4
HNRNPU	-0.6	5.1
HNRNPUL1	-0.4	2.8
HNRNPUL2	-0.6	1.1
HOMEZ	7.5	5.4
HOOK3	0.7	0.2
HOXC10	2.6	2.4
HOXC11	5.6	3.6
HOXC13	3.6	4.8
HOXC6;HOXA5;HOXB5;HOXA7;HOXC5;HOXA6	1.5	1.5
HOXC9	5.1	4.4
HP1BP3	-1.2	6.7
HPD	0.4	0.4
HPDL	-0.9	0.5
HPS5	-5.1	5.6
HRNR	-2.3	1
HSCB	-1.3	1
HSD17B10	0.4	1
HSD17B4	-0.7	1.3
HSF1	2.1	2.5
HSF2	1.9	1.3
HSP90AA1	-1.9	3
HSP90AB1	-1.2	3.4
HSP90AB2P	-2.7	3.4
HSP90B1	-1.9	3.1
HSPA12B	-1.4	0.5
HSPA1A;HSPA1B	1.5	8.7
HSPA4	-1.3	2.4
HSPA4L	-1.4	3.3
HSPA5	0.2	0.6
HSPA6;HSPA7	3.7	2.9
HSPA8	1	4.9
HSPA9	0	0
HSPB1	-0.2	0.4
HSPD1	-0.2	0.5
HSPE1	-1.5	4
HSPH1	-0.6	2.2
HTATSF1	-0.9	7.2
HTT	-4.2	4.8
HUWE1	-2.3	1.6
HYOU1	-2.6	6.7
HYPK	-3.2	1.6
IARS	-0.8	1.4
IARS2	-1.5	3
IBTK	-3.6	5.6
ICE1	0.6	1.9
ICE2	0.4	0.8
ID1	-0.7	0.8
IDH1	-2.2	1.8
IDH2	2.4	1.1
IDI1	-3.8	6.2
IFI16	0.2	1.4
IFIT5	-6	4.7
IFNGR1	-4.7	3.5
IFRD1	-4.8	5.8
IFRD2	-2.3	1.3
IFT122	-2.6	1.9
IFT172	0
IFT20	-3	3.1
IFT43	-2	1.7
IFT57	-1.1	0.8
IFT74	0.9	0.5
IGBP1	-0.5	1.6
IGF2BP1	-2.2	4.4
IGF2BP3	-1.4	1
IGF2R	-3.3	6.5
IGFN1	1.5	0.6
IK	-0.1	0.5
IKBIP	-4.4	3
IKBKAP	-0.2	0.5
IKBKG	1.6	1.8
IL6ST	-4.2	10.6
ILF2	-0.3	0.5
ILF3	-0.8	4.8
ILK	-1.7	2.6
ILKAP	-1.9	3
IMMT	-0.3	0.3
IMP3	-0.7	1.9
IMPDH2	-2.1	3.2
INADL	-1.5	3
INCENP	-0.2	0.5
INF2	-2.8	6.2
ING3	1.1	6.6
INO80	0.3	0.4
INO80C	1.7	1.3
INO80D	4.9	7.4
INPP5B	-0.2	0.1
INPPL1	-4	2.5
INTS1	0.6	0.9
INTS12	0.2	0.3
INTS3	-2.5	1.2
INTS4	-0.7	1.5
INTS6	-1.5	4.4
INTS9	-3.1	2.9
INVS	-1.4	0.6
IP6K1	-2.1	1.5
IPMK	-2	1.6
IPO5	-1.7	1.2
IPO7	-1.7	2.9
IPO8	-1.3	4.5
IPO9	-1.8	3.6
IQGAP1	-0.9	2.6
IRAK1	-1	0.4
IRAK4	-1.8	3
IRF1	5.7	8.6
IRF2BP1	3.4	2.2
IRF2BP2	1.4	2.6
IRF2BPL	2.4	1.9
IRS2	-3.9	3.6
ISG20L2	-0.9	1.9
ISL1	4.6	5.5
IST1	-0.4	0.1
ISY1	-0.3	1.6
ITCH	-1.4	3.2
ITGB1	-3.6	9
ITGB5	-5.6	13.5
ITPK1	-4.6	5.4
ITPR1	-2.8	6.9
ITPR3	-0.4	0.1
ITPRIP	-6	5.8
ITSN1	-2.2	3.7
IVNS1ABP	-1.4	4.1
IWS1	-2.1	4.3
JADE2	-0.6	0.2
JADE3	0.4	0.7
JAZF1	2.2	1.7
JDP2	2.2	1.3
JMJD1C	1.5	9.3
JMJD6	-0.9	0.4
JMY	-2	3.7
JPH1	-4.7	3
JRKL	1.9	2.8
JUN	4	4.9
JUNB	1.3	5.2
JUND	1	2.1
JUP	-1.7	5.3
KANK1	-1.6	4
KANK2	-0.5	2.7
KANSL1	0.4	0.6
KANSL2	-0.5	0.8
KANSL3	0.9	0.8
KARS	-1.8	5.1
KAT2A	3.6	2.8
KAT5	4.3	4.9
KAT6A	1.7	2.7
KAT6B	-2.2	0.7
KAT7	2.1	0.7
KAT8	-0.4	0.6
KATNA1	-1.5	0.7
KATNB1	-1.2	0.8
KBTBD7	-1.1	2.2
KCNJ18;KCNJ12;KCNJ2	-4.5	7.3
KCTD14	-7	2.9
KDM1A	-0.2	0.2
KDM1B	1.7	1.3
KDM2A	0.4	1.9
KDM3A	-0.3	0.2
KDM3B	0	0
KDM5A	1.7	1.8
KDM5C	-1.1	0.5
KDM6A	3.6	3.3
KDM6B	5.4	5.8
KHDRBS1	-0.7	1.4
KHSRP	-0.7	6.3
KIAA0020	-3.3	5.2
KIAA0100	-1.2	2.2
KIAA0319L	-2.7	1.3
KIAA0430	-0.7	0.6
KIAA0586	-4	4.3
KIAA0754	-4	3
KIAA0907	-0.1	0.1
KIAA0922	-1.5	1.3
KIAA0930	0.2	0.1
KIAA1143	-0.6	0.7
KIAA1191	0.6	0.1
KIAA1211	-2.4	3.3
KIAA1217	0.3	0.8
KIAA1429	-0.2	0.2
KIAA1468	-5.9	8.5
KIAA1522	-3	2.4
KIAA1524	-1.7	3.6
KIAA1551	2.4	1.4
KIAA1598	-0.3	2.2
KIAA1671	-0.4	1.7
KIAA1958	-1	0.4
KIDINS220	-3.7	5.7
KIF11	-2.6	4.9
KIF13A	-4.5	4.7
KIF14	-4.5	2.6
KIF15	-4.1	2.6
KIF16B	-1.1	2.9
KIF18A	0.1	0
KIF18B	2.1	1
KIF1B	-2.6	4.2
KIF1C	-0.8	0.8
KIF20A	-0.2	0.9
KIF20B	0.8	2.4
KIF21A	-5.8	9.5
KIF22	0.3	0.6
KIF23	-0.3	1.6
KIF26B	0.3	0.1
KIF2C	-0.8	1.7
KIF3B	-1.7	0.8
KIF4A	-0.9	3.9
KIF5B	-1.9	4.5
KIF7	0
KIFC3	-2.2	1.6
KIN	-0.7	2.5
KIRREL	-3.8	3.8
KIZ	-3	2.7
KLC1	-0.8	1.3
KLC2	-0.4	0.6
KLF10	2.6	7
KLF4	2.6	5.8
KLF5	3.2	7.5
KLHDC4	-0.8	0.5
KLHL13	-1.2	2.2
KMT2A	0.9	3.6
KMT2B	2.5	5.7
KMT2C	-0.1	0.1
KMT2D	2.7	7.9
KMT2E	1.8	3.3
KNOP1	-1	4.5
KNSTRN	-2.3	1.6
KPNA1	1.8	1.3
KPNA2	-0.3	0.5
KPNA3	1.6	4.3
KPNA6;KPNA5	2.2	2.3
KPNB1	0.1	0.2
KPRP	1.9	0.8
KRAS;HRAS;NRAS	-1.1	0.4
KRI1	-1.6	3
KRIT1	-2.5	1.8
KRR1	-4.5	3.9
KRT1	0	0
KRT10	0.4	1.2
KRT14	2	2.1
KRT16	1.9	1.3
KRT17	-1	4.7
KRT18	-1	3.2
KRT19	0
KRT2	0.6	1.3
KRT31	-3.3	2.2
KRT33A	0
KRT33B	0
KRT38	0
KRT4	1.6	0.4
KRT5	1	2.7
KRT6A	2.4	1.8
KRT6B	0.8	0.5
KRT6C	3.7	2.6
KRT7	0	0
KRT72	1.3	1.2
KRT75	-1.2	0.6
KRT77	-3.3	2.3
KRT78	-0.7	0.5
KRT79	-0.2	0.1
KRT8	-0.5	2.1
KRT80	0.6	0.6
KRT84	-1.1	0.7
KRT85	1.9	0.7
KRT86;KRT81	-0.7	0.2
KRT9	-0.3	1.9
KSR1	-4.3	4.1
KTN1	-2.4	10.9
KYNU	-2.5	1.5
L1CAM	-4.9	11.2
L3MBTL2	1.7	2.8
L3MBTL3	0	0.1
LAMB1	-6.8	7.7
LAMC1	-4.9	5.1
LAMP1	0
LAMTOR1	-3.1	7
LARP1	-1.9	5.7
LARP1B	-3.6	3.2
LARP4	-1.5	4.5
LARP4B	-1.4	1.3
LARS	-2.2	3
LAS1L	-1.2	4.1
LASP1	-1.3	3.8
LATS1	-3.7	4
LATS2	-0.1	0
LBR	-3.2	8.7
LCOR	2.7	1.3
LCORL	0.9	3.1
LDB1	3.4	6.9
LDHA	-1	0.8
LDHB	-0.8	1.2
LEKR1	0
LEMD3	-0.7	1.2
LENG8	1.6	6.3
LEO1	2.1	1.3
LEPREL1	-5.6	10
LEPREL2	-5	8.7
LETM1	-1.5	1.2
LGALS1	-1.2	0.8
LGALS3BP	-5.1	4.9
LGR4	-3.1	1.8
LIFR	-1.1	0.2
LIG1	-1.1	1.8
LIG3	-0.8	0.5
LIG4	-3.5	3.2
LIMA1	-1.3	5.4
LIMCH1	-1.6	5.1
LIMD1	-2.7	1.2
LIN37	2.1	1.2
LIN54	0.8	1
LIN9	0.8	0.3
LLGL1	-5.1	7.9
LLPH	-1.5	1.7
LMAN1	-2.8	2.7
LMNA	-0.8	2.4
LMNB1	-2.2	5.7
LMNB2	-2	3.1
LMO7	-1.7	5.8
LMTK2	-1.8	0.5
LONP1	0.9	0.4
LOXHD1	0.8	0.5
LPCAT1	1.9	1.1
LPL	-3.8	13
LPP	-1.3	2.6
LRBA	-2.7	5.4
LRCH1	-0.6	2.6
LRCH3	-4.2	2.8
LRCH4	-1	1.9
LRIF1	1	7.9
LRIG3	-1.1	1.9
LRP5;LRP5L	-4.2	8.9
LRP8	-5.9	5.1
LRPAP1	-2.8	1.8
LRPPRC	0.2	0.1
LRRC42	0.6	0.2
LRRC47	-0.8	0.7
LRRC59	-1.4	6
LRRC7	-2.4	1.1
LRRFIP1	-3.6	4.4
LRSAM1	-2.3	3.5
LRWD1	-0.6	1.3
LSG1	-1.5	6
LSM11	-0.8	0.3
LSM14A	-3.1	3.4
LSM14B	-0.9	2.6
LSM3	0
LSM4	-0.7	0.4
LSM5	-0.7	0.3
LTV1	-3	3.5
LUC7L2	-3.3	2.5
LUC7L3	1.6	0.4
LUZP1	-0.3	1.2
LYAR	-5	5.4
LYPLA2	-1.6	2.5
LYZ	1.4	0.7
LZIC	-3	1.8
LZTS2	-1.1	1.1
LZTS3	0.4	0.2
MACF1	-2.4	4
MAD1L1	-0.4	0.5
MADD	-0.5	1.1
MAEA	1.3	0.7
MAFG	4.6	4.2
MAFK	1.5	4.7
MAGED2	0.2	0.4
MAGOHB	0.6	0.5
MAK16	-5.9	6.1
MAML1	3.4	5.5
MAML3	2.4	1.6
MAMLD1	1.7	1
MAP1B	-0.9	2.6
MAP2K3	-2.4	1.3
MAP3K11	0.4	0.1
MAP3K7	-2.7	1.6
MAP4	-1.3	3.9
MAP4K4	-2.6	1.8
MAP7	-3	5.5
MAP7D1	-3	5.8
MAP7D3	-0.5	1.2
MAPK1	0
MAPKAP1	-4.1	3.7
MAPRE1	-0.9	2.5
MAPRE2	-1.6	0.7
MAPT	-2.1	3
MARC1	-5.1	4.1
MARCKS	-3.6	1.9
MARK2	-4	4.2
MARK3	-1.5	0.8
MARS	-2.8	4.4
MASTL	-1	1.7
MAT2A	1.2	4
MATR3	-0.3	4.1
MAVS	-2.7	4.9
MAX	0.9	3.3
MAZ	1	2.9
MB21D2	-1.1	3
MBD1	3.5	2
MBD2	2.3	1.4
MBD3	0.8	5.1
MBD4	1.4	1.7
MBIP	0.9	0.3
MBNL1	-0.6	4
MBNL2	-1.2	2.3
MBTD1	2.6	3.4
MCAM	-3.6	7.4
MCCC1	1.6	1.9
MCCC2	-1.1	0.8
MCF2L	2.6	1.2
MCM10	0.9	2.7
MCM2	-0.3	0.3
MCM3	0.3	0.4
MCM3AP	1.1	2
MCM4	-0.8	2.5
MCM5	-0.4	0.1
MCM6	-1.9	2.7
MCM7	0.7	5.5
MCMBP	-2	0.9
MCRS1	0.4	0.1
MCTP2	-3	2
MDC1	-0.5	1.7
MDH1	2.6	1.6
MDH2	0	0
MDN1	0.6	1
ME2	0
MEAF6	0
MECOM	1.1	4
MECP2	-0.3	0.4
MED1	0.4	2.9
MED10	-0.2	0.1
MED12	2.3	5.1
MED13	1.6	4.1
MED13L	0.4	1.3
MED14	6	5.1
MED15	2.5	6.7
MED23	2.4	6.8
MED24	4.4	9.3
MED25	6.2	3.4
MED26	0.3	0.6
MED27	1.4	0.5
MED28	3.7	6.5
MED31	0.4	0.5
MED8	2.6	8.2
MEF2D	2.9	3.8
MELK	-2.2	3.5
MEPCE	-1.5	3.2
MET	-3.4	2.9
METAP2	-2.4	1.3
METTL13	-1.4	1
METTL2A	-0.2	0.1
METTL2B	-0.6	0.4
MEX3A	-4.4	5.5
MFAP1	-0.4	1.5
MFF	-4.2	5.9
MFN2	-1.7	1.8
MGA	1	6.5
MGEA5	-3.2	6.8
MIA3	-2.1	7.2
MICAL1	-4.5	2.5
MICAL2	-2.6	3.5
MICAL3	-1.4	4.4
MICALL1;MICALL2	-5	7.2
MID1IP1	-3.4	7.9
MIF	-1	0.4
MINK1	-0.3	1.6
MIOS	-4.9	5.3
MIS18A	-0.2	0.2
MIS18BP1	-1	2.3
MISP	-1.5	5.9
MITF	4	5.3
MKI67	-1.5	3.8
MKL1	-2.8	1.3
MKL2	-4.3	3.7
MKS1	1.9	1.3
MLEC	0
MLH1	-1.3	2.1
MLH3	0.5	0.9
MLLT1	0.5	0.6
MLLT10	0.8	1.2
MLLT11	-3.6	5.8
MLLT6	4.4	2.5
MMS19	-3.3	1.3
MMTAG2	0	0
MNAT1	-0.8	1.9
MNT	0.3	0.1
MNX1	1.7	0.9
MOB4	-2.7	1.3
MOCOS	-2.1	3.2
MOCS2	-2.4	2.3
MON1B	1.3	0.5
MON2	-2.7	2.4
MORC2	1.2	3
MOSPD2	-4.7	3.6
MPDZ	-3.1	6.7
MPG	-0.9	1.2
MPHOSPH10	-2.2	7.1
MPHOSPH6	-2.3	2.5
MPHOSPH8	-1.2	2.9
MPHOSPH9	0
MPP1	-0.2	0.2
MPP5	-2.6	4.2
MPP6	-2.8	1.3
MPP7	-5	6.6
MPRIP	-2.8	10.3
MRC2	-4.5	6.8
MRE11A	-0.9	3.9
MRFAP1	1	0.4
MRGBP	-0.7	0.6
MRPL12	2.1	1.8
MRPL19	1.6	1.3
MRPL45	-1.6	0.8
MRPS24	-3.4	2.8
MRPS30	-3	1.9
MRPS31	-3.6	7.9
MSANTD3	3	5
MSH3	-1.7	1.5
MSH6	-0.6	0.8
MSL1	1.5	5.7
MSN	-2.4	4.3
MSTO1	-2.2	3.8
MSX1	5.4	13.7
MTA1	1	4.7
MTA2	0.9	2.9
MTA3	2.4	2.3
MTBP	0.6	0.2
MTCL1	-1.3	2.8
MT-CO2	-0.4	0.5
MTDH	-2.4	6.2
MTF1	0.1	0.1
MTFR1	-3.3	2.6
MTFR1L	-1.8	6.2
MTHFD1	0.2	0.2
MTHFD1L	-0.7	1.1
MTMR1	-3.4	3.3
MTMR12	-3.1	3.8
MTMR2	-3.8	2.8
MTMR6	-5.5	4.8
MTO1	-4.3	4.8
MTOR	-3.2	2.3
MTPN	0.8	0.5
MTR	-2.3	7.1
MTRR	-2.3	5.4
MUC13	-4.8	5.1
MUM1	-3.5	7.8
MVB12A	-2.8	1.2
MVP	-2.7	3.2
MYADM	3.4	1.7
MYBBP1A	-2	5.6
MYBL2	0.3	0.6
MYCBP2	-2.3	4.9
MYDGF	4	2.8
MYH14	1.6	0.5
MYH9	-2.2	7.6
MYL12A;MYL12B;MYL9	0.2	0.5
MYL6	-2	3.7
MYO18A	-1.6	0.5
MYO19	-2.1	5.7
MYO1B	-2.2	8.1
MYO1C	0.6	0.4
MYO1E	-1.6	5
MYO6	0	0.2
MYO9B	-3.5	1.3
MYOF	-2.3	6
MYPN	-1.7	2.3
MYSM1	0
MZT2B;MZT2A	2.1	1
N4BP1	-4.1	2.8
N4BP2	-2.4	1.9
N4BP3	4.9	9.3
NAA10	-1.5	0.9
NAA15;NAA16	-0.9	0.4
NAA50	-2.6	2.6
NAB1	0	0.1
NAB2	0.1	0.1
NACA	-0.6	0.7
NACC1	0.3	0.3
NADK2	1.3	0.3
NAE1	-2.7	2.1
NAF1	-2.5	1.2
NAMPT	-1.1	0.5
NANP	-3.1	1.8
NANS	-2.2	1.6
NAP1L1	-2.2	4.8
NAP1L4	-3.1	3
NAPG	-1.1	0.8
NARS	-1.3	1.1
NASP	-1.8	4.1
NAT10	-2.3	9.9
NAT6	-1.9	5.7
NAV1	-3.9	2
NBAS	-1.4	0.5
NBEAL1	-1.7	1.1
NBN	0.1	0.3
NBR1	-1.3	0.9
NCAPD2	-1.8	1.4
NCAPD3	-2.3	1.4
NCAPG	-2.3	1.9
NCAPH	-2	2.5
NCAPH2	-3.8	2
NCBP1	4.5	4.4
NCBP2	-0.1	0.2
NCK1	-1.7	1.8
NCKAP5L	-0.5	0.4
NCKIPSD	-0.2	0.1
NCL	-1.3	9.5
NCOA1	1.9	0.9
NCOA2	0
NCOA3	2.6	5.1
NCOA4	-1.3	0.6
NCOA5	-0.4	2.3
NCOA6	1.2	2.8
NCOA7	-3.5	2.5
NCOR1	1.8	8.5
NCOR2	1.6	6.4
NDC1	-2	4.3
NDC80	-1.9	1.1
NDE1	-3.1	2.4
NDFIP1	-4.1	2.1
NDRG1	-2.3	2.1
NDRG3	-3.1	1.3
NDUFA8	-0.5	0.7
NDUFAF7	-7	10.4
NDUFB9	1.2	4.2
NDUFS1	-0.7	0.7
NDUFS7	0.3	0.5
NEB	-7.2	2.2
NECAP2	-0.3	0.9
NEDD1	0.4	0.4
NEDD8	1.2	0.5
NEFH	-3	1.9
NEK1	0.1	0.1
NEK7;NEK6	0.5	1.9
NEK9	-1	2.8
NELFA	1.8	2.8
NELFB	-2	0.8
NELFCD	-2.4	1.7
NELFE	-0.2	0.4
NEMF	-3.6	2.3
[truncated: 1,929 more rows]

## Sheet: EI-EV
	log2 difference	-log10 p value			log2 difference	-log10 p value
37500	-1.5	2.7		IKBKG	1.4	1.4
39326	-0.9	1.6		NFKB1	3.6	8.8
40057	-1.4	2.8		NFKB2	6.3	4.5
40422	-0.8	1.5		NFKBIA	3.6	1.6
40787	-4	2.1		RELA	8.8	7.5
AAAS	-1.6	2.4
AAGAB	-3.4	1.5
AAK1	-0.6	4
AAR2	-0.6	0.5
AARS	-1.9	2.7
AASDHPPT	-0.9	0.9
AATF	-2	2
ABCB11	4.3	4.4
ABCC8	-4.1	1.7
ABCD1	-2.9	1.4
ABCD3	-3.7	5.1
ABCE1	-2.3	5.5
ABCF1	-1.8	5.5
ABCF2	-1.2	4.3
ABCF3	-1.6	2.1
ABI1	-1.3	1.2
ABLIM1	-1.9	2.1
ABLIM3	-1.8	0.8
ABTB2	-0.9	0.3
ACAA2	0.7	0.8
ACACA	1.3	3.4
ACACB	1.6	4.7
ACADM	0.3	0.1
ACADVL	-0.8	0.7
ACAT1	0.5	0.4
ACAT2	3.3	11.9
ACBD3	-1.7	0.7
ACBD5	-1.3	1.8
ACIN1	-0.8	2.7
ACLY	-1.6	3.2
ACO2	-0.3	0.5
ACOT1	-6.2	3.3
ACOT7	-1.6	0.5
ACOT9	1.8	1.2
ACSL3	-3.3	3.5
ACSL4	-0.8	0.4
ACTA1;ACTC1;ACTA2;ACTG2	0.3	0.8
ACTB	-0.3	1.8
ACTBL2	0
ACTG1	0.2	0.5
ACTL6A	2.7	3.5
ACTN1	-2.8	2.6
ACTN4	-1.9	4.6
ACTR2	-0.1	0
ACTR3	-1	0.3
ACTR5	-1.7	0.6
ACY1	-2.4	1.2
ADAM9	-2.5	1.2
ADAR	-0.6	2.1
ADARB2	-2	1.8
ADCY9	-3.9	7.4
ADD1	-0.9	1.6
ADD3	-1.9	3.1
ADNP	0.4	1.2
ADNP2	-0.4	0.3
ADRBK1	-2.8	1.5
ADRM1	-0.4	0.2
ADSL	-4.8	3.5
ADSS	0.4	0.1
AFAP1	-2.3	3.3
AFF1	0.7	1
AFF4	0.1	0.2
AFTPH	-1.5	2.4
AGFG1	0.3	1
AGFG2	0.9	0.5
AGPAT6	-5.4	4.3
AGPAT9	-4	7.6
AGPS	-1	0.7
AGTPBP1	-0.5	0.1
AGTRAP	0.8	0.2
AHCTF1	-1.2	3.3
AHCY	-1.3	2.4
AHCYL1	-0.3	0.4
AHDC1	1.6	7.1
AHI1	-1.8	1
AHNAK	-0.2	0.7
AHNAK2	0.1	0.2
AHR	4.5	3.8
AHSA1	-1.3	1.1
AIFM1	-2.8	1.3
AIM1	-1	0.4
AIMP1	-3.6	4.8
AIMP2	-2.6	2.3
AIP	0.6	2.8
AK2	-1.1	1
AKAP1	-2.4	5.7
AKAP10	-0.9	0.2
AKAP11	-1.7	1
AKAP12	-4.6	2
AKAP13	-1.5	2.2
AKAP17A	-1.8	2.5
AKAP2	-2	3.7
AKAP8	-0.1	0.2
AKAP8L	1.6	4.6
AKAP9	-1.3	4
ALB	0
ALDH18A1	0	0
ALDH1B1	-2.8	2.6
ALDH3A2	-1	1.4
ALDH3B1	-1.2	2.3
ALDH7A1	-0.1	0
ALDOA	-0.8	0.5
ALDOC	-0.6	0.5
ALKBH5	-1	1.3
ALMS1	0.9	1.4
ALPL	-5	3.1
ALX1	2.3	1.4
ALX4	2.1	3
ALYREF	-1.6	3.6
AMOTL1	-1.6	3.6
AMOTL2	2.8	5.7
AMPD2	-1.4	2.4
ANAPC1	0.6	1.2
ANAPC16	-0.4	0.2
ANAPC5	-1.1	0.3
ANGEL1	-4.7	6.5
ANK2	-1.7	0.5
ANKFY1	-2.3	0.9
ANKHD1	0.5	1.8
ANKLE2	-2.3	4.6
ANKRD11	-0.4	0.9
ANKRD17	-0.1	0.1
ANKRD27	-1.9	1.6
ANKRD28	-1.3	2
ANKRD52	-1.3	1.2
ANKS1A	-3.9	2.2
ANLN	0.2	0.1
ANO10	-4.5	11.9
ANO6	-4.1	1.8
ANP32A	1	0.4
ANP32B	-0.4	0.1
ANXA1	-0.9	1.7
ANXA2;ANXA2P2	-1.5	1.7
ANXA5	1.5	0.6
ANXA6	-3.2	1.5
AP1G1	-1.4	0.7
AP2B1;AP1B1	-1.4	1.1
AP2M1	-1.7	0.6
AP3B1	-1.6	2.5
AP3D1	-0.6	0.8
AP3S1	1.7	0.6
AP4E1	-1	0.9
APBB2	-3.1	1.2
APC	-0.5	2.7
APEH	-2.2	2.9
APEX2	0.3	0.1
API5	-0.2	0.1
APPL1	-3.7	2.7
APRT	0
AQR	0.2	1.1
ARAF	-1.4	1.9
ARAP1	-1.5	2.7
ARCN1	-2	2.3
ARF3;ARF1	-2.3	1
ARF4	0
ARFGAP1	-0.6	3.4
ARFGAP2	-1.5	1.6
ARFGAP3	-1.3	0.5
ARFGEF2	-2.4	1.7
ARFIP1	-2.4	1.2
ARFIP2	-0.3	0.5
ARGLU1	-0.9	0.6
ARHGAP1	-3.8	2.4
ARHGAP12	-2.5	1.2
ARHGAP17	-1.4	2.4
ARHGAP21	-1	2
ARHGAP23	-1.1	0.9
ARHGAP32	0.2	0.1
ARHGAP35	-1.4	2.8
ARHGDIA	-1.1	2.2
ARHGEF10	-4	2
ARHGEF16	-2.5	1.5
ARHGEF17	-0.5	0.2
ARHGEF18	-2.1	0.8
ARHGEF2	-2.3	1.1
ARHGEF40	1	0.3
ARHGEF7	-2.1	1.4
ARID1A	3.2	7.4
ARID1B	3.2	11.3
ARID2	2.1	7.1
ARID3B	1.1	1.8
ARID4B	-1	1.6
ARID5B	2.8	8.2
ARL15	-0.1	0.1
ARL2	-0.1	0.1
ARL6IP4	-0.4	0.2
ARL6IP5	-2	1
ARL8B;ARL8A	0.3	0.1
ARMCX3	-2.4	1.1
ARNT	1.8	5.5
ARPC1B	-1.5	1.3
ARPC2	-3.3	2.2
ARPC3	1.1	0.6
ARPC4	-0.6	0.6
ARPC5	2	1.3
ASAP1	-3.4	1.7
ASCC1	-2.9	1.6
ASCC3	-0.2	0.5
ASF1B	-0.7	0.6
ASH1L	-0.3	0.1
ASH2L	1.5	0.9
ASNS	-1.9	1.6
ASPH	1.2	0.5
ASPM	0.4	0.5
ASRGL1	-0.3	0.4
ASS1	-0.8	1.2
ASUN	0.2	0.7
ASXL1	2	1.3
ASXL2	1.4	2.1
ATAD1	-5.1	4.9
ATAD2	-1.1	1.1
ATAD2B	-0.1	0.2
ATAD3A	0.3	0.1
ATAD3B	-0.6	0.3
ATAD5	-1	0.8
ATF1	1.8	2.9
ATF2	4.2	3.3
ATF3	3	2.9
ATF6	-1.8	1.9
ATF6B	-3	1.8
ATF7	1.5	4.6
ATF7IP	1.5	1.5
ATG13	-1.3	0.5
ATG2B	-2.3	3.6
ATG3	-2.8	1.3
ATG4C	-1.2	1
ATIC	-3	1.1
ATL3	-1.9	1.3
ATN1	2.9	2.9
ATP1A1	-1.1	1.8
ATP2A2	-1.6	2.4
ATP2B1;ATP2B4	-4	2.2
ATP5A1	0.2	0.3
ATP5B	-0.5	0.8
ATP5C1	0.1	0
ATP5D	-4.9	8.1
ATP5F1	1.2	0.4
ATP5H	-0.6	0.2
ATP5J2	-0.7	0.4
ATP5O	0.4	0.5
ATP6AP1	-0.6	0.5
ATP6V1A	-1.2	2.2
ATP6V1B2	-0.8	1
ATP6V1H	-2.3	1.3
ATP7A	-4.6	4.8
ATRIP	0	0.1
ATRX	1.4	2.3
ATXN1	3.5	1.3
ATXN10	-1.4	1.3
ATXN1L	4.8	2.8
ATXN2	-0.1	0.2
ATXN2L	-1.2	2.5
ATXN7L1	1.3	0.6
ATXN7L2	2	3.3
AUP1	-2.9	7.3
AURKA	1.4	2.1
AURKB	0.7	0.2
AVEN	-4	2
AVL9	-2.1	1.3
AZI2	-1.6	1
BABAM1	-0.9	0.3
BACH1	1.3	1
BAG1	-0.1	0
BAG2	-1	2.6
BAG3	-1.3	1.3
BAG4	0.3	0.5
BAIAP2	-1.2	1.8
BAIAP2L1	0.7	0.2
BANP	0.3	0.4
BAP1	2.1	3.5
BAP18	2.3	1.1
BARX1	2.7	2.9
BASP1	-1.1	2.4
BAX	-0.9	0.5
BAZ1A	-1.3	2.4
BAZ1B	-1.9	8.9
BAZ2A	-0.1	0.2
BAZ2B	1	1.2
BBX	0.2	0.3
BCAP31	-2.4	4.9
BCAR1	-0.7	1
BCAR3	-0.6	0.1
BCAS2	-0.6	1.3
BCAS3	-0.9	1.6
BCCIP	0.3	0.2
BCL3	3.3	1.6
BCL6	3.3	1.9
BCL7C	5.1	3.8
BCL9	3.4	2.2
BCL9L	2.7	4.6
BCLAF1	-1.4	6.3
BCOR	1.7	8.4
BCORL1	1.4	4.2
BCR	0.2	0.1
BEGAIN	-0.2	0.6
BEND3	0.6	1.3
BET1	-3.5	2.2
BET1L	-4.2	3.9
BHLHE40	1.4	2.5
BICD1	-1.1	1.8
BICD2	-2	2.9
BIN1	-1.2	0.3
BIRC6	-3.9	2.7
BLM	0.3	0.4
BLMH	0	0.1
BMP2K	-0.5	0.7
BMS1	-1.9	4.2
BNC2	4.3	2.9
BNIP1	-0.2	0.1
BNIP3	-4.2	3.2
BOD1L1	-0.5	2.1
BOLA2	-0.8	0.7
BOP1	-0.1	0.1
BORA	-0.5	0.2
BPNT1	-0.5	0.2
BPTF	1.2	5.7
BRAP	-4.8	4.1
BRCA1	0.5	0.6
BRCA2	0.7	0.6
BRCC3	-0.7	1.1
BRD1	-2.3	1.3
BRD2	-0.9	0.7
BRD3	0.9	1.6
BRD4	1.1	7.6
BRD7	2.1	6.2
BRD8	1	3.5
BRD9	0.6	1.6
BRF1	0.2	0
BRIP1	-0.4	0.8
BRIX1	-3.1	4.5
BSG	-2.3	7
BTAF1	-0.2	0.2
BTBD1;BTBD2	-0.3	0.1
BTF3	-4.4	2.5
BUB1	0.4	0.7
BUB1B	-1	1.9
BUB3	2.6	1.9
BUD13	0.4	0.8
BUD31	-2.5	0.9
BYSL	0.3	0.3
BZW1	-2.1	1.3
BZW2	1.4	1.1
C10orf55	-4	1.3
C10orf90	-4.4	2.3
C11orf84	-2.8	1.1
C12orf43	-4.1	2.6
C12orf45	-0.7	0.2
C14orf166	-0.9	0.8
C15orf39	3.1	2.1
C17orf53	1.2	0.7
C17orf85	0.2	0.3
C18orf25	-2.3	1.3
C19orf43	-0.3	0.2
C19orf68	0.9	0.4
C1D	-2.5	1.2
C1orf112	0	0
C1orf131	1.6	0.8
C1orf174	-1.3	0.8
C1orf198	0	0
C1orf226	-2.2	1.3
C1orf43	-2.1	1.1
C1orf50	1	0.3
C1orf52	0.1	0
C1QBP	-3.1	1.3
C21orf59	1.7	0.8
C2CD2	-4.3	4.3
C2CD3	0	0
C2CD5	-1	0.6
C2orf16	-0.6	0.1
C2orf44	-2.4	2.3
C2orf49	-1.9	1.3
C3orf17	-1.2	3
C5orf51	-1.7	0.5
C6orf106	-1.3	0.6
C7orf50	-1.3	3.5
C8orf76;ZHX1-C8orf76	-3.2	2.3
C9orf78	0.2	0.8
CAAP1	-0.6	0.3
CABIN1	1	1.7
CACTIN	-1.8	3.2
CACUL1	0.1	0.1
CACYBP	0.1	0.1
CAD	-0.9	2.1
CALD1	-1.2	3.2
CALML5	-1.8	0.6
CALR	0.6	0.8
CALU	-2.6	2
CAMK2G;CAMK2B;CAMK2D;CAMK2A	0.4	0.1
CAMKK1	0.2	0.1
CAMSAP1	-0.9	1.2
CAMSAP2	0	0.1
CAND1	-0.7	2.1
CANX	0.2	0.1
CAP1	-2.7	4.5
CAPRIN1	-2	4.7
CAPZA1	-0.3	0.5
CAPZA2	-0.2	0.4
CAPZB	-1	4
CARM1	-1.6	0.5
CARS	-3.2	2
CASC3	-3.3	1.9
CASC5	0.4	1.9
CASK	-3.3	1.4
CASP4	-2.8	1.9
CASP8	-3.7	3
CASP8AP2	1.3	1.1
CAST	-2.3	2.8
CASZ1	2.4	1
CAT	0.1	0.1
CAV1;CAV3	-4	3.3
CBLL1	0.3	0.8
CBR1	-2.8	1.8
CBS	-2.2	1.1
CBWD1;CBWD5;CBWD3;CBWD6;CBWD2	-0.8	0.4
CBX2	0.2	0.2
CBX3	0.2	0.2
CBX4	-0.2	0.2
CBX5	0.3	0.6
CBX8	-1	2.2
CC2D1A	-0.3	0.3
CC2D1B	0.2	0.1
CC2D2A	-3.2	1.8
CCAR1	1.1	1.8
CCAR2	1.1	4.9
CCDC101	-0.4	0.1
CCDC102A	-0.3	0.1
CCDC12	-0.2	0.1
CCDC124	-2.5	3.4
CCDC132	0.4	0.2
CCDC137	-2	1.5
CCDC138	-0.6	0.7
CCDC14	2	1.6
CCDC157	3.6	3
CCDC174	0.2	0.7
CCDC18	-2.7	0.9
CCDC22	-0.7	0.3
CCDC34	-0.4	0.2
CCDC43	-2.5	2.1
CCDC47	-4.9	2.6
CCDC50	-2.4	1.5
CCDC59	-0.8	0.3
CCDC6	-0.5	1
CCDC85C	-0.3	0.2
CCDC86	-2	4.5
CCDC88A	-2.1	2.9
CCDC88C	-2.7	2.1
CCDC94	-0.2	0
CCHCR1	1.2	0.4
CCNB1	-1.5	1.8
CCNK	-0.6	1.3
CCNT1	0.8	1.5
CCP110	-2	0.6
CCT2	-1.8	1.7
CCT3	-0.1	0.2
CCT4	-0.6	0.8
CCT5	-1.2	1.4
CCT6A	-0.7	1.1
CCT7	-0.7	0.8
CCT8	0.3	2.6
CCZ1;CCZ1B	0.6	2
CD2AP	-0.4	0.5
CD2BP2	0	0
CD3EAP	-0.1	0
CD44	-5.8	8.5
CD97	-0.6	0.2
CDC123	-2.3	1
CDC16	0.1	0
CDC20	-0.6	0.6
CDC25C	-1.6	0.5
CDC27	0.3	0.9
CDC37	-1	1.3
CDC37L1	-1.6	2.2
CDC40	-0.8	1.5
CDC42	-1	0.5
CDC42BPB	-4	2.8
CDC42EP1	-3.1	5.6
CDC42EP2	-1	0.2
CDC42EP4	-0.8	0.5
CDC5L	-0.2	0.4
CDC7	-0.9	0.4
CDC73	0.2	0.5
CDCA2	0.6	1.8
CDCA3	-0.6	0.5
CDCA5	-0.9	3.1
CDCA7L	-1.9	0.6
CDCA8	-1.2	2.4
CDK1	0	0
CDK11B;CDK11A	-0.5	0.9
CDK12	0.1	0.2
CDK13	0.8	7.1
CDK2AP1;CDK2AP2	0.7	0.5
CDK5RAP1	-1	0.4
CDK5RAP2	-0.6	1.6
CDK5RAP3	-3.2	1.6
CDK6	2.1	0.9
CDK7	-0.9	0.9
CDKAL1	-2.4	5.6
CDKN1C	-0.6	0.8
CDKN2A	0
CDKN2A	-0.9	0.3
CDKN2AIP	0.5	1
CDR2	-0.4	1.8
CDT1	1.6	1.2
CDV3	-1.5	2
CDYL	-1.6	3.4
CEBPA	3	3.9
CEBPB	1.8	10.5
CEBPD	4.8	3.2
CEBPG	1.3	0.9
CEBPZ	-2.5	5.3
CELF1	-0.6	2.1
CENPC	-4.3	2.8
CENPF	0	0.1
CENPH	0	0
CEP131	-0.7	1.2
CEP152	0.1	0.2
CEP170	-1.5	1.7
CEP192	-0.2	0.1
CEP290	0
CEP295	-0.3	0.4
CEP350	0.6	1.6
CEP41	-2.2	1.4
CEP55	-0.9	0.8
CEP57	-0.5	0.7
CEP63	-0.2	0.1
CEP72	-0.1	0.2
CEP85	1.1	2.7
CEP95	1	0.7
CEP97	1	5.8
CEPT1	0.9	0.2
CETN2	-1.7	0.6
CFAP36	-2.4	1.2
CFDP1	0.7	0.6
CFL1	0.5	0.6
CHAF1A	-0.8	2.2
CHAF1B	-0.6	0.7
CHAMP1	0.3	1.4
CHCHD2;CHCHD2P9	1.5	0.6
CHCHD3	-0.6	0.8
CHD1	-0.4	1
CHD1L	-0.5	0.4
CHD2	-1.4	2.9
CHD3	1.2	2.9
CHD4	0.4	2
CHD5	0.8	0.8
CHD6	1.3	4.2
CHD7	1.2	3.4
CHD8	1.7	4.5
CHEK1	0.4	0.3
CHERP	0	0.1
CHMP2B	-2.8	1.1
CHMP4B	-0.2	0.3
CHMP5	-0.2	0.1
CHMP7	-2	1.7
CHORDC1	-1	1.4
CHRAC1	-2	1.3
CHST5	0.7	0.2
CHTF18	-1.8	0.8
CHTOP	-1.8	4.5
CIAPIN1	-1.6	2.3
CIC	2.2	9.7
CIPC	0.4	0.2
CIR1	-0.9	0.3
CIRH1A	-0.9	0.4
CISD1	-2.6	3.5
CISD2	-3.3	4.5
CITED2	3.3	2.3
CIZ1	1.5	2.2
CKAP2	-1.3	1
CKAP4	-2.4	6.4
CKAP5	-0.7	0.9
CKB	0.7	0.7
CLASP1	-4	3.7
CLASP2	-2.4	2.2
CLASRP	-1.2	1.8
CLCC1	-4.9	14
CLEC16A	-1.7	1.7
CLIC1	-0.5	0.4
CLINT1	-0.9	1.6
CLIP1	-2.8	2.2
CLNS1A	0.4	0.5
CLOCK	1.7	0.7
CLPTM1L	-2.6	1.7
CLPX	-2.1	1.3
CLSPN	2.1	1.1
CLTA	-0.1	0.2
CLTC	-0.3	0.5
CLU	-5.3	4.5
CLUH	-3.1	2.9
CLYBL	-2.8	8.8
CMC1	1.4	0.6
CMIP	-2.7	2
CMTR1	-0.1	0.3
CNDP2	0.1	0.1
CNN2	-1.3	1.1
CNN3	-0.4	0.7
CNOT1	2.1	5
CNOT2	1.9	3.2
CNOT3	0	0
CNOT4	-0.9	0.3
CNOT6L;CNOT6	-0.6	0.3
CNOT8	0.8	1.5
CNP	-1.4	0.7
CNPY2	0
COA7	-0.3	0.3
COBL	-1.6	2.3
COBLL1	-2.6	1.2
COG1	-0.7	1.4
COG2	-1.2	0.4
COG3	-3	1.3
COG4	-0.8	0.6
COIL	-1.1	5.7
COL4A2	-1.1	0.4
COL9A2	0
COLGALT1	-2.4	1.6
COMMD3	0.1	0
COMMD8	2.2	1.6
COMMD9	-0.8	0.3
COPA	-0.6	3.2
COPB1	-3.7	1.5
COPB2	-0.2	0.4
COPG1	-3.8	1.8
COPG2	-5.4	12.2
COPRS	0.8	0.3
COPS2	-0.8	0.3
COPS3	-1.5	0.5
COPS5	-0.9	0.4
COPS6	0.2	0.1
COPS7A	-0.5	0.2
COPS8	0.7	0.2
COPZ1	-3.9	1.6
CORO1B	-1.6	2.2
CORO1C	-2.2	3.8
CORO2A	-4.4	1.7
CORO7	-3.3	1.5
COTL1	-1.1	0.7
COX4I1	-1.8	2.2
CPLX1	-1.8	1.1
CPNE1	-2.1	2.1
CPNE3	-0.4	0.2
CPS1	-0.9	3.5
CPSF1	-0.4	1.2
CPSF2	-0.4	0.6
CPSF3	-1.3	1.1
CPSF4	1.1	1.5
CPSF6	0.7	2
CPSF7	0.6	1.6
CPT1A	1.1	0.4
CRABP2	0	0
CREB1	4.7	3.6
CREB3L2	0	0
CREB5	3	5.6
CREBBP	3.4	7.6
CREM	0.1	0
CRIP1	-1	0.3
CRIP2	-1.7	2.2
CRNKL1	0.6	0.9
CROCC	1.8	3.2
CRTC1	0.7	0.3
CRTC2	6	5.8
CRTC3	2	4.1
CRYBG3	-0.6	0.6
CS	-3.4	1.7
CSDE1	-1.4	3.8
CSE1L	-0.7	0.6
CSNK1A1;CSNK1A1L	0.4	0.4
CSNK2B	2.5	1.4
CSRP1	-0.4	2
CSRP2	-0.7	1.2
CSRP2BP	2.9	4.9
CSTF2	0.6	3
CSTF2T	1.5	2.4
CSTF3	-0.4	0.2
CTAGE9;CTAGE8;CTAGE15;MIA2	-3.8	4.6
CTBP2	2.4	1.5
CTCF	-1.1	3.5
CTDSP2	-1.7	0.6
CTIF	-2.6	1.1
CTNNA1	-1	2.1
CTNNA2	-3.7	2.2
CTNNAL1	-0.2	0.1
CTNNB1	-2.3	1.1
CTNNBL1	0.1	0
CTNND1	-1.2	4.6
CTPS1	-2.6	2.7
CTR9	0.5	1.6
CTSD	0
CTTN	-0.7	1.7
CTTNBP2NL	-2.2	2.2
CTU2	-0.2	0.4
CUEDC2	-2	0.9
CUL4A	-1.1	1
CUL4B	-0.9	0.5
CUX1	0.7	4.3
CUX1	0.8	1.3
CUX2	-0.4	0.1
CWC15	-0.7	0.4
CWC22	-3.1	1.8
CWC25	-0.8	0.8
CWC27	-0.1	0.1
CWF19L1	-1.2	0.8
CWF19L2	0.1	0.1
CXADR	-3.8	4
CXorf56	0.8	3.2
CXXC5	4.1	3.1
CYB5R3	-2.6	1.5
CYCS	0.1	0.1
CYLD	-0.2	0.5
CYP1B1	-3.7	2.5
CYP51A1	-2.5	4.3
CYTH2;CYTH3	4.6	4.9
DAB2	-0.4	0.9
DAD1	1.1	0.8
DAG1	-4.6	1.6
DAXX	1.8	1.5
DAZAP1	-1.1	0.9
DBN1	-2.5	4.9
DBNL	-1.2	1.4
DBR1	-1.4	0.5
DBT	-4	6
DCAF13	1.2	1.9
DCAF7	2.5	3
DCD	-0.2	0.5
DCLRE1A	1.1	2
DCP1A	-1.5	1.8
DCP1B	-1.2	0.8
DCTN1	-2.1	1.3
DCTN2	-2.2	2.8
DCTN4	-1.9	2
DDB1	-2.2	1.9
DDB2	0.1	0
DDHD1	0.1	0
DDHD2	-3.4	2.4
DDOST	-1.6	0.6
DDRGK1	-3.3	4
DDX1	-4	3.7
DDX10	-2.5	7.2
DDX12P;DDX11;DDX11L8	0.7	1.3
DDX17	0.1	0.2
DDX18	-2	1.6
DDX19A;DDX19B	-1.1	0.8
DDX20	-2.2	2.2
DDX21	-1.5	4
DDX23	-0.7	1.8
DDX24	-1	3.1
DDX27	-1.5	2.9
DDX31	-2.3	2.8
DDX39A	-0.2	0.2
DDX39B	-2	2.4
DDX3X;DDX3Y	-1.5	3.4
DDX41	-1.2	2.1
DDX42	0.1	0.2
DDX46	0.4	2.1
DDX5	-0.2	1.5
DDX50	-2.6	4.3
DDX52	-0.8	0.9
DDX54	-4.4	3.8
DDX55	-3.9	2.1
DDX56	-1.2	1.2
DDX6	-1	2.4
DDX60	-0.9	0.4
DEAF1	1.3	0.8
DEK	1.4	0.4
DENND1A	-3.1	1.6
DENND4C	-2.3	1.9
DENND6A	-1	0.8
DEPDC7	0.4	0.7
DFFA	0.3	0.5
DFNA5	-1.4	1.8
DGCR14	0.4	0.4
DGCR8	-3	1.4
DGKZ	-1.4	0.6
DHCR7	-3.8	2.9
DHFR	1.9	1.3
DHX15	0	0.2
DHX16	-0.7	1.8
DHX29	-2	2.9
DHX30	-1.1	1.1
DHX34	2.2	1.2
DHX35	-0.4	0.5
DHX36	-0.3	0.5
DHX37	0.2	0.1
DHX38	0.1	0.2
DHX40	-0.1	0
DHX57	-1	1.4
DHX8	0.1	0.1
DHX9	-0.8	4.2
DIAPH1	-2.8	3.9
DIAPH2	-3.7	2.1
DIAPH3	-0.3	0.4
DICER1	-3.2	2.5
DIDO1	0.2	0.6
DIP2B	-3.8	1.4
DIS3	-0.5	0.6
DISP1	-3.6	2.6
DKC1	-3.3	4.4
DKKL1	0.9	0.2
DLD	-2.9	1.9
DLG1	-4	4.2
DLG5	0.1	0.2
DLGAP4	-1.1	0.8
DLGAP5	-1.5	2.2
DMAP1	0.5	0.9
DMD	-3.1	2
DMXL1	0.1	0.1
DNA2	0
DNAAF2	-2.2	1.4
DNAJA1	0.7	1.1
DNAJB1	1.1	1.3
DNAJB11	0.6	0.6
DNAJB4	3.3	2.9
DNAJC1	-2.3	3.3
DNAJC11	-1.2	0.8
DNAJC12	0.7	0.3
DNAJC13	-1.1	3.8
DNAJC17	-0.7	0.1
DNAJC2	-3.3	2.3
DNAJC21	-1.2	6
DNAJC7	0.8	0.4
DNAJC9	0.6	0.5
DNER	-3.4	2.6
DNM1L	-3.9	3.1
DNM2	0.1	0
DNMBP	-2	1.7
DNMT1	-0.7	1.2
DNTTIP1	0.7	0.5
DNTTIP2	-1	2.8
DOCK6	-0.2	0.3
DOCK7	-1.4	3.2
DOK1	-2.3	1.3
DOPEY2	-1.6	0.4
DOS	-5	4.8
DOT1L	2.3	4.1
DPF1	2.4	1.9
DPF2	3.7	2.6
DPYSL2	-2.3	0.9
DRG1	0.8	0.2
DRG2	-1.1	1.5
DROSHA	-0.7	0.4
DSC1	1.7	0.8
DSC2	-3	1.3
DSG1	1.7	1.1
DSG2	-2.2	4.1
DSN1	-0.2	0.4
DSP	-0.6	2.7
DST	-2.4	4.1
DSTN	1.5	1.3
DTL	-0.2	0.8
DUS2	-2.5	1.8
DUSP1	-2.7	0.8
DVL1;DVL1P1	-1.4	1.5
DVL2	-0.2	0.8
DVL3	-0.1	0.1
DYNC1H1	1.2	2.9
DYNC1I2	-4.2	3.3
DYNC1LI1	-0.6	0.8
DYNC1LI2	-0.7	0.8
DYNLL1	-0.6	0.8
DYNLRB1;DYNLRB2	0.5	0.3
E2F3	0.5	0.2
E2F6	0.8	3.6
E2F7	-0.4	0.2
EBF1	5.8	6.6
EBNA1BP2	-2.9	6.8
ECD	-2.8	2
ECE1	-6	3.4
ECH1	2.1	1.2
ECHDC1	-1.5	0.6
ECHS1	-0.9	0.4
ECI2	1.9	0.8
ECM1	-2.6	1.3
ECM29	1	1.3
ECT2	0.5	0.3
EDC3	-1	1.6
EDC4	-2.9	3
EDF1	-0.4	2.6
EDRF1	-0.1	0.1
EEF1A1;EEF1A1P5	-0.5	1.2
EEF1A2	-1.5	0.4
EEF1B2	-2.8	2.4
EEF1D	-1.3	4.6
EEF1E1	-0.7	0.3
EEF1G	-0.6	2.6
EEF2	-1.2	2.1
EEF2K	-2.3	2.8
EFHD2	-1.3	1.8
EFR3A	-0.9	2.1
EFTUD1	-3.4	3.2
EFTUD2	-1	1.8
EGFR	-3.7	3.6
EGLN1	-2.7	1.1
EHBP1	-2.4	2.1
EHBP1L1	-3.3	4.5
EHD1	-2.1	3.1
EHD2	-3	1.7
EHD4	-2.8	2.3
EHMT1	-0.4	0.8
EHMT2	-2	1.7
EIF1AX;EIF1AY	0.3	0.5
EIF2A	-1.7	6.8
EIF2AK2	-1	0.8
EIF2AK4	-1.3	2.3
EIF2B2	-1.3	1
EIF2B3	-1	0.3
EIF2B5	-6	3.1
EIF2S1	1.2	0.4
EIF2S2	-1.3	3.9
EIF2S3;EIF2S3L	0	0
EIF3A	-2.9	6.2
EIF3B	-1.8	2.6
EIF3C;EIF3CL	-0.3	2.1
EIF3D	-0.7	0.6
EIF3E	0.3	0.2
EIF3F	-0.5	1.3
EIF3G	-2.5	2.5
EIF3H	0.5	0.4
EIF3I	0.5	0.4
EIF3J	-2.9	2.4
EIF3K	0.3	0.5
EIF3L	-0.3	0.1
EIF3M	-0.3	0.2
EIF4A1;EIF4A2	-0.4	0.8
EIF4A3	-2.2	1.6
EIF4B	-1.5	2.7
EIF4E	-0.6	0.3
EIF4ENIF1	-1.2	0.7
EIF4G1	-1	4
EIF4G2	-0.6	1.4
EIF4G3	-2.5	2
EIF4H	-0.2	0.2
EIF5	-1.9	3.5
EIF5A;EIF5AL1;EIF5A2	-0.9	1
EIF5B	-1.8	4.3
EIF6	0.9	0.8
ELAC2	-1.6	1.1
ELAVL1	0.9	2.2
ELF1	0.8	2.4
ELF2	1.6	3.2
ELL2	2.5	2.1
ELMSAN1	1.9	3.4
ELOVL1	-2.4	0.8
ELOVL5	-2.3	0.9
ELP2	-4	3.6
ELP4	-1.5	1.1
EMD	-2.5	6.1
EME1	-1.3	1.1
EMG1	-1.6	1
EML4	-1.1	5.6
EMSY	1.1	3.2
ENAH	-2.9	2.4
ENO1	0.1	0.3
ENO2	0
ENSA	0	0
ENY2	-0.4	0.1
EP300	4	10.5
EP400	1.7	7.2
EPB41	-2.4	4.2
EPB41L1	-2.5	3.3
EPB41L2	-2.6	6.5
EPB41L4B	-4.7	2.8
EPB41L5	-5.2	4.1
EPC1	2.5	8.5
EPC2	3.1	6.8
EPN1	-3.4	1.9
EPN2	-2.5	3.3
EPPK1	-0.3	0.2
EPRS	-2.4	4.9
EPS15	-1.2	2.2
EPS15L1	-1.3	4.3
EPT1	1.9	0.5
ERBB2	-5.1	2.7
ERBB2IP	0	0.1
ERC1	-0.7	0.5
ERCC2	-0.9	0.8
ERCC3	-2.4	1.1
ERCC5	0	0
ERCC6	-0.6	0.7
ERCC6L	-1.7	2.2
ERF	1.9	2.3
ERH	-0.5	1.2
ERICH1	1.2	0.4
ERLIN2	0.4	0.1
ERO1L	-4.2	4.5
ERP29	0.1	0
ERP44	1.2	0.5
ESCO1	0.2	0
ESCO2	-0.8	1.9
ESF1	-1.4	2.3
ESRRA	0.8	0.4
ESYT1	-3.2	4.6
ESYT2	-3.1	3.5
ETAA1	0.6	0.3
ETF1	-1.2	1.9
ETFA	-0.5	0.7
ETFB	2	1
ETS2	0.6	2.1
ETV3	1.9	3.8
ETV6	1.2	0.4
EWSR1	1.2	1
EXD2	-3.8	3.2
EXOC1	-3.2	2.1
EXOC2	-1.8	0.8
EXOC3	-2.6	3.2
EXOC4	-1.4	1.9
EXOC7	-3.5	2.4
EXOSC10	-0.2	0.4
EXOSC3	1.5	1.3
EXOSC4	0
EXOSC9	-0.5	1.1
EYA3	0.5	0.7
EYA4	1.1	1.8
EZH2	-0.9	0.5
EZR	-1.5	3.7
F13A1	-4	1.3
FABP5	-0.9	0.5
FAF2	-4.3	2.9
FAM107B	-2.4	1.2
FAM109B	-0.2	0.2
FAM114A1	-2.8	2.5
FAM114A2	-2.2	1.9
FAM117B	-1.8	4.9
FAM118A	-2.9	1.7
FAM120A	-3	4.4
FAM122B	1.2	0.8
FAM124A	0.6	0.8
FAM126A	-2.7	2.2
FAM129B	-2.8	3.2
FAM134B	-4.7	4.1
FAM160A1	-3.3	1.5
FAM160B1	-0.4	0.3
FAM168A	2.2	1.3
FAM172A	-0.4	0.2
FAM175A	-3.1	6.1
FAM192A	0.1	0.6
FAM193A	0.5	1
FAM193B	-2	0.8
FAM195A	-1.4	0.5
FAM208A	0.3	1.5
FAM208B	0.6	1.6
FAM21A	-1.8	2.3
FAM21C	-2.9	1.6
FAM222B	2	1.5
FAM32A	-0.2	0.1
FAM50A	0.3	0.8
FAM53C	-0.8	0.3
FAM73A	-4.2	6.3
FAM83D	0	0
FAM83G	-2.4	0.9
FAM83H	-2	1.1
FAM98A	0.2	0.3
FAM98B	1.4	0.8
FANCI	-0.8	1.2
FANCM	-1	0.4
FARP1	-2.1	2.5
FARSA	0	0
FARSB	-3	1.6
FASN	-1.2	3.5
FAU	0.3	0.1
FBL	-0.2	0.4
FBLL1	1.6	0.3
FBN1	0.3	0.1
FBRS	2.5	5.7
FBRSL1	0.7	0.2
FBXO30	-2.7	2.4
FBXO5	0.9	0.4
FBXO7	0.5	0.5
FBXW11;BTRC	0.6	0.3
FCHSD2	-2.8	2.2
FDPS	0.4	0.5
FDX1L	1.1	1.4
FEN1	-0.5	0.6
FERMT1	-3.7	1.8
FERMT2	-0.8	0.6
FGFR1OP	-3.1	1.7
FGG	-1.8	0.6
FH	-0.2	0
FHL2	0.7	0.9
FHOD1	-1.9	1.7
FIGNL1	1.6	2.8
FIP1L1	0.7	2
FKBP10	1.7	0.6
FKBP15	-0.7	1.2
FKBP1A	-1.2	1.3
FKBP3	-0.6	0.2
FKBP4	1.3	0.6
FKBP5	-0.3	0.1
FKBP7	-7.6	7.8
FKBP8	-1.1	0.5
FLG2	-0.4	0.2
FLII	0.1	0.1
FLNA	-0.8	3
FLNB	-1.7	3.4
FLNC	-1.6	2.7
FLOT2	-3	4.7
FLVCR1	-6	7.3
FLYWCH1	-2.7	3.8
FLYWCH2	-0.3	0.1
FMNL1	-2.9	2.6
FMNL2;FMNL3	-3.2	1.1
FMR1	-3.2	3.2
FN1	-2.5	0.8
FNBP1	-1.2	1.4
FNBP1L	-3.6	2
FNBP4	0.2	0.5
FNDC3A	-0.4	0.2
FNDC3B	-1.1	2.2
FOSL1	3.7	3.9
FOSL2	1.5	4.4
FOXA1	3.2	2.2
FOXC1	2.6	1.3
FOXC2	4.9	4.1
FOXF1	1.1	0.7
FOXF2	2.6	1.3
FOXJ3	2.1	1.1
FOXK1	0.6	0.6
FOXK2	2	2.5
FOXL1	0
FOXL2	1.8	2.6
FOXM1	0.7	0.6
FOXO3	0.9	0.4
FOXP1	3.6	8.6
FOXP2	-1.2	0.3
FOXP4	3.4	4.4
FRA10AC1	-1	0.4
FRG1	-0.8	1.3
FRMD6	-2.2	1.3
FRYL	-4.9	4
FSCN1	0.3	0.1
FSTL1	2.3	0.5
FTSJ1	-2.5	0.8
FTSJ3	-2.1	5.2
FUBP1	-0.3	0.9
FUBP3	-0.5	1.2
FUS	0.4	2.5
FXR1	-1.1	4.1
FXR2	-1.4	4.2
FYTTD1	-4.1	4.3
G3BP1	-1.6	3.8
G3BP2	-0.6	1.3
G6PD	-2.2	3.6
GABPA	-1.8	0.5
GADD45GIP1	0
GAK	-1	2.1
GALNT2	-1.4	1
GANAB	-3	7.6
GAPDH	1	2.7
GAPVD1	-1.5	2.8
GARS	-2.1	1.1
GART	-2.7	2.9
GATA2	2.2	6.3
GATA6	7.1	6.6
GATAD1	-0.4	0.1
GATAD2A	2.1	6
GATAD2B	1.2	7.3
GBE1	-2	1.1
GBF1	-4.4	1.8
GCC1	-1.6	0.6
GCC2	-3.5	2.5
GCLM	-0.4	0.5
GCN1L1	-1.9	1.7
GDI2	-0.5	0.4
GEMIN4	-1	0.8
GEMIN5	-1.1	4.8
GFM1	-0.9	0.5
GFPT1	-1.7	0.6
GGA1	-0.6	0.2
GGA2	-0.2	0.1
GGNBP2	-2.6	2.2
GID8	1	0.5
GIGYF1	-0.9	0.3
GIGYF2	0.5	4.1
GINS4	0.3	0.5
GIPC1	-1.1	0.5
GIT1	-1.9	1.1
GIT2	-1.5	1.9
GJA1	-7.4	14.5
GLE1	0	0
GLG1	-4.5	4
GLI2	0
GLIS1	4.4	3.5
GLIS2	2.6	1.9
GLIS3	2.2	5.9
GLMN	-0.2	1
GLO1	-1	1
GLTSCR1	3.3	8.7
GLTSCR1L	3.4	4.9
GLTSCR2	-4	2.9
GLUD1;GLUD2	-2	2.3
GLYR1	-2.4	4.2
GMEB2	0.4	0.4
GMPS	-0.8	1.3
GNA12	-2.6	0.6
GNAI2	-1.1	0.4
GNAI3	-0.3	0.1
GNAS	0.7	0.3
GNB1	-1.6	0.7
GNB2L1	0.6	0.9
GNE	-2.5	5.6
GNL2	-1.6	4.7
GNL3	-2	3.2
GNL3L	-1	1.4
GOLGA2	-0.8	2.3
GOLGA3	0	0
GOLGA4	-2.1	5.4
GOLGA5	-2.2	3
GOLGB1	-2.1	6
GOLPH3	-0.2	0.2
GON4L	0.5	1.4
GOPC	0.8	2.7
GORAB	-3.7	1.5
GORASP2	-3.9	3
GOSR1	-1.9	1.5
GOT1	-2.1	1.2
GOT2	0.1	0.1
GPALPP1	0.4	0.5
GPATCH1	0.7	4.2
GPATCH11	0.8	0.3
GPATCH4	0.6	2.3
GPATCH8	-0.1	0.1
GPBP1	0.3	0.2
GPBP1L1	-0.2	0.1
GPC1	1	0.8
GPD2	-3.8	4.1
GPHN	0.7	0.2
GPI	0.1	0
GPKOW	-0.5	0.8
GPN1	-1.1	2.5
GPR89B;GPR89A	0.3	0.1
GPRC5A	-3.4	4.4
GPRC5C	-1.9	1.3
GPRIN1	-4.9	3.5
GPRIN3	-2.9	1.9
GPS2	2.2	1.1
GPSM1	3	1.7
GPSM2	0.7	0.2
GPX8	-1.1	0.6
GRAMD1A	-0.1	0
GRAMD1B	-4.2	3.5
GRAMD3	-2.4	3.5
GRHPR	-0.2	0.1
GRIPAP1	-2	3.3
GRSF1	-1.9	2.3
GRWD1	-2.4	1.3
GSE1	1.7	3
GSPT1	-1	1.7
GSPT2	-4	0.9
GSTP1	-3.7	2.7
GTF2A1	-0.4	0.1
GTF2B	-1.9	1
GTF2E1	-0.8	1
GTF2E2	-0.4	0.2
GTF2F1	0.8	2.7
GTF2F2	-0.3	0.5
GTF2H1	0.3	0.2
GTF2I	0.2	3.2
GTF2IRD1	1.8	3.1
GTF3A	-1.8	1.7
GTF3C1	-0.3	0.7
GTF3C2	-0.2	0
GTF3C3	1.2	2.7
GTF3C4	0.6	2.3
GTF3C5	0.1	0.1
GTPBP1	-1	0.3
GTPBP4	-0.8	5.6
GTSE1	1.2	0.5
GULP1	-1.4	0.6
GYS1	-2.6	1.1
GZF1	-1.7	1.9
H1FX	-1.7	0.9
H2AFV;H2AFZ	0.3	0.4
H2AFX;HIST1H2AA	-0.9	0.8
H2AFY	-1.9	3
H3F3A	-0.1	0.1
HACD3	-0.1	0.1
HADH	0.2	0.2
HADHA	-2	2.2
HARS	-1.2	1.1
HAT1	0.1	0.1
HAUS2	-3.2	3.3
HAUS3	-1.6	0.5
HAUS4	2	0.8
HAUS6	-0.5	1.2
HAUS8	-1.8	2.5
HBS1L	-1.6	2.1
HCFC1	1.3	3.8
HCFC2	1.8	1.3
HDAC2	-0.1	0.4
HDAC3	2.1	1.3
HDAC4	0.1	0.1
HDAC5	0.7	0.6
HDAC7	2.1	1.4
HDGF	-0.7	1.1
HDGFRP2	-0.3	0.2
HDLBP	-1.1	2.3
HEATR1	-0.9	0.9
HEATR3	-2.7	4.4
HEATR5A	-2.2	1
HEATR5B	-1.4	0.8
HECTD1	-2.6	1.6
HELLS	0.4	3.8
HELZ	-0.1	0
HENMT1	-1.3	0.5
HERC1	0.3	0.1
HEXIM1	-1.2	1.5
HGS	0	0
HIC2	3.2	0.9
HIGD1A	2	0.8
HINT1	-3.4	1.6
HIP1R	-2.1	1
HIPK2;HIPK1	3.7	2.7
HIRA	1.6	0.4
HIST1H1B	0.3	0.3
HIST1H1C	-0.3	0.3
HIST1H1E;HIST1H1D	-0.2	0.3
HIST1H2AC;HIST3H2A;HIST1H2AB	-0.6	0.6
HIST1H2BB;HIST2H2BE;HIST1H2BO;HIST1H2BJ;HIST3H2BB	0.3	0.1
HIST1H2BL;HIST1H2BH;HIST1H2BN;HIST1H2BC;HIST1H2BD;HIST1H2BK;HIST2H2BF;HIST1H2BM;H2BFS;HIST1H2BA	-0.3	0.5
HIST1H3A;HIST3H3;H3F3C	-2.1	1.3
HIST1H4A	-0.7	1.7
HIST2H2AA3;HIST1H2AG;HIST1H2AJ;H2AFJ;HIST2H2AC;HIST1H2AH;HIST1H2AD	-0.5	1.6
HIST2H3A	-0.3	0.5
HIVEP1	0.9	6.1
HIVEP2	2	3
HJURP	0	0
HK1	-2.7	1.3
HK2	-2.3	5.1
HLA-A	-3.2	1.3
HLA-C	-3.3	3.2
HLCS	-0.6	0.1
HLTF	-0.7	0.5
HM13	0.6	0.2
HMBOX1	0.5	0.7
HMCES	-0.4	0.3
HMG20B	3.6	3.1
HMGA1	-1.5	3.7
HMGB1	-0.1	0.1
HMGB2	1.8	1.1
HMGCS1	-1.9	1.8
HMGN5	-0.5	0.8
HMGXB4	-2.1	0.8
HMMR	-1	2.6
HMOX2	-6.2	14.5
HN1	-0.4	1
HN1L	-0.2	0.7
HNRNPA0	-0.6	1.4
HNRNPA1	-1.2	2.1
HNRNPA1L2	-3.7	2.3
HNRNPA2B1	-1.3	2.8
HNRNPA3	-1.7	3.4
HNRNPAB	-1.1	2.7
HNRNPC;HNRNPCL1;HNRNPCL2	-0.7	2
HNRNPD	-0.4	0.8
HNRNPDL	-1	2.7
HNRNPF	-0.3	1.2
HNRNPH1	0.1	0.1
HNRNPH2	1.2	1.6
HNRNPH3	-1.5	2.2
HNRNPK	-0.6	3.5
HNRNPL	-1.1	3.8
HNRNPM	-0.2	0.9
HNRNPR	-1.5	3.5
HNRNPU	-0.6	4.4
HNRNPUL1	-0.5	2.1
HNRNPUL2	-0.7	1.1
HOMEZ	7.7	5.3
HOOK3	1.5	0.5
HOXC10	2.4	1.8
HOXC11	3.4	2.1
HOXC13	3	3.8
HOXC6;HOXA5;HOXB5;HOXA7;HOXC5;HOXA6	0.1	0
HOXC9	3.3	2.9
HP1BP3	-1	2.2
HPD	0.7	1
HPDL	-0.1	0
HPS5	-2.9	1.3
HRNR	-0.3	0.2
HSCB	-1	0.7
HSD17B10	0.1	0.1
HSD17B4	-1	1.8
HSF1	2.1	2.2
HSF2	2.6	2.4
HSP90AA1	-1.4	2.5
HSP90AB1	-0.9	3.6
HSP90AB2P	-4	1.4
HSP90B1	-1.3	3.5
HSPA12B	-0.2	0.1
HSPA1A;HSPA1B	1.2	8.6
HSPA4	-0.5	1.3
HSPA4L	-0.7	2
HSPA5	-0.1	0.2
HSPA6;HSPA7	4.8	1.6
HSPA8	0.7	4.1
HSPA9	0.4	0.9
HSPB1	-0.8	2.3
HSPD1	0	0
HSPE1	-1.7	3.7
HSPH1	-0.4	2.2
HTATSF1	-0.1	0.7
HTT	-3.4	4
HUWE1	-0.9	0.7
HYOU1	-3.1	2
HYPK	-1.7	0.6
IARS	-1.4	3.3
IARS2	-1.1	2.1
IBTK	-2.1	1.4
ICE1	1	3
ICE2	0.5	0.7
ID1	1	0.5
IDH1	-1.7	0.9
IDH2	0.1	0.1
IDI1	-1.9	1.4
IFI16	0.6	4.6
IFIT5	-3.6	1.6
IFNGR1	-3	1.5
IFRD1	-3.8	2.8
IFRD2	-1.7	1.8
IFT122	-3	2.8
IFT172	1	0.8
IFT20	-1.2	0.5
IFT43	-1.6	1
IFT57	-1.2	0.6
IFT74	1.2	0.6
IGBP1	-0.3	1.3
IGF2BP1	-3.5	2.2
IGF2BP3	0.6	0.3
IGF2R	-3.1	4
IGFN1	1.4	0.6
IK	0	0.1
IKBIP	-3.6	1.4
IKBKAP	0.1	0.3
IKBKG	1.4	1.4
IL6ST	-4.2	10.6
ILF2	-0.4	0.6
ILF3	-0.9	5.3
ILK	-1.2	1
ILKAP	-0.9	0.9
IMMT	-0.8	1.1
IMP3	-0.8	1.9
IMPDH2	-1.3	1.3
INADL	-1.3	1
INCENP	-0.1	0.2
INF2	-3	4
ING3	1	2.4
INO80	-0.2	0.2
INO80C	0.5	0.8
INO80D	1.7	1
INPP5B	-0.9	0.5
INPPL1	-1.9	1.4
INTS1	0.4	0.6
INTS12	0.4	0.4
INTS3	-1.6	0.5
INTS4	-0.8	1
INTS6	-1.2	2
INTS9	-0.8	0.3
INVS	-0.5	0.2
IP6K1	-2.1	2.2
IPMK	0	0
IPO5	-1.3	0.8
IPO7	-1.3	1.7
IPO8	-0.6	0.9
IPO9	-1.1	1.4
IQGAP1	-0.7	3.2
IRAK1	-0.5	0.2
IRAK4	-0.8	1.7
IRF1	2.4	2.4
IRF2BP1	3.4	2.3
IRF2BP2	2	4.1
IRF2BPL	2.3	1.7
IRS2	-1.9	1.5
ISG20L2	-2.4	1
ISL1	3	3
IST1	0.1	0
ISY1	-0.1	0.2
ITCH	-1.6	3.9
ITGB1	-3.8	7.8
ITGB5	-5.6	13.5
ITPK1	-3.3	1.9
ITPR1	-3.1	5.4
ITPR3	-0.8	0.3
ITPRIP	-5.7	4.4
ITSN1	-1.7	3.4
IVNS1ABP	-1.5	1
IWS1	-1.2	0.9
JADE2	0.2	0.1
JADE3	0.6	1.3
JAZF1	1.5	1.3
JDP2	1.8	1.1
JMJD1C	1.7	8.9
JMJD6	-1.7	1
JMY	-1.4	2.5
JPH1	-4.6	3.4
JRKL	1.2	1.3
JUN	2.9	3.4
JUNB	1.3	4.9
JUND	1.1	1.8
JUP	-2.1	7.9
KANK1	-2.1	0.9
KANK2	-0.2	0.4
KANSL1	0.6	0.6
KANSL2	-0.1	0.1
KANSL3	0.5	0.3
KARS	-1.4	5.8
KAT2A	3.5	2.6
KAT5	2.7	1.2
KAT6A	0.8	0.5
KAT6B	-2	0.6
KAT7	2.8	1.3
KAT8	-0.7	0.9
KATNA1	-1.4	0.6
KATNB1	0.6	0.2
KBTBD7	0.1	0.1
KCNJ18;KCNJ12;KCNJ2	-4.5	7.3
KCTD14	-3.2	0.7
KDM1A	-1.3	2
KDM1B	-0.2	0.1
KDM2A	-0.1	0.4
KDM3A	1.1	1.3
KDM3B	0.7	0.9
KDM5A	1.5	1.5
KDM5C	0.6	0.2
KDM6A	3	4.3
KDM6B	4.5	4.1
KHDRBS1	-1.9	3.4
KHSRP	-0.5	3.2
KIAA0020	-4.6	2
KIAA0100	-3	1.3
KIAA0319L	-2.7	1.3
KIAA0430	-0.3	0.2
KIAA0586	-1.9	0.8
KIAA0754	-4.7	4.1
KIAA0907	0.2	0.2
KIAA0922	-1.5	1.3
KIAA0930	-0.1	0
KIAA1143	0.6	0.8
KIAA1191	1.8	0.6
KIAA1211	-2.8	1.4
KIAA1217	0.8	2.2
KIAA1429	0	0
KIAA1468	-4.4	3.7
KIAA1522	-3	1.4
KIAA1524	-1.2	2.6
KIAA1551	3.1	1.9
KIAA1598	0.2	0.9
KIAA1671	-0.5	1.2
KIAA1958	0.7	0.2
KIDINS220	-3.1	5.9
KIF11	-1.7	3
KIF13A	-2.8	1.6
KIF14	-3.5	1.2
KIF15	-2.2	1
KIF16B	-0.7	1.2
KIF18A	1.6	1.3
KIF18B	-0.8	0.2
KIF1B	-1.8	2.3
KIF1C	-2.1	1.3
KIF20A	-0.3	1.1
KIF20B	-1.1	0.7
KIF21A	-3.9	2.8
KIF22	0.1	0.1
KIF23	0.2	0.8
KIF26B	-0.4	0.1
KIF2C	0.1	0.1
KIF3B	-0.6	0.2
KIF4A	-0.2	1.1
KIF5B	-1.3	4.1
KIF7	2	1.3
KIFC3	-1.6	0.8
KIN	-0.7	1.3
KIRREL	-4.2	5
KIZ	0.4	0.4
KLC1	0.3	0.5
KLC2	0.2	0.2
KLF10	1.6	4.1
KLF4	2.3	5.3
KLF5	3.1	6.1
KLHDC4	0.4	0.1
KLHL13	-0.5	1.1
KMT2A	0.7	1.7
KMT2B	2.1	5.4
KMT2C	0.1	0.1
KMT2D	2.5	8.1
KMT2E	1.7	4.2
KNOP1	-0.7	1.4
KNSTRN	-1.8	0.9
KPNA1	2.1	1.7
KPNA2	-0.3	0.5
KPNA3	2	4.6
KPNA6;KPNA5	2.5	2.6
KPNB1	-0.1	0
KPRP	2.7	1.3
KRAS;HRAS;NRAS	1.4	1
KRI1	-2.2	4.2
KRIT1	-2.7	1.5
KRR1	-3.7	2.8
KRT1	0.2	0.5
KRT10	1	1.6
KRT14	1.3	1.7
KRT16	-0.2	0.6
KRT17	-1.3	8.5
KRT18	-1.6	4.9
KRT19	0.4	0.5
KRT2	0.7	1.2
KRT31	-1.1	0.3
KRT33A	0
KRT33B	0
KRT38	0
KRT4	-1.2	0.6
KRT5	1.5	2.4
KRT6A	0.9	5.5
KRT6B	0
KRT6C	1.9	1.2
KRT7	-0.3	1.4
KRT72	1.4	0.9
KRT75	-3.1	2.8
KRT77	-0.3	0.5
KRT78	-1	0.6
KRT79	-1	0.3
KRT8	-0.7	3.2
KRT80	0.1	0.1
KRT84	0.4	0.2
KRT85	-0.2	0.1
KRT86;KRT81	-2.3	1.8
KRT9	-0.1	0.2
KSR1	-1.6	1.3
KTN1	-2.7	5.8
KYNU	-1	0.8
L1CAM	-4.9	11.2
L3MBTL2	1	0.9
L3MBTL3	-0.3	0.4
LAMB1	-6.8	7.7
LAMC1	-4.1	3.4
LAMP1	0
LAMTOR1	-2.6	4.3
LARP1	-1.6	2.9
LARP1B	-2.3	1.9
LARP4	-1.2	1.8
LARP4B	-1.5	2.4
LARS	-1.9	2.5
LAS1L	-0.6	1.7
LASP1	-0.9	4.5
LATS1	-2.7	1.7
LATS2	0.3	0.1
LBR	-3.3	5.6
LCOR	2.3	1
LCORL	0.2	0.2
LDB1	3.1	5.6
LDHA	-0.2	0.2
LDHB	-0.5	0.8
LEKR1	0
LEMD3	-2.3	1
LENG8	1.4	3.6
LEO1	2	1.3
LEPREL1	-5.6	10
LEPREL2	-5	8.7
LETM1	-1.7	1
LGALS1	-0.8	0.5
LGALS3BP	-3.3	1.6
LGR4	-3.1	1.8
LIFR	-3.6	1.1
LIG1	-0.9	1.5
LIG3	-0.9	0.4
LIG4	-0.9	1.7
LIMA1	-1.5	3.9
LIMCH1	-1.2	3.5
LIMD1	-1.2	0.7
LIN37	0	0
LIN54	1.8	2.7
LIN9	0.5	0.1
LLGL1	-4.5	4.4
LLPH	-1.4	1.5
LMAN1	-2.9	3.8
LMNA	-1	3.7
LMNB1	-2.3	6.1
LMNB2	-2.4	3.7
LMO7	-2	5
LMTK2	-1.6	0.5
LONP1	0.2	0.1
LOXHD1	2.2	1.3
LPCAT1	1.8	1
LPL	-3.6	8.4
LPP	-0.6	1.1
LRBA	-2.3	2.8
LRCH1	-0.5	1.9
LRCH3	-3.1	2.1
LRCH4	-2.2	1.6
LRIF1	1.3	8.5
LRIG3	-0.3	0.5
LRP5;LRP5L	-3.7	5
LRP8	-5.3	3.6
LRPAP1	-3	2
LRPPRC	-0.2	0.1
LRRC42	-0.4	0.1
LRRC47	-0.5	0.4
LRRC59	-1.7	2.9
LRRC7	-2.2	1
LRRFIP1	-2.7	2.9
LRSAM1	-1.6	4.6
LRWD1	-0.3	0.4
LSG1	-1.3	7.4
LSM11	0.2	0.1
LSM14A	-1.2	0.8
LSM14B	-0.5	0.7
LSM3	0
LSM4	-1.3	0.5
LSM5	0	0
LTV1	-1.5	1.7
LUC7L2	-1	0.6
LUC7L3	3.1	1
LUZP1	-0.6	2.8
LYAR	-4.4	3.7
LYPLA2	-1.1	0.9
LYZ	-0.5	0.5
LZIC	-2.2	1.4
LZTS2	1	0.7
LZTS3	0	0
MACF1	-2.5	3.8
MAD1L1	0	0.1
MADD	0.5	1.6
MAEA	0.5	0.2
MAFG	4	3.7
MAFK	0.8	2.7
MAGED2	1.3	2.5
MAGOHB	1.4	1.4
MAK16	-4.8	3.5
MAML1	3.1	4.4
MAML3	4.2	4.3
MAMLD1	1.2	0.6
MAP1B	-0.2	0.5
MAP2K3	-2.4	1.3
MAP3K11	0.9	0.4
MAP3K7	-0.9	2.1
MAP4	-0.8	1.5
MAP4K4	-2.5	0.9
MAP7	-2	3
MAP7D1	-2.2	2
MAP7D3	0	0
MAPK1	0
MAPKAP1	-3.5	1.8
MAPRE1	-0.7	1.8
MAPRE2	-1.6	0.5
MAPT	-1.3	2
MARC1	-4.2	3.1
MARCKS	-3.2	1.4
MARK2	-3.1	2.4
MARK3	-0.8	0.3
MARS	-2.9	3.6
MASTL	-0.2	0.1
MAT2A	0.9	2.3
MATR3	-0.5	2
MAVS	-2.3	2.8
MAX	0.9	1.8
MAZ	0.2	0.2
MB21D2	-1	0.8
MBD1	2	1
MBD2	1.7	0.9
MBD3	0.8	2.1
MBD4	1.2	1.3
MBIP	3.4	2.8
MBNL1	-0.3	0.5
MBNL2	-0.9	1.1
MBTD1	2.4	3.3
MCAM	-4	9.7
MCCC1	1.4	1.5
MCCC2	-0.1	0.1
MCF2L	2.2	1
MCM10	1.1	3.1
MCM2	0.2	0.2
MCM3	0.5	0.8
MCM3AP	1.4	3.3
MCM4	-0.2	0.2
MCM5	0.6	0.2
MCM6	-0.4	0.5
MCM7	0.8	2.7
MCMBP	-2.5	0.9
MCRS1	1	0.4
MCTP2	-4	1.9
MDC1	-0.6	1.9
MDH1	1.2	0.6
MDH2	-0.2	0.1
MDN1	0.1	0.1
ME2	0
MEAF6	1.7	1.3
MECOM	1.1	3.7
MECP2	-1.7	3
MED1	0.5	0.9
MED10	1.6	1.2
MED12	2	4.6
MED13	1.1	2.9
MED13L	-1.4	1
MED14	6.2	5.3
MED15	2.6	5.6
MED23	2.6	6.6
MED24	4	7.7
MED25	6.1	3.4
MED26	0.3	0.9
MED27	1.8	0.6
MED28	3.4	2.8
MED31	1	0.8
MED8	2.7	4.9
MEF2D	3.9	4.3
MELK	-1.3	1.4
MEPCE	-0.8	1.1
MET	-3.1	2.4
METAP2	-2.4	1.3
METTL13	-1.6	0.8
METTL2A	-0.4	0.1
METTL2B	-0.7	0.9
MEX3A	-3.1	2.6
MFAP1	-0.1	0.4
MFF	-3.8	4.8
MFN2	-2.1	1.6
MGA	1	5.7
MGEA5	-2.6	2.6
MIA3	-2.3	4.2
MICAL1	-5.2	3.1
MICAL2	-2.3	2.6
MICAL3	-0.3	0.7
MICALL1;MICALL2	-4.4	4.7
MID1IP1	-2.2	2.8
MIF	0.2	0.2
MINK1	0.1	0.2
MIOS	-3.4	2.1
MIS18A	-0.2	0.2
MIS18BP1	-1.2	2.1
MISP	-1.8	3.7
MITF	3.4	4.7
MKI67	-1.2	2.4
MKL1	-1	0.3
MKL2	-2.3	1.2
MKS1	1.3	0.4
MLEC	0.5	0.8
MLH1	-1.8	0.8
MLH3	0.9	1.2
MLLT1	1.1	1.4
MLLT10	1.4	1.6
MLLT11	-3.1	2.9
MLLT6	4.4	2.6
MMS19	-1.9	0.5
MMTAG2	0.5	0.6
MNAT1	-0.1	0.1
MNT	0.3	0.1
MNX1	2	1
MOB4	-2.7	1.3
MOCOS	-1.4	2
MOCS2	-3.6	2.6
MON1B	1.5	0.5
MON2	-2	1.3
MORC2	0.9	1.8
MOSPD2	-4.3	2.6
MPDZ	-3.3	3.3
MPG	-0.7	0.4
MPHOSPH10	-2	3.7
MPHOSPH6	-1.6	1.2
MPHOSPH8	-1.9	2
MPHOSPH9	0
MPP1	-0.2	0.4
MPP5	-2.2	2.1
MPP6	-2.3	0.9
MPP7	-5	6.6
MPRIP	-2.7	7.8
MRC2	-4.5	6.8
MRE11A	-0.3	1
MRFAP1	1.1	0.5
MRGBP	-2.7	1.5
MRPL12	1.2	1.1
MRPL19	2.1	1.8
MRPL45	-0.3	0.1
MRPS24	-3.4	2.8
MRPS30	-2.4	1.1
MRPS31	-3.4	7.3
MSANTD3	0.2	0.1
MSH3	-0.9	0.7
MSH6	-0.2	0.2
MSL1	1.5	4.4
MSN	-2.2	3.7
MSTO1	-2.2	4.7
MSX1	3.2	8.7
MTA1	0.9	2.5
MTA2	0.7	2.5
MTA3	0.2	0.5
MTBP	0.5	0.2
MTCL1	-0.8	0.9
MT-CO2	-0.4	0.5
MTDH	-2.5	7.8
MTF1	0.4	0.6
MTFR1	-4	1.8
MTFR1L	-2.5	2.3
MTHFD1	0.7	2
MTHFD1L	-1.8	2.1
MTMR1	-2.2	1
MTMR12	-2.6	1.4
MTMR2	-1.6	0.6
MTMR6	-4	2
MTO1	-2.5	1.4
MTOR	-1.3	1.2
MTPN	0
MTR	-1.5	2.4
MTRR	-2	2.7
MUC13	-5.9	6.7
MUM1	-2.4	1.3
MVB12A	-4.6	2.1
MVP	-2.4	2
MYADM	2.9	1.4
MYBBP1A	-2.1	4.8
MYBL2	0.6	0.6
MYCBP2	-1.6	4
MYDGF	2.3	0.8
MYH14	0.1	0
MYH9	-2.1	5.2
MYL12A;MYL12B;MYL9	0.4	0.5
MYL6	-1.3	1.6
MYO18A	-2.2	1.1
MYO19	-1.7	2.5
MYO1B	-2.2	6.1
MYO1C	-0.3	0.2
MYO1E	-1.3	2.5
MYO6	-0.2	0.3
MYO9B	-3.1	1.1
MYOF	-2.8	8
MYPN	-0.8	0.7
MYSM1	1.5	1.3
MZT2B;MZT2A	3.4	1.9
N4BP1	-1.6	1.1
N4BP2	-1.7	1
N4BP3	2.3	1.3
NAA10	-0.6	0.4
NAA15;NAA16	-0.4	0.1
NAA50	-2.3	1.2
NAB1	0.8	2.9
NAB2	1.4	1.3
NACA	-0.2	0.1
NACC1	0.7	0.7
NADK2	1.5	0.4
NAE1	-0.8	0.3
NAF1	-0.4	0.6
NAMPT	-1.9	1.3
NANP	-1.4	0.5
NANS	-1.2	0.5
NAP1L1	-1.8	2.4
NAP1L4	-1.9	2.5
NAPG	0	0
NARS	-1	1.1
NASP	-1.1	2.4
NAT10	-2.2	7.8
NAT6	-1.9	2
NAV1	-2.5	1.1
NBAS	-0.8	0.4
NBEAL1	-0.4	0.2
NBN	0.2	0.5
NBR1	-2.1	0.9
NCAPD2	-0.6	0.5
NCAPD3	-1.2	0.4
NCAPG	-2.3	1.9
NCAPH	-1.9	3.4
NCAPH2	-3.6	1.8
NCBP1	3.9	4.1
NCBP2	0.4	2.2
NCK1	-0.5	0.6
NCKAP5L	0.1	0.1
NCKIPSD	0.6	0.2
NCL	-0.8	2.8
NCOA1	2.5	1.4
NCOA2	3.5	6.2
NCOA3	3.2	6.3
NCOA4	-0.4	0.5
NCOA5	-0.5	1.5
NCOA6	0.8	1
NCOA7	-1.7	2.1
NCOR1	1.6	7.9
NCOR2	1.8	7.2
NDC1	-2	3.7
NDC80	-0.7	0.3
NDE1	-1.1	0.9
NDFIP1	-1.9	0.6
NDRG1	-3.6	3
NDRG3	-1.9	2.3
NDUFA8	-1	0.6
NDUFAF7	-5.4	4.5
NDUFB9	0.9	2.7
NDUFS1	-0.2	0.2
NDUFS7	0.6	0.7
NEB	-3.5	0.7
NECAP2	-0.2	0.3
NEDD1	1.2	1.3
NEDD8	0.3	0.1
NEFH	-0.9	0.3
NEK1	0.2	0.2
NEK7;NEK6	0.6	1.9
NEK9	-0.7	2.4
NELFA	1.8	3.4
NELFB	-1.6	0.5
NELFCD	-1.8	0.9
NELFE	0.5	1.5
NEMF	-2.6	1.4
[truncated: 1,929 more rows]

## Sheet: FLDD-EV
	log2 difference	-log10 p value			log2 difference	-log10 p value
37500	-2.5	1.6		IKBKG	0	0
39326	-3	1.5		NFKB1	-3.1	1.1
40057	-2.9	1.8		NFKB2	0	0
40422	-2.8	1.2		NFKBIA	3.5	1.7
40787	-5.5	2.2		RELA	8.1	6.1
AAAS	-3.1	2
AAGAB	-4	2.3
AAK1	-1.8	1
AAR2	-2.8	0.9
AARS	-1.5	1.2
AASDHPPT	-3.5	1.8
AATF	-5.9	2.1
ABCB11	1.1	0.2
ABCC8	-2.3	1.1
ABCD1	-0.7	0.3
ABCD3	-4.5	4
ABCE1	-3.5	1.5
ABCF1	-2.6	1.9
ABCF2	-2.5	1.8
ABCF3	-4.2	1.4
ABI1	-2.2	1
ABLIM1	-4.5	1.4
ABLIM3	-1.5	0.6
ABTB2	-0.7	0.2
ACAA2	2.2	1.3
ACACA	1.8	6
ACACB	1.7	5.4
ACADM	2.1	1.3
ACADVL	0	0
ACAT1	1.7	2
ACAT2	0
ACBD3	-2.1	1.1
ACBD5	-3.6	1.4
ACIN1	-2.8	2.4
ACLY	-1.8	1.8
ACO2	0.4	0.3
ACOT1	-6.9	4.6
ACOT7	-0.6	0.3
ACOT9	1.6	1.1
ACSL3	-4.1	2.1
ACSL4	-0.7	0.4
ACTA1;ACTC1;ACTA2;ACTG2	0.9	1.8
ACTB	0.8	6.1
ACTBL2	0
ACTG1	1.6	3.5
ACTL6A	0.4	0.2
ACTN1	-2.9	1.7
ACTN4	-1.1	3.1
ACTR2	-0.3	0.1
ACTR3	-0.5	0.1
ACTR5	-2.3	1.2
ACY1	-4.9	6.2
ADAM9	-2.4	1
ADAR	-2.1	1.9
ADARB2	-3.6	3.6
ADCY9	-3.7	6
ADD1	-3.7	1.2
ADD3	-3.8	1.4
ADNP	-1.8	1.2
ADNP2	-3.8	1.1
ADRBK1	-2.9	1.6
ADRM1	-2	1.1
ADSL	-4.9	2.6
ADSS	0.3	0.1
AFAP1	-2.5	1.9
AFF1	-2.3	1
AFF4	-3	1.8
AFTPH	-4.4	1.4
AGFG1	-0.6	0.4
AGFG2	1.1	0.8
AGPAT6	-6.1	6.2
AGPAT9	-4	7.6
AGPS	-0.7	2
AGTPBP1	-0.3	0.1
AGTRAP	-0.1	0
AHCTF1	-3.3	2.3
AHCY	-1.7	1.5
AHCYL1	-1.9	1.4
AHDC1	-0.3	0.2
AHI1	-2	0.6
AHNAK	-1	1
AHNAK2	-0.6	0.4
AHR	2.1	0.9
AHSA1	-2.4	1.4
AIFM1	-1.1	0.8
AIM1	-2.2	1.3
AIMP1	-4.2	2.9
AIMP2	-2.9	2.9
AIP	0.2	0.1
AK2	0.3	0.4
AKAP1	-3.3	2.4
AKAP10	-0.6	0.2
AKAP11	-1.3	0.6
AKAP12	-5.9	2
AKAP13	-3.4	1.4
AKAP17A	-4.5	2.6
AKAP2	-3.4	1.9
AKAP8	-0.6	0.5
AKAP8L	-0.1	0.1
AKAP9	-3.2	1.4
ALB	0
ALDH18A1	1.2	0.9
ALDH1B1	-1.9	1.3
ALDH3A2	-1.8	1
ALDH3B1	-2.2	1.1
ALDH7A1	0.6	0.1
ALDOA	1.3	1.5
ALDOC	1.4	0.5
ALKBH5	-3	1.4
ALMS1	-0.6	0.2
ALPL	-3.2	2.8
ALX1	-0.6	0.2
ALX4	-1.8	0.6
ALYREF	-2.2	5.5
AMOTL1	-2.3	1.4
AMOTL2	1.2	0.5
AMPD2	-2.1	1.4
ANAPC1	-1	0.5
ANAPC16	-3.8	1.4
ANAPC5	-0.9	0.2
ANGEL1	-4.7	6.5
ANK2	-2.6	0.9
ANKFY1	-2.2	0.8
ANKHD1	-1.4	0.6
ANKLE2	-5.1	2
ANKRD11	-4.3	1.8
ANKRD17	-1.5	0.8
ANKRD27	-3.2	1.5
ANKRD28	-3.7	1.7
ANKRD52	-3.9	1.4
ANKS1A	-3.9	1.7
ANLN	-2.5	0.9
ANO10	-4.1	6
ANO6	-4.4	1.5
ANP32A	-0.1	0
ANP32B	1.2	0.3
ANXA1	-1.8	1.9
ANXA2;ANXA2P2	-1.8	1.8
ANXA5	3.9	4
ANXA6	-3	1.3
AP1G1	-2.3	2
AP2B1;AP1B1	-1.4	1
AP2M1	-2.1	0.9
AP3B1	-2.5	2.2
AP3D1	-2.7	1.4
AP3S1	1.7	0.6
AP4E1	-2	0.5
APBB2	-2.6	0.8
APC	-1	0.7
APEH	-4.1	1.7
APEX2	-0.1	0
API5	-2.2	2
APPL1	-4.5	4.4
APRT	0
AQR	-1.3	0.9
ARAF	-2.7	1.3
ARAP1	-2.7	1.5
ARCN1	-3.7	1.7
ARF3;ARF1	0.5	0.2
ARF4	0
ARFGAP1	-2.3	1.6
ARFGAP2	-3.7	1.4
ARFGAP3	-2.6	0.8
ARFGEF2	-3.7	2.4
ARFIP1	-4.1	1.8
ARFIP2	-3.3	1.3
ARGLU1	-2.5	2
ARHGAP1	-4.6	3.7
ARHGAP12	-2.5	1.2
ARHGAP17	-3.2	1.7
ARHGAP21	-1.8	1.1
ARHGAP23	-3.1	1.1
ARHGAP32	0.6	0.2
ARHGAP35	-3.6	1.3
ARHGDIA	0	0
ARHGEF10	-3.6	1.4
ARHGEF16	-2.1	1.1
ARHGEF17	-1.5	0.6
ARHGEF18	-1.9	0.6
ARHGEF2	-2.1	0.8
ARHGEF40	0.1	0
ARHGEF7	-3.8	2.5
ARID1A	1.9	3
ARID1B	1.7	2.5
ARID2	0.3	0.2
ARID3B	-1.5	0.6
ARID4B	-4.8	2.1
ARID5B	1.2	1.1
ARL15	-1.5	2.7
ARL2	-1.5	1.3
ARL6IP4	0.8	0.4
ARL6IP5	-2	1.1
ARL8B;ARL8A	0.1	0
ARMCX3	-1.6	0.6
ARNT	-0.6	0.2
ARPC1B	-2.3	1.3
ARPC2	-3.8	1.7
ARPC3	0.4	0.1
ARPC4	-1.8	1.1
ARPC5	2	1.3
ASAP1	-3.4	1.7
ASCC1	-3.9	1.8
ASCC3	-1	0.8
ASF1B	-3.6	1.3
ASH1L	-3.1	1.1
ASH2L	-0.4	0.5
ASNS	-2.2	1.5
ASPH	1.5	0.6
ASPM	-2.9	1
ASRGL1	-2	1.3
ASS1	-0.9	0.7
ASUN	-1.7	2.3
ASXL1	1.9	1.3
ASXL2	-2.2	0.9
ATAD1	-4.4	3.1
ATAD2	-1.5	5.4
ATAD2B	-3.1	1
ATAD3A	1.8	1
ATAD3B	-2.4	1.9
ATAD5	-4.8	1.8
ATF1	-1.8	0.7
ATF2	0	0
ATF3	-1.1	0.4
ATF6	-4.2	1.4
ATF6B	-3.2	2
ATF7	-2.7	0.9
ATF7IP	-0.6	0.3
ATG13	-1.1	0.4
ATG2B	-3.3	1.4
ATG3	-4	1.9
ATG4C	-2.5	1.2
ATIC	-3.1	1.1
ATL3	-1.4	0.8
ATN1	-1.4	0.4
ATP1A1	0.4	0.3
ATP2A2	0	0
ATP2B1;ATP2B4	-4.9	3.9
ATP5A1	1.6	2.1
ATP5B	0.3	0.4
ATP5C1	1.8	0.9
ATP5D	-3.7	3
ATP5F1	-0.3	0.1
ATP5H	-0.6	0.2
ATP5J2	-0.3	0.1
ATP5O	3.1	1.3
ATP6AP1	-0.6	0.5
ATP6V1A	-2.3	1.7
ATP6V1B2	-3.5	1.6
ATP6V1H	-2.3	1.3
ATP7A	-5.4	6.4
ATRIP	-0.5	1.9
ATRX	-1.7	0.4
ATXN1	1.5	0.4
ATXN10	-3.8	1.4
ATXN1L	2.3	0.9
ATXN2	-1.6	0.8
ATXN2L	-2.2	1.4
ATXN7L1	-1.8	1.2
ATXN7L2	-0.8	0.3
AUP1	-5.2	3
AURKA	0	0
AURKB	-2.1	0.7
AVEN	-4	1.9
AVL9	-2.1	1.3
AZI2	-2.8	1.1
BABAM1	-0.7	0.2
BACH1	-0.5	0.2
BAG1	-0.4	0.1
BAG2	-1.9	1.4
BAG3	-3	1.4
BAG4	0
BAIAP2	-3.6	1.5
BAIAP2L1	-1.7	0.5
BANP	-2.9	2.7
BAP1	-1.7	0.9
BAP18	-1.6	0.8
BARX1	-1.2	0.4
BASP1	-0.3	0.3
BAX	-1.5	0.7
BAZ1A	-5.4	2.2
BAZ1B	-4.3	4.5
BAZ2A	-3.4	2.9
BAZ2B	1	1.9
BBX	-3.4	1.2
BCAP31	-2.9	5.6
BCAR1	-2.8	1.1
BCAR3	-1	0.3
BCAS2	-2	1.5
BCAS3	-3	1.2
BCCIP	-1.7	1
BCL3	-0.4	0.1
BCL6	-0.1	0
BCL7C	1.9	0.9
BCL9	1.1	0.4
BCL9L	0.3	0.1
BCLAF1	-2.8	3.2
BCOR	0.4	0.4
BCORL1	-1.2	0.7
BCR	-1.9	0.8
BEGAIN	-2.7	1.1
BEND3	-2.1	1.1
BET1	-3.6	1.9
BET1L	-4.1	3.7
BHLHE40	-1.3	0.6
BICD1	-2	1.5
BICD2	-4.6	1.7
BIN1	-4	1.8
BIRC6	-3.6	1.7
BLM	-2.8	1.5
BLMH	-2.1	1.2
BMP2K	-2.7	1.3
BMS1	-4.5	2.6
BNC2	0.7	0.2
BNIP1	-0.9	0.3
BNIP3	-4	3.1
BOD1L1	-3.3	2.6
BOLA2	-1.3	0.7
BOP1	-1.6	3.4
BORA	-0.6	0.2
BPNT1	-0.7	0.2
BPTF	-1.1	0.9
BRAP	-4.8	4
BRCA1	-1.9	0.7
BRCA2	-0.8	0.5
BRCC3	-1.7	1.4
BRD1	-2.3	1.3
BRD2	-0.6	0.5
BRD3	0.4	0.5
BRD4	-1.2	1.3
BRD7	0	0
BRD8	-1.4	1.1
BRD9	-2.6	1.6
BRF1	-2.3	0.8
BRIP1	-3.2	1.3
BRIX1	-3.4	4.5
BSG	-0.5	0.6
BTAF1	-3.9	2.1
BTBD1;BTBD2	-1.3	0.5
BTF3	-4.2	2.2
BUB1	-0.7	0.4
BUB1B	-2.1	1.1
BUB3	4.5	3.6
BUD13	-1.3	1.8
BUD31	-3.7	2.3
BYSL	-2.9	1.5
BZW1	-1.6	2.3
BZW2	1	0.9
C10orf55	-4.9	1.3
C10orf90	-4.5	2.6
C11orf84	-3.6	2
C12orf43	-5.6	5.2
C12orf45	-1.4	0.5
C14orf166	-3.1	1.4
C15orf39	-0.6	0.1
C17orf53	-0.8	0.2
C17orf85	-1.5	3.4
C18orf25	-2.3	1.3
C19orf43	-4.3	1.7
C19orf68	-0.4	0.1
C1D	-5.6	5.9
C1orf112	-1.4	0.9
C1orf131	-2.1	1.4
C1orf174	-3.3	2.3
C1orf198	-2.2	0.7
C1orf226	-1.3	0.6
C1orf43	-1.4	0.6
C1orf50	-0.2	0
C1orf52	-4	1.3
C1QBP	2.2	0.6
C21orf59	1.1	0.6
C2CD2	-4.9	6.2
C2CD3	-1.1	0.5
C2CD5	-1.1	0.6
C2orf16	-1.1	0.2
C2orf44	-3.1	1
C2orf49	-3.7	7
C3orf17	-2.3	2.9
C5orf51	-2.5	0.9
C6orf106	-2	1.3
C7orf50	-2.9	1.3
C8orf76;ZHX1-C8orf76	-2.7	2
C9orf78	-2.2	2.2
CAAP1	-4.3	3.5
CABIN1	-2	0.8
CACTIN	-4.8	2.4
CACUL1	-2.5	1
CACYBP	0	0
CAD	-0.8	0.3
CALD1	-2.2	1.9
CALML5	-0.9	0.3
CALR	3	4.9
CALU	-1.7	3.6
CAMK2G;CAMK2B;CAMK2D;CAMK2A	-0.5	0.1
CAMKK1	-1.3	0.4
CAMSAP1	-2.5	1
CAMSAP2	0.3	0.5
CAND1	-3.1	1.1
CANX	3.8	3
CAP1	-3.1	2.4
CAPRIN1	-2.7	3.4
CAPZA1	0.1	0.1
CAPZA2	-1	0.5
CAPZB	-1.7	2.3
CARM1	-1.9	0.6
CARS	-2.9	1.5
CASC3	-3.4	2
CASC5	-0.4	0.3
CASK	-3.8	0.9
CASP4	-2.6	1.6
CASP8	-1.6	0.6
CASP8AP2	-0.8	0.3
CAST	-4.8	1.8
CASZ1	0.2	0
CAT	-1.5	1.1
CAV1;CAV3	-4.7	5.5
CBLL1	-2.4	2.3
CBR1	-2.5	1.4
CBS	-2	0.8
CBWD1;CBWD5;CBWD3;CBWD6;CBWD2	0	0
CBX2	-3.1	1.1
CBX3	-0.9	0.9
CBX4	-1.4	0.6
CBX5	-0.6	1.1
CBX8	-5.2	1.8
CC2D1A	-1.3	0.7
CC2D1B	0	0
CC2D2A	-2.7	1.1
CCAR1	-1.5	0.7
CCAR2	-0.2	0.1
CCDC101	-1.6	0.8
CCDC102A	-1.8	0.5
CCDC12	-3.7	1.9
CCDC124	-5.1	2.4
CCDC132	0.7	0.2
CCDC137	-5	4.4
CCDC138	-1.7	0.8
CCDC14	2.2	1.2
CCDC157	0.5	0.5
CCDC174	-3.5	1.3
CCDC18	-3.7	1.3
CCDC22	-2.5	0.8
CCDC34	-1.6	0.7
CCDC43	-3.7	2.7
CCDC47	-5.5	2.9
CCDC50	-4.2	1.7
CCDC59	-4.3	3
CCDC6	-3.1	1.3
CCDC85C	-3.4	1
CCDC86	-4.5	3.6
CCDC88A	-4.2	1.5
CCDC88C	-2.7	2.1
CCDC94	-2.5	0.9
CCHCR1	0.5	0.2
CCNB1	-2.8	2
CCNK	-4.1	1.8
CCNT1	-1.4	0.7
CCP110	-1.7	0.4
CCT2	-1.9	1.2
CCT3	-1.3	1.1
CCT4	-1	1.1
CCT5	-2.2	1.5
CCT6A	-1.2	1
CCT7	-1.1	0.8
CCT8	0.2	0.3
CCZ1;CCZ1B	-0.7	0.4
CD2AP	-1.9	1
CD2BP2	-2.7	1.4
CD3EAP	-0.6	0.2
CD44	-3.2	3.1
CD97	-0.9	0.3
CDC123	-4.6	1.7
CDC16	-2.3	1.1
CDC20	-3.6	1.2
CDC25C	-1.6	0.5
CDC27	-3.1	1.5
CDC37	-1.5	1
CDC37L1	-3.9	1.5
CDC40	-5.1	2
CDC42	-1.7	0.7
CDC42BPB	-3.8	1.9
CDC42EP1	-4.5	3.3
CDC42EP2	-2.1	0.7
CDC42EP4	-0.8	0.5
CDC5L	-2.4	2.2
CDC7	-1.2	0.6
CDC73	-1.9	2.2
CDCA2	-1.1	0.7
CDCA3	-0.6	0.5
CDCA5	-4.3	2.1
CDCA7L	-4.8	3.8
CDCA8	-4.3	2.3
CDK1	-0.9	0.7
CDK11B;CDK11A	-1.3	0.8
CDK12	-3.1	1.6
CDK13	-0.3	0.3
CDK2AP1;CDK2AP2	0	0
CDK5RAP1	-2.2	1.3
CDK5RAP2	-0.8	0.4
CDK5RAP3	-6	5.3
CDK6	0.2	0.1
CDK7	-3.5	1.9
CDKAL1	-3.7	2.5
CDKN1C	1.1	0.6
CDKN2A	0
CDKN2A	-1.7	0.8
CDKN2AIP	-2.7	1.2
CDR2	-2.3	1.2
CDT1	-0.3	0.1
CDV3	-4.1	1.4
CDYL	-4.4	1.8
CEBPA	-0.6	0.3
CEBPB	0.2	0.2
CEBPD	0.2	0.1
CEBPG	-2.2	1.3
CEBPZ	-4.6	3.8
CELF1	-2.2	2
CENPC	-4.3	3.3
CENPF	-2.2	2.7
CENPH	-2.1	0.6
CEP131	-2.3	0.8
CEP152	-0.8	0.4
CEP170	-3.1	1.2
CEP192	-2.1	0.6
CEP290	2.4	1.3
CEP295	-0.9	0.5
CEP350	-0.5	0.4
CEP41	-2.9	2
CEP55	-2.4	1.2
CEP57	-3.6	1.1
CEP63	0.3	0.1
CEP72	-0.8	0.5
CEP85	-0.1	0
CEP95	-0.8	0.3
CEP97	0.2	0.1
CEPT1	-1.1	0.3
CETN2	-2.1	0.8
CFAP36	-2.4	1.2
CFDP1	-2.7	1.7
CFL1	1.7	2.5
CHAF1A	-5.4	2.4
CHAF1B	-3.2	2.2
CHAMP1	-1.6	1.6
CHCHD2;CHCHD2P9	1.7	0.7
CHCHD3	-0.6	0.9
CHD1	-1.9	3.6
CHD1L	-3.6	1.5
CHD2	-4.2	3.2
CHD3	-1.4	0.9
CHD4	-1.4	1.7
CHD5	-1.7	1.1
CHD6	-0.9	0.6
CHD7	-1.7	1
CHD8	0	0
CHEK1	-2.3	0.8
CHERP	-1.7	1.8
CHMP2B	-4.4	2
CHMP4B	-1.6	1.1
CHMP5	-3.8	1
CHMP7	-3.4	1.6
CHORDC1	-1.5	1.3
CHRAC1	-3	1.8
CHST5	-1.5	0.4
CHTF18	-2.6	1.5
CHTOP	-2.8	6.7
CIAPIN1	-2.8	2.9
CIC	0.3	0.2
CIPC	1	0.4
CIR1	-3.2	1.7
CIRH1A	-2.1	0.8
CISD1	-2.4	2.9
CISD2	-4.9	2.4
CITED2	1.8	0.9
CIZ1	-2	0.7
CKAP2	-3.1	1.6
CKAP4	-2	5.9
CKAP5	-2.4	1.2
CKB	1.9	2.7
CLASP1	-2.4	1.5
CLASP2	-5	1.8
CLASRP	-4.4	2.1
CLCC1	-4.9	14
CLEC16A	-3.1	1.3
CLIC1	-0.2	0.1
CLINT1	-2	1.3
CLIP1	-4.1	2.3
CLNS1A	1.8	1.3
CLOCK	1.2	0.5
CLPTM1L	-2.6	1.7
CLPX	-1.1	1.9
CLSPN	-1.5	0.5
CLTA	-2.4	1.7
CLTC	-0.1	0.1
CLU	-5.2	4
CLUH	-3	1.8
CLYBL	-2.8	8.8
CMC1	0.9	0.4
CMIP	-4.2	2.6
CMTR1	-1.7	1.2
CNDP2	-1.5	0.8
CNN2	-2.6	1.3
CNN3	-1.8	1.1
CNOT1	1	0.6
CNOT2	-0.5	0.1
CNOT3	-2.9	1
CNOT4	-1.5	0.5
CNOT6L;CNOT6	-0.3	0.1
CNOT8	-0.6	0.3
CNP	-0.6	0.2
CNPY2	1.9	1.3
COA7	-1.2	0.8
COBL	-4.3	1.4
COBLL1	-3.3	1.6
COG1	-2.2	1.2
COG2	-1.3	0.5
COG3	-2.8	1.1
COG4	-2.8	1.2
COIL	-2.6	4
COL4A2	-0.9	0.3
COL9A2	0
COLGALT1	-1.3	0.6
COMMD3	-0.8	0.3
COMMD8	1	0.7
COMMD9	-2	1.2
COPA	-1.2	0.8
COPB1	-3.5	1.3
COPB2	-1.2	1.1
COPG1	-3.8	1.4
COPG2	-5.4	12.2
COPRS	-1.9	1.3
COPS2	-2	1.1
COPS3	-1.6	0.6
COPS5	-1.9	1
COPS6	-0.5	0.5
COPS7A	-1.8	0.8
COPS8	-0.4	0.1
COPZ1	-4.5	1.8
CORO1B	-1.4	1.1
CORO1C	-2.7	2.5
CORO2A	-4.2	1.4
CORO7	-2.9	1.2
COTL1	-0.8	0.5
COX4I1	2.1	1.8
CPLX1	-3.1	1.5
CPNE1	-4.1	1.4
CPNE3	-1.6	0.6
CPS1	-0.3	0.7
CPSF1	-2.5	1.6
CPSF2	-4.5	1.6
CPSF3	-3.4	1.2
CPSF4	-3.7	1.4
CPSF6	-1.2	1.1
CPSF7	-0.8	0.6
CPT1A	1.8	0.9
CRABP2	0.9	0.5
CREB1	-0.2	0.1
CREB3L2	-2.7	1.8
CREB5	-2	0.6
CREBBP	1.9	1.4
CREM	-1	0.2
CRIP1	-2.2	0.8
CRIP2	-3.3	1.9
CRNKL1	-1.8	1.3
CROCC	2.2	4.7
CRTC1	-0.8	0.3
CRTC2	3	0.9
CRTC3	0.2	0.1
CRYBG3	-1.5	0.6
CS	-0.6	1.3
CSDE1	-2.5	1.9
CSE1L	-1.7	1.5
CSNK1A1;CSNK1A1L	-1.2	1
CSNK2B	0.9	0.3
CSRP1	-2	2.3
CSRP2	-3.3	1.5
CSRP2BP	1	0.9
CSTF2	-0.9	1.1
CSTF2T	0.2	0.1
CSTF3	-3	1.6
CTAGE9;CTAGE8;CTAGE15;MIA2	-3.7	3.9
CTBP2	-1.3	0.6
CTCF	-5.2	2.8
CTDSP2	-4.3	2.5
CTIF	-2.9	1.3
CTNNA1	-2.2	1.8
CTNNA2	-4.2	2.9
CTNNAL1	-0.2	0.1
CTNNB1	-3.5	2.4
CTNNBL1	-1.5	0.7
CTNND1	-2.8	1.8
CTPS1	-4.4	2.1
CTR9	-2.1	1.3
CTSD	1	1.2
CTTN	-1.5	1.2
CTTNBP2NL	-3.7	1.5
CTU2	-1.7	1.1
CUEDC2	-1.8	0.9
CUL4A	-2.8	1.3
CUL4B	-4.1	1.5
CUX1	-1.5	1.2
CUX1	-1	1.1
CUX2	-2.2	0.6
CWC15	-4.3	2.2
CWC22	-3.9	1.9
CWC25	-3.9	1.6
CWC27	-2.6	1.2
CWF19L1	-3.7	1.6
CWF19L2	-2.8	1.2
CXADR	-4.3	6.6
CXorf56	-0.6	0.6
CXXC5	3.4	3.1
CYB5R3	0	0.1
CYCS	-0.6	0.6
CYLD	0.7	0.5
CYP1B1	-2.8	1.5
CYP51A1	-2.1	3.6
CYTH2;CYTH3	1.8	0.9
DAB2	-1.9	1.3
DAD1	2.8	1.3
DAG1	-3.5	0.9
DAXX	-1.2	0.5
DAZAP1	-2.5	1.1
DBN1	-3.8	3
DBNL	-2.4	0.9
DBR1	-2.5	1.3
DBT	-4.3	10.3
DCAF13	-0.5	0.3
DCAF7	0.4	0.5
DCD	1.3	0.7
DCLRE1A	-0.5	0.2
DCP1A	-2.8	1.3
DCP1B	-3.7	1
DCTN1	-2.8	1.1
DCTN2	-5	1.6
DCTN4	-3	1.9
DDB1	-1.1	0.7
DDB2	-2	0.7
DDHD1	-2.5	1
DDHD2	-2.3	0.9
DDOST	0.2	0.1
DDRGK1	-3.9	2.8
DDX1	-4.7	3.1
DDX10	-4.9	2.6
DDX12P;DDX11;DDX11L8	-2	0.9
DDX17	-1.2	2.2
DDX18	-4	3.5
DDX19A;DDX19B	-3.9	1.5
DDX20	-4.1	1.4
DDX21	-2	4.7
DDX23	-2.2	2.9
DDX24	-2.8	3.2
DDX27	-2.4	4
DDX31	-5	2.8
DDX39A	-0.3	0.6
DDX39B	-3.5	1.6
DDX3X;DDX3Y	-2.5	2.4
DDX41	-5	2.7
DDX42	-2	1.7
DDX46	-0.9	1
DDX5	-1.5	2.6
DDX50	-5.1	3.1
DDX52	-3.9	2.5
DDX54	-5.5	5.1
DDX55	-4.3	2.6
DDX56	-3.4	3.3
DDX6	-2.7	1.5
DDX60	1	0.7
DEAF1	2.4	1.3
DEK	2.3	1
DENND1A	-3	1.4
DENND4C	-3.7	1.2
DENND6A	-3.7	1.3
DEPDC7	-0.7	0.5
DFFA	-3.6	1.6
DFNA5	-4.2	1.7
DGCR14	-2.8	0.9
DGCR8	-4.6	4
DGKZ	-0.6	0.2
DHCR7	-3.3	2.2
DHFR	0.8	0.4
DHX15	-1.7	3.2
DHX16	-3.1	1.8
DHX29	-3.4	1.5
DHX30	-1.1	1
DHX34	2.4	1.2
DHX35	-3	1.9
DHX36	-2.3	1.4
DHX37	-3.5	1.6
DHX38	-2	1.5
DHX40	-1	0.4
DHX57	-4	1.4
DHX8	-2.3	3
DHX9	-1.9	3
DIAPH1	-5.2	1.8
DIAPH2	-3.6	1.5
DIAPH3	-1.3	0.6
DICER1	-4.6	1.7
DIDO1	-1.9	1.5
DIP2B	-4.3	1.5
DIS3	-2.3	1.4
DISP1	-4.5	4
DKC1	-5.3	3.4
DKKL1	-2.5	1
DLD	-2.5	1.2
DLG1	-5.5	5
DLG5	-1.2	0.5
DLGAP4	-1.1	0.8
DLGAP5	-5.7	1.6
DMAP1	-3.3	1.4
DMD	-3.1	2.1
DMXL1	-1	0.5
DNA2	0
DNAAF2	-3.3	1.3
DNAJA1	0.3	0.1
DNAJB1	-2.5	0.9
DNAJB11	3.4	7.4
DNAJB4	1.4	0.5
DNAJC1	-4.2	3.3
DNAJC11	-0.6	0.3
DNAJC12	-2.1	0.7
DNAJC13	-2.5	1.9
DNAJC17	1.8	0.4
DNAJC2	-2.5	1.4
DNAJC21	-2.5	2
DNAJC7	0.1	0
DNAJC9	-1.3	0.7
DNER	-3.4	2.6
DNM1L	-6	2.1
DNM2	-2.7	0.7
DNMBP	-3.7	1.4
DNMT1	-2.9	1.4
DNTTIP1	-1.8	1
DNTTIP2	-3.2	2.6
DOCK6	0.3	0.5
DOCK7	-2.2	1.3
DOK1	-1.4	0.6
DOPEY2	-3.1	1.1
DOS	-3.5	2.1
DOT1L	-0.6	0.3
DPF1	-0.3	0.1
DPF2	0.7	0.3
DPYSL2	-4.6	1.7
DRG1	2.8	6.1
DRG2	-4.1	1.6
DROSHA	-2.4	1.1
DSC1	1.1	0.4
DSC2	-3	1.3
DSG1	1.8	0.9
DSG2	-2.8	2.4
DSN1	-3.4	1.3
DSP	-0.3	0.6
DST	-3.7	1.3
DSTN	3.1	2.9
DTL	-3	1.9
DUS2	-3.6	2.2
DUSP1	-3.2	0.7
DVL1;DVL1P1	-2.7	1
DVL2	-0.9	0.5
DVL3	-3.3	1
DYNC1H1	0.3	0.2
DYNC1I2	-3.8	2.2
DYNC1LI1	-1.8	1
DYNC1LI2	-2.9	1.5
DYNLL1	-0.6	0.3
DYNLRB1;DYNLRB2	-0.5	0.2
E2F3	0.4	0.2
E2F6	-2.8	1.2
E2F7	-0.6	0.5
EBF1	1.5	0.8
EBNA1BP2	-4.4	8.1
ECD	-3.5	2
ECE1	-7.2	3
ECH1	2.8	1.5
ECHDC1	-1.3	0.6
ECHS1	-1.1	0.5
ECI2	0.7	0.5
ECM1	-2.6	1.3
ECM29	-1.7	0.5
ECT2	-3.5	0.9
EDC3	-2.2	1.2
EDC4	-5.7	1.6
EDF1	-1.5	3.1
EDRF1	-0.8	0.4
EEF1A1;EEF1A1P5	-0.9	1.1
EEF1A2	-1.6	0.4
EEF1B2	-2.4	4.1
EEF1D	-1.5	2.5
EEF1E1	1	0.5
EEF1G	0.4	1.2
EEF2	-1.4	1.3
EEF2K	-4.1	2
EFHD2	-2.5	1.1
EFR3A	-2.8	2
EFTUD1	-3.6	3.9
EFTUD2	-1.2	1.7
EGFR	-5.6	2.5
EGLN1	-2.8	1.2
EHBP1	-4.8	1.6
EHBP1L1	-5.3	2.4
EHD1	-4.5	1.8
EHD2	-5.1	1.7
EHD4	-2.5	1.4
EHMT1	-3.2	2
EHMT2	-4.9	2.1
EIF1AX;EIF1AY	1.5	1.3
EIF2A	-3.3	2.7
EIF2AK2	-1	0.8
EIF2AK4	-2.8	2
EIF2B2	-3.6	1.3
EIF2B3	-0.5	0.1
EIF2B5	-5	4.5
EIF2S1	3.2	1.8
EIF2S2	-3.1	1.9
EIF2S3;EIF2S3L	0.1	0.1
EIF3A	-3.4	3
EIF3B	-1.5	1.3
EIF3C;EIF3CL	-1.2	1.3
EIF3D	-2	1
EIF3E	-1.5	0.7
EIF3F	-2.1	1.3
EIF3G	-4.7	1.8
EIF3H	-1.6	0.7
EIF3I	1.2	1
EIF3J	-5.2	2
EIF3K	0
EIF3L	-0.4	0.1
EIF3M	-2.1	0.9
EIF4A1;EIF4A2	0.7	1.7
EIF4A3	-1	0.7
EIF4B	-2.4	2.6
EIF4E	-2.3	1.5
EIF4ENIF1	-3.1	0.9
EIF4G1	-1.9	1.5
EIF4G2	-1.6	1
EIF4G3	-3.8	1.8
EIF4H	-1.6	0.8
EIF5	-3	2.6
EIF5A;EIF5AL1;EIF5A2	-1.9	1.1
EIF5B	-3.1	1.9
EIF6	3.5	5.2
ELAC2	-3.2	1.2
ELAVL1	-0.3	0.4
ELF1	-3.4	1.9
ELF2	-2.8	0.9
ELL2	-0.8	0.4
ELMSAN1	-1	0.5
ELOVL1	-2.3	0.7
ELOVL5	-2.1	0.7
ELP2	-3.8	3.2
ELP4	-2.4	1.2
EMD	-3.4	4.7
EME1	-3.4	1.6
EMG1	-3.3	1.5
EML4	-2.2	1.9
EMSY	-0.1	0.1
ENAH	-5.2	1.8
ENO1	1.2	3.1
ENO2	2.4	1.1
ENSA	-1.6	0.9
ENY2	-1.5	0.6
EP300	2.7	2.5
EP400	-0.6	0.3
EPB41	-3.8	2.1
EPB41L1	-4.5	1.4
EPB41L2	-3.6	3.3
EPB41L4B	-6.3	7
EPB41L5	-5.3	4.4
EPC1	-0.8	0.2
EPC2	-1.1	0.3
EPN1	-4.2	2.3
EPN2	-4.4	2.1
EPPK1	-0.6	0.3
EPRS	-3	2.2
EPS15	-2.4	1.6
EPS15L1	-2.2	1.8
EPT1	0	0
ERBB2	-5.1	2.7
ERBB2IP	-0.7	0.6
ERC1	-3.3	1.3
ERCC2	-0.9	0.8
ERCC3	-1.6	0.5
ERCC5	-2.1	1.1
ERCC6	-2.6	1.5
ERCC6L	-4.1	1.3
ERF	-1.1	0.3
ERH	-0.2	0.4
ERICH1	0.9	0.3
ERLIN2	1.6	0.6
ERO1L	-3.5	3.2
ERP29	2.3	0.8
ERP44	1.7	1.1
ESCO1	-1.1	0.4
ESCO2	-4.1	3.4
ESF1	-6.1	2
ESRRA	-0.6	0.5
ESYT1	-3.5	3
ESYT2	-3.2	2.9
ETAA1	-1.2	0.8
ETF1	-2.8	1.5
ETFA	-0.1	0.1
ETFB	2.9	1.7
ETS2	-2.2	1.1
ETV3	-0.5	0.2
ETV6	-0.8	0.2
EWSR1	-0.2	0.1
EXD2	-2.9	1.8
EXOC1	-3.3	2.2
EXOC2	-1.9	0.9
EXOC3	-4.3	2.2
EXOC4	-4.3	1.3
EXOC7	-3.4	2.3
EXOSC10	-2.2	2
EXOSC3	2.2	1.3
EXOSC4	2.9	2.9
EXOSC9	-2.1	2.3
EYA3	-2.8	1.4
EYA4	-2.2	0.8
EZH2	-1	0.6
EZR	-2.3	1.8
F13A1	-4	1.3
FABP5	2	1.1
FAF2	-3.2	2.3
FAM107B	-2.5	1.4
FAM109B	-3	1.2
FAM114A1	-4.9	1.7
FAM114A2	-4.9	1.8
FAM117B	-2.8	1.6
FAM118A	-4.6	5
FAM120A	-5.6	2.2
FAM122B	-0.6	0.8
FAM124A	-2.2	0.8
FAM126A	-2.3	1.7
FAM129B	-4.9	1.9
FAM134B	-5.3	4.9
FAM160A1	-3.3	1.5
FAM160B1	1.5	0.6
FAM168A	0.3	0.5
FAM172A	-1.5	1.2
FAM175A	-5.5	3.8
FAM192A	-1.6	1.3
FAM193A	-2.1	0.7
FAM193B	-2.8	1.3
FAM195A	-1.4	0.6
FAM208A	-1.5	1.4
FAM208B	-0.6	0.6
FAM21A	-4.1	1.4
FAM21C	-4.2	1.5
FAM222B	0	0
FAM32A	-2.1	1
FAM50A	-1.8	1.1
FAM53C	0.2	0.1
FAM73A	-4.1	5.7
FAM83D	-1.4	0.3
FAM83G	-2.5	1.1
FAM83H	-3.2	1.6
FAM98A	-2.4	1.2
FAM98B	1.2	0.8
FANCI	-3.2	1.5
FANCM	-0.9	0.3
FARP1	-3.2	2
FARSA	-0.9	0.5
FARSB	-3	1.5
FASN	-1.4	1.3
FAU	2.4	0.9
FBL	-0.5	1.2
FBLL1	3.9	1.3
FBN1	-1.1	0.2
FBRS	0.6	0.4
FBRSL1	-0.6	0.1
FBXO30	-4.5	1.6
FBXO5	-0.7	0.5
FBXO7	1.8	1.3
FBXW11;BTRC	1.4	0.5
FCHSD2	-2.5	1.7
FDPS	3.4	5.1
FDX1L	1.5	2.2
FEN1	-3.4	1.6
FERMT1	-3.9	2.1
FERMT2	-2.5	1.7
FGFR1OP	-4.2	1.6
FGG	-1.6	0.5
FH	3.5	2.9
FHL2	0.2	0.1
FHOD1	-3.7	1.3
FIGNL1	-0.9	0.3
FIP1L1	-1	0.8
FKBP10	0.5	0.1
FKBP15	-2.3	1
FKBP1A	-1.2	1.3
FKBP3	-1.3	0.5
FKBP4	1	0.5
FKBP5	-0.4	0.1
FKBP7	-8	15.2
FKBP8	-1.4	0.9
FLG2	-0.9	0.8
FLII	-0.4	0.1
FLNA	-1.1	1.2
FLNB	-2.2	1.3
FLNC	-3.4	1.3
FLOT2	-4.5	2.8
FLVCR1	-3.7	1.7
FLYWCH1	-5.5	2.3
FLYWCH2	-2.3	0.8
FMNL1	-4.3	1.9
FMNL2;FMNL3	-4.8	2.7
FMR1	-3.2	3.2
FN1	-4.4	1.1
FNBP1	-3.2	1.6
FNBP1L	-3.4	1.7
FNBP4	-3.1	1.3
FNDC3A	-1.6	0.7
FNDC3B	-3.6	1.4
FOSL1	-0.3	0.1
FOSL2	-1.4	0.9
FOXA1	0.4	0.2
FOXC1	0.6	0.5
FOXC2	1.3	0.4
FOXF1	-1.7	0.6
FOXF2	1.1	0.8
FOXJ3	0.3	0.1
FOXK1	-1.8	0.8
FOXK2	-1.1	0.3
FOXL1	0
FOXL2	-0.3	0.1
FOXM1	-2	0.6
FOXO3	-0.9	0.2
FOXP1	0.5	0.3
FOXP2	-3.1	1.3
FOXP4	0.5	0.2
FRA10AC1	-2.8	1.8
FRG1	-3.5	2.1
FRMD6	-2.2	1.3
FRYL	-4.3	2.7
FSCN1	1.6	0.9
FSTL1	4.9	1.3
FTSJ1	-2.9	1.1
FTSJ3	-3.7	4
FUBP1	-1.5	2.7
FUBP3	-1.3	1.7
FUS	-1.4	2.4
FXR1	-2.3	2.5
FXR2	-2.7	2.4
FYTTD1	-4.6	5.6
G3BP1	-2.5	2.6
G3BP2	-1.7	1.3
G6PD	-2.4	2.9
GABPA	-2.6	1.1
GADD45GIP1	0.6	0.5
GAK	-2.2	1.1
GALNT2	-0.2	0.1
GANAB	-1.5	5.7
GAPDH	1.9	4.7
GAPVD1	-2.4	1.4
GARS	-1.8	0.8
GART	-4.1	1.7
GATA2	-0.5	0.3
GATA6	4.3	2.1
GATAD1	-1.8	0.8
GATAD2A	-0.5	0.2
GATAD2B	-0.7	0.5
GBE1	-3.7	1.6
GBF1	-5	2.3
GCC1	1.5	1.8
GCC2	-3.9	3.1
GCLM	-0.4	0.5
GCN1L1	-2.5	0.9
GDI2	-0.3	0.1
GEMIN4	-3	0.9
GEMIN5	-1.8	1.2
GFM1	0.6	0.4
GFPT1	-1.2	0.4
GGA1	-0.4	0.1
GGA2	-2.6	1.7
GGNBP2	-2.6	2.4
GID8	-1.1	0.8
GIGYF1	-0.7	0.2
GIGYF2	-0.2	0.1
GINS4	-2	1.1
GIPC1	-1.5	0.7
GIT1	-4.3	3
GIT2	-3.7	1.6
GJA1	-7.4	14.5
GLE1	-3.3	1.3
GLG1	-5.1	5.1
GLI2	0.4	0.5
GLIS1	0.8	0.2
GLIS2	1	0.6
GLIS3	-2.3	0.6
GLMN	-1.7	1.4
GLO1	-3.3	1.4
GLTSCR1	1.3	1
GLTSCR1L	1.1	0.6
GLTSCR2	-6.9	4.6
GLUD1;GLUD2	-0.3	0.3
GLYR1	-5.5	2.9
GMEB2	-1	0.7
GMPS	-2.5	1.7
GNA12	-4.3	1.3
GNAI2	-0.1	0
GNAI3	1.5	1.2
GNAS	1.6	0.9
GNB1	0.7	0.2
GNB2L1	1.2	2.3
GNE	-4.5	2.2
GNL2	-3.8	3.6
GNL3	-3.7	5.9
GNL3L	-3.6	1.6
GOLGA2	-1.6	1.3
GOLGA3	-1.4	0.7
GOLGA4	-3.5	2.3
GOLGA5	-4.6	1.9
GOLGB1	-3.7	2.3
GOLPH3	-3.1	1.8
GON4L	-2.8	1
GOPC	-0.5	0.3
GORAB	-3.7	1.5
GORASP2	-5	3
GOSR1	-4.9	4.3
GOT1	-1.6	0.6
GOT2	-1.1	0.4
GPALPP1	-4.8	1.5
GPATCH1	-0.4	0.3
GPATCH11	-2.9	2.2
GPATCH4	-0.6	0.5
GPATCH8	-2	1.3
GPBP1	-3.3	1.1
GPBP1L1	-1.4	0.4
GPC1	2.2	1.3
GPD2	-3.1	2.8
GPHN	0.3	0.1
GPI	-0.6	0.2
GPKOW	-3.3	1.9
GPN1	-2.7	2.1
GPR89B;GPR89A	-1.5	0.6
GPRC5A	-5.2	2.6
GPRC5C	-1.9	1.3
GPRIN1	-4.1	3.5
GPRIN3	-2.9	2
GPS2	-0.9	0.2
GPSM1	0.9	0.2
GPSM2	-0.9	0.2
GPX8	0.3	0.1
GRAMD1A	-1.4	0.8
GRAMD1B	-4.3	3.8
GRAMD3	-5	1.8
GRHPR	-0.5	0.2
GRIPAP1	-3.8	1.6
GRSF1	-2	1.1
GRWD1	-1.7	0.6
GSE1	0.1	0
GSPT1	-2.3	1.5
GSPT2	-2.8	0.5
GSTP1	-1.4	3.2
GTF2A1	-1.7	0.4
GTF2B	-4.5	1.8
GTF2E1	-4.9	1.9
GTF2E2	-4	2
GTF2F1	-1.6	1.2
GTF2F2	-2.9	1.6
GTF2H1	-2.5	1.2
GTF2I	-1.6	2
GTF2IRD1	-1	0.7
GTF3A	-4.1	1.7
GTF3C1	-3.3	1.7
GTF3C2	-2.6	1
GTF3C3	0.1	0.1
GTF3C4	-1.4	1
GTF3C5	-1.4	1
GTPBP1	-3.3	1.9
GTPBP4	-2.5	3.6
GTSE1	-0.9	0.2
GULP1	-1	0.6
GYS1	-2.8	1.2
GZF1	-3.6	6.2
H1FX	1.4	0.8
H2AFV;H2AFZ	0.8	0.7
H2AFX;HIST1H2AA	-0.9	0.8
H2AFY	-0.9	5.2
H3F3A	0.3	0.4
HACD3	0.2	0.1
HADH	-0.3	0.4
HADHA	-1	0.7
HARS	-1.9	1.2
HAT1	-2.1	1.3
HAUS2	-2.1	1.6
HAUS3	-1.2	0.3
HAUS4	1.4	0.5
HAUS6	-1.5	0.9
HAUS8	-4.3	2
HBS1L	-3	1.4
HCFC1	-0.2	0.1
HCFC2	-3	1.4
HDAC2	-1.3	3.5
HDAC3	1.1	0.8
HDAC4	-2.2	0.8
HDAC5	-1.7	0.7
HDAC7	0.9	0.3
HDGF	-2.8	1.8
HDGFRP2	-1.9	0.7
HDLBP	-2.4	1.5
HEATR1	-3	0.9
HEATR3	-3.1	8.3
HEATR5A	-1.5	0.5
HEATR5B	-1.5	1.3
HECTD1	-2.3	1.1
HELLS	-0.4	0.4
HELZ	-1.4	0.4
HENMT1	-1.9	0.7
HERC1	-3	2
HEXIM1	-5	1.8
HGS	-1	0.6
HIC2	3.4	1.3
HIGD1A	2.3	0.9
HINT1	-1.8	1.1
HIP1R	-2.4	1.1
HIPK2;HIPK1	2.4	1.3
HIRA	-0.9	0.2
HIST1H1B	2.8	3.4
HIST1H1C	1.6	2.5
HIST1H1E;HIST1H1D	1.9	2.5
HIST1H2AC;HIST3H2A;HIST1H2AB	0.8	0.6
HIST1H2BB;HIST2H2BE;HIST1H2BO;HIST1H2BJ;HIST3H2BB	3.1	0.6
HIST1H2BL;HIST1H2BH;HIST1H2BN;HIST1H2BC;HIST1H2BD;HIST1H2BK;HIST2H2BF;HIST1H2BM;H2BFS;HIST1H2BA	1.3	1.6
HIST1H3A;HIST3H3;H3F3C	-2.1	1.3
HIST1H4A	0.5	0.5
HIST2H2AA3;HIST1H2AG;HIST1H2AJ;H2AFJ;HIST2H2AC;HIST1H2AH;HIST1H2AD	0.8	4.8
HIST2H3A	-0.3	0.5
HIVEP1	-1.5	0.8
HIVEP2	-0.2	0
HJURP	-1.3	1.5
HK1	-1.5	0.5
HK2	-2.6	1.6
HLA-A	-0.8	0.3
HLA-C	-3.3	3.2
HLCS	-0.4	0.1
HLTF	-4.2	1.4
HM13	2.1	0.8
HMBOX1	-2.8	1.2
HMCES	-2.9	0.9
HMG20B	-1	0.5
HMGA1	-1.8	6.4
HMGB1	-2	2
HMGB2	0.2	0.1
HMGCS1	-0.4	0.5
HMGN5	-2.7	3.1
HMGXB4	-3.9	2.7
HMMR	-2.1	1.6
HMOX2	-6.2	14.5
HN1	-1.3	1.1
HN1L	-1.5	1.5
HNRNPA0	-2.3	2.2
HNRNPA1	-2.6	2.6
HNRNPA1L2	-5.7	6.2
HNRNPA2B1	-2.6	3.4
HNRNPA3	-3.1	3.9
HNRNPAB	-1.8	3
HNRNPC;HNRNPCL1;HNRNPCL2	-1.4	5.1
HNRNPD	-0.8	2.1
HNRNPDL	-2	4.2
HNRNPF	-1.7	1.9
HNRNPH1	-0.5	1
HNRNPH2	0.2	0.1
HNRNPH3	-2.7	2.6
HNRNPK	-1.8	2.7
HNRNPL	-2	3.5
HNRNPM	-1.3	1.9
HNRNPR	-2.9	3.9
HNRNPU	-1.7	3.4
HNRNPUL1	-2.1	2.1
HNRNPUL2	-2.6	2.7
HOMEZ	2.8	0.9
HOOK3	2.5	0.9
HOXC10	-1.6	0.5
HOXC11	0.3	0.1
HOXC13	-0.4	0.1
HOXC6;HOXA5;HOXB5;HOXA7;HOXC5;HOXA6	-0.7	0.3
HOXC9	0.2	0
HP1BP3	-3.9	2.8
HPD	0.3	0.1
HPDL	2	1.7
HPS5	-2.8	1.3
HRNR	-1.1	0.5
HSCB	-2.9	1.5
HSD17B10	0.6	1.3
HSD17B4	-1	1.1
HSF1	-1.6	0.6
HSF2	-0.2	0.1
HSP90AA1	-1	1
HSP90AB1	-0.6	0.9
HSP90AB2P	-5.4	1.5
HSP90B1	0.1	0.2
HSPA12B	-2.5	1
HSPA1A;HSPA1B	1.1	1.4
HSPA4	-0.3	0.2
HSPA4L	-1.2	0.7
HSPA5	0.3	1.2
HSPA6;HSPA7	5.6	1.9
HSPA8	0.5	0.8
HSPA9	1.4	2.9
HSPB1	-0.5	1
HSPD1	0.4	1.6
HSPE1	0.1	0.1
HSPH1	-0.4	0.2
HTATSF1	-3.2	2.7
HTT	-3.6	1.7
HUWE1	-2.2	0.8
HYOU1	-0.5	1.7
HYPK	-3.2	1.6
IARS	-1.2	0.8
IARS2	-1.7	2.4
IBTK	-1.7	0.9
ICE1	-2.2	0.9
ICE2	-3.7	1.2
ID1	1	0.5
IDH1	-1.7	1
IDH2	0.6	0.5
IDI1	-3.8	1.5
IFI16	-0.3	0.3
IFIT5	-4.4	1.9
IFNGR1	-4.2	2.8
IFRD1	-3.8	3
IFRD2	-3.8	2.8
IFT122	-2.3	1.1
IFT172	1.4	0.8
IFT20	-3.1	2.6
IFT43	-1.2	0.6
IFT57	-1.5	0.5
IFT74	1.4	0.7
IGBP1	-1.4	1.1
IGF2BP1	-3.5	1.9
IGF2BP3	-0.8	0.5
IGF2R	-5.3	2.1
IGFN1	0.1	0
IK	-2	1.6
IKBIP	-3.5	2.6
IKBKAP	-0.5	0.3
IKBKG	0	0
IL6ST	-4.2	10.6
ILF2	-0.5	0.9
ILF3	-1.9	3.5
ILK	-3.2	1
ILKAP	-3.2	2
IMMT	-0.8	1.6
IMP3	-3	2.4
IMPDH2	-1.5	1
INADL	-3.4	1.1
INCENP	-1.5	2.3
INF2	-5.3	2.1
ING3	-1.4	0.9
INO80	-3.9	2
INO80C	0.2	0.5
INO80D	0.9	0.9
INPP5B	-3.4	2.1
INPPL1	-3.1	1.3
INTS1	-2.5	2.5
INTS12	-2.8	1.2
INTS3	-3.5	1.8
INTS4	-3.8	1.7
INTS6	-4.6	2.5
INTS9	-1.9	1.1
INVS	-1.3	0.5
IP6K1	-5	1.9
IPMK	-0.5	0.2
IPO5	-1.5	0.5
IPO7	-2.7	1.8
IPO8	-2.9	1.1
IPO9	-3.3	1.2
IQGAP1	-1.8	1.7
IRAK1	-1.7	0.9
IRAK4	-2.3	1.3
IRF1	-0.3	0.5
IRF2BP1	-0.3	0.1
IRF2BP2	-0.8	0.3
IRF2BPL	-1.3	0.3
IRS2	-3.2	1.5
ISG20L2	-4.5	1.1
ISL1	-1.2	0.5
IST1	0.2	0.1
ISY1	-2.9	2
ITCH	-3.4	1.5
ITGB1	-4.3	5.6
ITGB5	-5.6	13.5
ITPK1	-3.5	2.1
ITPR1	-2.5	4.1
ITPR3	-1.8	1.2
ITPRIP	-5.1	3.8
ITSN1	-3.1	1.4
IVNS1ABP	-2.7	1.5
IWS1	-4	2.3
JADE2	0.9	0.4
JADE3	-2.7	1
JAZF1	0
JDP2	-1.3	1.2
JMJD1C	-0.2	0.1
JMJD6	-1.1	0.5
JMY	-3.7	1.4
JPH1	-5.6	6.5
JRKL	-1.5	0.5
JUN	1.2	1.1
JUNB	0.1	0.2
JUND	-0.2	0.2
JUP	-2.9	3.8
KANK1	-1.9	0.7
KANK2	-1.2	0.8
KANSL1	-3.5	1.1
KANSL2	-0.5	0.8
KANSL3	-2.7	0.8
KARS	-1.2	2.3
KAT2A	-0.6	0.1
KAT5	1.5	0.6
KAT6A	-1.3	0.4
KAT6B	-3.6	1.4
KAT7	-0.2	0.1
KAT8	-3.6	3.4
KATNA1	-1.5	0.7
KATNB1	0.3	0.1
KBTBD7	-3.1	2.7
KCNJ18;KCNJ12;KCNJ2	-3.8	4.2
KCTD14	-6.4	2.4
KDM1A	-2.4	1.3
KDM1B	-1.4	1
KDM2A	-3.3	2.4
KDM3A	-2.5	0.7
KDM3B	-2	0.7
KDM5A	2.1	1.8
KDM5C	0	0
KDM6A	1.9	0.8
KDM6B	0.7	0.3
KHDRBS1	-3.2	2
KHSRP	-2	2.5
KIAA0020	-6.3	4
KIAA0100	-2.7	1
KIAA0319L	-2.7	1.3
KIAA0430	-2.2	0.7
KIAA0586	-1.7	0.6
KIAA0754	-2.4	1.1
KIAA0907	-3.5	1.1
KIAA0922	-1.5	1.3
KIAA0930	-1.3	0.6
KIAA1143	-2.8	1.6
KIAA1191	-0.2	0
KIAA1211	-3.5	1.5
KIAA1217	1	2.3
KIAA1429	-1.5	1.4
KIAA1468	-3.4	1.9
KIAA1522	-3	1.4
KIAA1524	-2	1.4
KIAA1551	1.3	0.6
KIAA1598	-0.8	0.7
KIAA1671	-0.8	0.6
KIAA1958	-0.9	0.3
KIDINS220	-4.8	2.3
KIF11	-2.5	1.6
KIF13A	-2.5	1.2
KIF14	-3.4	1.2
KIF15	-4	1.6
KIF16B	-2.5	0.9
KIF18A	1.1	0.7
KIF18B	-2.5	1.3
KIF1B	-3.9	1.5
KIF1C	-4	1.7
KIF20A	-2.9	2.2
KIF20B	-2.3	1.2
KIF21A	-3.9	2.8
KIF22	-1.4	1.8
KIF23	-1.1	1.1
KIF26B	-0.1	0
KIF2C	-0.9	1.3
KIF3B	0.2	0.1
KIF4A	-2.9	2.2
KIF5B	-2.4	1.9
KIF7	2.1	1.3
KIFC3	-1.8	0.9
KIN	-4	3.5
KIRREL	-3	2.6
KIZ	-2.1	0.9
KLC1	-1.7	1
KLC2	-1.9	0.8
KLF10	0.1	0
KLF4	-1.1	0.5
KLF5	-1.7	0.5
KLHDC4	-0.8	0.5
KLHL13	-2.2	1.7
KMT2A	-2.9	0.9
KMT2B	-2.3	0.7
KMT2C	-1.9	1.5
KMT2D	0.8	0.6
KMT2E	-0.7	0.3
KNOP1	-3.2	2
KNSTRN	-3.1	1.7
KPNA1	-0.9	0.3
KPNA2	-0.5	0.5
KPNA3	-0.6	0.2
KPNA6;KPNA5	0.6	0.2
KPNB1	-0.1	0
KPRP	2.7	1.3
KRAS;HRAS;NRAS	1.2	0.8
KRI1	-4.7	2.8
KRIT1	-3.4	3
KRR1	-5	5.6
KRT1	0.3	1.3
KRT10	1	1.9
KRT14	1.5	2.4
KRT16	0	0
KRT17	-1.4	3.6
KRT18	-1.8	2.4
KRT19	1.2	0.8
KRT2	0.7	1.3
KRT31	-1.2	0.4
KRT33A	0
KRT33B	0
KRT38	0
KRT4	-1.4	0.9
KRT5	1.2	2.1
KRT6A	0.9	6.2
KRT6B	0
KRT6C	1.8	1.2
KRT7	-0.7	1
KRT72	1.7	1.6
KRT75	-2.4	1.7
KRT77	-2.3	1.3
KRT78	-0.5	0.3
KRT79	-0.5	0.1
KRT8	-1	2.8
KRT80	-0.9	0.3
KRT84	0.2	0.1
KRT85	-0.5	0.1
KRT86;KRT81	-1.6	0.6
KRT9	0	0.1
KSR1	-2.6	1.1
KTN1	-3.7	4
KYNU	-2.6	1
L1CAM	-4.9	11.2
L3MBTL2	-0.4	0.5
L3MBTL3	-3.8	1.7
LAMB1	-6.3	5.5
LAMC1	-3.4	3.4
LAMP1	0
LAMTOR1	-3.2	2.8
LARP1	-3	2.1
LARP1B	-3.3	1.4
LARP4	-2.3	1.6
LARP4B	-3.7	1.5
LARS	-2.5	1.6
LAS1L	-2.7	2.4
LASP1	-2.3	2.2
LATS1	-3	1.7
LATS2	-0.2	0
LBR	-4	4.9
LCOR	-1.6	0.4
LCORL	-4.2	2.1
LDB1	-0.6	0.2
LDHA	1.1	1.2
LDHB	0.3	0.4
LEKR1	1	0.5
LEMD3	-2.6	2
LENG8	-2.6	0.7
LEO1	0.7	0.4
LEPREL1	-4	3.5
LEPREL2	-5	8.7
LETM1	-2.5	1.6
LGALS1	1.8	6.4
LGALS3BP	-2.7	1.3
LGR4	-3.1	1.8
LIFR	-4	1.4
LIG1	-4.5	1.3
LIG3	-6.1	2.8
LIG4	-3.3	1.4
LIMA1	-2.7	2.5
LIMCH1	-1.9	1.4
LIMD1	-2.4	0.9
LIN37	-0.2	0.1
LIN54	-0.5	0.2
LIN9	-1.2	0.3
LLGL1	-3.5	2.3
LLPH	-4.1	2.7
LMAN1	0.1	0.1
LMNA	-1.5	5.1
LMNB1	-1.9	4.8
LMNB2	-3.3	3.6
LMO7	-3.1	2.1
LMTK2	-3	0.8
LONP1	-0.1	0
LOXHD1	1.3	0.8
LPCAT1	0.7	0.6
LPL	-3.8	13
LPP	-2.3	1.1
LRBA	-3.4	1.6
LRCH1	-1.9	1.9
LRCH3	-3.6	1.8
LRCH4	-3.1	2.4
LRIF1	0.2	0.2
LRIG3	-2.4	1.5
LRP5;LRP5L	-3.3	3.6
LRP8	-5.2	3.6
LRPAP1	-3	2
LRPPRC	0.7	0.6
LRRC42	-1	0.2
LRRC47	0.2	0.1
LRRC59	-2.9	2.5
LRRC7	-2.2	0.9
LRRFIP1	-5.5	2
LRSAM1	-4.2	1.7
LRWD1	-1.6	1
LSG1	-3.2	3.3
LSM11	-3.2	1.4
LSM14A	-1.9	1.4
LSM14B	-2.4	1.2
LSM3	0
LSM4	-1.7	0.7
LSM5	-0.8	0.4
LTV1	-3.8	1.6
LUC7L2	-2.2	1.7
LUC7L3	1.4	0.4
LUZP1	-1.9	1.4
LYAR	-4.9	4.6
LYPLA2	-3.1	1.4
LYZ	-0.1	0
LZIC	-3.1	2
LZTS2	-1.6	0.4
LZTS3	0.5	0.2
MACF1	-1.7	4.3
MAD1L1	-3.5	2.1
MADD	0.8	0.6
MAEA	-0.1	0
MAFG	0	0
MAFK	-1.6	2
MAGED2	-0.7	0.3
MAGOHB	0.8	0.8
MAK16	-6.8	13.2
MAML1	-0.4	0.1
MAML3	2.3	1.1
MAMLD1	0.7	0.3
MAP1B	-1.5	0.8
MAP2K3	-2.4	1.3
MAP3K11	-0.5	0.2
MAP3K7	-2.1	0.9
MAP4	-1.7	1.3
MAP4K4	-3.8	1.5
MAP7	-4.4	1.8
MAP7D1	-4.9	2
MAP7D3	-1.5	1
MAPK1	0
MAPKAP1	-3.3	1.5
MAPRE1	-2.4	1.8
MAPRE2	-2.6	1.1
MAPT	-3	1.5
MARC1	-5.1	2.6
MARCKS	-3.4	1.6
MARK2	-3.3	2.7
MARK3	-1.5	0.8
MARS	-4.3	2.1
MASTL	-2.7	1
MAT2A	0.9	2.1
MATR3	-1.9	1.9
MAVS	-3.1	1.3
MAX	-2.6	1.7
MAZ	-3.6	2.4
MB21D2	-2.6	1
MBD1	2	0.8
MBD2	-2	0.7
MBD3	-1.5	1.3
MBD4	-2.7	1.8
MBIP	3	2.3
MBNL1	-2.2	1.5
MBNL2	-3.7	1.6
MBTD1	0.9	0.7
MCAM	-4.8	4.9
MCCC1	1.8	2.2
MCCC2	-0.1	0.1
MCF2L	-1.2	0.4
MCM10	0	0
MCM2	-0.3	0.1
MCM3	-0.4	0.3
MCM3AP	-2.3	0.7
MCM4	-1.5	1
MCM5	2.2	1
MCM6	-1.6	1.4
MCM7	0	0
MCMBP	-2.6	1
MCRS1	-0.9	0.4
MCTP2	-3.8	1.7
MDC1	-3.5	2.2
MDH1	2.4	1.5
MDH2	1.5	1.6
MDN1	-3.9	1.9
ME2	0
MEAF6	0
MECOM	-0.1	0.1
MECP2	-4.5	2.5
MED1	-2.5	1
MED10	-0.3	0.1
MED12	0	0
MED13	-1.9	0.7
MED13L	-2.9	1.6
MED14	3.3	1.7
MED15	0.6	0.3
MED23	2	5.1
MED24	1.4	1.3
MED25	3.7	1.5
MED26	-2	1.4
MED27	0.7	0.2
MED28	0.7	0.5
MED31	0
MED8	0.3	0.1
MEF2D	1.2	0.7
MELK	-3.6	1.7
MEPCE	-3.5	2.3
MET	-3	2.2
METAP2	-2.4	1.3
METTL13	-1	0.4
METTL2A	-1.3	0.4
METTL2B	-2.6	1
MEX3A	-3.1	2.5
MFAP1	-2.8	2.7
MFF	-5.5	2.6
MFN2	-2.1	1.2
MGA	-0.4	0.2
MGEA5	-2.7	2.2
MIA3	-3.7	2.9
MICAL1	-4.8	2.9
MICAL2	-3.5	2
MICAL3	-2.8	1.1
MICALL1;MICALL2	-4.1	4
MID1IP1	-4.2	1.9
MIF	1.8	2.9
MINK1	-1.7	0.7
MIOS	-4.2	3.2
MIS18A	-1.8	1.9
MIS18BP1	-4.4	1.5
MISP	-2.2	1.6
MITF	2.2	2.2
MKI67	-3.4	2.1
MKL1	-1	0.3
MKL2	-2.6	1.1
MKS1	1.4	0.8
MLEC	0.5	0.5
MLH1	-3.3	1.5
MLH3	-2	0.6
MLLT1	0.4	0.2
MLLT10	-1.8	0.8
MLLT11	-2	1.4
MLLT6	0.2	0
MMS19	-0.5	0.1
MMTAG2	-3.1	1.8
MNAT1	-3.2	1.7
MNT	-3.1	1.3
MNX1	1.3	0.8
MOB4	-2.7	1.3
MOCOS	-3.3	1.2
MOCS2	-3.3	2.3
MON1B	1.4	0.5
MON2	-2	1.4
MORC2	-2.2	1.2
MOSPD2	-4.3	2.6
MPDZ	-5.3	1.9
MPG	-3	1.5
MPHOSPH10	-4.7	2.8
MPHOSPH6	-3.6	3.8
MPHOSPH8	-4.5	2.2
MPHOSPH9	0
MPP1	-3.4	1.5
MPP5	-3.5	1.4
MPP6	-1.5	0.5
MPP7	-5	6.6
MPRIP	-3.9	3.2
MRC2	-4.5	6.8
MRE11A	-1.7	1.8
MRFAP1	-1.3	0.5
MRGBP	-4.2	4
MRPL12	4.1	5.4
MRPL19	2.2	1.3
MRPL45	-0.6	0.2
MRPS24	-3.4	2.8
MRPS30	-1	0.3
MRPS31	-6	3
MSANTD3	-2.6	2.5
MSH3	-4.2	1.7
MSH6	-3	1.3
MSL1	-2.7	1
MSN	-2	2.4
MSTO1	-3	2
MSX1	0
MTA1	-1.6	1.2
MTA2	-1.4	2.2
MTA3	0
MTBP	-1.5	0.5
MTCL1	-5.3	1.5
MT-CO2	1.8	1
MTDH	-3.8	3.5
MTF1	-0.6	0.3
MTFR1	-4.6	1.8
MTFR1L	-5.1	1.9
MTHFD1	-0.7	0.5
MTHFD1L	-1.1	1.8
MTMR1	-2.4	1.3
MTMR12	-2.3	1
MTMR2	-3.8	2.8
MTMR6	-4	1.9
MTO1	-2.1	0.9
MTOR	-2.7	1.1
MTPN	0
MTR	-1.5	1
MTRR	-3.4	2
MUC13	-6.2	6.6
MUM1	-2.9	4.4
MVB12A	-5.1	3
MVP	-3.5	2
MYADM	2.7	1.2
MYBBP1A	-3.7	5.1
MYBL2	-3.3	0.9
MYCBP2	-2.9	1.9
MYDGF	3.3	1.4
MYH14	-0.4	0.1
MYH9	-2.6	2.2
MYL12A;MYL12B;MYL9	1.6	1.3
MYL6	-1.1	1.1
MYO18A	-2.5	1.3
MYO19	-3.6	1.9
MYO1B	-1.8	3.7
MYO1C	-0.2	0.1
MYO1E	-2.6	1.6
MYO6	-1.3	0.8
MYO9B	-3.5	1.3
MYOF	-1.4	1.5
MYPN	-2.2	0.8
MYSM1	0
MZT2B;MZT2A	0.3	0.1
N4BP1	-3.9	1.6
N4BP2	-0.8	0.3
N4BP3	2.4	1.3
NAA10	-2	0.7
NAA15;NAA16	0.3	0.1
NAA50	-2.9	1.5
NAB1	-0.4	0.2
NAB2	-1.9	0.6
NACA	0.1	0
NACC1	-3.2	1.1
NADK2	-1.2	0.2
NAE1	-1.8	1
NAF1	-1.5	1.2
NAMPT	-1.4	0.6
NANP	-2.5	1.4
NANS	-2.3	1.2
NAP1L1	-2.9	1.7
NAP1L4	-3.1	1.9
NAPG	0.2	0.1
NARS	-3.2	1.4
NASP	-2.6	2.4
NAT10	-4.1	4.9
NAT6	-4.3	1.6
NAV1	-2.8	0.8
NBAS	-3.4	1.7
NBEAL1	-0.8	0.3
NBN	-2.3	1.7
NBR1	-2.1	0.7
NCAPD2	-2.5	0.8
NCAPD3	-2.3	1.3
NCAPG	-4.3	1.3
NCAPH	-3.6	1.8
NCAPH2	-2.6	1
NCBP1	1	0.5
NCBP2	-2.2	1.9
NCK1	-3.4	1.2
NCKAP5L	-1.8	0.5
NCKIPSD	0.3	0.1
NCL	-1.8	4.5
NCOA1	-0.1	0
NCOA2	1.9	1.5
NCOA3	1.2	0.6
NCOA4	-2.3	1
NCOA5	-1.6	1.5
NCOA6	-1.5	0.6
NCOA7	-4.3	2
NCOR1	0.4	0.3
NCOR2	0.4	0.3
NDC1	-3	2.9
NDC80	-1.7	0.6
NDE1	-3.7	1.7
NDFIP1	-2.4	0.8
NDRG1	-3.6	2.7
NDRG3	-4.4	1.8
NDUFA8	-3.7	1.1
NDUFAF7	-7	10.4
NDUFB9	-0.5	0.4
NDUFS1	-0.3	0.3
NDUFS7	2.1	1.3
NEB	-6.9	1.9
NECAP2	-1.8	1
NEDD1	-1.8	0.5
NEDD8	-0.1	0
NEFH	-2.4	1.1
NEK1	-1.6	0.7
NEK7;NEK6	-2.4	0.9
NEK9	-1.2	1
NELFA	-1.6	0.4
NELFB	-2.4	1.1
NELFCD	-2.5	1.5
NELFE	-1.9	1.2
NEMF	-3.6	1.9
[truncated: 1,929 more rows]

## Sheet: wt-EV(IL-1a)
	log2 difference	-log10 p value			log2 difference	-log10 p value
37500	-1.8	5.5		IKBKG	2.8	1.9
39326	-0.6	4.3		NFKB1	4.1	7.5
40057	-1.5	3.8		NFKB2	6.4	4.6
40422	-0.1	0.2		NFKBIA	5.8	5.9
40787	-3	4.3		RELA	8.2	13
AAAS	-1.6	3.6
AAGAB	-4.5	2.5
AAK1	-0.6	1.6
AAR2	-0.7	0.5
AARS	-2.3	5.3
AASDHPPT	-1.6	1.9
AATF	-2.1	6.6
ABCB11	1.9	0.7
ABCC8	-3.6	2.8
ABCD1	-3.4	4.1
ABCD3	-3	7.7
ABCE1	-3.7	2.9
ABCF1	-1.8	7.9
ABCF2	-1.2	6.2
ABCF3	-1.3	2
ABI1	-1.2	1.6
ABLIM1	-1.5	6.4
ABLIM3	-0.8	1.9
ABTB2	-0.6	0.5
ACAA2	0.3	0.5
ACACA	0.5	1.1
ACACB	1.2	2.7
ACADM	-1.9	2
ACADVL	-1.7	1.3
ACAT1	-1.4	2.5
ACAT2	-2.1	1.6
ACBD3	-2.7	2
ACBD5	-1.1	2.4
ACIN1	-1	7.1
ACLY	-2.3	4.6
ACO2	0.2	0.5
ACOT1	-7	4.7
ACOT7	-1.8	1.1
ACOT9	-3.6	2.9
ACSL3	-2.8	7.1
ACSL4	-4.4	8.9
ACTA1;ACTC1;ACTA2;ACTG2	-1.5	6.3
ACTB	-1.7	10.7
ACTBL2	1.1	0.5
ACTG1	-1.6	8.9
ACTL6A	2.3	4.3
ACTN1	-2.8	3.9
ACTN4	-2.3	8.3
ACTR2	-2.6	2.8
ACTR3	-4.1	4.2
ACTR5	-3.1	1.6
ACY1	-0.3	0.1
ADAM9	-0.4	0.1
ADAR	-0.6	5
ADARB2	-2.8	2.5
ADCY9	-5.5	6.7
ADD1	-0.9	1.7
ADD3	-1.8	3.8
ADNP	0.7	7.1
ADNP2	0.2	1
ADRBK1	-3.1	2.2
ADRM1	0.7	0.3
ADSL	-4	3.6
ADSS	-5	6.6
AFAP1	-2.8	4.7
AFF1	0.7	1.6
AFF4	-0.1	0.6
AFTPH	-2.4	1.5
AGFG1	0.4	1.3
AGFG2	-0.5	0.2
AGPAT6	-6.6	6.4
AGPAT9	-4.3	12.6
AGPS	-2.3	2.9
AGTPBP1	-3.2	1.8
AGTRAP	4.2	2.9
AHCTF1	-1.1	5.4
AHCY	-1.4	2.8
AHCYL1	-0.5	1.2
AHDC1	1.6	9.4
AHI1	-0.7	1.2
AHNAK	-0.2	2.1
AHNAK2	-0.3	2.1
AHR	3.5	2.1
AHSA1	-1.8	1.9
AIFM1	-2.7	5.6
AIM1	-3.1	11.4
AIMP1	-3.9	7.6
AIMP2	-2.5	2
AIP	1.3	2.8
AK2	-3.5	2.5
AKAP1	-2.2	9.5
AKAP10	-1.5	0.7
AKAP11	-1.9	1.3
AKAP12	-2.9	3.4
AKAP13	-1.8	3.1
AKAP17A	-2.2	3.7
AKAP2	-1.5	8.7
AKAP8	-0.3	1.1
AKAP8L	0.7	2.1
AKAP9	0	0.1
ALB	0
ALDH18A1	-2.6	1.9
ALDH1B1	-3.6	4.6
ALDH3A2	-1.9	3.4
ALDH3B1	-3	2.4
ALDH7A1	4.2	3.9
ALDOA	-1.5	2.9
ALDOC	0.8	0.5
ALKBH5	-0.1	0.1
ALMS1	0.6	0.8
ALPL	-5.2	2.9
ALX1	3.5	3.3
ALX4	2.5	6.4
ALYREF	-0.9	7.2
AMOTL1	-2	5.3
AMOTL2	2.3	5.8
AMPD2	-0.6	0.9
ANAPC1	0.1	0.3
ANAPC16	0.1	0.2
ANAPC5	-0.2	0.1
ANGEL1	-4.5	5.5
ANK2	-0.7	0.2
ANKFY1	-1.2	0.7
ANKHD1	0.3	0.7
ANKLE2	-1.9	6.4
ANKRD11	-0.9	6
ANKRD17	-0.5	1
ANKRD27	-1.6	4
ANKRD28	-1.9	3.5
ANKRD52	-2.7	2.4
ANKS1A	-2.5	3.1
ANLN	0.4	0.5
ANO10	-4.5	12
ANO6	-2.2	2.1
ANP32A	-3.6	3.2
ANP32B	-1.7	0.7
ANXA1	-1.2	3.5
ANXA2;ANXA2P2	-1.5	4
ANXA5	-3.9	3.9
ANXA6	-4.6	4.1
AP1G1	-0.4	0.2
AP2B1;AP1B1	-1.6	2.3
AP2M1	-3.2	1.9
AP3B1	-1.9	8
AP3D1	-0.7	3.4
AP3S1	1.3	1.8
AP4E1	-1.7	1.2
APBB2	-1.5	2.7
APC	-0.7	5.7
APEH	-1.9	4.7
APEX2	-1.7	1.1
API5	-1	2.1
APPL1	-5.7	7.4
APRT	0
AQR	-0.3	0.4
ARAF	-1.6	2
ARAP1	-1.4	2.8
ARCN1	-2.3	4
ARF3;ARF1	-1	1.2
ARF4	0.1	0.5
ARFGAP1	-0.6	2.3
ARFGAP2	-1.5	1.7
ARFGAP3	-1.7	3.1
ARFGEF2	-3	2.1
ARFIP1	-2.4	2.5
ARFIP2	-1.1	2.4
ARGLU1	-1.4	1.1
ARHGAP1	-3.2	2
ARHGAP12	-1.5	1.1
ARHGAP17	-2	4.8
ARHGAP21	-1.1	3.3
ARHGAP23	-1.3	2.8
ARHGAP32	-1.4	1
ARHGAP35	-1.6	2.2
ARHGDIA	-1.8	3.8
ARHGEF10	-5.5	3.9
ARHGEF16	-1.7	0.7
ARHGEF17	-2.1	3.5
ARHGEF18	-2.1	0.9
ARHGEF2	-3.6	2.3
ARHGEF40	2.9	1.9
ARHGEF7	-5	4.1
ARID1A	3.2	11.7
ARID1B	3.6	12.7
ARID2	2.3	9.4
ARID3B	1.1	2.3
ARID4B	-0.8	2.4
ARID5B	2.3	7.1
ARL15	-0.1	0.1
ARL2	-0.2	0.4
ARL6IP4	-0.9	0.6
ARL6IP5	-3.6	5
ARL8B;ARL8A	-1.3	1.1
ARMCX3	-2.7	1.3
ARNT	2.1	4.4
ARPC1B	-1.5	2
ARPC2	-2.5	2.8
ARPC3	-0.3	0.5
ARPC4	-1.9	2.3
ARPC5	-1.3	0.6
ASAP1	-3.5	2.9
ASCC1	-1.6	2.4
ASCC3	-0.3	1.8
ASF1B	-1	1.5
ASH1L	0.4	0.5
ASH2L	-0.9	0.5
ASNS	-2.3	5
ASPH	-1.5	5.7
ASPM	0	0
ASRGL1	-0.9	2.1
ASS1	-1.1	2.8
ASUN	-0.1	0.2
ASXL1	1.9	1.2
ASXL2	1.9	3.8
ATAD1	-6.9	7.6
ATAD2	-1.5	3.2
ATAD2B	-1	1.7
ATAD3A	-1.7	3.1
ATAD3B	-0.7	1.4
ATAD5	-1.2	2.6
ATF1	1.8	8.2
ATF2	5.5	5.3
ATF3	3.4	5.2
ATF6	-0.8	1
ATF6B	-2.2	3.7
ATF7	2.3	8.7
ATF7IP	1.4	1.4
ATG13	-0.6	0.3
ATG2B	-2.1	2.1
ATG3	-2.6	3.9
ATG4C	-0.3	0.2
ATIC	-2.6	2.2
ATL3	-4.1	4.9
ATN1	3	5.1
ATP1A1	-2.4	8
ATP2A2	-2.4	1.7
ATP2B1;ATP2B4	-4.8	5.4
ATP5A1	-1.2	4.7
ATP5B	-1.4	4.9
ATP5C1	-4	3.7
ATP5D	-3.6	2
ATP5F1	-0.6	3.5
ATP5H	-4	4.2
ATP5J2	-3	4
ATP5O	0
ATP6AP1	-2.5	1.9
ATP6V1A	-1.6	3.7
ATP6V1B2	-1.4	3.2
ATP6V1H	-0.7	0.2
ATP7A	-5.5	9.8
ATRIP	-0.1	0.2
ATRX	2	5.7
ATXN1	4.8	3.5
ATXN10	-1.3	1.9
ATXN1L	5.6	4.8
ATXN2	-0.5	1.4
ATXN2L	-1.2	4.2
ATXN7L1	2.8	1.4
ATXN7L2	1.4	2.8
AUP1	-2.2	6.8
AURKA	0.6	1.7
AURKB	0	0
AVEN	-3.3	2.4
AVL9	0
AZI2	-1.7	1
BABAM1	-2.6	1.5
BACH1	2	2.3
BAG1	-2	1.7
BAG2	-0.7	2.3
BAG3	-0.9	1.5
BAG4	0
BAIAP2	-0.7	2.3
BAIAP2L1	0.1	0
BANP	1.3	1.1
BAP1	2.3	4.5
BAP18	3.7	4.1
BARX1	3.4	5
BASP1	-1.9	4.1
BAX	-0.2	0.1
BAZ1A	-1.5	4.6
BAZ1B	-1.9	11.9
BAZ2A	0	0.1
BAZ2B	0.6	1.1
BBX	0.3	0.6
BCAP31	-2.4	6
BCAR1	-0.4	0.7
BCAR3	1.4	0.4
BCAS2	-0.6	2
BCAS3	-0.7	2.1
BCCIP	0.9	2.1
BCL3	-1.3	0.8
BCL6	1.8	3.1
BCL7C	3.8	4.6
BCL9	2.3	1.4
BCL9L	2.6	5.9
BCLAF1	-1.6	11.8
BCOR	2	8.8
BCORL1	1.8	7.7
BCR	1.5	4.9
BEGAIN	-0.5	1.3
BEND3	0.5	6
BET1	-3.6	2.7
BET1L	-2.8	3.6
BHLHE40	2	4.2
BICD1	-1	3
BICD2	-1.8	3.8
BIN1	-3.3	1.8
BIRC6	-4	3.7
BLM	-0.1	0.2
BLMH	-0.7	1.8
BMP2K	-0.6	3.3
BMS1	-2.5	9
BNC2	4.2	3.1
BNIP1	-4.2	3.5
BNIP3	-4.8	11.4
BOD1L1	-0.6	3.8
BOLA2	-0.7	1.1
BOP1	-0.6	2.3
BORA	0.6	0.3
BPNT1	-0.3	0.1
BPTF	1.4	8.8
BRAP	-4.9	4.5
BRCA1	-0.3	0.9
BRCA2	1	3.9
BRCC3	-1.1	2.6
BRD1	-0.1	0
BRD2	-0.2	0.1
BRD3	-0.8	0.9
BRD4	1.5	8.6
BRD7	1.6	8
BRD8	0.9	4.1
BRD9	1.3	5.4
BRF1	0.2	0.1
BRIP1	0.3	0.4
BRIX1	-3.1	9.1
BSG	-3.7	3
BTAF1	-0.7	0.9
BTBD1;BTBD2	-5	5.3
BTF3	-3.4	2.2
BUB1	-0.5	0.8
BUB1B	-1.3	2.4
BUB3	-0.9	1.5
BUD13	-0.2	0.3
BUD31	-2.8	1.8
BYSL	0.5	1.3
BZW1	-3.6	3.4
BZW2	1.5	2.8
C10orf55	-0.8	0.3
C10orf90	-5.5	4.1
C11orf84	-3.2	2.6
C12orf43	-5.8	5.9
C12orf45	-1	1.3
C14orf166	-0.4	0.5
C15orf39	3.1	7
C17orf53	2.7	3.9
C17orf85	-0.1	0.4
C18orf25	-0.6	0.5
C19orf43	-1.1	1.1
C19orf68	1.1	3.7
C1D	-2.6	1.9
C1orf112	-1.1	0.4
C1orf131	-0.9	0.8
C1orf174	-1.8	0.7
C1orf198	0	0
C1orf226	-2.3	3.4
C1orf43	-2.6	2.1
C1orf50	-0.8	0.8
C1orf52	-0.4	1
C1QBP	-7.7	7.8
C21orf59	-2.4	1.5
C2CD2	-3.1	1.8
C2CD3	-1	3.7
C2CD5	-2.5	2
C2orf16	-1.4	0.3
C2orf44	-2.2	2.8
C2orf49	-3.2	4.4
C3orf17	-0.6	1.2
C5orf51	-0.7	0.5
C6orf106	0.4	0.2
C7orf50	-1.3	4.8
C8orf76;ZHX1-C8orf76	-2.9	2.4
C9orf78	-0.2	0.2
CAAP1	-0.9	0.5
CABIN1	0.7	1
CACTIN	-2	4
CACUL1	-1.1	0.8
CACYBP	-0.3	0.5
CAD	-1.5	6.2
CALD1	-0.8	3.6
CALML5	-0.9	0.6
CALR	-5.1	3.7
CALU	-6.1	5.6
CAMK2G;CAMK2B;CAMK2D;CAMK2A	0.7	0.9
CAMKK1	-1.8	1.6
CAMSAP1	-1	1.4
CAMSAP2	-0.3	0.3
CAND1	-0.5	3.2
CANX	-5	4.4
CAP1	-3	3.3
CAPRIN1	-2.1	8.3
CAPZA1	-0.5	1.7
CAPZA2	-0.4	0.9
CAPZB	-0.7	2.7
CARM1	-1.3	0.4
CARS	-4.5	4.7
CASC3	-4.1	3.2
CASC5	0.3	0.9
CASK	-1.8	1
CASP4	-3.1	2.2
CASP8	-4.6	9.7
CASP8AP2	-0.1	0.3
CAST	-1.9	2.7
CASZ1	3.3	1.8
CAT	-0.6	2.6
CAV1;CAV3	-2.7	6.5
CBLL1	-0.1	0.3
CBR1	-2.3	1.7
CBS	-2.4	1.4
CBWD1;CBWD5;CBWD3;CBWD6;CBWD2	-2.6	2.5
CBX2	0.7	1.3
CBX3	-0.2	0.9
CBX4	0.7	2.1
CBX5	-0.7	2.5
CBX8	-0.6	1.8
CC2D1A	-1.1	3.1
CC2D1B	-1.2	0.5
CC2D2A	-4.4	3.8
CCAR1	1.2	4.6
CCAR2	1	7.3
CCDC101	-0.3	0.1
CCDC102A	0.7	0.1
CCDC12	-2.7	1.1
CCDC124	-2.4	3.2
CCDC132	-0.4	0.5
CCDC137	-4.1	4.5
CCDC138	-1.1	0.9
CCDC14	0.8	0.8
CCDC157	2.9	1.9
CCDC174	0.1	0.6
CCDC18	-2.1	3.8
CCDC22	-0.2	0.1
CCDC34	0.2	0.2
CCDC43	-3.6	2.8
CCDC47	-4.3	6.1
CCDC50	-2.3	2.1
CCDC59	-1.5	1.4
CCDC6	-0.2	0.4
CCDC85C	-0.6	0.7
CCDC86	-1.9	5
CCDC88A	-2.5	2.5
CCDC88C	-2.5	1.4
CCDC94	-0.1	0
CCHCR1	0.4	0.4
CCNB1	-1.1	3.7
CCNK	-0.7	0.7
CCNT1	0.9	3.8
CCP110	-4.3	2.4
CCT2	-2.2	3.5
CCT3	-0.5	1.3
CCT4	-1.2	2.9
CCT5	-1.6	2.6
CCT6A	-1.3	3.2
CCT7	-1.5	2.3
CCT8	0.1	0.4
CCZ1;CCZ1B	0.2	0.5
CD2AP	-0.5	0.8
CD2BP2	-0.3	0.6
CD3EAP	0.2	0.5
CD44	-4.9	3
CD97	-2.3	1.5
CDC123	-2.5	2.4
CDC16	-0.8	1
CDC20	0.2	0.3
CDC25C	-3	1.8
CDC27	1.3	3.9
CDC37	-1	2.2
CDC37L1	-1.8	2.6
CDC40	-0.7	3.2
CDC42	-1	1.3
CDC42BPB	-4.5	5.1
CDC42EP1	-4.4	3.4
CDC42EP2	2.6	1
CDC42EP4	0.5	0.5
CDC5L	-0.5	3.6
CDC7	-1	0.5
CDC73	0	0.1
CDCA2	0.8	4.7
CDCA3	0
CDCA5	-0.6	2
CDCA7L	1.6	0.8
CDCA8	-1	3.6
CDK1	0.1	0.3
CDK11B;CDK11A	-0.8	3.2
CDK12	0.1	1
CDK13	0.9	3.4
CDK2AP1;CDK2AP2	0
CDK5RAP1	2.2	2.1
CDK5RAP2	-0.7	4.2
CDK5RAP3	-1.8	0.4
CDK6	1.1	1.1
CDK7	-0.8	0.8
CDKAL1	-2.2	8.8
CDKN1C	2.7	3.2
CDKN2A	0
CDKN2A	-0.1	0.1
CDKN2AIP	0.6	1
CDR2	-0.3	0.9
CDT1	3.1	3.5
CDV3	-0.9	2.7
CDYL	-1.2	3.4
CEBPA	4.9	4.9
CEBPB	1.5	8
CEBPD	5	4.3
CEBPG	1.1	5
CEBPZ	-2.4	10.1
CELF1	-0.4	2.5
CENPC	-4	2.7
CENPF	0.2	0.8
CENPH	0.5	0.3
CEP131	0.5	0.8
CEP152	-0.1	0.2
CEP170	-1.5	3.1
CEP192	0.2	0.2
CEP290	-2.5	1.2
CEP295	-1	3.5
CEP350	0.1	0.3
CEP41	-3.3	4.3
CEP55	-0.8	1.1
CEP57	-0.3	0.9
CEP63	-1.9	1.1
CEP72	0.2	0.7
CEP85	0.8	1.8
CEP95	-0.1	0.1
CEP97	0.7	2.2
CEPT1	-0.2	0
CETN2	-1.8	1.1
CFAP36	-2.8	1.7
CFDP1	0.1	0.1
CFL1	-1.3	1.9
CHAF1A	-0.4	1.4
CHAF1B	0	0.1
CHAMP1	0.7	8.3
CHCHD2;CHCHD2P9	0.8	0.3
CHCHD3	-1.2	2.4
CHD1	-1.2	4.2
CHD1L	-1.2	2.2
CHD2	-0.9	5.6
CHD3	1	3.8
CHD4	0.6	4.7
CHD5	1.2	4.4
CHD6	1.4	6.8
CHD7	1.5	8.6
CHD8	1.6	6.1
CHEK1	0.3	0.4
CHERP	-0.1	0.6
CHMP2B	-0.3	0.1
CHMP4B	-0.4	0.9
CHMP5	-1.3	2.7
CHMP7	-5.3	5
CHORDC1	-1	1.7
CHRAC1	-1.3	4.1
CHST5	0.1	0.1
CHTF18	-1.1	0.8
CHTOP	-2.2	6.1
CIAPIN1	-1.9	2.7
CIC	2.4	7.6
CIPC	-3	2.5
CIR1	2.1	0.9
CIRH1A	1.8	1.3
CISD1	-2.4	6.7
CISD2	-3.1	5.4
CITED2	1.4	1.2
CIZ1	1	4.7
CKAP2	-3.2	2.6
CKAP4	-2.8	6.7
CKAP5	-0.5	1.6
CKB	0.1	0.2
CLASP1	-5	11
CLASP2	-2.6	3.4
CLASRP	-1.1	6
CLCC1	-5	10.9
CLEC16A	-0.6	1
CLIC1	-0.9	0.9
CLINT1	-1.1	2.6
CLIP1	-2.8	4.2
CLNS1A	-0.4	0.1
CLOCK	2.4	2
CLPTM1L	-3.4	2.7
CLPX	-3.5	2.9
CLSPN	0	0
CLTA	-0.4	2.6
CLTC	-1.2	4.7
CLU	-7.5	13.8
CLUH	-5	5.2
CLYBL	-3.9	10.6
CMC1	0.1	0
CMIP	-4.3	2.9
CMTR1	-0.5	2.4
CNDP2	-2.5	1.5
CNN2	-0.8	1.2
CNN3	-0.5	1
CNOT1	1.6	5.1
CNOT2	1.8	1.9
CNOT3	-0.2	0.3
CNOT4	-0.8	0.5
CNOT6L;CNOT6	-1.9	1.4
CNOT8	0.8	2.8
CNP	-0.3	0.3
CNPY2	0
COA7	-0.4	0.7
COBL	-1.2	2.6
COBLL1	-5.6	4.6
COG1	-1	2.8
COG2	-2.9	2.3
COG3	-1.5	3.5
COG4	-0.7	0.9
COIL	-1.6	6.9
COL4A2	-1.8	1.2
COL9A2	0
COLGALT1	-1.2	0.8
COMMD3	-1.5	0.9
COMMD8	1.4	1.1
COMMD9	-2.1	2
COPA	-0.6	6
COPB1	-2.5	3.7
COPB2	-0.3	0.9
COPG1	-2.7	3.9
COPG2	-5.5	11.8
COPRS	0	0
COPS2	-0.6	0.7
COPS3	0	0
COPS5	-2.8	1.8
COPS6	2.6	2
COPS7A	-2.6	2.1
COPS8	0.2	0.1
COPZ1	-2.4	4
CORO1B	-1.3	1.6
CORO1C	-1.9	6.9
CORO2A	-4.4	2.3
CORO7	-1.8	5.8
COTL1	0.2	0.1
COX4I1	-5.1	7.8
CPLX1	-1.2	1.4
CPNE1	-1.8	4.2
CPNE3	-1.5	1.4
CPS1	-1.6	7
CPSF1	-0.4	0.8
CPSF2	-0.4	1.6
CPSF3	-1.4	1.4
CPSF4	1.2	5.5
CPSF6	0.5	2.8
CPSF7	1.1	4.6
CPT1A	-0.3	0.2
CRABP2	0	0
CREB1	3.7	2.6
CREB3L2	0.9	2
CREB5	3.4	9.1
CREBBP	3.8	8
CREM	1.9	6.9
CRIP1	-2.3	1
CRIP2	-1.6	2.9
CRNKL1	0.4	1.1
CROCC	1.5	5.5
CRTC1	1.2	1.2
CRTC2	7.7	9.4
CRTC3	2.9	8.4
CRYBG3	-2.5	2.5
CS	-3.1	2.5
CSDE1	-1.4	2.9
CSE1L	-1	1.5
CSNK1A1;CSNK1A1L	-0.8	1.9
CSNK2B	-0.6	2
CSRP1	-0.7	1.9
CSRP2	-1	3.4
CSRP2BP	3.1	8
CSTF2	0.8	5.6
CSTF2T	1.4	6
CSTF3	0.8	1.9
CTAGE9;CTAGE8;CTAGE15;MIA2	-1.4	0.7
CTBP2	0	0
CTCF	-0.7	4.2
CTDSP2	-4.6	3.6
CTIF	-1.8	1.9
CTNNA1	-1.3	3.4
CTNNA2	-2.4	5.4
CTNNAL1	-1.6	1.1
CTNNB1	-3.7	3.6
CTNNBL1	-2.3	6.1
CTNND1	-0.9	4.2
CTPS1	-4	4.3
CTR9	-0.3	1.1
CTSD	-2.6	2
CTTN	-0.4	0.9
CTTNBP2NL	-2.6	4.9
CTU2	-1.5	1.5
CUEDC2	-2.6	2.9
CUL4A	-1.1	2
CUL4B	-0.8	1.2
CUX1	0.8	5.4
CUX1	1.6	5.2
CUX2	0.1	0.1
CWC15	-2	2.8
CWC22	-4.4	3.3
CWC25	-1.6	2.4
CWC27	-0.3	2.2
CWF19L1	-1.6	1.4
CWF19L2	0.4	1.5
CXADR	-4.6	7.1
CXorf56	1.3	4
CXXC5	0.3	0.1
CYB5R3	-2.7	7.7
CYCS	-0.8	1
CYLD	-2.2	3
CYP1B1	-5	5.6
CYP51A1	-3.4	3.9
CYTH2;CYTH3	4.9	5.3
DAB2	-0.5	1.5
DAD1	0
DAG1	-2.4	1.2
DAXX	2.3	2.3
DAZAP1	-1.2	3.9
DBN1	-2.1	7.9
DBNL	-1.2	2.6
DBR1	-1.9	1.1
DBT	-5.1	9.5
DCAF13	0.4	1
DCAF7	0.5	0.4
DCD	1.8	0.8
DCLRE1A	0.6	1.2
DCP1A	-1.2	3.3
DCP1B	-1.6	2.2
DCTN1	-3.1	2.6
DCTN2	-1.8	3.8
DCTN4	-2.5	2.7
DDB1	-4.3	5.2
DDB2	-0.1	0.2
DDHD1	-0.7	0.3
DDHD2	-2.4	2.1
DDOST	-1.5	1.5
DDRGK1	-1.3	3.2
DDX1	-6.1	5.7
DDX10	-2.9	9.9
DDX12P;DDX11;DDX11L8	-0.3	0.4
DDX17	-0.1	0.6
DDX18	-2.9	6.5
DDX19A;DDX19B	-1.2	1.3
DDX20	-2.7	4.7
DDX21	-1.6	5.9
DDX23	-1.2	4.7
DDX24	-1.4	7.5
DDX27	-2.1	4.2
DDX31	-2.2	4.6
DDX39A	-0.6	3.3
DDX39B	-1.9	5
DDX3X;DDX3Y	-1.3	7.1
DDX41	-1	3.4
DDX42	-0.4	2.7
DDX46	0.1	0.9
DDX5	0	0
DDX50	-2.2	10
DDX52	-0.6	1.8
DDX54	-5.2	5.5
DDX55	-1.9	3.4
DDX56	-0.9	2.8
DDX6	-1.4	4.8
DDX60	-1.6	4.6
DEAF1	3.4	3.5
DEK	-0.4	0.1
DENND1A	-3.8	3
DENND4C	-2.2	5.2
DENND6A	-2	3.5
DEPDC7	0.3	1.1
DFFA	-1.4	1
DFNA5	-2	2.4
DGCR14	0.8	2.4
DGCR8	-3.1	2.9
DGKZ	-4.2	4.8
DHCR7	-4.5	3.9
DHFR	2.2	1.4
DHX15	-0.1	1.4
DHX16	-0.8	3.2
DHX29	-2.4	8.9
DHX30	-4.1	11.7
DHX34	-2.5	1.1
DHX35	-1.5	0.9
DHX36	-0.1	0.5
DHX37	0.1	0.2
DHX38	0.1	0.6
DHX40	1.9	1.4
DHX57	-0.9	2.6
DHX8	-0.4	2.1
DHX9	-1	6.6
DIAPH1	-2.8	7.3
DIAPH2	-2.8	4
DIAPH3	-0.3	0.6
DICER1	-3	4.5
DIDO1	0.3	1.9
DIP2B	-3.1	1.3
DIS3	-1.1	3.6
DISP1	-5.9	6.5
DKC1	-3.5	8.3
DKKL1	1	0.5
DLD	-3.7	2.8
DLG1	-3.7	2.8
DLG5	-0.1	0.1
DLGAP4	-0.9	0.8
DLGAP5	-1.3	3.6
DMAP1	0.8	1.9
DMD	-4.1	3.9
DMXL1	-2.6	1.8
DNA2	-1.4	1.3
DNAAF2	-1.9	2.2
DNAJA1	0.2	0.1
DNAJB1	1.5	0.9
DNAJB11	-2	1.3
DNAJB4	2.1	5.6
DNAJC1	-2.1	5
DNAJC11	-1.1	0.8
DNAJC12	-1	1.9
DNAJC13	-1.3	12.4
DNAJC17	-1.8	1.3
DNAJC2	-0.6	0.2
DNAJC21	-1.6	5.8
DNAJC7	0.1	0.1
DNAJC9	-1.3	1.5
DNER	-4.2	6.3
DNM1L	-4	4.5
DNM2	-0.3	0.1
DNMBP	-2.6	2.9
DNMT1	-1	2.1
DNTTIP1	1.5	4.6
DNTTIP2	-0.7	5.2
DOCK6	-0.2	0.3
DOCK7	-1.6	7
DOK1	-1.2	0.7
DOPEY2	-4.3	3
DOS	-4.9	4.7
DOT1L	1.7	1.8
DPF1	2	5.1
DPF2	2.8	6.5
DPYSL2	-0.3	1.2
DRG1	1.6	1.6
DRG2	-1.9	5
DROSHA	-1.3	1.9
DSC1	-0.4	0.1
DSC2	-5.7	10.8
DSG1	0.2	0.2
DSG2	-2.2	11.7
DSN1	-0.6	2.3
DSP	-1	1.9
DST	-1.3	5
DSTN	2.1	2
DTL	-1.4	2.9
DUS2	-2.9	2.2
DUSP1	-1.4	0.2
DVL1;DVL1P1	-2.4	2.6
DVL2	-0.1	0.3
DVL3	-0.8	1.3
DYNC1H1	0.6	1.6
DYNC1I2	-3.4	2
DYNC1LI1	-0.9	1.5
DYNC1LI2	-1.1	1.6
DYNLL1	-1.1	3.3
DYNLRB1;DYNLRB2	-1.4	1.2
E2F3	-0.3	0.2
E2F6	1.3	4.7
E2F7	0.6	0.5
EBF1	5.7	5.3
EBNA1BP2	-3.1	10
ECD	-4.8	5.1
ECE1	-5.1	6.7
ECH1	3.3	4.7
ECHDC1	-2.2	1.7
ECHS1	-4.3	7.9
ECI2	-1.6	0.6
ECM1	0
ECM29	0.9	1.1
ECT2	1	1.6
EDC3	-1	3.6
EDC4	-2.4	5
EDF1	-0.1	0.4
EDRF1	-0.3	0.8
EEF1A1;EEF1A1P5	-0.6	3.1
EEF1A2	-1.8	2.8
EEF1B2	-3.2	3.4
EEF1D	-1.5	5.9
EEF1E1	-2.1	1.8
EEF1G	-1.3	5.1
EEF2	-1.7	4.5
EEF2K	-2.5	5.3
EFHD2	-0.8	1.1
EFR3A	-2.2	2
EFTUD1	-4.2	10.8
EFTUD2	-1.7	3.4
EGFR	-2.4	7.4
EGLN1	-2.7	1.5
EHBP1	-2.3	2.8
EHBP1L1	-2.6	5
EHD1	-2.3	3.7
EHD2	-4	2.1
EHD4	-2.9	3
EHMT1	-0.3	1.7
EHMT2	-1.2	3.2
EIF1AX;EIF1AY	-2	1.8
EIF2A	-1.7	4.8
EIF2AK2	-1	0.8
EIF2AK4	-0.7	0.3
EIF2B2	-1.8	1.8
EIF2B3	-3.2	2.6
EIF2B5	-5	4.9
EIF2S1	-0.9	1.1
EIF2S2	-1.1	1.9
EIF2S3;EIF2S3L	0	0.1
EIF3A	-2.9	4.4
EIF3B	-2.7	5.9
EIF3C;EIF3CL	-0.6	7
EIF3D	-0.4	0.7
EIF3E	0.5	0.8
EIF3F	-0.1	0.3
EIF3G	-2.5	3.2
EIF3H	1.2	2.1
EIF3I	0.4	0.6
EIF3J	-2.9	5
EIF3K	0
EIF3L	-2	1.1
EIF3M	0.2	0.3
EIF4A1;EIF4A2	-1.3	6.2
EIF4A3	-2.1	3.1
EIF4B	-1.6	4.2
EIF4E	-1.8	0.9
EIF4ENIF1	-2.8	2
EIF4G1	-1	4.7
EIF4G2	-0.3	0.9
EIF4G3	-3.5	4.4
EIF4H	-0.3	0.6
EIF5	-2.2	5.2
EIF5A;EIF5AL1;EIF5A2	-2.2	1.9
EIF5B	-2.2	6.3
EIF6	-1.4	0.9
ELAC2	-1.8	3.3
ELAVL1	0.9	2.7
ELF1	2.5	5
ELF2	2	6.3
ELL2	1.4	0.8
ELMSAN1	1.7	5.5
ELOVL1	-3.3	2.4
ELOVL5	-1.4	1.5
ELP2	-4.1	6.1
ELP4	-1.9	2.1
EMD	-2.3	9.4
EME1	-1	2
EMG1	-1.3	1.6
EML4	-1.6	5.2
EMSY	1.3	8.4
ENAH	-2.4	2.6
ENO1	-1.8	6
ENO2	0.4	0.5
ENSA	-0.3	0.5
ENY2	-0.9	0.6
EP300	4.3	8.6
EP400	2.1	10.5
EPB41	-2.2	7
EPB41L1	-1.7	7
EPB41L2	-2.4	10.6
EPB41L4B	-7.5	17.7
EPB41L5	-6.2	6.4
EPC1	3	6.8
EPC2	3.6	9.5
EPN1	-4	2.8
EPN2	-2.3	7.5
EPPK1	-1.3	4.1
EPRS	-2.7	6.6
EPS15	-1.1	3.6
EPS15L1	-1.6	5.1
EPT1	-0.2	0
ERBB2	-5.2	4.3
ERBB2IP	0.2	2.1
ERC1	-1.5	2.5
ERCC2	-1.9	1.1
ERCC3	0.7	0.2
ERCC5	-0.2	0.9
ERCC6	0.3	0.2
ERCC6L	-0.7	1.6
ERF	0.7	2.3
ERH	-1.3	5.4
ERICH1	0	0
ERLIN2	-1.1	0.6
ERO1L	-5.9	7.4
ERP29	-1.4	1.3
ERP44	-1.7	1.5
ESCO1	-1	1.8
ESCO2	1.4	3.3
ESF1	-1.8	5.8
ESRRA	0
ESYT1	-3.3	10.4
ESYT2	-3.8	5.5
ETAA1	0.5	1
ETF1	-1.5	3.4
ETFA	-1.4	2.4
ETFB	-2.8	1.3
ETS2	0.2	0.8
ETV3	2.4	6.2
ETV6	5.9	5.4
EWSR1	0.5	1.1
EXD2	-4.8	14.7
EXOC1	-3.6	3.2
EXOC2	-1.8	1.3
EXOC3	-2.1	2.9
EXOC4	-1.6	4.5
EXOC7	-4.4	3.9
EXOSC10	-0.2	2
EXOSC3	0
EXOSC4	-1.7	3
EXOSC9	-0.7	3.7
EYA3	1	2.3
EYA4	2.4	9.9
EZH2	-2.4	1.7
EZR	-1.6	5.8
F13A1	-0.3	0.5
FABP5	-0.7	0.2
FAF2	-5.4	5.3
FAM107B	-2.7	1.5
FAM109B	0.1	0.3
FAM114A1	-2.9	3
FAM114A2	-2.5	3.2
FAM117B	0.9	1.4
FAM118A	-2.4	1.5
FAM120A	-3.2	8.7
FAM122B	1.2	0.7
FAM124A	0.3	1
FAM126A	-3.6	5.2
FAM129B	-2.9	4.6
FAM134B	-5.3	5.3
FAM160A1	-4.4	3
FAM160B1	0	0
FAM168A	2.3	1.3
FAM172A	2.2	1.5
FAM175A	-2.4	2.9
FAM192A	0.1	0.3
FAM193A	0.1	0.4
FAM193B	-2.3	0.7
FAM195A	-2.3	1.9
FAM208A	0.3	3.1
FAM208B	0.4	4
FAM21A	-1.8	4.9
FAM21C	-2.8	3.1
FAM222B	1.2	2.2
FAM32A	-2.2	2.3
FAM50A	-0.1	0.1
FAM53C	-2	1.9
FAM73A	-5.1	12.9
FAM83D	-1.2	1.2
FAM83G	-2.2	0.7
FAM83H	-1.3	2.2
FAM98A	0.3	1.7
FAM98B	1.4	0.8
FANCI	-1.2	3
FANCM	2.1	1
FARP1	-2.3	3.4
FARSA	-0.2	0.3
FARSB	-4.2	10.5
FASN	-1.7	4.8
FAU	0
FBL	0	0
FBLL1	3.2	0.8
FBN1	0.3	0.1
FBRS	3.6	6.9
FBRSL1	1.6	0.9
FBXO30	-2.1	2.3
FBXO5	1.8	1.9
FBXO7	1.4	1.3
FBXW11;BTRC	2.5	1.9
FCHSD2	-3	2.7
FDPS	0.2	0.1
FDX1L	1.3	8.3
FEN1	-1.2	2.7
FERMT1	-3.9	2.6
FERMT2	-0.6	0.6
FGFR1OP	-2	1.9
FGG	0
FH	-4.2	3.3
FHL2	0.7	1.5
FHOD1	-2.2	2
FIGNL1	1.6	2.1
FIP1L1	0.5	2.6
FKBP10	-0.7	1.3
FKBP15	-0.7	3.1
FKBP1A	0
FKBP3	-3	3.5
FKBP4	-1.4	0.7
FKBP5	-2.3	1.7
FKBP7	-8.6	15.1
FKBP8	-0.5	1.8
FLG2	-0.4	0.5
FLII	-0.8	1.2
FLNA	-0.8	4.9
FLNB	-1.9	6.1
FLNC	-2.1	2.1
FLOT2	-2.9	11.4
FLVCR1	-5.6	6.9
FLYWCH1	-1.3	3.2
FLYWCH2	-1.3	0.7
FMNL1	-2.9	5.1
FMNL2;FMNL3	-5.4	6
FMR1	-4.5	5.2
FN1	-0.5	0.3
FNBP1	-3	2.2
FNBP1L	-4.2	3.2
FNBP4	0	0
FNDC3A	-0.9	4.4
FNDC3B	-0.7	1.9
FOSL1	5.4	5.7
FOSL2	2.4	6.5
FOXA1	3.4	3.7
FOXC1	5.1	5.6
FOXC2	5.5	4.5
FOXF1	0.4	0.1
FOXF2	3.4	2.4
FOXJ3	1.2	0.5
FOXK1	1.1	2.4
FOXK2	3.1	6.8
FOXL1	0.9	0.8
FOXL2	2.4	6.5
FOXM1	1.3	4.2
FOXO3	-2.5	1
FOXP1	3.5	8.7
FOXP2	2.8	2
FOXP4	4.3	3.5
FRA10AC1	-0.9	0.4
FRG1	-1.6	2.1
FRMD6	-1.9	1.9
FRYL	-5.6	6.3
FSCN1	0.2	0.3
FSTL1	-1	0.2
FTSJ1	-2.1	1.9
FTSJ3	-2.3	10
FUBP1	-0.1	0.6
FUBP3	-0.1	0.8
FUS	0.5	1.2
FXR1	-1.1	4.1
FXR2	-1.4	3.1
FYTTD1	-3.2	3.2
G3BP1	-1.2	5.4
G3BP2	-0.9	2.7
G6PD	-2.2	4.6
GABPA	0.3	0.2
GADD45GIP1	0
GAK	-1.1	1.8
GALNT2	-1.3	3.7
GANAB	-3.1	3.4
GAPDH	-0.9	5.5
GAPVD1	-1.4	2.5
GARS	-3.7	3.8
GART	-3.7	4.1
GATA2	3.2	8.1
GATA6	4.7	8.2
GATAD1	0	0
GATAD2A	2.4	6.6
GATAD2B	1.1	9.2
GBE1	-1.6	0.9
GBF1	-4.3	4.6
GCC1	-0.2	0.1
GCC2	-3	2.7
GCLM	1.5	1.3
GCN1L1	-2.7	2.8
GDI2	-0.7	0.8
GEMIN4	-1.7	1.9
GEMIN5	-1.2	5.9
GFM1	-3.2	3.3
GFPT1	-3.2	2
GGA1	-1.2	0.6
GGA2	0.2	0
GGNBP2	-4.3	6.9
GID8	2.3	2
GIGYF1	0.7	1.6
GIGYF2	0.5	3.7
GINS4	-0.7	1.1
GIPC1	-2.9	3.6
GIT1	1.6	0.6
GIT2	-3.3	5.6
GJA1	-7.5	13
GLE1	-0.1	0.1
GLG1	-5.5	6.5
GLI2	0.7	0.2
GLIS1	3.1	3
GLIS2	4.9	5.4
GLIS3	3.2	11.3
GLMN	-0.3	0.6
GLO1	-2.2	3.4
GLTSCR1	3.4	8.3
GLTSCR1L	2.5	6.8
GLTSCR2	-4.9	5.8
GLUD1;GLUD2	-4	6.3
GLYR1	-2.6	8.2
GMEB2	-0.4	0.6
GMPS	-1.5	2.5
GNA12	-6.2	9.3
GNAI2	-2.7	2.1
GNAI3	-0.6	0.2
GNAS	-1.1	3.9
GNB1	-4.3	4.2
GNB2L1	0.5	1.8
GNE	-2.2	5
GNL2	-2	11.3
GNL3	-2.8	5.8
GNL3L	-1	3.3
GOLGA2	-1	4.8
GOLGA3	-0.3	1
GOLGA4	-1.9	4.9
GOLGA5	-1.9	5
GOLGB1	-2.2	7.7
GOLPH3	-1	1.3
GON4L	0.1	0.1
GOPC	1.2	2.1
GORAB	0	0
GORASP2	-4.5	4.1
GOSR1	-5	4.8
GOT1	-3.2	2.7
GOT2	-1.5	1.1
GPALPP1	0.3	0.5
GPATCH1	0.5	2.1
GPATCH11	1.7	1
GPATCH4	1	7.1
GPATCH8	-0.3	1.9
GPBP1	-0.9	1
GPBP1L1	-0.7	0.3
GPC1	0	0
GPD2	-5	12.9
GPHN	0.4	0.6
GPI	-0.9	0.9
GPKOW	-0.3	1
GPN1	-2.1	1.9
GPR89B;GPR89A	-1.5	1.1
GPRC5A	-3.5	4.6
GPRC5C	-3	3.3
GPRIN1	-2.9	5.5
GPRIN3	-1.7	4.3
GPS2	3	2.7
GPSM1	1.6	1.4
GPSM2	-0.7	0.3
GPX8	-1.9	1.4
GRAMD1A	-1.1	0.4
GRAMD1B	-3.9	3.5
GRAMD3	-2.1	7
GRHPR	1.9	0.9
GRIPAP1	-1.5	3.7
GRSF1	-2.7	3.8
GRWD1	-1.6	0.8
GSE1	2.3	6.4
GSPT1	-1	2.9
GSPT2	-1.6	0.5
GSTP1	-4.7	3.5
GTF2A1	0.6	1.3
GTF2B	-2.1	1.5
GTF2E1	-1.4	2.5
GTF2E2	-0.8	1.1
GTF2F1	0.5	1.5
GTF2F2	-0.2	0.4
GTF2H1	-0.6	0.6
GTF2I	0.6	6
GTF2IRD1	1.4	6.9
GTF3A	-2.2	3
GTF3C1	-0.3	2.7
GTF3C2	0.5	2.8
GTF3C3	0.9	2.4
GTF3C4	0.4	0.9
GTF3C5	0.2	0.4
GTPBP1	-0.4	0.1
GTPBP4	-0.8	8.2
GTSE1	-0.6	0.7
GULP1	-0.1	0.1
GYS1	-4.7	6.6
GZF1	-0.7	2.1
H1FX	-2.5	1.7
H2AFV;H2AFZ	-1	3
H2AFX;HIST1H2AA	-4.2	8
H2AFY	-1.8	5.7
H3F3A	-1	4.4
HACD3	-0.7	1.6
HADH	-3.1	3.1
HADHA	-2.2	4.6
HARS	-3.1	1.7
HAT1	-0.2	0.2
HAUS2	-2	1.3
HAUS3	0.2	0.1
HAUS4	-2	0.6
HAUS6	-0.9	2.1
HAUS8	-1.8	4.7
HBS1L	-1.8	4
HCFC1	1.5	8.3
HCFC2	2.9	6.5
HDAC2	-0.3	1.1
HDAC3	0.1	0.1
HDAC4	0	0
HDAC5	-0.7	0.2
HDAC7	-0.2	0.1
HDGF	-1.5	2.1
HDGFRP2	-0.2	0.3
HDLBP	-1.1	4.4
HEATR1	-0.5	0.6
HEATR3	-3.5	9.7
HEATR5A	-0.8	0.3
HEATR5B	-1.4	2.1
HECTD1	-4.7	5.2
HELLS	0.3	2
HELZ	-0.3	0.5
HENMT1	1.4	0.8
HERC1	2.7	0.7
HEXIM1	-1.6	2.7
HGS	0.5	1.7
HIC2	3.2	1.8
HIGD1A	2.3	1.6
HINT1	-3.9	2.5
HIP1R	-2	0.9
HIPK2;HIPK1	4.6	7.2
HIRA	-1.3	0.6
HIST1H1B	-0.7	1.3
HIST1H1C	-0.5	0.8
HIST1H1E;HIST1H1D	-1.1	2.4
HIST1H2AC;HIST3H2A;HIST1H2AB	-2.4	1
HIST1H2BB;HIST2H2BE;HIST1H2BO;HIST1H2BJ;HIST3H2BB	-5.6	2.6
HIST1H2BL;HIST1H2BH;HIST1H2BN;HIST1H2BC;HIST1H2BD;HIST1H2BK;HIST2H2BF;HIST1H2BM;H2BFS;HIST1H2BA	-2.1	4.5
HIST1H3A;HIST3H3;H3F3C	-1.6	0.8
HIST1H4A	-1.8	9.4
HIST2H2AA3;HIST1H2AG;HIST1H2AJ;H2AFJ;HIST2H2AC;HIST1H2AH;HIST1H2AD	-2.9	9.4
HIST2H3A	-0.7	0.5
HIVEP1	1.8	6.5
HIVEP2	1.3	3.2
HJURP	-0.4	0.8
HK1	-3.1	1.5
HK2	-2.5	7.3
HLA-A	-3.1	5.7
HLA-C	-4.3	11.4
HLCS	-0.3	0.1
HLTF	-0.3	0.7
HM13	-1.6	0.6
HMBOX1	0.4	0.3
HMCES	0.2	0.2
HMG20B	2	4.5
HMGA1	-1.4	7.9
HMGB1	-0.5	0.8
HMGB2	0.5	0.1
HMGCS1	-2	3.6
HMGN5	-0.1	0.2
HMGXB4	-1	2.1
HMMR	-1.7	3.5
HMOX2	-5.8	6.7
HN1	0.1	0.7
HN1L	-0.1	0.1
HNRNPA0	-0.2	1.6
HNRNPA1	-0.4	3
HNRNPA1L2	-2.8	2
HNRNPA2B1	-0.9	5.5
HNRNPA3	-1.2	5.2
HNRNPAB	-1.4	4.5
HNRNPC;HNRNPCL1;HNRNPCL2	-0.6	6.4
HNRNPD	-0.8	5.7
HNRNPDL	-1.2	4.5
HNRNPF	0	0.2
HNRNPH1	0.2	1.6
HNRNPH2	0.4	1.8
HNRNPH3	-1.5	6.9
HNRNPK	-0.5	6.9
HNRNPL	-0.8	3.1
HNRNPM	0.1	1.3
HNRNPR	-1.2	7.9
HNRNPU	-0.8	8.7
HNRNPUL1	-0.4	4.1
HNRNPUL2	-1.2	6.3
HOMEZ	5.1	3.4
HOOK3	-3.9	1.9
HOXC10	3.9	2.9
HOXC11	4.1	7.5
HOXC13	4.3	3.5
HOXC6;HOXA5;HOXB5;HOXA7;HOXC5;HOXA6	3.5	4.4
HOXC9	4.4	6.1
HP1BP3	-1.2	4.8
HPD	0.5	1.2
HPDL	-1.9	1.6
HPS5	-3.3	2.4
HRNR	-0.8	0.2
HSCB	0.1	0
HSD17B10	-0.7	3.5
HSD17B4	-1.2	3.3
HSF1	1.4	2.4
HSF2	3.3	3.3
HSP90AA1	-1.7	4
HSP90AB1	-1.2	4.1
HSP90AB2P	-2.1	4.2
HSP90B1	-3.4	4.4
HSPA12B	0	0
HSPA1A;HSPA1B	1.3	6.7
HSPA4	-1.6	3.4
HSPA4L	-1.6	2.4
HSPA5	-1	11.8
HSPA6;HSPA7	2.5	4.6
HSPA8	0.8	7.1
HSPA9	-1.2	6.9
HSPB1	-0.7	2.3
HSPD1	-1.3	6.7
HSPE1	-2.4	11.3
HSPH1	-0.7	3.2
HTATSF1	-0.8	4.7
HTT	-3.4	4.9
HUWE1	-2.4	4
HYOU1	-3.7	9.8
HYPK	-3.7	10.8
IARS	-1	1.6
IARS2	-1.5	5.4
IBTK	-4.5	5.6
ICE1	0.6	2.1
ICE2	0.2	0.9
ID1	0.4	0.5
IDH1	-1.8	2.6
IDH2	-1.8	2.3
IDI1	-2.2	3
IFI16	0.4	2
IFIT5	-4.4	2.7
IFNGR1	-5.4	5.5
IFRD1	-4.1	3.6
IFRD2	-1.5	2.8
IFT122	-0.8	0.4
IFT172	0
IFT20	0.1	0
IFT43	0
IFT57	-1.3	0.7
IFT74	1.3	0.8
IGBP1	-0.1	0.1
IGF2BP1	-2.5	7
IGF2BP3	-1.3	0.8
IGF2R	-3.2	5.7
IGFN1	0.4	0.2
IK	-0.3	3.8
IKBIP	-3.9	1.9
IKBKAP	-0.5	1.5
IKBKG	2.8	1.9
IL6ST	-3.2	3.2
ILF2	-1.2	7.3
ILF3	-1	7.5
ILK	-1.5	2.3
ILKAP	-1	1.3
IMMT	-1.3	3.8
IMP3	-0.7	4.4
IMPDH2	-2	2.9
INADL	-1.4	3.8
INCENP	-0.5	4
INF2	-2.7	5.4
ING3	1.3	6.8
INO80	-0.1	0.2
INO80C	0.8	0.8
INO80D	3.6	3.9
INPP5B	-2.5	1.8
INPPL1	-3.4	2
INTS1	0.6	0.4
INTS12	0.1	0.3
INTS3	-3.7	3.3
INTS4	-1.6	3.5
INTS6	-1.6	5.2
INTS9	-1	0.7
INVS	0.4	0.1
IP6K1	-1.4	3.5
IPMK	-1.8	0.8
IPO5	-4.3	3.6
IPO7	-1.5	3
IPO8	-0.7	1.4
IPO9	-1.9	4.2
IQGAP1	-1.4	6.8
IRAK1	2.2	2.1
IRAK4	-1.1	1.8
IRF1	6.1	13.1
IRF2BP1	3.7	3.1
IRF2BP2	2	3.7
IRF2BPL	3.7	2.6
IRS2	-3.2	2.9
ISG20L2	-5	1.8
ISL1	5.4	5.2
IST1	-0.6	1.6
ISY1	-0.1	0.6
ITCH	-1	1.6
ITGB1	-3.7	11.5
ITGB5	-5.6	14.1
ITPK1	-3	2.1
ITPR1	-4	4.5
ITPR3	0.8	0.8
ITPRIP	-6.9	8.7
ITSN1	-2.2	3.1
IVNS1ABP	-1.2	3.1
IWS1	-1.1	3
JADE2	-0.5	0.4
JADE3	0.7	1.4
JAZF1	2	2.5
JDP2	3.6	3.9
JMJD1C	2.3	11.4
JMJD6	-0.8	0.5
JMY	-1.4	3.9
JPH1	-4.2	2.6
JRKL	1.3	3.2
JUN	4.1	5.6
JUNB	1.5	7.7
JUND	0.9	4.8
JUP	-1.9	7.3
KANK1	-2.1	1.5
KANK2	-0.3	1.3
KANSL1	0.9	2.4
KANSL2	0.2	0.5
KANSL3	1.2	1.2
KARS	-1.7	6.6
KAT2A	3.9	3.3
KAT5	1.6	3.5
KAT6A	1.8	4.7
KAT6B	1.5	1.3
KAT7	0.5	0.2
KAT8	0.2	0.3
KATNA1	-0.2	0.2
KATNB1	0.7	0.3
KBTBD7	-0.4	0.9
KCNJ18;KCNJ12;KCNJ2	-4.4	8.3
KCTD14	-2	0.5
KDM1A	1	1.8
KDM1B	1.4	1.5
KDM2A	0.4	1
KDM3A	0.5	0.4
KDM3B	0.5	1.3
KDM5A	0.3	0.9
KDM5C	-0.8	1
KDM6A	4.7	3.5
KDM6B	3.7	2.3
KHDRBS1	-0.2	0.4
KHSRP	-0.6	5.3
KIAA0020	-2.6	5.3
KIAA0100	-1.8	2.9
KIAA0319L	-4.3	5.3
KIAA0430	-0.5	0.9
KIAA0586	-2.4	2.2
KIAA0754	-4	4.8
KIAA0907	0.4	0.4
KIAA0922	0
KIAA0930	-0.4	0.2
KIAA1143	0.2	0.2
KIAA1191	0	0
KIAA1211	-2.1	4.9
KIAA1217	0.9	3.8
KIAA1429	0.1	0.1
KIAA1468	-6.2	11.7
KIAA1522	-2.8	3.7
KIAA1524	-1.3	3.8
KIAA1551	1.9	4.8
KIAA1598	0	0.1
KIAA1671	-0.3	2.3
KIAA1958	0.7	0.3
KIDINS220	-3.2	7.2
KIF11	-2.5	4.2
KIF13A	-2.8	2
KIF14	-2.8	1.5
KIF15	-3.9	2
KIF16B	-0.8	1.7
KIF18A	0.6	0.4
KIF18B	-0.2	0.1
KIF1B	-1.9	3.3
KIF1C	-1.2	2.6
KIF20A	-0.3	1.7
KIF20B	1.2	1.8
KIF21A	-4.7	6
KIF22	0.2	0.8
KIF23	-0.3	3
KIF26B	-0.7	1
KIF2C	-0.7	2.9
KIF3B	-2.9	2.2
KIF4A	-0.5	2.2
KIF5B	-1.6	3.7
KIF7	-0.4	0.5
KIFC3	-0.1	0.1
KIN	-0.7	3.7
KIRREL	-4.7	5.6
KIZ	-1.3	1.8
KLC1	-0.3	0.3
KLC2	0.3	0.3
KLF10	2.6	7.7
KLF4	2.2	7.5
KLF5	3.4	9.3
KLHDC4	0
KLHL13	-0.9	2.2
KMT2A	1.3	4.8
KMT2B	2.3	5.7
KMT2C	0.2	0.2
KMT2D	2.6	10.6
KMT2E	2.5	2.6
KNOP1	-0.6	2.1
KNSTRN	-1.8	3.8
KPNA1	3.7	2.4
KPNA2	-0.9	7.4
KPNA3	2.2	4.8
KPNA6;KPNA5	1.3	3
KPNB1	-0.7	2.3
KPRP	2.6	1.3
KRAS;HRAS;NRAS	-1	0.5
KRI1	-2.4	4.6
KRIT1	-0.9	0.3
KRR1	-4.8	5.1
KRT1	0.7	2.7
KRT10	1	8.5
KRT14	1.3	2.2
KRT16	0.6	0.6
KRT17	-1.2	10.7
KRT18	-1.1	8.1
KRT19	0
KRT2	1	4.4
KRT31	-1.7	1.1
KRT33A	0
KRT33B	0
KRT38	0
KRT4	-1.9	2.3
KRT5	1.2	3.6
KRT6A	0.9	1.1
KRT6B	0
KRT6C	1.5	1.3
KRT7	-0.7	3.6
KRT72	1.4	2.4
KRT75	-2.1	1.5
KRT77	-1.4	1
KRT78	0	0
KRT79	0.9	0.4
KRT8	-0.8	7.4
KRT80	1	1.9
KRT84	-0.8	0.5
KRT85	1.9	0.5
KRT86;KRT81	-0.6	0.1
KRT9	0.4	1
KSR1	-1.3	0.7
KTN1	-2.3	12.9
KYNU	-2.7	3
L1CAM	-5	13.9
L3MBTL2	1.3	4
L3MBTL3	-0.3	0.6
LAMB1	-7.1	10.8
LAMC1	-6.5	9.9
LAMP1	-0.3	0.5
LAMTOR1	-3.1	7.2
LARP1	-1.4	5.1
LARP1B	-2.5	4.7
LARP4	-1	3.4
LARP4B	-1.3	3.2
LARS	-2.4	6.4
LAS1L	-1.4	8.2
LASP1	-0.7	2.1
LATS1	-3.3	2
LATS2	1.6	1.5
LBR	-2.5	7.6
LCOR	1	1.7
LCORL	0.2	0.6
LDB1	3.1	5
LDHA	-1.9	4.5
LDHB	-1.6	3.6
LEKR1	0
LEMD3	-1	3
LENG8	1.8	2.9
LEO1	-0.3	0.3
LEPREL1	-6.3	12.5
LEPREL2	-4.7	7.8
LETM1	-0.7	0.3
LGALS1	-3	4.3
LGALS3BP	-5.7	4.9
LGR4	-5.8	12.5
LIFR	-2.3	1.7
LIG1	-1.3	3.1
LIG3	-1.3	1.6
LIG4	-2.8	2.5
LIMA1	-1.1	5
LIMCH1	-1.2	4.6
LIMD1	-1.6	1
LIN37	0.7	0.2
LIN54	1.6	3.8
LIN9	2.1	2.9
LLGL1	-5	5.8
LLPH	-4	3.6
LMAN1	-4.1	5.5
LMNA	-1.2	5.2
LMNB1	-2.6	7
LMNB2	-3.1	6.5
LMO7	-1.5	8.3
LMTK2	-3.3	1.8
LONP1	-1.4	4.7
LOXHD1	2.2	1.2
LPCAT1	0	0
LPL	-4.4	10.4
LPP	-0.4	0.6
LRBA	-2.2	3.2
LRCH1	-1.1	2.8
LRCH3	-2.7	1.1
LRCH4	-1	1.3
LRIF1	1.1	4.4
LRIG3	-2.8	2.6
LRP5;LRP5L	-4.8	6.4
LRP8	-5.7	6.3
LRPAP1	-4.8	10.7
LRPPRC	-2.2	5.8
LRRC42	0.5	0.3
LRRC47	0
LRRC59	-1.8	7
LRRC7	-3.2	2.1
LRRFIP1	-2.9	3.6
LRSAM1	-1.4	3.5
LRWD1	-0.8	1.5
LSG1	-1.1	3.8
LSM11	-2.3	1.6
LSM14A	-1.9	1.5
LSM14B	-0.5	1.3
LSM3	0
LSM4	-1.7	1.3
LSM5	-3.5	2.7
LTV1	-2.2	2.6
LUC7L2	-2.3	1.7
LUC7L3	0.8	0.2
LUZP1	-0.1	0.1
LYAR	-4	5
LYPLA2	-0.9	1.2
LYZ	0.8	0.7
LZIC	-2.7	2.1
LZTS2	-0.5	0.5
LZTS3	2.9	1.9
MACF1	-2.4	4.5
MAD1L1	0	0
MADD	-0.9	2
MAEA	-0.7	1.1
MAFG	4.7	4.1
MAFK	1.7	7.2
MAGED2	0.8	1.6
MAGOHB	-1	0.9
MAK16	-7	14.8
MAML1	3.8	8.1
MAML3	3.7	3.1
MAMLD1	3.9	4.3
MAP1B	-0.3	0.6
MAP2K3	0
MAP3K11	-0.3	0.1
MAP3K7	-0.5	0.3
MAP4	-0.8	3.1
MAP4K4	-0.3	0.1
MAP7	-1.9	4.1
MAP7D1	-2	3.6
MAP7D3	0.2	0.7
MAPK1	0
MAPKAP1	-2.4	1.3
MAPRE1	-1.1	4.3
MAPRE2	-3.8	2.8
MAPT	-1	2.2
MARC1	-5.2	3.2
MARCKS	-2.2	1.4
MARK2	-3.5	3.5
MARK3	-3.7	6
MARS	-3.3	3.7
MASTL	-0.3	0.4
MAT2A	0.8	2.5
MATR3	-0.6	5.1
MAVS	-2.1	4.5
MAX	1.2	4.1
MAZ	1.4	5.5
MB21D2	-0.9	1.2
MBD1	1.8	0.6
MBD2	2.2	3.3
MBD3	0.8	4.4
MBD4	2	2.7
MBIP	1.4	0.8
MBNL1	-0.4	1.6
MBNL2	-0.7	2.4
MBTD1	1.8	7.7
MCAM	-3.5	8.9
MCCC1	0.8	1.6
MCCC2	-3.1	3.1
MCF2L	0.8	0.3
MCM10	0.7	4
MCM2	-1.9	4.2
MCM3	-0.4	0.8
MCM3AP	1.1	2.9
MCM4	-0.7	1.2
MCM5	0.1	0
MCM6	-1.4	2.1
MCM7	1	9.5
MCMBP	-0.5	0.4
MCRS1	1.3	0.6
MCTP2	-4.4	2.5
MDC1	-0.5	2.3
MDH1	1.3	0.6
MDH2	-2.2	5.4
MDN1	-0.1	0.3
ME2	0.9	0.4
MEAF6	-0.1	0
MECOM	1.2	5.1
MECP2	-0.6	1.2
MED1	0.9	3.8
MED10	0.1	0
MED12	2.5	9.8
MED13	1.3	6
MED13L	0.9	2.8
MED14	6.2	5.2
MED15	2.9	9.6
MED23	2.4	4.8
MED24	3.9	8.1
MED25	4.2	9.8
MED26	1.1	4.4
MED27	-0.5	0.2
MED28	2.7	1.9
MED31	0
MED8	2.9	8.4
MEF2D	2.4	6.4
MELK	-1.4	3.3
MEPCE	-1.1	1.7
MET	-4.6	12
METAP2	0
METTL13	-0.9	0.6
METTL2A	-1.5	1.1
METTL2B	-0.4	0.3
MEX3A	-2.1	2.7
MFAP1	-0.8	3.8
MFF	-4.9	3.9
MFN2	-2.4	7.6
MGA	0.8	7.2
MGEA5	-3.7	6.1
MIA3	-2.2	8.4
MICAL1	-5	3.6
MICAL2	-2.2	4.7
MICAL3	-1.1	2.8
MICALL1;MICALL2	-4.1	5.3
MID1IP1	-2.4	3.7
MIF	-2.7	3.6
MINK1	-0.5	2.7
MIOS	-4.3	3.1
MIS18A	0.2	0.5
MIS18BP1	-1.1	3
MISP	-1.2	5.6
MITF	3.6	7.5
MKI67	-1.2	4.4
MKL1	-3.7	6
MKL2	-2.6	2.1
MKS1	4.8	8.2
MLEC	0
MLH1	-0.4	0.1
MLH3	0.3	0.3
MLLT1	0	0
MLLT10	1.8	1.2
MLLT11	-1.6	0.8
MLLT6	3.7	2.9
MMS19	-3.6	4.8
MMTAG2	1	2.8
MNAT1	-0.2	0.4
MNT	2.3	1.4
MNX1	2.4	1.5
MOB4	-2.7	1.3
MOCOS	-2.1	4.8
MOCS2	-1.1	2.1
MON1B	1.5	0.6
MON2	-2.9	11.5
MORC2	0.9	6.3
MOSPD2	-4.3	4.3
MPDZ	-3	8.6
MPG	-0.7	1.2
MPHOSPH10	-2.1	6.7
MPHOSPH6	-2.1	2.4
MPHOSPH8	-1.7	4.1
MPHOSPH9	0
MPP1	0.3	0.4
MPP5	-2.2	4.6
MPP6	-1.9	0.8
MPP7	-5.4	8.7
MPRIP	-2.6	10.4
MRC2	-5	14.2
MRE11A	-0.6	2
MRFAP1	0.2	0.6
MRGBP	-1.9	1.4
MRPL12	2.6	3.1
MRPL19	0.5	0.5
MRPL45	-4	10.3
MRPS24	-2.5	1.3
MRPS30	-4.8	13.6
MRPS31	-3.3	10.2
MSANTD3	3.1	3.4
MSH3	-0.9	2
MSH6	-0.5	0.6
MSL1	1.6	2.5
MSN	-3	5.9
MSTO1	-1.5	3.8
MSX1	5.6	11.9
MTA1	0.7	5.7
MTA2	0.8	6.3
MTA3	1.5	1.1
MTBP	0	0
MTCL1	-1	2.4
MT-CO2	-2.4	3.1
MTDH	-2	8.5
MTF1	0.5	1.4
MTFR1	-3	3.8
MTFR1L	-1.7	4
MTHFD1	-0.6	1
MTHFD1L	-2	4.5
MTMR1	-3.1	2.1
MTMR12	-3.4	3.2
MTMR2	-1.4	0.5
MTMR6	-3.5	2.1
MTO1	-3.6	2.5
MTOR	-3	3.1
MTPN	0
MTR	-2.1	5.7
MTRR	-2.1	3.4
MUC13	-3.5	2.8
MUM1	-3.6	6.6
MVB12A	-2.7	1.4
MVP	-2.3	2.8
MYADM	1.6	0.9
MYBBP1A	-2.5	6.1
MYBL2	1.3	3.4
MYCBP2	-2.1	5.7
MYDGF	0.7	1.1
MYH14	1.6	0.5
MYH9	-1.9	8.3
MYL12A;MYL12B;MYL9	0
MYL6	-2	2.9
MYO18A	-2.8	4.5
MYO19	-1.8	6.2
MYO1B	-1.7	6.7
MYO1C	-0.9	3.5
MYO1E	-1.4	3.3
MYO6	0	0
MYO9B	-1.4	1.2
MYOF	-2.8	9.9
MYPN	-1	1.5
MYSM1	-1.3	1.3
MZT2B;MZT2A	3.3	2.3
N4BP1	-2.7	2
N4BP2	-0.8	0.7
N4BP3	4.5	5.9
NAA10	-1.6	1.6
NAA15;NAA16	-1.6	0.6
NAA50	-2.1	2.6
NAB1	0.4	0.9
NAB2	0.7	0.7
NACA	-1.1	3.5
NACC1	-0.1	0.1
NADK2	0.1	0.1
NAE1	-3.4	5.2
NAF1	-0.6	1.3
NAMPT	-1.8	1.2
NANP	-1.6	0.6
NANS	-3.1	2.4
NAP1L1	-1.7	4.2
NAP1L4	-2.8	3.1
NAPG	-1.7	1.7
NARS	-1.6	3.8
NASP	-1.2	2.1
NAT10	-2.3	11.6
NAT6	-1.7	2.1
NAV1	-2.3	1.1
NBAS	-3.1	1.3
NBEAL1	-2.4	3.3
NBN	0.2	0.7
NBR1	-1.4	2.6
NCAPD2	-0.3	0.4
NCAPD3	-1	0.5
NCAPG	-2.2	2.5
NCAPH	-1.2	1.9
NCAPH2	-3.1	1.7
NCBP1	3.2	2.5
NCBP2	0.5	3.6
NCK1	-1.6	1.3
NCKAP5L	1	1.1
NCKIPSD	0.6	0.2
NCL	-1.1	7.7
NCOA1	2.2	1.2
NCOA2	4.1	4.9
NCOA3	3.2	6.8
NCOA4	-0.9	1.1
NCOA5	-0.6	5.3
NCOA6	2.4	5.7
NCOA7	-2.7	2.1
NCOR1	1.9	10.3
NCOR2	2	11.3
NDC1	-1.5	4
NDC80	-1.6	0.9
NDE1	-1.9	2.5
NDFIP1	-4.6	2.5
NDRG1	-2.5	1.3
NDRG3	-2.2	2.8
NDUFA8	0	0
NDUFAF7	-6.3	6
NDUFB9	0.5	1.6
NDUFS1	-1.1	4.1
NDUFS7	-0.4	0.5
NEB	-7.7	3.2
NECAP2	-0.6	1.3
NEDD1	0.2	0.2
NEDD8	0.1	0.1
NEFH	-4.1	3.3
NEK1	-0.4	0.9
NEK7;NEK6	0.4	0.9
NEK9	-1.4	6.6
NELFA	2.5	4.1
NELFB	-1.9	0.7
NELFCD	-2	1.1
NELFE	0.2	0.3
NEMF	-2.7	2.1
[truncated: 1,929 more rows]

## Sheet: EI-EV(IL-1a)
	log2 difference	-log10 p value			log2 difference	-log10 p value
37500	-2.2	2.9		IKBKG	3.1	2.1
39326	-1.4	2		NFKB1	3.9	7.1
40057	-1.7	2.8		NFKB2	6.1	4.5
40422	-0.6	0.4		NFKBIA	5.3	5.6
40787	-5.8	2.4		RELA	7.7	10.2
AAAS	-1.5	4.3
AAGAB	-4.6	2.7
AAK1	-0.5	0.8
AAR2	-0.6	0.3
AARS	-3.2	3.6
AASDHPPT	-1.2	1.2
AATF	-2.9	2.5
ABCB11	1	0.2
ABCC8	-2.9	2.3
ABCD1	-5.1	3.7
ABCD3	-4.2	6.1
ABCE1	-4.1	2.6
ABCF1	-2	3.9
ABCF2	-1.3	2.6
ABCF3	-1.5	1.2
ABI1	-2	1.8
ABLIM1	-2.8	2.6
ABLIM3	-2.6	1.4
ABTB2	2.7	1.3
ACAA2	0.5	0.5
ACACA	1	1.7
ACACB	1.4	2.9
ACADM	-2.3	3
ACADVL	-2.5	3.1
ACAT1	-2.4	1.7
ACAT2	-1.7	1.2
ACBD3	-2.4	1.4
ACBD5	-2.2	1.9
ACIN1	-1.3	3.2
ACLY	-2	3.1
ACO2	-2	1.5
ACOT1	-6.8	4.2
ACOT7	-1	0.5
ACOT9	-2.7	1.6
ACSL3	-4.7	2.8
ACSL4	-4.4	8.9
ACTA1;ACTC1;ACTA2;ACTG2	-1.7	3.9
ACTB	-2.1	3.2
ACTBL2	0
ACTG1	-1.6	6.9
ACTL6A	1.5	2.3
ACTN1	-4.6	2.1
ACTN4	-3	4.9
ACTR2	-2.4	1.8
ACTR3	-4.7	4.7
ACTR5	-4.5	3.9
ACY1	-0.9	0.2
ADAM9	-2.4	0.9
ADAR	-1.1	2.6
ADARB2	-3.4	2.7
ADCY9	-5.3	5.1
ADD1	-1.3	1.3
ADD3	-2.7	2.7
ADNP	0	0
ADNP2	-1.5	0.9
ADRBK1	-3.3	2
ADRM1	0.9	0.4
ADSL	-4.2	2.5
ADSS	-4.9	5.9
AFAP1	-3.4	6.5
AFF1	0	0
AFF4	-0.2	0.4
AFTPH	-2.2	1
AGFG1	0.2	0.3
AGFG2	-1.1	0.7
AGPAT6	-7.1	9.1
AGPAT9	-4.3	12.6
AGPS	-2.6	2.9
AGTPBP1	-4.1	2.6
AGTRAP	4.8	5.2
AHCTF1	-1.8	3.5
AHCY	-1.6	2.1
AHCYL1	-0.4	0.9
AHDC1	1	4
AHI1	-2.4	1
AHNAK	-0.5	2.9
AHNAK2	-0.4	1.4
AHR	3	1.7
AHSA1	-1.9	2.6
AIFM1	-3.1	4.7
AIM1	-3.1	11.4
AIMP1	-3.9	2.8
AIMP2	-2.5	2
AIP	1.1	1.5
AK2	-4.4	2.9
AKAP1	-2.9	4.6
AKAP10	-2.3	1.1
AKAP11	-1.9	1.3
AKAP12	-4.5	2.2
AKAP13	-1.7	2.3
AKAP17A	-3.3	2.6
AKAP2	-2.3	3.2
AKAP8	-0.9	3.7
AKAP8L	0.2	0.2
AKAP9	-0.9	0.6
ALB	1.3	0.8
ALDH18A1	-2.4	5.3
ALDH1B1	-4.1	6.7
ALDH3A2	-2.2	5.1
ALDH3B1	-2.9	2
ALDH7A1	1.8	0.7
ALDOA	-2	1.6
ALDOC	-0.3	0.1
ALKBH5	-1.5	0.9
ALMS1	0.2	0.2
ALPL	-6.3	5.3
ALX1	3.1	2.8
ALX4	1.7	3.7
ALYREF	-1.7	3.7
AMOTL1	-2.6	3.8
AMOTL2	2	4.5
AMPD2	-0.7	0.7
ANAPC1	-0.2	0.2
ANAPC16	-0.6	0.4
ANAPC5	-0.4	0.1
ANGEL1	-4.5	5.5
ANK2	-1.4	0.4
ANKFY1	-2.3	0.8
ANKHD1	0.6	0.7
ANKLE2	-3	3.8
ANKRD11	-1.4	3.1
ANKRD17	-0.4	0.4
ANKRD27	-3.8	2.5
ANKRD28	-1.6	1.8
ANKRD52	-2.5	1.5
ANKS1A	-3.7	2.2
ANLN	0.3	0.2
ANO10	-4.5	12
ANO6	-6.3	3.4
ANP32A	-3.6	3.2
ANP32B	-1.7	0.6
ANXA1	-1.2	1.7
ANXA2;ANXA2P2	-2	3.1
ANXA5	-4.6	6.4
ANXA6	-5.6	6
AP1G1	-0.7	0.6
AP2B1;AP1B1	-2	1.3
AP2M1	-3.2	1.9
AP3B1	-2	3.3
AP3D1	-1.1	2
AP3S1	0.9	1
AP4E1	-1.5	1
APBB2	-3.5	1.4
APC	-1	4
APEH	-1.8	2.3
APEX2	-1.8	1
API5	-1.1	3.1
APPL1	-5.9	9.1
APRT	0
AQR	-0.4	1.2
ARAF	-1.4	1.3
ARAP1	-2	2.6
ARCN1	-2.7	2.8
ARF3;ARF1	-2.1	1.8
ARF4	0
ARFGAP1	-0.5	0.8
ARFGAP2	-2.7	1.3
ARFGAP3	-2.6	1.4
ARFGEF2	-2.1	1.7
ARFIP1	-3	1.5
ARFIP2	-0.8	1.5
ARGLU1	-2	1.7
ARHGAP1	-3.6	2.1
ARHGAP12	-2.6	1.4
ARHGAP17	-1.8	3
ARHGAP21	-1.7	2.9
ARHGAP23	-2.3	2.8
ARHGAP32	-2.2	2.9
ARHGAP35	-1.9	2.5
ARHGDIA	-2.1	1.5
ARHGEF10	-4.5	2.8
ARHGEF16	-1.2	0.4
ARHGEF17	-2.7	2.4
ARHGEF18	-2.3	0.9
ARHGEF2	-4.8	4.4
ARHGEF40	2.2	1
ARHGEF7	-2.8	3
ARID1A	2.6	11.9
ARID1B	3	12
ARID2	1.9	5.4
ARID3B	0.7	1.6
ARID4B	-1.9	2.1
ARID5B	2.8	6.7
ARL15	0.2	0.3
ARL2	-0.1	0.1
ARL6IP4	0.8	0.3
ARL6IP5	-2.8	2.9
ARL8B;ARL8A	-0.8	0.4
ARMCX3	-1.8	0.7
ARNT	1.6	3.1
ARPC1B	-1.9	0.9
ARPC2	-3.9	2.2
ARPC3	-1.2	0.7
ARPC4	-2.5	2.1
ARPC5	0.7	0.2
ASAP1	-3.3	2.4
ASCC1	-3	1.5
ASCC3	-0.5	1.5
ASF1B	-1.5	1.9
ASH1L	-0.9	0.7
ASH2L	-1.1	0.8
ASNS	-2.6	2.7
ASPH	-3	2.9
ASPM	-0.7	0.7
ASRGL1	-0.5	0.8
ASS1	-1.2	1.2
ASUN	0	0
ASXL1	1.4	0.8
ASXL2	0.7	0.4
ATAD1	-6.4	6
ATAD2	-1.2	2.4
ATAD2B	-1.5	2.1
ATAD3A	-3.3	2.3
ATAD3B	-2.8	1.6
ATAD5	-2	2.9
ATF1	0.7	1
ATF2	4	4.1
ATF3	1.9	2.2
ATF6	-2.2	1.4
ATF6B	-5	6.1
ATF7	1.3	3.1
ATF7IP	1.1	1
ATG13	-0.9	0.4
ATG2B	-2.7	1.4
ATG3	-3.5	1.5
ATG4C	-2.8	2.4
ATIC	-2.4	1.4
ATL3	-4.6	15.6
ATN1	2.8	5
ATP1A1	-2.2	4.1
ATP2A2	-3	4.4
ATP2B1;ATP2B4	-5.6	4.4
ATP5A1	-1.5	6.4
ATP5B	-2.4	5.8
ATP5C1	-3.1	2.9
ATP5D	-3.6	2
ATP5F1	-2	0.8
ATP5H	-4.2	3
ATP5J2	-3	3
ATP5O	0
ATP6AP1	-2.5	1.9
ATP6V1A	-1.8	3
ATP6V1B2	-2.6	1.6
ATP6V1H	-1.7	0.9
ATP7A	-4.7	5.4
ATRIP	0.6	4.2
ATRX	0.8	1
ATXN1	4	2.9
ATXN10	-2.3	1.3
ATXN1L	3.9	2
ATXN2	-0.6	0.8
ATXN2L	-1.6	2.7
ATXN7L1	2	0.9
ATXN7L2	0.3	0.2
AUP1	-3	5.3
AURKA	0.3	0.3
AURKB	0.3	0.3
AVEN	-4.4	2.3
AVL9	0
AZI2	-2.4	1.4
BABAM1	-3.7	3.8
BACH1	0.2	0.1
BAG1	-2.5	1.8
BAG2	-1.5	2.6
BAG3	-1.4	1.1
BAG4	0
BAIAP2	-1.9	1.9
BAIAP2L1	-3.4	2.4
BANP	0.1	0.1
BAP1	1.4	1.9
BAP18	3.4	4
BARX1	2.3	2.6
BASP1	-3.2	4.3
BAX	-0.7	0.5
BAZ1A	-2.8	5.1
BAZ1B	-2.5	6.6
BAZ2A	-1	2.2
BAZ2B	0.9	1.7
BBX	0	0
BCAP31	-2.8	5.2
BCAR1	-0.8	0.6
BCAR3	0.6	0.1
BCAS2	-1	1.2
BCAS3	-0.9	1.3
BCCIP	-2.1	0.8
BCL3	1.8	0.7
BCL6	0.4	0.5
BCL7C	2.9	2.8
BCL9	2.8	1.7
BCL9L	2.6	6.1
BCLAF1	-1.8	6.8
BCOR	1.6	8.4
BCORL1	1	5.3
BCR	1.6	4.5
BEGAIN	-0.5	0.8
BEND3	-0.3	0.6
BET1	-6.4	6.1
BET1L	-4.6	6.1
BHLHE40	1.1	2
BICD1	-1.5	3.5
BICD2	-2.3	1.9
BIN1	-3.3	1.8
BIRC6	-4.3	2.6
BLM	-0.7	1.1
BLMH	-0.8	1.2
BMP2K	-1.2	1.7
BMS1	-2.5	5.6
BNC2	3.1	2.2
BNIP1	-5.9	12.1
BNIP3	-4.8	11.4
BOD1L1	-0.8	2.2
BOLA2	-0.2	0.1
BOP1	-0.7	1.2
BORA	-0.2	0.1
BPNT1	0.5	0.2
BPTF	0.8	3.2
BRAP	-4.7	4
BRCA1	-0.1	0.1
BRCA2	0.6	2.7
BRCC3	-1	1.5
BRD1	0	0
BRD2	-1.9	1.2
BRD3	0.2	0.2
BRD4	0.8	4.1
BRD7	1.1	3.9
BRD8	0.3	0.4
BRD9	0.5	0.8
BRF1	-0.2	0
BRIP1	-0.5	0.4
BRIX1	-3.8	5.4
BSG	-4.3	2.4
BTAF1	-0.5	0.5
BTBD1;BTBD2	-4.3	3.2
BTF3	-3.3	1.4
BUB1	0	0
BUB1B	-1.3	1.7
BUB3	-0.6	0.8
BUD13	-0.1	0.4
BUD31	-2.7	1.6
BYSL	-0.6	0.5
BZW1	-2.3	5.4
BZW2	1.4	1.6
C10orf55	-4.8	1.3
C10orf90	-6.5	8.7
C11orf84	-4.7	4.6
C12orf43	-4.2	3.2
C12orf45	-3.6	1.7
C14orf166	-1.3	1.1
C15orf39	2.7	5
C17orf53	1.1	0.4
C17orf85	-0.2	1.1
C18orf25	-0.6	0.5
C19orf43	-0.8	0.7
C19orf68	-0.3	0.1
C1D	-3.7	2.4
C1orf112	-1.2	0.5
C1orf131	-1.9	1.5
C1orf174	-2	0.8
C1orf198	0.3	0.4
C1orf226	-2	2.2
C1orf43	-1.2	0.9
C1orf50	-2.3	1.3
C1orf52	-0.3	0.3
C1QBP	-7.1	6.3
C21orf59	-1.9	1.1
C2CD2	-5.8	11.3
C2CD3	-1.5	1.9
C2CD5	-2.5	2
C2orf16	-4.6	2.6
C2orf44	-3.3	1.9
C2orf49	-2.1	1.6
C3orf17	-1.9	4.2
C5orf51	-0.7	0.5
C6orf106	0.2	0.1
C7orf50	-1.9	2.7
C8orf76;ZHX1-C8orf76	-2.8	2.3
C9orf78	0.1	0
CAAP1	-0.4	0.2
CABIN1	0.2	0.2
CACTIN	-2.9	3.6
CACUL1	-2.2	0.9
CACYBP	-0.7	0.9
CAD	-1.8	2.4
CALD1	-1	2.4
CALML5	-1.7	0.9
CALR	-4.7	9.6
CALU	-6.2	5.5
CAMK2G;CAMK2B;CAMK2D;CAMK2A	-0.5	0.2
CAMKK1	-2.1	1.3
CAMSAP1	-1	0.9
CAMSAP2	0.4	0.6
CAND1	-3.7	1.4
CANX	-4.4	5.4
CAP1	-3.1	2.8
CAPRIN1	-2.5	5
CAPZA1	-0.4	0.8
CAPZA2	-0.5	0.8
CAPZB	-0.9	1.5
CARM1	-1.2	0.3
CARS	-2.9	1.4
CASC3	-3.9	2.5
CASC5	0.5	1.3
CASK	-3.6	0.9
CASP4	-2.4	1.5
CASP8	-4.6	9.7
CASP8AP2	-0.6	1
CAST	-2.3	2.3
CASZ1	3.7	1.9
CAT	-0.5	1
CAV1;CAV3	-6	8.2
CBLL1	-0.1	0.1
CBR1	-2.2	1.5
CBS	-2.2	1.1
CBWD1;CBWD5;CBWD3;CBWD6;CBWD2	-2.3	1.7
CBX2	-1	0.4
CBX3	-1.1	2.7
CBX4	-0.8	0.8
CBX5	-1.2	5.7
CBX8	-1.3	1.8
CC2D1A	-1.3	2
CC2D1B	-0.8	0.3
CC2D2A	-5.6	7
CCAR1	0.6	0.9
CCAR2	0.7	2.7
CCDC101	-1.7	1.4
CCDC102A	0.5	0.1
CCDC12	-2.7	1.4
CCDC124	-1.8	2.4
CCDC132	-1.2	0.6
CCDC137	-4.7	3.5
CCDC138	-1	0.6
CCDC14	1	0.8
CCDC157	2.6	3.1
CCDC174	-0.1	0.1
CCDC18	-4.1	1.6
CCDC22	-1	0.4
CCDC34	-1.3	0.7
CCDC43	-2.4	2.2
CCDC47	-6.2	3.9
CCDC50	-3.4	1.6
CCDC59	-2.2	1.5
CCDC6	-0.6	0.6
CCDC85C	-0.8	0.4
CCDC86	-2.5	3.7
CCDC88A	-2.5	2.1
CCDC88C	-4.1	3.2
CCDC94	-0.6	0.3
CCHCR1	-0.5	0.2
CCNB1	-1.5	2.7
CCNK	-1.2	0.9
CCNT1	0.8	1.6
CCP110	-5.1	3.1
CCT2	-3	2.9
CCT3	-0.7	1.1
CCT4	-1.4	2.2
CCT5	-1.6	2.4
CCT6A	-1.2	1.5
CCT7	-1.7	2.4
CCT8	0.1	0.5
CCZ1;CCZ1B	0.2	0.5
CD2AP	-0.6	0.6
CD2BP2	-1	1.1
CD3EAP	0
CD44	-6.1	8.3
CD97	-2.6	1.9
CDC123	-1.3	3.4
CDC16	-0.7	0.7
CDC20	-1.3	0.9
CDC25C	-2.6	1.3
CDC27	1.3	2.1
CDC37	-1.4	1.5
CDC37L1	-1.9	2.7
CDC40	-1.5	2
CDC42	-2.2	1.4
CDC42BPB	-4.2	3.2
CDC42EP1	-4.8	3.3
CDC42EP2	0.5	0.1
CDC42EP4	0.5	0.5
CDC5L	-0.9	1.8
CDC7	-0.6	0.2
CDC73	-0.1	0.2
CDCA2	0.1	0.2
CDCA3	0
CDCA5	-1.1	1.8
CDCA7L	0.7	0.3
CDCA8	-1.6	2.5
CDK1	-0.5	0.6
CDK11B;CDK11A	-0.8	1.6
CDK12	-0.2	0.3
CDK13	0.4	2.8
CDK2AP1;CDK2AP2	0
CDK5RAP1	0.5	0.2
CDK5RAP2	-1.1	1.5
CDK5RAP3	-2.7	0.9
CDK6	0.9	0.6
CDK7	-1.3	1
CDKAL1	-2.8	4.5
CDKN1C	1.2	0.8
CDKN2A	0
CDKN2A	0.6	0.4
CDKN2AIP	0.3	0.4
CDR2	-1.1	2.9
CDT1	2.6	2
CDV3	-1.1	1.7
CDYL	-2.2	2.5
CEBPA	3.7	3.9
CEBPB	1.3	5.9
CEBPD	3.5	3.1
CEBPG	-0.4	0.6
CEBPZ	-3.4	5
CELF1	-1	2.1
CENPC	-4.6	3.3
CENPF	-0.2	0.7
CENPH	0.7	0.4
CEP131	-1.2	0.6
CEP152	-0.4	0.9
CEP170	-1.7	1.9
CEP192	-0.9	0.5
CEP290	-2.5	1.2
CEP295	-0.7	0.7
CEP350	0.1	0.4
CEP41	-2	1.6
CEP55	-1	0.8
CEP57	-1.6	1.3
CEP63	-1.5	0.7
CEP72	-0.2	0.3
CEP85	0.9	1.5
CEP95	-1.2	0.7
CEP97	0.8	2.6
CEPT1	1.1	0.3
CETN2	-3.9	2.7
CFAP36	-2.8	1.7
CFDP1	1	1.8
CFL1	-1.1	2.1
CHAF1A	-0.9	1.9
CHAF1B	-1.9	1.2
CHAMP1	0.2	0.7
CHCHD2;CHCHD2P9	0.5	0.2
CHCHD3	-2	2.5
CHD1	-1.1	5.6
CHD1L	-1.2	1.1
CHD2	-2	4.2
CHD3	0.3	1
CHD4	0	0
CHD5	0.5	1.2
CHD6	0.9	4
CHD7	0.3	0.5
CHD8	0.9	1.6
CHEK1	0.1	0
CHERP	-0.4	1.4
CHMP2B	-0.2	0.1
CHMP4B	-0.5	0.7
CHMP5	-1.5	1.7
CHMP7	-5.9	4.3
CHORDC1	-1.1	1.3
CHRAC1	-1.3	2.9
CHST5	-1	0.4
CHTF18	0.2	0.1
CHTOP	-2.5	5.4
CIAPIN1	-1.5	1.9
CIC	2.3	7.8
CIPC	-2.9	2.2
CIR1	-0.5	0.1
CIRH1A	-0.7	0.2
CISD1	-3	4
CISD2	-3.1	4.2
CITED2	2.8	1.7
CIZ1	-0.1	0.1
CKAP2	-1.8	1.3
CKAP4	-3.7	7.5
CKAP5	-0.9	1
CKB	-0.2	0.3
CLASP1	-5	11
CLASP2	-2.2	2.7
CLASRP	-1.6	2.8
CLCC1	-5	10.9
CLEC16A	-1.1	0.7
CLIC1	-1.3	0.9
CLINT1	-1.4	2.3
CLIP1	-3.9	2.1
CLNS1A	-1.4	0.8
CLOCK	0	0
CLPTM1L	-5.2	11.2
CLPX	-4.5	4.4
CLSPN	0.8	1.5
CLTA	-1	1.9
CLTC	-1.3	2.1
CLU	-6.9	6.6
CLUH	-3.4	2.2
CLYBL	-3.9	10.6
CMC1	0.6	0.2
CMIP	-2.2	4.6
CMTR1	-0.4	1.5
CNDP2	-0.5	0.5
CNN2	-1.1	0.9
CNN3	-0.2	0.4
CNOT1	1.6	3.7
CNOT2	1.6	1.7
CNOT3	-0.5	0.5
CNOT4	-2.2	0.8
CNOT6L;CNOT6	-2.1	1.6
CNOT8	0.8	2
CNP	-1.3	0.7
CNPY2	0
COA7	-1.2	1.4
COBL	-2.2	1.9
COBLL1	-5	3.4
COG1	-1.1	2.5
COG2	-2.8	2.1
COG3	-2.6	1.8
COG4	-1.9	0.9
COIL	-1.4	4.1
COL4A2	-2.2	1.7
COL9A2	0
COLGALT1	-2	1.6
COMMD3	-2.2	1.5
COMMD8	1.6	1.2
COMMD9	-1.9	1.5
COPA	-1.1	3.4
COPB1	-4.4	2
COPB2	-0.4	0.6
COPG1	-4	1.8
COPG2	-5.3	9
COPRS	0.6	0.4
COPS2	-1.5	0.6
COPS3	-1.7	0.6
COPS5	-2.7	1.6
COPS6	0.3	0.1
COPS7A	-2.4	1.4
COPS8	1	0.5
COPZ1	-3.5	2.5
CORO1B	-2.3	1.1
CORO1C	-2.8	3.8
CORO2A	-5	2.2
CORO7	-3	1.8
COTL1	1.2	0.7
COX4I1	-5.3	10.9
CPLX1	-2.3	1
CPNE1	-2.3	2.2
CPNE3	-1.5	1
CPS1	-1.7	6.2
CPSF1	-1.4	2.1
CPSF2	-1	1.3
CPSF3	-2.2	1.1
CPSF4	0.9	1.3
CPSF6	0.4	1.7
CPSF7	0.7	1.4
CPT1A	-1.4	2.1
CRABP2	-0.4	0.5
CREB1	3.2	2.3
CREB3L2	-1.3	1.6
CREB5	2.4	5.9
CREBBP	3.6	5.9
CREM	-2	0.7
CRIP1	-1.1	0.3
CRIP2	-1.2	1.2
CRNKL1	-0.2	0.7
CROCC	1.8	4
CRTC1	-0.3	0.1
CRTC2	6.8	6
CRTC3	2.3	4.9
CRYBG3	-2.1	1.5
CS	-4.2	2.5
CSDE1	-1.6	2.9
CSE1L	-1.3	1.9
CSNK1A1;CSNK1A1L	-0.9	2.3
CSNK2B	-1.8	1.5
CSRP1	-0.5	1.8
CSRP2	-1.2	1.7
CSRP2BP	2.8	8
CSTF2	0.7	4.4
CSTF2T	1.1	2.7
CSTF3	-1.2	1.1
CTAGE9;CTAGE8;CTAGE15;MIA2	-1.7	0.9
CTBP2	-2.1	2
CTCF	-2.2	3.5
CTDSP2	-4.7	3.3
CTIF	-1.8	1.9
CTNNA1	-1.6	2.5
CTNNA2	-3.7	1.9
CTNNAL1	-1.5	1
CTNNB1	-4.6	4.2
CTNNBL1	-2.5	1.7
CTNND1	-1.4	2.4
CTPS1	-4.3	2.8
CTR9	-0.4	1.1
CTSD	-3.8	7.2
CTTN	-0.3	0.3
CTTNBP2NL	-3.5	1.8
CTU2	-1	2.1
CUEDC2	-2.2	1.6
CUL4A	-1.6	1.4
CUL4B	-1.4	1
CUX1	0	0
CUX1	0.8	3.6
CUX2	-1.2	0.9
CWC15	-3.3	1.5
CWC22	-6.9	14.6
CWC25	-2.3	2
CWC27	-0.5	1.5
CWF19L1	-2.1	1.1
CWF19L2	0.1	0.1
CXADR	-4.5	6.1
CXorf56	1.3	4
CXXC5	-1.3	0.5
CYB5R3	-4.1	3.6
CYCS	-1.3	3.1
CYLD	-1.3	0.9
CYP1B1	-5	5.6
CYP51A1	-4.4	3.9
CYTH2;CYTH3	3.9	4.6
DAB2	-0.8	1.2
DAD1	0.9	0.8
DAG1	-4.2	1.2
DAXX	1.9	1.5
DAZAP1	-3.1	2.8
DBN1	-2.9	4.1
DBNL	-1.5	1.3
DBR1	-1.3	0.5
DBT	-5.1	9.5
DCAF13	0	0.1
DCAF7	0.4	0.3
DCD	-0.3	0.1
DCLRE1A	0.1	0.1
DCP1A	-1.9	2.1
DCP1B	-2.5	1.7
DCTN1	-3.1	1.4
DCTN2	-2.3	1.9
DCTN4	-2.9	2.6
DDB1	-3.9	3.5
DDB2	-1.1	0.6
DDHD1	0.1	0.1
DDHD2	-2.6	1.3
DDOST	-2.7	3
DDRGK1	-3.2	5.2
DDX1	-5.6	5.2
DDX10	-3.4	6.7
DDX12P;DDX11;DDX11L8	0.3	0.4
DDX17	-0.7	2.8
DDX18	-3.7	5.5
DDX19A;DDX19B	-1.4	0.9
DDX20	-3.5	2.7
DDX21	-2.1	5
DDX23	-1.3	5.4
DDX24	-1.8	5.2
DDX27	-1.5	2.9
DDX31	-3.2	3
DDX39A	-1	2.4
DDX39B	-2.1	2.9
DDX3X;DDX3Y	-1.7	3.5
DDX41	-2	1.8
DDX42	-0.6	2.6
DDX46	0.3	2.1
DDX5	-0.5	2
DDX50	-2.7	5.4
DDX52	-1.4	1.6
DDX54	-5.2	4.8
DDX55	-3.6	1.9
DDX56	-1.8	2.3
DDX6	-1.9	2.3
DDX60	-1.2	4.7
DEAF1	2.4	1.2
DEK	0.6	0.5
DENND1A	-3.6	2.6
DENND4C	-4.1	2.1
DENND6A	-2.2	1.5
DEPDC7	0.4	1.3
DFFA	0.4	0.7
DFNA5	-2.1	2
DGCR14	-0.1	0.1
DGCR8	-4.5	3.5
DGKZ	-4.2	4.7
DHCR7	-5.2	8
DHFR	-0.3	0.1
DHX15	-0.3	1.5
DHX16	-1	1.6
DHX29	-3	2.9
DHX30	-4.1	11.7
DHX34	-2.4	1
DHX35	-1.2	0.6
DHX36	-0.7	0.8
DHX37	-0.9	1.2
DHX38	-0.3	0.4
DHX40	0.4	0.1
DHX57	-1.3	1.4
DHX8	-0.5	2.1
DHX9	-1.5	5.4
DIAPH1	-3.3	2.9
DIAPH2	-3.6	2.1
DIAPH3	-0.2	0.2
DICER1	-4.5	2.2
DIDO1	-0.3	0.6
DIP2B	-4.8	2
DIS3	-1.1	1.6
DISP1	-6.1	6.1
DKC1	-4.3	4.9
DKKL1	2.2	1.2
DLD	-5.8	5
DLG1	-6.7	8.9
DLG5	-0.5	0.7
DLGAP4	-0.9	0.8
DLGAP5	-1.9	2.1
DMAP1	-0.3	0.3
DMD	-3.6	2.8
DMXL1	-0.6	0.6
DNA2	-1.4	1.3
DNAAF2	-3.9	1.9
DNAJA1	-0.3	0.3
DNAJB1	0.2	0.1
DNAJB11	-1.6	1
DNAJB4	-0.5	0.2
DNAJC1	-3.4	5
DNAJC11	-1.1	0.8
DNAJC12	-0.5	0.4
DNAJC13	-1.8	3.9
DNAJC17	-0.9	0.4
DNAJC2	-1.7	0.8
DNAJC21	-1.4	3.7
DNAJC7	-2	0.7
DNAJC9	-1.4	1.3
DNER	-3.8	4.8
DNM1L	-4.2	3.9
DNM2	-3.5	1
DNMBP	-2.7	2.1
DNMT1	-2	1.7
DNTTIP1	0.2	0.1
DNTTIP2	-1.1	2.3
DOCK6	-0.4	0.5
DOCK7	-2.1	3.7
DOK1	-2.4	1.4
DOPEY2	-4.8	3.2
DOS	-4.9	4.4
DOT1L	1.1	1
DPF1	0.1	0.1
DPF2	1.8	4.8
DPYSL2	-0.6	1.5
DRG1	1	0.5
DRG2	-1.9	2.7
DROSHA	-2.6	1.3
DSC1	0.3	0.1
DSC2	-5.7	10.8
DSG1	-0.7	0.4
DSG2	-2.6	6.5
DSN1	-0.7	0.9
DSP	-1	2.4
DST	-3.2	2
DSTN	2.6	8.7
DTL	-1.8	1.6
DUS2	-3.1	1.8
DUSP1	-3.2	0.6
DVL1;DVL1P1	-2.8	2.3
DVL2	0.1	0.2
DVL3	-1	1.8
DYNC1H1	0.7	1.6
DYNC1I2	-4.3	3.2
DYNC1LI1	-0.6	0.8
DYNC1LI2	-1	1.2
DYNLL1	-2.2	1.4
DYNLRB1;DYNLRB2	-1.7	1.1
E2F3	-0.4	0.2
E2F6	0.3	0.4
E2F7	1.5	0.8
EBF1	4	3
EBNA1BP2	-3.1	4.8
ECD	-3.4	2.6
ECE1	-6.8	4.1
ECH1	2.2	3
ECHDC1	-2.7	2.4
ECHS1	-4.5	10.9
ECI2	-1.8	0.8
ECM1	0.4	0.5
ECM29	0.4	0.2
ECT2	0.5	0.3
EDC3	-1.3	2.4
EDC4	-3.3	3
EDF1	0	0
EDRF1	-0.3	0.3
EEF1A1;EEF1A1P5	-1	1.9
EEF1A2	-3.8	1.7
EEF1B2	-3	6
EEF1D	-1.4	2.9
EEF1E1	-2	1.1
EEF1G	-1.3	2.1
EEF2	-1.6	4.2
EEF2K	-2.4	5.1
EFHD2	-1	0.8
EFR3A	-1.9	4.3
EFTUD1	-3.7	5.1
EFTUD2	-2	3.1
EGFR	-3.9	2.7
EGLN1	-2.9	1.4
EHBP1	-2.6	2
EHBP1L1	-3.7	2.9
EHD1	-2.7	2.6
EHD2	-5.7	2.8
EHD4	-2.2	1.6
EHMT1	-0.9	2
EHMT2	-3.3	1.9
EIF1AX;EIF1AY	-2	1.8
EIF2A	-1.6	3.7
EIF2AK2	-1	0.8
EIF2AK4	-0.6	0.6
EIF2B2	-2.8	1.9
EIF2B3	-3.1	2.6
EIF2B5	-4.4	5.6
EIF2S1	-2.7	1.4
EIF2S2	-1.7	2.2
EIF2S3;EIF2S3L	-0.1	0.1
EIF3A	-4	4.3
EIF3B	-2.6	4
EIF3C;EIF3CL	-0.5	2.6
EIF3D	-1	0.8
EIF3E	0	0
EIF3F	-0.4	0.4
EIF3G	-2.6	2.9
EIF3H	0.4	0.3
EIF3I	0	0
EIF3J	-3.6	2.6
EIF3K	0
EIF3L	-4.2	3.6
EIF3M	-0.1	0
EIF4A1;EIF4A2	-1.6	2.5
EIF4A3	-3.2	2.9
EIF4B	-1.4	3.6
EIF4E	-2.6	2.4
EIF4ENIF1	-1.4	1.1
EIF4G1	-1.1	2.4
EIF4G2	-0.6	0.9
EIF4G3	-3.5	2.2
EIF4H	0	0.1
EIF5	-2.2	3.9
EIF5A;EIF5AL1;EIF5A2	-2.3	1.8
EIF5B	-2.2	3.1
EIF6	-1.5	1
ELAC2	-2.6	1.7
ELAVL1	-0.3	0.4
ELF1	1.4	1.8
ELF2	1	1
ELL2	-0.7	0.2
ELMSAN1	0.7	0.9
ELOVL1	-6.1	6.6
ELOVL5	-4.3	3
ELP2	-3.1	3.4
ELP4	-1.4	1.7
EMD	-3.1	6.9
EME1	-1.7	1.8
EMG1	-2.4	2.1
EML4	-2.5	3.4
EMSY	0.8	2
ENAH	-3.5	1.7
ENO1	-2	2.9
ENO2	2.9	1.3
ENSA	-0.5	0.5
ENY2	-3	2.1
EP300	4.2	7.9
EP400	1.3	4.3
EPB41	-2.9	3.8
EPB41L1	-3.1	2.6
EPB41L2	-2.9	6.5
EPB41L4B	-7.5	17.7
EPB41L5	-6.1	4.6
EPC1	2.3	4.2
EPC2	2.8	4.5
EPN1	-5.3	3.5
EPN2	-3	3.6
EPPK1	-2.2	2.5
EPRS	-2.9	3.8
EPS15	-1.5	2.5
EPS15L1	-1.9	3.8
EPT1	-3.2	1
ERBB2	-6.2	4.1
ERBB2IP	-0.2	0.7
ERC1	-1.3	1.6
ERCC2	-2	1.3
ERCC3	-1.8	0.4
ERCC5	-0.4	0.7
ERCC6	-0.2	0.1
ERCC6L	-1.3	1.4
ERF	-0.2	0.1
ERH	-1.9	4.3
ERICH1	-1.5	0.7
ERLIN2	-0.2	0.1
ERO1L	-5.9	7.4
ERP29	-0.9	0.5
ERP44	-1.1	0.8
ESCO1	-3.1	1.9
ESCO2	0.8	1
ESF1	-2.2	2.6
ESRRA	0
ESYT1	-4.1	5.6
ESYT2	-4.3	5.5
ETAA1	-0.9	0.4
ETF1	-2.5	1.7
ETFA	-1.9	3.1
ETFB	-1.5	0.5
ETS2	0.7	3
ETV3	1.1	1.6
ETV6	2.4	0.9
EWSR1	-0.1	0.2
EXD2	-4.8	14.7
EXOC1	-3.5	3.1
EXOC2	-2.6	2.5
EXOC3	-3.5	1.9
EXOC4	-2.3	2.4
EXOC7	-4	3.5
EXOSC10	-0.5	1.5
EXOSC3	0.2	0.5
EXOSC4	-1.2	1.3
EXOSC9	-1	1.7
EYA3	0.2	0.1
EYA4	0.9	1.1
EZH2	-2.7	2.1
EZR	-1.8	3.7
F13A1	0.7	0.5
FABP5	-1.8	0.5
FAF2	-5.8	5.6
FAM107B	-2.5	1.3
FAM109B	-0.5	0.7
FAM114A1	-3.4	2
FAM114A2	-3.7	1.7
FAM117B	1.2	0.9
FAM118A	-3	2.1
FAM120A	-3.7	3.4
FAM122B	1	0.5
FAM124A	0.2	0.1
FAM126A	-3.7	5
FAM129B	-3.3	3.8
FAM134B	-4.8	4.3
FAM160A1	-4.4	3.1
FAM160B1	-0.6	0.8
FAM168A	1.6	1.3
FAM172A	0.1	0
FAM175A	-3.6	5
FAM192A	0.3	0.6
FAM193A	0.1	0.1
FAM193B	-3.5	2.1
FAM195A	-2.3	1.9
FAM208A	-0.3	0.8
FAM208B	0.2	0.9
FAM21A	-2.2	2.2
FAM21C	-4.5	2.1
FAM222B	-0.3	0.1
FAM32A	-2.2	1.5
FAM50A	0.2	0.2
FAM53C	-2	1.9
FAM73A	-5.1	12.9
FAM83D	-1.7	1
FAM83G	-1.3	0.4
FAM83H	-3.5	1.7
FAM98A	-0.3	0.4
FAM98B	1.2	0.8
FANCI	-1.2	1.7
FANCM	3	1.6
FARP1	-3	2.1
FARSA	-0.6	0.6
FARSB	-4.2	10.5
FASN	-1.7	3.6
FAU	1.5	0.8
FBL	-0.4	1.9
FBLL1	3.7	1.2
FBN1	0.3	0.1
FBRS	3.3	6.6
FBRSL1	0.8	0.3
FBXO30	-2.2	1.8
FBXO5	1.3	1.1
FBXO7	1.7	1.3
FBXW11;BTRC	1.9	1.3
FCHSD2	-2.4	1.9
FDPS	-0.5	0.4
FDX1L	1.2	3.4
FEN1	-2.1	2
FERMT1	-4.4	2.8
FERMT2	-1.4	1.3
FGFR1OP	-4.4	1.9
FGG	0.2	0.5
FH	-4.3	3.6
FHL2	0.2	0.1
FHOD1	-2.1	1.6
FIGNL1	1.4	1.4
FIP1L1	0.2	0.2
FKBP10	-1.5	2.5
FKBP15	-1	1.8
FKBP1A	0
FKBP3	-4.1	4.4
FKBP4	-0.8	0.3
FKBP5	-1.6	0.8
FKBP7	-7.9	8.3
FKBP8	-1.3	3
FLG2	0.1	0
FLII	-0.7	0.3
FLNA	-1	3.2
FLNB	-2.5	3.9
FLNC	-2	2.2
FLOT2	-4.3	2.7
FLVCR1	-5.3	5.8
FLYWCH1	-1.9	2.1
FLYWCH2	-1.5	0.7
FMNL1	-4.9	2.6
FMNL2;FMNL3	-5.3	5
FMR1	-5.3	11.9
FN1	1.2	0.3
FNBP1	-3.2	2.4
FNBP1L	-3.6	2.1
FNBP4	-0.3	0.4
FNDC3A	-1.9	2.7
FNDC3B	-1.9	2
FOSL1	3	2.3
FOSL2	1.4	3.7
FOXA1	0.7	0.2
FOXC1	2.3	1.3
FOXC2	2.8	1.2
FOXF1	-0.3	0.2
FOXF2	1.2	0.6
FOXJ3	-0.5	0.2
FOXK1	0	0
FOXK2	1.7	1.7
FOXL1	0
FOXL2	1.6	2.5
FOXM1	0.8	0.7
FOXO3	-1.3	0.5
FOXP1	3.1	7.5
FOXP2	1.3	0.8
FOXP4	4.1	3.5
FRA10AC1	-0.8	0.3
FRG1	-0.4	0.4
FRMD6	-1.7	1.5
FRYL	-5.5	5.8
FSCN1	0.1	0
FSTL1	1.3	0.2
FTSJ1	-3.7	1.9
FTSJ3	-2.6	5.5
FUBP1	-0.5	1.9
FUBP3	-0.6	1.5
FUS	-0.2	0.3
FXR1	-1.4	2.8
FXR2	-1.9	3.3
FYTTD1	-4.5	5.7
G3BP1	-1.8	3.1
G3BP2	-1.7	2.3
G6PD	-2.3	3
GABPA	-2.4	0.8
GADD45GIP1	0
GAK	-1.1	1.1
GALNT2	-2.9	2
GANAB	-4.6	6.6
GAPDH	-0.8	4.6
GAPVD1	-1.5	1.8
GARS	-3.6	3.4
GART	-3.1	3.1
GATA2	1.9	4.2
GATA6	3	4.6
GATAD1	-1	0.4
GATAD2A	1.9	3.3
GATAD2B	0.9	3.4
GBE1	-2.4	1.6
GBF1	-5.2	2.9
GCC1	-1.3	0.6
GCC2	-3.2	2.2
GCLM	1.4	1.3
GCN1L1	-2.4	2.6
GDI2	-1.8	1.5
GEMIN4	-1.9	2.2
GEMIN5	-1.2	2.8
GFM1	-1.7	1.5
GFPT1	-3.5	2
GGA1	-1	0.5
GGA2	0.5	0.1
GGNBP2	-3.8	4.6
GID8	2.5	1.8
GIGYF1	-0.6	0.2
GIGYF2	0.4	1.4
GINS4	-0.5	0.7
GIPC1	-3.1	3
GIT1	1.2	0.4
GIT2	-3.6	3.3
GJA1	-7.5	13
GLE1	-1.1	0.8
GLG1	-5.8	7.1
GLI2	-0.6	0.2
GLIS1	2.6	2.3
GLIS2	1.7	0.8
GLIS3	2	3.5
GLMN	-0.2	0.3
GLO1	-1.4	2.4
GLTSCR1	2.9	7.9
GLTSCR1L	2	4.5
GLTSCR2	-5.9	3.3
GLUD1;GLUD2	-3.7	3.9
GLYR1	-3.2	3.3
GMEB2	-0.2	0.6
GMPS	-1.5	1.6
GNA12	-6.2	9.3
GNAI2	-3.2	3.3
GNAI3	-0.5	0.2
GNAS	-1.4	2.2
GNB1	-3.4	3.9
GNB2L1	0.7	2.1
GNE	-2.3	2.8
GNL2	-2.1	4.6
GNL3	-3	4.9
GNL3L	-1.7	2.1
GOLGA2	-1.5	6.7
GOLGA3	-0.4	0.6
GOLGA4	-2.1	3.7
GOLGA5	-2.7	3.2
GOLGB1	-2.6	5.8
GOLPH3	0.4	0.4
GON4L	0	0
GOPC	1.3	2.2
GORAB	-1.9	0.5
GORASP2	-5.9	4.2
GOSR1	-3.6	2.5
GOT1	-3.7	3.4
GOT2	-1.9	0.8
GPALPP1	0.1	0.1
GPATCH1	0.2	1.4
GPATCH11	2.1	1.3
GPATCH4	0.9	7
GPATCH8	-0.5	1.4
GPBP1	-0.7	0.5
GPBP1L1	-0.9	0.4
GPC1	0.1	0
GPD2	-5	12.9
GPHN	0	0
GPI	-2	0.7
GPKOW	-0.4	0.4
GPN1	-1.2	1.5
GPR89B;GPR89A	-1.2	2
GPRC5A	-5.5	4
GPRC5C	-3	3.3
GPRIN1	-4.6	3
GPRIN3	-2.9	2.1
GPS2	2	1.3
GPSM1	1.8	1.2
GPSM2	-0.9	0.3
GPX8	-2.2	1.3
GRAMD1A	-1.2	0.5
GRAMD1B	-4.9	3.9
GRAMD3	-3.3	4.5
GRHPR	0.8	0.4
GRIPAP1	-1.4	6.1
GRSF1	-2.9	2.8
GRWD1	0.8	0.2
GSE1	1.7	2.6
GSPT1	-1.2	1.9
GSPT2	-4.9	1.6
GSTP1	-5.1	4.7
GTF2A1	0.5	0.5
GTF2B	-2.7	1.9
GTF2E1	-1.3	1.3
GTF2E2	-0.3	0.2
GTF2F1	0.4	0.5
GTF2F2	-0.2	0.2
GTF2H1	-1	0.7
GTF2I	0.1	0.2
GTF2IRD1	0.5	0.9
GTF3A	-2.1	1.8
GTF3C1	-1.3	2.7
GTF3C2	-1.9	1
GTF3C3	0.6	2.2
GTF3C4	0.3	0.5
GTF3C5	0.2	0.2
GTPBP1	-1.8	0.6
GTPBP4	-1.4	4.5
GTSE1	-1	1.1
GULP1	-0.5	0.2
GYS1	-5.1	14
GZF1	-2.3	2.2
H1FX	-2.1	1.9
H2AFV;H2AFZ	-1	3.4
H2AFX;HIST1H2AA	-4.2	8
H2AFY	-3	3.2
H3F3A	-1.2	6.2
HACD3	-1.4	1.1
HADH	-4.1	4.9
HADHA	-3.3	3
HARS	-3.3	1.8
HAT1	-0.5	0.5
HAUS2	-2.6	2.8
HAUS3	-1.8	0.8
HAUS4	-0.9	0.4
HAUS6	-0.7	1.5
HAUS8	-2.1	3.3
HBS1L	-2	2.1
HCFC1	1.1	2.9
HCFC2	2.1	3.5
HDAC2	-0.8	3.1
HDAC3	-0.9	0.8
HDAC4	-0.4	0.2
HDAC5	0.5	0.4
HDAC7	-1.2	0.6
HDGF	-1.1	1.6
HDGFRP2	-1.9	1.7
HDLBP	-1.3	2.2
HEATR1	-1.6	1.4
HEATR3	-2.2	2.2
HEATR5A	-1.4	0.7
HEATR5B	-1.8	2
HECTD1	-4.7	4.8
HELLS	0.3	1.8
HELZ	-1.1	1
HENMT1	0.5	0.2
HERC1	0.4	0.1
HEXIM1	-1.5	1.6
HGS	0	0
HIC2	2.8	1.4
HIGD1A	2.3	1.3
HINT1	-3.2	1.8
HIP1R	0.3	0.1
HIPK2;HIPK1	3.1	3.1
HIRA	-1.3	0.7
HIST1H1B	-1.3	2.8
HIST1H1C	-1.1	3.9
HIST1H1E;HIST1H1D	-1	5.4
HIST1H2AC;HIST3H2A;HIST1H2AB	-3.7	1.4
HIST1H2BB;HIST2H2BE;HIST1H2BO;HIST1H2BJ;HIST3H2BB	-4.4	2.5
HIST1H2BL;HIST1H2BH;HIST1H2BN;HIST1H2BC;HIST1H2BD;HIST1H2BK;HIST2H2BF;HIST1H2BM;H2BFS;HIST1H2BA	-2.1	4.7
HIST1H3A;HIST3H3;H3F3C	-1.6	0.8
HIST1H4A	-1.9	8.4
HIST2H2AA3;HIST1H2AG;HIST1H2AJ;H2AFJ;HIST2H2AC;HIST1H2AH;HIST1H2AD	-2.7	7.7
HIST2H3A	-0.7	0.5
HIVEP1	0.8	2.1
HIVEP2	0.5	0.5
HJURP	-0.1	0.1
HK1	-3.7	2
HK2	-4.3	2.8
HLA-A	-4.5	4.5
HLA-C	-4.3	11.4
HLCS	0.9	0.3
HLTF	-0.6	0.4
HM13	-1	0.3
HMBOX1	-0.4	0.3
HMCES	-0.6	0.4
HMG20B	1	1.3
HMGA1	-2	3.5
HMGB1	-0.9	1
HMGB2	-0.8	0.4
HMGCS1	-2.1	1.6
HMGN5	-0.7	1.1
HMGXB4	-3.5	3.7
HMMR	-1.2	2.6
HMOX2	-6.2	10
HN1	0.3	0.8
HN1L	0	0
HNRNPA0	-1.2	2.6
HNRNPA1	-1.5	3.3
HNRNPA1L2	-3.6	3.5
HNRNPA2B1	-1.8	3.2
HNRNPA3	-2.3	4.4
HNRNPAB	-2.2	3.3
HNRNPC;HNRNPCL1;HNRNPCL2	-1.1	3.3
HNRNPD	-1.5	3.8
HNRNPDL	-2.1	3.5
HNRNPF	-0.5	1.6
HNRNPH1	0	0.1
HNRNPH2	-0.6	1.7
HNRNPH3	-2.4	4.2
HNRNPK	-0.9	2.8
HNRNPL	-1.7	4.5
HNRNPM	-0.4	1.4
HNRNPR	-1.9	4.1
HNRNPU	-1.1	4.6
HNRNPUL1	-1	2.7
HNRNPUL2	-1.7	3.9
HOMEZ	5.5	3.1
HOOK3	-4	2.5
HOXC10	2.3	1.2
HOXC11	2.2	4.4
HOXC13	2.5	1.9
HOXC6;HOXA5;HOXB5;HOXA7;HOXC5;HOXA6	1.7	0.8
HOXC9	2.3	3
HP1BP3	-1.6	2.8
HPD	0.1	0.1
HPDL	-1.3	0.7
HPS5	-3.5	3
HRNR	0.5	0.1
HSCB	-0.5	0.2
HSD17B10	-1.9	3
HSD17B4	-2.1	2.4
HSF1	1.5	2.3
HSF2	2.9	3.1
HSP90AA1	-2	3
HSP90AB1	-1.3	3.4
HSP90AB2P	-4.4	1.8
HSP90B1	-2.9	10.3
HSPA12B	-2.1	0.9
HSPA1A;HSPA1B	0.9	1.7
HSPA4	-1.7	2.4
HSPA4L	-2.2	2.4
HSPA5	-1.1	3.8
HSPA6;HSPA7	1.5	1.6
HSPA8	0.5	2
HSPA9	-1.3	5.2
HSPB1	-1.4	2.6
HSPD1	-1.7	6.4
HSPE1	-2.7	6.2
HSPH1	-0.8	1.8
HTATSF1	-0.6	1.5
HTT	-4.9	4.1
HUWE1	-3.3	2.3
HYOU1	-4.8	4.2
HYPK	-3.7	10.8
IARS	-2.2	1.7
IARS2	-1.1	4.5
IBTK	-4.1	3.6
ICE1	0.5	0.8
ICE2	-0.2	0.2
ID1	0.4	0.5
IDH1	-2.3	2.1
IDH2	-3.3	8.9
IDI1	-2.6	2
IFI16	0.4	2.3
IFIT5	-4.7	2.7
IFNGR1	-5.3	5
IFRD1	-3.1	1.8
IFRD2	-2.4	1.2
IFT122	-0.8	0.4
IFT172	0
IFT20	-0.6	0.2
IFT43	0
IFT57	-1.5	0.8
IFT74	1.6	0.8
IGBP1	-0.1	0.2
IGF2BP1	-4	2.9
IGF2BP3	-2.2	1.4
IGF2R	-4	4.5
IGFN1	0.1	0
IK	-0.9	2.9
IKBIP	-4.1	2.2
IKBKAP	-0.4	0.9
IKBKG	3.1	2.1
IL6ST	-3.2	3.2
ILF2	-2.1	3.9
ILF3	-1.3	4.4
ILK	-2.4	2
ILKAP	-0.7	1
IMMT	-2.7	1.6
IMP3	-1	2.2
IMPDH2	-2.3	2.5
INADL	-2.6	2.8
INCENP	-0.4	4.5
INF2	-3.3	3.4
ING3	0.3	0.4
INO80	-0.8	1.4
INO80C	1.2	0.8
INO80D	1.7	0.8
INPP5B	-2.1	1.8
INPPL1	-3.4	1.7
INTS1	0.8	0.5
INTS12	-0.5	0.6
INTS3	-3.5	2.6
INTS4	-2.9	1.9
INTS6	-2.3	2.8
INTS9	-0.7	0.3
INVS	-0.1	0
IP6K1	-1.7	0.9
IPMK	-0.8	0.3
IPO5	-4.4	3
IPO7	-1.4	1.8
IPO8	-0.8	1
IPO9	-2.1	2.2
IQGAP1	-1.9	8.1
IRAK1	0.3	0.1
IRAK4	-0.7	0.7
IRF1	2.3	4.9
IRF2BP1	2.9	1.8
IRF2BP2	2	3.4
IRF2BPL	2.5	1.2
IRS2	-2.8	1.5
ISG20L2	-2.5	0.7
ISL1	4.3	4.3
IST1	0.2	0.2
ISY1	-0.6	0.9
ITCH	-1.3	1.3
ITGB1	-4.3	6.8
ITGB5	-5.6	14.1
ITPK1	-3.2	2.4
ITPR1	-3.4	9
ITPR3	0.8	0.8
ITPRIP	-6.8	8.4
ITSN1	-2.9	3.6
IVNS1ABP	-2.2	1.8
IWS1	-1.8	3
JADE2	1.2	0.6
JADE3	0.3	0.2
JAZF1	0.4	0.5
JDP2	0.8	0.4
JMJD1C	2.1	6.7
JMJD6	-1.8	0.9
JMY	-1.7	1.5
JPH1	-4.6	4.3
JRKL	-0.4	0.1
JUN	2.7	4
JUNB	1.1	7.7
JUND	0.6	2.3
JUP	-2.2	6.4
KANK1	-3.6	2.2
KANK2	-0.5	0.7
KANSL1	0.1	0.1
KANSL2	0.3	0.5
KANSL3	0.1	0
KARS	-2	3
KAT2A	3	2.3
KAT5	-1.2	0.5
KAT6A	-1.1	0.4
KAT6B	2.9	3.1
KAT7	-0.7	0.2
KAT8	-1.3	0.6
KATNA1	-1.4	0.5
KATNB1	0.1	0
KBTBD7	0.7	1
KCNJ18;KCNJ12;KCNJ2	-4.4	8.3
KCTD14	-3.6	1.3
KDM1A	-0.5	0.4
KDM1B	0.8	0.3
KDM2A	-0.5	1.3
KDM3A	0.8	0.5
KDM3B	0.4	0.5
KDM5A	0	0
KDM5C	-2.3	1.1
KDM6A	2.9	3.6
KDM6B	1.3	0.6
KHDRBS1	-1.2	1.2
KHSRP	-0.9	3.2
KIAA0020	-5.6	2.6
KIAA0100	-4.3	2.3
KIAA0319L	-4.4	5.9
KIAA0430	-1.5	1.1
KIAA0586	-4	4.3
KIAA0754	-4.6	4.1
KIAA0907	0	0
KIAA0922	0
KIAA0930	-0.7	0.3
KIAA1143	0.7	1.1
KIAA1191	-1	0.6
KIAA1211	-4.2	2.1
KIAA1217	1.1	5.9
KIAA1429	0.3	0.2
KIAA1468	-5.6	7.2
KIAA1522	-4.2	2.2
KIAA1524	-1.3	2.3
KIAA1551	1.5	5
KIAA1598	0.1	0.5
KIAA1671	-0.5	1.3
KIAA1958	-1.1	0.5
KIDINS220	-4.7	4
KIF11	-2.1	3.2
KIF13A	-1.8	0.9
KIF14	-4.2	1.9
KIF15	-4.4	2.1
KIF16B	-1.7	4.9
KIF18A	1.1	0.5
KIF18B	-1.6	0.6
KIF1B	-2.6	2.3
KIF1C	-4.2	1.7
KIF20A	-1	1.6
KIF20B	0.6	0.7
KIF21A	-4	3.5
KIF22	-0.1	0.1
KIF23	-0.2	0.6
KIF26B	-3	1.4
KIF2C	0.2	0.7
KIF3B	-3.6	5.6
KIF4A	-0.5	1.2
KIF5B	-1.5	2.5
KIF7	-0.4	0.5
KIFC3	-1.3	0.6
KIN	-1.1	1.8
KIRREL	-3.9	4.2
KIZ	-0.6	0.5
KLC1	-0.3	0.5
KLC2	-0.2	0.1
KLF10	1.3	4.7
KLF4	1.4	3.4
KLF5	2.8	4.9
KLHDC4	0
KLHL13	-1	2.6
KMT2A	0.6	0.9
KMT2B	1.5	2.7
KMT2C	-0.6	0.7
KMT2D	2	8
KMT2E	2	1.8
KNOP1	-1	1.8
KNSTRN	-2.2	1.7
KPNA1	3.5	2
KPNA2	-1.3	2.4
KPNA3	2	4.2
KPNA6;KPNA5	0.4	0.2
KPNB1	-2.2	1.1
KPRP	1.6	0.8
KRAS;HRAS;NRAS	-3.4	2.3
KRI1	-3.1	3.2
KRIT1	-1.9	0.9
KRR1	-4.3	3.6
KRT1	0.8	2.6
KRT10	1.3	3.1
KRT14	1.4	1.5
KRT16	0.7	0.8
KRT17	-1.7	7.1
KRT18	-1.8	4
KRT19	0.2	0.5
KRT2	1.1	2.7
KRT31	-1.4	0.6
KRT33A	0
KRT33B	0
KRT38	0
KRT4	-1.9	2.1
KRT5	1.9	3.4
KRT6A	1.1	1.3
KRT6B	0.5	0.5
KRT6C	2.3	1.3
KRT7	-1.5	3.1
KRT72	2.3	5.3
KRT75	-0.3	0.1
KRT77	-1.9	1.1
KRT78	1.1	0.7
KRT79	-1.2	0.5
KRT8	-1.2	7.4
KRT80	-0.5	0.2
KRT84	-0.8	0.5
KRT85	-0.5	0.1
KRT86;KRT81	-1.5	0.5
KRT9	0.4	1.2
KSR1	-1.6	0.7
KTN1	-3	5.7
KYNU	-3	1.6
L1CAM	-5	13.9
L3MBTL2	1.2	4.2
L3MBTL3	-1	1.7
LAMB1	-7.1	10.8
LAMC1	-5.2	3.5
LAMP1	-0.3	0.5
LAMTOR1	-3.5	7.8
LARP1	-1.8	2.9
LARP1B	-3.8	2
LARP4	-1.6	2
LARP4B	-2.4	1.7
LARS	-3.2	2.8
LAS1L	-1.5	4.4
LASP1	-0.7	1
LATS1	-3	2
LATS2	-0.7	0.2
LBR	-3	7.6
LCOR	0.5	0.7
LCORL	-1.7	2
LDB1	2.1	3
LDHA	-2	3.6
LDHB	-1.3	2.3
LEKR1	0
LEMD3	-1.8	3.4
LENG8	1.1	1
LEO1	0.3	0.3
LEPREL1	-6.3	12.5
LEPREL2	-4.7	7.8
LETM1	-3.1	1.7
LGALS1	-4.7	3
LGALS3BP	-5.1	3.8
LGR4	-5.8	12.5
LIFR	-6.2	3.3
LIG1	-1.8	2.5
LIG3	-2.8	2.4
LIG4	-1.6	2.6
LIMA1	-1.7	3.1
LIMCH1	-1.2	3.2
LIMD1	-0.8	0.6
LIN37	-1.7	0.5
LIN54	1.4	3.1
LIN9	-0.7	0.2
LLGL1	-4.3	4.2
LLPH	-3.8	3
LMAN1	-3.5	3.8
LMNA	-1.7	6.2
LMNB1	-3.3	7
LMNB2	-3.8	6.1
LMO7	-2.2	3.8
LMTK2	-3.6	1.6
LONP1	-3.2	3
LOXHD1	2.3	1.1
LPCAT1	-2.5	1.2
LPL	-4.4	10.4
LPP	-0.3	0.3
LRBA	-2.6	2.3
LRCH1	-1.3	4.5
LRCH3	-2.2	1
LRCH4	-2.4	2.6
LRIF1	0.9	2.5
LRIG3	-0.7	1.1
LRP5;LRP5L	-4.8	6.4
LRP8	-6.7	6.6
LRPAP1	-4.8	10.7
LRPPRC	-2.2	4.6
LRRC42	0.4	0.4
LRRC47	0.5	0.5
LRRC59	-2.7	3.9
LRRC7	-3.5	2.4
LRRFIP1	-2.8	3.5
LRSAM1	-1.5	1.9
LRWD1	-1.1	1.4
LSG1	-1.4	3.1
LSM11	-3.2	2.1
LSM14A	-1.8	1.3
LSM14B	-0.5	0.7
LSM3	0
LSM4	-3	2.2
LSM5	-3.3	3.3
LTV1	-2.6	2.4
LUC7L2	-2.7	1.7
LUC7L3	0.9	0.2
LUZP1	-0.5	1.6
LYAR	-4.7	6
LYPLA2	-1.2	1.2
LYZ	2.6	2
LZIC	-2.2	1.2
LZTS2	-1	0.7
LZTS3	1.1	0.5
MACF1	-1.9	2.7
MAD1L1	-0.1	0.1
MADD	-0.6	2
MAEA	-0.8	0.5
MAFG	3.5	2.9
MAFK	0.8	2.2
MAGED2	1	1.9
MAGOHB	-1.1	0.5
MAK16	-6.1	6.1
MAML1	3.3	3.7
MAML3	3.5	2.2
MAMLD1	3.9	4
MAP1B	-0.3	0.4
MAP2K3	0
MAP3K11	-1.2	0.8
MAP3K7	-1.1	0.4
MAP4	-1	1.8
MAP4K4	-3.7	1.5
MAP7	-1.6	1.8
MAP7D1	-2.4	2.2
MAP7D3	0.1	0.1
MAPK1	0.5	0.5
MAPKAP1	-2.7	1.2
MAPRE1	-1.4	2.6
MAPRE2	-3.6	2.3
MAPT	-0.4	0.5
MARC1	-6.1	3.6
MARCKS	-4.2	2.7
MARK2	-4.5	5.7
MARK3	-4.1	11
MARS	-3.7	2.5
MASTL	-0.4	0.3
MAT2A	0.9	3.2
MATR3	-1.4	3.4
MAVS	-3	3.7
MAX	0.5	0.6
MAZ	0	0
MB21D2	-1.3	1.7
MBD1	1.3	0.7
MBD2	1.3	1.2
MBD3	0.1	0.2
MBD4	0.6	0.5
MBIP	-0.2	0.1
MBNL1	-0.8	1.2
MBNL2	-0.8	1.3
MBTD1	1.2	5.9
MCAM	-4.2	6
MCCC1	0.8	1.1
MCCC2	-2.2	1.7
MCF2L	-0.7	0.2
MCM10	0.8	3.5
MCM2	-1.2	1.2
MCM3	-0.3	0.3
MCM3AP	0.8	1
MCM4	-0.5	0.6
MCM5	1.2	0.5
MCM6	-1.2	1.6
MCM7	0.6	1.3
MCMBP	-2.6	0.8
MCRS1	0.5	0.1
MCTP2	-4.4	2.5
MDC1	-1.1	1.6
MDH1	1.3	0.6
MDH2	-3	3.4
MDN1	-0.9	2.2
ME2	0.3	0.1
MEAF6	-1.6	2
MECOM	1	4.8
MECP2	-2	2.7
MED1	0.1	0.1
MED10	-0.1	0
MED12	1.6	3.8
MED13	0.2	0.3
MED13L	0	0
MED14	5	3.7
MED15	2.5	4.7
MED23	2.1	4
MED24	2	1.3
MED25	3.6	7
MED26	0.7	1.4
MED27	-1.3	0.4
MED28	2.1	1.3
MED31	0.5	0.5
MED8	2.1	3.3
MEF2D	2.3	3.6
MELK	-2.1	1.6
MEPCE	-1.1	1.2
MET	-4.3	7.4
METAP2	0
METTL13	-1.5	0.6
METTL2A	-1.5	0.9
METTL2B	-1.1	0.5
MEX3A	-2.3	1.4
MFAP1	-0.7	4.5
MFF	-5.3	3.6
MFN2	-3.9	4.3
MGA	0.5	2.2
MGEA5	-3.6	5.5
MIA3	-3.2	6.7
MICAL1	-5.3	3.4
MICAL2	-4.2	2.6
MICAL3	-0.5	0.7
MICALL1;MICALL2	-4.2	4.9
MID1IP1	-2.9	2.8
MIF	-1.8	2.3
MINK1	-0.4	1.4
MIOS	-5.1	4.3
MIS18A	-0.3	0.5
MIS18BP1	-2.1	1.8
MISP	-1.9	3.2
MITF	2.8	5.2
MKI67	-1.5	3.1
MKL1	-4.1	12.6
MKL2	-1.8	1.3
MKS1	5.5	12.1
MLEC	0
MLH1	-2.7	1.2
MLH3	-0.2	0.1
MLLT1	-0.3	0.2
MLLT10	-0.3	0.1
MLLT11	-2.9	1.6
MLLT6	3	2
MMS19	-4.5	9.2
MMTAG2	0.8	1.3
MNAT1	-0.5	0.6
MNT	1	0.4
MNX1	1.6	0.6
MOB4	-2.7	1.3
MOCOS	-2.2	2.3
MOCS2	-2	1.3
MON1B	0	0
MON2	-2.6	5.8
MORC2	0.1	0.1
MOSPD2	-5.7	4.6
MPDZ	-5.3	2.6
MPG	-1.3	1.2
MPHOSPH10	-2.5	3.8
MPHOSPH6	-4	4.1
MPHOSPH8	-3.2	2.8
MPHOSPH9	1.2	0.8
MPP1	-0.9	0.4
MPP5	-3.6	1.8
MPP6	-1.3	0.5
MPP7	-5.4	8.7
MPRIP	-3.2	6.5
MRC2	-5	14.2
MRE11A	-0.6	1.7
MRFAP1	-0.3	0.2
MRGBP	-2.9	1.9
MRPL12	2.2	1.8
MRPL19	0.6	0.5
MRPL45	-4	10.3
MRPS24	-2.5	1.3
MRPS30	-4.8	13.6
MRPS31	-4.2	5.3
MSANTD3	0.4	0.2
MSH3	-1.6	1.4
MSH6	-0.9	0.7
MSL1	1.1	1.3
MSN	-2.7	5.5
MSTO1	-1.7	2.9
MSX1	2.5	1.8
MTA1	0	0
MTA2	0.3	1.1
MTA3	-0.5	0.5
MTBP	-1.3	0.9
MTCL1	-1	1.3
MT-CO2	-2.4	3.1
MTDH	-2.7	5
MTF1	0.6	2.5
MTFR1	-5	2.3
MTFR1L	-3.4	2.4
MTHFD1	-0.4	0.3
MTHFD1L	-2.8	2.5
MTMR1	-2.9	1.7
MTMR12	-2.4	1
MTMR2	-2.5	2
MTMR6	-3.9	2.1
MTO1	-2.8	1.6
MTOR	-2.9	2.8
MTPN	0
MTR	-2.1	2.8
MTRR	-2.2	2.7
MUC13	-5.9	9.5
MUM1	-3.1	2.3
MVB12A	-2.1	0.8
MVP	-3.8	2
MYADM	1.1	0.5
MYBBP1A	-2.8	7.3
MYBL2	0.5	0.4
MYCBP2	-1.9	2.8
MYDGF	0.1	0.1
MYH14	3.8	1.7
MYH9	-2.1	4.2
MYL12A;MYL12B;MYL9	0
MYL6	-2.5	3.2
MYO18A	-2.8	4.5
MYO19	-3	2.8
MYO1B	-2.1	5.9
MYO1C	-1.9	1.9
MYO1E	-1.6	2.4
MYO6	-0.5	1.2
MYO9B	-1.4	1.2
MYOF	-3.4	5.3
MYPN	-1.3	1.1
MYSM1	-1.1	1
MZT2B;MZT2A	3.1	2.1
N4BP1	-2.6	1.7
N4BP2	-0.7	0.5
N4BP3	1.7	0.9
NAA10	-1.3	1.1
NAA15;NAA16	-1.7	0.7
NAA50	-2.5	1.3
NAB1	0.5	0.8
NAB2	0.7	0.6
NACA	-0.9	0.9
NACC1	-0.7	0.5
NADK2	-0.4	0.4
NAE1	-3	3.4
NAF1	-0.8	1.5
NAMPT	-0.7	0.3
NANP	-2.4	1.2
NANS	-2.6	1.8
NAP1L1	-2.1	2.6
NAP1L4	-2.9	3.4
NAPG	-0.3	0.1
NARS	-2.3	1.5
NASP	-1	1.4
NAT10	-2.7	8
NAT6	-2	2.4
NAV1	-2.7	1
NBAS	-2.8	1.3
NBEAL1	-1.7	1.6
NBN	0.2	0.2
NBR1	-3.9	2.2
NCAPD2	-2	0.9
NCAPD3	-1	0.4
NCAPG	-2.3	1.4
NCAPH	-2.4	2.6
NCAPH2	-2.1	0.7
NCBP1	3.2	2.4
NCBP2	-0.1	0.1
NCK1	-1.1	0.9
NCKAP5L	0.8	0.4
NCKIPSD	0.8	0.3
NCL	-1.2	5.5
NCOA1	2	1
NCOA2	4	4.9
NCOA3	3.3	7.2
NCOA4	-0.9	0.8
NCOA5	-1.6	3.8
NCOA6	1.4	1.8
NCOA7	-2.3	1.3
NCOR1	1.5	4.8
NCOR2	1.8	6.9
NDC1	-2.3	3.7
NDC80	-2	1
NDE1	-3.7	1.8
NDFIP1	-3.2	1.4
NDRG1	-1.7	1
NDRG3	-2.4	2
NDUFA8	-1.6	1.2
NDUFAF7	-6	5.8
NDUFB9	-1	0.9
NDUFS1	-1.6	4.5
NDUFS7	-0.4	0.5
NEB	-4.9	1.2
NECAP2	-0.7	0.8
NEDD1	0	0
NEDD8	-0.2	0.3
NEFH	-3.7	2.7
NEK1	0.2	0.2
NEK7;NEK6	0.4	0.5
NEK9	-1	5.9
NELFA	2.6	3.3
NELFB	-1.6	0.5
NELFCD	-2	0.8
NELFE	0.2	0.2
NEMF	-3.2	1.9
[truncated: 1,929 more rows]

## Sheet: FLDD-EV(IL-1a)
	log2 difference	-log10 p value			log2 difference	-log10 p value
37500	-3.5	1.9		IKBKG	1.1	0.4
39326	-2.9	1.7		NFKB1	-1.5	0.9
40057	-2.9	2.1		NFKB2	-0.4	0.1
40422	-2.8	1.1		NFKBIA	1.5	0.7
40787	-5.8	2.3		RELA	7.2	6.9
AAAS	-3.3	1.6
AAGAB	-6.3	5.4
AAK1	-1.5	1.1
AAR2	-3.2	1.9
AARS	-3.3	1.9
AASDHPPT	-3.3	1.7
AATF	-6.2	2.3
ABCB11	0.1	0
ABCC8	-3.6	1.5
ABCD1	-4.2	2.5
ABCD3	-4.9	2.9
ABCE1	-4	1.7
ABCF1	-3.3	2.3
ABCF2	-2.2	1.9
ABCF3	-3.2	1.3
ABI1	-2.5	1.2
ABLIM1	-5.1	1.6
ABLIM3	-2	0.8
ABTB2	2.2	1.1
ACAA2	0.7	0.7
ACACA	1.4	2.5
ACACB	2.1	6.1
ACADM	-2.3	2.3
ACADVL	-2.5	3.1
ACAT1	-2.8	1.6
ACAT2	-2	1.4
ACBD3	-2.5	1.7
ACBD5	-3.9	1.5
ACIN1	-3	2.6
ACLY	-2.7	2.4
ACO2	-1.9	1.9
ACOT1	-6.7	3.9
ACOT7	-1.3	0.7
ACOT9	-2.5	2.3
ACSL3	-5.5	2.3
ACSL4	-3.7	4.5
ACTA1;ACTC1;ACTA2;ACTG2	-1.5	2.3
ACTB	-2.2	2.7
ACTBL2	0
ACTG1	-1	4.6
ACTL6A	-0.7	0.3
ACTN1	-4.8	1.9
ACTN4	-2.5	2.5
ACTR2	-3.1	2.4
ACTR3	-3.3	2.3
ACTR5	-3.9	3.1
ACY1	-1.8	0.6
ADAM9	-2.3	0.9
ADAR	-2.3	1.8
ADARB2	-3.6	2.6
ADCY9	-5.8	8.2
ADD1	-3.8	1.4
ADD3	-4.4	1.6
ADNP	-1.8	1.4
ADNP2	-4.2	1.3
ADRBK1	-3.4	2.2
ADRM1	-0.9	0.4
ADSL	-4.4	2.9
ADSS	-3.1	1.8
AFAP1	-3.8	2.3
AFF1	-2.6	1.1
AFF4	-2.6	1.9
AFTPH	-3.3	1.1
AGFG1	-0.7	0.5
AGFG2	-0.5	0.2
AGPAT6	-6.7	5.6
AGPAT9	-4.3	12.6
AGPS	-2.8	2
AGTPBP1	-3	1.5
AGTRAP	1.7	1.1
AHCTF1	-3.5	2.5
AHCY	-2.2	1.5
AHCYL1	-1.8	1.7
AHDC1	-0.6	0.4
AHI1	-2.4	0.8
AHNAK	-1.1	1.2
AHNAK2	-0.7	0.7
AHR	0.4	0.1
AHSA1	-2.6	2.2
AIFM1	-4.2	6.9
AIM1	-3.1	11.4
AIMP1	-5	2.5
AIMP2	-2.5	2
AIP	1	0.8
AK2	-3.8	1.9
AKAP1	-3.9	2.2
AKAP10	-2.5	1.4
AKAP11	-1.9	1.3
AKAP12	-6.1	2.2
AKAP13	-3.2	1.8
AKAP17A	-5.1	3
AKAP2	-3.3	2
AKAP8	-1.7	1.6
AKAP8L	-1.6	0.9
AKAP9	-2.3	1.3
ALB	0
ALDH18A1	-2	3.7
ALDH1B1	-3.8	5.1
ALDH3A2	-3.5	1.5
ALDH3B1	-2.4	1
ALDH7A1	1.6	0.8
ALDOA	-1.6	0.7
ALDOC	0.2	0
ALKBH5	-2.5	1.2
ALMS1	-0.9	0.4
ALPL	-5.6	3.5
ALX1	0.8	0.3
ALX4	-2.2	0.9
ALYREF	-3.1	4.6
AMOTL1	-3.7	1.4
AMOTL2	-0.3	0.1
AMPD2	-1.6	1.1
ANAPC1	-1.4	0.8
ANAPC16	-4.1	1.6
ANAPC5	-0.4	0.1
ANGEL1	-4.1	4.1
ANK2	-2.4	0.8
ANKFY1	-2.1	0.7
ANKHD1	-1	0.5
ANKLE2	-6.1	1.9
ANKRD11	-5.4	2.1
ANKRD17	-1.7	1
ANKRD27	-3.8	1.9
ANKRD28	-3.4	1.9
ANKRD52	-4.1	1.7
ANKS1A	-3.9	1.7
ANLN	-1.5	1
ANO10	-4.5	12
ANO6	-5.4	2.2
ANP32A	-3.6	3.2
ANP32B	-0.3	0.1
ANXA1	-2	1.8
ANXA2;ANXA2P2	-2.6	2
ANXA5	-3.8	3
ANXA6	-4.8	3.8
AP1G1	-1	1.3
AP2B1;AP1B1	-2.2	1.1
AP2M1	-3.2	1.9
AP3B1	-2.9	2.9
AP3D1	-2.7	1.8
AP3S1	-0.5	0.3
AP4E1	-2.9	0.9
APBB2	-3.9	1.7
APC	-1.3	1
APEH	-3	1.8
APEX2	-1.5	1
API5	-3.4	2.5
APPL1	-5.5	5.5
APRT	0
AQR	-1.4	2.4
ARAF	-2.9	1.4
ARAP1	-3.1	1.9
ARCN1	-5.5	1.8
ARF3;ARF1	-3	1.8
ARF4	0.4	0.5
ARFGAP1	-1.9	1.6
ARFGAP2	-3.9	1.4
ARFGAP3	-3.7	1.9
ARFGEF2	-4.2	3.8
ARFIP1	-4.2	1.9
ARFIP2	-3	1.5
ARGLU1	-3	2
ARHGAP1	-4.4	3.4
ARHGAP12	-2.6	1.4
ARHGAP17	-3	2.9
ARHGAP21	-2.6	1.5
ARHGAP23	-3.8	1.6
ARHGAP32	-1.2	0.8
ARHGAP35	-3.7	1.7
ARHGDIA	-1.3	1.2
ARHGEF10	-4.3	2.4
ARHGEF16	-1.8	0.8
ARHGEF17	-3.1	1.7
ARHGEF18	-2.4	1
ARHGEF2	-4.7	3.9
ARHGEF40	-0.6	0.2
ARHGEF7	-4.4	3.2
ARID1A	1.7	2.8
ARID1B	1.6	1.9
ARID2	0.4	0.3
ARID3B	-2.1	0.9
ARID4B	-5.2	2.4
ARID5B	1.2	1
ARL15	-0.7	0.7
ARL2	-1.9	1.8
ARL6IP4	0.9	0.4
ARL6IP5	-3.3	4.1
ARL8B;ARL8A	-1.4	1.1
ARMCX3	-1.7	0.6
ARNT	-0.7	0.3
ARPC1B	-2.9	1.4
ARPC2	-4.3	2.3
ARPC3	-1.7	0.8
ARPC4	-2	1.3
ARPC5	1.5	0.7
ASAP1	-3.2	2.8
ASCC1	-3.5	1.7
ASCC3	-0.9	0.8
ASF1B	-3.4	1.5
ASH1L	-3.6	1.3
ASH2L	-1.4	1.3
ASNS	-3.3	1.8
ASPH	-3.9	2.8
ASPM	-3.3	1.1
ASRGL1	-1.6	1.5
ASS1	-1.9	1.4
ASUN	-1.7	2
ASXL1	1.5	0.7
ASXL2	-1.9	0.7
ATAD1	-5.1	3.3
ATAD2	-1.8	4.3
ATAD2B	-6.2	4.4
ATAD3A	-3.6	1.7
ATAD3B	-2.2	0.9
ATAD5	-5.4	2.5
ATF1	-1.7	1.5
ATF2	0.7	0.3
ATF3	-2.2	0.7
ATF6	-3.9	1.2
ATF6B	-4.2	3.3
ATF7	-1.8	0.6
ATF7IP	-2.2	0.7
ATG13	-1.8	1.1
ATG2B	-3.9	1.8
ATG3	-3.6	1.6
ATG4C	-3.7	2.3
ATIC	-3.9	1.7
ATL3	-4.1	4.5
ATN1	0	0
ATP1A1	-2.5	5.3
ATP2A2	-2.5	4.6
ATP2B1;ATP2B4	-5.5	5.4
ATP5A1	-0.8	4.8
ATP5B	-2.4	2.2
ATP5C1	-4.7	4.2
ATP5D	-3.6	2
ATP5F1	-2.2	2.4
ATP5H	-5	4
ATP5J2	-2.4	2.2
ATP5O	0
ATP6AP1	-2.5	1.9
ATP6V1A	-2.7	2.1
ATP6V1B2	-4.4	2.3
ATP6V1H	-1.8	1
ATP7A	-5.5	9.8
ATRIP	-0.2	0.7
ATRX	-1.2	0.4
ATXN1	1.9	0.6
ATXN10	-4.5	1.5
ATXN1L	2.2	1
ATXN2	-1.1	0.7
ATXN2L	-2.1	1.5
ATXN7L1	1.1	0.6
ATXN7L2	-1.9	0.8
AUP1	-4.7	2.4
AURKA	-1.2	0.7
AURKB	-2.4	1.5
AVEN	-4.5	2.5
AVL9	0
AZI2	-2.2	0.9
BABAM1	-2.7	1.9
BACH1	-1.7	1.1
BAG1	-1.9	1.2
BAG2	-1.6	1
BAG3	-2.3	1.3
BAG4	0
BAIAP2	-4.4	1.5
BAIAP2L1	-3.7	2.1
BANP	-1.1	0.6
BAP1	-1.9	1.4
BAP18	-0.3	0.2
BARX1	-2	0.6
BASP1	-3.1	2.4
BAX	-0.6	0.3
BAZ1A	-6.2	2.6
BAZ1B	-4.6	3.9
BAZ2A	-4.2	3.1
BAZ2B	0.9	2.1
BBX	-2.6	1.5
BCAP31	-4	2.5
BCAR1	-2.9	1
BCAR3	-0.6	0.2
BCAS2	-3.3	1.3
BCAS3	-3.1	1.2
BCCIP	-2.1	0.9
BCL3	-0.8	0.3
BCL6	-2.4	1
BCL7C	0.9	0.5
BCL9	0.1	0
BCL9L	0.4	0.2
BCLAF1	-2.8	3.1
BCOR	0.4	0.4
BCORL1	-0.8	0.4
BCR	0.8	0.6
BEGAIN	-2.6	1.2
BEND3	-2.9	1.5
BET1	-5.3	3.3
BET1L	-4	4.3
BHLHE40	-1.2	0.5
BICD1	-2.2	1.8
BICD2	-4	1.9
BIN1	-3.3	1.8
BIRC6	-4.3	2.7
BLM	-4	1.7
BLMH	-1.4	0.9
BMP2K	-3	1.4
BMS1	-4.9	3.8
BNC2	-0.6	0.1
BNIP1	-5.9	12.1
BNIP3	-3.8	4
BOD1L1	-3.7	2.3
BOLA2	-1.6	1.4
BOP1	-2.2	2.6
BORA	-0.6	0.3
BPNT1	0.1	0
BPTF	-1.2	1
BRAP	-4.7	4
BRCA1	-2.3	1.2
BRCA2	-0.4	0.2
BRCC3	-1.4	1.5
BRD1	-0.5	0.5
BRD2	-2.2	1.7
BRD3	-1.8	2.3
BRD4	-1.4	1.4
BRD7	-0.9	0.6
BRD8	-1.8	1.2
BRD9	-2.2	1.4
BRF1	-2.3	1
BRIP1	-2.8	1
BRIX1	-4.7	4.1
BSG	-3.4	2.8
BTAF1	-3.7	2.4
BTBD1;BTBD2	-3	1.3
BTF3	-4	2.5
BUB1	-0.8	0.7
BUB1B	-2	1.2
BUB3	0.2	0.2
BUD13	-1.4	1.9
BUD31	-4.6	3.9
BYSL	-4	1.7
BZW1	-3.7	2.7
BZW2	1	3.1
C10orf55	-5.2	1.6
C10orf90	-5.4	3.9
C11orf84	-4.6	4.6
C12orf43	-5	3.6
C12orf45	-2.9	1.4
C14orf166	-4	1.4
C15orf39	-0.5	0.1
C17orf53	0.9	0.2
C17orf85	-2	3.3
C18orf25	-0.6	0.5
C19orf43	-4.1	1.8
C19orf68	-1.5	0.6
C1D	-4.6	3.7
C1orf112	-1.5	0.7
C1orf131	-4	4.3
C1orf174	-2.8	1.4
C1orf198	-1.3	0.8
C1orf226	-1.4	1.2
C1orf43	-2.2	1.3
C1orf50	-3	1.6
C1orf52	-4.2	1.5
C1QBP	-6.6	5
C21orf59	-1.9	1
C2CD2	-5.8	11.3
C2CD3	-2.5	1.3
C2CD5	-2.5	2
C2orf16	-2.7	0.8
C2orf44	-3.5	1.2
C2orf49	-3.8	11.1
C3orf17	-2.4	2.2
C5orf51	-0.7	0.5
C6orf106	-0.6	0.3
C7orf50	-1.8	1.7
C8orf76;ZHX1-C8orf76	-3	2.7
C9orf78	-2	2.6
CAAP1	-4.6	4.6
CABIN1	-3.2	1.6
CACTIN	-4.7	2
CACUL1	-3.2	1.5
CACYBP	-0.4	0.2
CAD	-1.5	1
CALD1	-1.9	1.9
CALML5	-2.2	1.5
CALR	-2.5	3.2
CALU	-5.3	3.8
CAMK2G;CAMK2B;CAMK2D;CAMK2A	-1.8	0.7
CAMKK1	-2.1	1.3
CAMSAP1	-2.3	1.1
CAMSAP2	0.3	0.4
CAND1	-3.6	1.3
CANX	-3.3	2.9
CAP1	-2.4	2.4
CAPRIN1	-3.1	2.8
CAPZA1	-0.5	0.8
CAPZA2	-1.2	0.7
CAPZB	-2.2	1.9
CARM1	-0.5	0.1
CARS	-3.1	1.7
CASC3	-3.9	2.6
CASC5	-0.4	0.2
CASK	0.2	0
CASP4	-3.2	2.4
CASP8	-2.9	2.3
CASP8AP2	-1.2	1
CAST	-3.7	1.7
CASZ1	3.5	1.1
CAT	-2.5	2.5
CAV1;CAV3	-5.3	4.7
CBLL1	-3	2
CBR1	-1.6	0.9
CBS	-1.5	0.6
CBWD1;CBWD5;CBWD3;CBWD6;CBWD2	-1.5	0.9
CBX2	-3.6	1.4
CBX3	-2	2.4
CBX4	-1.5	0.7
CBX5	-2.1	3.8
CBX8	-5	1.9
CC2D1A	-1.9	1.4
CC2D1B	-0.8	0.3
CC2D2A	-3.6	2.1
CCAR1	-1.7	1
CCAR2	-0.5	0.4
CCDC101	-2.6	3.1
CCDC102A	-0.7	0.1
CCDC12	-3.1	1.6
CCDC124	-4.5	2.3
CCDC132	-1.4	0.8
CCDC137	-5.8	5.9
CCDC138	-1.9	1
CCDC14	2.5	1.3
CCDC157	1.2	1.3
CCDC174	-3.8	1.6
CCDC18	-4.4	1.9
CCDC22	-2.3	0.7
CCDC34	-1.6	0.8
CCDC43	-4.2	3.3
CCDC47	-5.4	2.5
CCDC50	-4.1	2
CCDC59	-4.2	2.6
CCDC6	-2.5	1.5
CCDC85C	-2.9	0.8
CCDC86	-6.2	3.9
CCDC88A	-4.1	1.8
CCDC88C	-4.6	3.5
CCDC94	-2.5	1.5
CCHCR1	-0.6	0.2
CCNB1	-2.3	2.2
CCNK	-4.9	2.4
CCNT1	-1.1	0.7
CCP110	-5.1	3.1
CCT2	-4.7	1.5
CCT3	-1.6	1.4
CCT4	-2	1.8
CCT5	-2.5	1.8
CCT6A	-1.8	1.5
CCT7	-2.7	1.9
CCT8	0.1	0.1
CCZ1;CCZ1B	-0.6	0.4
CD2AP	-1.7	1.3
CD2BP2	-4.4	1.9
CD3EAP	0
CD44	-4.9	4.5
CD97	-3.8	3
CDC123	-4.5	1.8
CDC16	-3.4	1.7
CDC20	-2.8	1
CDC25C	-2.8	1.5
CDC27	-1.9	0.7
CDC37	-1.6	1.1
CDC37L1	-2.8	1.8
CDC40	-5.1	1.9
CDC42	-4	1.5
CDC42BPB	-3.6	2
CDC42EP1	-4.1	2.7
CDC42EP2	-0.4	0.1
CDC42EP4	0
CDC5L	-2.7	2.6
CDC7	-0.9	0.5
CDC73	-2.2	2.3
CDCA2	-1.4	0.9
CDCA3	0
CDCA5	-3.6	2.8
CDCA7L	-2.5	1.3
CDCA8	-4.6	2.7
CDK1	-1.4	1
CDK11B;CDK11A	-2.4	3.5
CDK12	-2.9	1.7
CDK13	-0.7	0.6
CDK2AP1;CDK2AP2	0
CDK5RAP1	0.2	0.1
CDK5RAP2	-1	0.5
CDK5RAP3	-4.2	1.9
CDK6	-1.3	0.5
CDK7	-3.7	2.2
CDKAL1	-4.4	2.1
CDKN1C	1.3	0.8
CDKN2A	0
CDKN2A	-0.3	0.5
CDKN2AIP	-2.7	1
CDR2	-2.5	1.2
CDT1	0.1	0
CDV3	-3	1.9
CDYL	-4.6	1.9
CEBPA	0.6	0.2
CEBPB	0	0
CEBPD	-1	0.4
CEBPG	-2.8	2.7
CEBPZ	-5.5	3.3
CELF1	-2.8	1.8
CENPC	-5.1	4.1
CENPF	-2.7	1.9
CENPH	-1.5	0.4
CEP131	-2.3	1.1
CEP152	-1	0.6
CEP170	-2.6	1.4
CEP192	-2.3	0.6
CEP290	-0.9	0.3
CEP295	-0.9	0.4
CEP350	-0.3	0.3
CEP41	-3	3.7
CEP55	-2.5	1
CEP57	-4.3	1.2
CEP63	-0.4	0.1
CEP72	-1	0.5
CEP85	-0.5	0.2
CEP95	-1.5	0.8
CEP97	0.3	0.2
CEPT1	-1.6	0.5
CETN2	-3.4	1.8
CFAP36	-2.9	1.8
CFDP1	-2.2	1.5
CFL1	-0.8	1.9
CHAF1A	-5.1	2.3
CHAF1B	-3.5	2.6
CHAMP1	-1.5	1.5
CHCHD2;CHCHD2P9	-0.8	0.2
CHCHD3	-4.3	1.7
CHD1	-2.7	5.6
CHD1L	-3.7	1.7
CHD2	-3.8	2.9
CHD3	-2.5	1.4
CHD4	-1.6	1.8
CHD5	-2.2	1.5
CHD6	-1.3	0.8
CHD7	-2.4	1.4
CHD8	-0.5	0.3
CHEK1	-2.7	1
CHERP	-1.9	1.9
CHMP2B	-2.1	0.7
CHMP4B	-1.7	1.6
CHMP5	-3.7	1.6
CHMP7	-4	2.4
CHORDC1	-1.9	1.6
CHRAC1	-3.9	1.9
CHST5	-1.4	0.5
CHTF18	-0.9	0.6
CHTOP	-4.6	2.8
CIAPIN1	-2.8	3.3
CIC	0.6	0.6
CIPC	-1.2	0.5
CIR1	-1.8	0.8
CIRH1A	-0.2	0.1
CISD1	-2.7	2.2
CISD2	-4.6	2.4
CITED2	2.2	1.3
CIZ1	-3.8	1.2
CKAP2	-3.2	2.6
CKAP4	-5.8	2.6
CKAP5	-2.3	1.2
CKB	-0.2	0.2
CLASP1	-5	11
CLASP2	-4.7	1.8
CLASRP	-4.2	3.2
CLCC1	-5	10.9
CLEC16A	-2.6	1
CLIC1	-3.3	2.1
CLINT1	-2	1.5
CLIP1	-4.2	2.7
CLNS1A	-1.4	0.8
CLOCK	-0.3	0.1
CLPTM1L	-3.9	3.1
CLPX	-4	2.9
CLSPN	-2.4	1.1
CLTA	-2.7	1.9
CLTC	-1.5	1.1
CLU	-7.1	8.4
CLUH	-3.4	2.1
CLYBL	-3.9	10.6
CMC1	-1.3	0.4
CMIP	-4.3	2.9
CMTR1	-1.7	1.7
CNDP2	-2.6	1.7
CNN2	-2.5	1.2
CNN3	-1.7	1.2
CNOT1	0.7	0.4
CNOT2	0.1	0
CNOT3	-3.1	1.1
CNOT4	-2.4	1
CNOT6L;CNOT6	-0.5	0.2
CNOT8	-0.2	0.1
CNP	-0.8	0.3
CNPY2	0
COA7	-2.1	1
COBL	-4.3	1.4
COBLL1	-5.2	3.8
COG1	-1.9	1.6
COG2	-3.1	2.6
COG3	-3.4	1.7
COG4	-3.2	1.5
COIL	-3.3	3.2
COL4A2	-1.7	1
COL9A2	0
COLGALT1	-2.7	2.8
COMMD3	-2.4	2
COMMD8	0.8	0.6
COMMD9	-0.9	0.5
COPA	-1.5	1
COPB1	-4.1	1.7
COPB2	-1.1	0.9
COPG1	-4.4	2.3
COPG2	-4.8	4.5
COPRS	-1.9	1.8
COPS2	-1.9	1.3
COPS3	-1.6	0.5
COPS5	-3.5	2.5
COPS6	1	0.4
COPS7A	-2.8	2
COPS8	-0.5	0.1
COPZ1	-4.4	2.3
CORO1B	-1.8	1
CORO1C	-3.8	2.3
CORO2A	-4.4	1.6
CORO7	-3.4	1.6
COTL1	0.2	0.1
COX4I1	-3.5	2.7
CPLX1	-3.4	1.7
CPNE1	-2.4	1.7
CPNE3	-2.2	1.3
CPS1	-1.5	3.1
CPSF1	-3.4	1.7
CPSF2	-3.9	1.8
CPSF3	-4	1.4
CPSF4	-3	1
CPSF6	-1.6	2.2
CPSF7	-0.7	0.5
CPT1A	-1.6	0.8
CRABP2	0.8	0.5
CREB1	-0.9	0.4
CREB3L2	-3.4	3.9
CREB5	-1.2	0.4
CREBBP	2	1.7
CREM	-3.4	1.7
CRIP1	-2.3	1
CRIP2	-3	2
CRNKL1	-2.3	1.5
CROCC	1.7	5.1
CRTC1	-1.4	1
CRTC2	3.6	1.3
CRTC3	0.9	0.5
CRYBG3	-2.5	1.1
CS	-3.7	1.9
CSDE1	-2.3	1.8
CSE1L	-2.7	2
CSNK1A1;CSNK1A1L	-1.3	0.8
CSNK2B	-2.8	1.4
CSRP1	-1.6	2.1
CSRP2	-2.4	1.9
CSRP2BP	0.7	0.4
CSTF2	-0.7	0.7
CSTF2T	-0.2	0.1
CSTF3	-2.9	1.4
CTAGE9;CTAGE8;CTAGE15;MIA2	-1.6	0.8
CTBP2	-2.4	1.8
CTCF	-6	2.7
CTDSP2	-4.7	3.2
CTIF	-1.8	1.9
CTNNA1	-2.8	2
CTNNA2	-4.4	3
CTNNAL1	-1.6	1.1
CTNNB1	-4.4	3.8
CTNNBL1	-4.4	10.9
CTNND1	-2.9	1.7
CTPS1	-5.1	2.3
CTR9	-2.8	2
CTSD	-3	3.6
CTTN	-1.2	1.1
CTTNBP2NL	-4.4	1.9
CTU2	-1.8	1.3
CUEDC2	-3.5	7.2
CUL4A	-2.9	1.5
CUL4B	-4	1.5
CUX1	-1.9	1.5
CUX1	-0.9	0.7
CUX2	-2.6	1.5
CWC15	-5.4	2.6
CWC22	-5.5	3.9
CWC25	-4.6	1.9
CWC27	-2.5	2
CWF19L1	-3.9	1.8
CWF19L2	-2.2	1.2
CXADR	-4.4	5.2
CXorf56	-0.3	0.3
CXXC5	-1.8	1.2
CYB5R3	-2.3	3.6
CYCS	-1.8	1.8
CYLD	-1.3	0.9
CYP1B1	-4	3.4
CYP51A1	-2.9	2
CYTH2;CYTH3	1.2	0.5
DAB2	-1.9	1.3
DAD1	1.6	1.3
DAG1	-5.9	2.6
DAXX	-0.6	0.2
DAZAP1	-4.7	1.9
DBN1	-4.5	2.4
DBNL	-1.6	0.9
DBR1	-2.4	1.2
DBT	-5.1	9.5
DCAF13	-1.7	1.1
DCAF7	-0.3	0.5
DCD	1.3	0.5
DCLRE1A	-1.6	0.7
DCP1A	-2.9	1.4
DCP1B	-2.6	1.2
DCTN1	-2.8	1.1
DCTN2	-5.2	1.8
DCTN4	-4	2
DDB1	-3.4	2.6
DDB2	-2.5	1.2
DDHD1	-2.8	1.5
DDHD2	-2.1	0.8
DDOST	-1.9	2
DDRGK1	-4.3	1.9
DDX1	-5.8	4.9
DDX10	-6	2.8
DDX12P;DDX11;DDX11L8	-1.7	0.8
DDX17	-1.8	2
DDX18	-4.6	3.9
DDX19A;DDX19B	-4	1.6
DDX20	-5.2	1.8
DDX21	-3.2	5.5
DDX23	-3.5	2.2
DDX24	-3.7	3.4
DDX27	-3.5	3.7
DDX31	-6.2	2.2
DDX39A	-1.4	2.9
DDX39B	-3.9	2.3
DDX3X;DDX3Y	-2.4	2.1
DDX41	-4.8	2.3
DDX42	-2.2	2.3
DDX46	-0.9	1.3
DDX5	-1.5	1.9
DDX50	-4.8	3.4
DDX52	-4.4	2.1
DDX54	-6	6.1
DDX55	-4.2	2.9
DDX56	-4.6	4.3
DDX6	-2.8	1.7
DDX60	-0.3	1.1
DEAF1	1.3	0.4
DEK	-1.7	1.2
DENND1A	-3.2	2
DENND4C	-4.3	1.8
DENND6A	-3.3	1.9
DEPDC7	-0.4	0.4
DFFA	-3.1	1.6
DFNA5	-4.5	1.9
DGCR14	-3	1
DGCR8	-4.4	3.4
DGKZ	-2.8	2.1
DHCR7	-4.5	4.9
DHFR	1.3	0.5
DHX15	-2.1	2.3
DHX16	-3	1.9
DHX29	-4.1	1.8
DHX30	-3.9	7.2
DHX34	-3	1.4
DHX35	-3.6	1.8
DHX36	-2.3	1.4
DHX37	-4.1	2.6
DHX38	-2.2	1.6
DHX40	0.5	0.1
DHX57	-3.9	1.4
DHX8	-2.7	4
DHX9	-2.7	2.8
DIAPH1	-5.4	2
DIAPH2	-3.5	1.5
DIAPH3	-1	0.6
DICER1	-4.8	2
DIDO1	-2.1	1.7
DIP2B	-4.9	2
DIS3	-2.7	1.6
DISP1	-4.8	3.5
DKC1	-6.8	2.8
DKKL1	0.9	0.5
DLD	-4	2.2
DLG1	-6.1	6.1
DLG5	-1.3	0.6
DLGAP4	-0.9	0.8
DLGAP5	-4	1.5
DMAP1	-4	2.2
DMD	-3.4	2.4
DMXL1	-1.3	0.9
DNA2	-1.2	0.9
DNAAF2	-3.6	1.5
DNAJA1	-0.5	0.2
DNAJB1	-2	0.6
DNAJB11	-1.6	1
DNAJB4	-0.7	0.2
DNAJC1	-6.2	3.6
DNAJC11	-0.7	0.4
DNAJC12	-2.3	1.2
DNAJC13	-2.8	2.1
DNAJC17	-0.1	0
DNAJC2	-2	0.9
DNAJC21	-2.2	2.8
DNAJC7	-2.2	0.6
DNAJC9	-3.2	1.9
DNER	-4.6	10.4
DNM1L	-5.5	2.5
DNM2	-3.2	0.8
DNMBP	-4.1	1.7
DNMT1	-3.3	1.1
DNTTIP1	-2.9	1.4
DNTTIP2	-3.1	2.5
DOCK6	-0.2	0.3
DOCK7	-2.9	1.7
DOK1	-1.6	0.9
DOPEY2	-5.8	6
DOS	-4.5	3.3
DOT1L	-1.9	0.8
DPF1	-1.9	0.7
DPF2	-2	0.9
DPYSL2	-5.1	2.1
DRG1	1.4	1.7
DRG2	-3.9	2
DROSHA	-2.8	1.4
DSC1	1.3	0.5
DSC2	-5.7	10.8
DSG1	0.4	0.4
DSG2	-3.4	2.7
DSN1	-3.3	1.4
DSP	-0.8	1.2
DST	-4.3	1.6
DSTN	2.2	1.6
DTL	-3.4	2.7
DUS2	-4.3	2.7
DUSP1	-3.8	0.7
DVL1;DVL1P1	-2.6	1.2
DVL2	-0.5	0.3
DVL3	-2.3	0.9
DYNC1H1	0.2	0.1
DYNC1I2	-4	2.5
DYNC1LI1	-1.7	1.2
DYNC1LI2	-2.2	1.5
DYNLL1	-3.8	1.4
DYNLRB1;DYNLRB2	-2.4	1.5
E2F3	-0.2	0.2
E2F6	-2.6	1
E2F7	0
EBF1	0.5	0.2
EBNA1BP2	-5.1	5.2
ECD	-3.4	2.4
ECE1	-7.4	3
ECH1	2.4	2.3
ECHDC1	-2.4	2.2
ECHS1	-4.2	5.9
ECI2	-2.3	1.3
ECM1	0
ECM29	-1.7	0.5
ECT2	-1.6	0.4
EDC3	-1.8	1.2
EDC4	-6.3	1.7
EDF1	-1.2	1.5
EDRF1	-0.9	0.5
EEF1A1;EEF1A1P5	-1.3	1.5
EEF1A2	-3.9	1.8
EEF1B2	-2.8	3.7
EEF1D	-1.8	2.6
EEF1E1	-2.5	2
EEF1G	-1.3	2.2
EEF2	-1.8	2.2
EEF2K	-4.3	2.3
EFHD2	-3.6	1.7
EFR3A	-3.7	2.9
EFTUD1	-3.8	5.8
EFTUD2	-2.4	2.5
EGFR	-5.9	2.1
EGLN1	-2.8	1.2
EHBP1	-4.8	1.8
EHBP1L1	-5.2	2.2
EHD1	-5.4	1.8
EHD2	-5.4	2.1
EHD4	-2.2	1.2
EHMT1	-3.7	2.2
EHMT2	-4.9	2.2
EIF1AX;EIF1AY	-1.6	1.1
EIF2A	-2.8	2.5
EIF2AK2	-1	0.8
EIF2AK4	-2.3	1.2
EIF2B2	-3.8	1.5
EIF2B3	-3	2.3
EIF2B5	-6.9	4.3
EIF2S1	0	0
EIF2S2	-3.5	1.9
EIF2S3;EIF2S3L	-0.3	0.3
EIF3A	-5	2.7
EIF3B	-2.4	1.9
EIF3C;EIF3CL	-1.3	1.7
EIF3D	-1.1	0.8
EIF3E	-1.6	0.8
EIF3F	-1.7	1.1
EIF3G	-3.4	2.8
EIF3H	-1.6	0.5
EIF3I	0.1	0.1
EIF3J	-5.7	2.1
EIF3K	0
EIF3L	-2.4	1.1
EIF3M	-1.4	0.8
EIF4A1;EIF4A2	-1.3	1.5
EIF4A3	-3.7	3.4
EIF4B	-1.9	2.6
EIF4E	-2.7	2.2
EIF4ENIF1	-1.9	1.1
EIF4G1	-1.7	1.6
EIF4G2	-1.1	0.9
EIF4G3	-3.9	2.2
EIF4H	-1	1.5
EIF5	-3.1	2.6
EIF5A;EIF5AL1;EIF5A2	-3.8	1.3
EIF5B	-3.8	2
EIF6	-1	0.6
ELAC2	-4.5	1.6
ELAVL1	-1.5	1.2
ELF1	-2.3	1.1
ELF2	-2.3	0.7
ELL2	-1.9	0.9
ELMSAN1	-2.1	1
ELOVL1	-4.6	3.3
ELOVL5	-3.4	1.6
ELP2	-3.8	4.9
ELP4	-2.5	1.4
EMD	-3.9	4.1
EME1	-3.7	1.8
EMG1	-4.4	1.8
EML4	-4	1.9
EMSY	-0.3	0.2
ENAH	-5.2	2.2
ENO1	-1.4	1.8
ENO2	1	0.5
ENSA	-2	1.4
ENY2	-3.8	4
EP300	3	3.2
EP400	-0.6	0.3
EPB41	-5.5	2
EPB41L1	-5.6	1.6
EPB41L2	-4	2.8
EPB41L4B	-7.1	7.9
EPB41L5	-5.7	4.7
EPC1	-0.5	0.2
EPC2	-1.5	0.3
EPN1	-4.6	2.4
EPN2	-5.1	2.1
EPPK1	-3.4	1.3
EPRS	-3.8	2.1
EPS15	-2.5	1.7
EPS15L1	-2.5	1.9
EPT1	-3.1	0.9
ERBB2	-6	3.6
ERBB2IP	-1.1	0.7
ERC1	-3.6	1.7
ERCC2	-1	0.4
ERCC3	-3.8	1.3
ERCC5	-1.7	1.5
ERCC6	-2.1	1.1
ERCC6L	-3.1	1.4
ERF	-3.1	0.8
ERH	-2	2.5
ERICH1	-1.8	0.9
ERLIN2	-0.8	0.4
ERO1L	-5.9	7.4
ERP29	0.2	0.1
ERP44	-2.1	2.1
ESCO1	-3.4	2.5
ESCO2	-2.9	1.8
ESF1	-6.6	2.2
ESRRA	0
ESYT1	-4.5	2.9
ESYT2	-4.3	4
ETAA1	-1.4	0.7
ETF1	-4.2	1.7
ETFA	-2.5	1.7
ETFB	-1.4	0.4
ETS2	-1.7	0.8
ETV3	-1.6	0.5
ETV6	1.7	0.6
EWSR1	-0.7	1
EXD2	-3.7	3.7
EXOC1	-3.3	2.5
EXOC2	-2.2	1.7
EXOC3	-3.8	1.9
EXOC4	-5	1.7
EXOC7	-4.5	5.1
EXOSC10	-2.1	2.2
EXOSC3	0.1	0.5
EXOSC4	-1.7	3
EXOSC9	-2.6	2.7
EYA3	-3.9	1.4
EYA4	-2.1	0.8
EZH2	-3	2.3
EZR	-2.6	2.3
F13A1	-0.3	0.5
FABP5	-0.6	0.2
FAF2	-4.9	3.8
FAM107B	-2.7	1.6
FAM109B	-2.9	1.2
FAM114A1	-4.1	1.8
FAM114A2	-4.8	1.8
FAM117B	0.4	0.2
FAM118A	-4	5.7
FAM120A	-5.9	2
FAM122B	0.1	0
FAM124A	-2.2	0.8
FAM126A	-4.1	11
FAM129B	-4.4	2.6
FAM134B	-5.8	5.8
FAM160A1	-4.3	2.8
FAM160B1	-0.4	0.4
FAM168A	0.4	0.5
FAM172A	-0.4	0.3
FAM175A	-5.5	4.5
FAM192A	-1.3	1.3
FAM193A	-0.9	0.5
FAM193B	-3.3	1.8
FAM195A	-2.3	1.9
FAM208A	-1.7	1.3
FAM208B	-0.9	0.9
FAM21A	-3.5	1.9
FAM21C	-4.5	1.8
FAM222B	-0.8	0.3
FAM32A	-3.5	3.7
FAM50A	-1.8	1.5
FAM53C	-0.3	0.1
FAM73A	-4.4	5.3
FAM83D	-2.4	0.9
FAM83G	-2.5	1
FAM83H	-3.1	1.6
FAM98A	-2.2	0.9
FAM98B	0.7	0.5
FANCI	-3.9	1.6
FANCM	-0.6	0.5
FARP1	-4.2	2
FARSA	-0.8	0.5
FARSB	-4.2	10.5
FASN	-1.9	2
FAU	2.2	1.3
FBL	-0.9	1.4
FBLL1	3.1	0.9
FBN1	-0.9	0.2
FBRS	1.6	1.8
FBRSL1	-1.1	0.3
FBXO30	-4.4	1.6
FBXO5	0.6	0.4
FBXO7	2.2	1.3
FBXW11;BTRC	0
FCHSD2	-2	1.3
FDPS	0.3	0.1
FDX1L	1.3	3
FEN1	-5.2	2.1
FERMT1	-4.2	2.5
FERMT2	-2.8	2.1
FGFR1OP	-4.4	1.9
FGG	0.3	0.5
FH	-2.8	1.7
FHL2	0.4	0.3
FHOD1	-3.6	1.7
FIGNL1	-1.5	0.4
FIP1L1	-1.2	0.9
FKBP10	-3.3	2
FKBP15	-2	1.3
FKBP1A	0
FKBP3	-2.9	2.3
FKBP4	0.3	0.1
FKBP5	-1	0.4
FKBP7	-8.2	8.8
FKBP8	-3.6	1.7
FLG2	0.2	0.1
FLII	-1.2	0.4
FLNA	-1.3	1.6
FLNB	-2.6	1.7
FLNC	-3.1	1.5
FLOT2	-5.5	2.3
FLVCR1	-4.5	3
FLYWCH1	-5.1	2.1
FLYWCH2	-3.1	1.9
FMNL1	-4.4	1.9
FMNL2;FMNL3	-4.2	2.3
FMR1	-4.3	5.3
FN1	2.6	4.2
FNBP1	-4.4	3
FNBP1L	-4	2.6
FNBP4	-4.3	2.1
FNDC3A	-3.1	1.4
FNDC3B	-4.2	1.3
FOSL1	-0.1	0
FOSL2	-1.2	0.7
FOXA1	-0.8	0.4
FOXC1	0
FOXC2	0.4	0.1
FOXF1	-2.7	1.4
FOXF2	0.1	0.1
FOXJ3	-1.3	0.8
FOXK1	-2.6	1
FOXK2	-2.1	0.6
FOXL1	0
FOXL2	-0.5	0.2
FOXM1	-1.9	0.6
FOXO3	-2.5	0.8
FOXP1	0.7	0.5
FOXP2	0
FOXP4	1.5	0.7
FRA10AC1	-1.9	1
FRG1	-3.8	2.5
FRMD6	-1.9	1.9
FRYL	-4.9	3.8
FSCN1	0.3	0.3
FSTL1	0.7	0.1
FTSJ1	-4.1	2.4
FTSJ3	-4.3	3.6
FUBP1	-1.8	2.7
FUBP3	-1.4	1.3
FUS	-1.2	1.2
FXR1	-2.3	1.9
FXR2	-3.5	1.6
FYTTD1	-4.7	6.3
G3BP1	-2.8	2.2
G3BP2	-3.8	1.2
G6PD	-2.7	2.3
GABPA	-3.4	2
GADD45GIP1	0
GAK	-2.7	1.1
GALNT2	-2.7	1.4
GANAB	-4.5	6.9
GAPDH	-0.4	1.7
GAPVD1	-2.4	1.4
GARS	-2.8	2.1
GART	-4	2.2
GATA2	-0.6	0.2
GATA6	-0.8	0.2
GATAD1	-2.7	2
GATAD2A	-0.7	0.3
GATAD2B	-0.7	0.7
GBE1	-3.6	1.7
GBF1	-4.9	2.9
GCC1	1.5	2.1
GCC2	-4.2	4.9
GCLM	0.9	0.8
GCN1L1	-3.5	1.6
GDI2	-2.9	1.1
GEMIN4	-3.4	1.2
GEMIN5	-1.8	1.5
GFM1	-1	0.7
GFPT1	-3.4	1.8
GGA1	-1.2	0.6
GGA2	-1.6	0.6
GGNBP2	-4.3	7
GID8	1.8	1.1
GIGYF1	-1	0.3
GIGYF2	0	0
GINS4	-3.2	1.4
GIPC1	-4.2	7.1
GIT1	-0.8	0.2
GIT2	-4.8	2.4
GJA1	-7.2	8.8
GLE1	-3.6	1.4
GLG1	-5.1	5.6
GLI2	-1.2	0.5
GLIS1	-0.6	0.2
GLIS2	0.6	0.3
GLIS3	-2.3	0.6
GLMN	-1.6	1.1
GLO1	-4.1	2
GLTSCR1	0.9	0.6
GLTSCR1L	0.5	0.3
GLTSCR2	-7.2	5.3
GLUD1;GLUD2	-2.7	4.2
GLYR1	-6.3	2.5
GMEB2	-1.3	1.6
GMPS	-3.6	1.7
GNA12	-6.2	9.3
GNAI2	-1.9	1.2
GNAI3	-0.4	0.1
GNAS	-0.5	0.8
GNB1	-3.7	3.9
GNB2L1	1	3.9
GNE	-4.5	2.2
GNL2	-4.1	3.6
GNL3	-5	5.1
GNL3L	-4.3	1.8
GOLGA2	-2.2	1.7
GOLGA3	-1.2	0.9
GOLGA4	-3.5	2.3
GOLGA5	-5.3	1.8
GOLGB1	-4.1	2.4
GOLPH3	-2.8	2
GON4L	-1.6	1.1
GOPC	0.2	0.1
GORAB	-2.3	0.6
GORASP2	-5.3	2.9
GOSR1	-5.7	7.1
GOT1	-2.1	1
GOT2	-2.2	0.9
GPALPP1	-4.7	1.5
GPATCH1	-0.5	0.5
GPATCH11	0.3	0.1
GPATCH4	0	0
GPATCH8	-2.1	1.3
GPBP1	-3.8	1.2
GPBP1L1	-1.8	0.7
GPC1	2.2	1.5
GPD2	-3.6	3.8
GPHN	-1.1	0.5
GPI	-2.7	1
GPKOW	-2.6	1.8
GPN1	-2.5	1.7
GPR89B;GPR89A	-4.4	5
GPRC5A	-5.2	2.3
GPRC5C	-3	3.3
GPRIN1	-4.5	2.9
GPRIN3	-2.8	1.8
GPS2	-1	0.2
GPSM1	-0.2	0
GPSM2	-1.4	0.5
GPX8	-2.1	1.2
GRAMD1A	-1.9	1.2
GRAMD1B	-4.3	3.4
GRAMD3	-4.9	1.9
GRHPR	0.6	0.3
GRIPAP1	-1.7	4.8
GRSF1	-3.1	1.6
GRWD1	-0.2	0
GSE1	0.1	0
GSPT1	-1.9	1.5
GSPT2	-2.9	0.8
GSTP1	-4	2.1
GTF2A1	-1.3	0.7
GTF2B	-5	2.7
GTF2E1	-5	2.1
GTF2E2	-4.1	2.4
GTF2F1	-1.8	1.3
GTF2F2	-2.3	1.7
GTF2H1	-3.2	1.6
GTF2I	-1.7	1.9
GTF2IRD1	-2.2	1.2
GTF3A	-4.2	2.1
GTF3C1	-4	2
GTF3C2	-4.8	3.2
GTF3C3	-0.7	0.7
GTF3C4	-1.4	1.2
GTF3C5	-1.1	0.9
GTPBP1	-1.9	0.7
GTPBP4	-3.2	3.2
GTSE1	-1.9	1.1
GULP1	-1.7	1.2
GYS1	-3.6	3.4
GZF1	-3.8	8.3
H1FX	-1.7	1.2
H2AFV;H2AFZ	-1.8	5.1
H2AFX;HIST1H2AA	-4.2	8
H2AFY	-3.4	3.3
H3F3A	-1.5	5.6
HACD3	-2.1	1
HADH	-3.9	4.3
HADHA	-3.3	1.7
HARS	-3.9	1.5
HAT1	-2.4	1.5
HAUS2	-2.2	1.8
HAUS3	-1.4	0.5
HAUS4	-1.7	0.6
HAUS6	-1.6	1.1
HAUS8	-4.5	2.5
HBS1L	-3.2	1.8
HCFC1	-0.2	0.1
HCFC2	-2	0.7
HDAC2	-2.1	3.2
HDAC3	-0.1	0
HDAC4	-2.4	0.9
HDAC5	-1.2	0.4
HDAC7	-1.6	0.8
HDGF	-3.4	2
HDGFRP2	-2.7	1.2
HDLBP	-2.2	1.7
HEATR1	-2.6	0.8
HEATR3	-3.5	9.7
HEATR5A	-1.3	0.6
HEATR5B	-1.7	1.9
HECTD1	-3.6	2.7
HELLS	-0.3	0.4
HELZ	-1.4	0.6
HENMT1	-0.7	0.2
HERC1	-0.6	0.1
HEXIM1	-4.8	2.1
HGS	-1.2	0.5
HIC2	2.1	1
HIGD1A	2.2	1.3
HINT1	-3	1.6
HIP1R	-1.9	0.8
HIPK2;HIPK1	0.5	0.2
HIRA	-3.9	1.6
HIST1H1B	0.3	0.5
HIST1H1C	0	0.1
HIST1H1E;HIST1H1D	-0.1	0.1
HIST1H2AC;HIST3H2A;HIST1H2AB	-3.9	1.6
HIST1H2BB;HIST2H2BE;HIST1H2BO;HIST1H2BJ;HIST3H2BB	-3.7	1.7
HIST1H2BL;HIST1H2BH;HIST1H2BN;HIST1H2BC;HIST1H2BD;HIST1H2BK;HIST2H2BF;HIST1H2BM;H2BFS;HIST1H2BA	-1.5	3.4
HIST1H3A;HIST3H3;H3F3C	-1.6	0.8
HIST1H4A	-1.9	7.1
HIST2H2AA3;HIST1H2AG;HIST1H2AJ;H2AFJ;HIST2H2AC;HIST1H2AH;HIST1H2AD	-2.3	3.8
HIST2H3A	-0.7	0.5
HIVEP1	-1.7	0.8
HIVEP2	-1.3	0.7
HJURP	-1	0.9
HK1	-3.1	1.4
HK2	-4.2	2.1
HLA-A	-5.1	3.7
HLA-C	-4.3	11.4
HLCS	0.9	0.3
HLTF	-4.2	1.5
HM13	-1.2	0.5
HMBOX1	-2.5	1
HMCES	-3.6	1.1
HMG20B	-1.9	1.3
HMGA1	-5.1	2.2
HMGB1	-3.9	1.8
HMGB2	-2.2	1.9
HMGCS1	-1.5	1.7
HMGN5	-3	2.2
HMGXB4	-4	4.2
HMMR	-2	1.9
HMOX2	-6.2	10
HN1	-0.6	0.8
HN1L	-1.1	1.1
HNRNPA0	-2.2	1.6
HNRNPA1	-2.7	2.4
HNRNPA1L2	-4.6	6
HNRNPA2B1	-3.1	2.5
HNRNPA3	-3.6	3.2
HNRNPAB	-4.6	2.1
HNRNPC;HNRNPCL1;HNRNPCL2	-2.6	3.5
HNRNPD	-2.3	2.8
HNRNPDL	-3.5	2.7
HNRNPF	-1.6	1.7
HNRNPH1	-0.8	1.1
HNRNPH2	-2.5	0.9
HNRNPH3	-3.4	2.4
HNRNPK	-2	2.2
HNRNPL	-2.8	2.6
HNRNPM	-1.5	1.7
HNRNPR	-3.3	3
HNRNPU	-2.1	3.6
HNRNPUL1	-2.3	2.4
HNRNPUL2	-4.5	2.2
HOMEZ	0.5	0.1
HOOK3	-2.2	5.3
HOXC10	-0.6	0.2
HOXC11	-1.3	0.5
HOXC13	0.4	0.1
HOXC6;HOXA5;HOXB5;HOXA7;HOXC5;HOXA6	0.7	0.5
HOXC9	-2.3	1.2
HP1BP3	-4	2.6
HPD	0	0
HPDL	-2.5	2.4
HPS5	-2.8	1.7
HRNR	0.8	0.2
HSCB	-3.3	1.3
HSD17B10	-2.9	1.8
HSD17B4	-3.1	1.4
HSF1	-2.2	0.9
HSF2	1.5	0.8
HSP90AA1	-1.9	1.7
HSP90AB1	-1.2	1.8
HSP90AB2P	-5.7	1.7
HSP90B1	-2.7	6.9
HSPA12B	-3.1	1.5
HSPA1A;HSPA1B	0.8	0.7
HSPA4	-1.9	1.4
HSPA4L	-2.5	1.4
HSPA5	-1.7	3
HSPA6;HSPA7	2.1	2.9
HSPA8	0.2	0.3
HSPA9	-0.7	2.4
HSPB1	-1.5	3
HSPD1	-1.9	3
HSPE1	-2.2	4
HSPH1	-0.7	0.5
HTATSF1	-3.5	2.4
HTT	-4.8	2.9
HUWE1	-3.1	1.6
HYOU1	-4.4	3.5
HYPK	-3.7	10.8
IARS	-2.6	1.3
IARS2	-2	2.6
IBTK	-3.6	3.3
ICE1	-1.6	0.9
ICE2	-4.2	1.3
ID1	0
IDH1	-3.5	1.5
IDH2	-2.5	3.3
IDI1	-4.2	1.9
IFI16	-0.1	0.2
IFIT5	-4.8	2.5
IFNGR1	-5	4
IFRD1	-3.6	2.8
IFRD2	-3.3	2.1
IFT122	-1.1	0.3
IFT172	1.7	1.2
IFT20	-0.5	0.2
IFT43	0
IFT57	-1.8	0.8
IFT74	1.4	0.7
IGBP1	-1.1	1
IGF2BP1	-4	2.3
IGF2BP3	-3.5	1.5
IGF2R	-6.6	2.3
IGFN1	-1.4	0.5
IK	-2.3	2.1
IKBIP	-4.7	3.2
IKBKAP	-1	0.7
IKBKG	1.1	0.4
IL6ST	-3.2	3.2
ILF2	-4.3	1.7
ILF3	-2.4	3
ILK	-3.6	1.3
ILKAP	-2.7	2.4
IMMT	-4.5	1.9
IMP3	-3.1	2.4
IMPDH2	-2.5	1.4
INADL	-4.6	1.5
INCENP	-1.6	3
INF2	-5	2.5
ING3	-2	1.2
INO80	-4.1	2.2
INO80C	0
INO80D	-0.9	0.8
INPP5B	-4.1	4.1
INPPL1	-3.6	1.7
INTS1	-1.9	1.4
INTS12	-2.7	1.7
INTS3	-4.3	5
INTS4	-4.3	2.3
INTS6	-4.5	2.5
INTS9	-1	0.6
INVS	-0.5	0.2
IP6K1	-3.9	1.4
IPMK	-2.1	1.2
IPO5	-4	2.2
IPO7	-2.9	2.1
IPO8	-2.6	1.4
IPO9	-4.1	1.6
IQGAP1	-4.2	2
IRAK1	-0.3	0.5
IRAK4	-2.3	1.8
IRF1	0
IRF2BP1	-0.5	0.1
IRF2BP2	-0.7	0.3
IRF2BPL	-0.6	0.2
IRS2	-3.2	1.6
ISG20L2	-3.8	0.8
ISL1	-0.4	0.1
IST1	-1	0.5
ISY1	-3.5	1.5
ITCH	-3.3	1.5
ITGB1	-7.1	2.6
ITGB5	-5.6	14.1
ITPK1	-3.3	2.7
ITPR1	-3.5	4.7
ITPR3	0
ITPRIP	-5.8	5.2
ITSN1	-3.9	1.6
IVNS1ABP	-4	1.8
IWS1	-4.4	2.9
JADE2	1.6	0.8
JADE3	-2.8	1
JAZF1	0
JDP2	-0.9	0.8
JMJD1C	-0.1	0
JMJD6	-2.4	1.7
JMY	-3.5	1.5
JPH1	-4.9	5.6
JRKL	-1.9	0.7
JUN	1.1	0.9
JUNB	0	0
JUND	-0.8	1.6
JUP	-2.8	2.8
KANK1	-3.1	1.5
KANK2	-1.3	0.8
KANSL1	-3.2	1.2
KANSL2	0.2	0.5
KANSL3	-3.1	1.1
KARS	-2	1.9
KAT2A	-0.3	0.1
KAT5	-1.9	1.3
KAT6A	-2.3	1.2
KAT6B	1	1.2
KAT7	-2.2	1.4
KAT8	-3.7	3.2
KATNA1	-2	0.9
KATNB1	-0.3	0.1
KBTBD7	-2.1	1.5
KCNJ18;KCNJ12;KCNJ2	-2.8	2.4
KCTD14	-3.6	1.3
KDM1A	-1.3	0.8
KDM1B	-0.6	0.4
KDM2A	-3.9	2.2
KDM3A	-2.8	0.9
KDM3B	-1.5	0.9
KDM5A	0.6	1
KDM5C	-3.1	1.7
KDM6A	0.2	0.1
KDM6B	-1.6	0.5
KHDRBS1	-3.3	1.4
KHSRP	-2.1	2.7
KIAA0020	-6.3	3.7
KIAA0100	-3.8	1.6
KIAA0319L	-4.7	8.9
KIAA0430	-2.9	1
KIAA0586	-2.2	1.2
KIAA0754	-3.9	2.4
KIAA0907	-3.2	1
KIAA0922	0
KIAA0930	-1.1	0.5
KIAA1143	-3.2	2.3
KIAA1191	-2.5	0.9
KIAA1211	-4.9	2.2
KIAA1217	1.3	4.5
KIAA1429	-1.2	1.1
KIAA1468	-4.9	3.8
KIAA1522	-4.4	2.4
KIAA1524	-2.1	1.5
KIAA1551	0	0
KIAA1598	-0.5	0.5
KIAA1671	-1.1	0.8
KIAA1958	-1	0.5
KIDINS220	-4.9	2.6
KIF11	-2.9	1.8
KIF13A	-2.7	1.7
KIF14	-3.8	1.5
KIF15	-5.5	2.4
KIF16B	-2.8	1.4
KIF18A	1.2	0.9
KIF18B	-3	1.6
KIF1B	-4	1.7
KIF1C	-4.5	2
KIF20A	-3.3	2
KIF20B	-1.6	0.8
KIF21A	-5	5.6
KIF22	-1.8	2.4
KIF23	-1.3	1.4
KIF26B	-2.5	0.9
KIF2C	-0.5	3.2
KIF3B	-3.6	5.6
KIF4A	-2.6	2.3
KIF5B	-2.7	1.8
KIF7	-0.4	0.5
KIFC3	-0.8	0.3
KIN	-3.8	2.8
KIRREL	-3.9	3.4
KIZ	-2.6	1.3
KLC1	-1.3	0.9
KLC2	-1.7	0.7
KLF10	0.1	0.1
KLF4	-2	1.1
KLF5	-1.3	0.4
KLHDC4	0
KLHL13	-2	1.3
KMT2A	-1.7	0.8
KMT2B	-2	0.7
KMT2C	-2.3	2.3
KMT2D	0.4	0.2
KMT2E	-0.2	0.1
KNOP1	-3.2	2.1
KNSTRN	-3.9	2.9
KPNA1	1	0.3
KPNA2	-2.6	1.4
KPNA3	0	0
KPNA6;KPNA5	-0.4	0.2
KPNB1	-4	1.5
KPRP	4.8	9.8
KRAS;HRAS;NRAS	-5.2	8.4
KRI1	-5.1	3.1
KRIT1	-1.8	0.9
KRR1	-6	10.5
KRT1	1	4.9
KRT10	1.6	3
KRT14	2.4	3.6
KRT16	2	3
KRT17	-1.5	3
KRT18	-2.2	2.1
KRT19	2.4	1.3
KRT2	1.6	3.1
KRT31	0.3	0.1
KRT33A	0
KRT33B	0
KRT38	0
KRT4	0.7	0.2
KRT5	2.1	3.1
KRT6A	2.1	2.9
KRT6B	1.5	0.8
KRT6C	4.2	2.4
KRT7	-1.9	1.5
KRT72	2	3.7
KRT75	-1.7	1.1
KRT77	-0.8	1.3
KRT78	0.7	0.4
KRT79	-2.2	1.1
KRT8	-1.4	2.4
KRT80	-1.5	0.4
KRT84	-1.1	1
KRT85	0.5	0.1
KRT86;KRT81	-3.1	2.7
KRT9	0.6	1.8
KSR1	-2.1	0.9
KTN1	-4.8	2.6
KYNU	-3	1.3
L1CAM	-5	13.9
L3MBTL2	-0.7	0.4
L3MBTL3	-4.4	1.8
LAMB1	-6.6	6.2
LAMC1	-6.1	6.9
LAMP1	-0.3	0.5
LAMTOR1	-3.9	2.9
LARP1	-2.8	2
LARP1B	-3.9	1.9
LARP4	-2.2	1.6
LARP4B	-3.5	1.5
LARS	-4	1.9
LAS1L	-3.3	2.5
LASP1	-1.7	1.7
LATS1	-3.1	2.6
LATS2	-0.6	0.2
LBR	-3.6	3.3
LCOR	-3.1	1.3
LCORL	-4.9	2.5
LDB1	-0.9	0.3
LDHA	-1.1	2.2
LDHB	-1.3	2.2
LEKR1	0
LEMD3	-3.3	2.7
LENG8	-2.4	0.7
LEO1	-3.7	2.6
LEPREL1	-6.3	12.5
LEPREL2	-4.7	7.8
LETM1	-2.3	1
LGALS1	-3.9	2
LGALS3BP	-5.5	4.1
LGR4	-5.8	12.5
LIFR	-5.6	2.4
LIG1	-2.6	1.8
LIG3	-5.2	1.5
LIG4	-3.9	1.9
LIMA1	-2.6	2.2
LIMCH1	-1.5	1.5
LIMD1	-1.8	0.9
LIN37	-1.4	0.4
LIN54	0	0
LIN9	-1.3	0.5
LLGL1	-4.1	3.5
LLPH	-5.6	5.5
LMAN1	-2.8	2.7
LMNA	-2.6	3.4
LMNB1	-3.6	3.5
LMNB2	-5.4	3.1
LMO7	-3.3	1.8
LMTK2	-4.7	1.7
LONP1	-2.6	2.2
LOXHD1	1.5	0.8
LPCAT1	-3	1.8
LPL	-4.4	10.4
LPP	-1.7	0.9
LRBA	-4.3	1.9
LRCH1	-2.5	2.8
LRCH3	-3.5	2
LRCH4	-3.4	2.6
LRIF1	0.2	0.1
LRIG3	-3.1	2.4
LRP5;LRP5L	-4.4	4.9
LRP8	-5.6	4.1
LRPAP1	-4.8	10.7
LRPPRC	-2.6	2.3
LRRC42	-0.5	0.2
LRRC47	0.6	0.8
LRRC59	-4.1	2.3
LRRC7	-4.5	3.4
LRRFIP1	-5.3	2.4
LRSAM1	-3.9	1.7
LRWD1	-2.2	1.4
LSG1	-3.3	2.5
LSM11	-3.7	2.3
LSM14A	-1.7	1.2
LSM14B	-2	1.1
LSM3	0
LSM4	-2.9	2
LSM5	-3.8	4.6
LTV1	-4	1.5
LUC7L2	-2.6	2
LUC7L3	0.8	0.2
LUZP1	-1.5	1
LYAR	-5.3	9.6
LYPLA2	-2.9	1.5
LYZ	0.2	0.5
LZIC	-2.9	1.9
LZTS2	-1.7	0.5
LZTS3	1.7	0.7
MACF1	-2.1	3.1
MAD1L1	-3.9	1.7
MADD	-0.4	0.3
MAEA	-1.5	0.8
MAFG	0.7	0.3
MAFK	-1.6	1.3
MAGED2	-0.6	0.4
MAGOHB	-1.7	1.1
MAK16	-6.3	6.9
MAML1	-0.1	0
MAML3	2.4	1.3
MAMLD1	1.5	0.7
MAP1B	-1.3	1
MAP2K3	0
MAP3K11	-0.9	0.5
MAP3K7	-2.4	1.1
MAP4	-1.7	1.5
MAP4K4	-3.6	1.3
MAP7	-2.8	1.9
MAP7D1	-4.7	1.8
MAP7D3	-1.2	0.8
MAPK1	0
MAPKAP1	-2.5	1
MAPRE1	-3.1	2.2
MAPRE2	-3.7	2.5
MAPT	-1.5	1.1
MARC1	-4.7	1.7
MARCKS	-5	4.7
MARK2	-3.9	3.9
MARK3	-3.1	2
MARS	-4.5	2.3
MASTL	-2.6	1.1
MAT2A	0.6	1
MATR3	-2.3	2.1
MAVS	-2.9	1.7
MAX	-2.4	1.3
MAZ	-4	1.6
MB21D2	-2.3	1
MBD1	-0.2	0
MBD2	-1.9	0.8
MBD3	-2.1	1.5
MBD4	-2.7	1.7
MBIP	0	0
MBNL1	-2.4	1.6
MBNL2	-1.6	2.1
MBTD1	-0.7	0.4
MCAM	-5.2	4.2
MCCC1	1.2	2.6
MCCC2	-1.4	1.1
MCF2L	-2.2	0.9
MCM10	-0.2	0.1
MCM2	-3.4	2.1
MCM3	-1.3	1.1
MCM3AP	-2.4	0.9
MCM4	-2.3	1.3
MCM5	1.2	0.4
MCM6	-3	1.5
MCM7	0	0
MCMBP	-2.7	0.9
MCRS1	-0.4	0.2
MCTP2	-3.8	1.7
MDC1	-3.6	2.2
MDH1	0.4	0.1
MDH2	-3.4	1.5
MDN1	-4.6	2.6
ME2	0.1	0
MEAF6	-1.6	2
MECOM	-0.1	0.1
MECP2	-5	2.8
MED1	-2.6	1
MED10	-1.4	1.3
MED12	-0.2	0.1
MED13	-2.4	0.8
MED13L	-2.1	1
MED14	2.4	0.8
MED15	0.8	0.5
MED23	1.6	2.7
MED24	1.1	0.8
MED25	1.4	0.8
MED26	-1.7	1.5
MED27	-2	0.7
MED28	1.7	1.3
MED31	0
MED8	0	0
MEF2D	-0.1	0
MELK	-3.9	1.7
MEPCE	-3.6	2.5
MET	-4.6	12
METAP2	0
METTL13	-1.4	0.6
METTL2A	-2.4	1.3
METTL2B	-2.3	0.8
MEX3A	-2.8	2.5
MFAP1	-3.1	2.6
MFF	-6.1	3.2
MFN2	-3.3	2.5
MGA	-0.6	0.4
MGEA5	-3.6	3.4
MIA3	-4.7	2.4
MICAL1	-4.9	2.7
MICAL2	-3.9	2.1
MICAL3	-3.4	1.4
MICALL1;MICALL2	-4.3	5.8
MID1IP1	-4.5	2.4
MIF	-1.3	3.8
MINK1	-1.6	1
MIOS	-5.9	7.7
MIS18A	-1.5	1.4
MIS18BP1	-4.7	1.6
MISP	-2	1.4
MITF	1.8	1.7
MKI67	-3.3	2.5
MKL1	-3.7	5.9
MKL2	-2.7	1.2
MKS1	4.1	7.2
MLEC	0
MLH1	-4.1	1.7
MLH3	-2.7	0.8
MLLT1	-0.9	0.5
MLLT10	-2.3	1.3
MLLT11	-2.1	0.9
MLLT6	-0.9	0.2
MMS19	-4	4.7
MMTAG2	-2.5	1.4
MNAT1	-3.1	1.9
MNT	-2	0.8
MNX1	1.2	0.5
MOB4	-2.7	1.3
MOCOS	-3.2	1.6
MOCS2	-3.5	2.7
MON1B	-1.1	0.3
MON2	-2.9	11.5
MORC2	-3.5	1.5
MOSPD2	-5.4	3.8
MPDZ	-5.4	2.1
MPG	-2.8	1.5
MPHOSPH10	-4.9	2.8
MPHOSPH6	-4.3	6.1
MPHOSPH8	-5	2.6
MPHOSPH9	0.6	0.5
MPP1	-2.9	1.2
MPP5	-4.4	1.6
MPP6	-0.8	0.2
MPP7	-5.2	8
MPRIP	-4.1	3
MRC2	-5	14.2
MRE11A	-1.5	1.8
MRFAP1	-2.4	1.9
MRGBP	-5	4
MRPL12	1.2	0.8
MRPL19	1.6	1.7
MRPL45	-4	10.3
MRPS24	-2.5	1.3
MRPS30	-4.3	4.9
MRPS31	-6.9	2.7
MSANTD3	-1.3	0.7
MSH3	-4.7	2.2
MSH6	-3.4	1.8
MSL1	-2.7	0.9
MSN	-2.9	4.4
MSTO1	-2.5	2.2
MSX1	1	0.8
MTA1	-2.2	1.5
MTA2	-1.6	1.9
MTA3	-0.5	0.5
MTBP	-2.8	1.5
MTCL1	-3.4	1.8
MT-CO2	-2.4	3.1
MTDH	-4.1	2.9
MTF1	-0.5	0.3
MTFR1	-5.2	1.8
MTFR1L	-5	1.8
MTHFD1	-1.5	0.8
MTHFD1L	-3.2	2.7
MTMR1	-3.2	2.1
MTMR12	-2.7	1.2
MTMR2	-2.5	2
MTMR6	-3.7	1.9
MTO1	-1.7	0.6
MTOR	-3.7	2.2
MTPN	0.7	0.5
MTR	-1.8	1.3
MTRR	-3.2	2.2
MUC13	-4.6	2.8
MUM1	-3.2	4.4
MVB12A	-3.7	2.2
MVP	-4.3	2.5
MYADM	0.2	0.1
MYBBP1A	-4.7	3
MYBL2	-2.7	0.8
MYCBP2	-3.2	2
MYDGF	1.1	2.9
MYH14	0.5	0.1
MYH9	-2.7	2.5
MYL12A;MYL12B;MYL9	0
MYL6	-2.6	2
MYO18A	-2.8	4.5
MYO19	-4.5	1.7
MYO1B	-2.3	2.9
MYO1C	-3	1.1
MYO1E	-2.6	2
MYO6	-1.2	1.1
MYO9B	-1.4	1.2
MYOF	-2.5	1.7
MYPN	-1.9	0.7
MYSM1	-1.3	1.3
MZT2B;MZT2A	1.1	0.3
N4BP1	-3.8	1.9
N4BP2	0.3	0.2
N4BP3	2	1
NAA10	-2.6	1.5
NAA15;NAA16	-2.3	1.1
NAA50	-3.5	1.6
NAB1	-0.6	0.4
NAB2	-2.2	0.9
NACA	-1.1	1.7
NACC1	-4.3	1.8
NADK2	-3.5	2.7
NAE1	-2.5	2.3
NAF1	-2.5	1.7
NAMPT	-0.3	0.1
NANP	-2.9	1.9
NANS	-2.5	1.5
NAP1L1	-3.2	2.1
NAP1L4	-4.6	1.8
NAPG	-0.5	0.2
NARS	-3.6	1.6
NASP	-2.7	2.3
NAT10	-5.1	3.5
NAT6	-4.3	2
NAV1	-3	1
NBAS	-3.9	1.7
NBEAL1	-2.4	3.5
NBN	-3.1	1.5
NBR1	-3.2	1.4
NCAPD2	-2.8	1
NCAPD3	-2.2	2.1
NCAPG	-4.4	1.3
NCAPH	-3.8	1.8
NCAPH2	-3.8	2.7
NCBP1	0.6	0.2
NCBP2	-3.1	1.4
NCK1	-3.3	1.5
NCKAP5L	0.4	0.1
NCKIPSD	1.4	0.6
NCL	-2.3	4.7
NCOA1	-0.2	0
NCOA2	2.7	2
NCOA3	1.3	0.7
NCOA4	-0.7	0.8
NCOA5	-2.1	1.7
NCOA6	-0.6	0.2
NCOA7	-4.2	2.1
NCOR1	0.3	0.2
NCOR2	0.6	0.5
NDC1	-3.2	2.4
NDC80	-2.4	1.5
NDE1	-4.2	2.4
NDFIP1	-4.9	3.4
NDRG1	-2.6	1.6
NDRG3	-4.7	2
NDUFA8	-3.9	1.1
NDUFAF7	-6.9	11.8
NDUFB9	-1.2	0.8
NDUFS1	-1.4	1.7
NDUFS7	0	0
NEB	-6.5	2
NECAP2	-2.3	1.5
NEDD1	-2.2	0.8
NEDD8	-2.3	1.3
NEFH	-2.8	1.5
NEK1	-1.1	0.9
NEK7;NEK6	-2.1	0.9
NEK9	-1.3	1.3
NELFA	-0.2	0.1
NELFB	-2.2	0.9
NELFCD	-2.4	1.3
NELFE	-1.8	1.4
NEMF	-3.8	2.6
[truncated: 1,929 more rows]
