# Supplementary material for: The proximity-based protein interactome and regulatory logics of the transcription factor p65 NF-κB/RELA
Source: EMBO Rep. 2025 Jan 3;26(4):1144–83. doi: 10.1038/s44319-024-00339-8 (PMC11850942; doi:10.1038/s44319-024-00339-8)
Supplement: Supplementary file 8 — Source data Fig. 1 [file 44319_2024_339_MOESM8_ESM.zip › Fig.1_source_file_44319_2024_339_MOESM8_ESM_corr._for_proofs_(06.12.2024)/Fig.1F/Venn_Diagrams.xlsx]

## Sheet: Untreated
Names	total	elements
EI(251) FLDD(95) wt(279)	16	TRAF3IP2	wt,EI,FLDD(16)
		EP300	wt,EI,FLDD(16)
		MITF	wt,EI,FLDD(16)
		ZCCHC11	wt,EI,FLDD(16)
		ZBED3	wt,EI,FLDD(16)
		RPS27A;UBC;UBB	wt,EI,FLDD(16)
		SUMO2	wt,EI,FLDD(16)
		MED25	wt,EI,FLDD(16)
		TOMM40	wt,EI,FLDD(16)
		GATA6	wt,EI,FLDD(16)
		NFKBIA	wt,EI,FLDD(16)
		HIPK2;HIPK1	wt,EI,FLDD(16)
		RELA	wt,EI,FLDD(16)
		MED14	wt,EI,FLDD(16)
		RAP1B;RAP1A	wt,EI,FLDD(16)
		N4BP3	wt,EI,FLDD(16)
EI(251) wt(279)	173	PROSER1	wt,EI(173)
		PAXIP1	wt,EI(173)
		NFYC	wt,EI(173)
		MEF2D	wt,EI(173)
		RNASEH2A	wt,EI(173)
		FOXP4	wt,EI(173)
		GLIS1	wt,EI(173)
		NUP54	wt,EI(173)
		SOX9	wt,EI(173)
		SNAPC4	wt,EI(173)
		HOMEZ	wt,EI(173)
		SATB2	wt,EI(173)
		RBM4B	wt,EI(173)
		CEBPD	wt,EI(173)
		MAFG	wt,EI(173)
		NKX2-5	wt,EI(173)
		CTBP2	wt,EI(173)
		TAF9B	wt,EI(173)
		HOXC13	wt,EI(173)
		SS18	wt,EI(173)
		TRIM33	wt,EI(173)
		TAF6	wt,EI(173)
		ZBTB34	wt,EI(173)
		HMG20B	wt,EI(173)
		MED24	wt,EI(173)
		KMT2D	wt,EI(173)
		IRF1	wt,EI(173)
		TET3	wt,EI(173)
		TTC37	wt,EI(173)
		SAP130	wt,EI(173)
		CREBBP	wt,EI(173)
		SMARCD1	wt,EI(173)
		PHC1	wt,EI(173)
		ATXN1	wt,EI(173)
		RFX1	wt,EI(173)
		TFE3	wt,EI(173)
		NFIA	wt,EI(173)
		FAM168A	wt,EI(173)
		UBN1	wt,EI(173)
		DNAJB4	wt,EI(173)
		FOXC2	wt,EI(173)
		MAML3	wt,EI(173)
		GATA2	wt,EI(173)
		SAMD1	wt,EI(173)
		RAD52	wt,EI(173)
		ZMIZ1	wt,EI(173)
		RUNX3	wt,EI(173)
		RBFOX2;RBFOX1	wt,EI(173)
		ACTL6A	wt,EI(173)
		HOXC11	wt,EI(173)
		ZMIZ2	wt,EI(173)
		HIVEP2	wt,EI(173)
		FOXP1	wt,EI(173)
		CYTH2;CYTH3	wt,EI(173)
		VPS72	wt,EI(173)
		ZIC2	wt,EI(173)
		GPSM1	wt,EI(173)
		TLE3	wt,EI(173)
		ABCB11	wt,EI(173)
		MLLT6	wt,EI(173)
		ZFHX3	wt,EI(173)
		ISL1	wt,EI(173)
		SIX5	wt,EI(173)
		SMARCD2	wt,EI(173)
		ATF3	wt,EI(173)
		KPNA6;KPNA5	wt,EI(173)
		EPC2	wt,EI(173)
		TFEB	wt,EI(173)
		GLTSCR1	wt,EI(173)
		ZHX1	wt,EI(173)
		NFKB1	wt,EI(173)
		ZNF362	wt,EI(173)
		SS18L1	wt,EI(173)
		LDB1	wt,EI(173)
		MAML1	wt,EI(173)
		ZBTB38	wt,EI(173)
		IRF2BP1	wt,EI(173)
		EBF1	wt,EI(173)
		HOXC9	wt,EI(173)
		KDM6B	wt,EI(173)
		CRTC2	wt,EI(173)
		FOXA1	wt,EI(173)
		SKIL	wt,EI(173)
		CREB1	wt,EI(173)
		HDAC7	wt,EI(173)
		RAD54L2	wt,EI(173)
		PLAG1	wt,EI(173)
		YEATS2	wt,EI(173)
		ZHX2	wt,EI(173)
		SMARCB1	wt,EI(173)
		SMARCA4	wt,EI(173)
		ZZZ3	wt,EI(173)
		BRD7	wt,EI(173)
		FOXF2	wt,EI(173)
		NFKB2	wt,EI(173)
		KMT2B	wt,EI(173)
		PHC3	wt,EI(173)
		HOXC10	wt,EI(173)
		ATF2	wt,EI(173)
		ZBTB5	wt,EI(173)
		CSRP2BP	wt,EI(173)
		TAF4	wt,EI(173)
		SKI	wt,EI(173)
		TFAP2C	wt,EI(173)
		GLIS3	wt,EI(173)
		BCL6	wt,EI(173)
		MSX1	wt,EI(173)
		GLTSCR1L	wt,EI(173)
		KLF5	wt,EI(173)
		TRERF1	wt,EI(173)
		EPC1	wt,EI(173)
		SUPT7L	wt,EI(173)
		BNC2	wt,EI(173)
		ZNF865	wt,EI(173)
		MED8	wt,EI(173)
		POU2F1;POU2F2;POU2F3	wt,EI(173)
		JUN	wt,EI(173)
		USP34	wt,EI(173)
		POLR3C	wt,EI(173)
		GATAD2A	wt,EI(173)
		SP2	wt,EI(173)
		NCBP1	wt,EI(173)
		KAT2A	wt,EI(173)
		DPF1	wt,EI(173)
		TBX3	wt,EI(173)
		ALX4	wt,EI(173)
		TFAP2A;TFAP2E;TFAP2B	wt,EI(173)
		TMCC1	wt,EI(173)
		MBTD1	wt,EI(173)
		QKI	wt,EI(173)
		KDM6A	wt,EI(173)
		C15orf39	wt,EI(173)
		ZNF319	wt,EI(173)
		GLIS2	wt,EI(173)
		ARID2	wt,EI(173)
		ZBTB46	wt,EI(173)
		RGPD5	wt,EI(173)
		ZBTB4	wt,EI(173)
		UTP6	wt,EI(173)
		ZNF292	wt,EI(173)
		AMOTL2	wt,EI(173)
		SEH1L	wt,EI(173)
		PBX2	wt,EI(173)
		FOSL1	wt,EI(173)
		SMARCE1	wt,EI(173)
		ZBTB10	wt,EI(173)
		DOT1L	wt,EI(173)
		DPF2	wt,EI(173)
		BCL9L	wt,EI(173)
		RUNX1	wt,EI(173)
		MED12	wt,EI(173)
		ATXN1L	wt,EI(173)
		BARX1	wt,EI(173)
		MED28	wt,EI(173)
		IRF2BPL	wt,EI(173)
		HSF1	wt,EI(173)
		NFATC2	wt,EI(173)
		VGLL4	wt,EI(173)
		BAP1	wt,EI(173)
		TNIP1	wt,EI(173)
		RECQL5	wt,EI(173)
		MED15	wt,EI(173)
		CEBPA	wt,EI(173)
		BCL7C	wt,EI(173)
		PBX1	wt,EI(173)
		AHR	wt,EI(173)
		RUNX2	wt,EI(173)
		PBRM1	wt,EI(173)
		ZNF200	wt,EI(173)
		CREB5	wt,EI(173)
		MYADM	wt,EI(173)
		FBRS	wt,EI(173)
		KLF4	wt,EI(173)
FLDD(95) wt(279)	2	HIC2	wt,FLDD(2)
		ECH1	wt,FLDD(2)
EI(251) FLDD(95)	17	PTMA	EI,FLDD(17)
		BUB3	EI,FLDD(17)
		RPL10A	EI,FLDD(17)
		HSPA6;HSPA7	EI,FLDD(17)
		MBIP	EI,FLDD(17)
		RPL13A	EI,FLDD(17)
		RPS5	EI,FLDD(17)
		PSMA7;PSMA8	EI,FLDD(17)
		TUBB2B;TUBB2A	EI,FLDD(17)
		VKORC1	EI,FLDD(17)
		MRPL19	EI,FLDD(17)
		TUBB3	EI,FLDD(17)
		CXXC5	EI,FLDD(17)
		PGD	EI,FLDD(17)
		SYNE1	EI,FLDD(17)
		RPS9	EI,FLDD(17)
		NFKBIB	EI,FLDD(17)
wt(279)	88	CLOCK	wt(88)
		POLR2G	wt(88)
		ZMYM4	wt(88)
		SP3	wt(88)
		ZNF532	wt(88)
		TCF3	wt(88)
		BACH1	wt(88)
		VEZF1	wt(88)
		ZBTB12	wt(88)
		NFRKB	wt(88)
		ZEB1	wt(88)
		RCOR1	wt(88)
		ZNF174	wt(88)
		SMARCC1	wt(88)
		USF2	wt(88)
		LEO1	wt(88)
		ZSCAN5A	wt(88)
		PHF20L1	wt(88)
		YEATS4	wt(88)
		FBXW11;BTRC	wt(88)
		NOL4L;NOL4	wt(88)
		ETV3	wt(88)
		MSANTD3	wt(88)
		MTA3	wt(88)
		FOXK2	wt(88)
		ELMSAN1	wt(88)
		RBMS1;RBMS3	wt(88)
		PALB2	wt(88)
		SHROOM1	wt(88)
		PRR12	wt(88)
		RAD23B	wt(88)
		SP1	wt(88)
		RBM42	wt(88)
		RGPD3	wt(88)
		NR4A1	wt(88)
		RBPJ;RBPJL	wt(88)
		EP400	wt(88)
		ZKSCAN5	wt(88)
		FOXL2	wt(88)
		PAGR1	wt(88)
		QRICH2	wt(88)
		ALDH7A1	wt(88)
		ZBTB9	wt(88)
		PPP1R8	wt(88)
		RNF34	wt(88)
		MKS1	wt(88)
		THADA	wt(88)
		KLF10	wt(88)
		JDP2	wt(88)
		KAT5	wt(88)
		ETV6	wt(88)
		RBBP8	wt(88)
		RPS4X	wt(88)
		TRPS1	wt(88)
		SIX4	wt(88)
		HCFC2	wt(88)
		PATZ1	wt(88)
		JAZF1	wt(88)
		S100A8	wt(88)
		PLAGL2	wt(88)
		INO80D	wt(88)
		DAXX	wt(88)
		PSMB4	wt(88)
		ATF1	wt(88)
		SP4	wt(88)
		PCGF1	wt(88)
		MBD2	wt(88)
		GPS2	wt(88)
		SIX2;SIX1	wt(88)
		PRDM4	wt(88)
		DNTTIP1	wt(88)
		ZNF655	wt(88)
		TRIP10	wt(88)
		TCF7;LEF1	wt(88)
		PHLDA2	wt(88)
		AGTRAP	wt(88)
		CREM	wt(88)
		NFYA	wt(88)
		TEAD1;TEAD3	wt(88)
		ARHGEF40	wt(88)
		ZBED5	wt(88)
		USF1	wt(88)
		DHFR	wt(88)
		ZNF205	wt(88)
		ZBTB43	wt(88)
		S100A9	wt(88)
		SALL4	wt(88)
		SNF8	wt(88)
EI(251)	45	FAM222B	EI(45)
		NCOA3	EI(45)
		SUMO1	EI(45)
		REL	EI(45)
		CITED2	EI(45)
		CCDC157	EI(45)
		IRF2BP2	EI(45)
		NFKBIE	EI(45)
		TPP2	EI(45)
		NCOA2	EI(45)
		S100PBP	EI(45)
		ATN1	EI(45)
		ASXL1	EI(45)
		KPNA3	EI(45)
		CSNK2B	EI(45)
		KIAA1551	EI(45)
		BCL3	EI(45)
		ALX1	EI(45)
		CIC	EI(45)
		ELL2	EI(45)
		DCAF7	EI(45)
		FOXC1	EI(45)
		TUBB6	EI(45)
		ACAT2	EI(45)
		BCL9	EI(45)
		CNOT1	EI(45)
		HSF2	EI(45)
		ZNF658;ZNF658B	EI(45)
		SSBP3;SSBP2;SSBP4	EI(45)
		ARID1B	EI(45)
		ARID5B	EI(45)
		RRAGA;RRAGB	EI(45)
		NCOA1	EI(45)
		TNIP2	EI(45)
		SMARCAL1	EI(45)
		WDR82	EI(45)
		KPNA1	EI(45)
		TMED9	EI(45)
		ARID1A	EI(45)
		ZNF335	EI(45)
		MED23	EI(45)
		MZT2B;MZT2A	EI(45)
		TRIM24	EI(45)
		COMMD8	EI(45)
		HDAC3	EI(45)
FLDD(95)	60	FSTL1	FLDD(60)
		FH	FLDD(60)
		OXCT1	FLDD(60)
		PRKCSH	FLDD(60)
		EIF6	FLDD(60)
		TOMM20	FLDD(60)
		ST13;ST13P4;ST13P5	FLDD(60)
		RPL35A	FLDD(60)
		HIST1H1B	FLDD(60)
		PHB2	FLDD(60)
		KIF7	FLDD(60)
		EXOSC4	FLDD(60)
		YWHAG	FLDD(60)
		PDIA6	FLDD(60)
		FBLL1	FLDD(60)
		CALR	FLDD(60)
		DAD1	FLDD(60)
		TOMM6	FLDD(60)
		CROCC	FLDD(60)
		CANX	FLDD(60)
		SFXN1	FLDD(60)
		PSMA3	FLDD(60)
		EIF2S1	FLDD(60)
		RPL21	FLDD(60)
		ETFB	FLDD(60)
		PLP2	FLDD(60)
		MDH1	FLDD(60)
		EXOSC3	FLDD(60)
		DSTN	FLDD(60)
		COX4I1	FLDD(60)
		RPS25	FLDD(60)
		MRPL12	FLDD(60)
		RPS28	FLDD(60)
		PRMT1	FLDD(60)
		RPL12	FLDD(60)
		PPIB	FLDD(60)
		VDAC3	FLDD(60)
		VDAC1	FLDD(60)
		PHB	FLDD(60)
		RPL18A	FLDD(60)
		USMG5	FLDD(60)
		VAT1	FLDD(60)
		VPS13A	FLDD(60)
		RPS3	FLDD(60)
		TRA2A	FLDD(60)
		ACAA2	FLDD(60)
		KDM5A	FLDD(60)
		DRG1	FLDD(60)
		MYDGF	FLDD(60)
		RPS16	FLDD(60)
		FDPS	FLDD(60)
		NDUFS7	FLDD(60)
		PSMA5	FLDD(60)
		RPS19	FLDD(60)
		ANXA5	FLDD(60)
		SSR4	FLDD(60)
		UQCRC2	FLDD(60)
		TMED10	FLDD(60)
		PA2G4	FLDD(60)
		DNAJB11	FLDD(60)

## Sheet: IL-1a
Names	total	elements
EI+IL-1(176) FLDD+IL-1(31) wt+IL-1(310)	13	EP300	wt,EI,FLDD+IL-1(13)
		ZCCHC11	wt,EI,FLDD+IL-1(13)
		ZBED3	wt,EI,FLDD+IL-1(13)
		CREBBP	wt,EI,FLDD+IL-1(13)
		ECH1	wt,EI,FLDD+IL-1(13)
		NCOA2	wt,EI,FLDD+IL-1(13)
		ZMIZ1	wt,EI,FLDD+IL-1(13)
		SHROOM1	wt,EI,FLDD+IL-1(13)
		ZNF268	wt,EI,FLDD+IL-1(13)
		ZCCHC10	wt,EI,FLDD+IL-1(13)
		CRTC2	wt,EI,FLDD+IL-1(13)
		MKS1	wt,EI,FLDD+IL-1(13)
		RELA	wt,EI,FLDD+IL-1(13)
EI+IL-1(176) wt+IL-1(310)	135	MEF2D	wt,EI+IL-1(135)
		FOXP4	wt,EI+IL-1(135)
		GLIS1	wt,EI+IL-1(135)
		NCOA3	wt,EI+IL-1(135)
		SOX9	wt,EI+IL-1(135)
		HOMEZ	wt,EI+IL-1(135)
		SNAPC4	wt,EI+IL-1(135)
		SATB2	wt,EI+IL-1(135)
		CEBPD	wt,EI+IL-1(135)
		MAFG	wt,EI+IL-1(135)
		ST13;ST13P4;ST13P5	wt,EI+IL-1(135)
		NKX2-5	wt,EI+IL-1(135)
		MITF	wt,EI+IL-1(135)
		HIC2	wt,EI+IL-1(135)
		CCDC157	wt,EI+IL-1(135)
		ZBTB12	wt,EI+IL-1(135)
		CRTC3	wt,EI+IL-1(135)
		TAF9B	wt,EI+IL-1(135)
		HOXC13	wt,EI+IL-1(135)
		IKBKG	wt,EI+IL-1(135)
		TRIM33	wt,EI+IL-1(135)
		ZGRF1	wt,EI+IL-1(135)
		ZBTB34	wt,EI+IL-1(135)
		IRF1	wt,EI+IL-1(135)
		TTC37	wt,EI+IL-1(135)
		SAP130	wt,EI+IL-1(135)
		PHC1	wt,EI+IL-1(135)
		ATXN1	wt,EI+IL-1(135)
		TFE3	wt,EI+IL-1(135)
		RFX1	wt,EI+IL-1(135)
		UBN1	wt,EI+IL-1(135)
		MAML3	wt,EI+IL-1(135)
		RAD52	wt,EI+IL-1(135)
		HOXC11	wt,EI+IL-1(135)
		ZMIZ2	wt,EI+IL-1(135)
		FOXP1	wt,EI+IL-1(135)
		CYTH2;CYTH3	wt,EI+IL-1(135)
		VKORC1	wt,EI+IL-1(135)
		MED25	wt,EI+IL-1(135)
		ATN1	wt,EI+IL-1(135)
		TLE3	wt,EI+IL-1(135)
		MLLT6	wt,EI+IL-1(135)
		RBMS1;RBMS3	wt,EI+IL-1(135)
		ISL1	wt,EI+IL-1(135)
		SMARCD2	wt,EI+IL-1(135)
		SIX5	wt,EI+IL-1(135)
		KPNA3	wt,EI+IL-1(135)
		EPC2	wt,EI+IL-1(135)
		NELFA	wt,EI+IL-1(135)
		GLTSCR1	wt,EI+IL-1(135)
		NFKB1	wt,EI+IL-1(135)
		ZNF362	wt,EI+IL-1(135)
		LDB1	wt,EI+IL-1(135)
		MAML1	wt,EI+IL-1(135)
		ALX1	wt,EI+IL-1(135)
		IRF2BP1	wt,EI+IL-1(135)
		EBF1	wt,EI+IL-1(135)
		CIC	wt,EI+IL-1(135)
		GATA6	wt,EI+IL-1(135)
		HOXC9	wt,EI+IL-1(135)
		CREB1	wt,EI+IL-1(135)
		RAD54L2	wt,EI+IL-1(135)
		NFKBIA	wt,EI+IL-1(135)
		MRPL12	wt,EI+IL-1(135)
		FOXC1	wt,EI+IL-1(135)
		CDT1	wt,EI+IL-1(135)
		SMARCA4	wt,EI+IL-1(135)
		NFKB2	wt,EI+IL-1(135)
		PHC3	wt,EI+IL-1(135)
		PPP1R8	wt,EI+IL-1(135)
		ATF2	wt,EI+IL-1(135)
		CSRP2BP	wt,EI+IL-1(135)
		TAF4	wt,EI+IL-1(135)
		ZBTB5	wt,EI+IL-1(135)
		SKI	wt,EI+IL-1(135)
		GLIS3	wt,EI+IL-1(135)
		MSX1	wt,EI+IL-1(135)
		KLF5	wt,EI+IL-1(135)
		GLTSCR1L	wt,EI+IL-1(135)
		GID8	wt,EI+IL-1(135)
		BCL9	wt,EI+IL-1(135)
		EPC1	wt,EI+IL-1(135)
		SUPT7L	wt,EI+IL-1(135)
		BNC2	wt,EI+IL-1(135)
		HSF2	wt,EI+IL-1(135)
		MED8	wt,EI+IL-1(135)
		SIX4	wt,EI+IL-1(135)
		JUN	wt,EI+IL-1(135)
		HCFC2	wt,EI+IL-1(135)
		SSBP3;SSBP2;SSBP4	wt,EI+IL-1(135)
		POLR3C	wt,EI+IL-1(135)
		NCBP1	wt,EI+IL-1(135)
		KAT2A	wt,EI+IL-1(135)
		TBX3	wt,EI+IL-1(135)
		ARID1B	wt,EI+IL-1(135)
		TFAP2A;TFAP2E;TFAP2B	wt,EI+IL-1(135)
		TMCC1	wt,EI+IL-1(135)
		KDM6A	wt,EI+IL-1(135)
		C15orf39	wt,EI+IL-1(135)
		HIPK2;HIPK1	wt,EI+IL-1(135)
		ARID5B	wt,EI+IL-1(135)
		RGPD5	wt,EI+IL-1(135)
		UTP6	wt,EI+IL-1(135)
		ZNF292	wt,EI+IL-1(135)
		PBX2	wt,EI+IL-1(135)
		KPNA1	wt,EI+IL-1(135)
		FOSL1	wt,EI+IL-1(135)
		SMARCE1	wt,EI+IL-1(135)
		MED14	wt,EI+IL-1(135)
		BCL9L	wt,EI+IL-1(135)
		RUNX1	wt,EI+IL-1(135)
		ATXN1L	wt,EI+IL-1(135)
		BARX1	wt,EI+IL-1(135)
		TSHZ2	wt,EI+IL-1(135)
		MED28	wt,EI+IL-1(135)
		AGTRAP	wt,EI+IL-1(135)
		NFATC2	wt,EI+IL-1(135)
		VGLL4	wt,EI+IL-1(135)
		TNIP1	wt,EI+IL-1(135)
		RECQL5	wt,EI+IL-1(135)
		MZT2B;MZT2A	wt,EI+IL-1(135)
		MED15	wt,EI+IL-1(135)
		CEBPA	wt,EI+IL-1(135)
		BCL7C	wt,EI+IL-1(135)
		PBX1	wt,EI+IL-1(135)
		AHR	wt,EI+IL-1(135)
		JMJD1C	wt,EI+IL-1(135)
		ZBED5	wt,EI+IL-1(135)
		MAMLD1	wt,EI+IL-1(135)
		RUNX2	wt,EI+IL-1(135)
		BAP18	wt,EI+IL-1(135)
		CREB5	wt,EI+IL-1(135)
		ZNF205	wt,EI+IL-1(135)
		ZBTB43	wt,EI+IL-1(135)
		FBRS	wt,EI+IL-1(135)
FLDD+IL-1(31) wt+IL-1(310)	2	HSPA6;HSPA7	wt,FLDD(2)
		RAP1B;RAP1A	wt,FLDD(2)
EI+IL-1(176) FLDD+IL-1(31)	8	TMEM115	EI,FLDD+IL-1(8)
		TUBB2B;TUBB2A	EI,FLDD+IL-1(8)
		RPS27A;UBC;UBB	EI,FLDD+IL-1(8)
		SH3RF1	EI,FLDD+IL-1(8)
		DSTN	EI,FLDD+IL-1(8)
		TUBB3	EI,FLDD+IL-1(8)
		SYNE1	EI,FLDD+IL-1(8)
		NFKBIB	EI,FLDD+IL-1(8)
wt+IL-1(310)	160	CLOCK	wt+IL-18160)
		PAXIP1	wt+IL-18160)
		POLR2G	wt+IL-18160)
		ZMYM4	wt+IL-18160)
		TCF3	wt+IL-18160)
		RNASEH2A	wt+IL-18160)
		IRAK1	wt+IL-18160)
		COPS6	wt+IL-18160)
		BACH1	wt+IL-18160)
		KMT2E	wt+IL-18160)
		VEZF1	wt+IL-18160)
		FOSL2	wt+IL-18160)
		SYTL4	wt+IL-18160)
		REL	wt+IL-18160)
		MNT	wt+IL-18160)
		ATXN7L1	wt+IL-18160)
		FOXP2	wt+IL-18160)
		NFRKB	wt+IL-18160)
		DEAF1	wt+IL-18160)
		SS18	wt+IL-18160)
		RCOR1	wt+IL-18160)
		TAF6	wt+IL-18160)
		WWTR1	wt+IL-18160)
		SMARCC1	wt+IL-18160)
		ZNF174	wt+IL-18160)
		USF2	wt+IL-18160)
		MED24	wt+IL-18160)
		KMT2D	wt+IL-18160)
		TET3	wt+IL-18160)
		IRF2BP2	wt+IL-18160)
		SMARCD1	wt+IL-18160)
		YEATS4	wt+IL-18160)
		NFIA	wt+IL-18160)
		FAM168A	wt+IL-18160)
		DNAJB4	wt+IL-18160)
		REV3L	wt+IL-18160)
		FOXC2	wt+IL-18160)
		ZNF827	wt+IL-18160)
		TOMM6	wt+IL-18160)
		SAMD1	wt+IL-18160)
		GATA2	wt+IL-18160)
		RUNX3	wt+IL-18160)
		RBFOX2;RBFOX1	wt+IL-18160)
		ACTL6A	wt+IL-18160)
		FBXW11;BTRC	wt+IL-18160)
		SUMO2	wt+IL-18160)
		VPS72	wt+IL-18160)
		ETV3	wt+IL-18160)
		MSANTD3	wt+IL-18160)
		TCF20	wt+IL-18160)
		ZIC2	wt+IL-18160)
		PLS3;LCP1	wt+IL-18160)
		FOXK2	wt+IL-18160)
		ZFHX3	wt+IL-18160)
		CDK5RAP1	wt+IL-18160)
		ATF3	wt+IL-18160)
		EYA4	wt+IL-18160)
		TFEB	wt+IL-18160)
		NFIB	wt+IL-18160)
		PRR12	wt+IL-18160)
		ELF1	wt+IL-18160)
		NCOR2	wt+IL-18160)
		ZNF217	wt+IL-18160)
		ZBTB38	wt+IL-18160)
		TBX1	wt+IL-18160)
		TFAP4	wt+IL-18160)
		RBM42	wt+IL-18160)
		RGPD3	wt+IL-18160)
		KDM6B	wt+IL-18160)
		NR4A1	wt+IL-18160)
		FOXA1	wt+IL-18160)
		SKIL	wt+IL-18160)
		RBPJ;RBPJL	wt+IL-18160)
		ARNT	wt+IL-18160)
		EP400	wt+IL-18160)
		YEATS2	wt+IL-18160)
		ZHX2	wt+IL-18160)
		SMARCB1	wt+IL-18160)
		ZKSCAN5	wt+IL-18160)
		GSE1	wt+IL-18160)
		FOXL2	wt+IL-18160)
		ZZZ3	wt+IL-18160)
		FOXF2	wt+IL-18160)
		ALDH7A1	wt+IL-18160)
		KMT2B	wt+IL-18160)
		ZBTB9	wt+IL-18160)
		TPRN	wt+IL-18160)
		HOXC10	wt+IL-18160)
		ZSCAN25	wt+IL-18160)
		KLF10	wt+IL-18160)
		JDP2	wt+IL-18160)
		TFAP2C	wt+IL-18160)
		TET2	wt+IL-18160)
		HOXC6;HOXA5;HOXB5;HOXA7;HOXC5;HOXA6	wt+IL-18160)
		TRERF1	wt+IL-18160)
		ETV6	wt+IL-18160)
		RFX7	wt+IL-18160)
		USMG5	wt+IL-18160)
		RBBP8	wt+IL-18160)
		NFIC	wt+IL-18160)
		ZNF865	wt+IL-18160)
		POU2F1;POU2F2;POU2F3	wt+IL-18160)
		PATZ1	wt+IL-18160)
		RNPC3	wt+IL-18160)
		GATAD2A	wt+IL-18160)
		SP2	wt+IL-18160)
		PLAGL2	wt+IL-18160)
		INO80D	wt+IL-18160)
		ALX4	wt+IL-18160)
		DAXX	wt+IL-18160)
		QKI	wt+IL-18160)
		PSMB4	wt+IL-18160)
		ZNF319	wt+IL-18160)
		FAM172A	wt+IL-18160)
		GLIS2	wt+IL-18160)
		ARID2	wt+IL-18160)
		ZBTB46	wt+IL-18160)
		RPS9	wt+IL-18160)
		ATF7	wt+IL-18160)
		LZTS3	wt+IL-18160)
		SP4	wt+IL-18160)
		PPARG	wt+IL-18160)
		ZBTB4	wt+IL-18160)
		MBD2	wt+IL-18160)
		AMOTL2	wt+IL-18160)
		GPS2	wt+IL-18160)
		SEH1L	wt+IL-18160)
		SIX2;SIX1	wt+IL-18160)
		ZNF655	wt+IL-18160)
		TRRAP	wt+IL-18160)
		ELF2	wt+IL-18160)
		TSEN34	wt+IL-18160)
		ZBTB10	wt+IL-18160)
		NCOA6	wt+IL-18160)
		BHLHE40	wt+IL-18160)
		DPF2	wt+IL-18160)
		RBM48	wt+IL-18160)
		TCF7;LEF1	wt+IL-18160)
		MED12	wt+IL-18160)
		NR2C2	wt+IL-18160)
		PHLDA2	wt+IL-18160)
		IRF2BPL	wt+IL-18160)
		MNX1	wt+IL-18160)
		BAP1	wt+IL-18160)
		OTX1	wt+IL-18160)
		TNRC6C	wt+IL-18160)
		TEAD1;TEAD3	wt+IL-18160)
		LIN9	wt+IL-18160)
		ARHGEF40	wt+IL-18160)
		C17orf53	wt+IL-18160)
		DHFR	wt+IL-18160)
		PBRM1	wt+IL-18160)
		ZNF200	wt+IL-18160)
		PITX2;PITX3	wt+IL-18160)
		N4BP3	wt+IL-18160)
		TRIM24	wt+IL-18160)
		SALL4	wt+IL-18160)
		KLF4	wt+IL-18160)
		SUPT20H	wt+IL-18160)
		CDKN1C	wt+IL-18160)
EI+IL-1(176)	20	SMNDC1	EI+IL-1(20)
		SRSF2	EI+IL-1(20)
		CITED2	EI+IL-1(20)
		ZNF93	EI+IL-1(20)
		MYH14	EI+IL-1(20)
		NFKBIE	EI+IL-1(20)
		HIGD1A	EI+IL-1(20)
		LYZ	EI+IL-1(20)
		S100PBP	EI+IL-1(20)
		GPATCH11	EI+IL-1(20)
		ENO2	EI+IL-1(20)
		FANCM	EI+IL-1(20)
		POLR3E	EI+IL-1(20)
		PAGR1	EI+IL-1(20)
		RNF34	EI+IL-1(20)
		USP34	EI+IL-1(20)
		CASZ1	EI+IL-1(20)
		ARID1A	EI+IL-1(20)
		KAT6B	EI+IL-1(20)
		MED23	EI+IL-1(20)
FLDD+IL-1(31)	8	TOMM20	FLDD+IL-1(8)
		ACACB	FLDD+IL-1(8)
		KPRP	FLDD+IL-1(8)
		CCDC14	FLDD+IL-1(8)
		SPCS1	FLDD+IL-1(8)
		FBXO7	FLDD+IL-1(8)
		GPC1	FLDD+IL-1(8)
		FN1	FLDD+IL-1(8)
