# Supplementary material for: The proximity-based protein interactome and regulatory logics of the transcription factor p65 NF-κB/RELA
Source: EMBO Rep. 2025 Jan 3;26(4):1144–83. doi: 10.1038/s44319-024-00339-8 (PMC11850942; doi:10.1038/s44319-024-00339-8)
Supplement: Supplementary file 8 — Source data Fig. 1 [file 44319_2024_339_MOESM8_ESM.zip › Fig.1_source_file_44319_2024_339_MOESM8_ESM_corr._for_proofs_(06.12.2024)/Fig.1G/Venn_diagrams.xlsx]

## Sheet: Untreated
Names	total	elements
EI FLDD wt	20	R-HSA-381340
		GO:0045637
		GO:0030522
		R-HSA-3108232
		CORUM:5193
		GO:0048872
		R-HSA-5688426
		GO:0006351
		GO:0051090
		GO:0033143
		hsa05166
		R-HSA-2262752
		GO:0016570
		WP3888
		WP4754
		M223
		WP138
		GO:0009725
		GO:0034504
		M101
EI wt	65	GO:0048732
		CORUM:570
		GO:0043009
		GO:0031347
		M279
		GO:0008285
		GO:0048729
		WP2064
		GO:1901522
		M254
		R-HSA-3108214
		GO:0060322
		GO:0048706
		GO:0045596
		WP3651
		GO:0090596
		GO:0035239
		CORUM:2829
		M167
		GO:0048608
		GO:0043967
		GO:0048536
		R-HSA-9013508
		GO:0045664
		R-HSA-6807070
		GO:1902893
		R-HSA-3700989
		WP2857
		GO:0006325
		GO:0016071
		M285
		M2
		WP5094
		GO:0016571
		GO:0031056
		R-HSA-9707616
		GO:0045786
		GO:0040008
		GO:0006259
		GO:0090043
		R-HSA-201722
		GO:0051101
		GO:0014855
		GO:0035265
		GO:0061061
		GO:0019827
		WP1591
		GO:1902894
		GO:0016575
		GO:0060485
		hsa05202
		GO:0001824
		GO:0048534
		GO:0048705
		M65
		GO:0048736
		GO:0040029
		GO:0060430
		hsa04137
		GO:0030111
		GO:0048511
		GO:0035521
		GO:0042692
		GO:0007423
		R-HSA-2173795
EI FLDD	5	GO:0033365
		R-HSA-9711123
		GO:1901222
		WP477
		GO:0031647
wt	3	CORUM:2852
		GO:0007296
		GO:0009991
EI	3	GO:0045815
		CORUM:6848
		CORUM:1054
FLDD	4	hsa05012
		R-HSA-381119
		GO:0031126
		GO:0034248

## Sheet: IL-1a
Names	total	elements
EI+IL-1 FLDD+IL-1 wt+IL-1	18	R-HSA-381340
		GO:0030522
		GO:0060322
		GO:0033365
		R-HSA-3108232
		GO:0006351
		GO:0051090
		M2
		hsa05166
		R-HSA-9707616
		R-HSA-2262752
		GO:0016570
		WP3888
		WP4754
		GO:0048511
		WP138
		GO:0009725
		M101
EI+IL-1 wt+IL-1	61	GO:0048732
		CORUM:570
		GO:0043009
		GO:0045637
		GO:0031347
		M279
		GO:0008285
		GO:0048729
		WP2064
		GO:1901522
		M254
		R-HSA-3108214
		GO:0048706
		GO:0045596
		WP3651
		GO:0090596
		GO:0045815
		GO:0035239
		CORUM:2829
		M167
		GO:0048608
		GO:0043967
		GO:0048536
		CORUM:5193
		R-HSA-9013508
		R-HSA-5688426
		GO:0045664
		R-HSA-6807070
		GO:1902893
		R-HSA-3700989
		WP2857
		GO:0006325
		GO:0033143
		GO:0016071
		M285
		GO:0016571
		GO:0031056
		GO:0040008
		GO:0090043
		R-HSA-201722
		GO:0051101
		GO:0014855
		GO:0035265
		GO:0061061
		GO:0019827
		WP1591
		GO:1902894
		GO:0060485
		hsa05202
		GO:0048534
		GO:0048705
		M65
		GO:0048736
		GO:0040029
		M223
		hsa04137
		GO:0030111
		GO:0035521
		GO:0042692
		GO:0007423
		GO:0034504
EI+IL-1 FLDD+IL-1	1	GO:0031647
wt+IL-1	11	CORUM:2852
		GO:0048872
		WP5094
		GO:0045786
		GO:0006259
		GO:0009991
		GO:0016575
		CORUM:6848
		GO:0001824
		GO:0060430
		R-HSA-2173795
FLDD+IL-1	1	R-HSA-9711123
