# Supplementary material for: The proximity-based protein interactome and regulatory logics of the transcription factor p65 NF-κB/RELA
Source: EMBO Rep. 2025 Jan 3;26(4):1144–83. doi: 10.1038/s44319-024-00339-8 (PMC11850942; doi:10.1038/s44319-024-00339-8)
Supplement: Supplementary file 8 — Source data Fig. 1 [file 44319_2024_339_MOESM8_ESM.zip › Fig.1_source_file_44319_2024_339_MOESM8_ESM_corr._for_proofs_(06.12.2024)/Fig.1H/Pathway_enrichment.xlsx]

## Sheet: Top100
GO	Description	wt(279)	EI(251)	FLDD(95)	wt+IL-1(310)	EI+IL-1(176)	FLDD+IL-1(31)	order				Input_gene_lists	wt(279)	EI(251)	FLDD(95)	wt+IL-1(310)	EI+IL-1(176)	FLDD+IL-1(31)
GO:0006325	chromatin organization	-35.0175	-31.8973	0	-33.8701	-11.3811	0	85					RGPD3	CNOT1	FBLL1	RGPD3	NFKBIE	ACACB
GO:0016570	histone modification	-36.7924	-29.0692	-2.94668	-25.6236	-10.9593	-2.27337	27					PHF20L1	NFKBIE	PSMA7;PSMA8	TAF4	TAF4	FN1
GO:0006351	transcription, DNA-templated	-20.5225	-24.2801	-3.74586	-23.3531	-19.5435	-2.26438	26					TAF4	TAF4	N4BP3	KPNA3	KPNA3	HSPA6;HSPA7
R-HSA-381340	Transcriptional regulation of white adipocyte differentiation	-16.5576	-25.3155	-3.96367	-20.2878	-19.7708	-6.03107	24					KMT2D	ELL2	BUB3	BCL9	BCL9	GPC1
GO:0043009	chordate embryonic development	-18.2906	-18.9958	0	-16.8914	-12.9048	0	84					BACH1	KPNA3	TRAF3IP2	NFIB	ARID1A	DSTN
GO:0019827	stem cell population maintenance	-15.9458	-14.0157	0	-15.2397	-7.95016	0	79					N4BP3	BCL9	MED14	BHLHE40	ZBTB5	RAP1B;RAP1A
GO:0045596	negative regulation of cell differentiation	-16.0475	-13.3476	0	-14.7227	-7.1372	0	78					KDM6B	ARID1A	MITF	KMT2D	TBX3	RPS27A;UBC;UBB
M2	PID SMAD2 3NUCLEAR PATHWAY	-19.7542	-19.059	0	-14.6511	-15.0443	-4.26882	29					ZBTB5	KMT2D	NDUFS7	BACH1	MAFG	RELA
GO:0007423	sensory organ development	-11.3393	-10.0105	0	-12.7095	-8.66956	0	76					TBX3	PSMA7;PSMA8	TOMM40	N4BP3	KDM6A	EP300
M279	PID RB 1PATHWAY	-9.58837	-11.4885	0	-11.8839	-10.0202	0	83					CLOCK	N4BP3	EIF2S1	KDM6B	HOXC11	TMEM115
GO:0048534	hematopoietic or lymphoid organ development	-9.76361	-8.62258	0	-11.676	-6.09276	0	61					MAFG	KDM6B	PTMA	ZBTB5	ZBTB43	ECH1
CORUM:5193	TNF-alpha/NF-kappa B signaling complex	-5.74581	-14.6995	-5.41125	-11.6397	-13.3454	0	91					KDM6A	ZBTB5	FH	TBX3	CYTH2;CYTH3	TUBB3
R-HSA-3108232	SUMO E3 ligases SUMOylate target proteins	-13.361	-14.2058	-3.70612	-11.5603	-9.33312	-4.6968	22					TET3	TBX3	ANXA5	TRIM24	MED14	TUBB2B;TUBB2A
hsa05166	Human T-cell leukemia virus 1 infection	-11.8729	-10.5728	-7.7348	-11.1629	-14.093	-4.35966	25					HOXC11	TRIM24	COX4I1	FOXP2	ZNF292	ZNF268
hsa05202	Transcriptional misregulation in cancer	-15.1845	-10.41	0	-11.1485	-9.04063	0	77					RBFOX2;RBFOX1	HDAC3	PRKCSH	CLOCK	MITF	TOMM20
GO:0061061	muscle structure development	-9.41686	-12.0577	0	-10.906	-10.5233	0	82					ZBTB43	MAFG	FDPS	MAFG	SMNDC1	NCOA2
GO:0043967	histone H4 acetylation	-12.825	-10.4248	0	-10.9059	-4.68184	0	80					KLF4	KDM6A	HIST1H1B	KDM6A	RECQL5	NFKBIB
GO:1902893	regulation of miRNA transcription	-8.58377	-9.01062	0	-10.9059	-7.3759	0	63					TRAF3IP2	TET3	HSPA6;HSPA7	TET3	SUPT7L	SHROOM1
M167	PID AP1 PATHWAY	-9.25943	-8.39667	0	-10.1426	-6.90412	0	60					CYTH2;CYTH3	HOXC11	RPL35A	HOXC11	TMCC1	CCDC14
GO:0048732	gland development	-7.69864	-9.29037	0	-10.133	-9.0143	0	62					MED14	RBFOX2;RBFOX1	VDAC1	RBFOX2;RBFOX1	ZNF205	CRTC2
GO:0048705	skeletal system morphogenesis	-7.86804	-10.4852	0	-10.0896	-10.4677	0	81					ZNF292	KLF4	UQCRC2	ZBTB43	JUN	KPRP
WP2857	Mesodermal commitment pathway	-7.84417	-10.5908	0	-9.38962	-4.56541	0	75					KPNA6;KPNA5	BUB3	PPIB	TBX1	TFAP2A;TFAP2E;TFAP2B	ZCCHC11
GO:0006259	DNA metabolic process	-7.1119	-3.4407	0	-9.38312	0	0	10					MITF	TRAF3IP2	RPS3	KLF4	ENO2	SH3RF1
WP3651	Pathways affected in adenoid cystic carcinoma	-5.74278	-8.62967	0	-9.1103	-9.95854	0	64					SS18L1	CYTH2;CYTH3	PSMA3	CYTH2;CYTH3	ATXN1L	SYNE1
GO:0008285	negative regulation of cell population proliferation	-8.75174	-9.84207	0	-9.08764	-5.72215	0	70					MED24	MED14	NFKBIA	MED14	IRF1	ZCCHC10
GO:0048608	reproductive structure development	-6.63303	-6.57897	0	-8.93121	-4.59208	0	68					RNASEH2A	ZNF292	CALR	ZNF292	SKI	CREBBP
WP138	Androgen receptor signaling pathway	-10.576	-11.144	-3.8289	-8.88044	-11.4651	-9.7492	23					RECQL5	KPNA6;KPNA5	CANX	LZTS3	ATF2	ZBED3
GO:0051090	regulation of DNA-binding transcription factor activity	-6.93215	-8.45153	-3.44431	-8.42067	-5.05228	-3.17941	19					SUPT7L	MITF	PSMA5	REV3L	FOSL1	MKS1
GO:0048706	embryonic skeletal system development	-9.99244	-7.17997	0	-8.3868	-6.24647	0	57					TMCC1	SS18L1	KDM5A	MITF	CREB1	ZMIZ1
GO:0035521	monoubiquitinated histone deubiquitination	-5.30824	-7.05865	0	-8.02941	-3.26276	0	73					ZNF205	MED24	RPL12	ZNF217	TFE3	FBXO7
WP1591	Heart development	-4.29859	-5.81197	0	-7.89179	-5.25508	0	38					ABCB11	RNASEH2A	PHB	PITX2;PITX3	NFKB1	SPCS1
M101	PID HDAC CLASSI PATHWAY	-8.205	-9.99568	-3.01852	-7.83879	-4.47957	-4.55144	18					ZIC2	RECQL5	ETFB	DEAF1	RFX1
R-HSA-9707616	Heme signaling	-8.14352	-10.0077	0	-7.81438	-9.71349	-7.05541	28					YEATS4	SUPT7L	RPS19	MED24	NFKBIA
GO:0060322	head development	-5.14965	-7.13403	0	-7.8058	-7.77187	-2.29843	30					TOMM40	TMCC1	RPL13A	RNASEH2A	MSX1
CORUM:2829	RSmad complex	-5.93911	-8.16619	0	-7.71109	-8.92074	0	65					ACTL6A	ABCB11	MDH1	RECQL5	RBMS1;RBMS3
GO:0048736	appendage development	-10.2582	-8.7936	0	-7.7037	-9.47263	0	58					DHFR	ZIC2	ACAA2	SUPT7L	HOXC9
GO:0051101	regulation of DNA binding	-4.92881	-9.66417	0	-7.56033	-6.40738	0	67					S100A8	TOMM40	RPL21	TMCC1	HOXC13
GO:0031056	regulation of histone modification	-9.98538	-10.6726	0	-7.47519	-3.2265	0	74					JUN	ACTL6A	RPS9	ZNF205	ZNF93
GO:0035239	tube morphogenesis	-8.26374	-7.82637	0	-7.44438	-4.05903	0	69					TFAP2A;TFAP2E;TFAP2B	JUN	RPS5	ZIC2	AHR
WP5094	Orexin receptor pathway	-5.01629	-4.49895	0	-7.40917	0	0	7					S100A9	TFAP2A;TFAP2E;TFAP2B	MRPL19	YEATS4	PBX1
GO:0060485	mesenchyme development	-3.67175	-5.63962	0	-7.19594	-6.15499	0	42					SP1	PTMA	TMED10	EYA4	PBX2
M223	PID BETA CATENIN NUC PATHWAY	-5.17739	-6.65619	-2.77709	-7.093	-5.25181	0	86					ATXN1L	ATXN1L	ST13;ST13P4;ST13P5	ACTL6A	RAD52
R-HSA-9013508	NOTCH3 Intracellular Domain Regulates Transcription	-7.18725	-7.47579	0	-6.93755	-10.2103	0	59					ZNF865	ZNF865	SSR4	DHFR	SOX9
R-HSA-6807070	PTEN Regulation	-6.33184	-5.77401	0	-6.90541	-2.95317	0	53					IRF1	IRF1	PGD	JUN	CEBPA
GO:0045786	negative regulation of cell cycle	-5.19375	-4.35701	0	-6.76997	0	0	8					SKI	SKI	MRPL12	TFAP2A;TFAP2E;TFAP2B	CEBPD
M285	PID HNF3A PATHWAY	-5.64717	-5.92915	0	-6.693	-3.98689	0	35					SKIL	SKIL	OXCT1	NFIC	ST13;ST13P4;ST13P5
R-HSA-2262752	Cellular responses to stress	-8.77542	-12.8402	-22.3792	-6.68337	-6.40467	-4.25354	21					POU2F1;POU2F2;POU2F3	POU2F1;POU2F2;POU2F3	EIF6	HOXC6;HOXA5;HOXB5;HOXA7;HOXC5;HOXA6	SMARCA4
GO:0014855	striated muscle cell proliferation	-3.55584	-7.10391	0	-6.65212	-4.14282	0	43					ATF2	ATF2	DSTN	ATXN1L	KPNA1
GO:0042692	muscle cell differentiation	-5.43633	-6.78748	0	-6.54487	-7.56786	0	66					FOSL1	FOSL1	RAP1B;RAP1A	ZNF865	MRPL12
CORUM:570	p300-CBP-p270-SWI/SNF complex	-8.99228	-9.23704	0	-6.53912	-7.50624	0	56					TCF3	CREB1	DAD1	IRF1	NKX2-5
GO:0033143	regulation of intracellular steroid hormone receptor signaling pathway	-6.64488	-5.80743	-4.22523	-6.32436	-4.29649	0	89					CREB1	HSPA6;HSPA7	SUMO2	SKI	ATXN1
GO:0090043	regulation of tubulin deacetylation	-6.28634	-8.27348	0	-6.0779	-3.82157	0	72					ATF1	ATF3	YWHAG	SKIL	ATN1
GO:1902894	negative regulation of miRNA transcription	-3.23876	-3.38059	0	-6.0779	-3.82157	0	34					ATF3	TFEB	RPS16	PLS3;LCP1	MLLT6
CORUM:6848	IRF2BP2-IRF2BP1-IRF2BPL complex	0	-6.3267	0	-6.0527	0	0	2					TFEB	TFE3	RPS25	POU2F1;POU2F2;POU2F3	DSTN
GO:0045637	regulation of myeloid cell differentiation	-7.32058	-5.17735	-2.47364	-5.97964	-3.75437	0	88					TFE3	NFKB1	RPS28	ATF2	ISL1
GO:0030522	intracellular receptor signaling pathway	-4.40396	-4.75094	-4.19783	-5.8637	-4.80935	-3.55314	15					NFKB1	BCL3	RPL10A	FOSL1	LYZ
M65	PID FRA PATHWAY	-6.10728	-3.70747	0	-5.86158	-4.28671	0	39					USF1	RFX1	RPS27A;UBC;UBB	FOSL2	RPS27A;UBC;UBB
R-HSA-5688426	Deubiquitination	-5.59051	-3.88792	-4.56481	-5.8571	-2.8526	0	90					RFX1	GATA2	RPL18A	TCF3	PHC1
GO:0090596	sensory organ morphogenesis	-5.41931	-3.62729	0	-5.74059	-3.1767	0	33					NR4A1	NFKBIA	RELA	CREB1	SSBP3;SSBP2;SSBP4
R-HSA-201722	Formation of the beta-catenin:TCF transactivating complex	-6.96174	-6.22108	0	-5.5417	-4.92758	0	71					NFYA	MSX1	PLP2	HSPA6;HSPA7	NFKB2
GO:1901522	positive regulation of transcription from RNA polymerase II promoter involved in cellular response to chemical stimulus	-5.73894	-5.97798	0	-5.53213	-6.72092	0	40					GATA2	TPP2	EP300	ATF7	SRSF2
CORUM:2852	Brg1-based SWI/SNF complex	-5.5808	0	0	-5.45376	0	0	12					NFKBIA	HOXC9	FSTL1	ATF3	RUNX1
GO:0040029	regulation of gene expression, epigenetic	-3.92243	-6.18698	0	-5.43793	-2.28353	0	55					PSMB4	HOXC13	ECH1	TFEB	CREB5
R-HSA-2173795	Downregulation of SMAD2/3:SMAD4 transcriptional activity	-2.78137	-2.92081	0	-5.26381	0	0	6					TEAD1;TEAD3	HIVEP2	TUBB3	TFE3	HSF2
GO:0030111	regulation of Wnt signaling pathway	-5.027	-4.8227	0	-5.25326	-8.1986	0	41					MSX1	AHR	TRA2A	NFKB1	RELA
GO:0016571	histone methylation	-9.83153	-7.97521	0	-5.07623	-2.55355	0	52					RBMS1;RBMS3	PBX1	TUBB2B;TUBB2A	RFX1	TLE3
GO:0048729	tissue morphogenesis	-4.43868	-5.66876	0	-5.03818	-3.53869	0	36					HOXC9	PBX2	PDIA6	NR4A1	NCBP1
GO:0034504	protein localization to nucleus	-5.38382	-8.76365	-3.75096	-5.0131	-7.2041	0	87					HOXC13	RPL13A	TOMM20	GATA2	EP300
GO:0035265	organ growth	-5.03623	-6.49061	0	-4.76309	-3.97597	0	37					HIVEP2	BCL6	NFKBIB	NFKBIA	TMEM115
GO:0045664	regulation of neuron differentiation	-6.84654	-6.42918	0	-4.72721	-2.35814	0	51					AHR	RAD52	KIF7	ARNT	FOXC1
WP4754	IL-18 signaling pathway	-5.14159	-5.6401	-2.04261	-4.71921	-4.56806	-3.97533	17					TCF7;LEF1	RPS9	ZCCHC11	PSMB4	PPP1R8
WP3888	VEGFA-VEGFR2 signaling pathway	-5.06315	-7.86736	-7.19784	-4.56628	-3.10068	-4.40506	20					ZEB1	RPS5	CROCC	TEAD1;TEAD3	ECH1
GO:0060430	lung saccule development	-4.44595	-6.60488	0	-4.32009	0	0	9					PBX1	SOX9	MED25	MSX1	NFATC2
GO:0009725	response to hormone	-4.91607	-6.24275	-3.45491	-4.31136	-4.08714	-3.31258	16					PBX2	MRPL19	CXXC5	RBMS1;RBMS3	MAMLD1
GO:0045815	epigenetic maintenance of chromatin in transcription-competent conformation	0	-5.76607	0	-3.73829	-4.4531	0	1					ETV3	CEBPA	HIPK2;HIPK1	HOXC9	TUBB3
R-HSA-3700989	Transcriptional Regulation by TP53	-6.08309	-4.50514	0	-3.64366	-3.01817	0	44					BCL6	CEBPD	SYNE1	HOXC13	TUBB2B;TUBB2A
GO:0031347	regulation of defense response	-6.34407	-4.13626	0	-3.57547	-3.4756	0	45					ETV6	TAF6	GATA6	OTX1	KLF5
GO:0040008	regulation of growth	-5.14611	-4.12103	0	-3.56037	-4.05251	0	48					RAD52	SMARCA4	MYDGF	ELF1	RUNX2
GO:0048511	rhythmic process	-5.35201	-3.57879	0	-3.55223	-2.42774	-2.77202	32					SOX9	PGD	TOMM6	AHR	VGLL4
GO:0048536	spleen development	-4.95395	-8.13542	0	-3.50597	-5.92432	0	50					ALDH7A1	KPNA1	ZBED3	TCF7;LEF1	ZNF268
WP2064	Neural crest differentiation	-5.47994	-6.94396	0	-3.32588	-4.64394	0	49					CEBPA	NKX2-5	USMG5	PPARG	MEF2D
hsa04137	Mitophagy - animal	-4.39092	-5.80743	0	-3.17843	-4.29649	0	47					CEBPD	ATXN1	HIC2	PBX1	ARID5B
GO:0009991	response to extracellular stimulus	-4.62068	0	0	-3.07644	0	0	11					TAF6	ATN1	VPS13A	PBX2	TNIP1
R-HSA-3108214	SUMOylation of DNA damage response and repair proteins	-5.28862	-6.78657	0	-3.04551	-2.04534	0	54					SMARCA4	MLLT6	VAT1	ETV3	NCOA2
GO:0016071	mRNA metabolic process	-2.93409	-3.40978	0	-2.97913	-2.6231	0	31					NKX2-5	FOXA1	PHB2	ETV6	JMJD1C
GO:0016575	histone deacetylation	-6.13026	-2.95532	0	-2.62318	0	0	4					ATXN1	CTBP2	PRMT1	RAD52	NFKBIB
GO:0033365	protein localization to organelle	0	-3.45952	-7.03052	-2.54791	-2.30826	-3.50353	94					RAD23B	RAP1B;RAP1A	VKORC1	RPS9	ALX1
M254	PID MYC REPRESS PATHWAY	-5.88157	-4.9995	0	-2.49211	-3.38007	0	46					MLLT6	ISL1	SFXN1	SOX9	SHROOM1
GO:0001824	blastocyst development	-4.29856	-2.7726	0	-2.38174	0	0	5					FOXA1	SUMO2	EXOSC4	NR2C2	ZBED5
GO:0048872	homeostasis of number of cells	-3.57591	-3.93903	-3.1732	-2.06664	0	0	13					CTBP2	DCAF7	EXOSC3	ALDH7A1	EPC2
GO:0007296	vitellogenesis	-5.5808	0	0	0	0	0	14					FOXL2	RPL10A	MBIP	CEBPA	CRTC2
CORUM:1054	ESR1-RELA-BCL3-NCOA3 complex	0	-5.72716	0	0	0	0	3					RAP1B;RAP1A	RPS27A;UBC;UBB	DNAJB11	CEBPD	CCDC157
GO:0031647	regulation of protein stability	0	-4.30422	-5.33801	0	-2.67	-3.74162	92					ISL1	SUMO1	PA2G4	TAF6	SNAPC4
R-HSA-9711123	Cellular response to chemical stress	0	-3.81582	-3.57783	0	0	-3.1665	93					SUMO2	CSNK2B	VDAC3	CDKN1C	ZNF362
GO:1901222	regulation of NIK/NF-kappaB signaling	0	-2.75512	-7.45682	0	0	0	95					POLR2G	PHC1	DRG1	MNX1	ZCCHC11
WP477	Cytoplasmic ribosomal proteins	0	-3.14525	-20.0892	0	0	0	96					RPS4X	SSBP3;SSBP2;SSBP4		ST13;ST13P4;ST13P5	GLTSCR1L
GO:0034248	regulation of cellular amide metabolic process	0	0	-6.32539	0	0	0	97					RPS27A;UBC;UBB	ZNF200		SMARCA4	MZT2B;MZT2A
R-HSA-381119	Unfolded Protein Response (UPR)	0	0	-7.9331	0	0	0	98					PHC1	HSF1		IRAK1	TTC37
hsa05012	Parkinson disease	0	0	-7.06122	0	0	0	99					ZNF200	NFKB2		KPNA1	AGTRAP
GO:0031126	sno(s)RNA 3'-end processing	0	0	-5.28723	0	0	0	100					HSF1	RUNX1		MRPL12	CRTC3
													NFKB2	SP2		NKX2-5	BNC2
													FOXK2	CREB5		ATXN1	C15orf39
													RUNX1	HSF2		ATN1	USP34
													SP2	RELA		MLLT6	MED25
													SP4	TLE3		FOXA1	MYH14
													SP3	REL		FOXL2	SH3RF1
													CREB5	MBTD1		RAP1B;RAP1A	LDB1
													CREM	NCBP1		ISL1	BCL9L
													RELA	EP300		SUMO2	CASZ1
													TLE3	SMARCB1		POLR2G	ZGRF1
													MBTD1	NFIA		PHC1	HIPK2;HIPK1
													RBPJ;RBPJL	FOXF2		SSBP3;SSBP2;SSBP4	IRF2BP1
													NCBP1	FOXC1		ZNF200	FOXP4
													EP300	NFATC2		NFKB2	HOMEZ
													SMARCB1	TUBB3		FOXK2	BAP18
													NFIA	RUNX3		RUNX1	FANCM
													FOXF2	TUBB2B;TUBB2A		TFAP4	SIX5
													PPP1R8	KLF5		SP2	GPATCH11
													ECH1	RUNX2		SP4	GLIS1
													KLF10	NFYC		CREB5	ZBTB34
													GPS2	VGLL4		HSF2	PHC3
													NFATC2	MEF2D		RELA	GLIS3
													RUNX3	ARID5B		TLE3	ZMIZ2
													KLF5	TNIP1		REL	SYNE1
													RUNX2	SS18		RBPJ;RBPJL	ARID1B
													NFYC	NCOA2		NCBP1	ZCCHC10
													VEZF1	NFKBIB		EP300	BCL7C
													VGLL4	ALX1		SMARCB1	KAT6B
													MEF2D	NCOA1		NFIA	MAML1
													TNIP1	VPS72		FOXF2	CREBBP
													SIX2;SIX1	ZFHX3		FOXC1	KAT2A
													SS18	EPC2		PPP1R8	GATA6
													TRIP10	CRTC2		ECH1	SMARCD2
													ZNF174	CCDC157		KLF10	SMARCE1
													USF2	SNAPC4		GPS2	RNF34
													VPS72	ZNF362		NFATC2	S100PBP
													ZFHX3	ZCCHC11		MAMLD1	MED8
													SHROOM1	ZNF658;ZNF658B		RUNX3	ZBED3
													ZBED5	ARID2		KLF5	HIC2
													EPC2	GLTSCR1L		RUNX2	MAML3
													CRTC2	PLAG1		VEZF1	CIC
													PHLDA2	MZT2B;MZT2A		VGLL4	MED15
													INO80D	TTC37		ZNF268	RGPD5
													SNAPC4	SAMD1		NCOA6	CITED2
													ZNF362	WDR82		GSE1	VKORC1
													ZCCHC11	BNC2		MEF2D	PAGR1
													ZMYM4	C15orf39		ARID5B	POLR3C
													ARID2	PAXIP1		TNIP1	SAP130
													GLTSCR1L	USP34		SIX2;SIX1	MED28
													PLAG1	MED25		SS18	CDT1
													NFRKB	RRAGA;RRAGB		NCOA2	EPC1
													TTC37	CXXC5		JMJD1C	FOXP1
													ELMSAN1	NUP54		ZNF174	NELFA
													AGTRAP	IRF2BP2		ALX1	CSRP2BP
													SAMD1	LDB1		ELF2	FBRS
													THADA	PBRM1		USF2	TAF9B
													BNC2	BCL9L		VPS72	BARX1
													C15orf39	ZBTB46		ZFHX3	UBN1
													PAXIP1	PROSER1		ZNF827	TSHZ2
													USP34	GATAD2A		RFX7	POLR3E
													MED25	GPSM1		SHROOM1	GID8
													NUP54	HIPK2;HIPK1		ZBED5	MKS1
													LDB1	IRF2BP1		TPRN	UTP6
													PBRM1	FOXP4		EPC2	GLTSCR1
													BCL9L	HOMEZ		CRTC2	EBF1
													ZBTB46	ASXL1		PHLDA2	SIX4
													JAZF1	ZZZ3		INO80D	ZMIZ1
													PROSER1	SIX5		CCDC157	MED23
													PALB2	ZBTB38		RBM48	TRIM33
													GATAD2A	GLIS1		SNAPC4	SATB2
													GPSM1	ZBTB34		ZNF362	HIGD1A
													HIPK2;HIPK1	PHC3		ZCCHC11	ZBTB12
													IRF2BP1	GLIS3		LIN9	RAD54L2
													FOXP4	ZMIZ2		ZMYM4	HCFC2
													HOMEZ	SYNE1		ARID2	IKBKG
													ZZZ3	ARID1B		GLTSCR1L	NCOA3
													SIX5	TNIP2		TET2
													ZNF655	DOT1L		ZSCAN25
													ZBTB38	FAM222B		MZT2B;MZT2A
													GLIS1	HDAC7		NFRKB
													ZBTB34	BCL7C		TTC37
													PHC3	BAP1		AGTRAP
													GLIS3	FAM168A		SAMD1
													ZMIZ2	MAML1		CRTC3
													DOT1L	TFAP2C		BNC2
													ARHGEF40	DPF1		C15orf39
													HDAC7	DPF2		PAXIP1
													BCL7C	CREBBP		MED25
													LEO1	KAT2A		COPS6
													JDP2	GATA6		IRF2BP2
													BAP1	SMARCD2		LDB1
													FAM168A	MED12		PBRM1
													MAML1	SMARCE1		BCL9L
													TFAP2C	S100PBP		ZBTB46
													DPF1	ZBTB10		ZGRF1
													DPF2	SEH1L		GATAD2A
													CREBBP	MED8		HIPK2;HIPK1
													KAT2A	SMARCD1		IRF2BP1
													GATA6	ZBED3		FOXP4
													SMARCC1	MAML3		HOMEZ
													SMARCD2	TRERF1		BAP18
													KAT5	QKI		ZZZ3
													MED12	CIC		KMT2E
													SMARCE1	MED15		SIX5
													RNF34	MYADM		C17orf53
													ZBTB9	RGPD5		ZNF655
													ZBTB10	FOXC2		ZBTB38
													SEH1L	CITED2		GLIS1
													MED8	RBM4B		ZBTB34
													SMARCD1	VKORC1		PHC3
													MSANTD3	TUBB6		GLIS3
													SNF8	POLR3C		SUPT20H
													ZBED3	TMED9		ZMIZ2
													HIC2	ACAT2		ARID1B
													MAML3	GLIS2		ZCCHC10
													EP400	SAP130		ARHGEF40
													NOL4L;NOL4	ALX4		FAM172A
													TRERF1	IRF2BPL		BCL7C
													QKI	MED28		JDP2
													MED15	EPC1		BAP1
													MYADM	FOXP1		FAM168A
													RGPD5	ZNF335		MAML1
													RBBP8	CSRP2BP		TFAP2C
													FOXC2	FBRS		DPF2
													RBM4B	TAF9B		CREBBP
													PCGF1	BARX1		KAT2A
													MTA3	KIAA1551		GATA6
													RBM42	UBN1		SMARCC1
													PAGR1	BRD7		SMARCD2
													ZSCAN5A	MBIP		MED12
													POLR3C	COMMD8		SMARCE1
													GLIS2	HOXC10		TOMM6
													SAP130	UTP6		ZBTB9
													QRICH2	SMARCAL1		SYTL4
													DNTTIP1	GLTSCR1		ZBTB10
													ALX4	HMG20B		SEH1L
													IRF2BPL	ZBTB4		MED8
													MED28	ZNF319		SMARCD1
													EPC1	DNAJB4		MSANTD3
													FOXP1	EBF1		ZBED3
													CSRP2BP	ZHX1		USMG5
													FBRS	ZMIZ1		HIC2
													PATZ1	MED23		MAML3
													TAF9B	YEATS2		EP400
													BARX1	KMT2B		RNPC3
													ZNF532	TRIM33		TRERF1
													UBN1	SATB2		QKI
													BRD7	AMOTL2		CIC
													MKS1	RAD54L2		MED15
													HOXC10	NCOA3		CDK5RAP1
													UTP6	ZHX2		MNT
													GLTSCR1			RGPD5
													HMG20B			RBBP8
													ZBTB4			FOXC2
													ZNF319			VKORC1
													MBD2			TSEN34
													DNAJB4			RBM42
													DAXX			POLR3C
													EBF1			GLIS2
													TRPS1			WWTR1
													SIX4			SAP130
													SALL4			ALX4
													FBXW11;BTRC			IRF2BPL
													RCOR1			MED28
													PRDM4			CDT1
													ZHX1			EPC1
													ZMIZ1			FOXP1
													PRR12			NELFA
													YEATS2			CSRP2BP
													KMT2B			FBRS
													PLAGL2			PATZ1
													TRIM33			TAF9B
													SATB2			BARX1
													AMOTL2			TNRC6C
													ZKSCAN5			UBN1
													ZBTB12			TSHZ2
													RAD54L2			GID8
													HCFC2			MKS1
													ZHX2			HOXC10
																UTP6
																GLTSCR1
																ZBTB4
																ZNF319
																MBD2
																DNAJB4
																DAXX
																TCF20
																EBF1
																SIX4
																SALL4
																FBXW11;BTRC
																RCOR1
																ZMIZ1
																ATXN7L1
																PRR12
																YEATS2
																KMT2B
																PLAGL2
																TRIM33
																SATB2
																AMOTL2
																ZKSCAN5
																ZBTB12
																TRRAP
																RAD54L2
																HCFC2
																NCOR2
																IKBKG
																NCOA3
																ZHX2

## Sheet: All
_MEMBER_EI(251)	_MEMBER_EI+IL-1(176)	_MEMBER_FLDD(95)	_MEMBER_FLDD+IL-1(31)	_MEMBER_wt(279)	_MEMBER_wt+IL-1(310)	_LogP_EI(251)	_LogP_EI+IL-1(176)	_LogP_FLDD(95)	_LogP_FLDD+IL-1(31)	_LogP_wt(279)	_LogP_wt+IL-1(310)	GO	_PATTERN_	_RANK_	GiniIndex	Category	CategoryID	Description	PARENT_GO	LogP	Enrichment	Z-score	#TotalGeneInLibrary	#GeneInGO	#GeneInHitList	#GeneInGOAndHitList	%InGO	STDV %InGO	GeneID	Hits	Log(q-value)	EvidenceCutoff	GROUP_ID	FirstInGroupByEnrichment	FirstInGroupByLogP	BestLogPInGroup	BestEnrichmentInGroup	URL
1	1	1	1	1	1	-29.0692	-10.9593	-2.94668	-2.27337	-36.7924	-25.6236	GO:0016570	M111111	6	0	GO Biological Processes	19	histone modification	19_GO:0008152 metabolic process	-45.1875	10.5495	23.8595	30198	400	458	64	13.9738	1.62009	86|1386|1387|1911|2033|2070|2648|3276|4800|4802|5245|5927|6874|6878|6944|7403|8085|8089|8202|8295|8314|8648|8841|8861|8932|9575|9757|9862|9913|10524|11108|22976|23054|23135|23186|23522|26009|26122|29915|51105|51562|51564|54790|54799|54815|55578|55689|55809|57325|57504|57634|63925|79447|80314|80335|84444|84759|91748|123169|171023|200186|200424|221037|345630	ACTL6A|ATF2|CREBBP|PHC1|EP300|EYA4|KAT2A|PRMT1|NFYA|NFYC|PHB1|KDM5A|TAF4|TAF6|VPS72|KDM6A|KMT2D|YEATS4|NCOA3|TRRAP|BAP1|NCOA1|HDAC3|LDB1|MBD2|CLOCK|KMT2B|MED24|SUPT7L|KAT5|PRDM4|PAXIP1|NCOA6|KDM6B|RCOR1|KAT6B|ZZZ3|EPC2|HCFC2|PHF20L1|MBIP|HDAC7|TET2|MBTD1|GATAD2A|SUPT20H|YEATS2|TRERF1|KAT14|MTA3|EP400|ZNF335|PAGR1|EPC1|WDR82|DOT1L|PCGF1|MIDEAS|LEO1|ASXL1|CRTC2|TET3|JMJD1C|FBLL1	-40.8395	0	1	1	1	-45.1875	15.8025
1	1	1	1	1	1	-32.595	-16.111	-2.90038	-4.00559	-32.1075	-31.7952	R-HSA-3247509	M111111	6	0	Reactome Gene Sets	6	Chromatin modifying enzymes		-39.3306	12.2725	23.261	30198	274	458	51	11.1354	1.46989	86|1386|1387|2033|2648|2874|3276|4790|4791|5927|5970|6597|6598|6599|6602|6603|6605|6944|7403|8085|8089|8289|8295|8648|8841|9575|9612|9757|9913|10362|10499|10524|23135|23186|23522|26009|51562|54815|55193|55578|55689|55904|57325|57492|57504|57634|79595|80314|84159|84444|196528	ACTL6A|ATF2|CREBBP|EP300|KAT2A|GPS2|PRMT1|NFKB1|NFKB2|KDM5A|RELA|SMARCA4|SMARCB1|SMARCC1|SMARCD1|SMARCD2|SMARCE1|VPS72|KDM6A|KMT2D|YEATS4|ARID1A|TRRAP|NCOA1|HDAC3|CLOCK|NCOR2|KMT2B|SUPT7L|HMG20B|NCOA2|KAT5|KDM6B|RCOR1|KAT6B|ZZZ3|MBIP|GATAD2A|PBRM1|SUPT20H|YEATS2|KMT2E|KAT14|ARID1B|MTA3|EP400|SAP130|EPC1|ARID5B|DOT1L|ARID2	-35.5846	0	1	0	0	-45.1875	15.8025
1	1	1	1	1	1	-32.595	-16.111	-2.90038	-4.00559	-32.1075	-31.7952	R-HSA-4839726	M111111	6	0	Reactome Gene Sets	6	Chromatin organization		-39.3306	12.2725	23.261	30198	274	458	51	11.1354	1.46989	86|1386|1387|2033|2648|2874|3276|4790|4791|5927|5970|6597|6598|6599|6602|6603|6605|6944|7403|8085|8089|8289|8295|8648|8841|9575|9612|9757|9913|10362|10499|10524|23135|23186|23522|26009|51562|54815|55193|55578|55689|55904|57325|57492|57504|57634|79595|80314|84159|84444|196528	ACTL6A|ATF2|CREBBP|EP300|KAT2A|GPS2|PRMT1|NFKB1|NFKB2|KDM5A|RELA|SMARCA4|SMARCB1|SMARCC1|SMARCD1|SMARCD2|SMARCE1|VPS72|KDM6A|KMT2D|YEATS4|ARID1A|TRRAP|NCOA1|HDAC3|CLOCK|NCOR2|KMT2B|SUPT7L|HMG20B|NCOA2|KAT5|KDM6B|RCOR1|KAT6B|ZZZ3|MBIP|GATAD2A|PBRM1|SUPT20H|YEATS2|KMT2E|KAT14|ARID1B|MTA3|EP400|SAP130|EPC1|ARID5B|DOT1L|ARID2	-35.5846	0	1	0	0	-45.1875	15.8025
1	1	0	1	1	1	-27.0122	-10.7546	0	-2.59917	-27.8262	-20.6499	GO:0018205	M110111	5	0	GO Biological Processes	19	peptidyl-lysine modification	19_GO:0008152 metabolic process	-31.1505	9.91172	19.4442	30198	306	458	46	10.0437	1.40452	86|1386|1387|2033|2648|4800|4802|6613|6874|6878|6944|7341|7403|8085|8089|8202|8295|8648|8861|9575|9757|9862|9913|10524|22976|23054|23522|26009|26122|29915|51105|51562|51564|54790|54799|55578|55689|57325|57634|63925|79447|80314|80335|84444|200186|200424	ACTL6A|ATF2|CREBBP|EP300|KAT2A|NFYA|NFYC|SUMO2|TAF4|TAF6|VPS72|SUMO1|KDM6A|KMT2D|YEATS4|NCOA3|TRRAP|NCOA1|LDB1|CLOCK|KMT2B|MED24|SUPT7L|KAT5|PAXIP1|NCOA6|KAT6B|ZZZ3|EPC2|HCFC2|PHF20L1|MBIP|HDAC7|TET2|MBTD1|SUPT20H|YEATS2|KAT14|EP400|ZNF335|PAGR1|EPC1|WDR82|DOT1L|CRTC2|TET3	-27.5014	0	1	0	0	-45.1875	15.8025
1	1	0	1	1	1	-21.7103	-12.7824	0	-3.76679	-23.5735	-19.7987	GO:0016573	M110111	5	0	GO Biological Processes	19	histone acetylation	19_GO:0008152 metabolic process	-25.8282	15.8025	20.2467	30198	121	458	29	6.33188	1.13797	86|1386|1387|2033|2648|6874|6878|6944|8089|8202|8295|8648|8861|9575|9862|9913|10524|23522|26009|26122|51105|51562|54799|55578|55689|57325|57634|80314|200186	ACTL6A|ATF2|CREBBP|EP300|KAT2A|TAF4|TAF6|VPS72|YEATS4|NCOA3|TRRAP|NCOA1|LDB1|CLOCK|MED24|SUPT7L|KAT5|KAT6B|ZZZ3|EPC2|PHF20L1|MBIP|MBTD1|SUPT20H|YEATS2|KAT14|EP400|EPC1|CRTC2	-22.5941	0	1	0	0	-45.1875	15.8025
1	1	0	1	1	1	-21.2466	-12.5073	0	-3.70477	-23.0612	-19.3396	GO:0018393	M110111	5	0	GO Biological Processes	19	internal peptidyl-lysine acetylation	19_GO:0008152 metabolic process	-25.1732	15.0559	19.6984	30198	127	458	29	6.33188	1.13797	86|1386|1387|2033|2648|6874|6878|6944|8089|8202|8295|8648|8861|9575|9862|9913|10524|23522|26009|26122|51105|51562|54799|55578|55689|57325|57634|80314|200186	ACTL6A|ATF2|CREBBP|EP300|KAT2A|TAF4|TAF6|VPS72|YEATS4|NCOA3|TRRAP|NCOA1|LDB1|CLOCK|MED24|SUPT7L|KAT5|KAT6B|ZZZ3|EPC2|PHF20L1|MBIP|MBTD1|SUPT20H|YEATS2|KAT14|EP400|EPC1|CRTC2	-21.9712	0	1	0	0	-45.1875	15.8025
1	1	0	1	1	1	-21.0976	-12.4188	0	-3.68476	-22.8966	-19.1921	GO:0006475	M110111	5	0	GO Biological Processes	19	internal protein amino acid acetylation	19_GO:0008152 metabolic process	-24.963	14.8225	19.5239	30198	129	458	29	6.33188	1.13797	86|1386|1387|2033|2648|6874|6878|6944|8089|8202|8295|8648|8861|9575|9862|9913|10524|23522|26009|26122|51105|51562|54799|55578|55689|57325|57634|80314|200186	ACTL6A|ATF2|CREBBP|EP300|KAT2A|TAF4|TAF6|VPS72|YEATS4|NCOA3|TRRAP|NCOA1|LDB1|CLOCK|MED24|SUPT7L|KAT5|KAT6B|ZZZ3|EPC2|PHF20L1|MBIP|MBTD1|SUPT20H|YEATS2|KAT14|EP400|EPC1|CRTC2	-21.7911	0	1	0	0	-45.1875	15.8025
1	1	0	1	1	1	-21.024	-12.3751	0	-3.67488	-22.8154	-19.1193	GO:0018394	M110111	5	0	GO Biological Processes	19	peptidyl-lysine acetylation	19_GO:0008152 metabolic process	-24.8594	14.7085	19.438	30198	130	458	29	6.33188	1.13797	86|1386|1387|2033|2648|6874|6878|6944|8089|8202|8295|8648|8861|9575|9862|9913|10524|23522|26009|26122|51105|51562|54799|55578|55689|57325|57634|80314|200186	ACTL6A|ATF2|CREBBP|EP300|KAT2A|TAF4|TAF6|VPS72|YEATS4|NCOA3|TRRAP|NCOA1|LDB1|CLOCK|MED24|SUPT7L|KAT5|KAT6B|ZZZ3|EPC2|PHF20L1|MBIP|MBTD1|SUPT20H|YEATS2|KAT14|EP400|EPC1|CRTC2	-21.7155	0	1	0	0	-45.1875	15.8025
1	1	0	1	1	1	-19.737	-11.6088	0	-3.50077	-21.3953	-17.8467	GO:0006473	M110111	5	0	GO Biological Processes	19	protein acetylation	19_GO:0008152 metabolic process	-23.0548	12.8329	17.9686	30198	149	458	29	6.33188	1.13797	86|1386|1387|2033|2648|6874|6878|6944|8089|8202|8295|8648|8861|9575|9862|9913|10524|23522|26009|26122|51105|51562|54799|55578|55689|57325|57634|80314|200186	ACTL6A|ATF2|CREBBP|EP300|KAT2A|TAF4|TAF6|VPS72|YEATS4|NCOA3|TRRAP|NCOA1|LDB1|CLOCK|MED24|SUPT7L|KAT5|KAT6B|ZZZ3|EPC2|PHF20L1|MBIP|MBTD1|SUPT20H|YEATS2|KAT14|EP400|EPC1|CRTC2	-20.0685	0	1	0	0	-45.1875	15.8025
1	1	0	1	1	1	-17.5458	-10.2981	0	-3.19941	-18.982	-15.686	GO:0043543	M110111	5	0	GO Biological Processes	19	protein acylation	19_GO:0008152 metabolic process	-20.0175	10.1169	15.6026	30198	189	458	29	6.33188	1.13797	86|1386|1387|2033|2648|6874|6878|6944|8089|8202|8295|8648|8861|9575|9862|9913|10524|23522|26009|26122|51105|51562|54799|55578|55689|57325|57634|80314|200186	ACTL6A|ATF2|CREBBP|EP300|KAT2A|TAF4|TAF6|VPS72|YEATS4|NCOA3|TRRAP|NCOA1|LDB1|CLOCK|MED24|SUPT7L|KAT5|KAT6B|ZZZ3|EPC2|PHF20L1|MBIP|MBTD1|SUPT20H|YEATS2|KAT14|EP400|EPC1|CRTC2	-17.1166	0	1	0	0	-45.1875	15.8025
1	1	0	1	1	1	-12.3466	-8.14046	0	-3.56209	-12.8237	-12.1744	R-HSA-3214847	M110111	5	0	Reactome Gene Sets	6	HATs acetylate histones		-15.4107	10.2152	13.6593	30198	142	458	22	4.80349	0.999209	86|1386|1387|2033|2648|6944|8089|8295|8648|9575|9913|10499|10524|23522|26009|51562|55578|55689|57325|57634|79595|80314	ACTL6A|ATF2|CREBBP|EP300|KAT2A|VPS72|YEATS4|TRRAP|NCOA1|CLOCK|SUPT7L|NCOA2|KAT5|KAT6B|ZZZ3|MBIP|SUPT20H|YEATS2|KAT14|EP400|SAP130|EPC1	-12.7061	0	1	0	0	-45.1875	15.8025
1	1	0	0	1	1	-11.8072	-8.77049	0	0	-9.87285	-10.8232	GO:0043966	M110011	4	0	GO Biological Processes	19	histone H3 acetylation	19_GO:0008152 metabolic process	-12.483	15.1325	13.7113	30198	61	458	14	3.05677	0.804373	2033|2648|6874|6878|8295|8861|9913|23522|26009|51562|55578|55689|57325|200186	EP300|KAT2A|TAF4|TAF6|TRRAP|LDB1|SUPT7L|KAT6B|ZZZ3|MBIP|SUPT20H|YEATS2|KAT14|CRTC2	-10.0434	0	1	0	0	-45.1875	15.8025
1	1	0	0	1	1	-31.8973	-11.3811	0	0	-35.0175	-33.8701	GO:0006325	M110011	4	0	GO Biological Processes	19	chromatin organization	19_GO:0009987 cellular process	-39.5397	7.54153	20.2888	30198	612	458	70	15.2838	1.68138	86|1028|1616|2033|2070|2648|3009|3169|4798|5927|5970|5977|6597|6598|6599|6602|6603|6605|6662|6760|6944|7022|7403|8085|8089|8193|8289|8295|8314|8841|8932|9274|9757|10362|10524|23132|23135|23186|23314|23506|23522|26039|26122|29117|29855|29915|29998|50485|51564|54790|54799|54815|54891|55193|55689|55904|57492|57504|57634|63925|80314|83989|84444|90378|124944|152485|171023|196528|200424|221037	ACTL6A|CDKN1C|DAXX|EP300|EYA4|KAT2A|H1-5|FOXA1|NFRKB|KDM5A|RELA|DPF2|SMARCA4|SMARCB1|SMARCC1|SMARCD1|SMARCD2|SMARCE1|SOX9|SS18|VPS72|TFAP2C|KDM6A|KMT2D|YEATS4|DPF1|ARID1A|TRRAP|BAP1|HDAC3|MBD2|BCL7C|KMT2B|HMG20B|KAT5|RAD54L2|KDM6B|RCOR1|SATB2|BICRAL|KAT6B|SS18L1|EPC2|BRD7|UBN1|HCFC2|BICRA|SMARCAL1|HDAC7|TET2|MBTD1|GATAD2A|INO80D|PBRM1|YEATS2|KMT2E|ARID1B|MTA3|EP400|ZNF335|EPC1|FAM172A|DOT1L|SAMD1…	-35.5846	0	2	1	1	-39.5397	102.948
1	1	0	0	1	1	-21.3171	-9.90051	0	0	-27.0428	-24.4408	GO:0006338	M110011	4	0	GO Biological Processes	19	chromatin remodeling	19_GO:0009987 cellular process	-27.0428	13.0947	19.6713	30198	297	264	34	12.8788	2.06157	86|1616|2648|3169|4798|5977|6597|6598|6599|6602|6603|6605|6662|6760|6944|7403|8089|8193|8932|9274|23132|23135|23314|23506|29117|29915|29998|54815|54891|55193|55689|57504|57634|196528	ACTL6A|DAXX|KAT2A|FOXA1|NFRKB|DPF2|SMARCA4|SMARCB1|SMARCC1|SMARCD1|SMARCD2|SMARCE1|SOX9|SS18|VPS72|KDM6A|YEATS4|DPF1|MBD2|BCL7C|RAD54L2|KDM6B|SATB2|BICRAL|BRD7|HCFC2|BICRA|GATAD2A|INO80D|PBRM1|YEATS2|MTA3|EP400|ARID2	-23.8103	0	2	0	0	-39.5397	102.948
1	1	0	0	1	1	-22.8674	-9.72792	0	0	-26.7811	-24.234	GO:0006282	M110011	4	0	GO Biological Processes	19	regulation of DNA repair	19_GO:0050896 response to stimulus	-26.7811	16.3409	20.9502	30198	210	264	30	11.3636	1.95327	86|2648|3297|5893|5932|5977|6597|6598|6599|6602|6603|6605|6874|6878|6944|8089|8193|9274|9400|9913|10524|23201|26122|29117|54799|54891|55193|57634|80314|196528	ACTL6A|KAT2A|HSF1|RAD52|RBBP8|DPF2|SMARCA4|SMARCB1|SMARCC1|SMARCD1|SMARCD2|SMARCE1|TAF4|TAF6|VPS72|YEATS4|DPF1|BCL7C|RECQL5|SUPT7L|KAT5|FAM168A|EPC2|BRD7|MBTD1|INO80D|PBRM1|EP400|EPC1|ARID2	-23.6092	0	2	0	0	-39.5397	102.948
1	1	0	0	1	1	-23.2878	-9.70023	0	0	-26.5575	-23.9755	GO:2001020	M110011	4	0	GO Biological Processes	19	regulation of response to DNA damage stimulus	19_GO:0050896 response to stimulus	-26.5575	12.6682	19.2976	30198	307	264	34	12.8788	2.06157	86|2648|3297|4487|5893|5932|5977|6498|6597|6598|6599|6602|6603|6605|6874|6878|6944|8089|8193|9274|9400|9913|10524|22976|23201|26122|29117|51616|54799|54891|55193|57634|80314|196528	ACTL6A|KAT2A|HSF1|MSX1|RAD52|RBBP8|DPF2|SKIL|SMARCA4|SMARCB1|SMARCC1|SMARCD1|SMARCD2|SMARCE1|TAF4|TAF6|VPS72|YEATS4|DPF1|BCL7C|RECQL5|SUPT7L|KAT5|PAXIP1|FAM168A|EPC2|BRD7|TAF9B|MBTD1|INO80D|PBRM1|EP400|EPC1|ARID2	-23.4135	0	2	0	0	-39.5397	102.948
1	1	0	0	1	1	-20.3556	-6.51849	0	0	-24.6686	-22.2358	GO:2001022	M110011	4	0	GO Biological Processes	19	positive regulation of response to DNA damage stimulus	19_GO:0048518 positive regulation of biological process	-24.6686	18.4723	20.8755	30198	161	264	26	9.84848	1.83387	86|4487|5932|5977|6498|6597|6598|6599|6602|6603|6605|6944|8089|8193|9274|10524|22976|23201|26122|29117|54799|54891|55193|57634|80314|196528	ACTL6A|MSX1|RBBP8|DPF2|SKIL|SMARCA4|SMARCB1|SMARCC1|SMARCD1|SMARCD2|SMARCE1|VPS72|YEATS4|DPF1|BCL7C|KAT5|PAXIP1|FAM168A|EPC2|BRD7|MBTD1|INO80D|PBRM1|EP400|EPC1|ARID2	-21.5993	0	2	0	0	-39.5397	102.948
1	1	0	0	1	1	-24.2673	-9.82487	0	0	-21.4121	-18.8087	GO:2000819	M110011	4	0	GO Biological Processes	19	regulation of nucleotide-excision repair	19_GO:0050896 response to stimulus	-24.2673	68.5487	31.7366	30198	28	236	15	6.35593	1.58809	86|5893|5977|6597|6598|6602|6603|6605|8193|8289|9274|29117|55193|57492|196528	ACTL6A|RAD52|DPF2|SMARCA4|SMARCB1|SMARCD1|SMARCD2|SMARCE1|DPF1|ARID1A|BCL7C|BRD7|PBRM1|ARID1B|ARID2	-21.2617	0	2	0	0	-39.5397	102.948
1	1	0	0	1	1	-18.609	-6.32585	0	0	-23.3138	-20.9396	GO:0045739	M110011	4	0	GO Biological Processes	19	positive regulation of DNA repair	19_GO:0048518 positive regulation of biological process	-24.1763	14.8884	19.2315	30198	124	458	28	6.11354	1.11948	86|2070|5932|5977|6188|6597|6598|6599|6602|6603|6605|6944|8089|8193|8289|8295|9274|10524|23201|26122|29117|54799|54891|55193|57492|57634|80314|196528	ACTL6A|EYA4|RBBP8|DPF2|RPS3|SMARCA4|SMARCB1|SMARCC1|SMARCD1|SMARCD2|SMARCE1|VPS72|YEATS4|DPF1|ARID1A|TRRAP|BCL7C|KAT5|FAM168A|EPC2|BRD7|MBTD1|INO80D|PBRM1|ARID1B|EP400|EPC1|ARID2	-21.107	0	2	0	0	-39.5397	102.948
1	1	0	0	1	1	-20.2331	-7.56562	0	0	-24.0359	-20.077	GO:2000781	M110011	4	0	GO Biological Processes	19	positive regulation of double-strand break repair	19_GO:0048518 positive regulation of biological process	-24.0359	27.9316	23.4878	30198	86	264	21	7.95455	1.66536	86|5932|5977|6597|6598|6599|6602|6603|6605|6944|8089|8193|9274|10524|26122|29117|54799|55193|57634|80314|196528	ACTL6A|RBBP8|DPF2|SMARCA4|SMARCB1|SMARCC1|SMARCD1|SMARCD2|SMARCE1|VPS72|YEATS4|DPF1|BCL7C|KAT5|EPC2|BRD7|MBTD1|PBRM1|EP400|EPC1|ARID2	-21.0858	0	2	0	0	-39.5397	102.948
1	1	0	0	1	1	-18.2979	-7.24729	0	0	-21.5891	-19.1724	GO:0051052	M110011	4	0	GO Biological Processes	19	regulation of DNA metabolic process	19_GO:0008152 metabolic process	-23.1279	6.01637	14.5555	30198	537	458	49	10.6987	1.44431	86|466|604|2070|2648|3009|3297|3836|4798|5893|5932|5977|6188|6597|6598|6599|6602|6603|6605|6874|6878|6944|8089|8193|8289|8295|8932|9274|9314|9400|9913|10524|22976|23201|26122|29117|50485|51010|54799|54891|55193|55578|57492|57634|80314|81620|81931|196528|253461	ACTL6A|ATF1|BCL6|EYA4|KAT2A|H1-5|HSF1|KPNA1|NFRKB|RAD52|RBBP8|DPF2|RPS3|SMARCA4|SMARCB1|SMARCC1|SMARCD1|SMARCD2|SMARCE1|TAF4|TAF6|VPS72|YEATS4|DPF1|ARID1A|TRRAP|MBD2|BCL7C|KLF4|RECQL5|SUPT7L|KAT5|PAXIP1|FAM168A|EPC2|BRD7|SMARCAL1|EXOSC3|MBTD1|INO80D|PBRM1|SUPT20H|ARID1B|EP400|EPC1|CDT1|ZNF93|ARID2|ZBTB38	-20.1222	0	2	0	0	-39.5397	102.948
1	1	0	0	1	1	-19.3293	-7.20114	0	0	-22.4975	-17.5267	GO:2000779	M110011	4	0	GO Biological Processes	19	regulation of double-strand break repair	19_GO:0050896 response to stimulus	-22.4975	19.6335	20.3013	30198	134	264	23	8.71212	1.73567	86|3297|5932|5977|6597|6598|6599|6602|6603|6605|6944|8089|8193|9274|9400|10524|26122|29117|54799|55193|57634|80314|196528	ACTL6A|HSF1|RBBP8|DPF2|SMARCA4|SMARCB1|SMARCC1|SMARCD1|SMARCD2|SMARCE1|VPS72|YEATS4|DPF1|BCL7C|RECQL5|KAT5|EPC2|BRD7|MBTD1|PBRM1|EP400|EPC1|ARID2	-19.7292	0	2	0	0	-39.5397	102.948
1	1	0	0	1	1	-21.6811	-12.2573	0	0	-17.2387	-18.4661	R-HSA-8939243	M110011	4	0	Reactome Gene Sets	6	RUNX1 interacts with co-factors whose precise effect on RUNX1 targets is not known		-21.6811	50.5096	27.103	30198	38	236	15	6.35593	1.58809	86|861|1460|1911|2033|6597|6598|6602|6603|6605|8289|55193|57492|80012|196528	ACTL6A|RUNX1|CSNK2B|PHC1|EP300|SMARCA4|SMARCB1|SMARCD1|SMARCD2|SMARCE1|ARID1A|PBRM1|ARID1B|PHC3|ARID2	-18.9665	0	2	0	0	-39.5397	102.948
1	1	1	0	1	1	-16.5924	-9.03713	-2.27502	0	-15.5576	-19.0808	R-HSA-8878171	M111011	5	0	Reactome Gene Sets	6	Transcriptional regulation by RUNX1		-20.1831	8.82805	15.0776	30198	239	458	32	6.9869	1.19119	86|860|861|1387|1460|1911|1997|1998|2033|2624|3276|4773|5684|5686|5692|6597|6598|6599|6602|6603|6605|6929|8085|8289|8861|9757|55193|55904|57492|57690|80012|196528	ACTL6A|RUNX2|RUNX1|CREBBP|CSNK2B|PHC1|ELF1|ELF2|EP300|GATA2|PRMT1|NFATC2|PSMA3|PSMA5|PSMB4|SMARCA4|SMARCB1|SMARCC1|SMARCD1|SMARCD2|SMARCE1|TCF3|KMT2D|ARID1A|LDB1|KMT2B|PBRM1|KMT2E|ARID1B|TNRC6C|PHC3|ARID2	-17.25	0	2	0	0	-39.5397	102.948
1	1	0	0	1	1	-19.5646	-7.13482	0	0	-17.066	-14.8001	GO:0070316	M110011	4	0	GO Biological Processes	19	regulation of G0 to G1 transition	19_GO:0050789 regulation of biological process	-19.5646	45.9335	24.9199	30198	39	236	14	5.9322	1.5377	86|5977|6597|6598|6602|6603|6605|8193|8289|9274|29117|55193|57492|196528	ACTL6A|DPF2|SMARCA4|SMARCB1|SMARCD1|SMARCD2|SMARCE1|DPF1|ARID1A|BCL7C|BRD7|PBRM1|ARID1B|ARID2	-17.0295	0	2	0	0	-39.5397	102.948
1	1	0	0	1	1	-14.5717	-4.34561	0	0	-18.8269	-15.6555	GO:0051054	M110011	4	0	GO Biological Processes	19	positive regulation of DNA metabolic process	19_GO:0048518 positive regulation of biological process	-19.1646	7.52273	14.0425	30198	298	458	34	7.42358	1.22497	86|466|2070|3297|5932|5977|6188|6597|6598|6599|6602|6603|6605|6944|8089|8193|8289|8295|9274|9314|10524|22976|23201|26122|29117|51010|54799|54891|55193|57492|57634|80314|81620|196528	ACTL6A|ATF1|EYA4|HSF1|RBBP8|DPF2|RPS3|SMARCA4|SMARCB1|SMARCC1|SMARCD1|SMARCD2|SMARCE1|VPS72|YEATS4|DPF1|ARID1A|TRRAP|BCL7C|KLF4|KAT5|PAXIP1|FAM168A|EPC2|BRD7|EXOSC3|MBTD1|INO80D|PBRM1|ARID1B|EP400|EPC1|CDT1|ARID2	-16.3351	0	2	0	0	-39.5397	102.948
1	1	0	1	1	1	-17.1591	-6.9195	0	-2.43301	-18.9945	-16.6634	GO:0080135	M110111	5	0	GO Biological Processes	19	regulation of cellular response to stress	19_GO:0050896 response to stimulus	-19.0972	4.65098	12.3309	30198	723	458	51	11.1354	1.46989	86|1387|1719|2033|2070|2648|2874|3276|3297|4487|5893|5932|5977|6188|6498|6597|6598|6599|6602|6603|6605|6874|6878|6944|7416|8089|8193|8289|8295|8841|9274|9314|9400|9913|10524|22976|23201|25793|26122|29117|51562|51616|54799|54891|55193|55578|57492|57630|57634|80314|196528	ACTL6A|CREBBP|DHFR|EP300|EYA4|KAT2A|GPS2|PRMT1|HSF1|MSX1|RAD52|RBBP8|DPF2|RPS3|SKIL|SMARCA4|SMARCB1|SMARCC1|SMARCD1|SMARCD2|SMARCE1|TAF4|TAF6|VPS72|VDAC1|YEATS4|DPF1|ARID1A|TRRAP|HDAC3|BCL7C|KLF4|RECQL5|SUPT7L|KAT5|PAXIP1|FAM168A|FBXO7|EPC2|BRD7|MBIP|TAF9B|MBTD1|INO80D|PBRM1|SUPT20H|ARID1B|SH3RF1|EP400|EPC1|ARID2	-16.2806	0	2	0	0	-39.5397	102.948
1	1	0	1	1	1	-15.8094	-9.98818	0	-2.27337	-18.5511	-13.6106	GO:1903706	M110111	5	0	GO Biological Processes	19	regulation of hemopoiesis	19_GO:0002376 immune system process	-18.5869	6.26378	13.1516	30198	400	458	38	8.29694	1.2889	86|405|604|861|864|1385|2624|2648|3276|3297|3659|3692|4286|4792|6597|6598|6599|6602|6603|6605|6935|7030|7071|8289|8861|10524|23186|23522|25793|27086|29117|55193|57178|57492|57630|123169|140685|196528	ACTL6A|ARNT|BCL6|RUNX1|RUNX3|CREB1|GATA2|KAT2A|PRMT1|HSF1|IRF1|EIF6|MITF|NFKBIA|SMARCA4|SMARCB1|SMARCC1|SMARCD1|SMARCD2|SMARCE1|ZEB1|TFE3|KLF10|ARID1A|LDB1|KAT5|RCOR1|KAT6B|FBXO7|FOXP1|BRD7|PBRM1|ZMIZ1|ARID1B|SH3RF1|LEO1|ZBTB46|ARID2	-15.7951	0	2	0	0	-39.5397	102.948
1	1	0	0	1	1	-15.2608	-4.7128	0	0	-17.588	-17.2022	CORUM:554	M110011	4	0	CORUM	33	PBAF complex (Polybromo- and BAF containing complex)		-17.588	102.948	30.2804	30198	10	264	9	3.40909	1.11683	86|6597|6598|6599|6602|6603|6605|55193|196528	ACTL6A|SMARCA4|SMARCB1|SMARCC1|SMARCD1|SMARCD2|SMARCE1|PBRM1|ARID2	-15.2693	0	2	0	0	-39.5397	102.948
1	1	0	1	1	1	-16.4601	-8.71718	0	-2.59917	-17.4472	-12.4632	GO:1902105	M110111	5	0	GO Biological Processes	19	regulation of leukocyte differentiation	19_GO:0002376 immune system process	-17.4472	9.7191	14.3965	30198	306	264	26	9.84848	1.83387	86|604|861|864|1385|2624|2648|3297|3659|4286|6597|6598|6599|6602|6603|6605|6935|7030|7071|10524|27086|29117|55193|57178|140685|196528	ACTL6A|BCL6|RUNX1|RUNX3|CREB1|GATA2|KAT2A|HSF1|IRF1|MITF|SMARCA4|SMARCB1|SMARCC1|SMARCD1|SMARCD2|SMARCE1|ZEB1|TFE3|KLF10|KAT5|FOXP1|BRD7|PBRM1|ZMIZ1|ZBTB46|ARID2	-15.1445	0	2	0	0	-39.5397	102.948
1	1	0	0	1	1	-16.9096	-9.6092	0	0	-13.236	-14.1031	GO:2000036	M110011	4	0	GO Biological Processes	19	regulation of stem cell population maintenance	19_GO:0032502 developmental process	-16.9096	26.6578	19.345	30198	72	236	15	6.35593	1.58809	86|2648|5977|6597|6598|6602|6605|6760|8202|8289|9274|23019|23506|29998|79595	ACTL6A|KAT2A|DPF2|SMARCA4|SMARCB1|SMARCD1|SMARCE1|SS18|NCOA3|ARID1A|BCL7C|CNOT1|BICRAL|BICRA|SAP130	-14.6407	0	2	0	0	-39.5397	102.948
1	1	0	0	1	1	-16.4903	-9.71349	0	0	-14.2092	-15.3047	GO:1902459	M110011	4	0	GO Biological Processes	19	positive regulation of stem cell population maintenance	19_GO:0032502 developmental process	-16.4903	35.3925	20.9418	30198	47	236	13	5.50847	1.4851	86|5977|6597|6598|6602|6605|6760|8202|8289|9274|23506|29998|79595	ACTL6A|DPF2|SMARCA4|SMARCB1|SMARCD1|SMARCE1|SS18|NCOA3|ARID1A|BCL7C|BICRAL|BICRA|SAP130	-14.2628	0	2	0	0	-39.5397	102.948
1	0	0	0	1	1	-13.2376	0	0	0	-15.5621	-15.2198	CORUM:1238	M100011	3	0	CORUM	33	PBAF complex (Polybromo- and BAF containing complex)		-15.5621	101.677	28.3679	30198	9	264	8	3.0303	1.05502	86|6597|6598|6599|6602|6605|55193|196528	ACTL6A|SMARCA4|SMARCB1|SMARCC1|SMARCD1|SMARCE1|PBRM1|ARID2	-13.393	0	2	0	0	-39.5397	102.948
1	0	0	0	1	1	-13.2376	0	0	0	-15.5621	-15.2198	CORUM:556	M100011	3	0	CORUM	33	PBAF complex (Polybromo- and BAF containing complex)		-15.5621	101.677	28.3679	30198	9	264	8	3.0303	1.05502	86|6597|6598|6599|6602|6605|55193|196528	ACTL6A|SMARCA4|SMARCB1|SMARCC1|SMARCD1|SMARCE1|PBRM1|ARID2	-13.393	0	2	0	0	-39.5397	102.948
1	0	0	0	1	1	-13.2376	0	0	0	-15.5621	-15.2198	CORUM:565	M100011	3	0	CORUM	33	PBAF complex (Polybromo- and BAF containing complex)		-15.5621	101.677	28.3679	30198	9	264	8	3.0303	1.05502	86|6597|6598|6599|6602|6605|55193|196528	ACTL6A|SMARCA4|SMARCB1|SMARCC1|SMARCD1|SMARCE1|PBRM1|ARID2	-13.393	0	2	0	0	-39.5397	102.948
1	1	0	0	1	1	-15.2901	-6.11693	0	0	-11.8679	-11.3342	GO:0030071	M110011	4	0	GO Biological Processes	19	regulation of mitotic metaphase/anaphase transition	19_GO:0050789 regulation of biological process	-15.2901	21.0919	17.0357	30198	91	236	15	6.35593	1.58809	86|5977|6597|6598|6602|6603|6605|8193|8289|9184|9274|29117|55193|57492|196528	ACTL6A|DPF2|SMARCA4|SMARCB1|SMARCD1|SMARCD2|SMARCE1|DPF1|ARID1A|BUB3|BCL7C|BRD7|PBRM1|ARID1B|ARID2	-13.1352	0	2	0	0	-39.5397	102.948
1	1	0	0	1	1	-15.0699	-6.021	0	0	-11.6818	-11.1492	GO:1902099	M110011	4	0	GO Biological Processes	19	regulation of metaphase/anaphase transition of cell cycle	19_GO:0050789 regulation of biological process	-15.0699	20.4188	16.735	30198	94	236	15	6.35593	1.58809	86|5977|6597|6598|6602|6603|6605|8193|8289|9184|9274|29117|55193|57492|196528	ACTL6A|DPF2|SMARCA4|SMARCB1|SMARCD1|SMARCD2|SMARCE1|DPF1|ARID1A|BUB3|BCL7C|BRD7|PBRM1|ARID1B|ARID2	-12.9393	0	2	0	0	-39.5397	102.948
1	1	0	0	1	1	-14.9275	-5.9589	0	0	-11.5614	-11.0295	GO:0010965	M110011	4	0	GO Biological Processes	19	regulation of mitotic sister chromatid separation	19_GO:0050789 regulation of biological process	-14.9275	19.9934	16.5422	30198	96	236	15	6.35593	1.58809	86|5977|6597|6598|6602|6603|6605|8193|8289|9184|9274|29117|55193|57492|196528	ACTL6A|DPF2|SMARCA4|SMARCB1|SMARCD1|SMARCD2|SMARCE1|DPF1|ARID1A|BUB3|BCL7C|BRD7|PBRM1|ARID1B|ARID2	-12.8047	0	2	0	0	-39.5397	102.948
1	0	0	0	1	1	-12.7177	0	0	0	-14.8665	-14.5245	CORUM:149	M100011	3	0	CORUM	33	PBAF complex (Polybromo- and BAF containing complex)		-14.8665	91.5091	26.8829	30198	10	264	8	3.0303	1.05502	86|6597|6598|6599|6602|6605|55193|196528	ACTL6A|SMARCA4|SMARCB1|SMARCC1|SMARCD1|SMARCE1|PBRM1|ARID2	-12.7463	0	2	0	0	-39.5397	102.948
1	1	0	0	1	1	-14.4196	-5.16653	0	0	-14.7351	-9.66652	GO:1902107	M110011	4	0	GO Biological Processes	19	positive regulation of leukocyte differentiation	19_GO:0002376 immune system process	-14.7351	12.2788	14.1331	30198	177	264	19	7.19697	1.59057	86|604|861|864|1385|3297|6597|6598|6599|6602|6603|6605|7071|10524|29117|55193|57178|140685|196528	ACTL6A|BCL6|RUNX1|RUNX3|CREB1|HSF1|SMARCA4|SMARCB1|SMARCC1|SMARCD1|SMARCD2|SMARCE1|KLF10|KAT5|BRD7|PBRM1|ZMIZ1|ZBTB46|ARID2	-12.6276	0	2	0	0	-39.5397	102.948
1	1	0	0	1	1	-14.4196	-5.16653	0	0	-14.7351	-9.66652	GO:1903708	M110011	4	0	GO Biological Processes	19	positive regulation of hemopoiesis	19_GO:0002376 immune system process	-14.7351	12.2788	14.1331	30198	177	264	19	7.19697	1.59057	86|604|861|864|1385|3297|6597|6598|6599|6602|6603|6605|7071|10524|29117|55193|57178|140685|196528	ACTL6A|BCL6|RUNX1|RUNX3|CREB1|HSF1|SMARCA4|SMARCB1|SMARCC1|SMARCD1|SMARCD2|SMARCE1|KLF10|KAT5|BRD7|PBRM1|ZMIZ1|ZBTB46|ARID2	-12.6276	0	2	0	0	-39.5397	102.948
1	1	0	0	1	1	-12.7177	-6.73373	0	0	-12.3737	-14.5245	CORUM:1239	M110011	4	0	CORUM	33	EBAFb complex		-14.5245	83.0186	25.588	30198	10	291	8	2.74914	0.958515	86|6597|6598|6599|6602|6603|6605|57492	ACTL6A|SMARCA4|SMARCB1|SMARCC1|SMARCD1|SMARCD2|SMARCE1|ARID1B	-12.4317	0	2	0	0	-39.5397	102.948
1	1	0	0	1	1	-14.3255	-5.69605	0	0	-12.3123	-10.5241	GO:0033045	M110011	4	0	GO Biological Processes	19	regulation of sister chromatid segregation	19_GO:0050789 regulation of biological process	-14.3255	18.2797	15.7416	30198	105	236	15	6.35593	1.58809	86|5977|6597|6598|6602|6603|6605|8193|8289|9184|9274|29117|55193|57492|196528	ACTL6A|DPF2|SMARCA4|SMARCB1|SMARCD1|SMARCD2|SMARCE1|DPF1|ARID1A|BUB3|BCL7C|BRD7|PBRM1|ARID1B|ARID2	-12.2423	0	2	0	0	-39.5397	102.948
1	1	0	0	1	1	-13.8176	-10.8577	0	0	-13.9357	-14.1194	GO:0071824	M110011	4	0	GO Biological Processes	19	protein-DNA complex subunit organization	19_GO:0009987 cellular process	-14.1194	8.98823	12.6111	30198	254	291	22	7.56014	1.5497	86|1616|5893|6597|6598|6599|6602|6603|6605|6662|6874|6878|6944|8089|9282|9862|51586|80306|81620|81857|112950|196528	ACTL6A|DAXX|RAD52|SMARCA4|SMARCB1|SMARCC1|SMARCD1|SMARCD2|SMARCE1|SOX9|TAF4|TAF6|VPS72|YEATS4|MED14|MED24|MED15|MED28|CDT1|MED25|MED8|ARID2	-12.0546	0	2	0	0	-39.5397	102.948
1	1	0	0	1	1	-14.0764	-5.5871	0	0	-10.8423	-10.3151	GO:1905818	M110011	4	0	GO Biological Processes	19	regulation of chromosome separation	19_GO:0050789 regulation of biological process	-14.0764	17.6088	15.4171	30198	109	236	15	6.35593	1.58809	86|5977|6597|6598|6602|6603|6605|8193|8289|9184|9274|29117|55193|57492|196528	ACTL6A|DPF2|SMARCA4|SMARCB1|SMARCD1|SMARCD2|SMARCE1|DPF1|ARID1A|BUB3|BCL7C|BRD7|PBRM1|ARID1B|ARID2	-12.0228	0	2	0	0	-39.5397	102.948
1	1	0	0	1	1	-13.8373	-5.48249	0	0	-13.1229	-8.97343	GO:0045582	M110011	4	0	GO Biological Processes	19	positive regulation of T cell differentiation	19_GO:0002376 immune system process	-13.8373	16.9855	15.1093	30198	113	236	15	6.35593	1.58809	86|604|861|864|6597|6598|6602|6603|6605|8289|29117|55193|57178|57492|196528	ACTL6A|BCL6|RUNX1|RUNX3|SMARCA4|SMARCB1|SMARCD1|SMARCD2|SMARCE1|ARID1A|BRD7|PBRM1|ZMIZ1|ARID1B|ARID2	-11.7968	0	2	0	0	-39.5397	102.948
1	1	0	0	1	1	-13.4397	-7.34467	0	0	-13.7918	-8.8307	GO:0045580	M110011	4	0	GO Biological Processes	19	regulation of T cell differentiation	19_GO:0002376 immune system process	-13.7918	11.9707	13.5503	30198	172	264	18	6.81818	1.55131	86|604|861|864|2648|3659|6597|6598|6599|6602|6603|6605|6935|10524|29117|55193|57178|196528	ACTL6A|BCL6|RUNX1|RUNX3|KAT2A|IRF1|SMARCA4|SMARCB1|SMARCC1|SMARCD1|SMARCD2|SMARCE1|ZEB1|KAT5|BRD7|PBRM1|ZMIZ1|ARID2	-11.7555	0	2	0	0	-39.5397	102.948
1	1	0	0	1	1	-13.2376	-6.9537	0	0	-12.8933	-12.5947	CORUM:555	M110011	4	0	CORUM	33	BAF complex		-13.6307	58.6084	21.45	30198	9	458	8	1.74672	0.612143	86|6597|6598|6599|6602|6603|6605|8289	ACTL6A|SMARCA4|SMARCB1|SMARCC1|SMARCD1|SMARCD2|SMARCE1|ARID1A	-11.0608	0	2	0	0	-39.5397	102.948
1	1	0	0	1	1	-13.6198	-6.69519	0	0	-12.9944	-11.1091	GO:0045661	M110011	4	0	GO Biological Processes	19	regulation of myoblast differentiation	19_GO:0032502 developmental process	-13.6198	22.1793	16.2984	30198	75	236	13	5.50847	1.4851	86|6597|6598|6602|6603|6605|6662|6926|8289|29117|55193|57492|196528	ACTL6A|SMARCA4|SMARCB1|SMARCD1|SMARCD2|SMARCE1|SOX9|TBX3|ARID1A|BRD7|PBRM1|ARID1B|ARID2	-11.5898	0	2	0	0	-39.5397	102.948
1	1	0	0	1	1	-13.4932	-5.35233	0	0	-12.9588	-10.9588	GO:0045663	M110011	4	0	GO Biological Processes	19	positive regulation of myoblast differentiation	19_GO:0032502 developmental process	-13.4932	31.9894	18.2566	30198	44	236	11	4.66102	1.37221	86|6597|6598|6602|6603|6605|8289|29117|55193|57492|196528	ACTL6A|SMARCA4|SMARCB1|SMARCD1|SMARCD2|SMARCE1|ARID1A|BRD7|PBRM1|ARID1B|ARID2	-11.4714	0	2	0	0	-39.5397	102.948
1	1	0	0	1	1	-13.2557	-5.99146	0	0	-11.078	-10.7002	WP4204	M110011	4	0	WikiPathways	27	Tumor suppressor activity of SMARCB1		-13.2557	38.775	19.2692	30198	33	236	10	4.23729	1.31125	86|5977|6597|6598|6602|6603|6605|8193|8289|57492	ACTL6A|DPF2|SMARCA4|SMARCB1|SMARCD1|SMARCD2|SMARCE1|DPF1|ARID1A|ARID1B	-11.2481	0	2	0	0	-39.5397	102.948
1	1	0	0	1	1	-13.1215	-5.1689	0	0	-12.412	-8.42619	GO:0045621	M110011	4	0	GO Biological Processes	19	positive regulation of lymphocyte differentiation	19_GO:0002376 immune system process	-13.1215	15.2331	14.2087	30198	126	236	15	6.35593	1.58809	86|604|861|864|6597|6598|6602|6603|6605|8289|29117|55193|57178|57492|196528	ACTL6A|BCL6|RUNX1|RUNX3|SMARCA4|SMARCB1|SMARCD1|SMARCD2|SMARCE1|ARID1A|BRD7|PBRM1|ZMIZ1|ARID1B|ARID2	-11.1294	0	2	0	0	-39.5397	102.948
1	1	0	0	1	1	-12.7177	-6.73373	0	0	-12.3737	-12.0755	CORUM:1252	M110011	4	0	CORUM	33	EBAFa complex		-12.9376	52.7476	20.3103	30198	10	458	8	1.74672	0.612143	86|6597|6598|6599|6602|6603|6605|8289	ACTL6A|SMARCA4|SMARCB1|SMARCC1|SMARCD1|SMARCD2|SMARCE1|ARID1A	-10.4646	0	2	0	0	-39.5397	102.948
1	1	0	0	1	1	-12.9178	-5.07961	0	0	-11.0194	-9.3445	GO:0051983	M110011	4	0	GO Biological Processes	19	regulation of chromosome segregation	19_GO:0050789 regulation of biological process	-12.9178	14.7643	13.9581	30198	130	236	15	6.35593	1.58809	86|5977|6597|6598|6602|6603|6605|8193|8289|9184|9274|29117|55193|57492|196528	ACTL6A|DPF2|SMARCA4|SMARCB1|SMARCD1|SMARCD2|SMARCE1|DPF1|ARID1A|BUB3|BCL7C|BRD7|PBRM1|ARID1B|ARID2	-10.9408	0	2	0	0	-39.5397	102.948
1	1	0	1	1	1	-12.2882	-6.69058	0	-3.11565	-12.5748	-8.86561	GO:0045619	M110111	5	0	GO Biological Processes	19	regulation of lymphocyte differentiation	19_GO:0002376 immune system process	-12.5748	10.1928	12.3111	30198	202	264	18	6.81818	1.55131	86|604|861|864|2648|3659|6597|6598|6599|6602|6603|6605|6935|10524|29117|55193|57178|196528	ACTL6A|BCL6|RUNX1|RUNX3|KAT2A|IRF1|SMARCA4|SMARCB1|SMARCC1|SMARCD1|SMARCD2|SMARCE1|ZEB1|KAT5|BRD7|PBRM1|ZMIZ1|ARID2	-10.635	0	2	0	0	-39.5397	102.948
1	1	0	0	1	1	-9.22099	-3.63477	0	0	-10.7573	-10.6965	GO:1901987	M110011	4	0	GO Biological Processes	19	regulation of cell cycle phase transition	19_GO:0050789 regulation of biological process	-12.1028	4.64737	9.71744	30198	454	458	32	6.9869	1.19119	86|1028|1386|5087|5932|5977|6597|6598|6599|6602|6603|6605|7023|8193|8289|9184|9274|9314|9575|11331|22976|25793|29117|55193|55904|57492|57504|79027|79447|81620|84444|196528	ACTL6A|CDKN1C|ATF2|PBX1|RBBP8|DPF2|SMARCA4|SMARCB1|SMARCC1|SMARCD1|SMARCD2|SMARCE1|TFAP4|DPF1|ARID1A|BUB3|BCL7C|KLF4|CLOCK|PHB2|PAXIP1|FBXO7|BRD7|PBRM1|KMT2E|ARID1B|MTA3|ZNF655|PAGR1|CDT1|DOT1L|ARID2	-9.6942	0	2	0	0	-39.5397	102.948
1	1	0	0	1	1	-10.1205	-5.48445	0	0	-11.6708	-11.332	CORUM:778	M110011	4	0	CORUM	33	LARC complex (LCR-associated remodeling complex)		-11.6708	48.1627	19.3119	30198	19	264	8	3.0303	1.05502	86|5977|6597|6598|6599|6603|6605|8932	ACTL6A|DPF2|SMARCA4|SMARCB1|SMARCC1|SMARCD2|SMARCE1|MBD2	-9.78062	0	2	0	0	-39.5397	102.948
1	1	0	0	1	1	-11.571	-6.20727	0	0	-9.1627	-10.9309	CORUM:189	M110011	4	0	CORUM	33	BAF complex		-11.571	68.9003	21.732	30198	13	236	7	2.9661	1.10433	86|6597|6598|6602|6605|8289|57492	ACTL6A|SMARCA4|SMARCB1|SMARCD1|SMARCE1|ARID1A|ARID1B	-9.68831	0	2	0	0	-39.5397	102.948
1	1	0	1	1	1	-11.4364	-4.17135	0	-2.07826	-9.63913	-6.71203	GO:0045785	M110111	5	0	GO Biological Processes	19	positive regulation of cell adhesion	19_GO:0048518 positive regulation of biological process	-11.4364	6.24846	10.1887	30198	471	236	23	9.74576	1.93057	86|463|604|861|864|2303|3169|5970|6597|6598|6602|6603|6605|7030|8289|8861|10370|29117|55193|57178|57492|91663|196528	ACTL6A|ZFHX3|BCL6|RUNX1|RUNX3|FOXC2|FOXA1|RELA|SMARCA4|SMARCB1|SMARCD1|SMARCD2|SMARCE1|TFE3|ARID1A|LDB1|CITED2|BRD7|PBRM1|ZMIZ1|ARID1B|MYADM|ARID2	-9.56396	0	2	0	0	-39.5397	102.948
1	1	0	0	1	1	-9.8111	-3.81603	0	0	-8.88417	-9.54389	GO:0007346	M110011	4	0	GO Biological Processes	19	regulation of mitotic cell cycle	19_GO:0050789 regulation of biological process	-11.2899	4.20858	9.13195	30198	517	458	33	7.20524	1.20824	86|604|1028|1386|2296|3169|3297|5087|5932|5977|6597|6598|6599|6602|6603|6605|7023|8193|8289|9184|9274|9314|10795|11331|25793|29117|55193|55904|57492|57504|79027|81620|196528	ACTL6A|BCL6|CDKN1C|ATF2|FOXC1|FOXA1|HSF1|PBX1|RBBP8|DPF2|SMARCA4|SMARCB1|SMARCC1|SMARCD1|SMARCD2|SMARCE1|TFAP4|DPF1|ARID1A|BUB3|BCL7C|KLF4|ZNF268|PHB2|FBXO7|BRD7|PBRM1|KMT2E|ARID1B|MTA3|ZNF655|CDT1|ARID2	-8.95469	0	2	0	0	-39.5397	102.948
1	1	0	0	1	1	-11.2729	-6.06302	0	0	-10.9303	-10.6334	CORUM:713	M110011	4	0	CORUM	33	BRG1-SIN3A complex		-11.2729	63.9788	20.9181	30198	14	236	7	2.9661	1.10433	86|6597|6598|6602|6603|6605|8289	ACTL6A|SMARCA4|SMARCB1|SMARCD1|SMARCD2|SMARCE1|ARID1A	-9.40909	0	2	0	0	-39.5397	102.948
1	1	0	0	1	1	-10.7543	-4.86593	0	0	-10.4602	-10.2051	CORUM:1237	M110011	4	0	CORUM	33	BAF complex		-11.2086	51.2824	18.7222	30198	9	458	7	1.52838	0.573243	86|6597|6598|6599|6602|6605|8289	ACTL6A|SMARCA4|SMARCB1|SMARCC1|SMARCD1|SMARCE1|ARID1A	-8.88993	0	2	0	0	-39.5397	102.948
1	1	0	0	1	1	-10.7543	-4.86593	0	0	-10.4602	-10.2051	CORUM:566	M110011	4	0	CORUM	33	BAF complex		-11.2086	51.2824	18.7222	30198	9	458	7	1.52838	0.573243	86|6597|6598|6599|6602|6605|8289	ACTL6A|SMARCA4|SMARCB1|SMARCC1|SMARCD1|SMARCE1|ARID1A	-8.88993	0	2	0	0	-39.5397	102.948
1	1	0	0	1	1	-10.7543	-4.86593	0	0	-10.4602	-10.2051	CORUM:710	M110011	4	0	CORUM	33	Brg1-associated complex I		-11.2086	51.2824	18.7222	30198	9	458	7	1.52838	0.573243	86|6597|6598|6599|6602|6605|8289	ACTL6A|SMARCA4|SMARCB1|SMARCC1|SMARCD1|SMARCE1|ARID1A	-8.88993	0	2	0	0	-39.5397	102.948
1	1	0	0	1	1	-10.7543	-4.86593	0	0	-10.4602	-10.2051	CORUM:807	M110011	4	0	CORUM	33	BRG1-associated complex		-11.2086	51.2824	18.7222	30198	9	458	7	1.52838	0.573243	86|6597|6598|6599|6602|6605|8289	ACTL6A|SMARCA4|SMARCB1|SMARCC1|SMARCD1|SMARCE1|ARID1A	-8.88993	0	2	0	0	-39.5397	102.948
1	1	0	0	1	1	-8.45151	-3.07262	0	0	-8.53459	-10.3181	GO:1901990	M110011	4	0	GO Biological Processes	19	regulation of mitotic cell cycle phase transition	19_GO:0050789 regulation of biological process	-11.0515	5.01474	9.44266	30198	355	458	27	5.8952	1.10058	86|1028|5087|5932|5977|6597|6598|6599|6602|6603|6605|7023|8193|8289|9184|9274|9314|11331|25793|29117|55193|55904|57492|57504|79027|81620|196528	ACTL6A|CDKN1C|PBX1|RBBP8|DPF2|SMARCA4|SMARCB1|SMARCC1|SMARCD1|SMARCD2|SMARCE1|TFAP4|DPF1|ARID1A|BUB3|BCL7C|KLF4|PHB2|FBXO7|BRD7|PBRM1|KMT2E|ARID1B|MTA3|ZNF655|CDT1|ARID2	-8.75655	0	2	0	0	-39.5397	102.948
1	1	0	0	1	1	-9.80417	-3.71661	0	0	-10.1154	-9.49216	GO:1902806	M110011	4	0	GO Biological Processes	19	regulation of cell cycle G1/S phase transition	19_GO:0050789 regulation of biological process	-10.8162	6.50058	9.99748	30198	213	458	21	4.58515	0.977355	86|5977|6597|6598|6599|6602|6603|6605|8193|8289|9274|9314|11331|25793|29117|55193|55904|57492|79027|79447|196528	ACTL6A|DPF2|SMARCA4|SMARCB1|SMARCC1|SMARCD1|SMARCD2|SMARCE1|DPF1|ARID1A|BCL7C|KLF4|PHB2|FBXO7|BRD7|PBRM1|KMT2E|ARID1B|ZNF655|PAGR1|ARID2	-8.55448	0	2	0	0	-39.5397	102.948
1	1	0	0	1	1	-8.37363	-3.62606	0	0	-10.0873	-8.4628	GO:0010564	M110011	4	0	GO Biological Processes	19	regulation of cell cycle process	19_GO:0050789 regulation of biological process	-10.8002	3.50333	8.52049	30198	734	458	39	8.51528	1.30419	86|604|811|1028|1386|2648|4487|4733|5087|5932|5977|6597|6598|6599|6602|6603|6605|6662|7023|8193|8289|9184|9274|9314|9575|10524|11331|22976|25793|29117|55193|55904|57492|57504|79027|79447|81620|84444|196528	ACTL6A|BCL6|CALR|CDKN1C|ATF2|KAT2A|MSX1|DRG1|PBX1|RBBP8|DPF2|SMARCA4|SMARCB1|SMARCC1|SMARCD1|SMARCD2|SMARCE1|SOX9|TFAP4|DPF1|ARID1A|BUB3|BCL7C|KLF4|CLOCK|KAT5|PHB2|PAXIP1|FBXO7|BRD7|PBRM1|KMT2E|ARID1B|MTA3|ZNF655|PAGR1|CDT1|DOT1L|ARID2	-8.54203	0	2	0	0	-39.5397	102.948
1	1	0	0	1	1	-10.3592	-6.73373	0	0	-10.0654	-9.81071	CORUM:238	M110011	4	0	CORUM	33	SWI-SNF chromatin remodeling-related-BRCA1 complex		-10.6915	46.1541	17.7225	30198	10	458	7	1.52838	0.573243	86|6597|6598|6599|6603|6605|8289	ACTL6A|SMARCA4|SMARCB1|SMARCC1|SMARCD2|SMARCE1|ARID1A	-8.45059	0	2	0	0	-39.5397	102.948
1	1	0	0	1	1	-10.3592	-4.7128	0	0	-10.0654	-9.81071	CORUM:808	M110011	4	0	CORUM	33	BRM-associated complex		-10.6915	46.1541	17.7225	30198	10	458	7	1.52838	0.573243	86|6598|6599|6602|6603|6605|8289	ACTL6A|SMARCB1|SMARCC1|SMARCD1|SMARCD2|SMARCE1|ARID1A	-8.45059	0	2	0	0	-39.5397	102.948
1	1	0	0	1	1	-10.6726	-3.2265	0	0	-9.98538	-10.4059	GO:2000045	M110011	4	0	GO Biological Processes	19	regulation of G1/S transition of mitotic cell cycle	19_GO:0050789 regulation of biological process	-10.6726	10.3749	11.3515	30198	185	236	15	6.35593	1.58809	86|5977|6597|6598|6602|6603|6605|8193|8289|9274|9314|29117|55193|57492|196528	ACTL6A|DPF2|SMARCA4|SMARCB1|SMARCD1|SMARCD2|SMARCE1|DPF1|ARID1A|BCL7C|KLF4|BRD7|PBRM1|ARID1B|ARID2	-8.87839	0	2	0	0	-39.5397	102.948
1	1	0	0	1	1	-10.2777	-3.08681	0	0	-7.82819	-5.15563	GO:0002696	M110011	4	0	GO Biological Processes	19	positive regulation of leukocyte activation	19_GO:0002376 immune system process	-10.2777	6.09322	9.56246	30198	441	236	21	8.89831	1.85336	86|604|861|864|1050|2624|4773|6597|6598|6602|6603|6605|8289|22976|29117|55193|57178|57492|63925|79155|196528	ACTL6A|BCL6|RUNX1|RUNX3|CEBPA|GATA2|NFATC2|SMARCA4|SMARCB1|SMARCD1|SMARCD2|SMARCE1|ARID1A|PAXIP1|BRD7|PBRM1|ZMIZ1|ARID1B|ZNF335|TNIP2|ARID2	-8.52182	0	2	0	0	-39.5397	102.948
1	1	0	0	1	1	-10.0196	-4.57627	0	0	-9.7262	-7.45128	CORUM:7372	M110011	4	0	CORUM	33	BRD7-SWIu2013SNF complex		-10.2578	41.9583	16.8606	30198	11	458	7	1.52838	0.573243	86|6597|6599|6602|6605|8289|29117	ACTL6A|SMARCA4|SMARCC1|SMARCD1|SMARCE1|ARID1A|BRD7	-8.05589	0	2	0	0	-39.5397	102.948
1	1	0	0	1	1	-10.0196	-4.57627	0	0	-9.7262	-9.47182	CORUM:803	M110011	4	0	CORUM	33	BRG1-SIN3A-HDAC containing SWI/SNF remodeling complex I		-10.2578	41.9583	16.8606	30198	11	458	7	1.52838	0.573243	86|6597|6598|6599|6602|6605|8289	ACTL6A|SMARCA4|SMARCB1|SMARCC1|SMARCD1|SMARCE1|ARID1A	-8.05589	0	2	0	0	-39.5397	102.948
1	1	0	0	1	1	-10.2483	-6.78853	0	0	-8.51972	-9.20336	WP4321	M110011	4	0	WikiPathways	27	Thermogenesis		-10.2483	14.2175	12.2125	30198	108	236	12	5.08475	1.43003	86|1385|1386|6597|6598|6602|6603|6605|8193|8289|9586|57492	ACTL6A|CREB1|ATF2|SMARCA4|SMARCB1|SMARCD1|SMARCD2|SMARCE1|DPF1|ARID1A|CREB5|ARID1B	-8.49687	0	2	0	0	-39.5397	102.948
1	1	0	0	1	1	-10.2206	-4.19227	0	0	-8.55697	-6.36125	GO:0022409	M110011	4	0	GO Biological Processes	19	positive regulation of cell-cell adhesion	19_GO:0048518 positive regulation of biological process	-10.2206	7.38217	10.0569	30198	312	236	18	7.62712	1.72781	86|604|861|864|3169|5970|6597|6598|6602|6603|6605|8289|10370|29117|55193|57178|57492|196528	ACTL6A|BCL6|RUNX1|RUNX3|FOXA1|RELA|SMARCA4|SMARCB1|SMARCD1|SMARCD2|SMARCE1|ARID1A|CITED2|BRD7|PBRM1|ZMIZ1|ARID1B|ARID2	-8.47019	0	2	0	0	-39.5397	102.948
1	1	0	0	1	1	-10.1205	-5.48445	0	0	-9.77977	-9.48459	GO:0006337	M110011	4	0	GO Biological Processes	19	nucleosome disassembly	19_GO:0009987 cellular process	-10.1205	47.1423	17.8557	30198	19	236	7	2.9661	1.10433	6597|6598|6602|6603|6605|8289|196528	SMARCA4|SMARCB1|SMARCD1|SMARCD2|SMARCE1|ARID1A|ARID2	-8.38735	0	2	0	0	-39.5397	102.948
1	1	0	0	1	1	-9.97554	-2.97206	0	0	-7.56702	-4.95172	GO:0050867	M110011	4	0	GO Biological Processes	19	positive regulation of cell activation	19_GO:0048518 positive regulation of biological process	-9.97554	5.86705	9.31496	30198	458	236	21	8.89831	1.85336	86|604|861|864|1050|2624|4773|6597|6598|6602|6603|6605|8289|22976|29117|55193|57178|57492|63925|79155|196528	ACTL6A|BCL6|RUNX1|RUNX3|CEBPA|GATA2|NFATC2|SMARCA4|SMARCB1|SMARCD1|SMARCD2|SMARCE1|ARID1A|PAXIP1|BRD7|PBRM1|ZMIZ1|ARID1B|ZNF335|TNIP2|ARID2	-8.26596	0	2	0	0	-39.5397	102.948
1	1	0	0	1	1	-9.7214	-4.4531	0	0	-9.42836	-9.17431	CORUM:806	M110011	4	0	CORUM	33	BRM-SIN3A-HDAC complex		-9.88333	38.4618	16.1072	30198	12	458	7	1.52838	0.573243	86|6598|6599|6602|6603|6605|8289	ACTL6A|SMARCB1|SMARCC1|SMARCD1|SMARCD2|SMARCE1|ARID1A	-7.73116	0	2	0	0	-39.5397	102.948
1	1	0	0	1	1	-9.8037	-3.29703	0	0	-9.08931	-7.61069	GO:0033044	M110011	4	0	GO Biological Processes	19	regulation of chromosome organization	19_GO:0050789 regulation of biological process	-9.8037	8.18929	10.1304	30198	250	236	16	6.77966	1.63645	86|5977|6597|6598|6602|6603|6605|8193|8289|9184|9274|29117|55193|55196|57492|196528	ACTL6A|DPF2|SMARCA4|SMARCB1|SMARCD1|SMARCD2|SMARCE1|DPF1|ARID1A|BUB3|BCL7C|BRD7|PBRM1|RESF1|ARID1B|ARID2	-8.11744	0	2	0	0	-39.5397	102.948
1	1	0	0	1	1	-9.76313	-5.29952	0	0	-9.42308	-9.12858	GO:0032986	M110011	4	0	GO Biological Processes	19	protein-DNA complex disassembly	19_GO:0009987 cellular process	-9.76313	42.6525	16.9459	30198	21	236	7	2.9661	1.10433	6597|6598|6602|6603|6605|8289|196528	SMARCA4|SMARCB1|SMARCD1|SMARCD2|SMARCE1|ARID1A|ARID2	-8.08064	0	2	0	0	-39.5397	102.948
1	1	0	0	1	1	-9.65336	-3.465	0	0	-8.01483	-5.34033	GO:0022407	M110011	4	0	GO Biological Processes	19	regulation of cell-cell adhesion	19_GO:0050789 regulation of biological process	-9.65336	5.63335	9.05265	30198	477	236	21	8.89831	1.85336	86|604|861|864|3169|3659|5970|6597|6598|6602|6603|6605|8289|9314|10370|29117|55193|57178|57492|91663|196528	ACTL6A|BCL6|RUNX1|RUNX3|FOXA1|IRF1|RELA|SMARCA4|SMARCB1|SMARCD1|SMARCD2|SMARCE1|ARID1A|KLF4|CITED2|BRD7|PBRM1|ZMIZ1|ARID1B|MYADM|ARID2	-7.98653	0	2	0	0	-39.5397	102.948
1	0	0	0	1	1	-8.81385	0	0	0	-8.56943	-8.35742	CORUM:1251	M100011	3	0	CORUM	33	BAF complex		-9.4928	49.4509	17.0082	30198	8	458	6	1.31004	0.531308	86|6598|6599|6602|6605|8289	ACTL6A|SMARCB1|SMARCC1|SMARCD1|SMARCE1|ARID1A	-7.39024	0	2	0	0	-39.5397	102.948
1	0	0	0	1	1	-8.81385	0	0	0	-8.56943	-8.35742	CORUM:564	M100011	3	0	CORUM	33	BAF complex		-9.4928	49.4509	17.0082	30198	8	458	6	1.31004	0.531308	86|6598|6599|6602|6605|8289	ACTL6A|SMARCB1|SMARCC1|SMARCD1|SMARCE1|ARID1A	-7.39024	0	2	0	0	-39.5397	102.948
1	1	0	0	1	1	-9.49178	-2.80613	0	0	-7.11761	-4.51889	GO:0051251	M110011	4	0	GO Biological Processes	19	positive regulation of lymphocyte activation	19_GO:0002376 immune system process	-9.49178	6.21789	9.21673	30198	391	236	19	8.05085	1.77108	86|604|861|864|4773|6597|6598|6602|6603|6605|8289|22976|29117|55193|57178|57492|63925|79155|196528	ACTL6A|BCL6|RUNX1|RUNX3|NFATC2|SMARCA4|SMARCB1|SMARCD1|SMARCD2|SMARCE1|ARID1A|PAXIP1|BRD7|PBRM1|ZMIZ1|ARID1B|ZNF335|TNIP2|ARID2	-7.83479	0	2	0	0	-39.5397	102.948
1	1	0	0	1	1	-9.43141	-3.91898	0	0	-8.72271	-6.46492	GO:1903039	M110011	4	0	GO Biological Processes	19	positive regulation of leukocyte cell-cell adhesion	19_GO:0048518 positive regulation of biological process	-9.43141	7.72574	9.75979	30198	265	236	16	6.77966	1.63645	86|604|861|864|5970|6597|6598|6602|6603|6605|8289|29117|55193|57178|57492|196528	ACTL6A|BCL6|RUNX1|RUNX3|RELA|SMARCA4|SMARCB1|SMARCD1|SMARCD2|SMARCE1|ARID1A|BRD7|PBRM1|ZMIZ1|ARID1B|ARID2	-7.78057	0	2	0	0	-39.5397	102.948
1	1	0	1	1	1	-9.35881	-4.11834	0	-2.58936	-7.70815	-5.18209	GO:0002694	M110111	5	0	GO Biological Processes	19	regulation of leukocyte activation	19_GO:0002376 immune system process	-9.35881	4.69569	8.48013	30198	654	236	24	10.1695	1.96746	86|196|604|861|864|1050|2624|2648|3659|4773|6597|6598|6602|6603|6605|8289|22976|29117|55193|57178|57492|63925|79155|196528	ACTL6A|AHR|BCL6|RUNX1|RUNX3|CEBPA|GATA2|KAT2A|IRF1|NFATC2|SMARCA4|SMARCB1|SMARCD1|SMARCD2|SMARCE1|ARID1A|PAXIP1|BRD7|PBRM1|ZMIZ1|ARID1B|ZNF335|TNIP2|ARID2	-7.71575	0	2	0	0	-39.5397	102.948
1	1	0	0	1	1	-9.2152	-4.23796	0	0	-8.92285	-8.66948	CORUM:1230	M110011	4	0	CORUM	33	WINAC complex		-9.25792	32.9672	14.8465	30198	14	458	7	1.52838	0.573243	86|6597|6598|6599|6602|6605|8289	ACTL6A|SMARCA4|SMARCB1|SMARCC1|SMARCD1|SMARCE1|ARID1A	-7.18861	0	2	0	0	-39.5397	102.948
1	1	0	0	1	1	-9.20401	-4.16785	0	0	-7.59142	-5.03818	GO:0051249	M110011	4	0	GO Biological Processes	19	regulation of lymphocyte activation	19_GO:0002376 immune system process	-9.20401	5.05398	8.57068	30198	557	236	22	9.32203	1.89256	86|196|604|861|864|2648|3659|4773|6597|6598|6602|6603|6605|8289|22976|29117|55193|57178|57492|63925|79155|196528	ACTL6A|AHR|BCL6|RUNX1|RUNX3|KAT2A|IRF1|NFATC2|SMARCA4|SMARCB1|SMARCD1|SMARCD2|SMARCE1|ARID1A|PAXIP1|BRD7|PBRM1|ZMIZ1|ARID1B|ZNF335|TNIP2|ARID2	-7.57212	0	2	0	0	-39.5397	102.948
1	1	0	0	1	1	-9.19984	-4.10298	0	0	-7.50284	-8.32382	R-HSA-3214858	M110011	4	0	Reactome Gene Sets	6	RMTs methylate histone arginines		-9.19984	16.1972	12.0035	30198	79	236	10	4.23729	1.31125	86|6597|6598|6602|6603|6605|8289|55193|57492|196528	ACTL6A|SMARCA4|SMARCB1|SMARCD1|SMARCD2|SMARCE1|ARID1A|PBRM1|ARID1B|ARID2	-7.56944	0	2	0	0	-39.5397	102.948
1	1	0	0	1	1	-9.14388	-3.34369	0	0	-7.48194	-5.03845	GO:0030155	M110011	4	0	GO Biological Processes	19	regulation of cell adhesion	19_GO:0050789 regulation of biological process	-9.14388	4.2327	8.15016	30198	786	236	26	11.0169	2.03811	86|463|604|861|864|2303|3169|3659|5970|6597|6598|6602|6603|6605|6662|7030|8289|8861|9314|10370|29117|55193|57178|57492|91663|196528	ACTL6A|ZFHX3|BCL6|RUNX1|RUNX3|FOXC2|FOXA1|IRF1|RELA|SMARCA4|SMARCB1|SMARCD1|SMARCD2|SMARCE1|SOX9|TFE3|ARID1A|LDB1|KLF4|CITED2|BRD7|PBRM1|ZMIZ1|ARID1B|MYADM|ARID2	-7.52254	0	2	0	0	-39.5397	102.948
1	1	0	0	1	1	-9.13956	-3.68821	0	0	-8.36446	-6.2273	GO:1903037	M110011	4	0	GO Biological Processes	19	regulation of leukocyte cell-cell adhesion	19_GO:0050789 regulation of biological process	-9.13956	6.32757	9.07563	30198	364	236	18	7.62712	1.72781	86|604|861|864|3659|5970|6597|6598|6602|6603|6605|8289|9314|29117|55193|57178|57492|196528	ACTL6A|BCL6|RUNX1|RUNX3|IRF1|RELA|SMARCA4|SMARCB1|SMARCD1|SMARCD2|SMARCE1|ARID1A|KLF4|BRD7|PBRM1|ZMIZ1|ARID1B|ARID2	-7.51903	0	2	0	0	-39.5397	102.948
1	0	0	0	1	1	-8.46445	0	0	0	-8.22036	-8.00868	CORUM:711	M100011	3	0	CORUM	33	Brm-associated complex		-9.02128	43.9563	15.9944	30198	9	458	6	1.31004	0.531308	86|6598|6599|6602|6605|8289	ACTL6A|SMARCB1|SMARCC1|SMARCD1|SMARCE1|ARID1A	-6.96768	0	2	0	0	-39.5397	102.948
1	1	0	0	1	1	-9.00793	-3.37049	0	0	-8.34265	-5.32188	GO:0050870	M110011	4	0	GO Biological Processes	19	positive regulation of T cell activation	19_GO:0002376 immune system process	-9.00793	7.89862	9.5826	30198	243	236	15	6.35593	1.58809	86|604|861|864|6597|6598|6602|6603|6605|8289|29117|55193|57178|57492|196528	ACTL6A|BCL6|RUNX1|RUNX3|SMARCA4|SMARCB1|SMARCD1|SMARCD2|SMARCE1|ARID1A|BRD7|PBRM1|ZMIZ1|ARID1B|ARID2	-7.40022	0	2	0	0	-39.5397	102.948
1	1	0	0	1	1	-8.99619	-4.14282	0	0	-8.70419	-8.45116	CORUM:714	M110011	4	0	CORUM	33	BRM-SIN3A complex		-8.99619	51.1831	17.2534	30198	15	236	6	2.54237	1.02464	86|6598|6602|6603|6605|8289	ACTL6A|SMARCB1|SMARCD1|SMARCD2|SMARCE1|ARID1A	-7.39085	0	2	0	0	-39.5397	102.948
1	1	0	1	1	1	-8.66627	-3.77181	0	-2.46334	-7.07359	-4.6766	GO:0050865	M110111	5	0	GO Biological Processes	19	regulation of cell activation	19_GO:0050789 regulation of biological process	-8.66627	4.33143	7.96666	30198	709	236	24	10.1695	1.96746	86|196|604|861|864|1050|2624|2648|3659|4773|6597|6598|6602|6603|6605|8289|22976|29117|55193|57178|57492|63925|79155|196528	ACTL6A|AHR|BCL6|RUNX1|RUNX3|CEBPA|GATA2|KAT2A|IRF1|NFATC2|SMARCA4|SMARCB1|SMARCD1|SMARCD2|SMARCE1|ARID1A|PAXIP1|BRD7|PBRM1|ZMIZ1|ARID1B|ZNF335|TNIP2|ARID2	-7.10139	0	2	0	0	-39.5397	102.948
1	1	0	0	1	1	-8.16619	-4.7128	0	0	-7.92244	-7.71109	CORUM:86	M110011	4	0	CORUM	33	NUMAC complex (nucleosomal methylation activator complex)		-8.62895	39.5607	15.1346	30198	10	458	6	1.31004	0.531308	6597|6598|6599|6602|6605|8289	SMARCA4|SMARCB1|SMARCC1|SMARCD1|SMARCE1|ARID1A	-6.62132	0	2	0	0	-39.5397	102.948
1	1	0	0	1	1	-8.28936	-4.42109	0	0	-8.36446	-4.86136	GO:0050863	M110011	4	0	GO Biological Processes	19	regulation of T cell activation	19_GO:0002376 immune system process	-8.36446	5.65647	8.39369	30198	364	264	18	6.81818	1.55131	86|604|861|864|2648|3659|6597|6598|6599|6602|6603|6605|6935|10524|29117|55193|57178|196528	ACTL6A|BCL6|RUNX1|RUNX3|KAT2A|IRF1|SMARCA4|SMARCB1|SMARCC1|SMARCD1|SMARCD2|SMARCE1|ZEB1|KAT5|BRD7|PBRM1|ZMIZ1|ARID2	-6.83594	0	2	0	0	-39.5397	102.948
1	0	0	0	1	1	-6.35229	0	0	0	-8.22036	-8.00868	CORUM:3065	M100011	3	0	CORUM	33	RNA polymerase II complex, chromatin structure modifying		-8.22036	63.548	17.6243	30198	9	264	5	1.89394	0.838936	86|6598|6599|6602|6605	ACTL6A|SMARCB1|SMARCC1|SMARCD1|SMARCE1	-6.70735	0	2	0	0	-39.5397	102.948
1	1	0	0	1	1	-8.02382	-2.60559	0	0	-6.52577	-5.23438	hsa05225	M110011	4	0	KEGG Pathway	24	Hepatocellular carcinoma		-8.02382	9.13983	9.38955	30198	168	236	12	5.08475	1.43003	86|6597|6598|6602|6603|6605|8193|8289|29117|55193|57492|196528	ACTL6A|SMARCA4|SMARCB1|SMARCD1|SMARCD2|SMARCE1|DPF1|ARID1A|BRD7|PBRM1|ARID1B|ARID2	-6.53187	0	2	0	0	-39.5397	102.948
1	0	0	0	1	1	-6.90324	0	0	0	-6.70826	-6.53912	CORUM:3063	M100011	3	0	CORUM	33	Brg1-associated complex II		-7.79364	47.0961	15.1363	30198	7	458	5	1.0917	0.485552	86|6597|6598|6599|8289	ACTL6A|SMARCA4|SMARCB1|SMARCC1|ARID1A	-5.8555	0	2	0	0	-39.5397	102.948
1	1	0	0	1	1	-6.14251	-3.50382	0	0	-7.60092	-7.13772	GO:0034728	M110011	4	0	GO Biological Processes	19	nucleosome organization	19_GO:0009987 cellular process	-7.60092	8.36973	8.88728	30198	164	264	12	4.54545	1.28199	86|1616|6597|6598|6599|6602|6603|6605|6662|6944|8089|196528	ACTL6A|DAXX|SMARCA4|SMARCB1|SMARCC1|SMARCD1|SMARCD2|SMARCE1|SOX9|VPS72|YEATS4|ARID2	-6.15702	0	2	0	0	-39.5397	102.948
1	0	0	0	1	1	-6.94396	0	0	0	-6.70223	-6.49282	CORUM:739	M100011	3	0	CORUM	33	SIN3-ING1b complex II		-7.08125	24.7254	11.78	30198	16	458	6	1.31004	0.531308	86|6597|6598|6599|6602|8289	ACTL6A|SMARCA4|SMARCB1|SMARCC1|SMARCD1|ARID1A	-5.22313	0	2	0	0	-39.5397	102.948
1	1	0	0	1	1	-6.4832	-4.32103	0	0	-5.15626	-5.5284	hsa04714	M110011	4	0	KEGG Pathway	24	Thermogenesis		-6.94728	4.83141	7.26996	30198	232	458	17	3.71179	0.883376	86|1327|1385|1386|5468|6597|6598|6599|6602|6603|6605|7385|8193|8289|9586|57492|374291	ACTL6A|COX4I1|CREB1|ATF2|PPARG|SMARCA4|SMARCB1|SMARCC1|SMARCD1|SMARCD2|SMARCE1|UQCRC2|DPF1|ARID1A|CREB5|ARID1B|NDUFS7	-5.10027	0	2	0	0	-39.5397	102.948
1	1	0	0	1	1	-4.09728	-3.08237	0	0	-3.79569	-3.53824	GO:0032984	M110011	4	0	GO Biological Processes	19	protein-containing complex disassembly	19_GO:0009987 cellular process	-4.09728	6.83743	5.94244	30198	131	236	7	2.9661	1.10433	6597|6598|6602|6603|6605|8289|196528	SMARCA4|SMARCB1|SMARCD1|SMARCD2|SMARCE1|ARID1A|ARID2	-3.09064	0	2	0	0	-39.5397	102.948
1	0	0	0	1	1	-2.04739	0	0	0	-2.89947	-2.61195	GO:0022411	M100011	3	0	GO Biological Processes	19	cellular component disassembly	19_GO:0009987 cellular process	-3.1867	2.89577	4.06749	30198	296	458	13	2.83843	0.775985	668|6597|6598|6599|6602|6603|6605|8289|10524|11034|11331|25793|196528	FOXL2|SMARCA4|SMARCB1|SMARCC1|SMARCD1|SMARCD2|SMARCE1|ARID1A|KAT5|DSTN|PHB2|FBXO7|ARID2	-1.78459	0	2	0	0	-39.5397	102.948
1	1	1	1	1	1	-12.8402	-6.40467	-22.3792	-4.25354	-8.77542	-6.68337	R-HSA-2262752	M111111	6	0	Reactome Gene Sets	6	Cellular responses to stress		-28.3356	5.46651	15.7251	30198	784	458	65	14.1921	1.63063	405|467|571|811|1327|1385|1386|1387|1460|1911|1965|2033|3009|3297|3725|4097|4209|4736|4790|4800|4802|5226|5684|5686|5692|5970|6136|6142|6144|6165|6188|6191|6193|6203|6217|6223|6230|6234|6667|8648|8841|9575|9612|10130|10370|10381|10499|10524|23054|23135|23521|25994|29855|51010|51726|53371|54512|56005|57634|57690|64784|80012|81929|84617|200186	ARNT|ATF3|BACH1|CALR|COX4I1|CREB1|ATF2|CREBBP|CSNK2B|PHC1|EIF2S1|EP300|H1-5|HSF1|JUN|MAFG|MEF2D|RPL10A|NFKB1|NFYA|NFYC|PGD|PSMA3|PSMA5|PSMB4|RELA|RPL12|RPL18A|RPL21|RPL35A|RPS3|RPS4X|RPS5|RPS9|RPS16|RPS19|RPS25|RPS28|SP1|NCOA1|HDAC3|CLOCK|NCOR2|PDIA6|CITED2|TUBB3|NCOA2|KAT5|NCOA6|KDM6B|RPL13A|HIGD1A|UBN1|EXOSC3|DNAJB11|NUP54|EXOSC4|MYDGF|EP400|TNRC6C|CRTC3|PHC3|SEH1L|TUBB6|CRTC2	-24.7657	0	3	1	1	-28.3356	5.46651
1	1	1	1	1	1	-12.6382	-6.29365	-22.1722	-4.21094	-8.61132	-6.54058	R-HSA-8953897	M111111	6	0	Reactome Gene Sets	6	Cellular responses to stimuli		-27.8949	5.3706	15.5279	30198	798	458	65	14.1921	1.63063	405|467|571|811|1327|1385|1386|1387|1460|1911|1965|2033|3009|3297|3725|4097|4209|4736|4790|4800|4802|5226|5684|5686|5692|5970|6136|6142|6144|6165|6188|6191|6193|6203|6217|6223|6230|6234|6667|8648|8841|9575|9612|10130|10370|10381|10499|10524|23054|23135|23521|25994|29855|51010|51726|53371|54512|56005|57634|57690|64784|80012|81929|84617|200186	ARNT|ATF3|BACH1|CALR|COX4I1|CREB1|ATF2|CREBBP|CSNK2B|PHC1|EIF2S1|EP300|H1-5|HSF1|JUN|MAFG|MEF2D|RPL10A|NFKB1|NFYA|NFYC|PGD|PSMA3|PSMA5|PSMB4|RELA|RPL12|RPL18A|RPL21|RPL35A|RPS3|RPS4X|RPS5|RPS9|RPS16|RPS19|RPS25|RPS28|SP1|NCOA1|HDAC3|CLOCK|NCOR2|PDIA6|CITED2|TUBB3|NCOA2|KAT5|NCOA6|KDM6B|RPL13A|HIGD1A|UBN1|EXOSC3|DNAJB11|NUP54|EXOSC4|MYDGF|EP400|TNRC6C|CRTC3|PHC3|SEH1L|TUBB6|CRTC2	-24.3919	0	3	0	0	-28.3356	5.46651
1	1	1	1	1	1	-24.2801	-19.5435	-3.74586	-2.26438	-20.5225	-23.3531	GO:0006351	M111111	6	0	GO Biological Processes	19	transcription, DNA-templated	19_GO:0008152 metabolic process	-27.7929	7.85324	17.1878	30198	403	458	48	10.4803	1.43125	1052|1385|1386|3225|3297|4335|4686|4733|4782|4790|4793|4800|5324|5326|5436|5468|5757|5970|6182|6497|6597|6598|6621|6874|6878|8648|8805|8861|9282|9314|9439|9862|10499|10522|10623|11108|22936|23054|51586|51616|55718|80306|80314|81857|112950|123169|169792|286826	CEBPD|CREB1|ATF2|HOXC9|HSF1|MNT|NCBP1|DRG1|NFIC|NFKB1|NFKBIB|NFYA|PLAG1|PLAGL2|POLR2G|PPARG|PTMA|RELA|MRPL12|SKI|SMARCA4|SMARCB1|SNAPC4|TAF4|TAF6|NCOA1|TRIM24|LDB1|MED14|KLF4|MED23|MED24|NCOA2|DEAF1|POLR3C|PRDM4|ELL2|NCOA6|MED15|TAF9B|POLR3E|MED28|EPC1|MED25|MED8|LEO1|GLIS3|LIN9	-24.3479	0	4	1	1	-27.7929	8.1067
1	1	1	1	1	1	-24.2096	-19.4898	-3.73273	-2.25843	-20.4574	-23.2794	GO:0097659	M111111	6	0	GO Biological Processes	19	nucleic acid-templated transcription	19_GO:0008152 metabolic process	-27.6949	7.81446	17.1335	30198	405	458	48	10.4803	1.43125	1052|1385|1386|3225|3297|4335|4686|4733|4782|4790|4793|4800|5324|5326|5436|5468|5757|5970|6182|6497|6597|6598|6621|6874|6878|8648|8805|8861|9282|9314|9439|9862|10499|10522|10623|11108|22936|23054|51586|51616|55718|80306|80314|81857|112950|123169|169792|286826	CEBPD|CREB1|ATF2|HOXC9|HSF1|MNT|NCBP1|DRG1|NFIC|NFKB1|NFKBIB|NFYA|PLAG1|PLAGL2|POLR2G|PPARG|PTMA|RELA|MRPL12|SKI|SMARCA4|SMARCB1|SNAPC4|TAF4|TAF6|NCOA1|TRIM24|LDB1|MED14|KLF4|MED23|MED24|NCOA2|DEAF1|POLR3C|PRDM4|ELL2|NCOA6|MED15|TAF9B|POLR3E|MED28|EPC1|MED25|MED8|LEO1|GLIS3|LIN9	-24.3011	0	4	0	0	-27.7929	8.1067
1	1	1	1	1	1	-23.8627	-19.2254	-3.66819	-2.22914	-20.1378	-22.917	GO:0032774	M111111	6	0	GO Biological Processes	19	RNA biosynthetic process	19_GO:0008152 metabolic process	-27.2136	7.62616	16.8673	30198	415	458	48	10.4803	1.43125	1052|1385|1386|3225|3297|4335|4686|4733|4782|4790|4793|4800|5324|5326|5436|5468|5757|5970|6182|6497|6597|6598|6621|6874|6878|8648|8805|8861|9282|9314|9439|9862|10499|10522|10623|11108|22936|23054|51586|51616|55718|80306|80314|81857|112950|123169|169792|286826	CEBPD|CREB1|ATF2|HOXC9|HSF1|MNT|NCBP1|DRG1|NFIC|NFKB1|NFKBIB|NFYA|PLAG1|PLAGL2|POLR2G|PPARG|PTMA|RELA|MRPL12|SKI|SMARCA4|SMARCB1|SNAPC4|TAF4|TAF6|NCOA1|TRIM24|LDB1|MED14|KLF4|MED23|MED24|NCOA2|DEAF1|POLR3C|PRDM4|ELL2|NCOA6|MED15|TAF9B|POLR3E|MED28|EPC1|MED25|MED8|LEO1|GLIS3|LIN9	-23.8655	0	4	0	0	-27.7929	8.1067
1	1	1	1	1	1	-15.1941	-12.5726	-4.00596	-2.30231	-12.2151	-17.0353	GO:0034654	M111111	6	0	GO Biological Processes	19	nucleobase-containing compound biosynthetic process	19_GO:0008152 metabolic process	-19.6735	4.5241	12.4315	30198	787	458	54	11.7904	1.50692	32|1052|1385|1386|3225|3297|4335|4686|4733|4782|4790|4793|4800|5245|5324|5326|5436|5468|5757|5970|5980|6182|6497|6597|6598|6621|6874|6878|8648|8805|8861|9282|9314|9439|9862|10499|10522|10623|11108|22936|23054|51586|51616|55718|78995|80306|80314|81857|84833|112950|123169|169792|286826|374291	ACACB|CEBPD|CREB1|ATF2|HOXC9|HSF1|MNT|NCBP1|DRG1|NFIC|NFKB1|NFKBIB|NFYA|PHB1|PLAG1|PLAGL2|POLR2G|PPARG|PTMA|RELA|REV3L|MRPL12|SKI|SMARCA4|SMARCB1|SNAPC4|TAF4|TAF6|NCOA1|TRIM24|LDB1|MED14|KLF4|MED23|MED24|NCOA2|DEAF1|POLR3C|PRDM4|ELL2|NCOA6|MED15|TAF9B|POLR3E|HROB|MED28|EPC1|MED25|ATP5MK|MED8|LEO1|GLIS3|LIN9|NDUFS7	-16.8025	0	4	0	0	-27.7929	8.1067
1	1	0	0	1	1	-16.4003	-13.4153	0	0	-14.284	-15.5433	GO:0006366	M110011	4	0	GO Biological Processes	19	transcription by RNA polymerase II	19_GO:0008152 metabolic process	-17.8854	8.1067	13.8318	30198	244	458	30	6.55022	1.15607	1052|1385|1386|4335|4686|4782|4790|4800|5436|5468|6621|6874|6878|8648|8805|8861|9282|9439|9862|10499|10522|11108|22936|51586|51616|80306|81857|112950|123169|169792	CEBPD|CREB1|ATF2|MNT|NCBP1|NFIC|NFKB1|NFYA|POLR2G|PPARG|SNAPC4|TAF4|TAF6|NCOA1|TRIM24|LDB1|MED14|MED23|MED24|NCOA2|DEAF1|PRDM4|ELL2|MED15|TAF9B|MED28|MED25|MED8|LEO1|GLIS3	-15.1171	0	4	0	0	-27.7929	8.1067
1	1	1	1	1	1	-25.3155	-19.7708	-3.96367	-6.03107	-16.5576	-20.2878	R-HSA-381340	M111111	6	0	Reactome Gene Sets	6	Transcriptional regulation of white adipocyte differentiation		-25.3155	31.9894	25.2419	30198	84	236	21	8.89831	1.85336	688|1050|1052|1387|1879|2033|4790|5970|8202|8648|8841|9282|9314|9439|9862|9968|10499|51586|80306|81857|112950	KLF5|CEBPA|CEBPD|CREBBP|EBF1|EP300|NFKB1|RELA|NCOA3|NCOA1|HDAC3|MED14|KLF4|MED23|MED24|MED12|NCOA2|MED15|MED28|MED25|MED8	-22.2227	0	5	1	1	-25.3155	59.7136
1	1	1	1	1	1	-14.9354	-10.2554	-2.31014	-3.80992	-12.8947	-13.5119	R-HSA-1989781	M111111	6	0	Reactome Gene Sets	6	PPARA activates gene expression		-19.74	13.525	16.8449	30198	117	458	24	5.24017	1.04124	196|405|1387|2033|2874|4800|4802|5468|6667|8202|8648|8841|9282|9439|9575|9612|9862|9968|10499|23054|51586|80306|81857|112950	AHR|ARNT|CREBBP|EP300|GPS2|NFYA|NFYC|PPARG|SP1|NCOA3|NCOA1|HDAC3|MED14|MED23|CLOCK|NCOR2|MED24|MED12|NCOA2|NCOA6|MED15|MED28|MED25|MED8	-16.8543	0	5	0	0	-25.3155	59.7136
1	1	1	1	1	1	-14.8154	-10.1749	-2.28968	-3.78817	-12.7838	-13.3934	R-HSA-400206	M111111	6	0	Reactome Gene Sets	6	Regulation of lipid metabolism by PPARalpha		-19.5555	13.2977	16.6805	30198	119	458	24	5.24017	1.04124	196|405|1387|2033|2874|4800|4802|5468|6667|8202|8648|8841|9282|9439|9575|9612|9862|9968|10499|23054|51586|80306|81857|112950	AHR|ARNT|CREBBP|EP300|GPS2|NFYA|NFYC|PPARG|SP1|NCOA3|NCOA1|HDAC3|MED14|MED23|CLOCK|NCOR2|MED24|MED12|NCOA2|NCOA6|MED15|MED28|MED25|MED8	-16.6988	0	5	0	0	-25.3155	59.7136
1	1	1	0	1	1	-17.6346	-13.1347	-3.03782	0	-15.3548	-14.7671	GO:2000144	M111011	5	0	GO Biological Processes	19	positive regulation of DNA-templated transcription, initiation	19_GO:0048518 positive regulation of biological process	-17.6346	29.5287	20.4348	30198	65	236	15	6.35593	1.58809	1482|3725|4286|6874|6878|8061|9282|9439|9862|9968|22976|51586|80306|81857|112950	NKX2-5|JUN|MITF|TAF4|TAF6|FOSL1|MED14|MED23|MED24|MED12|PAXIP1|MED15|MED28|MED25|MED8	-15.3077	0	5	0	0	-25.3155	59.7136
1	1	1	0	1	1	-16.5309	-12.3513	-2.84116	0	-14.3401	-13.7563	GO:2000142	M111011	5	0	GO Biological Processes	19	regulation of DNA-templated transcription, initiation	19_GO:0008152 metabolic process	-16.5309	25.2548	18.7895	30198	76	236	15	6.35593	1.58809	1482|3725|4286|6874|6878|8061|9282|9439|9862|9968|22976|51586|80306|81857|112950	NKX2-5|JUN|MITF|TAF4|TAF6|FOSL1|MED14|MED23|MED24|MED12|PAXIP1|MED15|MED28|MED25|MED8	-14.3001	0	5	0	0	-25.3155	59.7136
1	1	0	0	1	1	-13.4986	-8.88962	0	0	-11.4467	-10.9902	GO:0060261	M110011	4	0	GO Biological Processes	19	positive regulation of transcription initiation from RNA polymerase II promoter	19_GO:0048518 positive regulation of biological process	-13.4986	26.0253	17.0763	30198	59	236	12	5.08475	1.43003	1482|6874|6878|9282|9439|9862|9968|22976|51586|80306|81857|112950	NKX2-5|TAF4|TAF6|MED14|MED23|MED24|MED12|PAXIP1|MED15|MED28|MED25|MED8	-11.4748	0	5	0	0	-25.3155	59.7136
1	1	0	0	1	1	-12.7935	-8.43735	0	0	-10.8115	-10.3578	GO:0060260	M110011	4	0	GO Biological Processes	19	regulation of transcription initiation from RNA polymerase II promoter	19_GO:0008152 metabolic process	-12.7935	22.9178	15.9397	30198	67	236	12	5.08475	1.43003	1482|6874|6878|9282|9439|9862|9968|22976|51586|80306|81857|112950	NKX2-5|TAF4|TAF6|MED14|MED23|MED24|MED12|PAXIP1|MED15|MED28|MED25|MED8	-10.8293	0	5	0	0	-25.3155	59.7136
1	1	0	0	1	1	-11.8906	-8.82951	0	0	-9.94728	-9.53511	GO:0070897	M110011	4	0	GO Biological Processes	19	transcription preinitiation complex assembly	19_GO:0008152 metabolic process	-11.8906	23.4589	15.4547	30198	60	236	11	4.66102	1.37221	6597|6598|6874|6878|9282|9439|9862|51586|80306|81857|112950	SMARCA4|SMARCB1|TAF4|TAF6|MED14|MED23|MED24|MED15|MED28|MED25|MED8	-9.98969	0	5	0	0	-25.3155	59.7136
1	1	0	0	1	1	-11.2616	-10.1475	0	0	-8.21481	-7.81288	GO:0032784	M110011	4	0	GO Biological Processes	19	regulation of DNA-templated transcription, elongation	19_GO:0008152 metabolic process	-11.2616	17.2527	13.6278	30198	89	236	12	5.08475	1.43003	4686|8861|9282|9400|9439|9862|22936|51586|80306|80335|81857|112950	NCBP1|LDB1|MED14|RECQL5|MED23|MED24|ELL2|MED15|MED28|WDR82|MED25|MED8	-9.40211	0	5	0	0	-25.3155	59.7136
1	1	0	0	1	1	-11.0499	-11.1524	0	0	-9.19683	-8.78855	GO:0034243	M110011	4	0	GO Biological Processes	19	regulation of transcription elongation from RNA polymerase II promoter	19_GO:0008152 metabolic process	-11.1524	25.4685	15.3927	30198	71	167	10	5.98802	1.83601	4686|7469|8861|9282|9400|9439|51586|80306|81857|112950	NCBP1|NELFA|LDB1|MED14|RECQL5|MED23|MED15|MED28|MED25|MED8	-9.30125	0	5	0	0	-25.3155	59.7136
1	1	0	0	1	1	-11.0027	-7.8543	0	0	-8.70419	-8.45116	CORUM:232	M110011	4	0	CORUM	33	ARC complex		-11.0027	59.7136	20.1862	30198	15	236	7	2.9661	1.10433	9282|9439|9862|9968|51586|81857|112950	MED14|MED23|MED24|MED12|MED15|MED25|MED8	-9.16789	0	5	0	0	-25.3155	59.7136
1	1	0	0	1	1	-9.95642	-7.67726	0	0	-7.99714	-7.7064	CORUM:230	M110011	4	0	CORUM	33	Mediator complex		-9.95642	31.9894	15.5662	30198	32	236	8	3.38983	1.178	9282|9439|9862|9968|51586|80306|81857|112950	MED14|MED23|MED24|MED12|MED15|MED28|MED25|MED8	-8.24883	0	5	0	0	-25.3155	59.7136
1	1	0	0	1	1	-9.8361	-7.71439	0	0	-9.27771	-9.92201	GO:0006352	M110011	4	0	GO Biological Processes	19	DNA-templated transcription, initiation	19_GO:0008152 metabolic process	-9.92201	11.5304	11.2572	30198	117	291	13	4.46735	1.21103	5436|6597|6598|6874|6878|9282|9862|23054|51586|51616|80306|81857|112950	POLR2G|SMARCA4|SMARCB1|TAF4|TAF6|MED14|MED24|NCOA6|MED15|TAF9B|MED28|MED25|MED8	-8.21785	0	5	0	0	-25.3155	59.7136
1	1	0	0	1	1	-9.9205	-8.0715	0	0	-8.06762	-7.73882	GO:0051123	M110011	4	0	GO Biological Processes	19	RNA polymerase II preinitiation complex assembly	19_GO:0008152 metabolic process	-9.9205	23.9921	14.1484	30198	48	236	9	3.81356	1.24671	6874|6878|9282|9439|9862|51586|80306|81857|112950	TAF4|TAF6|MED14|MED23|MED24|MED15|MED28|MED25|MED8	-8.21785	0	5	0	0	-25.3155	59.7136
1	1	0	0	1	1	-9.83531	-8.00657	0	0	-7.99348	-6.36031	GO:0032968	M110011	4	0	GO Biological Processes	19	positive regulation of transcription elongation from RNA polymerase II promoter	19_GO:0048518 positive regulation of biological process	-9.83531	23.5024	13.9908	30198	49	236	9	3.81356	1.24671	4686|9282|9439|9862|22936|51586|80306|81857|112950	NCBP1|MED14|MED23|MED24|ELL2|MED15|MED28|MED25|MED8	-8.14238	0	5	0	0	-25.3155	59.7136
1	1	0	0	1	1	-9.2152	-6.06302	0	0	-7.03483	-6.82477	CORUM:287	M110011	4	0	CORUM	33	ARC-L complex		-9.2152	54.839	17.8824	30198	14	236	6	2.54237	1.02464	9282|9439|9862|9968|51586|81857	MED14|MED23|MED24|MED12|MED15|MED25	-7.58229	0	5	0	0	-25.3155	59.7136
1	1	0	0	1	1	-9.01062	-7.3759	0	0	-7.27566	-5.74677	GO:0032786	M110011	4	0	GO Biological Processes	19	positive regulation of DNA-templated transcription, elongation	19_GO:0048518 positive regulation of biological process	-9.01062	19.1936	12.5196	30198	60	236	9	3.81356	1.24671	4686|9282|9439|9862|22936|51586|80306|81857|112950	NCBP1|MED14|MED23|MED24|ELL2|MED15|MED28|MED25|MED8	-7.40212	0	5	0	0	-25.3155	59.7136
1	1	0	0	1	1	-8.99619	-5.9302	0	0	-6.86185	-6.65212	CORUM:288	M110011	4	0	CORUM	33	ARC complex		-8.99619	51.1831	17.2534	30198	15	236	6	2.54237	1.02464	9282|9439|9862|9968|51586|81857	MED14|MED23|MED24|MED12|MED15|MED25	-7.39085	0	5	0	0	-25.3155	59.7136
1	1	0	0	1	1	-7.72582	-8.46225	0	0	-7.15354	-7.53541	GO:0065004	M110011	4	0	GO Biological Processes	19	protein-DNA complex assembly	19_GO:0009987 cellular process	-8.46225	9.99961	9.9217	30198	217	167	12	7.18563	1.9984	5893|6597|6662|6874|9282|9439|23522|51586|80306|81620|81857|112950	RAD52|SMARCA4|SOX9|TAF4|MED14|MED23|KAT6B|MED15|MED28|CDT1|MED25|MED8	-6.91764	0	5	0	0	-25.3155	59.7136
1	1	0	0	1	1	-8.43545	-3.89444	0	0	-4.79956	-4.63385	CORUM:7581	M110011	4	0	CORUM	33	ESR1-TRAP/Mediator coactivator-complex		-8.43545	42.6525	15.6881	30198	18	236	6	2.54237	1.02464	2033|8648|9282|9439|9862|9968	EP300|NCOA1|MED14|MED23|MED24|MED12	-6.89761	0	5	0	0	-25.3155	59.7136
1	1	0	0	1	1	-8.43545	-3.89444	0	0	-4.79956	-4.63385	CORUM:7582	M110011	4	0	CORUM	33	ESR2-TRAP/Mediator coactivator complex		-8.43545	42.6525	15.6881	30198	18	236	6	2.54237	1.02464	2033|8648|9282|9439|9862|9968	EP300|NCOA1|MED14|MED23|MED24|MED12	-6.89761	0	5	0	0	-25.3155	59.7136
1	1	0	0	1	1	-8.39667	-6.90412	0	0	-7.97345	-7.60864	GO:0006367	M110011	4	0	GO Biological Processes	19	transcription initiation from RNA polymerase II promoter	19_GO:0008152 metabolic process	-8.39667	16.4517	11.4866	30198	70	236	9	3.81356	1.24671	6874|6878|9282|9439|9862|51586|80306|81857|112950	TAF4|TAF6|MED14|MED23|MED24|MED15|MED28|MED25|MED8	-6.86351	0	5	0	0	-25.3155	59.7136
1	1	0	0	1	1	-7.90573	-4.57627	0	0	-5.74581	-7.45128	CORUM:441	M110011	4	0	CORUM	33	TFTC-type histone acetyl transferase complex		-8.29213	35.9643	14.3931	30198	11	458	6	1.31004	0.531308	2648|8295|9282|9439|9862|9968	KAT2A|TRRAP|MED14|MED23|MED24|MED12	-6.30955	0	5	0	0	-25.3155	59.7136
1	1	0	0	1	1	-7.90573	-6.53931	0	0	-5.74581	-5.57792	CORUM:284	M110011	4	0	CORUM	33	CRSP complex		-7.90573	58.1626	16.8287	30198	11	236	5	2.11864	0.937396	9282|9439|9862|51586|81857	MED14|MED23|MED24|MED15|MED25	-6.42747	0	5	0	0	-25.3155	59.7136
1	1	0	0	1	1	-7.46634	-6.20727	0	0	-5.41601	-5.24874	CORUM:909	M110011	4	0	CORUM	33	ARC92-Mediator complex		-7.46634	49.2145	15.4314	30198	13	236	5	2.11864	0.937396	9282|9439|9968|51586|81857	MED14|MED23|MED12|MED15|MED25	-6.04047	0	5	0	0	-25.3155	59.7136
1	1	0	0	1	1	-7.25838	-6.44814	0	0	-5.46965	-5.26381	CORUM:5450	M110011	4	0	CORUM	33	Mediator complex		-7.25838	28.435	12.6574	30198	27	236	6	2.54237	1.02464	9282|9439|9862|51586|81857|112950	MED14|MED23|MED24|MED15|MED25|MED8	-5.85823	0	5	0	0	-25.3155	59.7136
1	1	1	1	1	1	-5.73466	-2.5319	-2.21989	-2.39081	-3.49082	-3.44992	R-HSA-556833	M111111	6	0	Reactome Gene Sets	6	Metabolism of lipids		-6.81099	2.83971	6.30098	30198	743	458	32	6.9869	1.19119	32|39|196|405|1387|1460|2033|2224|2874|4800|4802|5019|5468|6613|6667|8202|8647|8648|8841|9282|9439|9575|9612|9862|9968|10449|10499|23054|51586|80306|81857|112950	ACACB|ACAT2|AHR|ARNT|CREBBP|CSNK2B|EP300|FDPS|GPS2|NFYA|NFYC|OXCT1|PPARG|SUMO2|SP1|NCOA3|ABCB11|NCOA1|HDAC3|MED14|MED23|CLOCK|NCOR2|MED24|MED12|ACAA2|NCOA2|NCOA6|MED15|MED28|MED25|MED8	-4.98275	0	5	0	0	-25.3155	59.7136
1	1	0	0	1	1	-6.13311	-4.7128	0	0	-4.1206	-3.99532	CORUM:910	M110011	4	0	CORUM	33	CRSP-Mediator 2 complex		-6.13311	51.1831	14.0862	30198	10	236	4	1.69492	0.840245	9282|9439|9862|51586	MED14|MED23|MED24|MED15	-4.85395	0	5	0	0	-25.3155	59.7136
1	0	0	0	1	1	-5.46559	0	0	0	-3.64994	-3.52582	CORUM:548	M100011	3	0	CORUM	33	DRIP complex		-5.46559	36.5593	11.8109	30198	14	236	4	1.69492	0.840245	9282|9439|9862|9968	MED14|MED23|MED24|MED12	-4.27407	0	5	0	0	-25.3155	59.7136
1	0	0	0	1	1	-5.46559	0	0	0	-3.64994	-3.52582	CORUM:549	M100011	3	0	CORUM	33	DRIP complex		-5.46559	36.5593	11.8109	30198	14	236	4	1.69492	0.840245	9282|9439|9862|9968	MED14|MED23|MED24|MED12	-4.27407	0	5	0	0	-25.3155	59.7136
1	0	0	0	0	0	-4.5911	0	0	0	0	0	CORUM:217	M100000	1	0	CORUM	33	CRSP complex		-4.5911	47.9841	11.7955	30198	8	236	3	1.27119	0.72924	9282|9439|9862	MED14|MED23|MED24	-3.51091	0	5	0	0	-25.3155	59.7136
1	0	0	0	0	0	-4.5911	0	0	0	0	0	CORUM:218	M100000	1	0	CORUM	33	CRSP complex		-4.5911	47.9841	11.7955	30198	8	236	3	1.27119	0.72924	9282|9439|9862	MED14|MED23|MED24	-3.51091	0	5	0	0	-25.3155	59.7136
1	0	0	0	1	1	-4.5911	0	0	0	-4.44595	-4.32009	CORUM:2600	M100011	3	0	CORUM	33	BRD4 complex		-4.5911	47.9841	11.7955	30198	8	236	3	1.27119	0.72924	9282|9862|9968	MED14|MED24|MED12	-3.51091	0	5	0	0	-25.3155	59.7136
1	0	0	0	1	1	-4.5911	0	0	0	-4.44595	-4.32009	CORUM:66	M100011	3	0	CORUM	33	TRAP complex		-4.5911	47.9841	11.7955	30198	8	236	3	1.27119	0.72924	9282|9862|9968	MED14|MED24|MED12	-3.51091	0	5	0	0	-25.3155	59.7136
1	0	0	0	1	1	-3.79327	0	0	0	-3.64994	-3.52582	CORUM:547	M100011	3	0	CORUM	33	SMCC complex		-3.79327	27.4195	8.77511	30198	14	236	3	1.27119	0.72924	9282|9862|9968	MED14|MED24|MED12	-2.83277	0	5	0	0	-25.3155	59.7136
1	0	0	0	1	1	-3.61121	0	0	0	-3.46847	-3.34494	CORUM:535	M100011	3	0	CORUM	33	TRAP complex		-3.61121	23.9921	8.16425	30198	16	236	3	1.27119	0.72924	9282|9862|9968	MED14|MED24|MED12	-2.68359	0	5	0	0	-25.3155	59.7136
1	0	0	0	1	1	-3.52939	0	0	0	-3.38696	-3.26371	CORUM:301	M100011	3	0	CORUM	33	SMCC complex		-3.52939	22.5808	7.89909	30198	17	236	3	1.27119	0.72924	9282|9862|9968	MED14|MED24|MED12	-2.6122	0	5	0	0	-25.3155	59.7136
1	0	1	0	0	0	-3.14525	0	-20.0892	0	0	0	WP477	M101000	2	0	WikiPathways	27	Cytoplasmic ribosomal proteins		-20.0892	53.3803	26.904	30198	90	88	14	15.9091	3.89902	4736|6136|6142|6144|6165|6188|6193|6203|6217|6223|6230|6234|9801|23521	RPL10A|RPL12|RPL18A|RPL21|RPL35A|RPS3|RPS5|RPS9|RPS16|RPS19|RPS25|RPS28|MRPL19|RPL13A	-17.512	0	6	1	1	-20.0892	82.3582
1	0	1	0	0	0	-3.83594	0	-19.3462	0	0	0	R-HSA-9633012	M101000	2	0	Reactome Gene Sets	6	Response of EIF2AK4 (GCN2) to amino acid deficiency		-19.3462	47.5666	25.342	30198	101	88	14	15.9091	3.89902	1965|4736|6136|6142|6144|6165|6188|6193|6203|6217|6223|6230|6234|23521	EIF2S1|RPL10A|RPL12|RPL18A|RPL21|RPL35A|RPS3|RPS5|RPS9|RPS16|RPS19|RPS25|RPS28|RPL13A	-16.8306	0	6	0	0	-20.0892	82.3582
1	0	1	0	0	0	-2.44186	0	-18.9337	0	0	0	CORUM:306	M101000	2	0	CORUM	33	Ribosome, cytoplasmic		-18.9337	55.7634	26.5149	30198	80	88	13	14.7727	3.78249	4736|6136|6142|6144|6165|6188|6193|6203|6217|6223|6230|6234|23521	RPL10A|RPL12|RPL18A|RPL21|RPL35A|RPS3|RPS5|RPS9|RPS16|RPS19|RPS25|RPS28|RPL13A	-16.4887	0	6	0	0	-20.0892	82.3582
0	0	1	0	0	0	0	0	-18.7435	0	0	0	R-HSA-156827	M001000	1	0	Reactome Gene Sets	6	L13a-mediated translational silencing of Ceruloplasmin expression		-18.7435	43.2813	24.1262	30198	111	88	14	15.9091	3.89902	1965|4736|6136|6142|6144|6165|6188|6193|6203|6217|6223|6230|6234|23521	EIF2S1|RPL10A|RPL12|RPL18A|RPL21|RPL35A|RPS3|RPS5|RPS9|RPS16|RPS19|RPS25|RPS28|RPL13A	-16.3146	0	6	0	0	-20.0892	82.3582
0	0	1	0	0	0	0	0	-18.6865	0	0	0	R-HSA-1799339	M001000	1	0	Reactome Gene Sets	6	SRP-dependent cotranslational protein targeting to membrane		-18.6865	42.8949	24.0135	30198	112	88	14	15.9091	3.89902	4736|6136|6142|6144|6165|6188|6193|6203|6217|6223|6230|6234|6748|23521	RPL10A|RPL12|RPL18A|RPL21|RPL35A|RPS3|RPS5|RPS9|RPS16|RPS19|RPS25|RPS28|SSR4|RPL13A	-16.2679	0	6	0	0	-20.0892	82.3582
0	0	1	0	0	0	0	0	-18.6865	0	0	0	R-HSA-72706	M001000	1	0	Reactome Gene Sets	6	GTP hydrolysis and joining of the 60S ribosomal subunit		-18.6865	42.8949	24.0135	30198	112	88	14	15.9091	3.89902	1965|4736|6136|6142|6144|6165|6188|6193|6203|6217|6223|6230|6234|23521	EIF2S1|RPL10A|RPL12|RPL18A|RPL21|RPL35A|RPS3|RPS5|RPS9|RPS16|RPS19|RPS25|RPS28|RPL13A	-16.2679	0	6	0	0	-20.0892	82.3582
0	0	1	0	0	0	0	0	-18.3024	0	0	0	R-HSA-72613	M001000	1	0	Reactome Gene Sets	6	Eukaryotic Translation Initiation		-18.3024	40.3717	23.2645	30198	119	88	14	15.9091	3.89902	1965|4736|6136|6142|6144|6165|6188|6193|6203|6217|6223|6230|6234|23521	EIF2S1|RPL10A|RPL12|RPL18A|RPL21|RPL35A|RPS3|RPS5|RPS9|RPS16|RPS19|RPS25|RPS28|RPL13A	-15.9202	0	6	0	0	-20.0892	82.3582
0	0	1	0	0	0	0	0	-18.3024	0	0	0	R-HSA-72737	M001000	1	0	Reactome Gene Sets	6	Cap-dependent Translation Initiation		-18.3024	40.3717	23.2645	30198	119	88	14	15.9091	3.89902	1965|4736|6136|6142|6144|6165|6188|6193|6203|6217|6223|6230|6234|23521	EIF2S1|RPL10A|RPL12|RPL18A|RPL21|RPL35A|RPS3|RPS5|RPS9|RPS16|RPS19|RPS25|RPS28|RPL13A	-15.9202	0	6	0	0	-20.0892	82.3582
1	0	1	0	0	0	-2.2769	0	-18.2932	0	0	0	R-HSA-156902	M101000	2	0	Reactome Gene Sets	6	Peptide chain elongation		-18.2932	50.1244	25.0906	30198	89	88	13	14.7727	3.78249	4736|6136|6142|6144|6165|6188|6193|6203|6217|6223|6230|6234|23521	RPL10A|RPL12|RPL18A|RPL21|RPL35A|RPS3|RPS5|RPS9|RPS16|RPS19|RPS25|RPS28|RPL13A	-15.9202	0	6	0	0	-20.0892	82.3582
1	0	1	0	0	0	-2.2769	0	-18.2932	0	0	0	R-HSA-192823	M101000	2	0	Reactome Gene Sets	6	Viral mRNA Translation		-18.2932	50.1244	25.0906	30198	89	88	13	14.7727	3.78249	4736|6136|6142|6144|6165|6188|6193|6203|6217|6223|6230|6234|23521	RPL10A|RPL12|RPL18A|RPL21|RPL35A|RPS3|RPS5|RPS9|RPS16|RPS19|RPS25|RPS28|RPL13A	-15.9202	0	6	0	0	-20.0892	82.3582
1	0	1	0	0	0	-4.47899	0	-18.2408	0	0	0	R-HSA-168255	M101000	2	0	Reactome Gene Sets	6	Influenza Infection		-18.2408	32.9961	21.6602	30198	156	88	15	17.0455	4.00851	811|821|4736|6136|6142|6144|6165|6188|6193|6203|6217|6223|6230|6234|23521	CALR|CANX|RPL10A|RPL12|RPL18A|RPL21|RPL35A|RPS3|RPS5|RPS9|RPS16|RPS19|RPS25|RPS28|RPL13A	-15.875	0	6	0	0	-20.0892	82.3582
1	0	1	0	0	0	-2.08689	0	-18.1559	0	0	0	hsa03010	M101000	2	0	KEGG Pathway	24	Ribosome		-18.1559	32.5784	21.5148	30198	158	88	15	17.0455	4.00851	4736|6136|6142|6144|6165|6182|6188|6193|6203|6217|6223|6230|6234|9801|23521	RPL10A|RPL12|RPL18A|RPL21|RPL35A|MRPL12|RPS3|RPS5|RPS9|RPS16|RPS19|RPS25|RPS28|MRPL19|RPL13A	-15.7946	0	6	0	0	-20.0892	82.3582
1	0	1	0	0	0	-2.55901	0	-18.1452	0	0	0	GO:0002181	M101000	2	0	GO Biological Processes	19	cytoplasmic translation	19_GO:0008152 metabolic process	-18.1452	39.3789	22.9631	30198	122	88	14	15.9091	3.89902	4733|4736|6136|6142|6144|6165|6188|6193|6203|6217|6223|6230|6234|23521	DRG1|RPL10A|RPL12|RPL18A|RPL21|RPL35A|RPS3|RPS5|RPS9|RPS16|RPS19|RPS25|RPS28|RPL13A	-15.7883	0	6	0	0	-20.0892	82.3582
1	0	1	0	0	0	-2.20972	0	-18.031	0	0	0	R-HSA-156842	M101000	2	0	Reactome Gene Sets	6	Eukaryotic Translation Elongation		-18.031	47.9685	24.5243	30198	93	88	13	14.7727	3.78249	4736|6136|6142|6144|6165|6188|6193|6203|6217|6223|6230|6234|23521	RPL10A|RPL12|RPL18A|RPL21|RPL35A|RPS3|RPS5|RPS9|RPS16|RPS19|RPS25|RPS28|RPL13A	-15.6872	0	6	0	0	-20.0892	82.3582
1	0	1	0	0	0	-2.20972	0	-18.031	0	0	0	R-HSA-2408557	M101000	2	0	Reactome Gene Sets	6	Selenocysteine synthesis		-18.031	47.9685	24.5243	30198	93	88	13	14.7727	3.78249	4736|6136|6142|6144|6165|6188|6193|6203|6217|6223|6230|6234|23521	RPL10A|RPL12|RPL18A|RPL21|RPL35A|RPS3|RPS5|RPS9|RPS16|RPS19|RPS25|RPS28|RPL13A	-15.6872	0	6	0	0	-20.0892	82.3582
1	0	1	0	0	0	-2.20972	0	-18.031	0	0	0	R-HSA-72764	M101000	2	0	Reactome Gene Sets	6	Eukaryotic Translation Termination		-18.031	47.9685	24.5243	30198	93	88	13	14.7727	3.78249	4736|6136|6142|6144|6165|6188|6193|6203|6217|6223|6230|6234|23521	RPL10A|RPL12|RPL18A|RPL21|RPL35A|RPS3|RPS5|RPS9|RPS16|RPS19|RPS25|RPS28|RPL13A	-15.6872	0	6	0	0	-20.0892	82.3582
1	0	1	0	0	0	-3.03891	0	-17.9044	0	0	0	R-HSA-975956	M101000	2	0	Reactome Gene Sets	6	Nonsense Mediated Decay (NMD) independent of the Exon Junction Complex (EJC)		-17.9044	46.9586	24.2545	30198	95	88	13	14.7727	3.78249	4736|6136|6142|6144|6165|6188|6193|6203|6217|6223|6230|6234|23521	RPL10A|RPL12|RPL18A|RPL21|RPL35A|RPS3|RPS5|RPS9|RPS16|RPS19|RPS25|RPS28|RPL13A	-15.565	0	6	0	0	-20.0892	82.3582
1	0	1	0	0	0	-3.38466	0	-17.6303	0	0	0	R-HSA-9010553	M101000	2	0	Reactome Gene Sets	6	Regulation of expression of SLITs and ROBOs		-17.6303	30.1017	20.6314	30198	171	88	15	17.0455	4.00851	4736|5684|5686|6136|6142|6144|6165|6188|6193|6203|6217|6223|6230|6234|23521	RPL10A|PSMA3|PSMA5|RPL12|RPL18A|RPL21|RPL35A|RPS3|RPS5|RPS9|RPS16|RPS19|RPS25|RPS28|RPL13A	-15.3076	0	6	0	0	-20.0892	82.3582
1	0	1	0	0	0	-2.08502	0	-17.5415	0	0	0	R-HSA-72689	M101000	2	0	Reactome Gene Sets	6	Formation of a pool of free 40S subunits		-17.5415	44.169	23.493	30198	101	88	13	14.7727	3.78249	4736|6136|6142|6144|6165|6188|6193|6203|6217|6223|6230|6234|23521	RPL10A|RPL12|RPL18A|RPL21|RPL35A|RPS3|RPS5|RPS9|RPS16|RPS19|RPS25|RPS28|RPL13A	-15.2309	0	6	0	0	-20.0892	82.3582
0	0	1	0	0	0	0	0	-17.1459	0	0	0	R-HSA-6791226	M001000	1	0	Reactome Gene Sets	6	Major pathway of rRNA processing in the nucleolus and cytosol		-17.1459	27.9749	19.8415	30198	184	88	15	17.0455	4.00851	4736|6136|6142|6144|6165|6188|6193|6203|6217|6223|6230|6234|23521|51010|54512	RPL10A|RPL12|RPL18A|RPL21|RPL35A|RPS3|RPS5|RPS9|RPS16|RPS19|RPS25|RPS28|RPL13A|EXOSC3|EXOSC4	-14.8586	0	6	0	0	-20.0892	82.3582
1	1	1	0	0	1	-4.02307	-2.7214	-17.1106	0	0	-2.71102	hsa05171	M111001	4	0	KEGG Pathway	24	Coronavirus disease - COVID-19		-17.1106	23.6661	18.7359	30198	232	88	16	18.1818	4.11152	4736|4792|4793|5970|6136|6142|6144|6165|6188|6193|6203|6217|6223|6230|6234|23521	RPL10A|NFKBIA|NFKBIB|RELA|RPL12|RPL18A|RPL21|RPL35A|RPS3|RPS5|RPS9|RPS16|RPS19|RPS25|RPS28|RPL13A	-14.827	0	6	0	0	-20.0892	82.3582
0	0	1	0	0	0	0	0	-16.9564	0	0	0	R-HSA-72766	M001000	1	0	Reactome Gene Sets	6	Translation		-16.9564	20.0471	17.6505	30198	291	88	17	19.3182	4.20852	1965|4736|6136|6142|6144|6165|6182|6188|6193|6203|6217|6223|6230|6234|6748|9801|23521	EIF2S1|RPL10A|RPL12|RPL18A|RPL21|RPL35A|MRPL12|RPS3|RPS5|RPS9|RPS16|RPS19|RPS25|RPS28|SSR4|MRPL19|RPL13A	-14.6839	0	6	0	0	-20.0892	82.3582
0	0	1	0	0	0	0	0	-16.7976	0	0	0	R-HSA-8868773	M001000	1	0	Reactome Gene Sets	6	rRNA processing in the nucleus and cytosol		-16.7976	26.5329	19.2877	30198	194	88	15	17.0455	4.00851	4736|6136|6142|6144|6165|6188|6193|6203|6217|6223|6230|6234|23521|51010|54512	RPL10A|RPL12|RPL18A|RPL21|RPL35A|RPS3|RPS5|RPS9|RPS16|RPS19|RPS25|RPS28|RPL13A|EXOSC3|EXOSC4	-14.5359	0	6	0	0	-20.0892	82.3582
1	0	1	0	0	0	-2.67047	0	-16.7784	0	0	0	R-HSA-927802	M101000	2	0	Reactome Gene Sets	6	Nonsense-Mediated Decay (NMD)		-16.7784	38.7919	21.951	30198	115	88	13	14.7727	3.78249	4736|6136|6142|6144|6165|6188|6193|6203|6217|6223|6230|6234|23521	RPL10A|RPL12|RPL18A|RPL21|RPL35A|RPS3|RPS5|RPS9|RPS16|RPS19|RPS25|RPS28|RPL13A	-14.5237	0	6	0	0	-20.0892	82.3582
1	0	1	0	0	0	-2.67047	0	-16.7784	0	0	0	R-HSA-975957	M101000	2	0	Reactome Gene Sets	6	Nonsense Mediated Decay (NMD) enhanced by the Exon Junction Complex (EJC)		-16.7784	38.7919	21.951	30198	115	88	13	14.7727	3.78249	4736|6136|6142|6144|6165|6188|6193|6203|6217|6223|6230|6234|23521	RPL10A|RPL12|RPL18A|RPL21|RPL35A|RPS3|RPS5|RPS9|RPS16|RPS19|RPS25|RPS28|RPL13A	-14.5237	0	6	0	0	-20.0892	82.3582
0	0	1	0	0	0	0	0	-16.6279	0	0	0	R-HSA-2408522	M001000	1	0	Reactome Gene Sets	6	Selenoamino acid metabolism		-16.6279	37.8057	21.6563	30198	118	88	13	14.7727	3.78249	4736|6136|6142|6144|6165|6188|6193|6203|6217|6223|6230|6234|23521	RPL10A|RPL12|RPL18A|RPL21|RPL35A|RPS3|RPS5|RPS9|RPS16|RPS19|RPS25|RPS28|RPL13A	-14.3802	0	6	0	0	-20.0892	82.3582
1	0	1	0	0	0	-3.62624	0	-16.6088	0	0	0	R-HSA-9711097	M101000	2	0	Reactome Gene Sets	6	Cellular response to starvation		-16.6088	30.7963	20.171	30198	156	88	14	15.9091	3.89902	1965|4736|6136|6142|6144|6165|6188|6193|6203|6217|6223|6230|6234|23521	EIF2S1|RPL10A|RPL12|RPL18A|RPL21|RPL35A|RPS3|RPS5|RPS9|RPS16|RPS19|RPS25|RPS28|RPL13A	-14.3645	0	6	0	0	-20.0892	82.3582
0	0	1	0	0	0	0	0	-16.5672	0	0	0	GO:0006412	M001000	1	0	GO Biological Processes	19	translation	19_GO:0008152 metabolic process	-16.5672	16.7395	16.4457	30198	369	88	18	20.4545	4.29993	1965|3692|4733|4736|6136|6142|6144|6165|6182|6188|6193|6203|6217|6223|6230|6234|9801|23521	EIF2S1|EIF6|DRG1|RPL10A|RPL12|RPL18A|RPL21|RPL35A|MRPL12|RPS3|RPS5|RPS9|RPS16|RPS19|RPS25|RPS28|MRPL19|RPL13A	-14.3297	0	6	0	0	-20.0892	82.3582
0	0	1	0	0	0	0	0	-16.468	0	0	0	R-HSA-72312	M001000	1	0	Reactome Gene Sets	6	rRNA processing		-16.468	25.2323	18.7741	30198	204	88	15	17.0455	4.00851	4736|6136|6142|6144|6165|6188|6193|6203|6217|6223|6230|6234|23521|51010|54512	RPL10A|RPL12|RPL18A|RPL21|RPL35A|RPS3|RPS5|RPS9|RPS16|RPS19|RPS25|RPS28|RPL13A|EXOSC3|EXOSC4	-14.2437	0	6	0	0	-20.0892	82.3582
1	0	1	0	0	0	-2.76828	0	-16.0344	0	0	0	R-HSA-376176	M101000	2	0	Reactome Gene Sets	6	Signaling by ROBO receptors		-16.0344	23.6119	18.1141	30198	218	88	15	17.0455	4.00851	4736|5684|5686|6136|6142|6144|6165|6188|6193|6203|6217|6223|6230|6234|23521	RPL10A|PSMA3|PSMA5|RPL12|RPL18A|RPL21|RPL35A|RPS3|RPS5|RPS9|RPS16|RPS19|RPS25|RPS28|RPL13A	-13.8324	0	6	0	0	-20.0892	82.3582
0	0	1	0	0	0	0	0	-16.0285	0	0	0	GO:0043043	M001000	1	0	GO Biological Processes	19	peptide biosynthetic process	19_GO:0008152 metabolic process	-16.0285	15.5981	15.8085	30198	396	88	18	20.4545	4.29993	1965|3692|4733|4736|6136|6142|6144|6165|6182|6188|6193|6203|6217|6223|6230|6234|9801|23521	EIF2S1|EIF6|DRG1|RPL10A|RPL12|RPL18A|RPL21|RPL35A|MRPL12|RPS3|RPS5|RPS9|RPS16|RPS19|RPS25|RPS28|MRPL19|RPL13A	-13.8297	0	6	0	0	-20.0892	82.3582
1	0	1	0	0	0	-3.15853	0	-15.8464	0	0	0	R-HSA-168273	M101000	2	0	Reactome Gene Sets	6	Influenza Viral RNA Transcription and Replication		-15.8464	33.0449	20.1734	30198	135	88	13	14.7727	3.78249	4736|6136|6142|6144|6165|6188|6193|6203|6217|6223|6230|6234|23521	RPL10A|RPL12|RPL18A|RPL21|RPL35A|RPS3|RPS5|RPS9|RPS16|RPS19|RPS25|RPS28|RPL13A	-13.6537	0	6	0	0	-20.0892	82.3582
0	0	1	0	0	0	0	0	-14.1077	0	0	0	GO:0043604	M001000	1	0	GO Biological Processes	19	amide biosynthetic process	19_GO:0008152 metabolic process	-14.1077	12.0878	13.666	30198	511	88	18	20.4545	4.29993	1965|3692|4733|4736|6136|6142|6144|6165|6182|6188|6193|6203|6217|6223|6230|6234|9801|23521	EIF2S1|EIF6|DRG1|RPL10A|RPL12|RPL18A|RPL21|RPL35A|MRPL12|RPS3|RPS5|RPS9|RPS16|RPS19|RPS25|RPS28|MRPL19|RPL13A	-12.0452	0	6	0	0	-20.0892	82.3582
0	0	1	0	0	0	0	0	-13.85	0	0	0	GO:0006518	M001000	1	0	GO Biological Processes	19	peptide metabolic process	19_GO:0008152 metabolic process	-13.85	11.6765	13.3928	30198	529	88	18	20.4545	4.29993	1965|3692|4733|4736|6136|6142|6144|6165|6182|6188|6193|6203|6217|6223|6230|6234|9801|23521	EIF2S1|EIF6|DRG1|RPL10A|RPL12|RPL18A|RPL21|RPL35A|MRPL12|RPS3|RPS5|RPS9|RPS16|RPS19|RPS25|RPS28|MRPL19|RPL13A	-11.8073	0	6	0	0	-20.0892	82.3582
0	0	1	0	0	0	0	0	-12.5825	0	0	0	R-HSA-71291	M001000	1	0	Reactome Gene Sets	6	Metabolism of amino acids and derivatives		-12.5825	13.7631	13.4269	30198	374	88	15	17.0455	4.00851	4736|5684|5686|6136|6142|6144|6165|6188|6193|6203|6217|6223|6230|6234|23521	RPL10A|PSMA3|PSMA5|RPL12|RPL18A|RPL21|RPL35A|RPS3|RPS5|RPS9|RPS16|RPS19|RPS25|RPS28|RPL13A	-10.6409	0	6	0	0	-20.0892	82.3582
0	0	1	0	0	0	0	0	-12.348	0	0	0	GO:0034645	M001000	1	0	GO Biological Processes	19	cellular macromolecule biosynthetic process	19_GO:0008152 metabolic process	-12.348	8.70497	11.5437	30198	749	88	19	21.5909	4.38609	1603|1965|3692|4733|4736|6136|6142|6144|6165|6182|6188|6193|6203|6217|6223|6230|6234|9801|23521	DAD1|EIF2S1|EIF6|DRG1|RPL10A|RPL12|RPL18A|RPL21|RPL35A|MRPL12|RPS3|RPS5|RPS9|RPS16|RPS19|RPS25|RPS28|MRPL19|RPL13A	-10.4283	0	6	0	0	-20.0892	82.3582
0	0	1	0	0	0	0	0	-12.0693	0	0	0	R-HSA-8953854	M001000	1	0	Reactome Gene Sets	6	Metabolism of RNA		-12.0693	9.16449	11.5888	30198	674	88	18	20.4545	4.29993	4736|5684|5686|6136|6142|6144|6165|6188|6193|6203|6217|6223|6230|6234|23318|23521|51010|54512	RPL10A|PSMA3|PSMA5|RPL12|RPL18A|RPL21|RPL35A|RPS3|RPS5|RPS9|RPS16|RPS19|RPS25|RPS28|TUT4|RPL13A|EXOSC3|EXOSC4	-10.1653	0	6	0	0	-20.0892	82.3582
0	0	1	0	0	0	0	0	-11.6659	0	0	0	R-HSA-72695	M001000	1	0	Reactome Gene Sets	6	Formation of the ternary complex, and subsequently, the 43S complex		-11.6659	53.8289	20.4128	30198	51	88	8	9.09091	3.06454	1965|6188|6193|6203|6217|6223|6230|6234	EIF2S1|RPS3|RPS5|RPS9|RPS16|RPS19|RPS25|RPS28	-9.77723	0	6	0	0	-20.0892	82.3582
0	0	1	0	0	0	0	0	-11.4591	0	0	0	CORUM:338	M001000	1	0	CORUM	33	40S ribosomal subunit, cytoplasmic		-11.4591	77.4875	23.0342	30198	31	88	7	7.95455	2.88448	6188|6193|6203|6217|6223|6230|6234	RPS3|RPS5|RPS9|RPS16|RPS19|RPS25|RPS28	-9.58375	0	6	0	0	-20.0892	82.3582
1	0	1	0	0	0	-2.36159	0	-11.268	0	0	0	R-HSA-422475	M101000	2	0	Reactome Gene Sets	6	Axon guidance		-11.268	9.94664	11.4687	30198	552	88	16	18.1818	4.11152	4736|5684|5686|6136|6142|6144|6165|6188|6193|6203|6217|6223|6230|6234|10381|23521	RPL10A|PSMA3|PSMA5|RPL12|RPL18A|RPL21|RPL35A|RPS3|RPS5|RPS9|RPS16|RPS19|RPS25|RPS28|TUBB3|RPL13A	-9.40566	0	6	0	0	-20.0892	82.3582
0	0	1	0	0	0	0	0	-11.2504	0	0	0	CORUM:305	M001000	1	0	CORUM	33	40S ribosomal subunit, cytoplasmic		-11.2504	72.7913	22.3072	30198	33	88	7	7.95455	2.88448	6188|6193|6203|6217|6223|6230|6234	RPS3|RPS5|RPS9|RPS16|RPS19|RPS25|RPS28	-9.39224	0	6	0	0	-20.0892	82.3582
0	0	1	0	0	0	0	0	-11.1945	0	0	0	R-HSA-72649	M001000	1	0	Reactome Gene Sets	6	Translation initiation complex formation		-11.1945	47.3323	19.0939	30198	58	88	8	9.09091	3.06454	1965|6188|6193|6203|6217|6223|6230|6234	EIF2S1|RPS3|RPS5|RPS9|RPS16|RPS19|RPS25|RPS28	-9.34056	0	6	0	0	-20.0892	82.3582
0	0	1	0	0	0	0	0	-11.1945	0	0	0	R-HSA-72702	M001000	1	0	Reactome Gene Sets	6	Ribosomal scanning and start codon recognition		-11.1945	47.3323	19.0939	30198	58	88	8	9.09091	3.06454	1965|6188|6193|6203|6217|6223|6230|6234	EIF2S1|RPS3|RPS5|RPS9|RPS16|RPS19|RPS25|RPS28	-9.34056	0	6	0	0	-20.0892	82.3582
0	0	1	0	0	0	0	0	-11.1322	0	0	0	R-HSA-72662	M001000	1	0	Reactome Gene Sets	6	Activation of the mRNA upon binding of the cap-binding complex and eIFs, and subsequent binding to 43S		-11.1322	46.53	18.9246	30198	59	88	8	9.09091	3.06454	1965|6188|6193|6203|6217|6223|6230|6234	EIF2S1|RPS3|RPS5|RPS9|RPS16|RPS19|RPS25|RPS28	-9.28658	0	6	0	0	-20.0892	82.3582
1	0	1	0	0	0	-2.68094	0	-10.9808	0	0	0	R-HSA-9675108	M101000	2	0	Reactome Gene Sets	6	Nervous system development		-10.9808	9.51568	11.1654	30198	577	88	16	18.1818	4.11152	4736|5684|5686|6136|6142|6144|6165|6188|6193|6203|6217|6223|6230|6234|10381|23521	RPL10A|PSMA3|PSMA5|RPL12|RPL18A|RPL21|RPL35A|RPS3|RPS5|RPS9|RPS16|RPS19|RPS25|RPS28|TUBB3|RPL13A	-9.14857	0	6	0	0	-20.0892	82.3582
0	0	1	0	0	0	0	0	-10.908	0	0	0	GO:0043603	M001000	1	0	GO Biological Processes	19	cellular amide metabolic process	19_GO:0008152 metabolic process	-10.908	7.79907	10.4824	30198	792	88	18	20.4545	4.29993	1965|3692|4733|4736|6136|6142|6144|6165|6182|6188|6193|6203|6217|6223|6230|6234|9801|23521	EIF2S1|EIF6|DRG1|RPL10A|RPL12|RPL18A|RPL21|RPL35A|MRPL12|RPS3|RPS5|RPS9|RPS16|RPS19|RPS25|RPS28|MRPL19|RPL13A	-9.08674	0	6	0	0	-20.0892	82.3582
0	0	1	0	0	0	0	0	-10.3665	0	0	0	R-HSA-9694516	M001000	1	0	Reactome Gene Sets	6	SARS-CoV-2 Infection		-10.3665	14.4488	12.3323	30198	285	88	12	13.6364	3.65825	821|1603|3276|5589|6188|6193|6203|6217|6223|6230|6234|7532	CANX|DAD1|PRMT1|PRKCSH|RPS3|RPS5|RPS9|RPS16|RPS19|RPS25|RPS28|YWHAG	-8.60168	0	6	0	0	-20.0892	82.3582
0	0	1	0	0	0	0	0	-10.3515	0	0	0	GO:0006364	M001000	1	0	GO Biological Processes	19	rRNA processing	19_GO:0008152 metabolic process	-10.3515	17.2363	13.0367	30198	219	88	11	12.5	3.52548	3692|4736|5036|6165|6217|6223|6230|6234|51010|54512|345630	EIF6|RPL10A|PA2G4|RPL35A|RPS16|RPS19|RPS25|RPS28|EXOSC3|EXOSC4|FBLL1	-8.59111	0	6	0	0	-20.0892	82.3582
0	0	1	0	0	0	0	0	-10.2105	0	0	0	GO:0042254	M001000	1	0	GO Biological Processes	19	ribosome biogenesis	19_GO:0009987 cellular process	-10.2105	14.0065	12.1154	30198	294	88	12	13.6364	3.65825	3692|4736|5036|6165|6193|6217|6223|6230|6234|51010|54512|345630	EIF6|RPL10A|PA2G4|RPL35A|RPS5|RPS16|RPS19|RPS25|RPS28|EXOSC3|EXOSC4|FBLL1	-8.46236	0	6	0	0	-20.0892	82.3582
0	0	1	0	0	0	0	0	-10.0594	0	0	0	CORUM:5380	M001000	1	0	CORUM	33	TRBP containing complex (DICER, RPL7A, EIF6, MOV10 and subunits of the 60S ribosomal particle)		-10.0594	82.3582	22.0004	30198	25	88	6	6.81818	2.68694	3692|4736|6136|6142|6144|6165	EIF6|RPL10A|RPL12|RPL18A|RPL21|RPL35A	-8.33663	0	6	0	0	-20.0892	82.3582
0	0	1	0	0	0	0	0	-9.89884	0	0	0	R-HSA-9754678	M001000	1	0	Reactome Gene Sets	6	SARS-CoV-2 modulates host translation machinery		-9.89884	48.0423	17.9975	30198	50	88	7	7.95455	2.88448	6188|6193|6203|6217|6223|6230|6234	RPS3|RPS5|RPS9|RPS16|RPS19|RPS25|RPS28	-8.19815	0	6	0	0	-20.0892	82.3582
0	0	1	0	0	0	0	0	-9.75521	0	0	0	GO:0016072	M001000	1	0	GO Biological Processes	19	rRNA metabolic process	19_GO:0008152 metabolic process	-9.75521	15.1596	12.1291	30198	249	88	11	12.5	3.52548	3692|4736|5036|6165|6217|6223|6230|6234|51010|54512|345630	EIF6|RPL10A|PA2G4|RPL35A|RPS16|RPS19|RPS25|RPS28|EXOSC3|EXOSC4|FBLL1	-8.07366	0	6	0	0	-20.0892	82.3582
1	0	1	0	0	0	-2.10091	0	-9.17646	0	0	0	R-HSA-9679506	M101000	2	0	Reactome Gene Sets	6	SARS-CoV Infections		-9.17646	11.3754	10.7364	30198	362	88	12	13.6364	3.65825	821|1603|3276|5589|6188|6193|6203|6217|6223|6230|6234|7532	CANX|DAD1|PRMT1|PRKCSH|RPS3|RPS5|RPS9|RPS16|RPS19|RPS25|RPS28|YWHAG	-7.5502	0	6	0	0	-20.0892	82.3582
0	0	1	0	0	0	0	0	-9.11326	0	0	0	CORUM:3055	M001000	1	0	CORUM	33	Nop56p-associated pre-rRNA complex		-9.11326	26.3969	14.0257	30198	104	88	8	9.09091	3.06454	4736|6136|6142|6144|6165|6203|6217|23521	RPL10A|RPL12|RPL18A|RPL21|RPL35A|RPS9|RPS16|RPL13A	-7.49517	0	6	0	0	-20.0892	82.3582
0	0	1	0	0	0	0	0	-8.65076	0	0	0	GO:0034470	M001000	1	0	GO Biological Processes	19	ncRNA processing	19_GO:0008152 metabolic process	-8.65076	10.2181	10.0714	30198	403	88	12	13.6364	3.65825	3692|4736|5036|6165|6217|6223|6230|6234|23318|51010|54512|345630	EIF6|RPL10A|PA2G4|RPL35A|RPS16|RPS19|RPS25|RPS28|TUT4|EXOSC3|EXOSC4|FBLL1	-7.08731	0	6	0	0	-20.0892	82.3582
0	0	1	0	0	0	0	0	-8.29895	0	0	0	CORUM:308	M001000	1	0	CORUM	33	60S ribosomal subunit, cytoplasmic		-8.29895	43.8075	15.8777	30198	47	88	6	6.81818	2.68694	4736|6136|6142|6144|6165|23521	RPL10A|RPL12|RPL18A|RPL21|RPL35A|RPL13A	-6.77696	0	6	0	0	-20.0892	82.3582
0	0	1	0	0	0	0	0	-8.0418	0	0	0	GO:0022613	M001000	1	0	GO Biological Processes	19	ribonucleoprotein complex biogenesis	19_GO:0009987 cellular process	-8.0418	9.01074	9.3287	30198	457	88	12	13.6364	3.65825	3692|4736|5036|6165|6193|6217|6223|6230|6234|51010|54512|345630	EIF6|RPL10A|PA2G4|RPL35A|RPS5|RPS16|RPS19|RPS25|RPS28|EXOSC3|EXOSC4|FBLL1	-6.54621	0	6	0	0	-20.0892	82.3582
0	0	1	0	0	0	0	0	-7.39792	0	0	0	GO:0034660	M001000	1	0	GO Biological Processes	19	ncRNA metabolic process	19_GO:0008152 metabolic process	-7.39792	7.87363	8.57254	30198	523	88	12	13.6364	3.65825	3692|4736|5036|6165|6217|6223|6230|6234|23318|51010|54512|345630	EIF6|RPL10A|PA2G4|RPL35A|RPS16|RPS19|RPS25|RPS28|TUT4|EXOSC3|EXOSC4|FBLL1	-5.98233	0	6	0	0	-20.0892	82.3582
0	0	1	0	0	0	0	0	-6.84819	0	0	0	R-HSA-9705683	M001000	1	0	Reactome Gene Sets	6	SARS-CoV-2-host interactions		-6.84819	13.5905	9.70629	30198	202	88	8	9.09091	3.06454	6188|6193|6203|6217|6223|6230|6234|7532	RPS3|RPS5|RPS9|RPS16|RPS19|RPS25|RPS28|YWHAG	-5.48957	0	6	0	0	-20.0892	82.3582
0	0	1	0	0	0	0	0	-5.58912	0	0	0	GO:0042274	M001000	1	0	GO Biological Processes	19	ribosomal small subunit biogenesis	19_GO:0009987 cellular process	-5.58912	23.1864	10.3303	30198	74	88	5	5.68182	2.46774	6193|6217|6223|6230|6234	RPS5|RPS16|RPS19|RPS25|RPS28	-4.38093	0	6	0	0	-20.0892	82.3582
0	0	1	0	0	0	0	0	-4.64974	0	0	0	GO:0000028	M001000	1	0	GO Biological Processes	19	ribosomal small subunit assembly	19_GO:0009987 cellular process	-4.64974	54.183	12.5362	30198	19	88	3	3.40909	1.9344	6193|6223|6234	RPS5|RPS19|RPS28	-3.55839	0	6	0	0	-20.0892	82.3582
0	0	1	0	0	0	0	0	-4.48141	0	0	0	GO:0042255	M001000	1	0	GO Biological Processes	19	ribosome assembly	19_GO:0009987 cellular process	-4.48141	22.1393	9.00765	30198	62	88	4	4.54545	2.22047	3692|6193|6223|6234	EIF6|RPS5|RPS19|RPS28	-3.41551	0	6	0	0	-20.0892	82.3582
0	0	1	0	0	0	0	0	-4.34824	0	0	0	GO:0006413	M001000	1	0	GO Biological Processes	19	translational initiation	19_GO:0008152 metabolic process	-4.34824	20.4871	8.63269	30198	67	88	4	4.54545	2.22047	1965|3692|6188|6193	EIF2S1|EIF6|RPS3|RPS5	-3.30466	0	6	0	0	-20.0892	82.3582
0	0	1	0	0	0	0	0	-3.51045	0	0	0	GO:0140694	M001000	1	0	GO Biological Processes	19	non-membrane-bounded organelle assembly	19_GO:0009987 cellular process	-3.51045	6.59921	5.3745	30198	312	88	6	6.81818	2.68694	1965|3692|6188|6193|6223|6234	EIF2S1|EIF6|RPS3|RPS5|RPS19|RPS28	-2.59615	0	6	0	0	-20.0892	82.3582
0	0	1	0	0	0	0	0	-3.34674	0	0	0	GO:0030490	M001000	1	0	GO Biological Processes	19	maturation of SSU-rRNA	19_GO:0008152 metabolic process	-3.34674	20.1858	7.4133	30198	51	88	3	3.40909	1.9344	6217|6223|6234	RPS16|RPS19|RPS28	-2.46197	0	6	0	0	-20.0892	82.3582
0	0	1	0	0	0	0	0	-2.90894	0	0	0	GO:0042273	M001000	1	0	GO Biological Processes	19	ribosomal large subunit biogenesis	19_GO:0009987 cellular process	-2.90894	14.2983	6.10744	30198	72	88	3	3.40909	1.9344	3692|4736|6165	EIF6|RPL10A|RPL35A	-2.09742	0	6	0	0	-20.0892	82.3582
0	0	1	0	0	0	0	0	-2.41585	0	0	0	GO:0022618	M001000	1	0	GO Biological Processes	19	ribonucleoprotein complex assembly	19_GO:0009987 cellular process	-2.41585	6.2965	4.24296	30198	218	88	4	4.54545	2.22047	3692|6193|6223|6234	EIF6|RPS5|RPS19|RPS28	-1.68478	0	6	0	0	-20.0892	82.3582
0	0	1	0	0	0	0	0	-2.36044	0	0	0	GO:0071826	M001000	1	0	GO Biological Processes	19	ribonucleoprotein complex subunit organization	19_GO:0009987 cellular process	-2.36044	6.07361	4.13887	30198	226	88	4	4.54545	2.22047	3692|6193|6223|6234	EIF6|RPS5|RPS19|RPS28	-1.63758	0	6	0	0	-20.0892	82.3582
1	1	0	0	1	1	-18.9958	-12.9048	0	0	-18.2906	-16.8914	GO:0043009	M110011	4	0	GO Biological Processes	19	chordate embryonic development	19_GO:0032502 developmental process	-20.0701	5.11201	12.9646	30198	632	458	49	10.6987	1.44431	86|405|860|1028|1050|1386|1482|1603|2033|2296|2303|2624|2627|2648|3169|3225|3227|3276|3670|4097|4487|5087|5932|6497|6498|6598|6662|6670|6899|6926|6935|7942|8061|8092|8648|9968|10370|10522|23019|23314|51804|54799|54903|57167|57178|60529|63925|79728|345630	ACTL6A|ARNT|RUNX2|CDKN1C|CEBPA|ATF2|NKX2-5|DAD1|EP300|FOXC1|FOXC2|GATA2|GATA6|KAT2A|FOXA1|HOXC9|HOXC11|PRMT1|ISL1|MAFG|MSX1|PBX1|RBBP8|SKI|SKIL|SMARCB1|SOX9|SP3|TBX1|TBX3|ZEB1|TFEB|FOSL1|ALX1|NCOA1|MED12|CITED2|DEAF1|CNOT1|SATB2|SIX4|MBTD1|MKS1|SALL4|ZMIZ1|ALX4|ZNF335|PALB2|FBLL1	-17.1534	0	7	1	1	-20.0701	9.389
1	1	0	0	1	1	-18.5456	-12.6	0	0	-17.8335	-16.4424	GO:0009792	M110011	4	0	GO Biological Processes	19	embryo development ending in birth or egg hatching	19_GO:0032502 developmental process	-19.4711	4.94761	12.6559	30198	653	458	49	10.6987	1.44431	86|405|860|1028|1050|1386|1482|1603|2033|2296|2303|2624|2627|2648|3169|3225|3227|3276|3670|4097|4487|5087|5932|6497|6498|6598|6662|6670|6899|6926|6935|7942|8061|8092|8648|9968|10370|10522|23019|23314|51804|54799|54903|57167|57178|60529|63925|79728|345630	ACTL6A|ARNT|RUNX2|CDKN1C|CEBPA|ATF2|NKX2-5|DAD1|EP300|FOXC1|FOXC2|GATA2|GATA6|KAT2A|FOXA1|HOXC9|HOXC11|PRMT1|ISL1|MAFG|MSX1|PBX1|RBBP8|SKI|SKIL|SMARCB1|SOX9|SP3|TBX1|TBX3|ZEB1|TFEB|FOSL1|ALX1|NCOA1|MED12|CITED2|DEAF1|CNOT1|SATB2|SIX4|MBTD1|MKS1|SALL4|ZMIZ1|ALX4|ZNF335|PALB2|FBLL1	-16.6282	0	7	0	0	-20.0701	9.389
1	1	0	0	1	1	-12.9396	-10.1087	0	0	-14.2317	-15.5717	GO:0048598	M110011	4	0	GO Biological Processes	19	embryonic morphogenesis	19_GO:0032502 developmental process	-15.5717	5.94534	11.8207	30198	576	291	33	11.3402	1.85878	668|860|1028|1482|2295|2296|2303|2624|2627|2648|3225|3226|3227|4487|5013|5087|5089|6497|6662|6899|6926|8092|8861|9314|9968|10522|23135|23314|51804|55578|57167|60529|286262	FOXL2|RUNX2|CDKN1C|NKX2-5|FOXF2|FOXC1|FOXC2|GATA2|GATA6|KAT2A|HOXC9|HOXC10|HOXC11|MSX1|OTX1|PBX1|PBX2|SKI|SOX9|TBX1|TBX3|ALX1|LDB1|KLF4|MED12|DEAF1|KDM6B|SATB2|SIX4|SUPT20H|SALL4|ALX4|TPRN	-13.3939	0	7	0	0	-20.0701	9.389
1	1	0	0	1	1	-14.3116	-13.0362	0	0	-12.2642	-13.7462	GO:0001501	M110011	4	0	GO Biological Processes	19	skeletal system development	19_GO:0032502 developmental process	-14.4461	4.83084	10.7735	30198	505	458	37	8.0786	1.27334	860|861|864|1028|1386|2033|2296|2303|3225|3226|3227|4209|4487|4781|5087|5479|6497|6662|6670|6899|6926|6935|7227|8092|9968|10370|10522|23314|27086|51804|54796|54799|54903|60529|79001|84159|171023	RUNX2|RUNX1|RUNX3|CDKN1C|ATF2|EP300|FOXC1|FOXC2|HOXC9|HOXC10|HOXC11|MEF2D|MSX1|NFIB|PBX1|PPIB|SKI|SOX9|SP3|TBX1|TBX3|ZEB1|TRPS1|ALX1|MED12|CITED2|DEAF1|SATB2|FOXP1|SIX4|BNC2|MBTD1|MKS1|ALX4|VKORC1|ARID5B|ASXL1	-11.797	0	7	0	0	-20.0701	9.389
1	1	0	0	1	1	-11.0619	-8.38392	0	0	-12.6448	-14.272	GO:0048568	M110011	4	0	GO Biological Processes	19	embryonic organ development	19_GO:0032502 developmental process	-14.272	6.52955	11.5917	30198	445	291	28	9.62199	1.72869	405|668|860|1028|1050|1482|2295|2296|2303|2624|3225|3227|4487|5013|5087|5089|6662|6899|6926|7942|8092|8932|9968|23314|51804|60529|196528|286262	ARNT|FOXL2|RUNX2|CDKN1C|CEBPA|NKX2-5|FOXF2|FOXC1|FOXC2|GATA2|HOXC9|HOXC11|MSX1|OTX1|PBX1|PBX2|SOX9|TBX1|TBX3|TFEB|ALX1|MBD2|MED12|SATB2|SIX4|ALX4|ARID2|TPRN	-12.1958	0	7	0	0	-20.0701	9.389
1	1	0	0	1	1	-10.9371	-8.62326	0	0	-10.2075	-12.6053	GO:0009952	M110011	4	0	GO Biological Processes	19	anterior/posterior pattern specification	19_GO:0032502 developmental process	-12.6053	9.389	12.0334	30198	210	291	19	6.52921	1.44818	2033|2296|2303|2648|3225|3226|3227|3229|4487|5013|5087|6497|6899|6926|8553|8861|9968|56033|60529	EP300|FOXC1|FOXC2|KAT2A|HOXC9|HOXC10|HOXC11|HOXC13|MSX1|OTX1|PBX1|SKI|TBX1|TBX3|BHLHE40|LDB1|MED12|BARX1|ALX4	-10.6569	0	7	0	0	-20.0701	9.389
1	1	0	0	1	1	-12.5369	-10.1699	0	0	-10.6814	-12.5872	GO:0003002	M110011	4	0	GO Biological Processes	19	regionalization	19_GO:0032502 developmental process	-12.5872	7.12473	11.1195	30198	335	291	23	7.90378	1.58158	1482|2033|2296|2303|2648|3169|3225|3226|3227|3229|3670|4487|5013|5087|5089|6497|6899|6926|8553|8861|9968|56033|60529	NKX2-5|EP300|FOXC1|FOXC2|KAT2A|FOXA1|HOXC9|HOXC10|HOXC11|HOXC13|ISL1|MSX1|OTX1|PBX1|PBX2|SKI|TBX1|TBX3|BHLHE40|LDB1|MED12|BARX1|ALX4	-10.6439	0	7	0	0	-20.0701	9.389
1	1	0	0	1	1	-9.66165	-5.00101	0	0	-8.039	-7.38795	GO:0001701	M110011	4	0	GO Biological Processes	19	in utero embryonic development	19_GO:0032502 developmental process	-11.0577	4.8329	9.35574	30198	382	458	28	6.11354	1.11948	86|405|1028|1050|1386|1603|2296|2624|2627|2648|3276|4097|4487|5932|6498|6598|6670|6926|7942|8061|8648|10370|23019|57167|57178|63925|79728|345630	ACTL6A|ARNT|CDKN1C|CEBPA|ATF2|DAD1|FOXC1|GATA2|GATA6|KAT2A|PRMT1|MAFG|MSX1|RBBP8|SKIL|SMARCB1|SP3|TBX3|TFEB|FOSL1|NCOA1|CITED2|CNOT1|SALL4|ZMIZ1|ZNF335|PALB2|FBLL1	-8.75889	0	7	0	0	-20.0701	9.389
1	1	0	0	1	1	-11.0239	-10.1692	0	0	-10.893	-10.8366	GO:0007389	M110011	4	0	GO Biological Processes	19	pattern specification process	19_GO:0032502 developmental process	-11.0239	6.29769	10.0148	30198	447	236	22	9.32203	1.89256	1482|2033|2296|2303|2648|3169|3225|3226|3227|3229|3670|4487|5087|5089|6497|6926|8861|9968|10370|23314|56033|60529	NKX2-5|EP300|FOXC1|FOXC2|KAT2A|FOXA1|HOXC9|HOXC10|HOXC11|HOXC13|ISL1|MSX1|PBX1|PBX2|SKI|TBX3|LDB1|MED12|CITED2|SATB2|BARX1|ALX4	-9.18639	0	7	0	0	-20.0701	9.389
1	1	0	0	1	1	-7.92521	-6.11902	0	0	-8.99208	-10.0873	GO:0048562	M110011	4	0	GO Biological Processes	19	embryonic organ morphogenesis	19_GO:0032502 developmental process	-10.0873	6.75237	9.74318	30198	292	291	19	6.52921	1.44818	668|860|1482|2295|2303|2624|3225|3227|4487|5013|6662|6899|6926|8092|9968|23314|51804|60529|286262	FOXL2|RUNX2|NKX2-5|FOXF2|FOXC2|GATA2|HOXC9|HOXC11|MSX1|OTX1|SOX9|TBX1|TBX3|ALX1|MED12|SATB2|SIX4|ALX4|TPRN	-8.36143	0	7	0	0	-20.0701	9.389
1	1	0	1	1	1	-19.059	-15.0443	0	-4.26882	-19.7542	-14.6511	M2	M110111	5	0	Canonical Pathways	11	PID SMAD2 3NUCLEAR PATHWAY		-19.7542	25.1092	20.5302	30198	82	264	18	6.81818	1.55131	467|860|861|864|1385|1386|1387|1482|2033|2648|3725|6497|6498|6667|6670|6929|7030|51586	ATF3|RUNX2|RUNX1|RUNX3|CREB1|ATF2|CREBBP|NKX2-5|EP300|KAT2A|JUN|SKI|SKIL|SP1|SP3|TCF3|TFE3|MED15	-17.2055	0	8	1	1	-19.7542	25.1092
1	1	1	1	1	1	-13.0937	-10.5091	-2.74634	-6.07318	-12.4709	-10.6339	M115	M111111	6	0	Canonical Pathways	11	PID REG GR PATHWAY		-13.0937	20.286	15.5204	30198	82	236	13	5.50847	1.4851	1385|1387|2033|3659|3725|4790|5087|5970|6597|6602|6613|8648|10499	CREB1|CREBBP|EP300|IRF1|JUN|NFKB1|PBX1|RELA|SMARCA4|SMARCD1|SUMO2|NCOA1|NCOA2	-11.1054	0	8	0	0	-19.7542	25.1092
1	1	0	0	1	1	-5.25223	-4.46047	0	0	-9.72508	-6.26502	WP706	M110011	4	0	WikiPathways	27	Sudden infant death syndrome (SIDS) susceptibility pathways		-9.72508	9.88524	10.649	30198	162	264	14	5.30303	1.3792	864|1385|1387|1390|2033|2624|3725|4790|4791|4800|5087|6667|6670|6929	RUNX3|CREB1|CREBBP|CREM|EP300|GATA2|JUN|NFKB1|NFKB2|NFYA|PBX1|SP1|SP3|TCF3	-8.04818	0	8	0	0	-19.7542	25.1092
1	1	0	0	1	1	-9.1472	-7.4806	0	0	-8.71962	-7.0692	WP560	M110011	4	0	WikiPathways	27	TGF-beta receptor signaling		-9.1472	19.8555	12.7565	30198	58	236	9	3.81356	1.24671	860|864|1387|2033|3725|4790|6497|6498|7030	RUNX2|RUNX3|CREBBP|EP300|JUN|NFKB1|SKI|SKIL|TFE3	-7.52504	0	8	0	0	-19.7542	25.1092
1	1	0	0	1	1	-8.87906	-7.27496	0	0	-8.45294	-6.83719	WP4816	M110011	4	0	WikiPathways	27	TGF-beta receptor signaling in skeletal dysplasias		-8.87906	18.5745	12.2939	30198	62	236	9	3.81356	1.24671	860|864|1387|2033|3725|4790|6497|6498|7030	RUNX2|RUNX3|CREBBP|EP300|JUN|NFKB1|SKI|SKIL|TFE3	-7.28687	0	8	0	0	-19.7542	25.1092
1	1	0	1	1	1	-5.9601	-3.99824	0	-3.64571	-7.56431	-4.33025	WP366	M110111	5	0	WikiPathways	27	TGF-beta signaling pathway		-7.56431	9.46053	9.1832	30198	133	264	11	4.16667	1.22985	467|860|1386|1387|2033|3725|6497|6498|6667|6935|7071	ATF3|RUNX2|ATF2|CREBBP|EP300|JUN|SKI|SKIL|SP1|ZEB1|KLF10	-6.12793	0	8	0	0	-19.7542	25.1092
1	1	0	0	1	1	-3.5649	-4.26761	0	0	-6.59774	-5.16793	M40	M110011	4	0	Canonical Pathways	11	PID E2F PATHWAY		-6.59774	12.5355	9.26692	30198	73	264	8	3.0303	1.05502	1050|1387|1719|2033|2648|5932|6667|7030	CEBPA|CREBBP|DHFR|EP300|KAT2A|RBBP8|SP1|TFE3	-5.27127	0	8	0	0	-19.7542	25.1092
1	1	0	0	1	1	-4.28191	-5.12853	0	0	-6.12274	-3.78341	M195	M110011	4	0	Canonical Pathways	11	PID CMYB PATHWAY		-6.12274	10.8939	8.52759	30198	84	264	8	3.0303	1.05502	463|1050|1052|1387|2033|6497|6667|8089	ZFHX3|CEBPA|CEBPD|CREBBP|EP300|SKI|SP1|YEATS4	-4.84471	0	8	0	0	-19.7542	25.1092
1	1	0	0	1	1	-2.67524	-3.22947	0	0	-2.5	-2.34986	hsa05211	M110011	4	0	KEGG Pathway	24	Renal cell carcinoma		-3.22947	10.4827	5.88056	30198	69	167	4	2.39521	1.18318	1387|2033|3725|7030	CREBBP|EP300|JUN|TFE3	-2.36427	0	8	0	0	-19.7542	25.1092
1	1	1	1	1	1	-11.144	-11.4651	-3.8289	-9.7492	-10.576	-8.88044	WP138	M111111	6	0	WikiPathways	27	Androgen receptor signaling pathway		-17.1763	14.4911	15.9948	30198	91	458	20	4.36681	0.954891	811|860|1385|1387|1616|2033|3725|5970|6605|6667|7182|7341|8202|8648|9612|10499|10524|11034|23598|57178	CALR|RUNX2|CREB1|CREBBP|DAXX|EP300|JUN|RELA|SMARCE1|SP1|NR2C2|SUMO1|NCOA3|NCOA1|NCOR2|NCOA2|KAT5|DSTN|PATZ1|ZMIZ1	-14.4193	0	9	1	1	-17.1763	18.6607
1	1	0	1	1	1	-14.1035	-7.7607	0	-4.83886	-10.5113	-10.0967	M151	M110111	5	0	Canonical Pathways	11	PID AR TF PATHWAY		-14.8185	18.6607	15.9692	30198	53	458	15	3.27511	0.831667	1050|1387|2033|2624|3725|5966|6599|6605|7182|8648|8805|10499|10524|51564|83637	CEBPA|CREBBP|EP300|GATA2|JUN|REL|SMARCC1|SMARCE1|NR2C2|NCOA1|TRIM24|NCOA2|KAT5|HDAC7|ZMIZ2	-12.1425	0	9	0	0	-17.1763	18.6607
1	1	1	1	1	1	-7.52023	-5.69961	-2.01376	-3.49226	-8.0362	-6.60077	R-HSA-9018519	M111111	6	0	Reactome Gene Sets	6	Estrogen-dependent gene expression		-11.7726	8.3517	11.2013	30198	150	458	19	4.14847	0.931775	861|1386|1387|2033|3169|3276|3725|5436|6667|7090|7391|7392|7764|8202|8648|10499|10524|51523|57690	RUNX1|ATF2|CREBBP|EP300|FOXA1|PRMT1|JUN|POLR2G|SP1|TLE3|USF1|USF2|ZNF217|NCOA3|NCOA1|NCOA2|KAT5|CXXC5|TNRC6C	-9.40227	0	9	0	0	-17.1763	18.6607
1	1	0	1	1	1	-6.11639	-4.33437	0	-2.62762	-6.34302	-5.83999	R-HSA-9006931	M110111	5	0	Reactome Gene Sets	6	Signaling by Nuclear Receptors		-9.59758	5.07188	8.78106	30198	299	458	23	5.02183	1.02049	861|1385|1386|1387|2033|2874|3169|3276|3725|5436|6667|7090|7391|7392|7764|8202|8648|8841|9612|10499|10524|51523|57690	RUNX1|CREB1|ATF2|CREBBP|EP300|GPS2|FOXA1|PRMT1|JUN|POLR2G|SP1|TLE3|USF1|USF2|ZNF217|NCOA3|NCOA1|HDAC3|NCOR2|NCOA2|KAT5|CXXC5|TNRC6C	-7.4774	0	9	0	0	-17.1763	18.6607
1	1	0	1	1	1	-6.66778	-5.34397	0	-2.9916	-7.01532	-5.70647	R-HSA-8939211	M110111	5	0	Reactome Gene Sets	6	ESR-mediated signaling		-9.59037	5.91341	9.13902	30198	223	458	20	4.36681	0.954891	861|1385|1386|1387|2033|3169|3276|3725|5436|6667|7090|7391|7392|7764|8202|8648|10499|10524|51523|57690	RUNX1|CREB1|ATF2|CREBBP|EP300|FOXA1|PRMT1|JUN|POLR2G|SP1|TLE3|USF1|USF2|ZNF217|NCOA3|NCOA1|NCOA2|KAT5|CXXC5|TNRC6C	-7.47275	0	9	0	0	-17.1763	18.6607
1	1	0	0	1	1	-13.3476	-7.1372	0	0	-16.0475	-14.7227	GO:0045596	M110011	4	0	GO Biological Processes	19	negative regulation of cell differentiation	19_GO:0032502 developmental process	-16.0475	5.7275	11.8759	30198	699	264	35	13.2576	2.08711	86|604|861|864|1482|2624|2874|3169|3659|3670|4487|4773|4792|5087|5977|6497|6498|6597|6599|6602|6662|6760|6926|6935|8861|9274|22882|23506|29998|51564|51804|80306|122953|123169|140685	ACTL6A|BCL6|RUNX1|RUNX3|NKX2-5|GATA2|GPS2|FOXA1|IRF1|ISL1|MSX1|NFATC2|NFKBIA|PBX1|DPF2|SKI|SKIL|SMARCA4|SMARCC1|SMARCD1|SOX9|SS18|TBX3|ZEB1|LDB1|BCL7C|ZHX2|BICRAL|BICRA|HDAC7|SIX4|MED28|JDP2|LEO1|ZBTB46	-13.8424	0	10	1	1	-16.0475	5.7275
1	1	1	1	1	1	-10.5728	-14.093	-7.7348	-4.35966	-11.8729	-11.1629	hsa05166	M111111	6	0	KEGG Pathway	24	Human T-cell leukemia virus 1 infection		-16.0278	8.01906	13.0261	30198	222	458	27	5.8952	1.10058	811|821|1385|1386|1387|2033|2224|2648|2874|3725|4487|4773|4790|4791|4792|5970|6929|7416|7419|8061|8295|8517|9184|9586|10524|64784|200186	CALR|CANX|CREB1|ATF2|CREBBP|EP300|FDPS|KAT2A|GPS2|JUN|MSX1|NFATC2|NFKB1|NFKB2|NFKBIA|RELA|TCF3|VDAC1|VDAC3|FOSL1|TRRAP|IKBKG|BUB3|CREB5|KAT5|CRTC3|CRTC2	-13.2925	0	11	1	1	-16.0278	8.01906
1	1	0	0	1	1	-14.0157	-7.95016	0	0	-15.9458	-15.2397	GO:0019827	M110011	4	0	GO Biological Processes	19	stem cell population maintenance	19_GO:0032502 developmental process	-15.9458	17.6779	16.4567	30198	110	264	17	6.43939	1.51066	2624|6497|6662|6760|6926|6944|7071|8861|9282|9314|9968|22882|23318|51586|57167|80306|123169	GATA2|SKI|SOX9|SS18|TBX3|VPS72|KLF10|LDB1|MED14|KLF4|MED12|ZHX2|TUT4|MED15|SALL4|MED28|LEO1	-13.7501	0	12	1	1	-15.9458	25.1571
1	1	0	0	1	1	-13.8962	-7.88115	0	0	-15.8089	-15.1035	GO:0098727	M110011	4	0	GO Biological Processes	19	maintenance of cell number	19_GO:0032502 developmental process	-15.8089	17.3622	16.2918	30198	112	264	17	6.43939	1.51066	2624|6497|6662|6760|6926|6944|7071|8861|9282|9314|9968|22882|23318|51586|57167|80306|123169	GATA2|SKI|SOX9|SS18|TBX3|VPS72|KLF10|LDB1|MED14|KLF4|MED12|ZHX2|TUT4|MED15|SALL4|MED28|LEO1	-13.6222	0	12	0	0	-15.9458	25.1571
1	1	0	0	1	1	-8.23265	-4.48713	0	0	-7.89684	-9.11867	GO:0035019	M110011	4	0	GO Biological Processes	19	somatic stem cell population maintenance	19_GO:0032502 developmental process	-9.11867	25.1571	13.696	30198	33	291	8	2.74914	0.958515	607|2624|6497|6662|6944|7071|8861|22882	BCL9|GATA2|SKI|SOX9|VPS72|KLF10|LDB1|ZHX2	-7.49977	0	12	0	0	-15.9458	25.1571
1	1	0	0	0	0	-2.19345	-2.72842	0	0	0	0	GO:0009798	M110000	2	0	GO Biological Processes	19	axis specification	19_GO:0032502 developmental process	-2.72842	7.69474	4.84775	30198	94	167	4	2.39521	1.18318	6497|6926|8861|10370	SKI|TBX3|LDB1|CITED2	-1.94584	0	12	0	0	-15.9458	25.1571
0	1	0	0	0	0	0	-2.4084	0	0	0	0	GO:0009948	M010000	1	0	GO Biological Processes	19	anterior/posterior axis specification	19_GO:0032502 developmental process	-2.4084	9.51718	4.79965	30198	57	167	3	1.79641	1.0278	6497|6926|8861	SKI|TBX3|LDB1	-1.67848	0	12	0	0	-15.9458	25.1571
1	1	0	0	1	1	-10.41	-9.04063	0	0	-15.1845	-11.1485	hsa05202	M110011	4	0	KEGG Pathway	24	Transcriptional misregulation in cancer		-15.1845	11.8535	14.2054	30198	193	264	20	7.57576	1.62856	466|604|860|861|1050|2120|4286|4790|5087|5970|6667|6760|6929|6935|7030|7403|8861|26039|51804|84444	ATF1|BCL6|RUNX2|RUNX1|CEBPA|ETV6|MITF|NFKB1|PBX1|RELA|SP1|SS18|TCF3|ZEB1|TFE3|KDM6A|LDB1|SS18L1|SIX4|DOT1L	-13.0486	0	13	1	1	-15.1845	11.8535
1	1	1	1	1	1	-14.2058	-9.33312	-3.70612	-4.6968	-13.361	-11.5603	R-HSA-3108232	M111111	6	0	Reactome Gene Sets	6	SUMO E3 ligases SUMOylate target proteins		-15.1157	8.69466	12.9209	30198	182	458	24	5.24017	1.04124	668|1387|1616|1911|2033|4286|4791|4792|5468|5893|5970|6613|6670|7022|7341|8517|8648|9612|10499|23314|51564|53371|80012|81929	FOXL2|CREBBP|DAXX|PHC1|EP300|MITF|NFKB2|NFKBIA|PPARG|RAD52|RELA|SUMO2|SP3|TFAP2C|SUMO1|IKBKG|NCOA1|NCOR2|NCOA2|SATB2|HDAC7|NUP54|PHC3|SEH1L	-12.4303	0	14	1	1	-15.1157	19.7803
1	1	1	1	1	1	-13.9577	-9.17122	-3.64084	-4.64158	-13.1152	-11.3323	R-HSA-2990846	M111111	6	0	Reactome Gene Sets	6	SUMOylation		-14.7909	8.41717	12.6598	30198	188	458	24	5.24017	1.04124	668|1387|1616|1911|2033|4286|4791|4792|5468|5893|5970|6613|6670|7022|7341|8517|8648|9612|10499|23314|51564|53371|80012|81929	FOXL2|CREBBP|DAXX|PHC1|EP300|MITF|NFKB2|NFKBIA|PPARG|RAD52|RELA|SUMO2|SP3|TFAP2C|SUMO1|IKBKG|NCOA1|NCOR2|NCOA2|SATB2|HDAC7|NUP54|PHC3|SEH1L	-12.124	0	14	0	0	-15.1157	19.7803
1	1	0	1	1	1	-8.68278	-5.30311	0	-5.05451	-5.5882	-5.34515	R-HSA-3899300	M110111	5	0	Reactome Gene Sets	6	SUMOylation of transcription cofactors		-8.93579	14.6521	11.3733	30198	45	458	10	2.18341	0.682874	1387|1616|1911|2033|6613|7341|8648|9612|10499|80012	CREBBP|DAXX|PHC1|EP300|SUMO2|SUMO1|NCOA1|NCOR2|NCOA2|PHC3	-6.89948	0	14	0	0	-15.1157	19.7803
1	0	0	0	1	1	-4.79675	0	0	0	-6.16451	-4.44087	R-HSA-3232118	M100011	3	0	Reactome Gene Sets	6	SUMOylation of transcription factors		-6.41876	19.7803	10.426	30198	20	458	6	1.31004	0.531308	668|4286|6613|6670|7022|7341	FOXL2|MITF|SUMO2|SP3|TFAP2C|SUMO1	-4.65275	0	14	0	0	-15.1157	19.7803
1	1	1	0	1	1	-14.6995	-13.3454	-5.41125	0	-5.74581	-11.6397	CORUM:5193	M111011	5	0	CORUM	33	TNF-alpha/NF-kappa B signaling complex (CHUK, KPNA3, NFKB2, NFKBIB, REL, IKBKG, NFKB1, NFKBIE, RELB, NFKBIA, RELA, TNIP2)		-14.6995	93.0601	27.1026	30198	11	236	8	3.38983	1.178	4790|4791|4792|4793|4794|5966|5970|79155	NFKB1|NFKB2|NFKBIA|NFKBIB|NFKBIE|REL|RELA|TNIP2	-12.5969	0	15	1	1	-14.6995	180.826
1	1	0	0	1	1	-14.2253	-12.9672	0	0	-7.43135	-11.2631	CORUM:5230	M110011	4	0	CORUM	33	CHUK-NFKB2-REL-IKBKG-SPAG9-NFKB1-NFKBIE-COPB2-TNIP1-NFKBIA-RELA-TNIP2 complex		-14.2253	85.3051	25.9235	30198	12	236	8	3.38983	1.178	4790|4791|4792|4794|5966|5970|10318|79155	NFKB1|NFKB2|NFKBIA|NFKBIE|REL|RELA|TNIP1|TNIP2	-12.1537	0	15	0	0	-14.6995	180.826
1	1	1	1	1	1	-7.42574	-11.6221	-4.42682	-6.50819	-5.8345	-6.72746	R-HSA-1834949	M111111	6	0	Reactome Gene Sets	6	Cytosolic sensors of pathogen-associated DNA		-11.6221	28.2541	16.276	30198	64	167	10	5.98802	1.83601	1387|2033|4790|4791|4792|4793|5970|8517|10623|55718	CREBBP|EP300|NFKB1|NFKB2|NFKBIA|NFKBIB|RELA|IKBKG|POLR3C|POLR3E	-9.73638	0	15	0	0	-14.6995	180.826
1	1	1	0	1	1	-10.5282	-9.5121	-4.80172	0	-4.90571	-9.89087	CORUM:5232	M111011	5	0	CORUM	33	TNF-alpha/Nf-kappa B signaling complex (RPL6, RPL30, RPS13, CHUK, DDX3X, NFKB2, NFKBIB, REL, IKBKG, NFKB1, MAP3K8, RELB, GLG1, NFKBIA, RELA, TNIP2, GTF2I)		-10.5282	52.6884	18.9192	30198	17	236	7	2.9661	1.10433	4790|4791|4792|4793|5966|5970|79155	NFKB1|NFKB2|NFKBIA|NFKBIB|REL|RELA|TNIP2	-8.74242	0	15	0	0	-14.6995	180.826
1	1	1	0	1	1	-8.5389	-10.002	-2.60374	0	-5.81946	-7.67223	hsa04658	M111011	5	0	KEGG Pathway	24	Th1 and Th2 cell differentiation		-10.002	19.655	13.3635	30198	92	167	10	5.98802	1.83601	3725|4773|4790|4792|4793|4794|5970|8517|9794|55534	JUN|NFATC2|NFKB1|NFKBIA|NFKBIB|NFKBIE|RELA|IKBKG|MAML1|MAML3	-8.28538	0	15	0	0	-14.6995	180.826
1	1	0	0	1	1	-6.90324	-9.99408	0	0	-6.70826	-8.77995	R-HSA-5603029	M110011	4	0	Reactome Gene Sets	6	IkBA variant leads to EDA-ID		-9.99408	129.162	25.2885	30198	7	167	5	2.99401	1.31877	4790|4791|4792|5970|8517	NFKB1|NFKB2|NFKBIA|RELA|IKBKG	-8.27948	0	15	0	0	-14.6995	180.826
1	1	0	0	1	1	-8.81385	-9.57006	0	0	-4.44595	-8.35742	WP4562	M110011	4	0	WikiPathways	27	Canonical NF-kB pathway		-9.57006	113.016	23.6293	30198	8	167	5	2.99401	1.31877	4790|4792|4794|5970|8517	NFKB1|NFKBIA|NFKBIE|RELA|IKBKG	-7.90683	0	15	0	0	-14.6995	180.826
1	1	1	0	1	1	-6.79546	-9.5121	-4.80172	0	-4.90571	-8.06503	R-HSA-1810476	M111011	5	0	Reactome Gene Sets	6	RIP-mediated NFkB activation via ZBP1		-9.5121	63.8211	19.3205	30198	17	167	6	3.59281	1.44017	4790|4791|4792|4793|5970|8517	NFKB1|NFKB2|NFKBIA|NFKBIB|RELA|IKBKG	-7.85333	0	15	0	0	-14.6995	180.826
1	1	1	0	1	1	-6.98114	-8.27877	-2.48903	0	-7.6774	-7.27971	R-HSA-166058	M111011	5	0	Reactome Gene Sets	6	MyD88:MAL(TIRAP) cascade initiated on plasma membrane		-9.36488	9.13944	10.168	30198	101	458	14	3.05677	0.804373	466|1385|1386|3654|3725|4790|4791|4792|4793|5970|6279|6280|8517|79155	ATF1|CREB1|ATF2|IRAK1|JUN|NFKB1|NFKB2|NFKBIA|NFKBIB|RELA|S100A8|S100A9|IKBKG|TNIP2	-7.28163	0	15	0	0	-14.6995	180.826
1	1	1	0	1	1	-6.98114	-8.27877	-2.48903	0	-7.6774	-7.27971	R-HSA-168188	M111011	5	0	Reactome Gene Sets	6	Toll Like Receptor TLR6:TLR2 Cascade		-9.36488	9.13944	10.168	30198	101	458	14	3.05677	0.804373	466|1385|1386|3654|3725|4790|4791|4792|4793|5970|6279|6280|8517|79155	ATF1|CREB1|ATF2|IRAK1|JUN|NFKB1|NFKB2|NFKBIA|NFKBIB|RELA|S100A8|S100A9|IKBKG|TNIP2	-7.28163	0	15	0	0	-14.6995	180.826
1	1	1	0	1	1	-6.72916	-9.30491	-2.40722	0	-4.32417	-5.9681	hsa04659	M111011	5	0	KEGG Pathway	24	Th17 cell differentiation		-9.30491	16.7432	12.2222	30198	108	167	10	5.98802	1.83601	196|861|3725|4773|4790|4792|4793|4794|5970|8517	AHR|RUNX1|JUN|NFATC2|NFKB1|NFKBIA|NFKBIB|NFKBIE|RELA|IKBKG	-7.66441	0	15	0	0	-14.6995	180.826
1	1	1	0	1	1	-6.87081	-8.16578	-2.45323	0	-7.5543	-7.15767	R-HSA-168179	M111011	5	0	Reactome Gene Sets	6	Toll Like Receptor TLR1:TLR2 Cascade		-9.19248	8.8758	9.98425	30198	104	458	14	3.05677	0.804373	466|1385|1386|3654|3725|4790|4791|4792|4793|5970|6279|6280|8517|79155	ATF1|CREB1|ATF2|IRAK1|JUN|NFKB1|NFKB2|NFKBIA|NFKBIB|RELA|S100A8|S100A9|IKBKG|TNIP2	-7.12997	0	15	0	0	-14.6995	180.826
1	1	1	0	1	1	-6.87081	-8.16578	-2.45323	0	-7.5543	-7.15767	R-HSA-181438	M111011	5	0	Reactome Gene Sets	6	Toll Like Receptor 2 (TLR2) Cascade		-9.19248	8.8758	9.98425	30198	104	458	14	3.05677	0.804373	466|1385|1386|3654|3725|4790|4791|4792|4793|5970|6279|6280|8517|79155	ATF1|CREB1|ATF2|IRAK1|JUN|NFKB1|NFKB2|NFKBIA|NFKBIB|RELA|S100A8|S100A9|IKBKG|TNIP2	-7.12997	0	15	0	0	-14.6995	180.826
1	1	1	1	1	1	-9.04041	-8.76612	-3.47745	-3.10327	-6.56162	-6.11267	hsa05203	M111111	6	0	KEGG Pathway	24	Viral carcinogenesis		-9.04041	8.78141	9.89711	30198	204	236	14	5.9322	1.5377	1385|1386|1387|2033|2648|3725|4790|4791|4792|5966|5970|8841|9586|51564	CREB1|ATF2|CREBBP|EP300|KAT2A|JUN|NFKB1|NFKB2|NFKBIA|REL|RELA|HDAC3|CREB5|HDAC7	-7.42713	0	15	0	0	-14.6995	180.826
1	1	1	0	1	1	-7.6393	-8.9512	-2.70168	0	-6.08308	-8.00904	R-HSA-168142	M111011	5	0	Reactome Gene Sets	6	Toll Like Receptor 10 (TLR10) Cascade		-8.9512	19.1463	12.4933	30198	85	167	9	5.38922	1.74733	1385|1386|3725|4790|4791|4792|4793|5970|8517	CREB1|ATF2|JUN|NFKB1|NFKB2|NFKBIA|NFKBIB|RELA|IKBKG	-7.35054	0	15	0	0	-14.6995	180.826
1	1	1	0	1	1	-7.6393	-8.9512	-2.70168	0	-6.08308	-8.00904	R-HSA-168176	M111011	5	0	Reactome Gene Sets	6	Toll Like Receptor 5 (TLR5) Cascade		-8.9512	19.1463	12.4933	30198	85	167	9	5.38922	1.74733	1385|1386|3725|4790|4791|4792|4793|5970|8517	CREB1|ATF2|JUN|NFKB1|NFKB2|NFKBIA|NFKBIB|RELA|IKBKG	-7.35054	0	15	0	0	-14.6995	180.826
1	1	1	0	1	1	-7.6393	-8.9512	-2.70168	0	-6.08308	-8.00904	R-HSA-975871	M111011	5	0	Reactome Gene Sets	6	MyD88 cascade initiated on plasma membrane		-8.9512	19.1463	12.4933	30198	85	167	9	5.38922	1.74733	1385|1386|3725|4790|4791|4792|4793|5970|8517	CREB1|ATF2|JUN|NFKB1|NFKB2|NFKBIA|NFKBIB|RELA|IKBKG	-7.35054	0	15	0	0	-14.6995	180.826
1	1	1	0	1	1	-6.28956	-8.87812	-4.51405	0	-4.51719	-7.43718	R-HSA-1606322	M111011	5	0	Reactome Gene Sets	6	ZBP1(DAI) mediated induction of type I IFNs		-8.87812	51.6647	17.3194	30198	21	167	6	3.59281	1.44017	4790|4791|4792|4793|5970|8517	NFKB1|NFKB2|NFKBIA|NFKBIB|RELA|IKBKG	-7.28668	0	15	0	0	-14.6995	180.826
1	1	1	1	1	1	-6.19142	-8.73374	-2.88233	-3.39444	-5.75112	-6.26502	hsa05161	M111111	6	0	KEGG Pathway	24	Hepatitis B		-8.73374	12.2783	10.7334	30198	162	167	11	6.58683	1.91948	1385|1386|1387|2033|3725|4773|4790|4792|5970|8517|9586	CREB1|ATF2|CREBBP|EP300|JUN|NFATC2|NFKB1|NFKBIA|RELA|IKBKG|CREB5	-7.15946	0	15	0	0	-14.6995	180.826
1	1	1	0	1	1	-7.37737	-8.68391	-2.61723	0	-5.8557	-7.71853	R-HSA-975138	M111011	5	0	Reactome Gene Sets	6	TRAF6 mediated induction of NFkB and MAP kinases upon TLR7/8 or 9 activation		-8.68391	17.8839	12.0286	30198	91	167	9	5.38922	1.74733	1385|1386|3725|4790|4791|4792|4793|5970|8517	CREB1|ATF2|JUN|NFKB1|NFKB2|NFKBIA|NFKBIB|RELA|IKBKG	-7.11472	0	15	0	0	-14.6995	180.826
1	1	1	0	1	1	-7.3356	-8.64125	-2.60374	0	-5.81946	-7.67223	R-HSA-975155	M111011	5	0	Reactome Gene Sets	6	MyD88 dependent cascade initiated on endosome		-8.64125	17.6895	11.9555	30198	92	167	9	5.38922	1.74733	1385|1386|3725|4790|4791|4792|4793|5970|8517	CREB1|ATF2|JUN|NFKB1|NFKB2|NFKBIA|NFKBIB|RELA|IKBKG	-7.07922	0	15	0	0	-14.6995	180.826
1	1	0	0	1	1	-8.6087	-3.97185	0	0	-3.38696	-4.73969	M26	M110011	4	0	Canonical Pathways	11	PID NFKAPPAB ATYPICAL PATHWAY		-8.6087	45.1615	16.1642	30198	17	236	6	2.54237	1.02464	602|1460|4790|4792|5966|5970	BCL3|CSNK2B|NFKB1|NFKBIA|REL|RELA	-7.05091	0	15	0	0	-14.6995	180.826
1	1	1	0	1	1	-7.29433	-8.59909	-2.59041	0	-5.78366	-7.62651	R-HSA-168181	M111011	5	0	Reactome Gene Sets	6	Toll Like Receptor 7/8 (TLR7/8) Cascade		-8.59909	17.4993	11.8835	30198	93	167	9	5.38922	1.74733	1385|1386|3725|4790|4791|4792|4793|5970|8517	CREB1|ATF2|JUN|NFKB1|NFKB2|NFKBIA|NFKBIB|RELA|IKBKG	-7.04341	0	15	0	0	-14.6995	180.826
1	1	1	0	1	1	-6.10001	-8.57827	-2.20205	0	-5.69772	-8.34776	hsa04380	M111011	5	0	KEGG Pathway	24	Osteoclast differentiation		-8.57827	14.1271	11.0984	30198	128	167	10	5.98802	1.83601	1385|3725|4286|4773|4790|4791|4792|5970|8061|8517	CREB1|JUN|MITF|NFATC2|NFKB1|NFKB2|NFKBIA|RELA|FOSL1|IKBKG	-7.02398	0	15	0	0	-14.6995	180.826
1	1	1	0	1	1	-7.25356	-8.55743	-2.57723	0	-5.7483	-7.58133	R-HSA-168164	M111011	5	0	Reactome Gene Sets	6	Toll Like Receptor 3 (TLR3) Cascade		-8.55743	17.3132	11.8126	30198	94	167	9	5.38922	1.74733	1385|1386|3725|4790|4791|4792|4793|5970|8517	CREB1|ATF2|JUN|NFKB1|NFKB2|NFKBIA|NFKBIB|RELA|IKBKG	-7.00548	0	15	0	0	-14.6995	180.826
1	1	1	0	1	1	-7.17346	-8.47555	-2.55132	0	-5.67883	-7.49261	R-HSA-168138	M111011	5	0	Reactome Gene Sets	6	Toll Like Receptor 9 (TLR9) Cascade		-8.47555	16.9525	11.674	30198	96	167	9	5.38922	1.74733	1385|1386|3725|4790|4791|4792|4793|5970|8517	CREB1|ATF2|JUN|NFKB1|NFKB2|NFKBIA|NFKBIB|RELA|IKBKG	-6.92888	0	15	0	0	-14.6995	180.826
1	1	1	0	1	1	-6.51025	-7.53444	-3.20453	0	-3.84762	-8.42019	WP195	M111011	5	0	WikiPathways	27	IL-1 signaling pathway		-8.42019	16.3852	11.4685	30198	57	291	9	3.09278	1.01486	1386|3654|3725|4790|4792|4793|5966|5970|8517	ATF2|IRAK1|JUN|NFKB1|NFKBIA|NFKBIB|REL|RELA|IKBKG	-6.88503	0	15	0	0	-14.6995	180.826
1	1	0	0	1	1	-8.26833	-8.39552	0	0	-6.68211	-7.40597	WP23	M110011	4	0	WikiPathways	27	B cell receptor signaling pathway		-8.39552	16.6065	11.5396	30198	98	167	9	5.38922	1.74733	1385|1386|3725|4209|4773|4790|4792|5970|8517	CREB1|ATF2|JUN|MEF2D|NFATC2|NFKB1|NFKBIA|RELA|IKBKG	-6.86303	0	15	0	0	-14.6995	180.826
1	1	1	0	1	1	-5.88384	-8.37236	-4.27983	0	-4.20411	-6.93755	R-HSA-933542	M111011	5	0	Reactome Gene Sets	6	TRAF6 mediated NF-kB activation		-8.37236	43.3983	15.8148	30198	25	167	6	3.59281	1.44017	4790|4791|4792|4793|5970|8517	NFKB1|NFKB2|NFKBIA|NFKBIB|RELA|IKBKG	-6.84251	0	15	0	0	-14.6995	180.826
1	1	1	0	1	1	-7.05676	-8.35617	-2.51354	0	-5.57767	-7.3634	R-HSA-166166	M111011	5	0	Reactome Gene Sets	6	MyD88-independent TLR4 cascade		-8.35617	16.4388	11.4739	30198	99	167	9	5.38922	1.74733	1385|1386|3725|4790|4791|4792|4793|5970|8517	CREB1|ATF2|JUN|NFKB1|NFKB2|NFKBIA|NFKBIB|RELA|IKBKG	-6.83092	0	15	0	0	-14.6995	180.826
1	1	1	0	1	1	-7.05676	-8.35617	-2.51354	0	-5.57767	-7.3634	R-HSA-937061	M111011	5	0	Reactome Gene Sets	6	TRIF(TICAM1)-mediated TLR4 signaling		-8.35617	16.4388	11.4739	30198	99	167	9	5.38922	1.74733	1385|1386|3725|4790|4791|4792|4793|5970|8517	CREB1|ATF2|JUN|NFKB1|NFKB2|NFKBIA|NFKBIB|RELA|IKBKG	-6.83092	0	15	0	0	-14.6995	180.826
1	1	0	0	1	1	-6.52742	-5.45698	0	0	-8.26904	-5.7706	WP4659	M110011	4	0	WikiPathways	27	Gastrin signaling pathway		-8.26904	11.0373	10.0833	30198	114	264	11	4.16667	1.22985	1385|1386|3725|4209|4790|4792|5970|6667|9314|10524|51564	CREB1|ATF2|JUN|MEF2D|NFKB1|NFKBIA|RELA|SP1|KLF4|KAT5|HDAC7	-6.75092	0	15	0	0	-14.6995	180.826
1	1	0	0	1	1	-6.59331	-7.88115	0	0	-5.17645	-5.83507	hsa04668	M110011	4	0	KEGG Pathway	24	TNF signaling pathway		-7.88115	14.5307	10.698	30198	112	167	9	5.38922	1.74733	1385|1386|3659|3725|4790|4792|5970|8517|9586	CREB1|ATF2|IRF1|JUN|NFKB1|NFKBIA|RELA|IKBKG|CREB5	-6.40756	0	15	0	0	-14.6995	180.826
1	1	0	1	1	1	-5.43195	-7.80158	0	-3.45877	-5.03898	-5.57198	WP4666	M110111	5	0	WikiPathways	27	Hepatitis B infection		-7.80158	11.742	9.966	30198	154	167	10	5.98802	1.83601	1385|1386|1387|2033|3725|4773|4790|5970|8517|9586	CREB1|ATF2|CREBBP|EP300|JUN|NFATC2|NFKB1|RELA|IKBKG|CREB5	-6.3349	0	15	0	0	-14.6995	180.826
1	1	0	0	1	1	-7.74298	-5.78313	0	0	-5.18568	-7.37759	CORUM:2084	M110011	4	0	CORUM	33	NFKB1-NFKB2-REL-RELA-RELB complex		-7.74298	102.366	20.1176	30198	5	236	4	1.69492	0.840245	4790|4791|5966|5970	NFKB1|NFKB2|REL|RELA	-6.28027	0	15	0	0	-14.6995	180.826
1	1	1	1	1	1	-5.42444	-7.7303	-4.00438	-6.07318	-4.07206	-4.83202	R-HSA-168928	M111111	6	0	Reactome Gene Sets	6	DDX58/IFIH1-mediated induction of interferon-alpha/beta		-7.7303	17.6416	11.2527	30198	82	167	8	4.79042	1.6526	1387|2033|4790|4791|4792|4793|5970|8517	CREBBP|EP300|NFKB1|NFKB2|NFKBIA|NFKBIB|RELA|IKBKG	-6.27097	0	15	0	0	-14.6995	180.826
1	1	1	0	1	1	-5.42444	-7.7303	-2.74634	0	-3.11055	-4.83202	hsa04662	M111011	5	0	KEGG Pathway	24	B cell receptor signaling pathway		-7.7303	17.6416	11.2527	30198	82	167	8	4.79042	1.6526	3725|4773|4790|4792|4793|4794|5970|8517	JUN|NFATC2|NFKB1|NFKBIA|NFKBIB|NFKBIE|RELA|IKBKG	-6.27097	0	15	0	0	-14.6995	180.826
1	1	1	0	1	1	-5.90581	-7.17322	-2.13847	0	-6.47861	-6.09287	R-HSA-166016	M111011	5	0	Reactome Gene Sets	6	Toll Like Receptor 4 (TLR4) Cascade		-7.69708	6.83765	8.43593	30198	135	458	14	3.05677	0.804373	466|1385|1386|3654|3725|4790|4791|4792|4793|5970|6279|6280|8517|79155	ATF1|CREB1|ATF2|IRAK1|JUN|NFKB1|NFKB2|NFKBIA|NFKBIB|RELA|S100A8|S100A9|IKBKG|TNIP2	-5.77611	0	15	0	0	-14.6995	180.826
1	1	1	0	1	1	-5.3468	-7.64531	-3.2501	0	-5.06859	-6.00839	WP2018	M111011	5	0	WikiPathways	27	RANKL/RANK signaling pathway		-7.64531	23.0143	12.1856	30198	55	167	7	4.19162	1.55072	3725|4286|4790|4791|4792|5970|8517	JUN|MITF|NFKB1|NFKB2|NFKBIA|RELA|IKBKG	-6.19706	0	15	0	0	-14.6995	180.826
1	1	1	0	1	1	-5.25596	-7.5921	-3.91201	0	-3.71813	-7.60644	R-HSA-445989	M111011	5	0	Reactome Gene Sets	6	TAK1-dependent IKK and NF-kappa-B activation		-7.60644	22.0125	11.9131	30198	33	291	7	2.4055	0.898191	3654|4790|4791|4792|4793|5970|8517	IRAK1|NFKB1|NFKB2|NFKBIA|NFKBIB|RELA|IKBKG	-6.162	0	15	0	0	-14.6995	180.826
1	1	1	0	1	1	-5.28568	-7.56562	-2.68716	0	-3.01685	-4.69601	WP254	M111011	5	0	WikiPathways	27	Apoptosis		-7.56562	16.8211	10.9565	30198	86	167	8	4.79042	1.6526	3659|3725|4790|4792|4793|4794|5970|8517	IRF1|JUN|NFKB1|NFKBIA|NFKBIB|NFKBIE|RELA|IKBKG	-6.12871	0	15	0	0	-14.6995	180.826
1	1	0	0	1	1	-5.18964	-7.50977	0	0	-2.49006	-4.75037	M12705	M110011	4	0	Canonical Pathways	11	SIG CD40PATHWAYMAP		-7.50977	31.9105	13.448	30198	34	167	6	3.59281	1.44017	4790|4791|4792|4793|4794|8517	NFKB1|NFKB2|NFKBIA|NFKBIB|NFKBIE|IKBKG	-6.07815	0	15	0	0	-14.6995	180.826
1	1	1	0	1	1	-6.29565	-7.44753	-2.6447	0	-2.94983	-4.59868	hsa05235	M111011	5	0	KEGG Pathway	24	PD-L1 expression and PD-1 checkpoint pathway in cancer		-7.44753	16.2541	10.747	30198	89	167	8	4.79042	1.6526	3725|4773|4790|4792|4793|4794|5970|8517	JUN|NFATC2|NFKB1|NFKBIA|NFKBIB|NFKBIE|RELA|IKBKG	-6.02632	0	15	0	0	-14.6995	180.826
1	1	0	0	1	1	-6.22108	-7.3712	0	0	-4.80666	-6.60426	WP69	M110011	4	0	WikiPathways	27	T-cell receptor signaling pathway		-7.3712	15.8968	10.6129	30198	91	167	8	4.79042	1.6526	1385|1386|3725|4773|4790|4792|5970|8517	CREB1|ATF2|JUN|NFATC2|NFKB1|NFKBIA|RELA|IKBKG	-5.96065	0	15	0	0	-14.6995	180.826
1	1	1	0	1	1	-5.38905	-6.39076	-5.34221	0	-3.08664	-5.8462	R-HSA-1168372	M111011	5	0	Reactome Gene Sets	6	Downstream signaling events of B Cell Receptor (BCR)		-7.28033	8.73831	8.76068	30198	83	458	11	2.40175	0.715405	4773|4790|4792|4793|4794|5684|5686|5692|5966|5970|8517	NFATC2|NFKB1|NFKBIA|NFKBIB|NFKBIE|PSMA3|PSMA5|PSMB4|REL|RELA|IKBKG	-5.41026	0	15	0	0	-14.6995	180.826
1	1	0	0	1	1	-6.11261	-7.2601	0	0	-2.84378	-4.44457	WP231	M110011	4	0	WikiPathways	27	TNF-alpha signaling pathway		-7.2601	15.3895	10.4196	30198	94	167	8	4.79042	1.6526	1387|3725|4790|4791|4792|4793|4794|8517	CREBBP|JUN|NFKB1|NFKB2|NFKBIA|NFKBIB|NFKBIE|IKBKG	-5.85897	0	15	0	0	-14.6995	180.826
1	1	1	0	1	1	-3.8672	-7.22582	-3.07736	0	-2.64405	-4.48694	hsa04623	M111011	5	0	KEGG Pathway	24	Cytosolic DNA-sensing pathway		-7.22582	20.0918	11.3119	30198	63	167	7	4.19162	1.55072	4790|4792|4793|5970|8517|10623|55718	NFKB1|NFKBIA|NFKBIB|RELA|IKBKG|POLR3C|POLR3E	-5.82763	0	15	0	0	-14.6995	180.826
1	1	1	0	1	1	-4.84386	-5.7048	-5.80436	0	-2.54636	-5.41922	R-HSA-1169091	M111011	5	0	Reactome Gene Sets	6	Activation of NF-kappaB in B cells		-7.17442	9.84097	8.99031	30198	67	458	10	2.18341	0.682874	4790|4792|4793|4794|5684|5686|5692|5966|5970|8517	NFKB1|NFKBIA|NFKBIB|NFKBIE|PSMA3|PSMA5|PSMB4|REL|RELA|IKBKG	-5.30911	0	15	0	0	-14.6995	180.826
1	1	1	1	1	1	-4.93873	-7.15282	-2.53859	-4.05133	-5.64472	-4.35658	hsa05215	M111111	6	0	KEGG Pathway	24	Prostate cancer		-7.15282	14.9135	10.235	30198	97	167	8	4.79042	1.6526	1385|1387|2033|4790|4792|5970|8517|9586	CREB1|CREBBP|EP300|NFKB1|NFKBIA|RELA|IKBKG|CREB5	-5.76284	0	15	0	0	-14.6995	180.826
1	1	0	0	1	1	-4.46634	-6.72092	0	0	-4.27685	-7.05322	WP262	M110011	4	0	WikiPathways	27	Ebstein-Barr virus LMP1 signaling		-7.05322	25.9433	12.0583	30198	24	291	6	2.06186	0.833026	3654|4790|4791|4792|5970|8517	IRAK1|NFKB1|NFKB2|NFKBIA|RELA|IKBKG	-5.67176	0	15	0	0	-14.6995	180.826
1	1	0	0	1	1	-6.97544	-6.5226	0	0	-6.64527	-5.12445	hsa05030	M110011	4	0	KEGG Pathway	24	Cocaine addiction		-6.97544	18.2797	10.7436	30198	49	236	7	2.9661	1.10433	1385|1386|3725|4790|5970|9586|26086	CREB1|ATF2|JUN|NFKB1|RELA|CREB5|GPSM1	-5.60003	0	15	0	0	-14.6995	180.826
1	1	0	0	1	1	-4.41753	-6.9537	0	0	-4.27268	-5.98944	WP4479	M110011	4	0	WikiPathways	27	Supression of HMGB1 mediated inflammation by THBD		-6.9537	80.3673	17.758	30198	9	167	4	2.39521	1.18318	4790|4792|5970|8517	NFKB1|NFKBIA|RELA|IKBKG	-5.58198	0	15	0	0	-14.6995	180.826
1	1	0	0	1	1	-4.41753	-6.9537	0	0	-4.27268	-5.98944	WP4480	M110011	4	0	WikiPathways	27	Altered glycosylation of MUC1 in tumor microenvironment		-6.9537	80.3673	17.758	30198	9	167	4	2.39521	1.18318	4790|4792|5970|8517	NFKB1|NFKBIA|RELA|IKBKG	-5.58198	0	15	0	0	-14.6995	180.826
1	1	0	0	1	1	-5.88384	-6.62595	0	0	-2.88017	-6.93755	CORUM:5233	M110011	4	0	CORUM	33	TNF-alpha/NF-kappa B signaling complex 5		-6.93755	24.9056	11.7951	30198	25	291	6	2.06186	0.833026	4790|4791|4793|5966|5970|8517	NFKB1|NFKB2|NFKBIB|REL|RELA|IKBKG	-5.56949	0	15	0	0	-14.6995	180.826
1	1	1	0	1	1	-6.05242	-6.93453	-3.59717	0	-4.49342	-5.52571	WP2036	M111011	5	0	WikiPathways	27	TNF-related weak inducer of apoptosis (TWEAK) signaling pathway		-6.93453	25.8323	12.0091	30198	42	167	6	3.59281	1.44017	3725|4790|4791|4792|4793|5970	JUN|NFKB1|NFKB2|NFKBIA|NFKBIB|RELA	-5.56692	0	15	0	0	-14.6995	180.826
1	1	1	0	1	1	-4.62317	-6.92495	-4.45129	0	-4.43303	-5.73318	WP4482	M111011	5	0	WikiPathways	27	Vitamin D in inflammatory diseases		-6.92495	41.0969	14.0296	30198	22	167	5	2.99401	1.31877	4790|4792|5970|8517|9282	NFKB1|NFKBIA|RELA|IKBKG|MED14	-5.55915	0	15	0	0	-14.6995	180.826
1	1	0	0	1	1	-6.18035	-6.92495	0	0	-3.04598	-5.73318	WP4961	M110011	4	0	WikiPathways	27	STING pathway in Kawasaki-like disease and COVID-19		-6.92495	41.0969	14.0296	30198	22	167	5	2.99401	1.31877	4790|4792|4794|5970|8517	NFKB1|NFKBIA|NFKBIE|RELA|IKBKG	-5.55915	0	15	0	0	-14.6995	180.826
1	1	0	0	1	1	-5.77735	-6.91607	0	0	-4.42943	-5.10704	hsa04625	M110011	4	0	KEGG Pathway	24	C-type lectin receptor signaling pathway		-6.91607	13.9097	9.83442	30198	104	167	8	4.79042	1.6526	3659|3725|4773|4790|4791|4792|5970|8517	IRF1|JUN|NFATC2|NFKB1|NFKB2|NFKBIA|RELA|IKBKG	-5.55208	0	15	0	0	-14.6995	180.826
1	1	1	0	1	1	-4.74037	-6.91607	-2.45323	0	-2.65026	-4.16299	hsa04660	M111011	5	0	KEGG Pathway	24	T cell receptor signaling pathway		-6.91607	13.9097	9.83442	30198	104	167	8	4.79042	1.6526	3725|4773|4790|4792|4793|4794|5970|8517	JUN|NFATC2|NFKB1|NFKBIA|NFKBIB|NFKBIE|RELA|IKBKG	-5.55208	0	15	0	0	-14.6995	180.826
1	1	0	0	1	1	-6.90558	-6.49656	0	0	-4.71895	-5.93631	hsa05207	M110011	4	0	KEGG Pathway	24	Chemical carcinogenesis - receptor activation		-6.90558	7.24288	8.09555	30198	212	236	12	5.08475	1.43003	196|604|688|1385|1386|3725|3836|3839|4790|5970|9314|9586	AHR|BCL6|KLF5|CREB1|ATF2|JUN|KPNA1|KPNA3|NFKB1|RELA|KLF4|CREB5	-5.54231	0	15	0	0	-14.6995	180.826
1	1	0	0	1	1	-5.36331	-6.61122	0	0	-5.8747	-5.49666	R-HSA-168898	M110011	4	0	Reactome Gene Sets	6	Toll-like Receptor Cascades		-6.86681	5.87951	7.60699	30198	157	458	14	3.05677	0.804373	466|1385|1386|3654|3725|4790|4791|4792|4793|5970|6279|6280|8517|79155	ATF1|CREB1|ATF2|IRAK1|JUN|NFKB1|NFKB2|NFKBIA|NFKBIB|RELA|S100A8|S100A9|IKBKG|TNIP2	-5.03461	0	15	0	0	-14.6995	180.826
1	1	0	0	1	1	-4.9995	-5.86383	0	0	-3.64115	-6.78184	WP4329	M110011	4	0	WikiPathways	27	miRNAs involvement in the immune response in sepsis		-6.78184	13.1775	9.54413	30198	63	291	8	2.74914	0.958515	3654|3659|4790|4791|4792|5966|5970|8517	IRAK1|IRF1|NFKB1|NFKB2|NFKBIA|REL|RELA|IKBKG	-5.43202	0	15	0	0	-14.6995	180.826
1	1	0	0	1	1	-6.3267	-6.77958	0	0	-6.18003	-6.0527	CORUM:5464	M110011	4	0	CORUM	33	IKBA-p50-p65 Nf(kappa)B complex		-6.77958	180.826	23.2275	30198	3	167	3	1.79641	1.0278	4790|4792|5970	NFKB1|NFKBIA|RELA	-5.43108	0	15	0	0	-14.6995	180.826
1	1	0	0	1	1	-6.3267	-6.77958	0	0	-6.18003	-6.0527	CORUM:5492	M110011	4	0	CORUM	33	IKBA-p50-p65 Nf(kappa)B complex		-6.77958	180.826	23.2275	30198	3	167	3	1.79641	1.0278	4790|4792|5970	NFKB1|NFKBIA|RELA	-5.43108	0	15	0	0	-14.6995	180.826
1	1	1	0	1	1	-3.51004	-6.69519	-2.85774	0	-2.3697	-4.05707	WP4655	M111011	5	0	WikiPathways	27	Cytosolic DNA-sensing pathway		-6.69519	16.8771	10.2662	30198	75	167	7	4.19162	1.55072	4790|4792|4793|5970|8517|10623|55718	NFKB1|NFKBIA|NFKBIB|RELA|IKBKG|POLR3C|POLR3E	-5.35827	0	15	0	0	-14.6995	180.826
1	1	0	0	1	1	-4.01353	-6.13272	0	0	-6.58753	-4.95432	R-HSA-5260271	M110011	4	0	Reactome Gene Sets	6	Diseases of Immune System		-6.58753	22.1393	11.0588	30198	31	264	6	2.27273	0.917233	4790|4791|4792|5970|6279|6280	NFKB1|NFKB2|NFKBIA|RELA|S100A8|S100A9	-5.26271	0	15	0	0	-14.6995	180.826
1	1	0	0	1	1	-4.01353	-6.13272	0	0	-6.58753	-4.95432	R-HSA-5602358	M110011	4	0	Reactome Gene Sets	6	Diseases associated with the TLR signaling cascade		-6.58753	22.1393	11.0588	30198	31	264	6	2.27273	0.917233	4790|4791|4792|5970|6279|6280	NFKB1|NFKB2|NFKBIA|RELA|S100A8|S100A9	-5.26271	0	15	0	0	-14.6995	180.826
1	1	0	0	1	1	-5.93949	-6.53931	0	0	-3.98511	-5.57792	R-HSA-4755510	M110011	4	0	Reactome Gene Sets	6	SUMOylation of immune response proteins		-6.53931	65.755	16.0183	30198	11	167	4	2.39521	1.18318	4791|4792|5970|8517	NFKB2|NFKBIA|RELA|IKBKG	-5.22003	0	15	0	0	-14.6995	180.826
1	1	1	0	1	1	-5.32455	-6.06088	-3.95248	0	-5.08819	-4.88396	WP2112	M111011	5	0	WikiPathways	27	IL-17 signaling pathway		-6.36893	14.4232	9.42791	30198	32	458	7	1.52838	0.573243	1052|4790|4793|5970|6667|8517|10758	CEBPD|NFKB1|NFKBIB|RELA|SP1|IKBKG|TRAF3IP2	-4.60969	0	15	0	0	-14.6995	180.826
1	0	0	0	0	0	-6.3267	0	0	0	0	0	CORUM:5461	M100000	1	0	CORUM	33	p50-p65 NF(kappa)B-SRC1 complex		-6.3267	127.958	19.5166	30198	3	236	3	1.27119	0.72924	4790|5970|8648	NFKB1|RELA|NCOA1	-5.02978	0	15	0	0	-14.6995	180.826
1	0	0	0	0	0	-6.3267	0	0	0	0	0	CORUM:5465	M100000	1	0	CORUM	33	IKB(epsilon)-RELA-cREL complex		-6.3267	127.958	19.5166	30198	3	236	3	1.27119	0.72924	4794|5966|5970	NFKBIE|REL|RELA	-5.02978	0	15	0	0	-14.6995	180.826
1	0	0	0	0	1	-6.3267	0	0	0	0	-6.0527	CORUM:5466	M100001	2	0	CORUM	33	IKB(beta)-RELA-cREL complex		-6.3267	127.958	19.5166	30198	3	236	3	1.27119	0.72924	4793|5966|5970	NFKBIB|REL|RELA	-5.02978	0	15	0	0	-14.6995	180.826
1	0	0	0	0	1	-6.3267	0	0	0	0	-6.0527	CORUM:5467	M100001	2	0	CORUM	33	IKB(alpha)-RELA-cREL complex		-6.3267	127.958	19.5166	30198	3	236	3	1.27119	0.72924	4792|5966|5970	NFKBIA|REL|RELA	-5.02978	0	15	0	0	-14.6995	180.826
1	1	1	0	1	1	-3.78917	-4.61985	-4.88276	0	-2.6686	-5.1382	R-HSA-9020702	M111011	5	0	Reactome Gene Sets	6	Interleukin-1 signaling		-6.30643	7.04155	7.62191	30198	103	458	11	2.40175	0.715405	3654|4790|4791|4792|4793|5684|5686|5692|5970|8517|79155	IRAK1|NFKB1|NFKB2|NFKBIA|NFKBIB|PSMA3|PSMA5|PSMB4|RELA|IKBKG|TNIP2	-4.55275	0	15	0	0	-14.6995	180.826
1	1	0	0	1	1	-3.9582	-4.54137	0	0	-2.56599	-6.25317	WP3858	M110011	4	0	WikiPathways	27	Toll-like receptor signaling related to MyD88		-6.25317	19.4575	10.3046	30198	32	291	6	2.06186	0.833026	3654|4790|4791|5966|5970|8517	IRAK1|NFKB1|NFKB2|REL|RELA|IKBKG	-4.96162	0	15	0	0	-14.6995	180.826
1	1	1	0	1	1	-5.3468	-6.21789	-3.2501	0	-5.06859	-4.82886	WP395	M111011	5	0	WikiPathways	27	IL-4 signaling pathway		-6.21789	19.7265	10.3657	30198	55	167	6	3.59281	1.44017	1050|1386|2033|4790|4792|5970	CEBPA|ATF2|EP300|NFKB1|NFKBIA|RELA	-4.93013	0	15	0	0	-14.6995	180.826
1	1	0	0	1	1	-5.72716	-6.1793	0	0	-5.5808	-5.45376	CORUM:2086	M110011	4	0	CORUM	33	NFKB1-NFKB2-RELA-RELB complex		-6.1793	135.62	20.0786	30198	4	167	3	1.79641	1.0278	4790|4791|5970	NFKB1|NFKB2|RELA	-4.89606	0	15	0	0	-14.6995	180.826
1	1	1	1	0	1	-3.38466	-5.27667	-6.14721	-4.80313	0	-2.85252	hsa05164	M111101	5	0	KEGG Pathway	24	Influenza A		-6.14721	14.0474	9.24987	30198	171	88	7	7.95455	2.88448	1965|2033|2224|4792|4793|5970|7416	EIF2S1|EP300|FDPS|NFKBIA|NFKBIB|RELA|VDAC1	-4.86621	0	15	0	0	-14.6995	180.826
1	1	1	0	1	1	-4.53149	-5.50825	-4.7063	0	-2.51069	-4.86963	R-HSA-983705	M111011	5	0	Reactome Gene Sets	6	Signaling by the B Cell Receptor (BCR)		-5.93932	6.47571	7.20462	30198	112	458	11	2.40175	0.715405	4773|4790|4792|4793|4794|5684|5686|5692|5966|5970|8517	NFATC2|NFKB1|NFKBIA|NFKBIB|NFKBIE|PSMA3|PSMA5|PSMB4|REL|RELA|IKBKG	-4.21346	0	15	0	0	-14.6995	180.826
1	1	1	1	1	1	-3.87805	-5.87853	-4.21229	-3.56209	-4.42571	-4.12909	R-HSA-5621481	M111111	6	0	Reactome Gene Sets	6	C-type lectin receptors (CLRs)		-5.87853	10.1874	8.18326	30198	142	167	8	4.79042	1.6526	1387|2033|4773|4790|4791|4792|5970|8517	CREBBP|EP300|NFATC2|NFKB1|NFKB2|NFKBIA|RELA|IKBKG	-4.63631	0	15	0	0	-14.6995	180.826
1	1	1	0	1	1	-3.8672	-5.86383	-3.07736	0	-2.64405	-4.48694	M10	M111011	5	0	Canonical Pathways	11	PID BCR 5PATHWAY		-5.86383	17.2216	9.61131	30198	63	167	6	3.59281	1.44017	3725|4790|4792|4793|5970|8517	JUN|NFKB1|NFKBIA|NFKBIB|RELA|IKBKG	-4.62318	0	15	0	0	-14.6995	180.826
1	1	0	1	1	1	-3.81582	-5.84006	0	-3.1665	-3.4867	-3.20757	hsa05167	M110111	5	0	KEGG Pathway	24	Kaposi sarcoma-associated herpesvirus infection		-5.84006	8.38885	7.69916	30198	194	167	9	5.38922	1.74733	1385|1387|2033|3725|4773|4790|4792|5970|8517	CREB1|CREBBP|EP300|JUN|NFATC2|NFKB1|NFKBIA|RELA|IKBKG	-4.60385	0	15	0	0	-14.6995	180.826
1	1	0	0	1	1	-5.2113	-5.80714	0	0	-5.01923	-4.85289	WP2435	M110011	4	0	WikiPathways	27	Quercetin and Nf-kB / AP-1 induced apoptosis		-5.80714	45.2066	13.1895	30198	16	167	4	2.39521	1.18318	3725|4097|4790|4792	JUN|MAFG|NFKB1|NFKBIA	-4.57401	0	15	0	0	-14.6995	180.826
1	1	0	0	0	1	-4.26514	-4.7128	0	0	0	-5.7709	CORUM:5194	M110001	3	0	CORUM	33	TNF-alpha/NF-kappa B signaling complex (SEC16A, CHUK, IKBKB, NFKB2, REL, IKBKG, MAP3K14, RELA, FBXW7, USP2)		-5.7709	41.5093	12.638	30198	10	291	4	1.37457	0.682545	4791|5966|5970|8517	NFKB2|REL|RELA|IKBKG	-4.54145	0	15	0	0	-14.6995	180.826
1	1	1	0	1	1	-4.00839	-4.84661	-2.57723	0	-5.7483	-3.51654	hsa04657	M111011	5	0	KEGG Pathway	24	IL-17 signaling pathway		-5.7483	9.73501	7.96557	30198	94	264	8	3.0303	1.05502	3725|4790|4792|5970|6279|6280|8061|10758	JUN|NFKB1|NFKBIA|RELA|S100A8|S100A9|FOSL1|TRAF3IP2	-4.52211	0	15	0	0	-14.6995	180.826
1	1	0	0	1	1	-5.08152	-4.64663	0	0	-3.70741	-5.6974	WP5072	M110011	4	0	WikiPathways	27	Modulators of TCR signaling and T cell activation		-5.6974	11.9084	8.41236	30198	61	291	7	2.4055	0.898191	4209|4790|4792|5966|5970|6598|8517	MEF2D|NFKB1|NFKBIA|REL|RELA|SMARCB1|IKBKG	-4.47998	0	15	0	0	-14.6995	180.826
1	1	1	1	0	1	-3.67987	-5.62914	-2.96246	-4.49342	0	-4.26135	hsa04920	M111101	5	0	KEGG Pathway	24	Adipocytokine signaling pathway		-5.62914	15.724	9.13091	30198	69	167	6	3.59281	1.44017	4790|4792|4793|4794|5970|8517	NFKB1|NFKBIA|NFKBIB|NFKBIE|RELA|IKBKG	-4.41729	0	15	0	0	-14.6995	180.826
1	1	1	0	1	1	-4.5287	-5.38205	-5.53159	0	-3.26147	-4.02485	WP2037	M111011	5	0	WikiPathways	27	Prolactin signaling pathway		-5.53159	22.5763	10.1814	30198	76	88	5	5.68182	2.46774	4792|4793|5479|5970|7532	NFKBIA|NFKBIB|PPIB|RELA|YWHAG	-4.33305	0	15	0	0	-14.6995	180.826
1	1	0	1	1	1	-4.18427	-5.37575	0	-3.00288	-3.81515	-2.8433	hsa04024	M110111	5	0	KEGG Pathway	24	cAMP signaling pathway		-5.37575	7.36397	7.08085	30198	221	167	9	5.38922	1.74733	1385|1387|2033|3725|4790|4792|5970|6662|9586	CREB1|CREBBP|EP300|JUN|NFKB1|NFKBIA|RELA|SOX9|CREB5	-4.19322	0	15	0	0	-14.6995	180.826
1	0	0	0	0	0	-5.33174	0	0	0	0	0	CORUM:5228	M100000	1	0	CORUM	33	REL-MAP3K8-RELA-TNIP2-PAPOLA complex		-5.33174	76.7746	15.0386	30198	5	236	3	1.27119	0.72924	5966|5970|79155	REL|RELA|TNIP2	-4.15451	0	15	0	0	-14.6995	180.826
1	1	0	0	1	1	-3.8955	-4.34092	0	0	-3.75186	-5.24874	R-HSA-209560	M110011	4	0	Reactome Gene Sets	6	NF-kB is activated and signals survival		-5.24874	31.9302	11.0027	30198	13	291	4	1.37457	0.682545	3654|4790|4792|5970	IRAK1|NFKB1|NFKBIA|RELA	-4.08308	0	15	0	0	-14.6995	180.826
1	1	0	0	1	1	-4.79271	-5.2426	0	0	-4.64725	-4.5211	R-HSA-3134963	M110011	4	0	Reactome Gene Sets	6	DEx/H-box helicases activate type I IFN and inflammatory cytokines production		-5.2426	77.497	15.0942	30198	7	167	3	1.79641	1.0278	4790|4791|5970	NFKB1|NFKB2|RELA	-4.07752	0	15	0	0	-14.6995	180.826
1	1	0	0	1	1	-3.12872	-5.13315	0	0	-2.98808	-4.18887	M37	M110011	4	0	Canonical Pathways	11	PID NFKAPPAB CANONICAL PATHWAY		-5.13315	31.4481	10.8932	30198	23	167	4	2.39521	1.18318	4790|4792|5970|8517	NFKB1|NFKBIA|RELA|IKBKG	-3.9807	0	15	0	0	-14.6995	180.826
1	1	0	0	1	1	-4.13944	-5.10164	0	0	-3.83716	-3.57905	hsa04926	M110011	4	0	KEGG Pathway	24	Relaxin signaling pathway		-5.10164	9.81228	7.47961	30198	129	167	7	4.19162	1.55072	1385|1386|3725|4790|4792|5970|9586	CREB1|ATF2|JUN|NFKB1|NFKBIA|RELA|CREB5	-3.95195	0	15	0	0	-14.6995	180.826
1	1	1	0	1	1	-4.35219	-5.07371	-3.37216	0	-3.01829	-5.07244	WP2637	M111011	5	0	WikiPathways	27	Interleukin-1 (IL-1) structural pathway		-5.07371	18.0826	9.015	30198	50	167	5	2.99401	1.31877	1386|4790|4792|4793|5970	ATF2|NFKB1|NFKBIA|NFKBIB|RELA	-3.92649	0	15	0	0	-14.6995	180.826
1	1	1	1	1	1	-3.51261	-4.24604	-2.63106	-2.10113	-3.62209	-3.22049	R-HSA-449147	M111111	6	0	Reactome Gene Sets	6	Signaling by Interleukins		-5.01547	2.99702	5.36793	30198	462	458	21	4.58515	0.977355	466|604|821|1052|1385|1386|2335|3654|3725|4790|4791|4792|4793|5684|5686|5692|5970|6597|6935|8517|79155	ATF1|BCL6|CANX|CEBPD|CREB1|ATF2|FN1|IRAK1|JUN|NFKB1|NFKB2|NFKBIA|NFKBIB|PSMA3|PSMA5|PSMB4|RELA|SMARCA4|ZEB1|IKBKG|TNIP2	-3.37327	0	15	0	0	-14.6995	180.826
1	1	0	0	1	1	-4.39329	-4.982	0	0	-4.20411	-4.04056	GO:0035994	M110011	4	0	GO Biological Processes	19	response to muscle stretch	19_GO:0050896 response to stimulus	-4.982	28.9322	10.4189	30198	25	167	4	2.39521	1.18318	3725|4790|4792|5970	JUN|NFKB1|NFKBIA|RELA	-3.84611	0	15	0	0	-14.6995	180.826
1	1	1	0	1	1	-3.05991	-3.85895	-4.22687	0	-2.0907	-4.15068	R-HSA-446652	M111011	5	0	Reactome Gene Sets	6	Interleukin-1 family signaling		-4.9634	5.14383	6.12044	30198	141	458	11	2.40175	0.715405	3654|4790|4791|4792|4793|5684|5686|5692|5970|8517|79155	IRAK1|NFKB1|NFKB2|NFKBIA|NFKBIB|PSMA3|PSMA5|PSMB4|RELA|IKBKG|TNIP2	-3.33217	0	15	0	0	-14.6995	180.826
1	1	0	0	1	1	-4.03422	-4.87328	0	0	-4.74474	-4.47462	WP2355	M110011	4	0	WikiPathways	27	Corticotropin-releasing hormone signaling pathway		-4.91199	6.38076	6.44926	30198	93	458	9	1.96507	0.648554	1385|2355|3164|4790|4792|5970|6667|8061|10499	CREB1|FOSL2|NR4A1|NFKB1|NFKBIA|RELA|SP1|FOSL1|NCOA2	-3.28901	0	15	0	0	-14.6995	180.826
1	1	1	0	1	1	-3.9554	-4.9099	-3.14072	0	-2.12899	-4.21656	WP4630	M111011	5	0	WikiPathways	27	Measles virus infection		-4.9099	9.17235	7.17542	30198	138	167	7	4.19162	1.55072	3725|4790|4791|4792|4793|5970|8517	JUN|NFKB1|NFKB2|NFKBIA|NFKBIB|RELA|IKBKG	-3.78194	0	15	0	0	-14.6995	180.826
1	1	0	0	1	1	-4.41753	-4.86593	0	0	-4.27268	-4.14711	R-HSA-448706	M110011	4	0	Reactome Gene Sets	6	Interleukin-1 processing		-4.86593	60.2754	13.2625	30198	9	167	3	1.79641	1.0278	4790|4791|5970	NFKB1|NFKB2|RELA	-3.74265	0	15	0	0	-14.6995	180.826
1	1	0	0	1	1	-3.61121	-4.05441	0	0	-3.46847	-4.85289	R-HSA-193639	M110011	4	0	Reactome Gene Sets	6	p75NTR signals via NF-kB		-4.85289	25.9433	9.84423	30198	16	291	4	1.37457	0.682545	3654|4790|4792|5970	IRAK1|NFKB1|NFKBIA|RELA	-3.73193	0	15	0	0	-14.6995	180.826
1	1	1	1	0	1	-3.02115	-4.82793	-4.60523	-3.14718	0	-3.16399	hsa05130	M111101	5	0	KEGG Pathway	24	Pathogenic Escherichia coli infection		-4.82793	7.3432	6.66084	30198	197	167	8	4.79042	1.6526	3725|4790|4792|4793|5970|8517|10381|79784	JUN|NFKB1|NFKBIA|NFKBIB|RELA|IKBKG|TUBB3|MYH14	-3.71056	0	15	0	0	-14.6995	180.826
1	1	0	0	1	1	-4.82108	-4.32632	0	0	-3.21336	-3.19744	R-HSA-1280215	M110011	4	0	Reactome Gene Sets	6	Cytokine Signaling in Immune system		-4.82108	3.22131	5.33493	30198	715	236	18	7.62712	1.72781	604|1052|1385|1386|3659|3725|3836|3839|4790|4791|4792|4793|5970|6597|7341|53371|79155|81929	BCL6|CEBPD|CREB1|ATF2|IRF1|JUN|KPNA1|KPNA3|NFKB1|NFKB2|NFKBIA|NFKBIB|RELA|SMARCA4|SUMO1|NUP54|TNIP2|SEH1L	-3.70474	0	15	0	0	-14.6995	180.826
1	1	0	1	1	1	-2.90132	-4.7717	0	-3.69073	-2.57066	-2.29475	hsa05165	M110111	5	0	KEGG Pathway	24	Human papillomavirus infection		-4.7717	5.46303	6.0884	30198	331	167	10	5.98802	1.83601	1385|1387|2033|3659|4790|5970|8517|9586|9794|55534	CREB1|CREBBP|EP300|IRF1|NFKB1|RELA|IKBKG|CREB5|MAML1|MAML3	-3.66293	0	15	0	0	-14.6995	180.826
1	1	0	0	1	1	-2.62742	-4.43464	0	0	-2.49006	-4.75037	M110	M110011	4	0	Canonical Pathways	11	PID IL1 PATHWAY		-4.75037	15.2608	8.20691	30198	34	291	5	1.71821	0.761778	3654|3725|4790|5970|8517	IRAK1|JUN|NFKB1|RELA|IKBKG	-3.64509	0	15	0	0	-14.6995	180.826
1	1	1	0	1	1	-3.69599	-4.7494	-2.53398	0	-2.0498	-4.53806	hsa05169	M111011	5	0	KEGG Pathway	24	Epstein-Barr virus infection		-4.7494	7.16144	6.55211	30198	202	167	8	4.79042	1.6526	3725|4790|4791|4792|4793|4794|5970|8517	JUN|NFKB1|NFKB2|NFKBIA|NFKBIB|NFKBIE|RELA|IKBKG	-3.64437	0	15	0	0	-14.6995	180.826
1	1	0	0	1	1	-3.68141	-4.73396	0	0	-3.35543	-3.0793	GO:0009612	M110011	4	0	GO Biological Processes	19	response to mechanical stimulus	19_GO:0050896 response to stimulus	-4.73396	7.12616	6.53081	30198	203	167	8	4.79042	1.6526	3659|3725|4790|4792|5970|6662|8061|10370	IRF1|JUN|NFKB1|NFKBIA|RELA|SOX9|FOSL1|CITED2	-3.63141	0	15	0	0	-14.6995	180.826
1	1	0	0	1	1	-4.69827	-2.14205	0	0	-4.42554	-4.19107	R-HSA-3214841	M110011	4	0	Reactome Gene Sets	6	PKMTs methylate histone lysines		-4.69827	10.8133	7.34716	30198	71	236	6	2.54237	1.02464	4790|4791|5970|8085|9757|84444	NFKB1|NFKB2|RELA|KMT2D|KMT2B|DOT1L	-3.60013	0	15	0	0	-14.6995	180.826
1	1	0	0	1	1	-3.48323	-3.07103	0	0	-2.34916	-4.02485	WP2034	M110011	4	0	WikiPathways	27	Leptin signaling pathway		-4.6957	6.94047	6.43473	30198	76	458	8	1.74672	0.612143	32|1385|4790|5966|5970|6667|8517|8648	ACACB|CREB1|NFKB1|REL|RELA|SP1|IKBKG|NCOA1	-3.10121	0	15	0	0	-14.6995	180.826
1	1	0	0	1	1	-3.803	-4.38381	0	0	-3.61702	-4.68684	WP4496	M110011	4	0	WikiPathways	27	Signal transduction through IL1R		-4.68684	14.8247	8.07227	30198	35	291	5	1.71821	0.761778	3654|3725|4790|4792|5970	IRAK1|JUN|NFKB1|NFKBIA|RELA	-3.59138	0	15	0	0	-14.6995	180.826
1	1	0	0	1	1	-2.90016	-4.68184	0	0	-2.7221	-3.54621	M7	M110011	4	0	Canonical Pathways	11	PID FCER1 PATHWAY		-4.68184	15.0689	8.13453	30198	60	167	5	2.99401	1.31877	3725|4773|4790|5970|8517	JUN|NFATC2|NFKB1|RELA|IKBKG	-3.58686	0	15	0	0	-14.6995	180.826
1	1	1	0	1	1	-2.91952	-4.6683	-3.65449	0	-3.5734	-4.24404	R-HSA-5607764	M111011	5	0	Reactome Gene Sets	6	CLEC7A (Dectin-1) signaling		-4.6683	10.7422	7.31324	30198	101	167	6	3.59281	1.44017	4773|4790|4791|4792|5970|8517	NFATC2|NFKB1|NFKB2|NFKBIA|RELA|IKBKG	-3.57453	0	15	0	0	-14.6995	180.826
1	1	1	0	0	1	-2.87334	-4.64663	-3.11827	0	0	-3.51247	WP3865	M111001	4	0	WikiPathways	27	Novel intracellular components of RIG-I-like receptor (RLR) pathway		-4.64663	14.8218	8.05816	30198	61	167	5	2.99401	1.31877	4790|4792|4793|5970|8517	NFKB1|NFKBIA|NFKBIB|RELA|IKBKG	-3.5572	0	15	0	0	-14.6995	180.826
1	1	0	0	1	1	-3.77115	-4.47957	0	0	-4.60734	-3.35274	WP2324	M110011	4	0	WikiPathways	27	AGE/RAGE pathway		-4.60734	10.3988	7.17844	30198	66	264	6	2.27273	0.917233	1386|3725|4790|4792|5970|6667	ATF2|JUN|NFKB1|NFKBIA|RELA|SP1	-3.52338	0	15	0	0	-14.6995	180.826
1	1	0	0	1	1	-4.01353	-4.5975	0	0	-3.82627	-3.66458	M45	M110011	4	0	Canonical Pathways	11	PID CD40 PATHWAY		-4.5975	23.3324	9.27697	30198	31	167	4	2.39521	1.18318	3725|4790|4792|5970	JUN|NFKB1|NFKBIA|RELA	-3.51518	0	15	0	0	-14.6995	180.826
1	1	0	0	1	1	-4.01353	-4.5975	0	0	-3.82627	-3.66458	M63	M110011	4	0	Canonical Pathways	11	PID AVB3 OPN PATHWAY		-4.5975	23.3324	9.27697	30198	31	167	4	2.39521	1.18318	3725|4790|4792|5970	JUN|NFKB1|NFKBIA|RELA	-3.51518	0	15	0	0	-14.6995	180.826
1	1	1	0	0	1	-2.86288	-4.59602	-2.45323	0	0	-4.16299	WP75	M111001	4	0	WikiPathways	27	Toll-like receptor signaling pathway		-4.59602	10.4323	7.18537	30198	104	167	6	3.59281	1.44017	3725|4790|4792|4793|5970|8517	JUN|NFKB1|NFKBIA|NFKBIB|RELA|IKBKG	-3.51395	0	15	0	0	-14.6995	180.826
1	1	0	0	1	1	-3.8672	-4.57807	0	0	-3.64115	-3.44684	GO:0032655	M110011	4	0	GO Biological Processes	19	regulation of interleukin-12 production	19_GO:0032501 multicellular organismal process	-4.57807	14.3513	7.91067	30198	63	167	5	2.99401	1.31877	3659|3670|4790|5970|27086	IRF1|ISL1|NFKB1|RELA|FOXP1	-3.49881	0	15	0	0	-14.6995	180.826
1	1	0	0	1	1	-2.82117	-4.57807	0	0	-2.64405	-3.44684	WP3863	M110011	4	0	WikiPathways	27	T-cell antigen receptor (TCR) pathway during Staphylococcus aureus infection		-4.57807	14.3513	7.91067	30198	63	167	5	2.99401	1.31877	3725|4773|4790|4792|8517	JUN|NFATC2|NFKB1|NFKBIA|IKBKG	-3.49881	0	15	0	0	-14.6995	180.826
1	1	0	0	1	1	-2.70394	-4.54137	0	0	-2.56599	-3.60987	WP5113	M110011	4	0	WikiPathways	27	Antiviral and anti-inflammatory effects of Nrf2 on SARS-CoV-2 pathway		-4.54137	22.6033	9.11783	30198	32	167	4	2.39521	1.18318	4790|4792|5970|8517	NFKB1|NFKBIA|RELA|IKBKG	-3.467	0	15	0	0	-14.6995	180.826
1	1	0	1	1	1	-3.67668	-4.50318	0	-3.91282	-3.4165	-3.19411	hsa04931	M110111	5	0	KEGG Pathway	24	Insulin resistance		-4.50318	10.0459	7.02277	30198	108	167	6	3.59281	1.44017	1385|4790|4792|5970|9586|200186	CREB1|NFKB1|NFKBIA|RELA|CREB5|CRTC2	-3.43409	0	15	0	0	-14.6995	180.826
1	1	0	0	1	1	-2.66504	-4.48713	0	0	-2.52738	-3.55705	WP4481	M110011	4	0	WikiPathways	27	Resistin as a regulator of inflammation		-4.48713	21.9183	8.96578	30198	33	167	4	2.39521	1.18318	4790|4792|5970|8517	NFKB1|NFKBIA|RELA|IKBKG	-3.42013	0	15	0	0	-14.6995	180.826
1	1	0	0	1	1	-2.66504	-4.48713	0	0	-2.52738	-3.55705	WP4880	M110011	4	0	WikiPathways	27	Host-pathogen interaction of human coronaviruses - interferon induction		-4.48713	21.9183	8.96578	30198	33	167	4	2.39521	1.18318	3725|4790|4792|8517	JUN|NFKB1|NFKBIA|IKBKG	-3.42013	0	15	0	0	-14.6995	180.826
0	1	0	0	0	1	0	-4.4531	0	0	0	-3.73829	WP3849	M010001	2	0	WikiPathways	27	MAPK and NFkB signaling pathways inhibited by Yersinia YopJ		-4.4531	45.2066	11.4217	30198	12	167	3	1.79641	1.0278	4790|4792|8517	NFKB1|NFKBIA|IKBKG	-3.39103	0	15	0	0	-14.6995	180.826
1	1	0	0	1	1	-2.72223	-4.44782	0	0	-2.54636	-3.32245	hsa05221	M110011	4	0	KEGG Pathway	24	Acute myeloid leukemia		-4.44782	13.4945	7.63493	30198	67	167	5	2.99401	1.31877	861|1050|4790|5970|8517	RUNX1|CEBPA|NFKB1|RELA|IKBKG	-3.38697	0	15	0	0	-14.6995	180.826
1	1	0	0	1	1	-3.62147	-4.32582	0	0	-4.42554	-4.19107	WP5130	M110011	4	0	WikiPathways	27	Th17 cell differentiation pathway		-4.42554	9.66645	6.86585	30198	71	264	6	2.27273	0.917233	196|861|3725|4790|4792|9575	AHR|RUNX1|JUN|NFKB1|NFKBIA|CLOCK	-3.37149	0	15	0	0	-14.6995	180.826
1	1	0	0	1	1	-2.69072	-4.41499	0	0	-3.06304	-2.79422	hsa05163	M110011	4	0	KEGG Pathway	24	Human cytomegalovirus infection		-4.41499	6.42938	6.09581	30198	225	167	8	4.79042	1.6526	1385|1386|4773|4790|4792|5970|8517|9586	CREB1|ATF2|NFATC2|NFKB1|NFKBIA|RELA|IKBKG|CREB5	-3.36336	0	15	0	0	-14.6995	180.826
1	1	0	0	1	1	-3.67987	-4.38585	0	0	-2.5	-3.2634	WP3303	M110011	4	0	WikiPathways	27	RAC1/PAK1/p38/MMP2 pathway		-4.38585	13.1034	7.50574	30198	69	167	5	2.99401	1.31877	4790|4792|5970|8517|10318	NFKB1|NFKBIA|RELA|IKBKG|TNIP1	-3.33772	0	15	0	0	-14.6995	180.826
1	1	1	1	1	1	-3.51337	-4.36599	-2.33542	-2.91965	-2.57526	-2.67871	hsa05200	M111111	6	0	KEGG Pathway	24	Pathways in cancer		-4.36599	4.08647	5.35091	30198	531	167	12	7.18563	1.9984	861|1050|1387|2033|3725|4286|4790|4791|4792|5970|8202|8517	RUNX1|CEBPA|CREBBP|EP300|JUN|MITF|NFKB1|NFKB2|NFKBIA|RELA|NCOA3|IKBKG	-3.3196	0	15	0	0	-14.6995	180.826
1	1	1	0	0	1	-2.65232	-4.3556	-2.94435	0	0	-3.23461	hsa04622	M111001	4	0	KEGG Pathway	24	RIG-I-like receptor signaling pathway		-4.3556	12.9162	7.44313	30198	70	167	5	2.99401	1.31877	4790|4792|4793|5970|8517	NFKB1|NFKBIA|NFKBIB|RELA|IKBKG	-3.31094	0	15	0	0	-14.6995	180.826
1	1	0	0	1	1	-2.65232	-4.3556	0	0	-2.47739	-3.23461	hsa05120	M110011	4	0	KEGG Pathway	24	Epithelial cell signaling in Helicobacter pylori infection		-4.3556	12.9162	7.44313	30198	70	167	5	2.99401	1.31877	3725|4790|4792|5970|8517	JUN|NFKB1|NFKBIA|RELA|IKBKG	-3.31094	0	15	0	0	-14.6995	180.826
1	1	0	0	1	1	-3.8955	-4.34092	0	0	-3.75186	-3.62745	WP4919	M110011	4	0	WikiPathways	27	Neuroinflammation		-4.34092	41.7292	10.9531	30198	13	167	3	1.79641	1.0278	3725|4792|5970	JUN|NFKBIA|RELA	-3.29949	0	15	0	0	-14.6995	180.826
1	1	1	0	1	1	-3.44907	-4.26639	-2.28968	0	-2.39805	-2.97376	hsa04722	M111011	5	0	KEGG Pathway	24	Neurotrophin signaling pathway		-4.26639	9.11729	6.6162	30198	119	167	6	3.59281	1.44017	3725|4790|4792|4793|4794|5970	JUN|NFKB1|NFKBIA|NFKBIB|NFKBIE|RELA	-3.23743	0	15	0	0	-14.6995	180.826
0	1	0	0	1	0	0	-4.23796	0	0	-3.64994	0	GO:0035872	M010010	2	0	GO Biological Processes	19	nucleotide-binding domain, leucine rich repeat containing receptor signaling pathway	19_GO:0023052 signaling	-4.23796	38.7485	10.5349	30198	14	167	3	1.79641	1.0278	4792|5970|80196	NFKBIA|RELA|RNF34	-3.21355	0	15	0	0	-14.6995	180.826
1	1	0	0	1	1	-3.02021	-3.45675	0	0	-4.20411	-2.75924	GO:1904385	M110011	4	0	GO Biological Processes	19	cellular response to angiotensin	19_GO:0050896 response to stimulus	-4.20411	18.3018	8.12744	30198	25	264	4	1.51515	0.751815	3297|4790|5970|57085	HSF1|NFKB1|RELA|AGTRAP	-3.1834	0	15	0	0	-14.6995	180.826
1	1	0	0	0	1	-2.30726	-2.72988	0	0	0	-4.19316	WP4136	M110001	3	0	WikiPathways	27	Fibrin complement receptor 3 signaling pathway		-4.19316	11.7924	7.06666	30198	44	291	5	1.71821	0.761778	3654|4790|5966|5970|8517	IRAK1|NFKB1|REL|RELA|IKBKG	-3.17285	0	15	0	0	-14.6995	180.826
1	1	0	0	1	1	-3.48323	-4.18351	0	0	-3.26147	-3.07128	hsa05220	M110011	4	0	KEGG Pathway	24	Chronic myeloid leukemia		-4.18351	11.8965	7.09261	30198	76	167	5	2.99401	1.31877	861|4790|4792|5970|8517	RUNX1|NFKB1|NFKBIA|RELA|IKBKG	-3.16544	0	15	0	0	-14.6995	180.826
1	1	1	0	1	1	-3.45682	-4.15628	-2.82481	0	-2.32893	-3.99311	hsa05140	M111011	5	0	KEGG Pathway	24	Leishmaniasis		-4.15628	11.742	7.03801	30198	77	167	5	2.99401	1.31877	3725|4790|4792|4793|5970	JUN|NFKB1|NFKBIA|NFKBIB|RELA	-3.14016	0	15	0	0	-14.6995	180.826
0	0	0	0	0	1	0	0	0	0	0	-4.14711	WP3926	M000001	1	0	WikiPathways	27	ApoE and miR-146 in inflammation and atherosclerosis		-4.14711	34.5911	9.94175	30198	9	291	3	1.03093	0.59213	3654|4791|5970	IRAK1|NFKB2|RELA	-3.13329	0	15	0	0	-14.6995	180.826
1	1	1	0	0	1	-3.09306	-4.10605	-2.21288	0	0	-3.12899	hsa05132	M111001	4	0	KEGG Pathway	24	Salmonella infection		-4.10605	5.80968	5.68303	30198	249	167	8	4.79042	1.6526	3725|3836|3839|4790|4792|5970|8517|10381	JUN|KPNA1|KPNA3|NFKB1|NFKBIA|RELA|IKBKG|TUBB3	-3.09743	0	15	0	0	-14.6995	180.826
1	1	1	1	1	1	-4.09728	-4.03455	-2.17435	-3.66508	-2.2225	-2.75979	WP4217	M111111	6	0	WikiPathways	27	Ebola virus infection in host		-4.09728	6.83743	5.94244	30198	131	236	7	2.9661	1.10433	1387|2033|3836|4790|4791|5966|5970	CREBBP|EP300|KPNA1|NFKB1|NFKB2|REL|RELA	-3.09064	0	15	0	0	-14.6995	180.826
1	1	0	0	1	1	-4.07565	-3.54728	0	0	-3.84762	-2.65095	hsa05134	M110011	4	0	KEGG Pathway	24	Legionellosis		-4.07565	11.2244	6.8572	30198	57	236	5	2.11864	0.937396	3297|4790|4791|4792|5970	HSF1|NFKB1|NFKB2|NFKBIA|RELA	-3.07138	0	15	0	0	-14.6995	180.826
1	1	0	0	1	1	-3.61121	-4.05441	0	0	-3.46847	-3.34494	R-HSA-844456	M110011	4	0	Reactome Gene Sets	6	The NLRP3 inflammasome		-4.05441	33.9049	9.81753	30198	16	167	3	1.79641	1.0278	4790|4791|5970	NFKB1|NFKB2|RELA	-3.05308	0	15	0	0	-14.6995	180.826
1	0	0	0	0	1	-4.00693	0	0	0	0	-3.73829	CORUM:5196	M100001	2	0	CORUM	33	TNF-alpha/NF-kappa B signaling complex (CHUK, BTRC, NFKB2, PPP6C, REL, CUL1, IKBKE, SAPS2, SAPS1, ANKRD28, RELA, SKP1)		-4.00693	31.9894	9.52914	30198	12	236	3	1.27119	0.72924	4791|5966|5970	NFKB2|REL|RELA	-3.0145	0	15	0	0	-14.6995	180.826
1	1	1	0	1	1	-2.38465	-3.98032	-3.18856	0	-2.92403	-3.4784	R-HSA-2454202	M111011	5	0	Reactome Gene Sets	6	Fc epsilon receptor (FCERI) signaling		-3.98032	8.0967	6.13961	30198	134	167	6	3.59281	1.44017	3725|4773|4790|4792|5970|8517	JUN|NFATC2|NFKB1|NFKBIA|RELA|IKBKG	-2.99322	0	15	0	0	-14.6995	180.826
1	1	0	0	1	1	-2.34399	-3.92744	0	0	-2.14198	-3.42016	hsa05135	M110011	4	0	KEGG Pathway	24	Yersinia infection		-3.92744	7.9194	6.05316	30198	137	167	6	3.59281	1.44017	3725|4773|4790|4792|5970|8517	JUN|NFATC2|NFKB1|NFKBIA|RELA|IKBKG	-2.9471	0	15	0	0	-14.6995	180.826
1	1	0	0	1	1	-3.21237	-3.90371	0	0	-2.99421	-3.69963	WP5098	M110011	4	0	WikiPathways	27	T-cell activation SARS-CoV-2		-3.90371	10.3923	6.54222	30198	87	167	5	2.99401	1.31877	3725|4790|4792|5970|8517	JUN|NFKB1|NFKBIA|RELA|IKBKG	-2.92541	0	15	0	0	-14.6995	180.826
1	1	1	0	0	1	-3.09222	-3.89291	-3.129	0	0	-3.38218	hsa05162	M111001	4	0	KEGG Pathway	24	Measles		-3.89291	7.80545	5.99698	30198	139	167	6	3.59281	1.44017	3725|4790|4792|4793|5970|8517	JUN|NFKB1|NFKBIA|NFKBIB|RELA|IKBKG	-2.91757	0	15	0	0	-14.6995	180.826
1	1	0	0	1	1	-3.30254	-3.87393	0	0	-3.12038	-2.96358	WP2203	M110011	4	0	WikiPathways	27	Thymic stromal lymphopoietin (TSLP) signaling pathway		-3.87393	15.3895	7.36204	30198	47	167	4	2.39521	1.18318	4790|4791|4792|5970	NFKB1|NFKB2|NFKBIA|RELA	-2.90103	0	15	0	0	-14.6995	180.826
1	1	0	0	1	1	-3.16734	-3.85705	0	0	-2.94983	-3.64561	hsa04211	M110011	4	0	KEGG Pathway	24	Longevity regulating pathway		-3.85705	10.1588	6.45268	30198	89	167	5	2.99401	1.31877	1385|1386|4790|5970|9586	CREB1|ATF2|NFKB1|RELA|CREB5	-2.88702	0	15	0	0	-14.6995	180.826
1	1	0	0	1	1	-3.2674	-3.838	0	0	-3.08556	-2.92907	WP4008	M110011	4	0	WikiPathways	27	NO/cGMP/PKG mediated neuroprotection		-3.838	15.0689	7.2743	30198	48	167	4	2.39521	1.18318	1385|4790|4792|5970	CREB1|NFKB1|NFKBIA|RELA	-2.87032	0	15	0	0	-14.6995	180.826
1	1	0	0	1	1	-2.7442	-3.17632	0	0	-3.82627	-2.48673	GO:1990776	M110011	4	0	GO Biological Processes	19	response to angiotensin	19_GO:0050896 response to stimulus	-3.82627	14.7595	7.19813	30198	31	264	4	1.51515	0.751815	3297|4790|5970|57085	HSF1|NFKB1|RELA|AGTRAP	-2.86076	0	15	0	0	-14.6995	180.826
1	1	1	0	1	1	-2.25319	-3.80901	-2.0619	0	-2.05342	-3.29006	WP2380	M111011	5	0	WikiPathways	27	Brain-derived neurotrophic factor (BDNF) signaling pathway		-3.80901	7.53443	5.86129	30198	144	167	6	3.59281	1.44017	1385|3725|4790|4792|5970|8517	CREB1|JUN|NFKB1|NFKBIA|RELA|IKBKG	-2.84672	0	15	0	0	-14.6995	180.826
1	1	0	0	1	1	-3.803	-3.02018	0	0	-2.45393	-3.45655	WP3617	M110011	4	0	WikiPathways	27	Photodynamic therapy-induced NF-kB survival signaling		-3.803	14.6237	7.15723	30198	35	236	4	1.69492	0.840245	4790|4791|5966|5970	NFKB1|NFKB2|REL|RELA	-2.8416	0	15	0	0	-14.6995	180.826
1	1	0	0	0	0	-2.1285	-3.74172	0	0	0	0	GO:0009615	M110000	2	0	GO Biological Processes	19	response to virus	19_GO:0044419 biological process involved in interspecies interaction between organisms	-3.74172	4.54591	5.03298	30198	358	167	9	5.38922	1.74733	1386|3659|4686|4790|5970|8061|8517|10623|55718	ATF2|IRF1|NCBP1|NFKB1|RELA|FOSL1|IKBKG|POLR3C|POLR3E	-2.7901	0	15	0	0	-14.6995	180.826
0	1	0	0	0	1	0	-3.21877	0	0	0	-3.72129	WP3851	M010001	2	0	WikiPathways	27	TLR4 signaling and tolerance		-3.72129	13.8364	6.93863	30198	30	291	4	1.37457	0.682545	3654|4790|4792|8517	IRAK1|NFKB1|NFKBIA|IKBKG	-2.77324	0	15	0	0	-14.6995	180.826
0	1	0	0	1	1	0	-3.21877	0	0	-2.64736	-3.72129	hsa01523	M010011	3	0	KEGG Pathway	24	Antifolate resistance		-3.72129	13.8364	6.93863	30198	30	291	4	1.37457	0.682545	1719|4790|5970|8517	DHFR|NFKB1|RELA|IKBKG	-2.77324	0	15	0	0	-14.6995	180.826
1	1	0	0	1	1	-3.70747	-2.94919	0	0	-2.38499	-3.36228	WP4331	M110011	4	0	WikiPathways	27	Neovascularisation processes		-3.70747	13.8333	6.93214	30198	37	236	4	1.69492	0.840245	4790|4791|5966|5970	NFKB1|NFKB2|REL|RELA	-2.76126	0	15	0	0	-14.6995	180.826
1	1	0	0	1	1	-3.24808	-3.68757	0	0	-3.10684	-2.98475	R-HSA-622312	M110011	4	0	Reactome Gene Sets	6	Inflammasomes		-3.68757	25.8323	8.48876	30198	21	167	3	1.79641	1.0278	4790|4791|5970	NFKB1|NFKB2|RELA	-2.74468	0	15	0	0	-14.6995	180.826
0	1	0	0	0	1	0	-3.54728	0	0	0	-3.6514	R-HSA-168643	M010001	2	0	Reactome Gene Sets	6	Nucleotide-binding domain, leucine rich repeat containing receptor (NLR) signaling pathways		-3.6514	9.10291	6.04007	30198	57	291	5	1.71821	0.761778	3654|4790|4791|5970|8517	IRAK1|NFKB1|NFKB2|RELA|IKBKG	-2.71444	0	15	0	0	-14.6995	180.826
1	1	0	0	1	1	-2.59099	-3.02018	0	0	-3.61702	-3.45655	M197	M110011	4	0	Canonical Pathways	11	PID HIV NEF PATHWAY		-3.61702	13.0727	6.71125	30198	35	264	4	1.51515	0.751815	1616|4790|4792|5970	DAXX|NFKB1|NFKBIA|RELA	-2.68775	0	15	0	0	-14.6995	180.826
1	1	1	0	0	1	-2.07026	-3.57964	-2.47697	0	0	-3.32588	hsa05142	M111001	4	0	KEGG Pathway	24	Chagas disease		-3.57964	8.86404	5.93262	30198	102	167	5	2.99401	1.31877	3725|4790|4792|5970|8517	JUN|NFKB1|NFKBIA|RELA|IKBKG	-2.65399	0	15	0	0	-14.6995	180.826
1	1	0	0	1	1	-3.12872	-3.56674	0	0	-2.98808	-2.86657	WP4585	M110011	4	0	WikiPathways	27	Cancer immunotherapy by PD-1 blockade		-3.56674	23.586	8.08045	30198	23	167	3	1.79641	1.0278	3725|4773|4790	JUN|NFATC2|NFKB1	-2.64404	0	15	0	0	-14.6995	180.826
1	1	0	0	0	1	-2.86288	-3.54048	0	0	0	-3.28096	hsa04064	M110001	3	0	KEGG Pathway	24	NF-kappa B signaling pathway		-3.54048	8.69357	5.86084	30198	104	167	5	2.99401	1.31877	4790|4791|4792|5970|8517	NFKB1|NFKB2|NFKBIA|RELA|IKBKG	-2.62184	0	15	0	0	-14.6995	180.826
1	1	0	0	0	1	-2.04125	-3.54048	0	0	0	-3.28096	hsa04620	M110001	3	0	KEGG Pathway	24	Toll-like receptor signaling pathway		-3.54048	8.69357	5.86084	30198	104	167	5	2.99401	1.31877	3725|4790|4792|5970|8517	JUN|NFKB1|NFKBIA|RELA|IKBKG	-2.62184	0	15	0	0	-14.6995	180.826
0	1	0	0	1	0	0	-2.21175	0	0	-3.51549	0	M105	M010010	2	0	Canonical Pathways	11	PID TELOMERASE PATHWAY		-3.51549	8.5363	5.79949	30198	67	264	5	1.89394	0.838936	3659|3725|4790|6667|6670	IRF1|JUN|NFKB1|SP1|SP3	-2.60022	0	15	0	0	-14.6995	180.826
0	1	0	0	0	0	0	-3.48949	0	0	0	0	WP3981	M010000	1	0	WikiPathways	27	miRNA regulation of prostate cancer signaling pathways		-3.48949	12.2594	6.45554	30198	59	167	4	2.39521	1.18318	1387|4790|4792|8517	CREBBP|NFKB1|NFKBIA|IKBKG	-2.57821	0	15	0	0	-14.6995	180.826
1	1	0	0	1	1	-3.48323	-3.07103	0	0	-2.34916	-3.07128	WP4674	M110011	4	0	WikiPathways	27	Head and neck squamous cell carcinoma		-3.48323	8.41826	5.74672	30198	76	236	5	2.11864	0.937396	4790|4791|5966|5970|9794	NFKB1|NFKB2|REL|RELA|MAML1	-2.57323	0	15	0	0	-14.6995	180.826
1	1	0	0	1	1	-2.84702	-3.40669	0	0	-2.66959	-2.51734	M54	M110011	4	0	Canonical Pathways	11	PID IL12 2PATHWAY		-3.40669	11.6662	6.26929	30198	62	167	4	2.39521	1.18318	1386|4790|4791|5970	ATF2|NFKB1|NFKB2|RELA	-2.51148	0	15	0	0	-14.6995	180.826
1	1	0	0	1	1	-2.96947	-3.40527	0	0	-2.82973	-2.70908	R-HSA-9660826	M110011	4	0	Reactome Gene Sets	6	Purinergic signaling in leishmaniasis infection		-3.40527	20.8646	7.55647	30198	26	167	3	1.79641	1.0278	4790|4791|5970	NFKB1|NFKB2|RELA	-2.5107	0	15	0	0	-14.6995	180.826
1	1	0	0	1	1	-2.96947	-3.40527	0	0	-2.82973	-2.70908	R-HSA-9664424	M110011	4	0	Reactome Gene Sets	6	Cell recruitment (pro-inflammatory response)		-3.40527	20.8646	7.55647	30198	26	167	3	1.79641	1.0278	4790|4791|5970	NFKB1|NFKB2|RELA	-2.5107	0	15	0	0	-14.6995	180.826
0	1	0	0	1	0	0	-2.14205	0	0	-3.39806	0	WP4341	M010010	2	0	WikiPathways	27	Non-genomic actions of 1,25 dihydroxyvitamin D3		-3.39806	8.05538	5.5895	30198	71	264	5	1.89394	0.838936	3725|4790|4791|6667|6670	JUN|NFKB1|NFKB2|SP1|SP3	-2.50392	0	15	0	0	-14.6995	180.826
0	1	1	0	0	1	0	-3.39189	-2.36302	0	0	-3.111	hsa05145	M011001	3	0	KEGG Pathway	24	Toxoplasmosis		-3.39189	8.0726	5.59193	30198	112	167	5	2.99401	1.31877	4790|4792|4793|5970|8517	NFKB1|NFKBIA|NFKBIB|RELA|IKBKG	-2.49851	0	15	0	0	-14.6995	180.826
0	0	0	0	1	0	0	0	0	0	-3.38696	0	WP4337	M000010	1	0	WikiPathways	27	ncRNAs involved in STAT3 signaling in hepatocellular carcinoma		-3.38696	20.1858	7.43087	30198	17	264	3	1.13636	0.652341	4790|5970|6935	NFKB1|RELA|ZEB1	-2.4948	0	15	0	0	-14.6995	180.826
0	1	1	0	0	0	0	-3.3282	-2.22508	0	0	0	hsa05131	M011000	2	0	KEGG Pathway	24	Shigellosis		-3.3282	5.12463	4.85382	30198	247	167	7	4.19162	1.55072	3725|4790|4792|4793|5970|8517|10318	JUN|NFKB1|NFKBIA|NFKBIB|RELA|IKBKG|TNIP1	-2.44549	0	15	0	0	-14.6995	180.826
1	1	0	0	1	1	-2.77084	-3.32818	0	0	-2.59435	-2.443	M15	M110011	4	0	Canonical Pathways	11	PID LYSOPHOSPHOLIPID PATHWAY		-3.32818	11.1278	6.09544	30198	65	167	4	2.39521	1.18318	3725|4790|4792|5970	JUN|NFKB1|NFKBIA|RELA	-2.44549	0	15	0	0	-14.6995	180.826
0	1	1	0	0	1	0	-2.09074	-2.07845	0	0	-3.32644	hsa04936	M011001	3	0	KEGG Pathway	24	Alcoholic liver disease		-3.32644	5.11558	4.84899	30198	142	291	7	2.4055	0.898191	32|501|3654|4790|4792|5970|8517	ACACB|ALDH7A1|IRAK1|NFKB1|NFKBIA|RELA|IKBKG	-2.4439	0	15	0	0	-14.6995	180.826
1	0	0	0	0	1	-2.48823	0	0	0	0	-3.31726	GO:0038061	M100001	2	0	GO Biological Processes	19	NIK/NF-kappaB signaling	19_GO:0023052 signaling	-3.31726	10.9235	6.03786	30198	38	291	4	1.37457	0.682545	3654|4791|5966|5970	IRAK1|NFKB2|REL|RELA	-2.43665	0	15	0	0	-14.6995	180.826
1	1	0	0	1	1	-2.74632	-3.30289	0	0	-2.57015	-2.4191	WP2374	M110011	4	0	WikiPathways	27	Oncostatin M signaling pathway		-3.30289	10.9592	6.03999	30198	66	167	4	2.39521	1.18318	1385|4790|4792|5970	CREB1|NFKB1|NFKBIA|RELA	-2.4262	0	15	0	0	-14.6995	180.826
1	1	0	0	1	1	-2.82917	-3.26276	0	0	-2.69032	-2.57053	WP2583	M110011	4	0	WikiPathways	27	T cell receptor and co-stimulatory signaling		-3.26276	18.7062	7.11375	30198	29	167	3	1.79641	1.0278	4773|4790|4792	NFATC2|NFKB1|NFKBIA	-2.39196	0	15	0	0	-14.6995	180.826
1	0	1	0	0	0	-2.01621	0	-3.2271	0	0	0	GO:0033209	M101000	2	0	GO Biological Processes	19	tumor necrosis factor-mediated signaling pathway	19_GO:0023052 signaling	-3.2271	18.3835	7.03904	30198	56	88	3	3.40909	1.9344	4792|5970|10758	NFKBIA|RELA|TRAF3IP2	-2.36204	0	15	0	0	-14.6995	180.826
0	1	0	0	0	1	0	-2.81888	0	0	0	-3.18976	WP1433	M010001	2	0	WikiPathways	27	Nucleotide-binding oligomerization domain (NOD) pathway		-3.18976	10.1242	5.76681	30198	41	291	4	1.37457	0.682545	4792|5970|8517|10980	NFKBIA|RELA|IKBKG|COPS6	-2.32962	0	15	0	0	-14.6995	180.826
1	1	0	0	1	1	-2.7442	-3.17632	0	0	-2.60595	-2.48673	GO:0071354	M110011	4	0	GO Biological Processes	19	cellular response to interleukin-6	19_GO:0050896 response to stimulus	-3.17632	17.4993	6.85387	30198	31	167	3	1.79641	1.0278	1050|4790|5970	CEBPA|NFKB1|RELA	-2.31877	0	15	0	0	-14.6995	180.826
1	0	0	0	1	1	-2.14585	0	0	0	-2.78327	-2.59968	R-HSA-193704	M100011	3	0	Reactome Gene Sets	6	p75 NTR receptor-mediated signalling		-3.15446	4.75816	4.6006	30198	97	458	7	1.52838	0.573243	3654|4790|4792|5970|8841|11108|55701	IRAK1|NFKB1|NFKBIA|RELA|HDAC3|PRDM4|ARHGEF40	-1.76351	0	15	0	0	-14.6995	180.826
0	0	0	0	0	1	0	0	0	0	0	-3.11609	WP3877	M000001	1	0	WikiPathways	27	MYD88 distinct input-output pathway		-3.11609	16.3852	6.61715	30198	19	291	3	1.03093	0.59213	3654|3725|4790	IRAK1|JUN|NFKB1	-2.26881	0	15	0	0	-14.6995	180.826
1	1	0	0	1	1	-2.52222	-3.07103	0	0	-2.34916	-3.07128	hsa05133	M110011	4	0	KEGG Pathway	24	Pertussis		-3.07128	6.82718	5.01725	30198	76	291	5	1.71821	0.761778	3654|3659|3725|4790|5970	IRAK1|IRF1|JUN|NFKB1|RELA	-2.23163	0	15	0	0	-14.6995	180.826
1	1	0	0	0	1	-3.04221	-2.45229	0	0	0	-2.70821	GO:0007249	M110001	3	0	GO Biological Processes	19	I-kappaB kinase/NF-kappaB signaling	19_GO:0023052 signaling	-3.04221	9.30601	5.47184	30198	55	236	4	1.69492	0.840245	602|4792|5966|5970	BCL3|NFKBIA|REL|RELA	-2.20789	0	15	0	0	-14.6995	180.826
1	1	0	0	0	1	-3.04221	-2.45229	0	0	0	-2.70821	WP5144	M110001	3	0	WikiPathways	27	NRP1-triggered signaling pathways in pancreatic cancer		-3.04221	9.30601	5.47184	30198	55	236	4	1.69492	0.840245	4790|4791|5966|5970	NFKB1|NFKB2|REL|RELA	-2.20789	0	15	0	0	-14.6995	180.826
1	1	0	0	1	1	-2.59099	-3.02018	0	0	-2.45393	-2.33585	GO:0070741	M110011	4	0	GO Biological Processes	19	response to interleukin-6	19_GO:0050896 response to stimulus	-3.02018	15.4994	6.40033	30198	35	167	3	1.79641	1.0278	1050|4790|5970	CEBPA|NFKB1|RELA	-2.18891	0	15	0	0	-14.6995	180.826
0	1	1	0	1	1	0	-3.00938	-2.12969	0	-2.1551	-2.67759	hsa04210	M011011	4	0	KEGG Pathway	24	Apoptosis		-3.00938	6.64803	4.9228	30198	136	167	5	2.99401	1.31877	3725|4790|4792|5970|8517	JUN|NFKB1|NFKBIA|RELA|IKBKG	-2.17903	0	15	0	0	-14.6995	180.826
1	1	0	0	0	0	-2.98302	-2.28381	0	0	0	0	GO:0071222	M110000	2	0	GO Biological Processes	19	cellular response to lipopolysaccharide	19_GO:0044419 biological process involved in interspecies interaction between organisms	-2.98302	4.47852	4.38042	30198	200	236	7	2.9661	1.10433	3297|4790|4792|4793|5970|10318|79155	HSF1|NFKB1|NFKBIA|NFKBIB|RELA|TNIP1|TNIP2	-2.1574	0	15	0	0	-14.6995	180.826
1	1	0	0	1	1	-2.52146	-2.94919	0	0	-2.38499	-2.26748	M196	M110011	4	0	Canonical Pathways	11	PID IL23 PATHWAY		-2.94919	14.6616	6.20061	30198	37	167	3	1.79641	1.0278	4790|4792|5970	NFKB1|NFKBIA|RELA	-2.13042	0	15	0	0	-14.6995	180.826
0	0	1	0	0	0	0	0	-2.93252	0	0	0	hsa05160	M001000	1	0	KEGG Pathway	24	Hepatitis C		-2.93252	8.74291	5.25853	30198	157	88	4	4.54545	2.22047	1965|4792|5970|7532	EIF2S1|NFKBIA|RELA|YWHAG	-2.11631	0	15	0	0	-14.6995	180.826
0	1	0	0	0	1	0	-2.91988	0	0	0	-2.3324	hsa05170	M010001	2	0	KEGG Pathway	24	Human immunodeficiency virus 1 infection		-2.91988	5.11773	4.48664	30198	212	167	6	3.59281	1.44017	3725|4773|4790|4792|5970|8517	JUN|NFATC2|NFKB1|NFKBIA|RELA|IKBKG	-2.10685	0	15	0	0	-14.6995	180.826
0	1	0	0	0	1	0	-2.8887	0	0	0	-2.91913	hsa05417	M010001	2	0	KEGG Pathway	24	Lipid and atherosclerosis		-2.91913	3.86133	4.15328	30198	215	291	8	2.74914	0.958515	3654|3725|4773|4790|4792|5468|5970|8517	IRAK1|JUN|NFATC2|NFKB1|NFKBIA|PPARG|RELA|IKBKG	-2.10648	0	15	0	0	-14.6995	180.826
1	1	0	0	1	1	-2.42459	-2.85012	0	0	-2.289	-2.17234	WP2526	M110011	4	0	WikiPathways	27	PDGF pathway		-2.85012	13.562	5.92846	30198	40	167	3	1.79641	1.0278	3725|4790|4792	JUN|NFKB1|NFKBIA	-2.04748	0	15	0	0	-14.6995	180.826
0	1	0	0	1	1	0	-2.10132	0	0	-2.0907	-2.59903	R-HSA-73887	M010011	3	0	Reactome Gene Sets	6	Death Receptor Signalling		-2.8412	3.74096	4.04841	30198	141	458	8	1.74672	0.612143	3654|4790|4792|5970|8517|8841|11108|55701	IRAK1|NFKB1|NFKBIA|RELA|IKBKG|HDAC3|PRDM4|ARHGEF40	-1.49831	0	15	0	0	-14.6995	180.826
1	1	0	0	0	0	-2.83732	-2.17885	0	0	0	0	GO:0071219	M110000	2	0	GO Biological Processes	19	cellular response to molecule of bacterial origin	19_GO:0044419 biological process involved in interspecies interaction between organisms	-2.83732	4.22502	4.18209	30198	212	236	7	2.9661	1.10433	3297|4790|4792|4793|5970|10318|79155	HSF1|NFKB1|NFKBIA|NFKBIB|RELA|TNIP1|TNIP2	-2.03702	0	15	0	0	-14.6995	180.826
1	1	0	0	1	1	-2.36437	-2.78845	0	0	-2.22937	-2.11328	GO:0032735	M110011	4	0	GO Biological Processes	19	positive regulation of interleukin-12 production	19_GO:0048518 positive regulation of biological process	-2.78845	12.9162	5.76275	30198	42	167	3	1.79641	1.0278	3659|3670|5970	IRF1|ISL1|RELA	-1.99571	0	15	0	0	-14.6995	180.826
0	1	0	0	0	0	0	-2.76269	0	0	0	0	hsa05222	M010000	1	0	KEGG Pathway	24	Small cell lung cancer		-2.76269	7.86202	4.91557	30198	92	167	4	2.39521	1.18318	4790|4792|5970|8517	NFKB1|NFKBIA|RELA|IKBKG	-1.97417	0	15	0	0	-14.6995	180.826
0	1	0	0	0	0	0	-2.74068	0	0	0	0	hsa05168	M010000	1	0	KEGG Pathway	24	Herpes simplex virus 1 infection		-2.74068	3.28775	3.82707	30198	495	167	9	5.38922	1.74733	4790|4792|5970|6427|7755|8517|10795|29915|81931	NFKB1|NFKBIA|RELA|SRSF2|ZNF205|IKBKG|ZNF268|HCFC2|ZNF93	-1.9555	0	15	0	0	-14.6995	180.826
1	1	1	0	1	0	-2.54615	-2.49766	-2.73254	0	-2.30928	0	GO:0071356	M111010	4	0	GO Biological Processes	19	cellular response to tumor necrosis factor	19_GO:0050896 response to stimulus	-2.73254	7.71144	4.85499	30198	178	88	4	4.54545	2.22047	4792|5970|6188|10758	NFKBIA|RELA|RPS3|TRAF3IP2	-1.94855	0	15	0	0	-14.6995	180.826
1	1	0	0	1	1	-2.30726	-2.72988	0	0	-2.17285	-2.05732	M144	M110011	4	0	Canonical Pathways	11	PID CERAMIDE PATHWAY		-2.72988	12.3291	5.60794	30198	44	167	3	1.79641	1.0278	4790|4792|5970	NFKB1|NFKBIA|RELA	-1.94683	0	15	0	0	-14.6995	180.826
0	0	0	0	1	1	0	0	0	0	-2.07446	-2.72113	WP1772	M000011	2	0	WikiPathways	27	Apoptosis modulation and signaling		-2.72113	5.70182	4.43093	30198	91	291	5	1.71821	0.761778	1616|3654|3725|4790|4792	DAXX|IRAK1|JUN|NFKB1|NFKBIA	-1.93973	0	15	0	0	-14.6995	180.826
1	1	0	0	1	0	-2.43035	-2.05946	0	0	-2.68704	0	GO:0032496	M110010	3	0	GO Biological Processes	19	response to lipopolysaccharide	19_GO:0044419 biological process involved in interspecies interaction between organisms	-2.68704	3.23735	3.76668	30198	318	264	9	3.40909	1.11683	3164|3297|4790|4792|5970|6279|6280|10318|27086	NR4A1|HSF1|NFKB1|NFKBIA|RELA|S100A8|S100A9|TNIP1|FOXP1	-1.91173	0	15	0	0	-14.6995	180.826
0	1	0	0	0	1	0	-2.67414	0	0	0	-2.00419	M128	M010001	2	0	Canonical Pathways	11	PID TNF PATHWAY		-2.67414	11.793	5.46285	30198	46	167	3	1.79641	1.0278	4790|5970|8517	NFKB1|RELA|IKBKG	-1.90056	0	15	0	0	-14.6995	180.826
1	1	0	0	1	0	-2.67047	-2.41179	0	0	-2.4614	0	WP710	M110010	3	0	WikiPathways	27	DNA damage response (only ATM dependent)		-2.67047	5.56338	4.35138	30198	115	236	5	2.11864	0.937396	604|3725|4790|4791|8061	BCL6|JUN|NFKB1|NFKB2|FOSL1	-1.89759	0	15	0	0	-14.6995	180.826
0	1	0	0	0	0	0	-2.63946	0	0	0	0	WP3929	M010000	1	0	WikiPathways	27	Chemokine signaling pathway		-2.63946	5.47959	4.30265	30198	165	167	5	2.99401	1.31877	4790|4792|4793|5970|8517	NFKB1|NFKBIA|NFKBIB|RELA|IKBKG	-1.87323	0	15	0	0	-14.6995	180.826
0	1	0	0	0	1	0	-2.21906	0	0	0	-2.63164	hsa04010	M010001	2	0	KEGG Pathway	24	MAPK signaling pathway		-2.63164	3.17673	3.69961	30198	294	291	9	3.09278	1.01486	1386|1616|3164|3654|3725|4790|4791|5970|8517	ATF2|DAXX|NR4A1|IRAK1|JUN|NFKB1|NFKB2|RELA|IKBKG	-1.86598	0	15	0	0	-14.6995	180.826
1	1	0	0	0	1	-2.31748	-2.12273	0	0	0	-2.63003	hsa05418	M110001	3	0	KEGG Pathway	24	Fluid shear stress and atherosclerosis		-2.63003	4.47942	4.05573	30198	139	291	6	2.06186	0.833026	2817|3725|4790|5970|6613|8517	GPC1|JUN|NFKB1|RELA|SUMO2|IKBKG	-1.86482	0	15	0	0	-14.6995	180.826
0	1	0	0	1	1	0	-2.56838	0	0	-2.18495	-2.52207	WP382	M010011	3	0	WikiPathways	27	MAPK signaling pathway		-2.56838	4.35726	3.96688	30198	249	167	6	3.59281	1.44017	1386|3725|4790|4791|5970|8517	ATF2|JUN|NFKB1|NFKB2|RELA|IKBKG	-1.81415	0	15	0	0	-14.6995	180.826
1	0	0	0	0	0	-2.54442	0	0	0	0	0	GO:0071216	M100000	1	0	GO Biological Processes	19	cellular response to biotic stimulus	19_GO:0050896 response to stimulus	-2.54442	3.74771	3.78494	30198	239	236	7	2.9661	1.10433	3297|4790|4792|4793|5970|10318|79155	HSF1|NFKB1|NFKBIA|NFKBIB|RELA|TNIP1|TNIP2	-1.79361	0	15	0	0	-14.6995	180.826
1	1	1	0	1	0	-2.27882	-2.26579	-2.53398	0	-2.0498	0	GO:0034612	M111010	4	0	GO Biological Processes	19	response to tumor necrosis factor	19_GO:0050896 response to stimulus	-2.53398	6.79523	4.46768	30198	202	88	4	4.54545	2.22047	4792|5970|6188|10758	NFKBIA|RELA|RPS3|TRAF3IP2	-1.78404	0	15	0	0	-14.6995	180.826
1	0	0	0	1	0	-2.26575	0	0	0	-2.50212	0	GO:0002237	M100010	2	0	GO Biological Processes	19	response to molecule of bacterial origin	19_GO:0044419 biological process involved in interspecies interaction between organisms	-2.50212	3.03681	3.54171	30198	339	264	9	3.40909	1.11683	3164|3297|4790|4792|5970|6279|6280|10318|27086	NR4A1|HSF1|NFKB1|NFKBIA|RELA|S100A8|S100A9|TNIP1|FOXP1	-1.75633	0	15	0	0	-14.6995	180.826
1	1	0	0	0	0	-2.08189	-2.49798	0	0	0	0	WP1533	M110000	2	0	WikiPathways	27	Vitamin B12 metabolism		-2.49798	10.2355	5.01815	30198	53	167	3	1.79641	1.0278	4790|4791|5970	NFKB1|NFKB2|RELA	-1.75337	0	15	0	0	-14.6995	180.826
0	1	0	1	0	0	0	-2.43518	0	-2.42112	0	0	hsa04151	M010100	2	0	KEGG Pathway	24	PI3K-Akt signaling pathway		-2.43518	3.57566	3.63511	30198	354	167	7	4.19162	1.55072	1385|1386|4790|5970|8517|9586|200186	CREB1|ATF2|NFKB1|RELA|IKBKG|CREB5|CRTC2	-1.70127	0	15	0	0	-14.6995	180.826
0	1	0	0	1	1	0	-2.10883	0	0	-2.41175	-2.26281	WP176	M010011	3	0	WikiPathways	27	Folate metabolism		-2.41175	6.26775	4.23179	30198	73	264	4	1.51515	0.751815	1719|4790|4791|5970	DHFR|NFKB1|NFKB2|RELA	-1.6812	0	15	0	0	-14.6995	180.826
0	1	0	0	0	0	0	-2.4084	0	0	0	0	WP2795	M010000	1	0	WikiPathways	27	Cardiac hypertrophic response		-2.4084	9.51718	4.79965	30198	57	167	3	1.79641	1.0278	4773|4790|8517	NFATC2|NFKB1|IKBKG	-1.67848	0	15	0	0	-14.6995	180.826
1	0	1	0	0	0	-2.39021	0	-2.17697	0	0	0	GO:0043122	M101000	2	0	GO Biological Processes	19	regulation of I-kappaB kinase/NF-kappaB signaling	19_GO:0023052 signaling	-2.39021	3.51256	3.57595	30198	255	236	7	2.9661	1.10433	4793|5966|5970|10318|10758|51523|79155	NFKBIB|REL|RELA|TNIP1|TRAF3IP2|CXXC5|TNIP2	-1.66279	0	15	0	0	-14.6995	180.826
0	1	0	0	0	0	0	-2.35814	0	0	0	0	hsa04062	M010000	1	0	KEGG Pathway	24	Chemokine signaling pathway		-2.35814	4.70902	3.84469	30198	192	167	5	2.99401	1.31877	4790|4792|4793|5970|8517	NFKB1|NFKBIA|NFKBIB|RELA|IKBKG	-1.63549	0	15	0	0	-14.6995	180.826
0	1	0	0	0	0	0	-2.24836	0	0	0	0	hsa05321	M010000	1	0	KEGG Pathway	24	Inflammatory bowel disease		-2.24836	8.34583	4.42111	30198	65	167	3	1.79641	1.0278	3725|4790|5970	JUN|NFKB1|RELA	-1.54226	0	15	0	0	-14.6995	180.826
0	0	0	0	0	1	0	0	0	0	0	-2.20313	R-HSA-8853884	M000001	1	0	Reactome Gene Sets	6	Transcriptional Regulation by VENTX		-2.20313	7.98255	4.30408	30198	39	291	3	1.03093	0.59213	4790|5970|57690	NFKB1|RELA|TNRC6C	-1.50489	0	15	0	0	-14.6995	180.826
0	1	0	0	0	0	0	-2.15906	0	0	0	0	GO:0071260	M010000	1	0	GO Biological Processes	19	cellular response to mechanical stimulus	19_GO:0050896 response to stimulus	-2.15906	7.7497	4.21603	30198	70	167	3	1.79641	1.0278	3659|4790|6662	IRF1|NFKB1|SOX9	-1.46709	0	15	0	0	-14.6995	180.826
0	1	0	0	0	0	0	-2.15906	0	0	0	0	hsa04917	M010000	1	0	KEGG Pathway	24	Prolactin signaling pathway		-2.15906	7.7497	4.21603	30198	70	167	3	1.79641	1.0278	3659|4790|5970	IRF1|NFKB1|RELA	-1.46709	0	15	0	0	-14.6995	180.826
0	0	0	0	0	1	0	0	0	0	0	-2.11328	WP3298	M000001	1	0	WikiPathways	27	Melatonin metabolism and effects		-2.11328	7.41237	4.10203	30198	42	291	3	1.03093	0.59213	3654|4790|9575	IRAK1|NFKB1|CLOCK	-1.42882	0	15	0	0	-14.6995	180.826
1	0	0	0	0	0	-2.07243	0	0	0	0	0	GO:0006954	M100000	1	0	GO Biological Processes	19	inflammatory response	19_GO:0050896 response to stimulus	-2.07243	2.44661	2.96182	30198	523	236	10	4.23729	1.31125	604|3725|4790|4793|5966|5970|10318|10758|23135|79155	BCL6|JUN|NFKB1|NFKBIB|REL|RELA|TNIP1|TRAF3IP2|KDM6B|TNIP2	-1.39451	0	15	0	0	-14.6995	180.826
1	0	0	0	0	0	-2.07026	0	0	0	0	0	GO:0071347	M100000	1	0	GO Biological Processes	19	cellular response to interleukin-1	19_GO:0050896 response to stimulus	-2.07026	5.01795	3.60747	30198	102	236	4	1.69492	0.840245	4790|5970|6662|79155	NFKB1|RELA|SOX9|TNIP2	-1.39281	0	15	0	0	-14.6995	180.826
0	1	0	0	0	0	0	-2.06086	0	0	0	0	hsa05212	M010000	1	0	KEGG Pathway	24	Pancreatic cancer		-2.06086	7.13788	3.9952	30198	76	167	3	1.79641	1.0278	4790|5970|8517	NFKB1|RELA|IKBKG	-1.3847	0	15	0	0	-14.6995	180.826
1	1	0	0	1	1	-7.97521	-2.55355	0	0	-9.83153	-5.07623	GO:0016571	M110011	4	0	GO Biological Processes	19	histone methylation	19_GO:0008152 metabolic process	-13.5103	11.3031	13.1242	30198	105	458	18	3.93013	0.907955	1387|3276|4800|4802|7403|8085|9757|11108|22976|23054|29915|54790|63925|79447|80335|84444|200424|345630	CREBBP|PRMT1|NFYA|NFYC|KDM6A|KMT2D|KMT2B|PRDM4|PAXIP1|NCOA6|HCFC2|TET2|ZNF335|PAGR1|WDR82|DOT1L|TET3|FBLL1	-10.9615	0	16	1	1	-13.5103	36.6303
1	1	0	0	1	1	-8.60272	-2.67414	0	0	-9.66517	-7.89179	GO:0051568	M110011	4	0	GO Biological Processes	19	histone H3-K4 methylation	19_GO:0008152 metabolic process	-12.9118	18.6337	14.8528	30198	46	458	13	2.83843	0.775985	4800|4802|7403|8085|9757|22976|23054|29915|54790|63925|79447|80335|200424	NFYA|NFYC|KDM6A|KMT2D|KMT2B|PAXIP1|NCOA6|HCFC2|TET2|ZNF335|PAGR1|WDR82|TET3	-10.4445	0	16	0	0	-13.5103	36.6303
1	1	0	0	1	1	-6.58195	-2.03917	0	0	-8.13555	-4.02379	GO:0006479	M110011	4	0	GO Biological Processes	19	protein methylation	19_GO:0008152 metabolic process	-10.9332	8.07361	10.6688	30198	147	458	18	3.93013	0.907955	1387|3276|4800|4802|7403|8085|9757|11108|22976|23054|29915|54790|63925|79447|80335|84444|200424|345630	CREBBP|PRMT1|NFYA|NFYC|KDM6A|KMT2D|KMT2B|PRDM4|PAXIP1|NCOA6|HCFC2|TET2|ZNF335|PAGR1|WDR82|DOT1L|TET3|FBLL1	-8.65334	0	16	0	0	-13.5103	36.6303
1	1	0	0	1	1	-6.58195	-2.03917	0	0	-8.13555	-4.02379	GO:0008213	M110011	4	0	GO Biological Processes	19	protein alkylation	19_GO:0008152 metabolic process	-10.9332	8.07361	10.6688	30198	147	458	18	3.93013	0.907955	1387|3276|4800|4802|7403|8085|9757|11108|22976|23054|29915|54790|63925|79447|80335|84444|200424|345630	CREBBP|PRMT1|NFYA|NFYC|KDM6A|KMT2D|KMT2B|PRDM4|PAXIP1|NCOA6|HCFC2|TET2|ZNF335|PAGR1|WDR82|DOT1L|TET3|FBLL1	-8.65334	0	16	0	0	-13.5103	36.6303
1	1	0	0	1	1	-7.9724	-2.03004	0	0	-8.78473	-6.05402	GO:0034968	M110011	4	0	GO Biological Processes	19	histone lysine methylation	19_GO:0008152 metabolic process	-10.9271	11.8344	11.8896	30198	78	458	14	3.05677	0.804373	4800|4802|7403|8085|9757|22976|23054|29915|54790|63925|79447|80335|84444|200424	NFYA|NFYC|KDM6A|KMT2D|KMT2B|PAXIP1|NCOA6|HCFC2|TET2|ZNF335|PAGR1|WDR82|DOT1L|TET3	-8.65088	0	16	0	0	-13.5103	36.6303
1	0	0	0	1	1	-7.25356	0	0	0	-7.98149	-5.43533	GO:0018022	M100011	3	0	GO Biological Processes	19	peptidyl-lysine methylation	19_GO:0008152 metabolic process	-9.79184	9.82003	10.6284	30198	94	458	14	3.05677	0.804373	4800|4802|7403|8085|9757|22976|23054|29915|54790|63925|79447|80335|84444|200424	NFYA|NFYC|KDM6A|KMT2D|KMT2B|PAXIP1|NCOA6|HCFC2|TET2|ZNF335|PAGR1|WDR82|DOT1L|TET3	-7.65595	0	16	0	0	-13.5103	36.6303
1	0	0	0	1	1	-4.96442	0	0	0	-6.84122	-3.47553	GO:0043414	M100011	3	0	GO Biological Processes	19	macromolecule methylation	19_GO:0008152 metabolic process	-8.84417	5.09053	8.40977	30198	272	458	21	4.58515	0.977355	1387|3276|4800|4802|7403|8085|9757|11108|22976|23054|29915|54790|54815|55904|63892|63925|79447|80335|84444|200424|345630	CREBBP|PRMT1|NFYA|NFYC|KDM6A|KMT2D|KMT2B|PRDM4|PAXIP1|NCOA6|HCFC2|TET2|GATAD2A|KMT2E|THADA|ZNF335|PAGR1|WDR82|DOT1L|TET3|FBLL1	-6.81207	0	16	0	0	-13.5103	36.6303
1	0	0	0	1	1	-4.34094	0	0	0	-6.02416	-2.95336	GO:0032259	M100011	3	0	GO Biological Processes	19	methylation	19_GO:0008152 metabolic process	-7.6461	4.35416	7.46194	30198	318	458	21	4.58515	0.977355	1387|3276|4800|4802|7403|8085|9757|11108|22976|23054|29915|54790|54815|55904|63892|63925|79447|80335|84444|200424|345630	CREBBP|PRMT1|NFYA|NFYC|KDM6A|KMT2D|KMT2B|PRDM4|PAXIP1|NCOA6|HCFC2|TET2|GATAD2A|KMT2E|THADA|ZNF335|PAGR1|WDR82|DOT1L|TET3|FBLL1	-5.731	0	16	0	0	-13.5103	36.6303
1	0	0	0	1	1	-6.18035	0	0	0	-4.43303	-2.92418	GO:0080182	M100011	3	0	GO Biological Processes	19	histone H3-K4 trimethylation	19_GO:0008152 metabolic process	-7.60726	20.9792	11.6333	30198	22	458	7	1.52838	0.573243	4800|4802|8085|54790|63925|80335|200424	NFYA|NFYC|KMT2D|TET2|ZNF335|WDR82|TET3	-5.69376	0	16	0	0	-13.5103	36.6303
1	1	0	0	1	1	-7.38046	-5.28506	0	0	-5.90189	-5.55483	R-HSA-5617472	M110011	4	0	Reactome Gene Sets	6	Activation of anterior HOX genes in hindbrain development during early embryogenesis		-7.38046	10.575	9.36628	30198	121	236	10	4.23729	1.31125	1387|2033|3725|5087|7403|8085|8202|8841|22976|63925	CREBBP|EP300|JUN|PBX1|KDM6A|KMT2D|NCOA3|HDAC3|PAXIP1|ZNF335	-5.96689	0	16	0	0	-13.5103	36.6303
1	1	0	0	1	1	-7.38046	-5.28506	0	0	-5.90189	-5.55483	R-HSA-5619507	M110011	4	0	Reactome Gene Sets	6	Activation of HOX genes during differentiation		-7.38046	10.575	9.36628	30198	121	236	10	4.23729	1.31125	1387|2033|3725|5087|7403|8085|8202|8841|22976|63925	CREBBP|EP300|JUN|PBX1|KDM6A|KMT2D|NCOA3|HDAC3|PAXIP1|ZNF335	-5.96689	0	16	0	0	-13.5103	36.6303
1	0	0	0	1	1	-4.41753	0	0	0	-6.15796	-5.98944	CORUM:6467	M100011	3	0	CORUM	33	MLL4 complex		-7.02641	36.6303	13.2666	30198	9	458	5	1.0917	0.485552	7403|8085|22976|23054|79447	KDM6A|KMT2D|PAXIP1|NCOA6|PAGR1	-5.17249	0	16	0	0	-13.5103	36.6303
1	0	0	0	1	1	-5.76607	0	0	0	-5.57271	-5.40513	CORUM:3075	M100011	3	0	CORUM	33	UTX-MLL2/3 complex		-6.24442	27.4727	11.3823	30198	12	458	5	1.0917	0.485552	7403|8085|22976|23054|80209	KDM6A|KMT2D|PAXIP1|NCOA6|PROSER1	-4.49841	0	16	0	0	-13.5103	36.6303
1	0	0	0	1	1	-4.77872	0	0	0	-3.34839	-2.1424	GO:0018023	M100011	3	0	GO Biological Processes	19	peptidyl-lysine trimethylation	19_GO:0008152 metabolic process	-5.59534	11.2571	8.15581	30198	41	458	7	1.52838	0.573243	4800|4802|8085|54790|63925|80335|200424	NFYA|NFYC|KMT2D|TET2|ZNF335|WDR82|TET3	-3.89367	0	16	0	0	-13.5103	36.6303
0	0	0	0	1	1	0	0	0	0	-4.27268	-4.14711	CORUM:5195	M000011	2	0	CORUM	33	PTIP-HMT complex		-5.20795	29.3042	10.5388	30198	9	458	4	0.873362	0.43477	7403|22976|23054|79447	KDM6A|PAXIP1|NCOA6|PAGR1	-3.54919	0	16	0	0	-13.5103	36.6303
0	0	0	0	1	1	0	0	0	0	-4.27268	-4.14711	CORUM:6461	M000011	2	0	CORUM	33	MLL3 complex		-5.20795	29.3042	10.5388	30198	9	458	4	0.873362	0.43477	7403|22976|23054|79447	KDM6A|PAXIP1|NCOA6|PAGR1	-3.54919	0	16	0	0	-13.5103	36.6303
1	0	0	0	1	1	-3.48323	0	0	0	-2.34916	-3.07128	WP4949	M100011	3	0	WikiPathways	27	16p11.2 proximal deletion syndrome		-3.80548	6.07291	5.49499	30198	76	458	7	1.52838	0.573243	4790|5468|5966|8085|8841|22976|79447	NFKB1|PPARG|REL|KMT2D|HDAC3|PAXIP1|PAGR1	-2.32369	0	16	0	0	-13.5103	36.6303
1	0	0	0	1	1	-3.4407	0	0	0	-7.1119	-9.38312	GO:0006259	M100011	3	0	GO Biological Processes	19	DNA metabolic process	19_GO:0008152 metabolic process	-13.3548	3.80225	9.7293	30198	763	458	44	9.60699	1.37698	86|571|668|2070|2271|3297|4774|4781|4782|4798|5245|5887|5893|5932|5980|6188|6598|6929|7341|8295|9400|10524|10535|22976|26122|50485|51010|54512|54790|54799|54815|54891|55345|55904|57697|78995|79447|79728|80314|81620|84444|152485|200424|286826	ACTL6A|BACH1|FOXL2|EYA4|FH|HSF1|NFIA|NFIB|NFIC|NFRKB|PHB1|RAD23B|RAD52|RBBP8|REV3L|RPS3|SMARCB1|TCF3|SUMO1|TRRAP|RECQL5|KAT5|RNASEH2A|PAXIP1|EPC2|SMARCAL1|EXOSC3|EXOSC4|TET2|MBTD1|GATAD2A|INO80D|ZGRF1|KMT2E|FANCM|HROB|PAGR1|PALB2|EPC1|CDT1|DOT1L|ZNF827|TET3|LIN9	-10.8328	0	17	1	1	-13.3548	5.68401
1	1	0	0	1	1	-5.89657	-2.61311	0	0	-8.83053	-7.32605	GO:0006974	M110011	4	0	GO Biological Processes	19	cellular response to DNA damage stimulus	19_GO:0050896 response to stimulus	-10.9607	3.54682	8.61389	30198	725	458	39	8.51528	1.30419	86|571|602|604|1386|2033|2070|2271|3297|4773|4798|5887|5893|5932|5980|6188|7023|7341|8295|8517|9400|9575|10524|10535|22976|23054|26122|27086|50485|54799|54891|57659|57697|78995|79447|79728|80314|84444|253461	ACTL6A|BACH1|BCL3|BCL6|ATF2|EP300|EYA4|FH|HSF1|NFATC2|NFRKB|RAD23B|RAD52|RBBP8|REV3L|RPS3|TFAP4|SUMO1|TRRAP|IKBKG|RECQL5|CLOCK|KAT5|RNASEH2A|PAXIP1|NCOA6|EPC2|FOXP1|SMARCAL1|MBTD1|INO80D|ZBTB4|FANCM|HROB|PAGR1|PALB2|EPC1|DOT1L|ZBTB38	-8.67333	0	17	0	0	-13.3548	5.68401
1	0	0	0	1	1	-3.3244	0	0	0	-6.48239	-4.07811	GO:0006281	M100011	3	0	GO Biological Processes	19	DNA repair	19_GO:0050896 response to stimulus	-8.05856	3.67058	7.35779	30198	485	458	27	5.8952	1.10058	86|571|2070|2271|3297|4798|5887|5893|5932|5980|6188|7341|8295|9400|10524|10535|22976|26122|50485|54799|54891|57697|78995|79447|79728|80314|84444	ACTL6A|BACH1|EYA4|FH|HSF1|NFRKB|RAD23B|RAD52|RBBP8|REV3L|RPS3|SUMO1|TRRAP|RECQL5|KAT5|RNASEH2A|PAXIP1|EPC2|SMARCAL1|MBTD1|INO80D|FANCM|HROB|PAGR1|PALB2|EPC1|DOT1L	-6.10142	0	17	0	0	-13.3548	5.68401
0	1	0	0	1	1	0	-2.01172	0	0	-6.79446	-4.7436	GO:0006310	M010011	3	0	GO Biological Processes	19	DNA recombination	19_GO:0008152 metabolic process	-6.92039	4.81067	7.2463	30198	233	458	17	3.71179	0.883376	86|4798|5893|5932|5980|6929|9400|10524|22976|51010|54799|54891|57697|78995|79447|79728|80314	ACTL6A|NFRKB|RAD52|RBBP8|REV3L|TCF3|RECQL5|KAT5|PAXIP1|EXOSC3|MBTD1|INO80D|FANCM|HROB|PAGR1|PALB2|EPC1	-5.07882	0	17	0	0	-13.3548	5.68401
0	1	0	0	1	1	0	-2.39839	0	0	-4.12658	-3.03136	GO:0000725	M010011	3	0	GO Biological Processes	19	recombinational repair	19_GO:0050896 response to stimulus	-4.94415	5.68401	6.27245	30198	116	458	10	2.18341	0.682874	5893|5932|5980|9400|10524|54799|57697|78995|79728|80314	RAD52|RBBP8|REV3L|RECQL5|KAT5|MBTD1|FANCM|HROB|PALB2|EPC1	-3.31624	0	17	0	0	-13.3548	5.68401
0	1	0	0	1	1	0	-2.45279	0	0	-4.22333	-2.33177	GO:0000724	M010011	3	0	GO Biological Processes	19	double-strand break repair via homologous recombination	19_GO:0050896 response to stimulus	-4.26509	5.29831	5.65547	30198	112	458	9	1.96507	0.648554	5893|5932|5980|9400|10524|54799|57697|79728|80314	RAD52|RBBP8|REV3L|RECQL5|KAT5|MBTD1|FANCM|PALB2|EPC1	-2.72184	0	17	0	0	-13.3548	5.68401
0	0	0	0	0	1	0	0	0	0	0	-3.84074	GO:0006260	M000001	1	0	GO Biological Processes	19	DNA replication	19_GO:0008152 metabolic process	-3.84074	4.69326	5.15614	30198	199	291	9	3.09278	1.01486	4774|4781|4782|5932|5980|9400|10535|55345|81620	NFIA|NFIB|NFIC|RBBP8|REV3L|RECQL5|RNASEH2A|ZGRF1|CDT1	-2.87234	0	17	0	0	-13.3548	5.68401
0	0	0	0	1	0	0	0	0	0	-2.69279	0	GO:0006302	M000010	1	0	GO Biological Processes	19	double-strand break repair	19_GO:0050896 response to stimulus	-2.97598	3.28032	4.02531	30198	201	458	10	2.18341	0.682874	5893|5932|5980|9400|10524|50485|54799|57697|79728|80314	RAD52|RBBP8|REV3L|RECQL5|KAT5|SMARCAL1|MBTD1|FANCM|PALB2|EPC1	-1.60944	0	17	0	0	-13.3548	5.68401
0	1	0	0	0	0	0	-2.16667	0	0	0	0	GO:0006261	M010000	1	0	GO Biological Processes	19	DNA-templated DNA replication	19_GO:0008152 metabolic process	-2.33412	3.41883	3.49542	30198	135	458	7	1.52838	0.573243	5932|5980|9400|50485|55345|57697|81620	RBBP8|REV3L|RECQL5|SMARCAL1|ZGRF1|FANCM|CDT1	-1.05977	0	17	0	0	-13.3548	5.68401
1	1	0	0	1	1	-10.4248	-4.68184	0	0	-12.825	-10.9059	GO:0043967	M110011	4	0	GO Biological Processes	19	histone H4 acetylation	19_GO:0008152 metabolic process	-12.825	22.8773	15.9299	30198	60	264	12	4.54545	1.28199	86|1386|2033|2648|6944|8089|10524|26009|26122|54799|57634|80314	ACTL6A|ATF2|EP300|KAT2A|VPS72|YEATS4|KAT5|ZZZ3|EPC2|MBTD1|EP400|EPC1	-10.8577	0	18	1	1	-12.825	51.8866
1	0	0	0	1	1	-6.31987	0	0	0	-12.0767	-10.0925	GO:1905168	M100011	3	0	GO Biological Processes	19	positive regulation of double-strand break repair via homologous recombination	19_GO:0048518 positive regulation of biological process	-12.0767	30.1017	16.8576	30198	38	264	10	3.78788	1.17493	86|5932|6944|8089|10524|26122|54799|57634|80314|196528	ACTL6A|RBBP8|VPS72|YEATS4|KAT5|EPC2|MBTD1|EP400|EPC1|ARID2	-10.1699	0	18	0	0	-12.825	51.8866
1	0	0	0	1	1	-6.07667	0	0	0	-10.8719	-8.81181	GO:0043968	M100011	3	0	GO Biological Processes	19	histone H2A acetylation	19_GO:0008152 metabolic process	-10.8719	39.7866	17.4752	30198	23	264	8	3.0303	1.05502	86|6944|8089|10524|26122|54799|57634|80314	ACTL6A|VPS72|YEATS4|KAT5|EPC2|MBTD1|EP400|EPC1	-9.05529	0	18	0	0	-12.825	51.8866
1	1	0	0	1	1	-7.02091	-2.20063	0	0	-9.78043	-8.19502	GO:0000018	M110011	4	0	GO Biological Processes	19	regulation of DNA recombination	19_GO:0008152 metabolic process	-10.7156	8.49156	10.7045	30198	132	458	17	3.71179	0.883376	86|604|3009|3836|5932|6944|8089|8295|9400|10524|22976|26122|51010|54799|57634|80314|196528	ACTL6A|BCL6|H1-5|KPNA1|RBBP8|VPS72|YEATS4|TRRAP|RECQL5|KAT5|PAXIP1|EPC2|EXOSC3|MBTD1|EP400|EPC1|ARID2	-8.46792	0	18	0	0	-12.825	51.8866
1	1	0	0	1	1	-5.84897	-2.14205	0	0	-10.5255	-8.78855	GO:0010569	M110011	4	0	GO Biological Processes	19	regulation of double-strand break repair via homologous recombination	19_GO:0050896 response to stimulus	-10.5255	17.7218	13.2476	30198	71	264	11	4.16667	1.22985	86|5932|6944|8089|9400|10524|26122|54799|57634|80314|196528	ACTL6A|RBBP8|VPS72|YEATS4|RECQL5|KAT5|EPC2|MBTD1|EP400|EPC1|ARID2	-8.74223	0	18	0	0	-12.825	51.8866
1	0	0	0	1	1	-5.84897	0	0	0	-10.5255	-8.78855	GO:0045911	M100011	3	0	GO Biological Processes	19	positive regulation of DNA recombination	19_GO:0048518 positive regulation of biological process	-10.5255	17.7218	13.2476	30198	71	264	11	4.16667	1.22985	86|5932|6944|8089|10524|22976|26122|54799|57634|80314|196528	ACTL6A|RBBP8|VPS72|YEATS4|KAT5|PAXIP1|EPC2|MBTD1|EP400|EPC1|ARID2	-8.74223	0	18	0	0	-12.825	51.8866
1	0	0	0	1	1	-3.79327	0	0	0	-8.92285	-8.66948	CORUM:2857	M100011	3	0	CORUM	33	NuA4/Tip60 HAT complex		-9.25792	32.9672	14.8465	30198	14	458	7	1.52838	0.573243	86|8089|8295|10524|26122|57634|80314	ACTL6A|YEATS4|TRRAP|KAT5|EPC2|EP400|EPC1	-7.18861	0	18	0	0	-12.825	51.8866
1	0	0	0	1	1	-3.69887	0	0	0	-8.70419	-8.45116	CORUM:798	M100011	3	0	CORUM	33	NuA4/Tip60-HAT complex A		-8.99063	30.7694	14.3113	30198	15	458	7	1.52838	0.573243	86|8089|8295|10524|26122|57634|80314	ACTL6A|YEATS4|TRRAP|KAT5|EPC2|EP400|EPC1	-6.94575	0	18	0	0	-12.825	51.8866
1	0	0	0	1	1	-3.61121	0	0	0	-8.50326	-8.25056	CORUM:529	M100011	3	0	CORUM	33	NuA4/Tip60-HAT complex		-8.74646	28.8463	13.8261	30198	16	458	7	1.52838	0.573243	86|6944|8089|8295|10524|57634|80314	ACTL6A|VPS72|YEATS4|TRRAP|KAT5|EP400|EPC1	-6.72267	0	18	0	0	-12.825	51.8866
1	0	0	0	1	1	-4.26514	0	0	0	-5.93911	-7.71109	CORUM:799	M100011	3	0	CORUM	33	DMAP1-associated complex		-7.71109	51.8866	15.8755	30198	10	291	5	1.71821	0.761778	86|6944|8295|57634|80314	ACTL6A|VPS72|TRRAP|EP400|EPC1	-6.25511	0	18	0	0	-12.825	51.8866
0	0	0	0	1	1	0	0	0	0	-6.86185	-6.65212	CORUM:528	M000011	2	0	CORUM	33	NuA4/Tip60-HAT complex		-7.27977	26.3738	12.1982	30198	15	458	6	1.31004	0.531308	86|8089|8295|10524|57634|80314	ACTL6A|YEATS4|TRRAP|KAT5|EP400|EPC1	-5.41026	0	18	0	0	-12.825	51.8866
0	0	0	0	1	1	0	0	0	0	-5.93911	-5.7709	CORUM:2856	M000011	2	0	CORUM	33	NuA4/Tip60 HAT complex		-6.73084	32.9672	12.5468	30198	10	458	5	1.0917	0.485552	86|8295|10524|57634|80314	ACTL6A|TRRAP|KAT5|EP400|EPC1	-4.91552	0	18	0	0	-12.825	51.8866
0	0	0	0	1	1	0	0	0	0	-4.44595	-4.32009	CORUM:787	M000011	2	0	CORUM	33	NuA4/Tip60-HAT complex B		-5.45798	32.9672	11.2218	30198	8	458	4	0.873362	0.43477	86|8295|10524|80314	ACTL6A|TRRAP|KAT5|EPC1	-3.77266	0	18	0	0	-12.825	51.8866
0	0	0	0	0	1	0	0	0	0	0	-4.76102	CORUM:1166	M000001	1	0	CORUM	33	p400-associated complex		-4.76102	51.8866	12.2963	30198	6	291	3	1.03093	0.59213	86|8295|57634	ACTL6A|TRRAP|EP400	-3.65425	0	18	0	0	-12.825	51.8866
0	0	0	0	1	1	0	0	0	0	-4.1206	-3.99532	CORUM:304	M000011	2	0	CORUM	33	SRCAP-associated chromatin remodeling complex		-4.1206	34.3159	9.89546	30198	10	264	3	1.13636	0.652341	86|6944|8089	ACTL6A|VPS72|YEATS4	-3.11058	0	18	0	0	-12.825	51.8866
0	0	0	0	1	1	0	0	0	0	-2.78137	-2.66101	GO:0043486	M000011	2	0	GO Biological Processes	19	histone exchange	19_GO:0009987 cellular process	-2.78137	12.7096	5.7165	30198	27	264	3	1.13636	0.652341	86|6944|8089	ACTL6A|VPS72|YEATS4	-1.98997	0	18	0	0	-12.825	51.8866
1	1	0	1	1	1	-10.0077	-9.71349	0	-7.05541	-8.14352	-7.81438	R-HSA-9707616	M110111	5	0	Reactome Gene Sets	6	Heme signaling		-12.7772	18.2372	14.676	30198	47	458	13	2.83843	0.775985	571|1385|1386|1387|2033|4209|8648|8841|9575|10499|23054|64784|200186	BACH1|CREB1|ATF2|CREBBP|EP300|MEF2D|NCOA1|HDAC3|CLOCK|NCOA2|NCOA6|CRTC3|CRTC2	-10.3156	0	19	1	1	-12.7772	186.407
1	1	0	1	1	1	-8.39667	-8.28287	0	-6.35049	-6.74141	-6.4202	R-HSA-400253	M110111	5	0	Reactome Gene Sets	6	Circadian Clock		-11.6032	13.1869	12.6678	30198	70	458	14	3.05677	0.804373	1385|1386|1387|1390|2033|4209|8553|8648|8841|9575|10499|23054|64784|200186	CREB1|ATF2|CREBBP|CREM|EP300|MEF2D|BHLHE40|NCOA1|HDAC3|CLOCK|NCOA2|NCOA6|CRTC3|CRTC2	-9.24635	0	19	0	0	-12.7772	186.407
1	1	0	0	1	1	-8.99619	-5.9302	0	0	-3.55584	-4.97452	M119	M110011	4	0	Canonical Pathways	11	PID ERB GENOMIC PATHWAY		-8.99619	51.1831	17.2534	30198	15	236	6	2.54237	1.02464	6597|6598|6605|8202|8648|10499	SMARCA4|SMARCB1|SMARCE1|NCOA3|NCOA1|NCOA2	-7.39085	0	19	0	0	-12.7772	186.407
1	1	0	0	1	1	-8.60272	-5.25508	0	0	-5.53068	-5.28796	GO:0009299	M110011	4	0	GO Biological Processes	19	mRNA transcription	19_GO:0008152 metabolic process	-8.60272	22.2535	12.8028	30198	46	236	8	3.38983	1.178	1385|1386|3297|4686|6874|6878|8648|10499	CREB1|ATF2|HSF1|NCBP1|TAF4|TAF6|NCOA1|NCOA2	-7.04634	0	19	0	0	-12.7772	186.407
1	1	0	1	1	1	-7.89599	-7.58933	0	-4.76654	-3.8844	-3.68787	R-HSA-2151201	M110111	5	0	Reactome Gene Sets	6	Transcriptional activation of mitochondrial biogenesis		-7.95273	11.774	10.0145	30198	56	458	10	2.18341	0.682874	1385|1386|1387|4209|8648|8841|10499|23054|64784|200186	CREB1|ATF2|CREBBP|MEF2D|NCOA1|HDAC3|NCOA2|NCOA6|CRTC3|CRTC2	-6.0026	0	19	0	0	-12.7772	186.407
1	0	0	1	1	0	-3.49164	0	0	-5.14577	-3.30789	0	R-HSA-2426168	M100110	3	0	Reactome Gene Sets	6	Activation of gene expression by SREBF (SREBP)		-7.94941	14.1288	10.5659	30198	42	458	9	1.96507	0.648554	32|1387|2224|4800|4802|6667|8648|10499|23054	ACACB|CREBBP|FDPS|NFYA|NFYC|SP1|NCOA1|NCOA2|NCOA6	-6.00101	0	19	0	0	-12.7772	186.407
1	1	0	0	1	1	-7.53453	-5.50763	0	0	-4.54537	-5.58914	GO:0042789	M110011	4	0	GO Biological Processes	19	mRNA transcription by RNA polymerase II	19_GO:0008152 metabolic process	-7.53453	21.8464	11.8545	30198	41	236	7	2.9661	1.10433	1385|1386|4686|6874|6878|8648|10499	CREB1|ATF2|NCBP1|TAF4|TAF6|NCOA1|NCOA2	-6.10124	0	19	0	0	-12.7772	186.407
1	1	0	0	0	0	-4.79271	-7.50624	0	0	0	0	CORUM:2727	M110000	2	0	CORUM	33	SRC-3 complex		-7.50624	103.329	20.1914	30198	7	167	4	2.39521	1.18318	1387|8202|8517|10499	CREBBP|NCOA3|IKBKG|NCOA2	-6.07568	0	19	0	0	-12.7772	186.407
1	1	0	1	1	1	-7.38046	-4.22598	0	-3.76679	-3.15452	-2.93633	hsa04919	M110111	5	0	KEGG Pathway	24	Thyroid hormone signaling pathway		-7.38046	10.575	9.36628	30198	121	236	10	4.23729	1.31125	1387|2033|2648|8202|8648|8841|9282|9862|9968|10499	CREBBP|EP300|KAT2A|NCOA3|NCOA1|HDAC3|MED14|MED24|MED12|NCOA2	-5.96689	0	19	0	0	-12.7772	186.407
1	1	0	1	0	1	-6.96458	-4.65562	0	-5.59408	0	-2.52785	M207	M110101	4	0	Canonical Pathways	11	PID RETINOIC ACID PATHWAY		-6.96458	25.5915	11.9598	30198	30	236	6	2.54237	1.02464	1387|2033|8202|8648|8841|10499	CREBBP|EP300|NCOA3|NCOA1|HDAC3|NCOA2	-5.59009	0	19	0	0	-12.7772	186.407
1	0	0	1	1	0	-3.04221	0	0	-4.7902	-2.86257	0	R-HSA-1655829	M100110	3	0	Reactome Gene Sets	6	Regulation of cholesterol biosynthesis by SREBP (SREBF)		-6.87104	10.7893	9.01744	30198	55	458	9	1.96507	0.648554	32|1387|2224|4800|4802|6667|8648|10499|23054	ACACB|CREBBP|FDPS|NFYA|NFYC|SP1|NCOA1|NCOA2|NCOA6	-5.03751	0	19	0	0	-12.7772	186.407
1	1	0	1	0	0	-4.99099	-3.89444	0	-6.28781	0	0	R-HSA-1368082	M110100	3	0	Reactome Gene Sets	6	RORA activates gene expression		-6.28781	186.407	23.5382	30198	18	27	3	11.1111	6.04812	1387|2033|10499	CREBBP|EP300|NCOA2	-4.99473	0	19	0	0	-12.7772	186.407
1	1	0	1	1	1	-6.07731	-5.98977	0	-4.07824	-2.82336	-2.63914	R-HSA-1592230	M110111	5	0	Reactome Gene Sets	6	Mitochondrial biogenesis		-6.07731	10.7754	8.46921	30198	95	236	8	3.38983	1.178	1385|1386|1387|4209|8648|8841|10499|200186	CREB1|ATF2|CREBBP|MEF2D|NCOA1|HDAC3|NCOA2|CRTC2	-4.80915	0	19	0	0	-12.7772	186.407
1	0	0	0	0	0	-5.72716	0	0	0	0	0	CORUM:2728	M100000	1	0	CORUM	33	SRC-1 complex		-5.72716	95.9682	16.8578	30198	4	236	3	1.27119	0.72924	1387|8648|10499	CREBBP|NCOA1|NCOA2	-4.50619	0	19	0	0	-12.7772	186.407
1	0	0	0	0	1	-2.92081	0	0	0	0	-2.66101	R-HSA-1368108	M100001	2	0	Reactome Gene Sets	6	BMAL1:CLOCK,NPAS2 activates circadian gene expression		-5.57493	14.6521	8.80706	30198	27	458	6	1.31004	0.531308	1387|8553|8648|9575|10499|23054	CREBBP|BHLHE40|NCOA1|CLOCK|NCOA2|NCOA6	-3.87522	0	19	0	0	-12.7772	186.407
1	0	0	1	1	0	-3.66054	0	0	-3.45877	-2.61766	0	R-HSA-8957322	M100110	3	0	Reactome Gene Sets	6	Metabolism of steroids		-5.35586	5.13775	6.38837	30198	154	458	12	2.62009	0.74638	32|39|1387|2224|4800|4802|6613|6667|8647|8648|10499|23054	ACACB|ACAT2|CREBBP|FDPS|NFYA|NFYC|SUMO2|SP1|ABCB11|NCOA1|NCOA2|NCOA6	-3.67989	0	19	0	0	-12.7772	186.407
1	0	0	0	0	0	-2.79578	0	0	0	0	0	R-HSA-9707564	M100000	1	0	Reactome Gene Sets	6	Cytoprotection by HMOX1		-5.25625	8.24181	7.19702	30198	64	458	8	1.74672	0.612143	571|1327|1387|8648|8841|9612|10499|23054	BACH1|COX4I1|CREBBP|NCOA1|HDAC3|NCOR2|NCOA2|NCOA6	-3.5867	0	19	0	0	-12.7772	186.407
1	1	0	1	0	0	-3.91175	-4.36822	0	-5.22788	0	0	R-HSA-1852241	M110100	3	0	Reactome Gene Sets	6	Organelle biogenesis and maintenance		-5.22788	18.8926	9.25421	30198	296	27	5	18.5185	7.47568	1387|10381|10499|54903|200186	CREBBP|TUBB3|NCOA2|MKS1|CRTC2	-4.06393	0	19	0	0	-12.7772	186.407
1	1	0	0	1	0	-3.9554	-3.91011	0	0	-2.12899	0	hsa04915	M110010	3	0	KEGG Pathway	24	Estrogen signaling pathway		-3.9554	6.4906	5.73743	30198	138	236	7	2.9661	1.10433	1385|1386|3725|8202|8648|9586|10499	CREB1|ATF2|JUN|NCOA3|NCOA1|CREB5|NCOA2	-2.97113	0	19	0	0	-12.7772	186.407
1	0	0	0	0	0	-3.45272	0	0	0	0	0	R-HSA-159418	M100000	1	0	Reactome Gene Sets	6	Recycling of bile acids and salts		-3.45272	21.3263	7.65573	30198	18	236	3	1.27119	0.72924	8647|8648|10499	ABCB11|NCOA1|NCOA2	-2.55041	0	19	0	0	-12.7772	186.407
1	0	0	0	0	0	-2.92081	0	0	0	0	0	R-HSA-211976	M100000	1	0	Reactome Gene Sets	6	Endogenous sterols		-3.15802	9.76807	5.65634	30198	27	458	4	0.873362	0.43477	196|405|8648|10499	AHR|ARNT|NCOA1|NCOA2	-1.76515	0	19	0	0	-12.7772	186.407
1	0	0	0	0	0	-3.07323	0	0	0	0	0	R-HSA-193368	M100000	1	0	Reactome Gene Sets	6	Synthesis of bile acids and bile salts via 7alpha-hydroxycholesterol		-3.07323	15.9947	6.52198	30198	24	236	3	1.27119	0.72924	8647|8648|10499	ABCB11|NCOA1|NCOA2	-2.23234	0	19	0	0	-12.7772	186.407
1	0	0	0	0	0	-2.66504	0	0	0	0	0	WP2876	M100000	1	0	WikiPathways	27	Pregnane X receptor pathway		-2.66504	11.6325	5.42368	30198	33	236	3	1.27119	0.72924	8202|8648|10499	NCOA3|NCOA1|NCOA2	-1.89343	0	19	0	0	-12.7772	186.407
1	0	0	0	0	0	-2.62742	0	0	0	0	0	R-HSA-192105	M100000	1	0	Reactome Gene Sets	6	Synthesis of bile acids and bile salts		-2.62742	11.2904	5.32818	30198	34	236	3	1.27119	0.72924	8647|8648|10499	ABCB11|NCOA1|NCOA2	-1.86311	0	19	0	0	-12.7772	186.407
1	0	0	0	0	0	-2.27978	0	0	0	0	0	R-HSA-194068	M100000	1	0	Reactome Gene Sets	6	Bile acid and bile salt metabolism		-2.27978	8.53051	4.4866	30198	45	236	3	1.27119	0.72924	8647|8648|10499	ABCB11|NCOA1|NCOA2	-1.56851	0	19	0	0	-12.7772	186.407
1	1	0	0	1	1	-10.0105	-8.66956	0	0	-11.3393	-12.7095	GO:0007423	M110011	4	0	GO Biological Processes	19	sensory organ development	19_GO:0032502 developmental process	-12.7095	5.42238	10.3725	30198	555	291	29	9.96564	1.75594	86|668|1028|1050|1052|2070|2295|2296|2303|2624|3229|3725|4286|4487|5013|5087|5089|6497|6498|6597|6662|6899|6926|9314|22882|51804|54796|147912|286262	ACTL6A|FOXL2|CDKN1C|CEBPA|CEBPD|EYA4|FOXF2|FOXC1|FOXC2|GATA2|HOXC13|JUN|MITF|MSX1|OTX1|PBX1|PBX2|SKI|SKIL|SMARCA4|SOX9|TBX1|TBX3|KLF4|ZHX2|SIX4|BNC2|SIX5|TPRN	-10.7559	0	20	1	1	-12.7095	7.87432
1	1	0	0	1	1	-8.04645	-5.04375	0	0	-8.10969	-7.45717	GO:0048880	M110011	4	0	GO Biological Processes	19	sensory system development	19_GO:0032502 developmental process	-8.10969	5.44697	8.17067	30198	378	264	18	6.81818	1.55131	86|668|2295|2303|3670|3725|4286|5087|5089|6497|6498|6597|6662|6670|6935|9314|22882|147912	ACTL6A|FOXL2|FOXF2|FOXC2|ISL1|JUN|MITF|PBX1|PBX2|SKI|SKIL|SMARCA4|SOX9|SP3|ZEB1|KLF4|ZHX2|SIX5	-6.60981	0	20	0	0	-12.7095	7.87432
1	1	0	0	1	1	-7.40113	-4.38122	0	0	-7.49733	-6.886	GO:0001654	M110011	4	0	GO Biological Processes	19	eye development	19_GO:0032502 developmental process	-7.49733	5.28415	7.7654	30198	368	264	17	6.43939	1.51066	86|668|2295|2303|3725|4286|5087|5089|6497|6498|6597|6662|6670|6935|9314|22882|147912	ACTL6A|FOXL2|FOXF2|FOXC2|JUN|MITF|PBX1|PBX2|SKI|SKIL|SMARCA4|SOX9|SP3|ZEB1|KLF4|ZHX2|SIX5	-6.06782	0	20	0	0	-12.7095	7.87432
1	1	0	0	1	1	-7.33642	-4.34188	0	0	-7.42923	-6.81936	GO:0150063	M110011	4	0	GO Biological Processes	19	visual system development	19_GO:0032502 developmental process	-7.42923	5.22733	7.70446	30198	372	264	17	6.43939	1.51066	86|668|2295|2303|3725|4286|5087|5089|6497|6498|6597|6662|6670|6935|9314|22882|147912	ACTL6A|FOXL2|FOXF2|FOXC2|JUN|MITF|PBX1|PBX2|SKI|SKIL|SMARCA4|SOX9|SP3|ZEB1|KLF4|ZHX2|SIX5	-6.01058	0	20	0	0	-12.7095	7.87432
1	1	0	0	1	1	-6.57697	-3.36662	0	0	-6.76208	-6.22238	GO:0043010	M110011	4	0	GO Biological Processes	19	camera-type eye development	19_GO:0032502 developmental process	-6.76208	5.36186	7.36669	30198	320	264	15	5.68182	1.42475	86|668|2295|2303|3725|4286|6497|6498|6597|6662|6670|6935|9314|22882|147912	ACTL6A|FOXL2|FOXF2|FOXC2|JUN|MITF|SKI|SKIL|SMARCA4|SOX9|SP3|ZEB1|KLF4|ZHX2|SIX5	-5.41444	0	20	0	0	-12.7095	7.87432
1	0	0	0	1	1	-2.77084	0	0	0	-2.59435	-2.443	GO:0003407	M100011	3	0	GO Biological Processes	19	neural retina development	19_GO:0032502 developmental process	-2.77084	7.87432	4.92399	30198	65	236	4	1.69492	0.840245	86|6597|6662|22882	ACTL6A|SMARCA4|SOX9|ZHX2	-1.981	0	20	0	0	-12.7095	7.87432
1	0	0	0	1	0	-2.24066	0	0	0	-2.0412	0	GO:0060041	M100010	2	0	GO Biological Processes	19	retina development in camera-type eye	19_GO:0032502 developmental process	-2.24066	4.41233	3.65548	30198	145	236	5	2.11864	0.937396	86|6497|6597|6662|22882	ACTL6A|SKI|SMARCA4|SOX9|ZHX2	-1.53565	0	20	0	0	-12.7095	7.87432
1	1	0	0	1	1	-11.4885	-10.0202	0	0	-9.58837	-11.8839	M279	M110011	4	0	Canonical Pathways	11	PID RB 1PATHWAY		-12.0741	14.2013	13.222	30198	65	458	14	3.05677	0.804373	860|1050|1052|1386|1387|1997|2033|3725|4286|5468|6597|6598|8841|11016	RUNX2|CEBPA|CEBPD|ATF2|CREBBP|ELF1|EP300|JUN|MITF|PPARG|SMARCA4|SMARCB1|HDAC3|ATF7	-9.6754	0	21	1	1	-12.0741	39.9128
1	1	0	0	1	1	-9.83877	-7.5921	0	0	-9.45266	-10.7002	WP4149	M110011	4	0	WikiPathways	27	White fat cell differentiation		-10.7002	28.3018	15.4788	30198	33	291	9	3.09278	1.01486	688|1050|1052|1385|1879|2624|5468|7090|9314	KLF5|CEBPA|CEBPD|CREB1|EBF1|GATA2|PPARG|TLE3|KLF4	-8.89993	0	21	0	0	-12.0741	39.9128
1	1	0	0	1	1	-8.13515	-6.14381	0	0	-6.6006	-8.2327	WP236	M110011	4	0	WikiPathways	27	Adipogenesis		-8.80186	7.54975	9.32308	30198	131	458	15	3.27511	0.831667	196|688|1050|1052|1385|1879|2303|2624|4209|5468|6667|8648|9612|10499|25937	AHR|KLF5|CEBPA|CEBPD|CREB1|EBF1|FOXC2|GATA2|MEF2D|PPARG|SP1|NCOA1|NCOR2|NCOA2|WWTR1	-6.77601	0	21	0	0	-12.0741	39.9128
1	1	0	0	1	1	-5.60905	-4.34092	0	0	-5.41601	-7.01322	WP4211	M110011	4	0	WikiPathways	27	Transcriptional cascade regulating adipogenesis		-7.01322	39.9128	13.8424	30198	13	291	5	1.71821	0.761778	688|1050|1052|2624|5468	KLF5|CEBPA|CEBPD|GATA2|PPARG	-5.63457	0	21	0	0	-12.0741	39.9128
1	1	0	0	1	1	-4.65996	-3.4833	0	0	-4.35006	-5.01561	GO:0045444	M110011	4	0	GO Biological Processes	19	fat cell differentiation	19_GO:0032502 developmental process	-5.01561	7.75874	6.90846	30198	107	291	8	2.74914	0.958515	1050|1052|1386|2033|3164|5468|9314|84159	CEBPA|CEBPD|ATF2|EP300|NR4A1|PPARG|KLF4|ARID5B	-3.87652	0	21	0	0	-12.0741	39.9128
1	1	0	0	1	1	-3.04396	-2.09074	0	0	-3.58025	-4.98572	GO:0045598	M110011	4	0	GO Biological Processes	19	regulation of fat cell differentiation	19_GO:0032502 developmental process	-4.98572	6.57717	6.57105	30198	142	291	9	3.09278	1.01486	688|1050|1385|2624|2874|5468|7030|25937|122953	KLF5|CEBPA|CREB1|GATA2|GPS2|PPARG|TFE3|WWTR1|JDP2	-3.84957	0	21	0	0	-12.0741	39.9128
1	1	0	0	1	1	-4.11364	-3.83416	0	0	-3.84738	-3.61913	R-HSA-9616222	M110011	4	0	Reactome Gene Sets	6	Transcriptional regulation of granulopoiesis		-4.11364	8.53051	6.34976	30198	90	236	6	2.54237	1.02464	688|861|1050|1385|2033|2624	KLF5|RUNX1|CEBPA|CREB1|EP300|GATA2	-3.10403	0	21	0	0	-12.0741	39.9128
1	0	0	0	1	1	-3.61121	0	0	0	-3.46847	-3.34494	GO:0050872	M100011	3	0	GO Biological Processes	19	white fat cell differentiation	19_GO:0032502 developmental process	-4.0849	16.4836	7.68781	30198	16	458	4	0.873362	0.43477	1050|1386|1488|5468	CEBPA|ATF2|CTBP2|PPARG	-2.56677	0	21	0	0	-12.0741	39.9128
1	0	0	0	1	1	-2.7442	0	0	0	-2.60595	-3.66458	WP5102	M100011	3	0	WikiPathways	27	Familial partial lipodystrophy (FPLD)		-3.66458	13.3901	6.80818	30198	31	291	4	1.37457	0.682545	688|1050|2624|5468	KLF5|CEBPA|GATA2|PPARG	-2.72644	0	21	0	0	-12.0741	39.9128
1	1	0	0	1	1	-2.90016	-3.46139	0	0	-2.7221	-2.56925	WP4879	M110011	4	0	WikiPathways	27	Overlap between signal transduction pathways contributing to LMNA laminopathies		-3.46139	12.0551	6.39199	30198	60	167	4	2.39521	1.18318	860|1050|1052|1387	RUNX2|CEBPA|CEBPD|CREBBP	-2.55579	0	21	0	0	-12.0741	39.9128
1	1	0	0	1	1	-3.12509	-2.99515	0	0	-2.87464	-3.42016	GO:0045667	M110011	4	0	GO Biological Processes	19	regulation of osteoblast differentiation	19_GO:0032502 developmental process	-3.42016	5.30228	4.97851	30198	137	291	7	2.4055	0.898191	860|1050|1052|5468|6497|6662|25937	RUNX2|CEBPA|CEBPD|PPARG|SKI|SOX9|WWTR1	-2.52326	0	21	0	0	-12.0741	39.9128
1	1	0	0	1	1	-2.72223	-3.27801	0	0	-2.54636	-3.32245	GO:0045600	M110011	4	0	GO Biological Processes	19	positive regulation of fat cell differentiation	19_GO:0032502 developmental process	-3.32245	7.74427	5.45139	30198	67	291	5	1.71821	0.761778	688|1050|1385|5468|7030	KLF5|CEBPA|CREB1|PPARG|TFE3	-2.44095	0	21	0	0	-12.0741	39.9128
1	1	0	0	1	1	-2.42459	-2.85012	0	0	-2.289	-3.23106	WP4844	M110011	4	0	WikiPathways	27	Influence of laminopathies on Wnt signaling		-3.23106	10.3773	5.85396	30198	40	291	4	1.37457	0.682545	860|1050|1052|5468	RUNX2|CEBPA|CEBPD|PPARG	-2.36515	0	21	0	0	-12.0741	39.9128
1	0	0	0	0	1	-2.03188	0	0	0	0	-2.9727	GO:0048469	M100001	2	0	GO Biological Processes	19	cell maturation	19_GO:0032502 developmental process	-2.9727	4.45652	4.36476	30198	163	291	7	2.4055	0.898191	860|1028|1050|2624|3169|5468|23318	RUNX2|CDKN1C|CEBPA|GATA2|FOXA1|PPARG|TUT4	-2.14786	0	21	0	0	-12.0741	39.9128
0	0	0	0	0	1	0	0	0	0	0	-2.75924	WP2895	M000001	1	0	WikiPathways	27	Differentiation of white and brown adipocyte		-2.75924	12.4528	5.65085	30198	25	291	3	1.03093	0.59213	1050|3225|5468	CEBPA|HOXC9|PPARG	-1.97131	0	21	0	0	-12.0741	39.9128
0	0	0	0	0	1	0	0	0	0	0	-2.52207	GO:0021700	M000001	1	0	GO Biological Processes	19	developmental maturation	19_GO:0032502 developmental process	-2.52207	3.33408	3.64809	30198	249	291	8	2.74914	0.958515	860|1028|1050|2624|3169|4774|5468|23318	RUNX2|CDKN1C|CEBPA|GATA2|FOXA1|NFIA|PPARG|TUT4	-1.77436	0	21	0	0	-12.0741	39.9128
0	0	0	0	0	1	0	0	0	0	0	-2.34348	GO:0071695	M000001	1	0	GO Biological Processes	19	anatomical structure maturation	19_GO:0032502 developmental process	-2.34348	3.44271	3.51228	30198	211	291	7	2.4055	0.898191	860|1028|1050|2624|3169|5468|23318	RUNX2|CDKN1C|CEBPA|GATA2|FOXA1|PPARG|TUT4	-1.62329	0	21	0	0	-12.0741	39.9128
0	1	0	0	0	1	0	-2.07661	0	0	0	-2.22136	GO:0045669	M010001	2	0	GO Biological Processes	19	positive regulation of osteoblast differentiation	19_GO:0032502 developmental process	-2.22136	5.53457	3.87846	30198	75	291	4	1.37457	0.682545	860|1050|1052|25937	RUNX2|CEBPA|CEBPD|WWTR1	-1.52037	0	21	0	0	-12.0741	39.9128
1	1	0	0	1	1	-12.0577	-10.5233	0	0	-9.41686	-10.906	GO:0061061	M110011	4	0	GO Biological Processes	19	muscle structure development	19_GO:0032502 developmental process	-12.0577	6.34501	10.5207	30198	484	236	24	10.1695	1.96746	463|467|607|688|1482|2033|2296|2303|2627|3670|4209|4487|4773|6497|6662|6926|9444|9794|10362|10370|23135|23345|60529|84159	ZFHX3|ATF3|BCL9|KLF5|NKX2-5|EP300|FOXC1|FOXC2|GATA6|ISL1|MEF2D|MSX1|NFATC2|SKI|SOX9|TBX3|QKI|MAML1|HMG20B|CITED2|KDM6B|SYNE1|ALX4|ARID5B	-10.1553	0	22	1	1	-12.0577	7.86794
1	1	0	0	1	1	-11.2411	-10.6913	0	0	-10.3925	-10.5485	GO:0060537	M110011	4	0	GO Biological Processes	19	muscle tissue development	19_GO:0032502 developmental process	-11.2411	7.86794	10.7697	30198	309	236	19	8.05085	1.77108	467|607|688|1482|2033|2296|2303|2627|3670|4209|4487|6497|6662|6926|9794|10362|10370|23135|196528	ATF3|BCL9|KLF5|NKX2-5|EP300|FOXC1|FOXC2|GATA6|ISL1|MEF2D|MSX1|SKI|SOX9|TBX3|MAML1|HMG20B|CITED2|KDM6B|ARID2	-9.38441	0	22	0	0	-12.0577	7.86794
1	1	0	0	1	1	-9.83633	-6.74834	0	0	-8.19935	-9.92139	GO:0040007	M110011	4	0	GO Biological Processes	19	growth	19_GO:0040007 growth	-9.92139	5.84246	9.28265	30198	373	291	21	7.21649	1.51688	607|668|688|861|1028|1386|1482|2033|2296|2303|2648|3836|6662|6668|8085|9968|25937|54796|57167|84159|196528	BCL9|FOXL2|KLF5|RUNX1|CDKN1C|ATF2|NKX2-5|EP300|FOXC1|FOXC2|KAT2A|KPNA1|SOX9|SP2|KMT2D|MED12|WWTR1|BNC2|SALL4|ARID5B|ARID2	-8.21785	0	22	0	0	-12.0577	7.86794
1	1	0	0	1	1	-9.83633	-6.74834	0	0	-8.19935	-9.92139	GO:0048589	M110011	4	0	GO Biological Processes	19	developmental growth	19_GO:0040007 growth	-9.92139	5.84246	9.28265	30198	373	291	21	7.21649	1.51688	607|668|688|861|1028|1386|1482|2033|2296|2303|2648|3836|6662|6668|8085|9968|25937|54796|57167|84159|196528	BCL9|FOXL2|KLF5|RUNX1|CDKN1C|ATF2|NKX2-5|EP300|FOXC1|FOXC2|KAT2A|KPNA1|SOX9|SP2|KMT2D|MED12|WWTR1|BNC2|SALL4|ARID5B|ARID2	-8.21785	0	22	0	0	-12.0577	7.86794
1	1	1	1	1	1	-9.44025	-8.00947	-2.29655	-2.8898	-8.52261	-7.74924	GO:0007507	M111111	6	0	GO Biological Processes	19	heart development	19_GO:0032502 developmental process	-9.47413	3.77813	8.09156	30198	541	458	31	6.76856	1.17381	811|1386|1482|2033|2296|2303|2335|2627|2648|3276|3670|3725|4209|4487|5019|6662|6899|6926|7403|8932|9794|9968|10370|10758|23054|23135|54903|57167|57178|171023|196528	CALR|ATF2|NKX2-5|EP300|FOXC1|FOXC2|FN1|GATA6|KAT2A|PRMT1|ISL1|JUN|MEF2D|MSX1|OXCT1|SOX9|TBX1|TBX3|KDM6A|MBD2|MAML1|MED12|CITED2|TRAF3IP2|NCOA6|KDM6B|MKS1|SALL4|ZMIZ1|ASXL1|ARID2	-7.37647	0	22	0	0	-12.0577	7.86794
1	1	0	0	1	1	-8.79775	-7.97153	0	0	-7.25894	-9.1832	GO:0007517	M110011	4	0	GO Biological Processes	19	muscle organ development	19_GO:0032502 developmental process	-9.1832	6.37515	9.11998	30198	293	291	18	6.18557	1.41214	463|467|607|668|688|1482|2033|2296|2303|3164|3670|4209|4487|6497|6899|51804|60529|84159	ZFHX3|ATF3|BCL9|FOXL2|KLF5|NKX2-5|EP300|FOXC1|FOXC2|NR4A1|ISL1|MEF2D|MSX1|SKI|TBX1|SIX4|ALX4|ARID5B	-7.55612	0	22	0	0	-12.0577	7.86794
1	1	0	0	1	1	-7.90445	-7.77455	0	0	-5.62896	-5.19634	GO:0003007	M110011	4	0	GO Biological Processes	19	heart morphogenesis	19_GO:0032502 developmental process	-7.90445	7.16563	8.68792	30198	250	236	14	5.9322	1.5377	1386|1482|2296|2303|2627|3670|3725|4487|6662|6926|10370|57178|171023|196528	ATF2|NKX2-5|FOXC1|FOXC2|GATA6|ISL1|JUN|MSX1|SOX9|TBX3|CITED2|ZMIZ1|ASXL1|ARID2	-6.42678	0	22	0	0	-12.0577	7.86794
1	1	0	0	1	1	-5.90784	-4.26327	0	0	-4.61534	-5.09978	GO:0048738	M110011	4	0	GO Biological Processes	19	cardiac muscle tissue development	19_GO:0032502 developmental process	-5.90784	7.35389	7.45989	30198	174	236	10	4.23729	1.31125	1482|2296|2303|2627|3670|4487|6926|9794|23135|196528	NKX2-5|FOXC1|FOXC2|GATA6|ISL1|MSX1|TBX3|MAML1|KDM6B|ARID2	-4.66255	0	22	0	0	-12.0577	7.86794
1	1	0	0	1	1	-5.7963	-4.18565	0	0	-4.51843	-4.99179	GO:0014706	M110011	4	0	GO Biological Processes	19	striated muscle tissue development	19_GO:0032502 developmental process	-5.7963	7.14847	7.32231	30198	179	236	10	4.23729	1.31125	1482|2296|2303|2627|3670|4487|6926|9794|23135|196528	NKX2-5|FOXC1|FOXC2|GATA6|ISL1|MSX1|TBX3|MAML1|KDM6B|ARID2	-4.56417	0	22	0	0	-12.0577	7.86794
1	1	0	0	1	1	-3.26954	-4.00388	0	0	-3.36236	-4.00941	GO:0008283	M110011	4	0	GO Biological Processes	19	cell population proliferation	19_GO:0009987 cellular process	-4.00941	3.16382	4.77335	30198	492	291	15	5.15464	1.29617	860|861|1386|1482|2120|2296|2303|2648|3836|4487|5511|6662|6899|57167|196528	RUNX2|RUNX1|ATF2|NKX2-5|ETV6|FOXC1|FOXC2|KAT2A|KPNA1|MSX1|PPP1R8|SOX9|TBX1|SALL4|ARID2	-3.01529	0	22	0	0	-12.0577	7.86794
1	1	0	0	1	1	-10.6726	-3.2265	0	0	-9.98538	-7.47519	GO:0031056	M110011	4	0	GO Biological Processes	19	regulation of histone modification	19_GO:0008152 metabolic process	-12.002	7.48446	10.9786	30198	185	458	21	4.58515	0.977355	604|2624|2648|3009|3670|4302|4800|4802|5927|6497|6598|7469|22976|26009|29117|51562|55689|55904|57325|63925|122953	BCL6|GATA2|KAT2A|H1-5|ISL1|MLLT6|NFYA|NFYC|KDM5A|SKI|SMARCB1|NELFA|PAXIP1|ZZZ3|BRD7|MBIP|YEATS2|KMT2E|KAT14|ZNF335|JDP2	-9.60815	0	23	1	1	-12.002	16.8365
1	0	0	0	1	1	-5.12212	0	0	0	-6.96174	-2.72113	GO:1901983	M100011	3	0	GO Biological Processes	19	regulation of protein acetylation	19_GO:0008152 metabolic process	-6.96174	11.3129	9.25275	30198	91	264	9	3.40909	1.11683	2624|2648|3670|4800|4802|6598|10524|22976|29117	GATA2|KAT2A|ISL1|NFYA|NFYC|SMARCB1|KAT5|PAXIP1|BRD7	-5.58818	0	23	0	0	-12.002	16.8365
1	0	0	0	1	1	-5.97763	0	0	0	-6.84109	-3.29268	GO:0035065	M100011	3	0	GO Biological Processes	19	regulation of histone acetylation	19_GO:0008152 metabolic process	-6.84109	13.4572	9.65778	30198	68	264	8	3.0303	1.05502	2624|2648|3670|4800|4802|6598|22976|29117	GATA2|KAT2A|ISL1|NFYA|NFYC|SMARCB1|PAXIP1|BRD7	-5.48549	0	23	0	0	-12.002	16.8365
1	0	0	0	1	1	-5.60896	0	0	0	-6.41621	-3.04551	GO:2000756	M100011	3	0	GO Biological Processes	19	regulation of peptidyl-lysine acetylation	19_GO:0008152 metabolic process	-6.41621	11.8843	8.98075	30198	77	264	8	3.0303	1.05502	2624|2648|3670|4800|4802|6598|22976|29117	GATA2|KAT2A|ISL1|NFYA|NFYC|SMARCB1|PAXIP1|BRD7	-5.10755	0	23	0	0	-12.002	16.8365
1	0	0	0	1	1	-3.63335	0	0	0	-4.27322	-4.00878	GO:0031058	M100011	3	0	GO Biological Processes	19	positive regulation of histone modification	19_GO:0048518 positive regulation of biological process	-5.14951	5.99405	6.51173	30198	110	458	10	2.18341	0.682874	604|2648|3009|3670|6598|7469|22976|29117|55904|122953	BCL6|KAT2A|H1-5|ISL1|SMARCB1|NELFA|PAXIP1|BRD7|KMT2E|JDP2	-3.49604	0	23	0	0	-12.002	16.8365
1	0	0	0	1	1	-4.15063	0	0	0	-5.06859	-2.70821	GO:1901985	M100011	3	0	GO Biological Processes	19	positive regulation of protein acetylation	19_GO:0048518 positive regulation of biological process	-5.06859	12.4785	8.00157	30198	55	264	6	2.27273	0.917233	2648|3670|6598|10524|22976|29117	KAT2A|ISL1|SMARCB1|KAT5|PAXIP1|BRD7	-3.92301	0	23	0	0	-12.002	16.8365
1	0	0	0	1	1	-4.94449	0	0	0	-4.71014	-3.31726	GO:0035066	M100011	3	0	GO Biological Processes	19	positive regulation of histone acetylation	19_GO:0048518 positive regulation of biological process	-4.94449	16.8365	8.66939	30198	38	236	5	2.11864	0.937396	2648|3670|6598|22976|29117	KAT2A|ISL1|SMARCB1|PAXIP1|BRD7	-3.81311	0	23	0	0	-12.002	16.8365
1	0	0	0	1	1	-4.62588	0	0	0	-4.39353	-3.07233	GO:2000758	M100011	3	0	GO Biological Processes	19	positive regulation of peptidyl-lysine acetylation	19_GO:0048518 positive regulation of biological process	-4.62588	14.5406	7.97711	30198	44	236	5	2.11864	0.937396	2648|3670|6598|22976|29117	KAT2A|ISL1|SMARCB1|PAXIP1|BRD7	-3.53979	0	23	0	0	-12.002	16.8365
1	1	0	0	1	1	-8.62258	-6.09276	0	0	-9.76361	-11.676	GO:0048534	M110011	4	0	GO Biological Processes	19	hematopoietic or lymphoid organ development	19_GO:0002376 immune system process	-11.676	4.75297	9.57879	30198	655	291	30	10.3093	1.78255	860|861|864|1028|1050|1052|1386|1482|2033|2120|2624|2874|3659|3725|4286|4791|5087|5468|6899|6929|9314|23054|23186|23598|27086|51804|54790|55904|56033|359948	RUNX2|RUNX1|RUNX3|CDKN1C|CEBPA|CEBPD|ATF2|NKX2-5|EP300|ETV6|GATA2|GPS2|IRF1|JUN|MITF|NFKB2|PBX1|PPARG|TBX1|TCF3|KLF4|NCOA6|RCOR1|PATZ1|FOXP1|SIX4|TET2|KMT2E|BARX1|IRF2BP2	-9.78429	0	24	1	1	-11.676	5.43175
1	1	0	0	1	1	-8.09354	-5.72677	0	0	-9.1631	-10.9731	GO:0002520	M110011	4	0	GO Biological Processes	19	immune system development	19_GO:0002376 immune system process	-11.4402	3.67875	8.89224	30198	699	458	39	8.51528	1.30419	602|604|860|861|864|1028|1050|1052|1386|1482|2033|2120|2624|2874|3659|3725|4286|4791|5087|5468|6223|6670|6899|6929|9314|10370|10758|23054|23186|23598|27086|51010|51804|54790|55904|56033|94081|171023|359948	BCL3|BCL6|RUNX2|RUNX1|RUNX3|CDKN1C|CEBPA|CEBPD|ATF2|NKX2-5|EP300|ETV6|GATA2|GPS2|IRF1|JUN|MITF|NFKB2|PBX1|PPARG|RPS19|SP3|TBX1|TCF3|KLF4|CITED2|TRAF3IP2|NCOA6|RCOR1|PATZ1|FOXP1|EXOSC3|SIX4|TET2|KMT2E|BARX1|SFXN1|ASXL1|IRF2BP2	-9.09643	0	24	0	0	-11.676	5.43175
1	1	0	0	1	1	-7.81382	-4.45384	0	0	-8.32154	-9.56207	GO:0030097	M110011	4	0	GO Biological Processes	19	hemopoiesis	19_GO:0002376 immune system process	-10.097	3.6993	8.32998	30198	606	458	34	7.42358	1.22497	602|604|860|861|864|1028|1050|1052|1386|1482|2033|2120|2624|2874|3659|3725|4286|5087|5468|6223|6670|6929|9314|10370|10758|23054|23186|23598|27086|54790|55904|94081|171023|359948	BCL3|BCL6|RUNX2|RUNX1|RUNX3|CDKN1C|CEBPA|CEBPD|ATF2|NKX2-5|EP300|ETV6|GATA2|GPS2|IRF1|JUN|MITF|PBX1|PPARG|RPS19|SP3|TCF3|KLF4|CITED2|TRAF3IP2|NCOA6|RCOR1|PATZ1|FOXP1|TET2|KMT2E|SFXN1|ASXL1|IRF2BP2	-7.92794	0	24	0	0	-11.676	5.43175
1	1	0	0	1	1	-7.56671	-5.26591	0	0	-7.67162	-7.05663	GO:0002521	M110011	4	0	GO Biological Processes	19	leukocyte differentiation	19_GO:0002376 immune system process	-7.67162	5.43175	7.92172	30198	358	264	17	6.43939	1.51066	604|860|861|1050|1386|2033|2624|2874|3659|3725|4286|5087|6670|6929|10758|23598|27086	BCL6|RUNX2|RUNX1|CEBPA|ATF2|EP300|GATA2|GPS2|IRF1|JUN|MITF|PBX1|SP3|TCF3|TRAF3IP2|PATZ1|FOXP1	-6.22173	0	24	0	0	-11.676	5.43175
1	1	1	0	1	1	-3.93903	-3.42453	-2.2814	0	-4.29208	-6.2074	GO:0030099	M111011	5	0	GO Biological Processes	19	myeloid cell differentiation	19_GO:0002376 immune system process	-7.53016	4.98664	7.66247	30198	238	458	18	3.93013	0.907955	604|861|1028|1050|2033|2624|3725|4286|5468|6223|6670|10370|23054|23186|27086|54790|55904|94081	BCL6|RUNX1|CDKN1C|CEBPA|EP300|GATA2|JUN|MITF|PPARG|RPS19|SP3|CITED2|NCOA6|RCOR1|FOXP1|TET2|KMT2E|SFXN1	-5.6277	0	24	0	0	-11.676	5.43175
1	1	0	0	1	1	-4.63763	-2.87772	0	0	-5.63877	-4.48191	GO:1903131	M110011	4	0	GO Biological Processes	19	mononuclear cell differentiation	19_GO:0002376 immune system process	-5.63877	5.04076	6.54964	30198	295	264	13	4.92424	1.33169	604|860|1386|2033|2874|3659|3725|5087|6670|6929|10758|23598|27086	BCL6|RUNX2|ATF2|EP300|GPS2|IRF1|JUN|PBX1|SP3|TCF3|TRAF3IP2|PATZ1|FOXP1	-4.42647	0	24	0	0	-11.676	5.43175
1	1	0	0	1	1	-4.42104	-2.50076	0	0	-5.50521	-3.67159	GO:0030098	M110011	4	0	GO Biological Processes	19	lymphocyte differentiation	19_GO:0002376 immune system process	-5.50521	5.341	6.56333	30198	257	264	12	4.54545	1.28199	604|860|1386|2033|2874|3659|5087|6670|6929|10758|23598|27086	BCL6|RUNX2|ATF2|EP300|GPS2|IRF1|PBX1|SP3|TCF3|TRAF3IP2|PATZ1|FOXP1	-4.30943	0	24	0	0	-11.676	5.43175
0	0	1	0	1	0	0	0	-3.84407	0	-2.40595	0	GO:0042113	M001010	2	0	GO Biological Processes	19	B cell activation	19_GO:0002376 immune system process	-4.2097	4.26635	5.29991	30198	170	458	11	2.40175	0.715405	602|604|2033|2874|5245|6670|6929|10758|11331|51010|359948	BCL3|BCL6|EP300|GPS2|PHB1|SP3|TCF3|TRAF3IP2|PHB2|EXOSC3|IRF2BP2	-2.67119	0	24	0	0	-11.676	5.43175
1	1	0	0	1	1	-3.20726	-3.00146	0	0	-3.20057	-3.22074	GO:0001775	M110011	4	0	GO Biological Processes	19	cell activation	19_GO:0009987 cellular process	-4.20481	2.44579	4.61335	30198	647	458	24	5.24017	1.04124	602|604|688|860|1386|2033|2335|2874|3659|3725|3836|4791|5087|5245|6670|6929|10758|11331|23598|27086|51010|55904|64784|359948	BCL3|BCL6|KLF5|RUNX2|ATF2|EP300|FN1|GPS2|IRF1|JUN|KPNA1|NFKB2|PBX1|PHB1|SP3|TCF3|TRAF3IP2|PHB2|PATZ1|FOXP1|EXOSC3|KMT2E|CRTC3|IRF2BP2	-2.66744	0	24	0	0	-11.676	5.43175
1	1	0	0	1	1	-2.51822	-2.03742	0	0	-3.09379	-2.71438	GO:0045321	M110011	4	0	GO Biological Processes	19	leukocyte activation	19_GO:0002376 immune system process	-3.73937	2.50702	4.32694	30198	526	458	20	4.36681	0.954891	602|604|860|1386|2033|2874|3659|3725|5087|5245|6670|6929|10758|11331|23598|27086|51010|55904|64784|359948	BCL3|BCL6|RUNX2|ATF2|EP300|GPS2|IRF1|JUN|PBX1|PHB1|SP3|TCF3|TRAF3IP2|PHB2|PATZ1|FOXP1|EXOSC3|KMT2E|CRTC3|IRF2BP2	-2.26705	0	24	0	0	-11.676	5.43175
1	0	1	0	1	1	-2.75775	0	-2.12326	0	-3.47207	-2.11877	GO:0046649	M101011	4	0	GO Biological Processes	19	lymphocyte activation	19_GO:0002376 immune system process	-3.60905	2.68798	4.30734	30198	417	458	17	3.71179	0.883376	602|604|860|1386|2033|2874|3659|5087|5245|6670|6929|10758|11331|23598|27086|51010|359948	BCL3|BCL6|RUNX2|ATF2|EP300|GPS2|IRF1|PBX1|PHB1|SP3|TCF3|TRAF3IP2|PHB2|PATZ1|FOXP1|EXOSC3|IRF2BP2	-2.14916	0	24	0	0	-11.676	5.43175
1	0	0	0	1	0	-2.87691	0	0	0	-3.38387	0	GO:0030217	M100010	2	0	GO Biological Processes	19	T cell differentiation	19_GO:0002376 immune system process	-3.38387	5.23336	4.93	30198	153	264	7	2.65152	0.988803	860|1386|3659|6670|10758|23598|27086	RUNX2|ATF2|IRF1|SP3|TRAF3IP2|PATZ1|FOXP1	-2.49216	0	24	0	0	-11.676	5.43175
1	0	0	0	1	0	-2.59006	0	0	0	-3.17347	0	GO:0030183	M100010	2	0	GO Biological Processes	19	B cell differentiation	19_GO:0002376 immune system process	-3.298	4.39563	4.62521	30198	120	458	8	1.74672	0.612143	602|604|2033|2874|6670|6929|10758|359948	BCL3|BCL6|EP300|GPS2|SP3|TCF3|TRAF3IP2|IRF2BP2	-1.87833	0	24	0	0	-11.676	5.43175
0	0	0	0	1	0	0	0	0	0	-2.04384	0	GO:0042110	M000010	1	0	GO Biological Processes	19	T cell activation	19_GO:0002376 immune system process	-2.04384	3.02153	3.10405	30198	265	264	7	2.65152	0.988803	860|1386|3659|6670|10758|23598|27086	RUNX2|ATF2|IRF1|SP3|TRAF3IP2|PATZ1|FOXP1	-1.36962	0	24	0	0	-11.676	5.43175
1	1	1	1	1	1	-8.45153	-5.05228	-3.44431	-3.17941	-6.93215	-8.42067	GO:0051090	M111111	6	0	GO Biological Processes	19	regulation of DNA-binding transcription factor activity	19_GO:0008152 metabolic process	-11.4332	4.52206	9.36258	30198	452	458	31	6.76856	1.17381	602|1386|2033|3169|3297|3654|4792|4793|4794|5468|5927|5970|6188|6279|6280|6597|6598|6929|7341|7546|8061|8517|8553|9314|9575|11331|22976|64784|84159|84662|200186	BCL3|ATF2|EP300|FOXA1|HSF1|IRAK1|NFKBIA|NFKBIB|NFKBIE|PPARG|KDM5A|RELA|RPS3|S100A8|S100A9|SMARCA4|SMARCB1|TCF3|SUMO1|ZIC2|FOSL1|IKBKG|BHLHE40|KLF4|CLOCK|PHB2|PAXIP1|CRTC3|ARID5B|GLIS2|CRTC2	-9.09369	0	25	1	1	-11.4332	5.225
1	1	1	1	1	1	-5.07065	-4.74378	-2.11926	-2.77669	-6.98018	-7.27636	GO:0051091	M111111	6	0	GO Biological Processes	19	positive regulation of DNA-binding transcription factor activity	19_GO:0008152 metabolic process	-9.049	5.225	8.57272	30198	265	458	21	4.58515	0.977355	1386|2033|3169|3297|3654|5468|5970|6188|6279|6280|6597|6598|6929|7546|8061|8517|9575|11331|64784|84159|200186	ATF2|EP300|FOXA1|HSF1|IRAK1|PPARG|RELA|RPS3|S100A8|S100A9|SMARCA4|SMARCB1|TCF3|ZIC2|FOSL1|IKBKG|CLOCK|PHB2|CRTC3|ARID5B|CRTC2	-6.99097	0	25	0	0	-11.4332	5.225
1	1	1	1	1	1	-4.75094	-4.80935	-4.19783	-3.55314	-4.40396	-5.8637	GO:0030522	M111111	6	0	GO Biological Processes	19	intracellular receptor signaling pathway	19_GO:0023052 signaling	-11.1385	8.29945	10.8578	30198	143	458	18	3.93013	0.907955	196|405|811|1616|3164|4792|5245|5468|5970|6899|7182|8289|8648|10499|11331|55809|57178|80196	AHR|ARNT|CALR|DAXX|NR4A1|NFKBIA|PHB1|PPARG|RELA|TBX1|NR2C2|ARID1A|NCOA1|NCOA2|PHB2|TRERF1|ZMIZ1|RNF34	-8.83364	0	26	1	1	-11.1385	8.29945
1	1	1	1	1	1	-5.59471	-4.59369	-2.44932	-2.00066	-3.80995	-4.45783	GO:0071396	M111111	6	0	GO Biological Processes	19	cellular response to lipid	19_GO:0050896 response to stimulus	-6.01388	3.14598	6.02299	30198	503	458	24	5.24017	1.04124	196|811|1385|1616|3297|3654|3670|4790|4792|4793|5245|5970|6602|6662|6899|7023|8202|8289|10318|10524|11331|55809|57178|79155	AHR|CALR|CREB1|DAXX|HSF1|IRAK1|ISL1|NFKB1|NFKBIA|NFKBIB|PHB1|RELA|SMARCD1|SOX9|TBX1|TFAP4|NCOA3|ARID1A|TNIP1|KAT5|PHB2|TRERF1|ZMIZ1|TNIP2	-4.28386	0	26	0	0	-11.1385	8.29945
1	0	0	0	0	0	-2.08189	0	0	0	0	0	GO:0030518	M100000	1	0	GO Biological Processes	19	intracellular steroid hormone receptor signaling pathway	19_GO:0023052 signaling	-3.8299	7.46428	5.84514	30198	53	458	6	1.31004	0.531308	811|1616|5245|8289|55809|57178	CALR|DAXX|PHB1|ARID1A|TRERF1|ZMIZ1	-2.34217	0	26	0	0	-11.1385	8.29945
1	1	0	0	1	0	-2.65329	-2.68208	0	0	-2.75376	0	GO:0071407	M110010	3	0	GO Biological Processes	19	cellular response to organic cyclic compound	19_GO:0050896 response to stimulus	-2.75376	2.71809	3.65651	30198	505	264	12	4.54545	1.28199	196|1050|1385|1616|3297|3670|4790|8932|9400|10524|55809|57178	AHR|CEBPA|CREB1|DAXX|HSF1|ISL1|NFKB1|MBD2|RECQL5|KAT5|TRERF1|ZMIZ1	-1.96632	0	26	0	0	-11.1385	8.29945
1	1	0	0	1	1	-9.01062	-7.3759	0	0	-8.58377	-10.9059	GO:1902893	M110011	4	0	GO Biological Processes	19	regulation of miRNA transcription	19_GO:0008152 metabolic process	-10.9059	19.0251	13.786	30198	60	291	11	3.78007	1.11798	688|2624|2627|3725|4781|5468|5970|6597|6662|8061|9314	KLF5|GATA2|GATA6|JUN|NFIB|PPARG|RELA|SMARCA4|SOX9|FOSL1|KLF4	-9.08674	0	27	1	1	-10.9059	19.0251
1	1	0	0	1	1	-8.03825	-4.16744	0	0	-9.24323	-10.4781	GO:0045165	M110011	4	0	GO Biological Processes	19	cell fate commitment	19_GO:0032502 developmental process	-10.4781	7.6554	10.2964	30198	244	291	18	6.18557	1.41214	860|1482|2303|2624|2627|3110|3169|3226|3670|4286|5468|6662|6899|6926|6929|9314|23135|23314	RUNX2|NKX2-5|FOXC2|GATA2|GATA6|MNX1|FOXA1|HOXC10|ISL1|MITF|PPARG|SOX9|TBX1|TBX3|TCF3|KLF4|KDM6B|SATB2	-8.70172	0	27	0	0	-10.9059	19.0251
1	1	0	0	1	1	-7.17223	-5.25508	0	0	-6.841	-7.89179	GO:1902895	M110011	4	0	GO Biological Processes	19	positive regulation of miRNA transcription	19_GO:0048518 positive regulation of biological process	-7.89179	18.0475	11.4136	30198	46	291	8	2.74914	0.958515	688|2624|3725|5468|5970|6597|8061|9314	KLF5|GATA2|JUN|PPARG|RELA|SMARCA4|FOSL1|KLF4	-6.41704	0	27	0	0	-10.9059	19.0251
1	0	0	0	1	1	-3.18245	0	0	0	-3.21995	-4.84297	GO:0030855	M100011	3	0	GO Biological Processes	19	epithelial cell differentiation	19_GO:0032502 developmental process	-4.84297	3.24291	5.36115	30198	576	291	18	6.18557	1.41214	668|688|1385|2303|2355|2627|3169|3725|4781|5468|6498|6662|6899|7716|9314|23135|56033|286262	FOXL2|KLF5|CREB1|FOXC2|FOSL2|GATA6|FOXA1|JUN|NFIB|PPARG|SKIL|SOX9|TBX1|VEZF1|KLF4|KDM6B|BARX1|TPRN	-3.72356	0	27	0	0	-10.9059	19.0251
1	1	1	1	1	1	-9.99568	-4.47957	-3.01852	-4.55144	-8.205	-7.83879	M101	M111111	6	0	Canonical Pathways	11	PID HDAC CLASSI PATHWAY		-10.7282	12.9871	12.0981	30198	66	458	13	2.83843	0.775985	1387|2033|2624|4790|4792|5468|5970|7341|8841|8932|9612|51564|54815	CREBBP|EP300|GATA2|NFKB1|NFKBIA|PPARG|RELA|SUMO1|HDAC3|MBD2|NCOR2|HDAC7|GATAD2A	-8.47708	0	28	1	1	-10.7282	17.8201
1	1	1	1	1	1	-9.4063	-8.90374	-3.76212	-5.314	-9.02162	-5.86158	WP3414	M111111	6	0	WikiPathways	27	Initiation of transcription and translation elongation at the HIV-1 LTR		-9.85055	17.8201	12.7043	30198	37	458	10	2.18341	0.682874	1387|2033|4773|4790|4792|5970|6667|7469|8841|51564	CREBBP|EP300|NFATC2|NFKB1|NFKBIA|RELA|SP1|NELFA|HDAC3|HDAC7	-7.70931	0	28	0	0	-10.7282	17.8201
1	1	0	0	1	1	-3.2674	-3.838	0	0	-3.08556	-5.17767	WP2586	M110011	4	0	WikiPathways	27	Aryl hydrocarbon receptor pathway		-5.17767	12.9716	8.18791	30198	48	291	6	2.06186	0.833026	196|405|2033|4790|5970|9612	AHR|ARNT|EP300|NFKB1|RELA|NCOR2	-4.01933	0	28	0	0	-10.7282	17.8201
0	0	0	1	0	1	0	0	0	-2.45245	0	-2.6923	GO:0062012	M000101	2	0	GO Biological Processes	19	regulation of small molecule metabolic process	19_GO:0008152 metabolic process	-2.6923	3.00792	3.70002	30198	345	291	10	3.43643	1.06786	32|405|2033|2648|3607|4790|5468|6662|7262|9612	ACACB|ARNT|EP300|KAT2A|FOXK2|NFKB1|PPARG|SOX9|PHLDA2|NCOR2	-1.91559	0	28	0	0	-10.7282	17.8201
1	1	0	0	1	1	-10.5908	-4.56541	0	0	-7.84417	-9.38962	WP2857	M110011	4	0	WikiPathways	27	Mesodermal commitment pathway		-10.5908	11.4834	11.6507	30198	156	236	14	5.9322	1.5377	688|1488|2296|2303|2627|3169|5087|6926|7403|7546|9314|54799|55809|84159	KLF5|CTBP2|FOXC1|FOXC2|GATA6|FOXA1|PBX1|TBX3|KDM6A|ZIC2|KLF4|MBTD1|TRERF1|ARID5B	-8.80021	0	29	1	1	-10.5908	11.4834
1	0	0	0	1	1	-3.80321	0	0	0	-5.22696	-4.0445	WP2853	M100011	3	0	WikiPathways	27	Endoderm differentiation		-5.22696	7.05121	6.88309	30198	146	264	9	3.40909	1.11683	1488|2627|3169|3227|5087|6671|54799|55809|123169	CTBP2|GATA6|FOXA1|HOXC11|PBX1|SP4|MBTD1|TRERF1|LEO1	-4.0633	0	29	0	0	-10.5908	11.4834
1	1	0	0	1	1	-9.29037	-9.0143	0	0	-7.69864	-10.133	GO:0048732	M110011	4	0	GO Biological Processes	19	gland development	19_GO:0032502 developmental process	-10.5356	4.59245	8.99848	30198	402	458	28	6.11354	1.11948	1028|1050|1385|1386|1482|2296|2624|2627|3169|3670|3725|4487|4781|5087|5324|5589|5970|6662|6670|6899|6926|7392|9612|10370|11331|51804|84159|171023	CDKN1C|CEBPA|CREB1|ATF2|NKX2-5|FOXC1|GATA2|GATA6|FOXA1|ISL1|JUN|MSX1|NFIB|PBX1|PLAG1|PRKCSH|RELA|SOX9|SP3|TBX1|TBX3|USF2|NCOR2|CITED2|PHB2|SIX4|ARID5B|ASXL1	-8.31141	0	30	1	1	-10.5356	9.20569
1	1	0	0	1	1	-6.2165	-6.32585	0	0	-3.94425	-7.44935	GO:0035270	M110011	4	0	GO Biological Processes	19	endocrine system development	19_GO:0032502 developmental process	-7.44935	9.20569	9.03175	30198	124	291	11	3.78007	1.11798	1028|1385|1482|2624|2627|3110|3670|5087|6662|6899|84159	CDKN1C|CREB1|NKX2-5|GATA2|GATA6|MNX1|ISL1|PBX1|SOX9|TBX1|ARID5B	-6.02762	0	30	0	0	-10.5356	9.20569
0	0	0	0	1	1	0	0	0	0	-2.16918	-4.6295	GO:0050678	M000011	2	0	GO Biological Processes	19	regulation of epithelial cell proliferation	19_GO:0050789 regulation of biological process	-4.6295	3.80321	5.43881	30198	382	291	14	4.811	1.25448	405|864|1028|1386|2624|3164|3670|3725|4781|5468|6662|6899|10522|51804	ARNT|RUNX3|CDKN1C|ATF2|GATA2|NR4A1|ISL1|JUN|NFIB|PPARG|SOX9|TBX1|DEAF1|SIX4	-3.54269	0	30	0	0	-10.5356	9.20569
0	0	0	0	0	1	0	0	0	0	0	-2.95728	GO:0050680	M000001	1	0	GO Biological Processes	19	negative regulation of epithelial cell proliferation	19_GO:0048519 negative regulation of biological process	-2.95728	4.42934	4.34379	30198	164	291	7	2.4055	0.898191	864|1028|1386|3670|4781|5468|6662	RUNX3|CDKN1C|ATF2|ISL1|NFIB|PPARG|SOX9	-2.13684	0	30	0	0	-10.5356	9.20569
1	1	0	0	1	1	-10.4852	-10.4677	0	0	-7.86804	-10.0896	GO:0048705	M110011	4	0	GO Biological Processes	19	skeletal system morphogenesis	19_GO:0032502 developmental process	-10.4852	9.09921	10.8223	30198	225	236	16	6.77966	1.63645	860|1386|2296|2303|3225|3227|4209|4487|6497|6662|8092|9968|10370|23314|60529|84159	RUNX2|ATF2|FOXC1|FOXC2|HOXC9|HOXC11|MEF2D|MSX1|SKI|SOX9|ALX1|MED12|CITED2|SATB2|ALX4|ARID5B	-8.70769	0	31	1	1	-10.4852	14.9135
1	1	0	0	1	1	-7.92024	-8.64675	0	0	-3.99825	-5.18678	GO:0060348	M110011	4	0	GO Biological Processes	19	bone development	19_GO:0032502 developmental process	-8.64675	10.3824	10.1499	30198	209	167	12	7.18563	1.9984	860|1386|2033|2296|4209|4487|6497|6662|10370|27086|54796|79001	RUNX2|ATF2|EP300|FOXC1|MEF2D|MSX1|SKI|SOX9|CITED2|FOXP1|BNC2|VKORC1	-7.08401	0	31	0	0	-10.4852	14.9135
1	1	0	0	1	1	-6.00796	-7.15282	0	0	-3.66885	-4.35658	GO:0060349	M110011	4	0	GO Biological Processes	19	bone morphogenesis	19_GO:0032502 developmental process	-7.15282	14.9135	10.235	30198	97	167	8	4.79042	1.6526	860|1386|2296|4209|4487|6497|6662|10370	RUNX2|ATF2|FOXC1|MEF2D|MSX1|SKI|SOX9|CITED2	-5.76284	0	31	0	0	-10.4852	14.9135
1	1	0	0	1	1	-6.92791	-4.61354	0	0	-6.40437	-6.80584	GO:0061448	M110011	4	0	GO Biological Processes	19	connective tissue development	19_GO:0032502 developmental process	-6.92791	7.27721	8.12071	30198	211	236	12	5.08475	1.43003	860|861|864|1386|2303|3169|4209|4487|6662|22976|23314|84159	RUNX2|RUNX1|RUNX3|ATF2|FOXC2|FOXA1|MEF2D|MSX1|SOX9|PAXIP1|SATB2|ARID5B	-5.56121	0	31	0	0	-10.4852	14.9135
1	1	0	0	1	1	-6.33157	-5.3514	0	0	-5.65932	-5.70728	GO:0070848	M110011	4	0	GO Biological Processes	19	response to growth factor	19_GO:0050896 response to stimulus	-6.33157	4.36803	6.72613	30198	498	236	17	7.20339	1.68298	463|860|864|1385|1386|2296|2627|2648|3725|4487|5970|6497|6498|6662|9314|10370|57178	ZFHX3|RUNX2|RUNX3|CREB1|ATF2|FOXC1|GATA6|KAT2A|JUN|MSX1|RELA|SKI|SKIL|SOX9|KLF4|CITED2|ZMIZ1	-5.03155	0	31	0	0	-10.4852	14.9135
1	1	0	0	1	1	-5.31826	-5.64469	0	0	-4.73735	-4.83644	GO:0071363	M110011	4	0	GO Biological Processes	19	cellular response to growth factor stimulus	19_GO:0050896 response to stimulus	-5.64469	5.02295	6.54072	30198	468	167	13	7.78443	2.07328	860|1385|1386|2296|2627|2648|3725|4487|5970|6497|6662|10370|57178	RUNX2|CREB1|ATF2|FOXC1|GATA6|KAT2A|JUN|MSX1|RELA|SKI|SOX9|CITED2|ZMIZ1	-4.43143	0	31	0	0	-10.4852	14.9135
1	1	0	0	1	1	-4.6633	-4.29649	0	0	-4.39092	-5.20815	GO:0002062	M110011	4	0	GO Biological Processes	19	chondrocyte differentiation	19_GO:0032502 developmental process	-5.20815	10.0891	7.61652	30198	72	291	7	2.4055	0.898191	860|861|864|1386|4209|4781|6662	RUNX2|RUNX1|RUNX3|ATF2|MEF2D|NFIB|SOX9	-4.04562	0	31	0	0	-10.4852	14.9135
1	1	0	0	1	1	-4.45917	-4.54761	0	0	-4.97142	-4.63678	GO:0051216	M110011	4	0	GO Biological Processes	19	cartilage development	19_GO:0032502 developmental process	-4.97142	6.55718	6.55615	30198	157	264	9	3.40909	1.11683	860|861|864|1386|4209|4487|6662|6935|23314	RUNX2|RUNX1|RUNX3|ATF2|MEF2D|MSX1|SOX9|ZEB1|SATB2	-3.83633	0	31	0	0	-10.4852	14.9135
1	1	0	0	1	1	-3.37986	-4.07688	0	0	-2.27005	-3.90065	GO:0042475	M110011	4	0	GO Biological Processes	19	odontogenesis of dentin-containing tooth	19_GO:0032502 developmental process	-4.07688	11.3016	6.88009	30198	80	167	5	2.99401	1.31877	860|1386|2296|2627|4487	RUNX2|ATF2|FOXC1|GATA6|MSX1	-3.07202	0	31	0	0	-10.4852	14.9135
1	1	0	0	1	1	-3.89379	-4.03763	0	0	-2.8447	-2.6063	GO:0007178	M110011	4	0	GO Biological Processes	19	transmembrane receptor protein serine/threonine kinase signaling pathway	19_GO:0023052 signaling	-4.03763	6.69727	5.85905	30198	189	167	7	4.19162	1.55072	860|1386|3725|4487|6497|10370|57178	RUNX2|ATF2|JUN|MSX1|SKI|CITED2|ZMIZ1	-3.03923	0	31	0	0	-10.4852	14.9135
1	1	0	0	1	1	-2.99817	-3.68141	0	0	-2.78327	-3.44289	GO:0071772	M110011	4	0	GO Biological Processes	19	response to BMP	19_GO:0050896 response to stimulus	-3.68141	9.32095	6.12101	30198	97	167	5	2.99401	1.31877	860|1386|2627|4487|6662	RUNX2|ATF2|GATA6|MSX1|SOX9	-2.73954	0	31	0	0	-10.4852	14.9135
1	1	0	0	1	1	-2.99817	-3.68141	0	0	-2.78327	-3.44289	GO:0071773	M110011	4	0	GO Biological Processes	19	cellular response to BMP stimulus	19_GO:0050896 response to stimulus	-3.68141	9.32095	6.12101	30198	97	167	5	2.99401	1.31877	860|1386|2627|4487|6662	RUNX2|ATF2|GATA6|MSX1|SOX9	-2.73954	0	31	0	0	-10.4852	14.9135
1	1	0	0	1	1	-2.83795	-2.37305	0	0	-3.14527	-3.46296	GO:0001503	M110011	4	0	GO Biological Processes	19	ossification	19_GO:0032501 multicellular organismal process	-3.46296	3.80122	4.5862	30198	273	291	10	3.43643	1.06786	860|861|864|2296|2303|4209|6662|7071|23314|25937	RUNX2|RUNX1|RUNX3|FOXC1|FOXC2|MEF2D|SOX9|KLF10|SATB2|WWTR1	-2.5569	0	31	0	0	-10.4852	14.9135
1	1	0	0	0	1	-2.57446	-3.2384	0	0	0	-2.93633	GO:0042476	M110001	3	0	GO Biological Processes	19	odontogenesis	19_GO:0032502 developmental process	-3.2384	7.47216	5.31961	30198	121	167	5	2.99401	1.31877	860|1386|2296|2627|4487	RUNX2|ATF2|FOXC1|GATA6|MSX1	-2.37119	0	31	0	0	-10.4852	14.9135
1	1	0	0	0	1	-2.98167	-2.67945	0	0	0	-2.19959	GO:0007167	M110001	3	0	GO Biological Processes	19	enzyme-linked receptor protein signaling pathway	19_GO:0023052 signaling	-2.98167	2.74497	3.85113	30198	606	236	13	5.50847	1.4851	860|1386|2296|2303|3725|4487|6497|6498|6662|6760|10370|57178|84159	RUNX2|ATF2|FOXC1|FOXC2|JUN|MSX1|SKI|SKIL|SOX9|SS18|CITED2|ZMIZ1|ARID5B	-2.15618	0	31	0	0	-10.4852	14.9135
0	1	0	0	1	0	0	-2.14205	0	0	-2.45515	0	GO:0061035	M010010	2	0	GO Biological Processes	19	regulation of cartilage development	19_GO:0032502 developmental process	-2.45515	6.4443	4.31315	30198	71	264	4	1.51515	0.751815	860|2648|6662|7227	RUNX2|KAT2A|SOX9|TRPS1	-1.71753	0	31	0	0	-10.4852	14.9135
0	0	0	0	0	1	0	0	0	0	0	-2.443	WP474	M000001	1	0	WikiPathways	27	Endochondral ossification		-2.443	6.38604	4.28793	30198	65	291	4	1.37457	0.682545	860|864|1028|6662	RUNX2|RUNX3|CDKN1C|SOX9	-1.70846	0	31	0	0	-10.4852	14.9135
0	0	0	0	0	1	0	0	0	0	0	-2.443	WP4808	M000001	1	0	WikiPathways	27	Endochondral ossification with skeletal dysplasias		-2.443	6.38604	4.28793	30198	65	291	4	1.37457	0.682545	860|864|1028|6662	RUNX2|RUNX3|CDKN1C|SOX9	-1.70846	0	31	0	0	-10.4852	14.9135
0	0	0	0	0	1	0	0	0	0	0	-2.08595	GO:0030509	M000001	1	0	GO Biological Processes	19	BMP signaling pathway	19_GO:0023052 signaling	-2.08595	5.06211	3.6333	30198	82	291	4	1.37457	0.682545	860|1386|4487|5468	RUNX2|ATF2|MSX1|PPARG	-1.40571	0	31	0	0	-10.4852	14.9135
1	1	0	0	1	1	-5.77401	-2.95317	0	0	-6.33184	-6.90541	R-HSA-6807070	M110011	4	0	Reactome Gene Sets	6	PTEN Regulation		-10.3015	8.00633	10.3114	30198	140	458	17	3.71179	0.883376	1386|1460|1822|1911|3725|5468|5684|5686|5692|8841|23186|51564|54815|57167|57504|57690|80012	ATF2|CSNK2B|ATN1|PHC1|JUN|PPARG|PSMA3|PSMA5|PSMB4|HDAC3|RCOR1|HDAC7|GATAD2A|SALL4|MTA3|TNRC6C|PHC3	-8.09335	0	32	1	1	-10.3015	12.9707
1	1	0	0	1	1	-7.59396	-4.64663	0	0	-8.51775	-8.14979	R-HSA-8943724	M110011	4	0	Reactome Gene Sets	6	Regulation of PTEN gene transcription		-9.9423	12.9707	11.6139	30198	61	458	12	2.62009	0.74638	1386|1822|1911|3725|5468|8841|23186|51564|54815|57167|57504|80012	ATF2|ATN1|PHC1|JUN|PPARG|HDAC3|RCOR1|HDAC7|GATAD2A|SALL4|MTA3|PHC3	-7.78456	0	32	0	0	-10.3015	12.9707
1	1	0	0	1	1	-4.28173	-2.41982	0	0	-5.33538	-6.42549	R-HSA-1257604	M110011	4	0	Reactome Gene Sets	6	PIP3 activates AKT signaling		-8.22745	4.93891	8.02261	30198	267	458	20	4.36681	0.954891	1385|1386|1460|1822|1911|3164|3654|3725|5468|5684|5686|5692|8841|23186|51564|54815|57167|57504|57690|80012	CREB1|ATF2|CSNK2B|ATN1|PHC1|NR4A1|IRAK1|JUN|PPARG|PSMA3|PSMA5|PSMB4|HDAC3|RCOR1|HDAC7|GATAD2A|SALL4|MTA3|TNRC6C|PHC3	-6.24859	0	32	0	0	-10.3015	12.9707
1	1	0	0	1	1	-3.76038	-2.11742	0	0	-4.69922	-5.67276	R-HSA-9006925	M110011	4	0	Reactome Gene Sets	6	Intracellular signaling by second messengers		-7.16792	4.26761	7.16469	30198	309	458	20	4.36681	0.954891	1385|1386|1460|1822|1911|3164|3654|3725|5468|5684|5686|5692|8841|23186|51564|54815|57167|57504|57690|80012	CREB1|ATF2|CSNK2B|ATN1|PHC1|NR4A1|IRAK1|JUN|PPARG|PSMA3|PSMA5|PSMB4|HDAC3|RCOR1|HDAC7|GATAD2A|SALL4|MTA3|TNRC6C|PHC3	-5.30554	0	32	0	0	-10.3015	12.9707
1	1	0	0	1	1	-8.7936	-9.47263	0	0	-10.2582	-7.7037	GO:0048736	M110011	4	0	GO Biological Processes	19	appendage development	19_GO:0032502 developmental process	-10.2582	9.69376	10.8939	30198	177	264	15	5.68182	1.42475	860|1387|2648|3226|3227|3229|4487|5087|5089|6497|6662|6926|54903|57167|60529	RUNX2|CREBBP|KAT2A|HOXC10|HOXC11|HOXC13|MSX1|PBX1|PBX2|SKI|SOX9|TBX3|MKS1|SALL4|ALX4	-8.50449	0	33	1	1	-10.2582	16.5107
1	1	0	0	1	1	-8.7936	-9.47263	0	0	-10.2582	-7.7037	GO:0060173	M110011	4	0	GO Biological Processes	19	limb development	19_GO:0032502 developmental process	-10.2582	9.69376	10.8939	30198	177	264	15	5.68182	1.42475	860|1387|2648|3226|3227|3229|4487|5087|5089|6497|6662|6926|54903|57167|60529	RUNX2|CREBBP|KAT2A|HOXC10|HOXC11|HOXC13|MSX1|PBX1|PBX2|SKI|SOX9|TBX3|MKS1|SALL4|ALX4	-8.50449	0	33	0	0	-10.2582	16.5107
1	1	0	0	1	1	-7.76773	-8.14046	0	0	-9.38251	-6.8425	GO:0035107	M110011	4	0	GO Biological Processes	19	appendage morphogenesis	19_GO:0032502 developmental process	-9.38251	10.472	10.6248	30198	142	264	13	4.92424	1.33169	860|1387|3226|3227|4487|5087|5089|6497|6662|6926|54903|57167|60529	RUNX2|CREBBP|HOXC10|HOXC11|MSX1|PBX1|PBX2|SKI|SOX9|TBX3|MKS1|SALL4|ALX4	-7.73859	0	33	0	0	-10.2582	16.5107
1	1	0	0	1	1	-7.76773	-8.14046	0	0	-9.38251	-6.8425	GO:0035108	M110011	4	0	GO Biological Processes	19	limb morphogenesis	19_GO:0032502 developmental process	-9.38251	10.472	10.6248	30198	142	264	13	4.92424	1.33169	860|1387|3226|3227|4487|5087|5089|6497|6662|6926|54903|57167|60529	RUNX2|CREBBP|HOXC10|HOXC11|MSX1|PBX1|PBX2|SKI|SOX9|TBX3|MKS1|SALL4|ALX4	-7.73859	0	33	0	0	-10.2582	16.5107
1	1	0	0	1	1	-7.4498	-7.64987	0	0	-9.19168	-6.6025	GO:0030326	M110011	4	0	GO Biological Processes	19	embryonic limb morphogenesis	19_GO:0032502 developmental process	-9.19168	11.5348	10.8135	30198	119	264	12	4.54545	1.28199	860|1387|3226|3227|4487|5087|5089|6497|6926|54903|57167|60529	RUNX2|CREBBP|HOXC10|HOXC11|MSX1|PBX1|PBX2|SKI|TBX3|MKS1|SALL4|ALX4	-7.56377	0	33	0	0	-10.2582	16.5107
1	1	0	0	1	1	-7.4498	-7.64987	0	0	-9.19168	-6.6025	GO:0035113	M110011	4	0	GO Biological Processes	19	embryonic appendage morphogenesis	19_GO:0032502 developmental process	-9.19168	11.5348	10.8135	30198	119	264	12	4.54545	1.28199	860|1387|3226|3227|4487|5087|5089|6497|6926|54903|57167|60529	RUNX2|CREBBP|HOXC10|HOXC11|MSX1|PBX1|PBX2|SKI|TBX3|MKS1|SALL4|ALX4	-7.56377	0	33	0	0	-10.2582	16.5107
1	1	0	0	1	1	-7.37737	-4.92758	0	0	-4.80666	-6.60426	GO:0060021	M110011	4	0	GO Biological Processes	19	roof of mouth development	19_GO:0032502 developmental process	-7.37737	12.6551	9.88228	30198	91	236	9	3.81356	1.24671	2295|4487|6497|6926|7341|23314|54796|60529|84159	FOXF2|MSX1|SKI|TBX3|SUMO1|SATB2|BNC2|ALX4|ARID5B	-5.96531	0	33	0	0	-10.2582	16.5107
1	1	0	0	1	1	-4.03925	-4.75421	0	0	-4.93316	-2.62318	GO:0042733	M110011	4	0	GO Biological Processes	19	embryonic digit morphogenesis	19_GO:0032502 developmental process	-4.93316	11.8331	7.75524	30198	58	264	6	2.27273	0.917233	1387|3227|4487|6926|54903|60529	CREBBP|HOXC11|MSX1|TBX3|MKS1|ALX4	-3.80363	0	33	0	0	-10.2582	16.5107
1	1	0	0	1	1	-4.01353	-3.17632	0	0	-3.82627	-3.66458	GO:0035115	M110011	4	0	GO Biological Processes	19	embryonic forelimb morphogenesis	19_GO:0032502 developmental process	-4.01353	16.5107	7.66827	30198	31	236	4	1.69492	0.840245	860|4487|6926|60529	RUNX2|MSX1|TBX3|ALX4	-3.01899	0	33	0	0	-10.2582	16.5107
1	1	0	0	1	1	-3.66182	-2.91523	0	0	-3.4768	-3.31726	GO:0035136	M110011	4	0	GO Biological Processes	19	forelimb morphogenesis	19_GO:0032502 developmental process	-3.66182	13.4692	6.82603	30198	38	236	4	1.69492	0.840245	860|4487|6926|60529	RUNX2|MSX1|TBX3|ALX4	-2.72419	0	33	0	0	-10.2582	16.5107
1	0	0	0	1	1	-2.87409	0	0	0	-2.73495	-2.61487	GO:0035116	M100011	3	0	GO Biological Processes	19	embryonic hindlimb morphogenesis	19_GO:0032502 developmental process	-2.87409	13.7097	5.97146	30198	28	236	3	1.27119	0.72924	4487|6926|60529	MSX1|TBX3|ALX4	-2.06885	0	33	0	0	-10.2582	16.5107
1	0	0	0	1	1	-2.59099	0	0	0	-2.45393	-2.33585	GO:0035137	M100011	3	0	GO Biological Processes	19	hindlimb morphogenesis	19_GO:0032502 developmental process	-2.59099	10.9678	5.23659	30198	35	236	3	1.27119	0.72924	4487|6926|60529	MSX1|TBX3|ALX4	-1.83387	0	33	0	0	-10.2582	16.5107
1	1	1	0	1	1	-5.80743	-4.29649	-4.22523	0	-6.64488	-6.32436	GO:0033143	M111011	5	0	GO Biological Processes	19	regulation of intracellular steroid hormone receptor signaling pathway	19_GO:0023052 signaling	-10.224	11.9048	11.4963	30198	72	458	13	2.83843	0.775985	811|2033|3169|3670|5245|6597|8085|9575|9612|11331|23019|27086|79447	CALR|EP300|FOXA1|ISL1|PHB1|SMARCA4|KMT2D|CLOCK|NCOR2|PHB2|CNOT1|FOXP1|PAGR1	-8.03131	0	34	1	1	-10.224	17.5825
1	1	1	0	1	1	-3.70747	-2.94919	-3.76212	0	-3.52213	-4.56569	GO:0033144	M111011	5	0	GO Biological Processes	19	negative regulation of intracellular steroid hormone receptor signaling pathway	19_GO:0023052 signaling	-8.47464	16.0381	11.3584	30198	37	458	9	1.96507	0.648554	811|3670|5245|6597|9575|9612|11331|23019|27086	CALR|ISL1|PHB1|SMARCA4|CLOCK|NCOR2|PHB2|CNOT1|FOXP1	-6.4826	0	34	0	0	-10.224	17.5825
1	1	0	0	1	1	-2.87409	-3.30842	0	0	-2.73495	-3.84131	GO:0060765	M110011	4	0	GO Biological Processes	19	regulation of androgen receptor signaling pathway	19_GO:0023052 signaling	-4.23767	11.774	7.07804	30198	28	458	5	1.0917	0.485552	2033|5245|6597|9612|27086	EP300|PHB1|SMARCA4|NCOR2|FOXP1	-2.69646	0	34	0	0	-10.224	17.5825
0	0	0	0	0	1	0	0	0	0	0	-3.43201	GO:0060766	M000001	1	0	GO Biological Processes	19	negative regulation of androgen receptor signaling pathway	19_GO:0023052 signaling	-4.20461	17.5825	7.97186	30198	15	458	4	0.873362	0.43477	5245|6597|9612|27086	PHB1|SMARCA4|NCOR2|FOXP1	-2.66744	0	34	0	0	-10.224	17.5825
1	1	0	0	1	1	-7.47579	-10.2103	0	0	-7.18725	-6.93755	R-HSA-9013508	M110011	4	0	Reactome Gene Sets	6	NOTCH3 Intracellular Domain Regulates Transcription		-10.2103	50.6314	18.5128	30198	25	167	7	4.19162	1.55072	1387|2033|2648|5087|9794|10046|55534	CREBBP|EP300|KAT2A|PBX1|MAML1|MAMLD1|MAML3	-8.46236	0	35	1	1	-10.2103	77.497
1	1	0	0	1	1	-9.2152	-10.1212	0	0	-8.92285	-8.66948	R-HSA-8941856	M110011	4	0	Reactome Gene Sets	6	RUNX3 regulates NOTCH signaling		-10.1212	77.497	21.3489	30198	14	167	6	3.59281	1.44017	1387|2033|2648|9794|10046|55534	CREBBP|EP300|KAT2A|MAML1|MAMLD1|MAML3	-8.38735	0	35	0	0	-10.2103	77.497
1	1	0	0	1	1	-6.94396	-9.69916	0	0	-6.70223	-6.49282	R-HSA-210744	M110011	4	0	Reactome Gene Sets	6	Regulation of gene expression in late stage (branching morphogenesis) pancreatic bud precursor cells		-9.69916	67.8099	19.9334	30198	16	167	6	3.59281	1.44017	1387|2033|2648|9794|10046|55534	CREBBP|EP300|KAT2A|MAML1|MAMLD1|MAML3	-8.02687	0	35	0	0	-10.2103	77.497
1	1	0	0	1	1	-9.07826	-8.88962	0	0	-8.65104	-7.00954	hsa04330	M110011	4	0	KEGG Pathway	24	Notch signaling pathway		-9.07826	19.519	12.6366	30198	59	236	9	3.81356	1.24671	1387|1488|2033|2648|6310|7090|9794|55534|342371	CREBBP|CTBP2|EP300|KAT2A|ATXN1|TLE3|MAML1|MAML3|ATXN1L	-7.46338	0	35	0	0	-10.2103	77.497
1	1	0	0	1	1	-6.40488	-9.02226	0	0	-6.16451	-5.95639	R-HSA-9013695	M110011	4	0	Reactome Gene Sets	6	NOTCH4 Intracellular Domain Regulates Transcription		-9.02226	54.2479	17.7635	30198	20	167	6	3.59281	1.44017	1387|2033|2648|9794|10046|55534	CREBBP|EP300|KAT2A|MAML1|MAMLD1|MAML3	-7.41074	0	35	0	0	-10.2103	77.497
1	1	0	0	1	1	-5.70033	-5.16233	0	0	-6.70898	-7.73882	M288	M110011	4	0	Canonical Pathways	11	PID HES HEY PATHWAY		-8.64163	13.7364	10.9589	30198	48	458	10	2.18341	0.682874	405|860|1387|2033|2627|5932|6929|8648|9612|9794	ARNT|RUNX2|CREBBP|EP300|GATA6|RBBP8|TCF3|NCOA1|NCOR2|MAML1	-6.62801	0	35	0	0	-10.2103	77.497
1	1	0	0	1	1	-8.44835	-8.0715	0	0	-6.70898	-6.42368	R-HSA-2122947	M110011	4	0	Reactome Gene Sets	6	NOTCH1 Intracellular Domain Regulates Transcription		-8.64163	13.7364	10.9589	30198	48	458	10	2.18341	0.682874	1387|2033|2648|7090|8841|9612|9794|10046|51564|55534	CREBBP|EP300|KAT2A|TLE3|HDAC3|NCOR2|MAML1|MAMLD1|HDAC7|MAML3	-6.62801	0	35	0	0	-10.2103	77.497
1	1	1	0	1	1	-6.04244	-5.9589	-2.55132	0	-6.75964	-7.49261	R-HSA-8878159	M111011	5	0	Reactome Gene Sets	6	Transcriptional regulation by RUNX3		-8.61197	8.92863	9.65562	30198	96	458	13	2.83843	0.775985	463|861|864|1387|2033|2648|5684|5686|5692|9794|10046|25937|55534	ZFHX3|RUNX1|RUNX3|CREBBP|EP300|KAT2A|PSMA3|PSMA5|PSMB4|MAML1|MAMLD1|WWTR1|MAML3	-6.60632	0	35	0	0	-10.2103	77.497
1	1	0	0	1	1	-5.76607	-8.4273	0	0	-5.57271	-7.22064	R-HSA-2197563	M110011	4	0	Reactome Gene Sets	6	NOTCH2 intracellular domain regulates transcription		-8.4273	75.3443	19.2084	30198	12	167	5	2.99401	1.31877	1385|2033|9794|10046|55534	CREB1|EP300|MAML1|MAMLD1|MAML3	-6.89013	0	35	0	0	-10.2103	77.497
1	1	0	0	1	1	-7.15648	-6.36465	0	0	-5.38733	-5.1818	R-HSA-350054	M110011	4	0	Reactome Gene Sets	6	Notch-HLH transcription pathway		-8.2024	18.8384	11.719	30198	28	458	8	1.74672	0.612143	1387|2648|8841|9612|9794|10046|51564|55534	CREBBP|KAT2A|HDAC3|NCOR2|MAML1|MAMLD1|HDAC7|MAML3	-6.23272	0	35	0	0	-10.2103	77.497
1	1	0	0	1	1	-5.64643	-8.00657	0	0	-5.36617	-5.12445	R-HSA-9012852	M110011	4	0	Reactome Gene Sets	6	Signaling by NOTCH3		-8.00657	25.8323	12.9728	30198	49	167	7	4.19162	1.55072	1387|2033|2648|5087|9794|10046|55534	CREBBP|EP300|KAT2A|PBX1|MAML1|MAMLD1|MAML3	-6.52003	0	35	0	0	-10.2103	77.497
1	1	0	0	1	1	-6.40384	-7.04084	0	0	-5.88952	-6.24886	R-HSA-157118	M110011	4	0	Reactome Gene Sets	6	Signaling by NOTCH		-7.58658	5.0289	7.71084	30198	236	458	18	3.93013	0.907955	861|1385|1387|2033|2648|3725|5087|5684|5686|5692|7090|8841|9612|9794|10046|51564|55534|57690	RUNX1|CREB1|CREBBP|EP300|KAT2A|JUN|PBX1|PSMA3|PSMA5|PSMB4|TLE3|HDAC3|NCOR2|MAML1|MAMLD1|HDAC7|MAML3|TNRC6C	-5.67626	0	35	0	0	-10.2103	77.497
1	1	0	0	1	1	-5.05951	-7.2967	0	0	-4.74474	-5.47035	R-HSA-1912408	M110011	4	0	Reactome Gene Sets	6	Pre-NOTCH Transcription and Translation		-7.2967	15.555	10.4831	30198	93	167	8	4.79042	1.6526	861|1387|2033|2648|3725|9794|10046|55534	RUNX1|CREBBP|EP300|KAT2A|JUN|MAML1|MAMLD1|MAML3	-5.89113	0	35	0	0	-10.2103	77.497
1	1	0	0	1	1	-4.77872	-6.99949	0	0	-4.54537	-4.34403	R-HSA-186712	M110011	4	0	Reactome Gene Sets	6	Regulation of beta-cell development		-6.99949	26.4624	12.1661	30198	41	167	6	3.59281	1.44017	1387|2033|2648|9794|10046|55534	CREBBP|EP300|KAT2A|MAML1|MAMLD1|MAML3	-5.62177	0	35	0	0	-10.2103	77.497
1	1	0	0	1	1	-6.92276	-6.73573	0	0	-5.40485	-5.12834	R-HSA-1980143	M110011	4	0	Reactome Gene Sets	6	Signaling by NOTCH1		-6.92276	13.8333	9.80955	30198	74	236	8	3.38983	1.178	1387|2033|2648|7090|8841|9794|51564|55534	CREBBP|EP300|KAT2A|TLE3|HDAC3|MAML1|HDAC7|MAML3	-5.55741	0	35	0	0	-10.2103	77.497
1	1	0	0	1	1	-4.60776	-6.75745	0	0	-4.29856	-4.95629	R-HSA-1912422	M110011	4	0	Reactome Gene Sets	6	Pre-NOTCH Expression and Processing		-6.75745	13.2717	9.57123	30198	109	167	8	4.79042	1.6526	861|1387|2033|2648|3725|9794|10046|55534	RUNX1|CREBBP|EP300|KAT2A|JUN|MAML1|MAMLD1|MAML3	-5.41068	0	35	0	0	-10.2103	77.497
1	1	0	0	1	1	-6.45727	-6.07889	0	0	-4.93316	-4.69442	R-HSA-2644602	M110011	4	0	Reactome Gene Sets	6	Signaling by NOTCH1 PEST Domain Mutants in Cancer		-6.66454	10.2312	8.73264	30198	58	458	9	1.96507	0.648554	1387|2033|2648|8841|9612|9794|10046|51564|55534	CREBBP|EP300|KAT2A|HDAC3|NCOR2|MAML1|MAMLD1|HDAC7|MAML3	-4.86548	0	35	0	0	-10.2103	77.497
1	1	0	0	1	1	-6.45727	-6.07889	0	0	-4.93316	-4.69442	R-HSA-2644603	M110011	4	0	Reactome Gene Sets	6	Signaling by NOTCH1 in Cancer		-6.66454	10.2312	8.73264	30198	58	458	9	1.96507	0.648554	1387|2033|2648|8841|9612|9794|10046|51564|55534	CREBBP|EP300|KAT2A|HDAC3|NCOR2|MAML1|MAMLD1|HDAC7|MAML3	-4.86548	0	35	0	0	-10.2103	77.497
1	1	0	0	1	1	-6.45727	-6.07889	0	0	-4.93316	-4.69442	R-HSA-2644606	M110011	4	0	Reactome Gene Sets	6	Constitutive Signaling by NOTCH1 PEST Domain Mutants		-6.66454	10.2312	8.73264	30198	58	458	9	1.96507	0.648554	1387|2033|2648|8841|9612|9794|10046|51564|55534	CREBBP|EP300|KAT2A|HDAC3|NCOR2|MAML1|MAMLD1|HDAC7|MAML3	-4.86548	0	35	0	0	-10.2103	77.497
1	1	0	0	1	1	-6.45727	-6.07889	0	0	-4.93316	-4.69442	R-HSA-2894858	M110011	4	0	Reactome Gene Sets	6	Signaling by NOTCH1 HD㱄 Domain Mutants in Cancer		-6.66454	10.2312	8.73264	30198	58	458	9	1.96507	0.648554	1387|2033|2648|8841|9612|9794|10046|51564|55534	CREBBP|EP300|KAT2A|HDAC3|NCOR2|MAML1|MAMLD1|HDAC7|MAML3	-4.86548	0	35	0	0	-10.2103	77.497
1	1	0	0	1	1	-6.45727	-6.07889	0	0	-4.93316	-4.69442	R-HSA-2894862	M110011	4	0	Reactome Gene Sets	6	Constitutive Signaling by NOTCH1 HD㱄 Domain Mutants		-6.66454	10.2312	8.73264	30198	58	458	9	1.96507	0.648554	1387|2033|2648|8841|9612|9794|10046|51564|55534	CREBBP|EP300|KAT2A|HDAC3|NCOR2|MAML1|MAMLD1|HDAC7|MAML3	-4.86548	0	35	0	0	-10.2103	77.497
1	1	0	1	1	1	-3.7689	-3.14281	0	-2.17833	-5.1341	-4.63508	R-HSA-5663202	M110111	5	0	Reactome Gene Sets	6	Diseases of signal transduction by growth factor receptors and second messengers		-6.59004	3.50229	6.50839	30198	433	458	23	5.02183	1.02049	1385|1387|1488|2033|2120|2335|2648|3164|4686|5245|5436|5684|5686|5692|8805|8841|9444|9612|9794|10046|51564|55534|57085	CREB1|CREBBP|CTBP2|EP300|ETV6|FN1|KAT2A|NR4A1|NCBP1|PHB1|POLR2G|PSMA3|PSMA5|PSMB4|TRIM24|HDAC3|QKI|NCOR2|MAML1|MAMLD1|HDAC7|MAML3|AGTRAP	-4.79341	0	35	0	0	-10.2103	77.497
1	1	0	0	1	1	-3.90474	-5.99146	0	0	-3.71813	-4.81603	R-HSA-1980145	M110011	4	0	Reactome Gene Sets	6	Signaling by NOTCH2		-5.99146	27.3979	11.3144	30198	33	167	5	2.99401	1.31877	1385|2033|9794|10046|55534	CREB1|EP300|MAML1|MAMLD1|MAML3	-4.73294	0	35	0	0	-10.2103	77.497
1	1	1	0	1	1	-3.33035	-5.18935	-2.74634	0	-4.07206	-3.8412	R-HSA-9013694	M111011	5	0	Reactome Gene Sets	6	Signaling by NOTCH4		-5.36437	7.23671	7.01792	30198	82	458	9	1.96507	0.648554	1387|2033|2648|5684|5686|5692|9794|10046|55534	CREBBP|EP300|KAT2A|PSMA3|PSMA5|PSMB4|MAML1|MAMLD1|MAML3	-3.68655	0	35	0	0	-10.2103	77.497
1	1	0	0	1	1	-4.48419	-3.87393	0	0	-4.25283	-2.96358	WP268	M110011	4	0	WikiPathways	27	Notch signaling		-4.48419	13.6125	7.67984	30198	47	236	5	2.11864	0.937396	1387|1488|2648|9794|55534	CREBBP|CTBP2|KAT2A|MAML1|MAML3	-3.41783	0	35	0	0	-10.2103	77.497
1	1	0	0	1	1	-2.82117	-3.38007	0	0	-2.64405	-3.44684	WP61	M110011	4	0	WikiPathways	27	Notch signaling pathway		-3.44684	8.23597	5.67118	30198	63	291	5	1.71821	0.761778	2033|4790|9612|9794|55534	EP300|NFKB1|NCOR2|MAML1|MAML3	-2.54577	0	35	0	0	-10.2103	77.497
0	0	0	0	0	1	0	0	0	0	0	-2.59595	M17	M000001	1	0	Canonical Pathways	11	PID NOTCH PATHWAY		-2.59595	7.03547	4.57736	30198	59	291	4	1.37457	0.682545	2033|5932|9612|9794	EP300|RBBP8|NCOR2|MAML1	-1.83738	0	35	0	0	-10.2103	77.497
1	1	0	0	1	1	-8.39667	-6.90412	0	0	-9.25943	-10.1426	M167	M110011	4	0	Canonical Pathways	11	PID AP1 PATHWAY		-10.1426	16.3072	12.6474	30198	70	291	11	3.78007	1.11798	467|1385|1386|1997|2033|2355|2624|3725|4097|4773|8061	ATF3|CREB1|ATF2|ELF1|EP300|FOSL2|GATA2|JUN|MAFG|NFATC2|FOSL1	-8.4052	0	36	1	1	-10.1426	31.4481
1	1	0	0	1	1	-4.00355	-3.48949	0	0	-6.07865	-4.65134	M166	M110011	4	0	Canonical Pathways	11	PID ATF2 PATHWAY		-6.07865	13.5713	9.07699	30198	59	264	7	2.65152	0.988803	467|1385|1386|2033|3725|10524|122953	ATF3|CREB1|ATF2|EP300|JUN|KAT5|JDP2	-4.80937	0	36	0	0	-10.1426	31.4481
1	1	0	0	1	1	-4.94449	-4.24027	0	0	-6.03583	-3.31726	M229	M110011	4	0	Canonical Pathways	11	PID P38 ALPHA BETA DOWNSTREAM PATHWAY		-6.03583	18.061	9.88285	30198	38	264	6	2.27273	0.917233	466|1385|1386|3725|4286|7391	ATF1|CREB1|ATF2|JUN|MITF|USF1	-4.77412	0	36	0	0	-10.1426	31.4481
1	1	0	0	1	1	-4.88767	-5.61823	0	0	-5.96646	-4.45167	R-HSA-9031628	M110011	4	0	Reactome Gene Sets	6	NGF-stimulated transcription		-5.96646	17.5979	9.74044	30198	39	264	6	2.27273	0.917233	466|1385|1386|2033|4209|8061	ATF1|CREB1|ATF2|EP300|MEF2D|FOSL1	-4.71181	0	36	0	0	-10.1426	31.4481
1	1	0	0	1	1	-3.57438	-5.56217	0	0	-3.39	-4.3971	WP2516	M110011	4	0	WikiPathways	27	ATM signaling pathway		-5.56217	22.6033	10.1954	30198	40	167	5	2.99401	1.31877	1385|1386|3725|4792|8517	CREB1|ATF2|JUN|NFKBIA|IKBKG	-4.3593	0	36	0	0	-10.1426	31.4481
1	1	0	0	1	1	-3.83462	-4.54468	0	0	-3.6089	-4.44769	R-HSA-450294	M110011	4	0	Reactome Gene Sets	6	MAP kinase activation		-5.25625	8.24181	7.19702	30198	64	458	8	1.74672	0.612143	466|1385|1386|3654|3725|4790|8517|79155	ATF1|CREB1|ATF2|IRAK1|JUN|NFKB1|IKBKG|TNIP2	-3.5867	0	36	0	0	-10.1426	31.4481
1	1	0	0	1	1	-3.12872	-5.13315	0	0	-4.35304	-4.18887	WP712	M110011	4	0	WikiPathways	27	Estrogen signaling pathway		-5.13315	31.4481	10.8932	30198	23	167	4	2.39521	1.18318	1385|3725|4790|8517	CREB1|JUN|NFKB1|IKBKG	-3.9807	0	36	0	0	-10.1426	31.4481
1	1	0	0	1	1	-4.43917	-3.838	0	0	-3.08556	-4.00906	WP1541	M110011	4	0	WikiPathways	27	Energy metabolism		-5.11984	9.61545	7.41308	30198	48	458	7	1.52838	0.573243	1385|1386|2033|3276|4209|5468|8648	CREB1|ATF2|EP300|PRMT1|MEF2D|PPARG|NCOA1	-3.46725	0	36	0	0	-10.1426	31.4481
1	1	0	0	1	1	-4.88794	-3.04566	0	0	-3.7609	-2.84105	WP5087	M110011	4	0	WikiPathways	27	Malignant pleural mesothelioma		-4.88794	4.00762	5.68563	30198	447	236	14	5.9322	1.5377	467|1385|1386|1460|1488|1911|3725|4209|4790|7403|8061|8314|9686|171023	ATF3|CREB1|ATF2|CSNK2B|CTBP2|PHC1|JUN|MEF2D|NFKB1|KDM6A|FOSL1|BAP1|VGLL4|ASXL1	-3.76102	0	36	0	0	-10.1426	31.4481
1	1	0	0	1	1	-3.59296	-4.29649	0	0	-3.36988	-4.15678	R-HSA-448424	M110011	4	0	Reactome Gene Sets	6	Interleukin-17 signaling		-4.87014	7.32606	6.66918	30198	72	458	8	1.74672	0.612143	466|1385|1386|3654|3725|4790|8517|79155	ATF1|CREB1|ATF2|IRAK1|JUN|NFKB1|IKBKG|TNIP2	-3.25366	0	36	0	0	-10.1426	31.4481
1	1	0	0	1	1	-3.93412	-4.64663	0	0	-4.80537	-3.51247	R-HSA-198725	M110011	4	0	Reactome Gene Sets	6	Nuclear Events (kinase and transcription factor activation)		-4.80537	11.2511	7.52641	30198	61	264	6	2.27273	0.917233	466|1385|1386|2033|4209|8061	ATF1|CREB1|ATF2|EP300|MEF2D|FOSL1	-3.69131	0	36	0	0	-10.1426	31.4481
1	1	0	0	1	1	-2.77084	-3.32818	0	0	-4.64557	-3.38355	hsa04927	M110011	4	0	KEGG Pathway	24	Cortisol synthesis and secretion		-4.64557	10.5587	7.24499	30198	65	264	6	2.27273	0.917233	1385|1386|3164|5087|6667|9586	CREB1|ATF2|NR4A1|PBX1|SP1|CREB5	-3.55661	0	36	0	0	-10.1426	31.4481
1	1	0	0	1	1	-2.8481	-2.75783	0	0	-4.1562	-3.86397	hsa04934	M110011	4	0	KEGG Pathway	24	Cushing syndrome		-4.1562	5.90381	5.74817	30198	155	264	8	3.0303	1.05502	196|1385|1386|3164|5087|6667|8085|9586	AHR|CREB1|ATF2|NR4A1|PBX1|SP1|KMT2D|CREB5	-3.14016	0	36	0	0	-10.1426	31.4481
1	1	0	0	1	1	-2.7442	-3.17632	0	0	-3.82627	-2.48673	R-HSA-450282	M110011	4	0	Reactome Gene Sets	6	MAPK targets/ Nuclear events mediated by MAP kinases		-3.82627	14.7595	7.19813	30198	31	264	4	1.51515	0.751815	466|1385|1386|3725	ATF1|CREB1|ATF2|JUN	-2.86076	0	36	0	0	-10.1426	31.4481
1	1	0	0	1	1	-2.62742	-3.05734	0	0	-3.66675	-3.50597	WP400	M110011	4	0	WikiPathways	27	p38 MAPK signaling pathway		-3.66675	13.4572	6.82523	30198	34	264	4	1.51515	0.751815	1385|1386|1616|4209	CREB1|ATF2|DAXX|MEF2D	-2.72776	0	36	0	0	-10.1426	31.4481
1	1	0	0	1	1	-2.82617	-3.50216	0	0	-3.46009	-2.43341	hsa04928	M110011	4	0	KEGG Pathway	24	Parathyroid hormone synthesis, secretion and action		-3.50216	8.52954	5.79097	30198	106	167	5	2.99401	1.31877	860|1385|1386|4209|9586	RUNX2|CREB1|ATF2|MEF2D|CREB5	-2.58929	0	36	0	0	-10.1426	31.4481
1	1	0	0	1	1	-2.67047	-3.33922	0	0	-3.27109	-2.28341	R-HSA-187037	M110011	4	0	Reactome Gene Sets	6	Signaling by NTRK1 (TRKA)		-3.33922	7.86202	5.49788	30198	115	167	5	2.99401	1.31877	1385|1386|2033|4209|8061	CREB1|ATF2|EP300|MEF2D|FOSL1	-2.45534	0	36	0	0	-10.1426	31.4481
1	0	0	0	1	0	-2.08689	0	0	0	-3.30016	0	WP289	M100010	2	0	WikiPathways	27	Myometrial relaxation and contraction pathways		-3.30016	5.06775	4.81431	30198	158	264	7	2.65152	0.988803	466|467|1385|1386|3725|4790|6667	ATF1|ATF3|CREB1|ATF2|JUN|NFKB1|SP1	-2.42396	0	36	0	0	-10.1426	31.4481
1	1	0	0	1	0	-2.60582	-3.27136	0	0	-2.39805	0	hsa04935	M110010	3	0	KEGG Pathway	24	Growth hormone synthesis, secretion and action		-3.27136	7.59775	5.37765	30198	119	167	5	2.99401	1.31877	1385|1386|1387|2033|9586	CREB1|ATF2|CREBBP|EP300|CREB5	-2.39809	0	36	0	0	-10.1426	31.4481
1	1	0	0	1	1	-2.30726	-2.72988	0	0	-3.23004	-2.05732	WP4756	M110011	4	0	WikiPathways	27	Renin-angiotensin-aldosterone system (RAAS)		-3.23004	10.3988	5.85903	30198	44	264	4	1.51515	0.751815	466|1385|1386|9586	ATF1|CREB1|ATF2|CREB5	-2.36455	0	36	0	0	-10.1426	31.4481
1	1	0	0	1	1	-2.67524	-3.22947	0	0	-2.5	-2.34986	hsa05031	M110011	4	0	KEGG Pathway	24	Amphetamine addiction		-3.22947	10.4827	5.88056	30198	69	167	4	2.39521	1.18318	1385|1386|3725|9586	CREB1|ATF2|JUN|CREB5	-2.36427	0	36	0	0	-10.1426	31.4481
1	1	0	0	1	1	-2.38465	-3.0382	0	0	-2.92403	-2.00954	R-HSA-166520	M110011	4	0	Reactome Gene Sets	6	Signaling by NTRKs		-3.0382	6.74725	4.97215	30198	134	167	5	2.99401	1.31877	1385|1386|2033|4209|8061	CREB1|ATF2|EP300|MEF2D|FOSL1	-2.20428	0	36	0	0	-10.1426	31.4481
0	0	0	0	1	0	0	0	0	0	-2.76358	0	hsa04925	M000010	1	0	KEGG Pathway	24	Aldosterone synthesis and secretion		-2.76358	5.83604	4.5032	30198	98	264	5	1.89394	0.838936	466|1385|1386|3164|9586	ATF1|CREB1|ATF2|NR4A1|CREB5	-1.97494	0	36	0	0	-10.1426	31.4481
0	1	0	0	0	0	0	-2.6168	0	0	0	0	hsa04022	M010000	1	0	KEGG Pathway	24	cGMP-PKG signaling pathway		-2.6168	5.41396	4.26537	30198	167	167	5	2.99401	1.31877	1385|1386|4209|4773|9586	CREB1|ATF2|MEF2D|NFATC2|CREB5	-1.85385	0	36	0	0	-10.1426	31.4481
0	0	0	0	1	0	0	0	0	0	-2.14566	0	M71	M000010	1	0	Canonical Pathways	11	PID ILK PATHWAY		-2.14566	7.62576	4.17713	30198	45	264	3	1.13636	0.652341	1385|3725|6935	CREB1|JUN|ZEB1	-1.4556	0	36	0	0	-10.1426	31.4481
0	1	0	0	0	0	0	-2.07661	0	0	0	0	hsa04918	M010000	1	0	KEGG Pathway	24	Thyroid hormone synthesis		-2.07661	7.23305	4.0303	30198	75	167	3	1.79641	1.0278	1385|1386|9586	CREB1|ATF2|CREB5	-1.39813	0	36	0	0	-10.1426	31.4481
1	1	0	0	1	1	-9.23704	-7.50624	0	0	-8.99228	-6.53912	CORUM:570	M110011	4	0	CORUM	33	p300-CBP-p270-SWI/SNF complex		-10.0893	56.5153	18.2292	30198	7	458	6	1.31004	0.531308	1387|2033|6597|6598|6599|8289	CREBBP|EP300|SMARCA4|SMARCB1|SMARCC1|ARID1A	-7.92302	0	37	1	1	-10.0893	180.826
1	1	0	1	1	1	-8.62967	-5.74357	0	-4.55144	-5.74278	-4.37123	M255	M110111	5	0	Canonical Pathways	11	PID HIF1 TFPATHWAY		-9.52088	11.9881	11.0898	30198	66	458	12	2.62009	0.74638	405|1385|1387|2033|2624|3725|6667|8553|8648|10370|10499|51564	ARNT|CREB1|CREBBP|EP300|GATA2|JUN|SP1|BHLHE40|NCOA1|CITED2|NCOA2|HDAC7	-7.40834	0	37	0	0	-10.0893	180.826
1	1	0	0	1	0	-6.94396	-4.05441	0	0	-6.70223	0	R-HSA-9614657	M110010	3	0	Reactome Gene Sets	6	FOXO-mediated transcription of cell death genes		-7.08125	24.7254	11.78	30198	16	458	6	1.31004	0.531308	604|1387|2033|4800|4802|10370	BCL6|CREBBP|EP300|NFYA|NFYC|CITED2	-5.22313	0	37	0	0	-10.0893	180.826
1	1	0	0	0	0	-6.3267	-6.77958	0	0	0	0	CORUM:571	M110000	2	0	CORUM	33	p300-CBP-p270 complex		-6.77958	180.826	23.2275	30198	3	167	3	1.79641	1.0278	1387|2033|8289	CREBBP|EP300|ARID1A	-5.43108	0	37	0	0	-10.0893	180.826
1	1	0	0	0	0	-4.12935	-6.53931	0	0	0	0	R-HSA-1234158	M110000	2	0	Reactome Gene Sets	6	Regulation of gene expression by Hypoxia-inducible Factor		-6.53931	65.755	16.0183	30198	11	167	4	2.39521	1.18318	1387|2033|10370|25994	CREBBP|EP300|CITED2|HIGD1A	-5.22003	0	37	0	0	-10.0893	180.826
1	1	0	0	1	1	-5.76607	-4.4531	0	0	-5.57271	-3.73829	R-HSA-8866907	M110011	4	0	Reactome Gene Sets	6	Activation of the TFAP2 (AP-2) family of transcription factors		-6.24442	27.4727	11.3823	30198	12	458	5	1.0917	0.485552	1387|2033|7022|8089|10370	CREBBP|EP300|TFAP2C|YEATS4|CITED2	-4.49841	0	37	0	0	-10.0893	180.826
1	1	0	0	0	0	-5.72716	-6.1793	0	0	0	0	CORUM:4	M110000	2	0	CORUM	33	Multisubunit ACTR coactivator complex		-6.1793	135.62	20.0786	30198	4	167	3	1.79641	1.0278	1387|2033|8202	CREBBP|EP300|NCOA3	-4.89606	0	37	0	0	-10.0893	180.826
1	1	0	1	1	1	-4.70765	-5.29952	0	-6.07642	-4.51719	-2.98475	R-HSA-5621575	M110111	5	0	Reactome Gene Sets	6	CD209 (DC-SIGN) signaling		-6.07642	159.778	21.7736	30198	21	27	3	11.1111	6.04812	1387|2033|5970	CREBBP|EP300|RELA	-4.80898	0	37	0	0	-10.0893	180.826
1	1	0	1	1	1	-3.69869	-4.52603	0	-5.60991	-3.43818	-2.41599	hsa04922	M110111	5	0	KEGG Pathway	24	Glucagon signaling pathway		-5.60991	41.811	12.6509	30198	107	27	4	14.8148	6.83673	32|1387|2033|200186	ACACB|CREBBP|EP300|CRTC2	-4.39888	0	37	0	0	-10.0893	180.826
1	1	0	0	1	0	-4.92034	-2.24836	0	0	-4.64557	0	R-HSA-9614085	M110010	3	0	Reactome Gene Sets	6	FOXO-mediated transcription		-5.20496	8.11502	7.12616	30198	65	458	8	1.74672	0.612143	604|1387|2033|4800|4802|7532|9314|10370	BCL6|CREBBP|EP300|NFYA|NFYC|YWHAG|KLF4|CITED2	-3.54708	0	37	0	0	-10.0893	180.826
1	0	0	1	1	1	-2.31183	0	0	-4.19207	-2.99421	-2.80749	WP4018	M100111	4	0	WikiPathways	27	Clear cell renal cell carcinoma pathways		-5.15027	6.82081	6.74722	30198	87	458	9	1.96507	0.648554	32|405|1387|2026|2033|4190|6935|8314|55193	ACACB|ARNT|CREBBP|ENO2|EP300|MDH1|ZEB1|BAP1|PBRM1	-3.49604	0	37	0	0	-10.0893	180.826
1	1	0	0	1	1	-2.62742	-3.05734	0	0	-2.49006	-2.37169	M44	M110011	4	0	Canonical Pathways	11	PID HIF2PATHWAY		-4.95657	11.6355	7.70011	30198	34	458	6	1.31004	0.531308	405|1387|2033|6667|8553|10370	ARNT|CREBBP|EP300|SP1|BHLHE40|CITED2	-3.32783	0	37	0	0	-10.0893	180.826
1	1	0	0	1	1	-4.94449	-2.91523	0	0	-3.4768	-2.23483	R-HSA-8864260	M110011	4	0	Reactome Gene Sets	6	Transcriptional regulation by the AP-2 (TFAP2) family of transcription factors		-4.94449	16.8365	8.66939	30198	38	236	5	2.11864	0.937396	1387|2033|7022|7341|10370	CREBBP|EP300|TFAP2C|SUMO1|CITED2	-3.81311	0	37	0	0	-10.0893	180.826
1	1	0	0	1	1	-3.7545	-2.98415	0	0	-3.56884	-3.40868	WP4241	M110011	4	0	WikiPathways	27	Type 2 papillary renal cell carcinoma		-4.80686	10.9891	7.44202	30198	36	458	6	1.31004	0.531308	405|1387|2033|2271|7030|7942	ARNT|CREBBP|EP300|FH|TFE3|TFEB	-3.19994	0	37	0	0	-10.0893	180.826
1	1	0	0	1	1	-3.18691	-3.62567	0	0	-4.43303	-2.92418	WP3657	M110011	4	0	WikiPathways	27	Hematopoietic stem cell gene regulation by GABP alpha/beta complex		-4.43303	20.7975	8.72354	30198	22	264	4	1.51515	0.751815	1387|2033|2120|6597	CREBBP|EP300|ETV6|SMARCA4	-3.37721	0	37	0	0	-10.0893	180.826
1	1	0	0	1	1	-3.10313	-3.66982	0	0	-3.99935	-2.7679	M113	M110011	4	0	Canonical Pathways	11	PID NFAT 3PATHWAY		-3.99935	10.7912	6.69987	30198	53	264	5	1.89394	0.838936	1387|2033|3164|4209|4773	CREBBP|EP300|NR4A1|MEF2D|NFATC2	-3.00883	0	37	0	0	-10.0893	180.826
0	1	0	1	0	0	0	-3.44617	0	-3.90096	0	0	hsa04066	M010100	2	0	KEGG Pathway	24	HIF-1 signaling pathway		-3.90096	30.7829	9.31848	30198	109	27	3	11.1111	6.04812	1387|2033|5970	CREBBP|EP300|RELA	-2.92309	0	37	0	0	-10.0893	180.826
1	1	0	0	1	1	-3.8672	-3.38007	0	0	-2.64405	-2.49211	hsa03250	M110011	4	0	KEGG Pathway	24	Viral life cycle - HIV-1		-3.8672	10.1554	6.45599	30198	63	236	5	2.11864	0.937396	1387|2033|2648|6598|22936	CREBBP|EP300|KAT2A|SMARCB1|ELL2	-2.89552	0	37	0	0	-10.0893	180.826
1	0	0	0	1	0	-3.79327	0	0	0	-3.64994	0	R-HSA-3371568	M100010	2	0	Reactome Gene Sets	6	Attenuation phase		-3.79327	27.4195	8.77511	30198	14	236	3	1.27119	0.72924	1387|2033|3297	CREBBP|EP300|HSF1	-2.83277	0	37	0	0	-10.0893	180.826
0	0	0	1	0	1	0	0	0	-3.74577	0	-2.16169	GO:0010906	M000101	2	0	GO Biological Processes	19	regulation of glucose metabolic process	19_GO:0008152 metabolic process	-3.74577	27.2791	8.73634	30198	123	27	3	11.1111	6.04812	32|2033|10499	ACACB|EP300|NCOA2	-2.79389	0	37	0	0	-10.0893	180.826
1	0	0	0	1	0	-3.52939	0	0	0	-3.38696	0	GO:1900034	M100010	2	0	GO Biological Processes	19	regulation of cellular response to heat	19_GO:0050896 response to stimulus	-3.52939	22.5808	7.89909	30198	17	236	3	1.27119	0.72924	1387|2033|3297	CREBBP|EP300|HSF1	-2.6122	0	37	0	0	-10.0893	180.826
0	0	1	1	0	0	0	0	-2.02957	-3.50935	0	0	GO:0009411	M001100	2	0	GO Biological Processes	19	response to UV	19_GO:0050896 response to stimulus	-3.50935	22.6712	7.90606	30198	148	27	3	11.1111	6.04812	1387|2033|5970	CREBBP|EP300|RELA	-2.59553	0	37	0	0	-10.0893	180.826
0	0	0	1	0	0	0	0	0	-3.46706	0	0	GO:0010675	M000100	1	0	GO Biological Processes	19	regulation of cellular carbohydrate metabolic process	19_GO:0008152 metabolic process	-3.46706	21.9303	7.76432	30198	153	27	3	11.1111	6.04812	32|2033|10499	ACACB|EP300|NCOA2	-2.56053	0	37	0	0	-10.0893	180.826
1	1	0	0	0	1	-3.4296	-3.2548	0	0	0	-2.20616	GO:0090100	M110001	3	0	GO Biological Processes	19	positive regulation of transmembrane receptor protein serine/threonine kinase signaling pathway	19_GO:0023052 signaling	-3.4296	6.39788	5.25826	30198	120	236	6	2.54237	1.02464	1387|1460|2033|2627|4487|10370	CREBBP|CSNK2B|EP300|GATA6|MSX1|CITED2	-2.53147	0	37	0	0	-10.0893	180.826
1	1	0	0	1	0	-2.96947	-3.40527	0	0	-2.82973	0	M32	M110010	3	0	Canonical Pathways	11	PID HDAC CLASSIII PATHWAY		-3.40527	20.8646	7.55647	30198	26	167	3	1.79641	1.0278	1387|2033|4209	CREBBP|EP300|MEF2D	-2.5107	0	37	0	0	-10.0893	180.826
1	1	0	1	1	0	-2.52219	-2.47694	0	-3.261	-2.96683	0	hsa05152	M110110	4	0	KEGG Pathway	24	Tuberculosis		-3.261	18.6407	7.10119	30198	180	27	3	11.1111	6.04812	1387|2033|5970	CREBBP|EP300|RELA	-2.39078	0	37	0	0	-10.0893	180.826
0	0	0	1	0	1	0	0	0	-3.2264	0	-2.65836	GO:0006109	M000101	2	0	GO Biological Processes	19	regulation of carbohydrate metabolic process	19_GO:0008152 metabolic process	-3.2264	18.1369	6.99412	30198	185	27	3	11.1111	6.04812	32|2033|10499	ACACB|EP300|NCOA2	-2.36177	0	37	0	0	-10.0893	180.826
1	0	0	0	1	0	-3.16734	0	0	0	-2.94983	0	R-HSA-3371556	M100010	2	0	Reactome Gene Sets	6	Cellular response to heat stress		-3.16734	7.18863	5.18912	30198	89	236	5	2.11864	0.937396	1387|2033|3297|53371|81929	CREBBP|EP300|HSF1|NUP54|SEH1L	-2.31105	0	37	0	0	-10.0893	180.826
1	1	0	0	0	0	-2.66504	-3.0957	0	0	0	0	GO:0030511	M110000	2	0	GO Biological Processes	19	positive regulation of transforming growth factor beta receptor signaling pathway	19_GO:0023052 signaling	-3.0957	16.4388	6.61718	30198	33	167	3	1.79641	1.0278	1387|2033|10370	CREBBP|EP300|CITED2	-2.25115	0	37	0	0	-10.0893	180.826
1	1	0	0	0	0	-2.66504	-3.0957	0	0	0	0	GO:1903846	M110000	2	0	GO Biological Processes	19	positive regulation of cellular response to transforming growth factor beta stimulus	19_GO:0048518 positive regulation of biological process	-3.0957	16.4388	6.61718	30198	33	167	3	1.79641	1.0278	1387|2033|10370	CREBBP|EP300|CITED2	-2.25115	0	37	0	0	-10.0893	180.826
1	0	0	0	1	0	-3.07323	0	0	0	-2.93289	0	R-HSA-3371571	M100010	2	0	Reactome Gene Sets	6	HSF1-dependent transactivation		-3.07323	15.9947	6.52198	30198	24	236	3	1.27119	0.72924	1387|2033|3297	CREBBP|EP300|HSF1	-2.23234	0	37	0	0	-10.0893	180.826
1	1	0	0	1	0	-2.42459	-2.85012	0	0	-2.289	0	M161	M110010	3	0	Canonical Pathways	11	PID IFNG PATHWAY		-2.85012	13.562	5.92846	30198	40	167	3	1.79641	1.0278	1387|2033|3659	CREBBP|EP300|IRF1	-2.04748	0	37	0	0	-10.0893	180.826
0	0	0	1	0	0	0	0	0	-2.81471	0	0	GO:0051604	M000100	1	0	GO Biological Processes	19	protein maturation	19_GO:0008152 metabolic process	-2.81471	13.0558	5.80627	30198	257	27	3	11.1111	6.04812	1387|2033|28972	CREBBP|EP300|SPCS1	-2.01882	0	37	0	0	-10.0893	180.826
0	0	0	0	1	0	0	0	0	0	-2.7491	0	M261	M000010	1	0	Canonical Pathways	11	PID P53 REGULATION PATHWAY		-2.7491	7.75501	4.87741	30198	59	264	4	1.51515	0.751815	1387|1616|2033|10524	CREBBP|DAXX|EP300|KAT5	-1.96177	0	37	0	0	-10.0893	180.826
1	1	0	0	0	0	-2.65232	-2.15906	0	0	0	0	GO:0061515	M110000	2	0	GO Biological Processes	19	myeloid cell development	19_GO:0002376 immune system process	-2.65232	7.31186	4.69217	30198	70	236	4	1.69492	0.840245	604|2033|10370|27086	BCL6|EP300|CITED2|FOXP1	-1.88369	0	37	0	0	-10.0893	180.826
1	1	0	0	0	0	-2.08502	-2.61463	0	0	0	0	hsa04916	M110000	2	0	KEGG Pathway	24	Melanogenesis		-2.61463	7.16144	4.62526	30198	101	167	4	2.39521	1.18318	1385|1387|2033|4286	CREB1|CREBBP|EP300|MITF	-1.85259	0	37	0	0	-10.0893	180.826
0	0	0	1	0	0	0	0	0	-2.59117	0	0	GO:0009416	M000100	1	0	GO Biological Processes	19	response to light stimulus	19_GO:0050896 response to stimulus	-2.59117	10.8939	5.22096	30198	308	27	3	11.1111	6.04812	1387|2033|5970	CREBBP|EP300|RELA	-1.83387	0	37	0	0	-10.0893	180.826
0	1	1	1	0	0	0	-2.32499	-2.33336	-2.36421	0	0	GO:0002764	M011100	3	0	GO Biological Processes	19	immune response-regulating signaling pathway	19_GO:0002376 immune system process	-2.36421	9.04403	4.66363	30198	371	27	3	11.1111	6.04812	1387|2033|5970	CREBBP|EP300|RELA	-1.64073	0	37	0	0	-10.0893	180.826
0	0	0	0	1	0	0	0	0	0	-2.289	0	M176	M000010	1	0	Canonical Pathways	11	PID FOXM1 PATHWAY		-2.289	8.57898	4.50444	30198	40	264	3	1.13636	0.652341	1387|2033|6667	CREBBP|EP300|SP1	-1.57601	0	37	0	0	-10.0893	180.826
1	0	0	0	1	0	-2.1763	0	0	0	-2.04335	0	M136	M100010	2	0	Canonical Pathways	11	PID FOXO PATHWAY		-2.18988	5.38241	3.80994	30198	49	458	4	0.873362	0.43477	604|1387|2033|7532	BCL6|CREBBP|EP300|YWHAG	-0.937674	0	37	0	0	-10.0893	180.826
0	0	0	1	0	0	0	0	0	-2.17282	0	0	GO:0009314	M000100	1	0	GO Biological Processes	19	response to radiation	19_GO:0050896 response to stimulus	-2.17282	7.71341	4.21909	30198	435	27	3	11.1111	6.04812	1387|2033|5970	CREBBP|EP300|RELA	-1.47893	0	37	0	0	-10.0893	180.826
1	1	0	0	1	1	-7.17997	-6.24647	0	0	-9.99244	-8.3868	GO:0048706	M110011	4	0	GO Biological Processes	19	embryonic skeletal system development	19_GO:0032502 developmental process	-9.99244	11.7088	11.3572	30198	127	264	13	4.92424	1.33169	860|2303|3225|3227|5087|6670|6935|9968|23314|51804|54799|54903|60529	RUNX2|FOXC2|HOXC9|HOXC11|PBX1|SP3|ZEB1|MED12|SATB2|SIX4|MBTD1|MKS1|ALX4	-8.27885	0	38	1	1	-9.99244	11.7088
1	1	0	0	1	1	-6.11261	-4.84661	0	0	-6.83902	-7.58133	GO:0048704	M110011	4	0	GO Biological Processes	19	embryonic skeletal system morphogenesis	19_GO:0032502 developmental process	-7.58133	11.0397	9.61645	30198	94	291	10	3.43643	1.06786	860|2303|3225|3227|6899|8092|9968|23314|51804|60529	RUNX2|FOXC2|HOXC9|HOXC11|TBX1|ALX1|MED12|SATB2|SIX4|ALX4	-6.14175	0	38	0	0	-9.99244	11.7088
1	1	0	0	1	1	-3.40514	-3.00801	0	0	-4.16286	-3.93102	GO:0061053	M110011	4	0	GO Biological Processes	19	somite development	19_GO:0032502 developmental process	-4.16286	8.68757	6.42516	30198	79	264	6	2.27273	0.917233	2033|2303|2648|9968|51804|79728	EP300|FOXC2|KAT2A|MED12|SIX4|PALB2	-3.14602	0	38	0	0	-9.99244	11.7088
1	0	0	0	1	1	-2.25297	0	0	0	-3.15604	-4.09886	GO:0048701	M100011	3	0	GO Biological Processes	19	embryonic cranial skeleton morphogenesis	19_GO:0032502 developmental process	-4.09886	11.2797	6.88245	30198	46	291	5	1.71821	0.761778	860|2303|6899|9968|51804	RUNX2|FOXC2|TBX1|MED12|SIX4	-3.09163	0	38	0	0	-9.99244	11.7088
1	1	0	0	1	1	-3.93412	-2.32548	0	0	-3.70741	-3.51247	GO:0001756	M110011	4	0	GO Biological Processes	19	somitogenesis	19_GO:0032502 developmental process	-3.93412	10.4883	6.58351	30198	61	236	5	2.11864	0.937396	2033|2296|2303|2648|9968	EP300|FOXC1|FOXC2|KAT2A|MED12	-2.95247	0	38	0	0	-9.99244	11.7088
1	1	0	0	1	1	-3.88378	-2.64621	0	0	-3.62057	-3.39525	GO:0035282	M110011	4	0	GO Biological Processes	19	segmentation	19_GO:0032502 developmental process	-3.88378	7.75501	5.97475	30198	99	236	6	2.54237	1.02464	2033|2296|2303|2648|6926|9968	EP300|FOXC1|FOXC2|KAT2A|TBX3|MED12	-2.90917	0	38	0	0	-9.99244	11.7088
0	0	0	0	1	1	0	0	0	0	-2.45515	-3.20629	GO:1904888	M000011	2	0	GO Biological Processes	19	cranial skeletal system development	19_GO:0032502 developmental process	-3.20629	7.30797	5.24908	30198	71	291	5	1.71821	0.761778	860|2303|6899|9968|51804	RUNX2|FOXC2|TBX1|MED12|SIX4	-2.34437	0	38	0	0	-9.99244	11.7088
1	1	0	0	1	1	-8.62967	-9.95854	0	0	-5.74278	-9.1103	WP3651	M110011	4	0	WikiPathways	27	Pathways affected in adenoid cystic carcinoma		-9.95854	24.6581	14.3481	30198	66	167	9	5.38922	1.74733	1050|1387|2033|6605|7403|8289|55534|84159|221037	CEBPA|CREBBP|EP300|SMARCE1|KDM6A|ARID1A|MAML3|ARID5B|JMJD1C	-8.24995	0	39	1	1	-9.95854	24.6581
1	1	0	0	1	1	-9.84207	-5.72215	0	0	-8.75174	-9.08764	GO:0008285	M110011	4	0	GO Biological Processes	19	negative regulation of cell population proliferation	19_GO:0048519 negative regulation of biological process	-9.92356	3.27156	8.00787	30198	786	458	39	8.51528	1.30419	604|864|1028|1050|1386|1460|1488|2117|2624|2627|3659|3670|3725|4335|4487|4781|5245|5468|6497|6598|6662|6926|6935|7023|7071|8061|8314|8805|9314|9686|10370|10795|11070|11331|29117|55193|81857|147912|196528	BCL6|RUNX3|CDKN1C|CEBPA|ATF2|CSNK2B|CTBP2|ETV3|GATA2|GATA6|IRF1|ISL1|JUN|MNT|MSX1|NFIB|PHB1|PPARG|SKI|SMARCB1|SOX9|TBX3|ZEB1|TFAP4|KLF10|FOSL1|BAP1|TRIM24|KLF4|VGLL4|CITED2|ZNF268|TMEM115|PHB2|BRD7|PBRM1|MED25|SIX5|ARID2	-7.76861	0	40	1	1	-9.92356	3.27156
1	1	0	0	1	1	-9.66417	-6.40738	0	0	-4.92881	-7.56033	GO:0051101	M110011	4	0	GO Biological Processes	19	regulation of DNA binding	19_GO:0065007 biological regulation	-9.66417	12.69	11.4352	30198	121	236	12	5.08475	1.43003	602|1460|2033|2296|3670|3725|4487|4792|6497|7341|9314|84444	BCL3|CSNK2B|EP300|FOXC1|ISL1|JUN|MSX1|NFKBIA|SKI|SUMO1|KLF4|DOT1L	-7.99553	0	41	1	1	-9.66417	15.9947
1	1	0	0	1	1	-8.23638	-4.39114	0	0	-6.00879	-5.48605	GO:0051098	M110011	4	0	GO Biological Processes	19	regulation of binding	19_GO:0065007 biological regulation	-8.23638	5.92719	8.42852	30198	367	236	17	7.20339	1.68298	602|1460|1488|2033|2296|3297|3670|3725|4487|4686|4792|6497|7341|9314|26086|81857|84444	BCL3|CSNK2B|CTBP2|EP300|FOXC1|HSF1|ISL1|JUN|MSX1|NCBP1|NFKBIA|SKI|SUMO1|KLF4|GPSM1|MED25|DOT1L	-6.72082	0	41	0	0	-9.66417	15.9947
1	1	0	0	1	1	-5.95351	-4.29504	0	0	-5.51683	-5.14402	GO:0051099	M110011	4	0	GO Biological Processes	19	positive regulation of binding	19_GO:0065007 biological regulation	-6.37829	5.36676	7.1272	30198	172	458	14	3.05677	0.804373	1488|1965|2033|2296|3297|3670|4686|5468|6497|8932|9314|26086|81620|81857	CTBP2|EIF2S1|EP300|FOXC1|HSF1|ISL1|NCBP1|PPARG|SKI|MBD2|KLF4|GPSM1|CDT1|MED25	-4.61793	0	41	0	0	-9.66417	15.9947
1	1	0	0	1	1	-4.07565	-3.54728	0	0	-2.80471	-4.73834	GO:0043388	M110011	4	0	GO Biological Processes	19	positive regulation of DNA binding	19_GO:0065007 biological regulation	-4.73834	10.9235	7.39716	30198	57	291	6	2.06186	0.833026	2033|2296|3670|5468|6497|9314	EP300|FOXC1|ISL1|PPARG|SKI|KLF4	-3.63529	0	41	0	0	-9.66417	15.9947
1	1	0	0	1	1	-4.26898	-2.52153	0	0	-2.95398	-2.79871	GO:2000677	M110011	4	0	GO Biological Processes	19	regulation of transcription regulatory region DNA binding	19_GO:0065007 biological regulation	-4.26898	12.3036	7.2403	30198	52	236	5	2.11864	0.937396	2033|2296|4487|9314|84444	EP300|FOXC1|MSX1|KLF4|DOT1L	-3.23923	0	41	0	0	-9.66417	15.9947
1	0	0	0	0	1	-3.07323	0	0	0	0	-2.81167	GO:2000679	M100001	2	0	GO Biological Processes	19	positive regulation of transcription regulatory region DNA binding	19_GO:0065007 biological regulation	-3.07323	15.9947	6.52198	30198	24	236	3	1.27119	0.72924	2033|2296|9314	EP300|FOXC1|KLF4	-2.23234	0	41	0	0	-9.66417	15.9947
1	1	1	1	1	1	-7.86736	-3.10068	-7.19784	-4.40506	-5.06315	-4.56628	WP3888	M111111	6	0	WikiPathways	27	VEGFA-VEGFR2 signaling pathway		-8.98305	4.0552	8.00215	30198	439	458	27	5.8952	1.10058	32|405|811|1385|1386|1387|2335|2624|2817|3164|3725|4736|4773|4790|4792|5226|5757|5970|6142|6748|9444|10130|10758|11080|23521|51564|56905	ACACB|ARNT|CALR|CREB1|ATF2|CREBBP|FN1|GATA2|GPC1|NR4A1|JUN|RPL10A|NFATC2|NFKB1|NFKBIA|PGD|PTMA|RELA|RPL18A|SSR4|QKI|PDIA6|TRAF3IP2|DNAJB4|RPL13A|HDAC7|C15orf39	-6.94033	0	42	1	1	-8.98305	4.0552
1	1	0	0	1	1	-6.57897	-4.59208	0	0	-6.63303	-8.93121	GO:0048608	M110011	4	0	GO Biological Processes	19	reproductive structure development	19_GO:0022414 reproductive process	-8.93121	5.15186	8.4826	30198	423	291	21	7.21649	1.51688	405|668|1028|1050|2295|2296|2624|2627|3169|5468|6662|6874|6926|7022|7262|7942|8061|10046|23598|51804|84159	ARNT|FOXL2|CDKN1C|CEBPA|FOXF2|FOXC1|GATA2|GATA6|FOXA1|PPARG|SOX9|TAF4|TBX3|TFAP2C|PHLDA2|TFEB|FOSL1|MAMLD1|PATZ1|SIX4|ARID5B	-7.33132	0	43	1	1	-8.93121	13.0195
1	1	0	0	1	1	-6.53796	-4.56407	0	0	-6.58996	-8.87641	GO:0061458	M110011	4	0	GO Biological Processes	19	reproductive system development	19_GO:0032502 developmental process	-8.87641	5.11558	8.43867	30198	426	291	21	7.21649	1.51688	405|668|1028|1050|2295|2296|2624|2627|3169|5468|6662|6874|6926|7022|7262|7942|8061|10046|23598|51804|84159	ARNT|FOXL2|CDKN1C|CEBPA|FOXF2|FOXC1|GATA2|GATA6|FOXA1|PPARG|SOX9|TAF4|TBX3|TFAP2C|PHLDA2|TFEB|FOSL1|MAMLD1|PATZ1|SIX4|ARID5B	-7.28573	0	43	0	0	-8.93121	13.0195
1	1	1	0	1	1	-5.17882	-7.46327	-2.23049	0	-4.8255	-3.66299	GO:0061008	M111011	5	0	GO Biological Processes	19	hepaticobiliary system development	19_GO:0032502 developmental process	-7.46327	13.0195	10.0417	30198	125	167	9	5.38922	1.74733	1050|1386|2627|3725|5970|6662|10370|54903|84159	CEBPA|ATF2|GATA6|JUN|RELA|SOX9|CITED2|MKS1|ARID5B	-6.03792	0	43	0	0	-8.93121	13.0195
1	1	1	0	1	1	-5.257	-6.37996	-2.25968	0	-3.98852	-3.72808	GO:0001889	M111011	5	0	GO Biological Processes	19	liver development	19_GO:0032502 developmental process	-6.37996	11.8575	8.96094	30198	122	167	8	4.79042	1.6526	1050|1386|2627|3725|5970|6662|10370|84159	CEBPA|ATF2|GATA6|JUN|RELA|SOX9|CITED2|ARID5B	-5.07525	0	43	0	0	-8.93121	13.0195
1	1	0	0	1	1	-4.16175	-5.46018	0	0	-3.76248	-5.49186	GO:0007548	M110011	4	0	GO Biological Processes	19	sex differentiation	19_GO:0022414 reproductive process	-5.49186	4.88787	6.40048	30198	276	291	13	4.46735	1.21103	668|2295|2296|2627|5087|6662|6874|6926|7022|10046|23598|51804|84159	FOXL2|FOXF2|FOXC1|GATA6|PBX1|SOX9|TAF4|TBX3|TFAP2C|MAMLD1|PATZ1|SIX4|ARID5B	-4.29669	0	43	0	0	-8.93121	13.0195
1	1	0	0	1	1	-2.77798	-4.49495	0	0	-2.53518	-3.76906	GO:0046661	M110011	4	0	GO Biological Processes	19	male sex differentiation	19_GO:0022414 reproductive process	-4.49495	7.91115	6.53627	30198	160	167	7	4.19162	1.55072	2627|6662|6926|10046|10370|51804|84159	GATA6|SOX9|TBX3|MAMLD1|CITED2|SIX4|ARID5B	-3.42655	0	43	0	0	-8.93121	13.0195
1	1	0	0	1	1	-2.7458	-4.48421	0	0	-2.47453	-4.22493	GO:0008406	M110011	4	0	GO Biological Processes	19	gonad development	19_GO:0022414 reproductive process	-4.48421	6.5755	6.18941	30198	220	167	8	4.79042	1.6526	2296|2627|6662|6874|10046|10370|51804|84159	FOXC1|GATA6|SOX9|TAF4|MAMLD1|CITED2|SIX4|ARID5B	-3.41783	0	43	0	0	-8.93121	13.0195
1	1	0	0	1	1	-2.69072	-4.41499	0	0	-2.42112	-4.14355	GO:0045137	M110011	4	0	GO Biological Processes	19	development of primary sexual characteristics	19_GO:0022414 reproductive process	-4.41499	6.42938	6.09581	30198	225	167	8	4.79042	1.6526	2296|2627|6662|6874|10046|10370|51804|84159	FOXC1|GATA6|SOX9|TAF4|MAMLD1|CITED2|SIX4|ARID5B	-3.36336	0	43	0	0	-8.93121	13.0195
1	1	0	0	1	1	-2.35742	-3.94492	0	0	-2.1551	-3.4394	GO:0008584	M110011	4	0	GO Biological Processes	19	male gonad development	19_GO:0022414 reproductive process	-3.94492	7.97763	6.08168	30198	136	167	6	3.59281	1.44017	2627|6662|10046|10370|51804|84159	GATA6|SOX9|MAMLD1|CITED2|SIX4|ARID5B	-2.96215	0	43	0	0	-8.93121	13.0195
1	1	0	0	1	1	-2.34399	-3.92744	0	0	-2.14198	-3.42016	GO:0046546	M110011	4	0	GO Biological Processes	19	development of primary male sexual characteristics	19_GO:0022414 reproductive process	-3.92744	7.9194	6.05316	30198	137	167	6	3.59281	1.44017	2627|6662|10046|10370|51804|84159	GATA6|SOX9|MAMLD1|CITED2|SIX4|ARID5B	-2.9471	0	43	0	0	-8.93121	13.0195
0	1	0	0	0	1	0	-2.38513	0	0	0	-2.25202	GO:0046660	M010001	2	0	GO Biological Processes	19	female sex differentiation	19_GO:0022414 reproductive process	-2.38513	6.1821	4.18801	30198	117	167	4	2.39521	1.18318	2296|6874|6926|84159	FOXC1|TAF4|TBX3|ARID5B	-1.65862	0	43	0	0	-8.93121	13.0195
1	1	0	0	1	1	-8.16619	-8.92074	0	0	-5.93911	-7.71109	CORUM:2829	M110011	4	0	CORUM	33	RSmad complex		-8.92074	90.4132	21.0882	30198	10	167	5	2.99401	1.31877	1387|6597|8202|51592|57492	CREBBP|SMARCA4|NCOA3|TRIM33|ARID1B	-7.32394	0	44	1	1	-8.92074	90.4132
1	0	0	0	1	0	-3.8955	0	0	0	-3.75186	0	CORUM:3066	M100010	2	0	CORUM	33	RNA polymerase II complex, chromatin structure modifying		-3.8955	29.5287	9.13083	30198	13	236	3	1.27119	0.72924	1387|6597|6598	CREBBP|SMARCA4|SMARCB1	-2.91923	0	44	0	0	-8.92074	90.4132
1	0	0	0	0	0	-3.12872	0	0	0	0	0	GO:0140747	M100000	1	0	GO Biological Processes	19	regulation of ncRNA transcription	19_GO:0008152 metabolic process	-3.12872	16.6901	6.68066	30198	23	236	3	1.27119	0.72924	6597|6598|80335	SMARCA4|SMARCB1|WDR82	-2.2784	0	44	0	0	-8.92074	90.4132
1	1	1	0	1	1	-3.88792	-2.8526	-4.56481	0	-5.59051	-5.8571	R-HSA-5688426	M111011	5	0	Reactome Gene Sets	6	Deubiquitination		-8.87137	4.86765	8.32652	30198	298	458	22	4.80349	0.999209	86|2033|2648|3607|4792|4798|5684|5686|5692|5887|7416|7419|8295|8314|8517|9736|9804|10318|51616|54891|79155|171023	ACTL6A|EP300|KAT2A|FOXK2|NFKBIA|NFRKB|PSMA3|PSMA5|PSMB4|RAD23B|VDAC1|VDAC3|TRRAP|BAP1|IKBKG|USP34|TOMM20|TNIP1|TAF9B|INO80D|TNIP2|ASXL1	-6.83716	0	45	1	1	-8.87137	35.1958
0	0	0	0	1	1	0	0	0	0	-5.41601	-5.24874	CORUM:302	M000011	2	0	CORUM	33	INO80 chromatin remodeling complex		-5.41601	35.1958	11.5811	30198	13	264	4	1.51515	0.751815	86|4798|6929|54891	ACTL6A|NFRKB|TCF3|INO80D	-4.22961	0	45	0	0	-8.87137	35.1958
0	0	0	0	1	1	0	0	0	0	-5.027	-4.58111	R-HSA-73894	M000011	2	0	Reactome Gene Sets	6	DNA Repair		-5.33878	3.53221	5.79233	30198	336	458	18	3.93013	0.907955	86|2033|2070|4798|5436|5887|5893|5932|5980|6613|7341|8314|10524|10980|22976|54891|57697|79728	ACTL6A|EP300|EYA4|NFRKB|POLR2G|RAD23B|RAD52|RBBP8|REV3L|SUMO2|SUMO1|BAP1|KAT5|COPS6|PAXIP1|INO80D|FANCM|PALB2	-3.66373	0	45	0	0	-8.87137	35.1958
0	0	0	0	1	1	0	0	0	0	-3.55022	-3.32588	R-HSA-5689603	M000011	2	0	Reactome Gene Sets	6	UCH proteinases		-4.58729	5.81775	6.04831	30198	102	458	9	1.96507	0.648554	86|3607|4798|5684|5686|5692|8314|54891|171023	ACTL6A|FOXK2|NFRKB|PSMA3|PSMA5|PSMB4|BAP1|INO80D|ASXL1	-3.00637	0	45	0	0	-8.87137	35.1958
0	0	0	0	1	1	0	0	0	0	-4.24814	-3.98404	R-HSA-5696398	M000011	2	0	Reactome Gene Sets	6	Nucleotide Excision Repair		-4.29569	5.34604	5.69259	30198	111	458	9	1.96507	0.648554	86|2033|4798|5436|5887|6613|7341|10980|54891	ACTL6A|EP300|NFRKB|POLR2G|RAD23B|SUMO2|SUMO1|COPS6|INO80D	-2.74696	0	45	0	0	-8.87137	35.1958
0	0	0	0	1	1	0	0	0	0	-3.4768	-3.31726	R-HSA-5696394	M000011	2	0	Reactome Gene Sets	6	DNA Damage Recognition in GG-NER		-3.5836	8.67559	5.87533	30198	38	458	5	1.0917	0.485552	86|4798|5887|10980|54891	ACTL6A|NFRKB|RAD23B|COPS6|INO80D	-2.12874	0	45	0	0	-8.87137	35.1958
0	0	0	0	1	1	0	0	0	0	-3.06306	-2.87539	R-HSA-5696399	M000011	2	0	Reactome Gene Sets	6	Global Genome Nucleotide Excision Repair (GG-NER)		-3.53417	5.49454	5.119	30198	84	458	7	1.52838	0.573243	86|4798|5887|6613|7341|10980|54891	ACTL6A|NFRKB|RAD23B|SUMO2|SUMO1|COPS6|INO80D	-2.08592	0	45	0	0	-8.87137	35.1958
0	0	0	0	1	1	0	0	0	0	-3.38696	-3.26371	GO:0060382	M000011	2	0	GO Biological Processes	19	regulation of DNA strand elongation	19_GO:0008152 metabolic process	-3.38696	20.1858	7.43087	30198	17	264	3	1.13636	0.652341	86|4798|54891	ACTL6A|NFRKB|INO80D	-2.4948	0	45	0	0	-8.87137	35.1958
0	0	0	0	1	0	0	0	0	0	-2.87464	0	GO:0006275	M000010	1	0	GO Biological Processes	19	regulation of DNA replication	19_GO:0008152 metabolic process	-2.92113	3.85019	4.14932	30198	137	458	8	1.74672	0.612143	86|466|604|4798|50485|54891|81620|253461	ACTL6A|ATF1|BCL6|NFRKB|SMARCAL1|INO80D|CDT1|ZBTB38	-1.56913	0	45	0	0	-8.87137	35.1958
0	0	0	0	0	1	0	0	0	0	0	-2.57053	WP2361	M000001	1	0	WikiPathways	27	Gastric cancer network 1		-2.57053	10.7352	5.17373	30198	29	291	3	1.03093	0.59213	86|54891|286826	ACTL6A|INO80D|LIN9	-1.81564	0	45	0	0	-8.87137	35.1958
1	1	1	0	1	1	-8.76365	-7.2041	-3.75096	0	-5.38382	-5.0131	GO:0034504	M111011	5	0	GO Biological Processes	19	protein localization to nucleus	19_GO:0051179 localization	-8.76365	9.34522	9.91049	30198	178	236	13	5.50847	1.4851	602|1386|3836|3839|4487|4792|6662|7341|9913|10758|23345|53371|84220	BCL3|ATF2|KPNA1|KPNA3|MSX1|NFKBIA|SOX9|SUMO1|SUPT7L|TRAF3IP2|SYNE1|NUP54|RGPD5	-7.1879	0	46	1	1	-8.76365	9.47834
1	0	1	1	1	1	-2.92865	0	-5.2694	-2.5141	-2.06692	-3.4278	GO:0072594	M101111	5	0	GO Biological Processes	19	establishment of protein localization to organelle	19_GO:0051179 localization	-6.10414	3.81938	6.37113	30198	328	458	19	4.14847	0.931775	602|1386|3009|3836|3839|4792|9804|10452|10758|11267|11331|23230|25793|28972|53371|84220|152485|653489|100188893	BCL3|ATF2|H1-5|KPNA1|KPNA3|NFKBIA|TOMM20|TOMM40|TRAF3IP2|SNF8|PHB2|VPS13A|FBXO7|SPCS1|NUP54|RGPD5|ZNF827|RGPD3|TOMM6	-4.36459	0	46	0	0	-8.76365	9.47834
1	1	1	0	1	1	-5.65332	-3.46464	-2.40722	0	-3.4165	-3.19411	GO:0006606	M111011	5	0	GO Biological Processes	19	protein import into nucleus	19_GO:0051179 localization	-5.65332	9.47834	7.83365	30198	108	236	8	3.38983	1.178	602|1386|3836|3839|4792|10758|53371|84220	BCL3|ATF2|KPNA1|KPNA3|NFKBIA|TRAF3IP2|NUP54|RGPD5	-4.43846	0	46	0	0	-8.76365	9.47834
1	1	1	0	1	1	-5.54987	-3.44652	-3.18971	0	-3.60292	-3.29525	GO:0006913	M111011	5	0	GO Biological Processes	19	nucleocytoplasmic transport	19_GO:0051179 localization	-5.54987	5.96413	6.79463	30198	236	236	11	4.66102	1.37221	602|1386|3836|3839|4686|4792|6310|10758|53371|81929|84220	BCL3|ATF2|KPNA1|KPNA3|NCBP1|NFKBIA|ATXN1|TRAF3IP2|NUP54|SEH1L|RGPD5	-4.34854	0	46	0	0	-8.76365	9.47834
1	1	1	0	1	1	-5.54987	-3.44652	-3.18971	0	-3.60292	-3.29525	GO:0051169	M111011	5	0	GO Biological Processes	19	nuclear transport	19_GO:0051179 localization	-5.54987	5.96413	6.79463	30198	236	236	11	4.66102	1.37221	602|1386|3836|3839|4686|4792|6310|10758|53371|81929|84220	BCL3|ATF2|KPNA1|KPNA3|NCBP1|NFKBIA|ATXN1|TRAF3IP2|NUP54|SEH1L|RGPD5	-4.34854	0	46	0	0	-8.76365	9.47834
1	1	1	0	1	1	-5.53438	-3.39189	-2.36302	0	-3.3321	-3.111	GO:0051170	M111011	5	0	GO Biological Processes	19	import into nucleus	19_GO:0051179 localization	-5.53438	9.13983	7.6594	30198	112	236	8	3.38983	1.178	602|1386|3836|3839|4792|10758|53371|84220	BCL3|ATF2|KPNA1|KPNA3|NFKBIA|TRAF3IP2|NUP54|RGPD5	-4.3346	0	46	0	0	-8.76365	9.47834
1	1	0	0	1	1	-7.82637	-4.05903	0	0	-8.26374	-7.44438	GO:0035239	M110011	4	0	GO Biological Processes	19	tube morphogenesis	19_GO:0032502 developmental process	-8.50496	3.28181	7.37244	30198	663	458	33	7.20524	1.20824	688|1460|1482|2296|2303|2335|2624|2627|2648|3164|3169|3725|4781|5087|6497|6662|6899|6926|6935|7716|9444|9968|10370|10522|11331|22976|51421|51564|54903|56005|57167|57178|196528	KLF5|CSNK2B|NKX2-5|FOXC1|FOXC2|FN1|GATA2|GATA6|KAT2A|NR4A1|FOXA1|JUN|NFIB|PBX1|SKI|SOX9|TBX1|TBX3|ZEB1|VEZF1|QKI|MED12|CITED2|DEAF1|PHB2|PAXIP1|AMOTL2|HDAC7|MKS1|MYDGF|SALL4|ZMIZ1|ARID2	-6.50907	0	47	1	1	-8.50496	11.1268
1	1	0	0	1	1	-6.24779	-3.2721	0	0	-5.57819	-5.01674	GO:0001568	M110011	4	0	GO Biological Processes	19	blood vessel development	19_GO:0032502 developmental process	-6.24779	4.30748	6.65226	30198	505	236	17	7.20339	1.68298	196|688|1482|2296|2303|2624|2627|3725|6926|8061|9444|10370|22976|51421|51564|57178|196528	AHR|KLF5|NKX2-5|FOXC1|FOXC2|GATA2|GATA6|JUN|TBX3|FOSL1|QKI|CITED2|PAXIP1|AMOTL2|HDAC7|ZMIZ1|ARID2	-4.95701	0	47	0	0	-8.50496	11.1268
1	1	0	0	1	1	-6.0051	-3.13642	0	0	-5.34342	-4.78958	GO:0001944	M110011	4	0	GO Biological Processes	19	vasculature development	19_GO:0032502 developmental process	-6.0051	4.13551	6.43844	30198	526	236	17	7.20339	1.68298	196|688|1482|2296|2303|2624|2627|3725|6926|8061|9444|10370|22976|51421|51564|57178|196528	AHR|KLF5|NKX2-5|FOXC1|FOXC2|GATA2|GATA6|JUN|TBX3|FOSL1|QKI|CITED2|PAXIP1|AMOTL2|HDAC7|ZMIZ1|ARID2	-4.74587	0	47	0	0	-8.50496	11.1268
1	1	0	0	1	0	-4.76988	-2.17634	0	0	-3.45581	0	GO:0001570	M110010	3	0	GO Biological Processes	19	vasculogenesis	19_GO:0032502 developmental process	-4.76988	11.1268	7.47403	30198	69	236	6	2.54237	1.02464	1482|9444|10370|22976|51564|57178	NKX2-5|QKI|CITED2|PAXIP1|HDAC7|ZMIZ1	-3.66161	0	47	0	0	-8.50496	11.1268
1	0	0	0	1	1	-4.51414	0	0	0	-4.01719	-3.60126	GO:0048514	M100011	3	0	GO Biological Processes	19	blood vessel morphogenesis	19_GO:0032502 developmental process	-4.51414	3.95119	5.4119	30198	421	236	13	5.50847	1.4851	688|1482|2296|2303|2624|3725|9444|10370|22976|51421|51564|57178|196528	KLF5|NKX2-5|FOXC1|FOXC2|GATA2|JUN|QKI|CITED2|PAXIP1|AMOTL2|HDAC7|ZMIZ1|ARID2	-3.44404	0	47	0	0	-8.50496	11.1268
0	0	0	0	0	1	0	0	0	0	0	-2.36297	GO:0001525	M000001	1	0	GO Biological Processes	19	angiogenesis	19_GO:0032502 developmental process	-2.36297	2.89151	3.37131	30198	323	291	9	3.09278	1.01486	688|2296|2303|2624|3164|3725|6899|7716|51421	KLF5|FOXC1|FOXC2|GATA2|NR4A1|JUN|TBX1|VEZF1|AMOTL2	-1.6399	0	47	0	0	-8.50496	11.1268
1	1	0	0	1	1	-8.27348	-3.82157	0	0	-6.28634	-6.0779	GO:0090043	M110011	4	0	GO Biological Processes	19	regulation of tubulin deacetylation	19_GO:0008152 metabolic process	-8.27348	40.4077	15.2496	30198	19	236	6	2.54237	1.02464	2033|2648|26009|51562|55689|57325	EP300|KAT2A|ZZZ3|MBIP|YEATS2|KAT14	-6.75471	0	48	1	1	-8.27348	63.9788
1	0	0	0	1	1	-8.16619	0	0	0	-5.93911	-5.7709	CORUM:6657	M100011	3	0	CORUM	33	ATAC complex, GCN5-linked		-8.16619	63.9788	17.6779	30198	10	236	5	2.11864	0.937396	2648|26009|51562|55689|57325	KAT2A|ZZZ3|MBIP|YEATS2|KAT14	-6.65969	0	48	0	0	-8.27348	63.9788
1	1	0	0	1	1	-7.31159	-2.72988	0	0	-6.97966	-5.40379	GO:0031063	M110011	4	0	GO Biological Processes	19	regulation of histone deacetylation	19_GO:0008152 metabolic process	-7.7597	13.4866	10.2859	30198	44	458	9	1.96507	0.648554	604|2648|5927|6497|26009|51562|55689|57325|122953	BCL6|KAT2A|KDM5A|SKI|ZZZ3|MBIP|YEATS2|KAT14|JDP2	-5.82993	0	48	0	0	-8.27348	63.9788
1	1	1	0	1	1	-7.59396	-3.43379	-3.11827	0	-7.21788	-5.6974	GO:0090311	M111011	5	0	GO Biological Processes	19	regulation of protein deacetylation	19_GO:0008152 metabolic process	-7.59396	16.7813	10.9499	30198	61	236	8	3.38983	1.178	604|2033|2648|6497|26009|51562|55689|57325	BCL6|EP300|KAT2A|SKI|ZZZ3|MBIP|YEATS2|KAT14	-6.15114	0	48	0	0	-8.27348	63.9788
1	0	0	0	1	1	-7.27723	0	0	0	-5.27288	-5.10592	CORUM:6665	M100011	3	0	CORUM	33	ATAC complex, YEATS2-linked		-7.27723	45.6992	14.8466	30198	14	236	5	2.11864	0.937396	2648|26009|51562|55689|57325	KAT2A|ZZZ3|MBIP|YEATS2|KAT14	-5.87413	0	48	0	0	-8.27348	63.9788
1	0	0	0	1	1	-6.94396	0	0	0	-5.01923	-4.85289	GO:0044154	M100011	3	0	GO Biological Processes	19	histone H3-K14 acetylation	19_GO:0008152 metabolic process	-6.94396	39.9868	13.8438	30198	16	236	5	2.11864	0.937396	2648|26009|51562|55689|57325	KAT2A|ZZZ3|MBIP|YEATS2|KAT14	-5.57452	0	48	0	0	-8.27348	63.9788
1	0	0	0	1	1	-5.28568	0	0	0	-6.04394	-6.81758	GO:0045995	M100011	3	0	GO Biological Processes	19	regulation of embryonic development	19_GO:0032502 developmental process	-6.81758	10.86	9.03229	30198	86	291	9	3.09278	1.01486	86|2648|7182|7262|26009|54891|55689|57325|84327	ACTL6A|KAT2A|NR2C2|PHLDA2|ZZZ3|INO80D|YEATS2|KAT14|ZBED3	-5.46426	0	48	0	0	-8.27348	63.9788
1	0	0	0	0	0	-2.41832	0	0	0	0	0	GO:0051302	M100000	1	0	GO Biological Processes	19	regulation of cell division	19_GO:0050789 regulation of biological process	-2.41832	4.06215	3.74786	30198	189	236	6	2.54237	1.02464	2648|8202|26009|51562|55689|57325	KAT2A|NCOA3|ZZZ3|MBIP|YEATS2|KAT14	-1.68694	0	48	0	0	-8.27348	63.9788
1	1	1	1	1	1	-6.24275	-4.08714	-3.45491	-3.31258	-4.91607	-4.31136	GO:0009725	M111111	6	0	GO Biological Processes	19	response to hormone	19_GO:0050896 response to stimulus	-8.22469	3.06468	7.12016	30198	753	458	35	7.64192	1.24138	811|1385|1460|1616|2033|2303|2627|3164|3297|3670|3692|4790|5019|5245|5468|5970|6599|6667|7023|7391|7532|8061|8085|8202|8289|8647|8648|8805|10370|10499|23054|55809|57085|57178|84327	CALR|CREB1|CSNK2B|DAXX|EP300|FOXC2|GATA6|NR4A1|HSF1|ISL1|EIF6|NFKB1|OXCT1|PHB1|PPARG|RELA|SMARCC1|SP1|TFAP4|USF1|YWHAG|FOSL1|KMT2D|NCOA3|ARID1A|ABCB11|NCOA1|TRIM24|CITED2|NCOA2|NCOA6|TRERF1|AGTRAP|ZMIZ1|ZBED3	-6.24769	0	49	1	1	-8.22469	4.32553
1	1	0	1	1	1	-4.53723	-2.82544	0	-2.0534	-4.01187	-3.57364	GO:0032870	M110111	5	0	GO Biological Processes	19	cellular response to hormone stimulus	19_GO:0050896 response to stimulus	-6.93202	3.42695	6.65848	30198	481	458	25	5.45852	1.06149	811|1460|1616|2303|2627|3164|3297|3670|4790|5245|5468|5970|6599|6667|7023|7391|7532|8202|8289|8648|8805|10499|55809|57085|57178	CALR|CSNK2B|DAXX|FOXC2|GATA6|NR4A1|HSF1|ISL1|NFKB1|PHB1|PPARG|RELA|SMARCC1|SP1|TFAP4|USF1|YWHAG|NCOA3|ARID1A|NCOA1|TRIM24|NCOA2|TRERF1|AGTRAP|ZMIZ1	-5.08774	0	49	0	0	-8.22469	4.32553
0	0	0	0	1	1	0	0	0	0	-3.74022	-2.01257	GO:1901699	M000011	2	0	GO Biological Processes	19	cellular response to nitrogen compound	19_GO:0050896 response to stimulus	-3.74022	2.85966	4.46568	30198	640	264	16	6.06061	1.46852	196|1386|1616|2303|3164|3297|3725|4790|5970|6599|6662|6667|6935|7391|9400|57085	AHR|ATF2|DAXX|FOXC2|NR4A1|HSF1|JUN|NFKB1|RELA|SMARCC1|SOX9|SP1|ZEB1|USF1|RECQL5|AGTRAP	-2.78904	0	49	0	0	-8.22469	4.32553
0	0	0	0	1	0	0	0	0	0	-3.69648	0	GO:0071417	M000010	1	0	GO Biological Processes	19	cellular response to organonitrogen compound	19_GO:0050896 response to stimulus	-3.69648	2.95827	4.47208	30198	580	264	15	5.68182	1.42475	196|1386|2303|3164|3297|3725|4790|5970|6599|6662|6667|6935|7391|9400|57085	AHR|ATF2|FOXC2|NR4A1|HSF1|JUN|NFKB1|RELA|SMARCC1|SOX9|SP1|ZEB1|USF1|RECQL5|AGTRAP	-2.75187	0	49	0	0	-8.22469	4.32553
0	0	0	0	1	1	0	0	0	0	-3.57591	-2.06664	GO:0071375	M000011	2	0	GO Biological Processes	19	cellular response to peptide hormone stimulus	19_GO:0050896 response to stimulus	-3.57591	4.32553	4.83705	30198	238	264	9	3.40909	1.11683	2303|3164|3297|4790|5970|6599|6667|7391|57085	FOXC2|NR4A1|HSF1|NFKB1|RELA|SMARCC1|SP1|USF1|AGTRAP	-2.65141	0	49	0	0	-8.22469	4.32553
0	0	0	0	1	1	0	0	0	0	-3.50594	-2.11114	GO:0043434	M000011	2	0	GO Biological Processes	19	response to peptide hormone	19_GO:0050896 response to stimulus	-3.50594	3.55438	4.54004	30198	354	264	11	4.16667	1.22985	1385|2303|3164|3297|4790|5970|6599|6667|7391|57085|84327	CREB1|FOXC2|NR4A1|HSF1|NFKB1|RELA|SMARCC1|SP1|USF1|AGTRAP|ZBED3	-2.59259	0	49	0	0	-8.22469	4.32553
0	0	1	0	1	0	0	0	-2.02461	0	-3.25631	0	GO:1901652	M001010	2	0	GO Biological Processes	19	response to peptide	19_GO:0050896 response to stimulus	-3.25631	3.11255	4.19695	30198	441	264	12	4.54545	1.28199	1385|2303|3164|3297|4790|4792|5970|6599|6667|7391|57085|84327	CREB1|FOXC2|NR4A1|HSF1|NFKB1|NFKBIA|RELA|SMARCC1|SP1|USF1|AGTRAP|ZBED3	-2.38638	0	49	0	0	-8.22469	4.32553
0	0	0	0	1	0	0	0	0	0	-2.81008	0	GO:1901653	M000010	1	0	GO Biological Processes	19	cellular response to peptide	19_GO:0050896 response to stimulus	-2.81008	3.37534	3.91554	30198	305	264	9	3.40909	1.11683	2303|3164|3297|4790|5970|6599|6667|7391|57085	FOXC2|NR4A1|HSF1|NFKB1|RELA|SMARCC1|SP1|USF1|AGTRAP	-2.01468	0	49	0	0	-8.22469	4.32553
1	1	0	0	1	1	-4.8227	-8.1986	0	0	-5.027	-5.25326	GO:0030111	M110011	4	0	GO Biological Processes	19	regulation of Wnt signaling pathway	19_GO:0023052 signaling	-8.1986	7.53443	8.982	30198	336	167	14	8.38323	2.14454	1482|3670|3836|4790|6497|6597|6662|7090|9686|9736|54903|54994|56033|84327	NKX2-5|ISL1|KPNA1|NFKB1|SKI|SMARCA4|SOX9|TLE3|VGLL4|USP34|MKS1|GID8|BARX1|ZBED3	-6.68875	0	50	1	1	-8.1986	7.53443
1	1	0	0	1	1	-2.96175	-5.67627	0	0	-2.65577	-2.98529	GO:0060828	M110011	4	0	GO Biological Processes	19	regulation of canonical Wnt signaling pathway	19_GO:0023052 signaling	-5.67627	6.92821	7.17291	30198	261	167	10	5.98802	1.83601	1482|3670|3836|4790|6662|7090|9736|54903|54994|84327	NKX2-5|ISL1|KPNA1|NFKB1|SOX9|TLE3|USP34|MKS1|GID8|ZBED3	-4.45982	0	50	0	0	-8.1986	7.53443
1	1	0	0	1	1	-2.59509	-3.36691	0	0	-2.35691	-2.80925	GO:0030178	M110011	4	0	GO Biological Processes	19	negative regulation of Wnt signaling pathway	19_GO:0023052 signaling	-3.36691	6.23539	5.1647	30198	174	167	6	3.59281	1.44017	1482|3670|6662|7090|9686|56033	NKX2-5|ISL1|SOX9|TLE3|VGLL4|BARX1	-2.47899	0	50	0	0	-8.1986	7.53443
0	1	0	0	0	0	0	-2.09074	0	0	0	0	GO:0090090	M010000	1	0	GO Biological Processes	19	negative regulation of canonical Wnt signaling pathway	19_GO:0023052 signaling	-2.09074	5.0937	3.64628	30198	142	167	4	2.39521	1.18318	1482|3670|6662|7090	NKX2-5|ISL1|SOX9|TLE3	-1.40971	0	50	0	0	-8.1986	7.53443
1	1	0	0	1	1	-6.42918	-2.35814	0	0	-6.84654	-4.72721	GO:0045664	M110011	4	0	GO Biological Processes	19	regulation of neuron differentiation	19_GO:0032502 developmental process	-8.15994	5.83795	8.3455	30198	192	458	17	3.71179	0.883376	463|604|811|1482|2624|3169|3670|5087|6662|6929|6935|7532|8648|10362|22882|51654|54897	ZFHX3|BCL6|CALR|NKX2-5|GATA2|FOXA1|ISL1|PBX1|SOX9|TCF3|ZEB1|YWHAG|NCOA1|HMG20B|ZHX2|CDK5RAP1|CASZ1	-6.19208	0	51	1	1	-8.15994	8.79895
1	0	0	0	1	0	-4.08684	0	0	0	-4.80666	0	GO:0045666	M100010	2	0	GO Biological Processes	19	positive regulation of neuron differentiation	19_GO:0032502 developmental process	-4.80666	8.79895	6.99721	30198	91	264	7	2.65152	0.988803	604|1482|2624|3169|6929|6935|10362	BCL6|NKX2-5|GATA2|FOXA1|TCF3|ZEB1|HMG20B	-3.69234	0	51	0	0	-8.15994	8.79895
1	1	0	0	1	1	-8.13542	-5.92432	0	0	-4.95395	-3.50597	GO:0048536	M110011	4	0	GO Biological Processes	19	spleen development	19_GO:0002376 immune system process	-8.13542	26.3442	13.1228	30198	34	236	7	2.9661	1.10433	602|1482|4791|5087|10370|10758|56033	BCL3|NKX2-5|NFKB2|PBX1|CITED2|TRAF3IP2|BARX1	-6.63465	0	52	1	1	-8.13542	47.9841
1	0	0	0	0	0	-4.5911	0	0	0	0	0	GO:0002467	M100000	1	0	GO Biological Processes	19	germinal center formation	19_GO:0002376 immune system process	-4.5911	47.9841	11.7955	30198	8	236	3	1.27119	0.72924	602|604|4791	BCL3|BCL6|NFKB2	-3.51091	0	52	0	0	-8.13542	47.9841
1	0	0	0	0	0	-4.41753	0	0	0	0	0	GO:0042092	M100000	1	0	GO Biological Processes	19	type 2 immune response	19_GO:0002376 immune system process	-4.41753	42.6525	11.0915	30198	9	236	3	1.27119	0.72924	602|604|10758	BCL3|BCL6|TRAF3IP2	-3.36546	0	52	0	0	-8.13542	47.9841
1	1	0	0	1	1	-7.05865	-3.26276	0	0	-5.30824	-8.02941	GO:0035521	M110011	4	0	GO Biological Processes	19	monoubiquitinated histone deubiquitination	19_GO:0008152 metabolic process	-8.06799	18.1888	11.4924	30198	29	458	8	1.74672	0.612143	2648|6874|6878|8295|8314|9913|55578|171023	KAT2A|TAF4|TAF6|TRRAP|BAP1|SUPT7L|SUPT20H|ASXL1	-6.10909	0	53	1	1	-8.06799	38.9149
1	1	0	0	1	1	-7.05865	-3.26276	0	0	-5.30824	-8.02941	GO:0035522	M110011	4	0	GO Biological Processes	19	monoubiquitinated histone H2A deubiquitination	19_GO:0008152 metabolic process	-8.06799	18.1888	11.4924	30198	29	458	8	1.74672	0.612143	2648|6874|6878|8295|8314|9913|55578|171023	KAT2A|TAF4|TAF6|TRRAP|BAP1|SUPT7L|SUPT20H|ASXL1	-6.10909	0	53	0	0	-8.06799	38.9149
1	1	0	0	1	1	-3.38059	-3.82157	0	0	-3.23876	-7.73117	CORUM:6643	M110011	4	0	CORUM	33	SAGA complex, GCN5-linked		-7.73117	32.7705	13.6644	30198	19	291	6	2.06186	0.833026	2648|8295|9913|51616|55578|222255	KAT2A|TRRAP|SUPT7L|TAF9B|SUPT20H|ATXN7L1	-6.27097	0	53	0	0	-8.06799	38.9149
1	1	0	0	1	1	-6.62085	-3.05734	0	0	-4.95395	-7.5099	GO:0035520	M110011	4	0	GO Biological Processes	19	monoubiquitinated protein deubiquitination	19_GO:0008152 metabolic process	-7.5099	21.3651	11.7199	30198	34	291	7	2.4055	0.898191	2648|6874|6878|8295|8314|9913|55578	KAT2A|TAF4|TAF6|TRRAP|BAP1|SUPT7L|SUPT20H	-6.07815	0	53	0	0	-8.06799	38.9149
1	1	0	0	1	1	-5.92915	-2.72988	0	0	-4.39353	-6.693	GO:0016578	M110011	4	0	GO Biological Processes	19	histone deubiquitination	19_GO:0008152 metabolic process	-6.693	16.5094	10.1552	30198	44	291	7	2.4055	0.898191	2648|6874|6878|8295|8314|9913|55578	KAT2A|TAF4|TAF6|TRRAP|BAP1|SUPT7L|SUPT20H	-5.35692	0	53	0	0	-8.06799	38.9149
1	1	1	0	1	1	-5.53358	-4.10298	-2.79278	0	-5.21394	-3.93102	M66	M111011	5	0	Canonical Pathways	11	PID MYC ACTIV PATHWAY		-6.48067	8.34614	8.11328	30198	79	458	10	2.18341	0.682874	86|1387|1965|2033|2648|5757|8061|8295|9913|10524	ACTL6A|CREBBP|EIF2S1|EP300|KAT2A|PTMA|FOSL1|TRRAP|SUPT7L|KAT5	-4.70315	0	53	0	0	-8.06799	38.9149
1	1	0	0	1	1	-5.09746	-3.97185	0	0	-4.90571	-6.34499	CORUM:513	M110011	4	0	CORUM	33	TFTC complex (TATA-binding protein-free TAF-II-containing complex)		-6.34499	30.5215	12.0099	30198	17	291	5	1.71821	0.761778	2648|6874|6878|8295|51616	KAT2A|TAF4|TAF6|TRRAP|TAF9B	-5.04341	0	53	0	0	-8.06799	38.9149
1	1	0	0	1	1	-3.38059	-3.82157	0	0	-3.23876	-6.0779	CORUM:6664	M110011	4	0	CORUM	33	STAGA complex, SPT3-linked		-6.0779	27.3087	11.3153	30198	19	291	5	1.71821	0.761778	2648|8295|9913|55578|79595	KAT2A|TRRAP|SUPT7L|SUPT20H|SAP130	-4.80937	0	53	0	0	-8.06799	38.9149
1	0	0	0	1	1	-3.61121	0	0	0	-3.46847	-4.85289	CORUM:445	M100011	3	0	CORUM	33	TFTC complex (TATA-binding protein-free TAF-II-containing complex)		-4.85289	25.9433	9.84423	30198	16	291	4	1.37457	0.682545	2648|6874|6878|8295	KAT2A|TAF4|TAF6|TRRAP	-3.73193	0	53	0	0	-8.06799	38.9149
1	0	0	0	1	1	-3.61121	0	0	0	-3.46847	-4.85289	CORUM:455	M100011	3	0	CORUM	33	TFTC complex (TATA-binding protein-free TAF-II-containing complex)		-4.85289	25.9433	9.84423	30198	16	291	4	1.37457	0.682545	2648|6874|6878|8295	KAT2A|TAF4|TAF6|TRRAP	-3.73193	0	53	0	0	-8.06799	38.9149
1	0	0	0	1	1	-3.61121	0	0	0	-3.46847	-4.85289	CORUM:456	M100011	3	0	CORUM	33	TFTC complex (TATA-binding protein-free TAF-II-containing complex)		-4.85289	25.9433	9.84423	30198	16	291	4	1.37457	0.682545	2648|6874|6878|8295	KAT2A|TAF4|TAF6|TRRAP	-3.73193	0	53	0	0	-8.06799	38.9149
1	0	0	0	1	1	-3.61121	0	0	0	-3.46847	-4.85289	CORUM:462	M100011	3	0	CORUM	33	TFTC complex (TATA-binding protein-free TAF-II-containing complex)		-4.85289	25.9433	9.84423	30198	16	291	4	1.37457	0.682545	2648|6874|6878|8295	KAT2A|TAF4|TAF6|TRRAP	-3.73193	0	53	0	0	-8.06799	38.9149
1	0	0	0	1	1	-3.52939	0	0	0	-3.38696	-4.73969	CORUM:470	M100011	3	0	CORUM	33	TFTC complex (TATA-binding protein-free TAF-II-containing complex)		-4.73969	24.4172	9.52654	30198	17	291	4	1.37457	0.682545	2648|6874|6878|8295	KAT2A|TAF4|TAF6|TRRAP	-3.63639	0	53	0	0	-8.06799	38.9149
1	0	0	0	1	1	-3.02021	0	0	0	-4.20411	-4.04056	M139	M100011	3	0	Canonical Pathways	11	PID MYC PATHWAY		-4.48852	13.1869	7.56481	30198	25	458	5	1.0917	0.485552	86|2648|8295|9913|10524	ACTL6A|KAT2A|TRRAP|SUPT7L|KAT5	-2.91497	0	53	0	0	-8.06799	38.9149
0	0	0	0	0	1	0	0	0	0	0	-4.32009	CORUM:6641	M000001	1	0	CORUM	33	USP22-SAGA complex		-4.32009	38.9149	10.5795	30198	8	291	3	1.03093	0.59213	2648|8295|51616	KAT2A|TRRAP|TAF9B	-3.2825	0	53	0	0	-8.06799	38.9149
1	1	0	0	1	1	-3.74865	-2.01912	0	0	-2.68949	-3.20176	GO:0016579	M110011	4	0	GO Biological Processes	19	protein deubiquitination	19_GO:0008152 metabolic process	-3.74865	6.01143	5.44243	30198	149	236	7	2.9661	1.10433	2648|6874|6878|8314|9736|9913|171023	KAT2A|TAF4|TAF6|BAP1|USP34|SUPT7L|ASXL1	-2.79626	0	53	0	0	-8.06799	38.9149
0	0	0	0	0	1	0	0	0	0	0	-3.73829	CORUM:475	M000001	1	0	CORUM	33	STAGA complex		-3.73829	25.9433	8.52479	30198	12	291	3	1.03093	0.59213	2648|8295|9913	KAT2A|TRRAP|SUPT7L	-2.78868	0	53	0	0	-8.06799	38.9149
1	0	0	0	1	1	-3.44652	0	0	0	-2.4437	-3.64209	GO:0070646	M100011	3	0	GO Biological Processes	19	protein modification by small protein removal	19_GO:0008152 metabolic process	-3.64209	4.97117	5.07614	30198	167	291	8	2.74914	0.958515	2648|6874|6878|8295|8314|9913|10980|55578	KAT2A|TAF4|TAF6|TRRAP|BAP1|SUPT7L|COPS6|SUPT20H	-2.70715	0	53	0	0	-8.06799	38.9149
0	0	0	0	0	1	0	0	0	0	0	-3.62745	CORUM:476	M000001	1	0	CORUM	33	STAGA complex		-3.62745	23.9477	8.16313	30198	13	291	3	1.03093	0.59213	2648|8295|9913	KAT2A|TRRAP|SUPT7L	-2.69502	0	53	0	0	-8.06799	38.9149
0	0	0	0	0	1	0	0	0	0	0	-3.45521	GO:0043484	M000001	1	0	GO Biological Processes	19	regulation of RNA splicing	19_GO:0008152 metabolic process	-3.45521	4.66396	4.83613	30198	178	291	8	2.74914	0.958515	2648|4686|8295|9444|9913|55578|79171|83989	KAT2A|NCBP1|TRRAP|QKI|SUPT7L|SUPT20H|RBM42|FAM172A	-2.55197	0	53	0	0	-8.06799	38.9149
0	0	1	0	0	0	0	0	-7.9331	0	0	0	R-HSA-381119	M001000	1	0	Reactome Gene Sets	6	Unfolded Protein Response (UPR)		-7.9331	25.5544	12.8899	30198	94	88	7	7.95455	2.88448	811|1965|10130|51010|51726|54512|56005	CALR|EIF2S1|PDIA6|EXOSC3|DNAJB11|EXOSC4|MYDGF	-6.45191	0	54	1	1	-7.9331	35.4992
0	0	1	0	0	0	0	0	-7.40651	0	0	0	hsa04141	M001000	1	0	KEGG Pathway	24	Protein processing in endoplasmic reticulum		-7.40651	16.0542	10.6726	30198	171	88	8	9.09091	3.06454	811|821|1603|1965|5589|6748|10130|51726	CALR|CANX|DAD1|EIF2S1|PRKCSH|SSR4|PDIA6|DNAJB11	-5.98938	0	54	0	0	-7.9331	35.4992
0	0	1	0	0	0	0	0	-4.08245	0	0	0	WP3613	M001000	1	0	WikiPathways	27	Photodynamic therapy-induced unfolded protein response		-4.08245	35.4992	10.0484	30198	29	88	3	3.40909	1.9344	811|10130|51726	CALR|PDIA6|DNAJB11	-3.07661	0	54	0	0	-7.9331	35.4992
0	0	1	0	0	0	0	0	-3.4293	0	0	0	GO:0006457	M001000	1	0	GO Biological Processes	19	protein folding	19_GO:0009987 cellular process	-3.4293	8.20955	5.65416	30198	209	88	5	5.68182	2.46774	811|821|5479|10130|51726	CALR|CANX|PPIB|PDIA6|DNAJB11	-2.53132	0	54	0	0	-7.9331	35.4992
0	0	1	0	0	0	0	0	-3.37216	0	0	0	R-HSA-381038	M001000	1	0	Reactome Gene Sets	6	XBP1(S) activates chaperone genes		-3.37216	20.5895	7.49459	30198	50	88	3	3.40909	1.9344	10130|51726|56005	PDIA6|DNAJB11|MYDGF	-2.48318	0	54	0	0	-7.9331	35.4992
0	0	1	0	0	0	0	0	-3.32185	0	0	0	R-HSA-381070	M001000	1	0	Reactome Gene Sets	6	IRE1alpha activates chaperones		-3.32185	19.7976	7.33429	30198	52	88	3	3.40909	1.9344	10130|51726|56005	PDIA6|DNAJB11|MYDGF	-2.4405	0	54	0	0	-7.9331	35.4992
1	1	0	0	1	1	-5.81197	-5.25508	0	0	-4.29859	-7.89179	WP1591	M110011	4	0	WikiPathways	27	Heart development		-7.89179	18.0475	11.4136	30198	46	291	8	2.74914	0.958515	1482|2296|2303|2627|3670|4773|6899|8553	NKX2-5|FOXC1|FOXC2|GATA6|ISL1|NFATC2|TBX1|BHLHE40	-6.41704	0	55	1	1	-7.89179	80.3673
1	1	0	0	1	1	-6.39167	-7.27803	0	0	-6.10728	-5.86158	GO:0003161	M110011	4	0	GO Biological Processes	19	cardiac conduction system development	19_GO:0032502 developmental process	-7.27803	29.3232	12.8551	30198	37	167	6	3.59281	1.44017	1482|2627|3670|4487|6926|9794	NKX2-5|GATA6|ISL1|MSX1|TBX3|MAML1	-5.87444	0	55	0	0	-7.89179	80.3673
1	1	0	0	1	1	-6.35229	-6.9537	0	0	-6.15796	-5.98944	GO:0060926	M110011	4	0	GO Biological Processes	19	cardiac pacemaker cell development	19_GO:0032502 developmental process	-6.9537	80.3673	17.758	30198	9	167	4	2.39521	1.18318	1482|3670|6926|9794	NKX2-5|ISL1|TBX3|MAML1	-5.58198	0	55	0	0	-7.89179	80.3673
1	1	0	0	1	1	-6.13311	-6.73373	0	0	-5.93911	-5.7709	GO:0060920	M110011	4	0	GO Biological Processes	19	cardiac pacemaker cell differentiation	19_GO:0032502 developmental process	-6.73373	72.3305	16.8234	30198	10	167	4	2.39521	1.18318	1482|3670|6926|9794	NKX2-5|ISL1|TBX3|MAML1	-5.39084	0	55	0	0	-7.89179	80.3673
1	1	0	0	1	1	-5.64748	-6.65524	0	0	-4.25767	-5.05095	GO:0003151	M110011	4	0	GO Biological Processes	19	outflow tract morphogenesis	19_GO:0032502 developmental process	-6.65524	16.6551	10.19	30198	76	167	7	4.19162	1.55072	1386|1482|2627|3670|3725|6926|10370	ATF2|NKX2-5|GATA6|ISL1|JUN|TBX3|CITED2	-5.32169	0	55	0	0	-7.89179	80.3673
1	1	0	0	1	1	-3.72094	-5.66839	0	0	-4.37623	-4.11046	GO:0003279	M110011	4	0	GO Biological Processes	19	cardiac septum development	19_GO:0032502 developmental process	-5.66839	11.9414	8.415	30198	106	167	7	4.19162	1.55072	1482|2627|3670|6926|9794|10370|54903	NKX2-5|GATA6|ISL1|TBX3|MAML1|CITED2|MKS1	-4.4529	0	55	0	0	-7.89179	80.3673
1	1	0	0	1	1	-3.62147	-5.55584	0	0	-3.39806	-3.20629	GO:0060411	M110011	4	0	GO Biological Processes	19	cardiac septum morphogenesis	19_GO:0032502 developmental process	-5.55584	15.2811	8.98397	30198	71	167	6	3.59281	1.44017	1482|2627|3670|6926|10370|54903	NKX2-5|GATA6|ISL1|TBX3|CITED2|MKS1	-4.35327	0	55	0	0	-7.89179	80.3673
1	1	0	0	1	1	-4.79675	-5.38942	0	0	-3.17099	-4.44087	GO:2000738	M110011	4	0	GO Biological Processes	19	positive regulation of stem cell differentiation	19_GO:0032502 developmental process	-5.38942	36.1653	11.7311	30198	20	167	4	2.39521	1.18318	1482|2296|2627|6662	NKX2-5|FOXC1|GATA6|SOX9	-4.20481	0	55	0	0	-7.89179	80.3673
1	1	0	0	1	1	-4.26882	-5.35255	0	0	-3.93027	-4.42555	GO:0003205	M110011	4	0	GO Biological Processes	19	cardiac chamber development	19_GO:0032502 developmental process	-5.35255	8.66234	7.4044	30198	167	167	8	4.79042	1.6526	1482|2296|2627|3670|6926|9794|10370|54903	NKX2-5|FOXC1|GATA6|ISL1|TBX3|MAML1|CITED2|MKS1	-4.17098	0	55	0	0	-7.89179	80.3673
1	1	0	0	1	1	-4.70765	-5.29952	0	0	-4.51719	-4.3524	GO:0003228	M110011	4	0	GO Biological Processes	19	atrial cardiac muscle tissue development	19_GO:0032502 developmental process	-5.29952	34.4431	11.4323	30198	21	167	4	2.39521	1.18318	1482|2627|3670|6926	NKX2-5|GATA6|ISL1|TBX3	-4.12551	0	55	0	0	-7.89179	80.3673
1	1	0	0	1	1	-4.20413	-5.1689	0	0	-3.06251	-3.64171	GO:0003206	M110011	4	0	GO Biological Processes	19	cardiac chamber morphogenesis	19_GO:0032502 developmental process	-5.1689	10.0459	7.58772	30198	126	167	7	4.19162	1.55072	1482|2296|2627|3670|6926|10370|54903	NKX2-5|FOXC1|GATA6|ISL1|TBX3|CITED2|MKS1	-4.012	0	55	0	0	-7.89179	80.3673
1	1	0	0	1	1	-4.39519	-5.11753	0	0	-3.05154	-2.89535	GO:0060043	M110011	4	0	GO Biological Processes	19	regulation of cardiac muscle cell proliferation	19_GO:0040007 growth	-5.11753	18.4517	9.11704	30198	49	167	5	2.99401	1.31877	861|1482|2627|9686|10370	RUNX1|NKX2-5|GATA6|VGLL4|CITED2	-3.96701	0	55	0	0	-7.89179	80.3673
1	1	0	0	1	1	-4.5911	-5.04025	0	0	-4.44595	-4.32009	GO:0003162	M110011	4	0	GO Biological Processes	19	atrioventricular node development	19_GO:0032502 developmental process	-5.04025	67.8099	14.0932	30198	8	167	3	1.79641	1.0278	1482|2627|9794	NKX2-5|GATA6|MAML1	-3.89657	0	55	0	0	-7.89179	80.3673
1	1	0	0	1	1	-4.82347	-4.6683	0	0	-2.70593	-4.24404	GO:0046620	M110011	4	0	GO Biological Processes	19	regulation of organ growth	19_GO:0040007 growth	-4.82347	8.86835	7.02968	30198	101	236	7	2.9661	1.10433	861|1482|2296|2303|2627|9686|10370	RUNX1|NKX2-5|FOXC1|FOXC2|GATA6|VGLL4|CITED2	-3.70661	0	55	0	0	-7.89179	80.3673
1	1	0	0	1	1	-4.55665	-4.43602	0	0	-3.35286	-3.13144	GO:0035051	M110011	4	0	GO Biological Processes	19	cardiocyte differentiation	19_GO:0032502 developmental process	-4.55665	8.0694	6.62227	30198	111	236	7	2.9661	1.10433	1482|2627|3670|6926|9794|10370|23135	NKX2-5|GATA6|ISL1|TBX3|MAML1|CITED2|KDM6B	-3.47996	0	55	0	0	-7.89179	80.3673
1	1	0	0	1	1	-4.00693	-4.4531	0	0	-3.86299	-3.73829	GO:0003163	M110011	4	0	GO Biological Processes	19	sinoatrial node development	19_GO:0032502 developmental process	-4.4531	45.2066	11.4217	30198	12	167	3	1.79641	1.0278	2627|3670|6926	GATA6|ISL1|TBX3	-3.39103	0	55	0	0	-7.89179	80.3673
1	1	0	0	1	1	-4.00693	-4.4531	0	0	-3.86299	-3.73829	GO:0060911	M110011	4	0	GO Biological Processes	19	cardiac cell fate commitment	19_GO:0032502 developmental process	-4.4531	45.2066	11.4217	30198	12	167	3	1.79641	1.0278	1482|3670|6926	NKX2-5|ISL1|TBX3	-3.39103	0	55	0	0	-7.89179	80.3673
1	1	0	0	1	1	-3.74021	-4.44782	0	0	-2.54636	-2.39562	GO:0055021	M110011	4	0	GO Biological Processes	19	regulation of cardiac muscle tissue growth	19_GO:0040007 growth	-4.44782	13.4945	7.63493	30198	67	167	5	2.99401	1.31877	861|1482|2627|9686|10370	RUNX1|NKX2-5|GATA6|VGLL4|CITED2	-3.38697	0	55	0	0	-7.89179	80.3673
1	1	0	0	1	1	-3.53726	-3.1146	0	0	-4.32327	-3.12402	GO:2000736	M110011	4	0	GO Biological Processes	19	regulation of stem cell differentiation	19_GO:0032502 developmental process	-4.32327	9.27457	6.69278	30198	74	264	6	2.27273	0.917233	1482|2627|6662|10524|54815|57504	NKX2-5|GATA6|SOX9|KAT5|GATAD2A|MTA3	-3.28398	0	55	0	0	-7.89179	80.3673
1	1	0	0	1	1	-4.25294	-3.95157	0	0	-3.98498	-3.7551	GO:0055007	M110011	4	0	GO Biological Processes	19	cardiac muscle cell differentiation	19_GO:0032502 developmental process	-4.25294	9.0323	6.5815	30198	85	236	6	2.54237	1.02464	1482|2627|3670|6926|9794|23135	NKX2-5|GATA6|ISL1|TBX3|MAML1|KDM6B	-3.22636	0	55	0	0	-7.89179	80.3673
1	1	0	0	1	1	-3.53726	-4.23916	0	0	-2.39056	-3.12402	GO:0060420	M110011	4	0	GO Biological Processes	19	regulation of heart growth	19_GO:0040007 growth	-4.23916	12.218	7.20494	30198	74	167	5	2.99401	1.31877	861|1482|2627|9686|10370	RUNX1|NKX2-5|GATA6|VGLL4|CITED2	-3.21434	0	55	0	0	-7.89179	80.3673
1	1	0	0	1	1	-3.02021	-3.45675	0	0	-2.88017	-4.04056	GO:0003148	M110011	4	0	GO Biological Processes	19	outflow tract septum morphogenesis	19_GO:0032502 developmental process	-4.04056	16.6037	7.69893	30198	25	291	4	1.37457	0.682545	1482|2627|3670|6899	NKX2-5|GATA6|ISL1|TBX1	-3.04158	0	55	0	0	-7.89179	80.3673
0	1	0	0	1	1	0	-3.26276	0	0	-2.69032	-3.78014	GO:0060037	M010011	3	0	GO Biological Processes	19	pharyngeal system development	19_GO:0032502 developmental process	-3.78014	14.3135	7.07545	30198	29	291	4	1.37457	0.682545	1482|3670|6899|51804	NKX2-5|ISL1|TBX1|SIX4	-2.82106	0	55	0	0	-7.89179	80.3673
1	1	0	0	1	1	-3.24808	-3.68757	0	0	-3.10684	-2.98475	GO:1905209	M110011	4	0	GO Biological Processes	19	positive regulation of cardiocyte differentiation	19_GO:0032502 developmental process	-3.68757	25.8323	8.48876	30198	21	167	3	1.79641	1.0278	1482|2627|2648	NKX2-5|GATA6|KAT2A	-2.74468	0	55	0	0	-7.89179	80.3673
1	1	0	0	1	1	-2.87334	-3.43379	0	0	-2.6956	-2.54305	GO:0055013	M110011	4	0	GO Biological Processes	19	cardiac muscle cell development	19_GO:0032502 developmental process	-3.43379	11.8575	6.32993	30198	61	167	4	2.39521	1.18318	1482|3670|6926|9794	NKX2-5|ISL1|TBX3|MAML1	-2.53505	0	55	0	0	-7.89179	80.3673
1	1	0	0	0	1	-2.34234	-3.28732	0	0	0	-2.31158	GO:0048638	M110001	3	0	GO Biological Processes	19	regulation of developmental growth	19_GO:0040007 growth	-3.28732	4.39699	4.61995	30198	329	167	8	4.79042	1.6526	861|1385|1482|2296|2627|9686|10370|51804	RUNX1|CREB1|NKX2-5|FOXC1|GATA6|VGLL4|CITED2|SIX4	-2.4123	0	55	0	0	-7.89179	80.3673
1	1	0	0	1	1	-2.72223	-3.27801	0	0	-2.54636	-2.39562	GO:0055006	M110011	4	0	GO Biological Processes	19	cardiac cell development	19_GO:0032502 developmental process	-3.27801	10.7956	5.98573	30198	67	167	4	2.39521	1.18318	1482|3670|6926|9794	NKX2-5|ISL1|TBX3|MAML1	-2.40416	0	55	0	0	-7.89179	80.3673
0	0	0	0	0	1	0	0	0	0	0	-3.26371	GO:0042693	M000001	1	0	GO Biological Processes	19	muscle cell fate commitment	19_GO:0032502 developmental process	-3.26371	18.3129	7.0432	30198	17	291	3	1.03093	0.59213	1482|6899|6926	NKX2-5|TBX1|TBX3	-2.39196	0	55	0	0	-7.89179	80.3673
1	1	0	0	1	1	-2.59099	-3.02018	0	0	-2.45393	-2.33585	GO:1905207	M110011	4	0	GO Biological Processes	19	regulation of cardiocyte differentiation	19_GO:0032502 developmental process	-3.02018	15.4994	6.40033	30198	35	167	3	1.79641	1.0278	1482|2627|2648	NKX2-5|GATA6|KAT2A	-2.18891	0	55	0	0	-7.89179	80.3673
1	1	0	0	0	0	-2.36437	-2.78845	0	0	0	0	GO:0060412	M110000	2	0	GO Biological Processes	19	ventricular septum morphogenesis	19_GO:0032502 developmental process	-2.78845	12.9162	5.76275	30198	42	167	3	1.79641	1.0278	1482|6926|10370	NKX2-5|TBX3|CITED2	-1.99571	0	55	0	0	-7.89179	80.3673
0	1	0	0	0	0	0	-2.28624	0	0	0	0	GO:0001947	M010000	1	0	GO Biological Processes	19	heart looping	19_GO:0032502 developmental process	-2.28624	8.61078	4.5094	30198	63	167	3	1.79641	1.0278	1482|6926|10370	NKX2-5|TBX3|CITED2	-1.57346	0	55	0	0	-7.89179	80.3673
0	1	0	0	0	0	0	-2.27136	0	0	0	0	GO:0007368	M010000	1	0	GO Biological Processes	19	determination of left/right symmetry	19_GO:0032502 developmental process	-2.27136	5.74052	3.97636	30198	126	167	4	2.39521	1.18318	1482|6926|10370|54903	NKX2-5|TBX3|CITED2|MKS1	-1.56118	0	55	0	0	-7.89179	80.3673
1	0	0	0	1	0	-2.25297	0	0	0	-2.11915	0	GO:0010665	M100010	2	0	GO Biological Processes	19	regulation of cardiac muscle cell apoptotic process	19_GO:0050789 regulation of biological process	-2.25297	8.34506	4.42455	30198	46	236	3	1.27119	0.72924	1482|2627|3297	NKX2-5|GATA6|HSF1	-1.54578	0	55	0	0	-7.89179	80.3673
0	1	0	0	0	0	0	-2.21175	0	0	0	0	GO:0061371	M010000	1	0	GO Biological Processes	19	determination of heart left/right asymmetry	19_GO:0032502 developmental process	-2.21175	8.0967	4.33653	30198	67	167	3	1.79641	1.0278	1482|6926|10370	NKX2-5|TBX3|CITED2	-1.51165	0	55	0	0	-7.89179	80.3673
1	0	0	0	1	0	-2.20126	0	0	0	-2.06802	0	GO:0010662	M100010	2	0	GO Biological Processes	19	regulation of striated muscle cell apoptotic process	19_GO:0050789 regulation of biological process	-2.20126	7.99735	4.30589	30198	48	236	3	1.27119	0.72924	1482|2627|3297	NKX2-5|GATA6|HSF1	-1.50355	0	55	0	0	-7.89179	80.3673
0	1	0	0	0	0	0	-2.18921	0	0	0	0	GO:0009855	M010000	1	0	GO Biological Processes	19	determination of bilateral symmetry	19_GO:0032502 developmental process	-2.18921	5.43839	3.82539	30198	133	167	4	2.39521	1.18318	1482|6926|10370|54903	NKX2-5|TBX3|CITED2|MKS1	-1.49329	0	55	0	0	-7.89179	80.3673
0	1	0	0	0	0	0	-2.17789	0	0	0	0	GO:0009799	M010000	1	0	GO Biological Processes	19	specification of symmetry	19_GO:0032502 developmental process	-2.17789	5.3978	3.8047	30198	134	167	4	2.39521	1.18318	1482|6926|10370|54903	NKX2-5|TBX3|CITED2|MKS1	-1.48264	0	55	0	0	-7.89179	80.3673
0	1	0	0	0	0	0	-2.17634	0	0	0	0	GO:0003143	M010000	1	0	GO Biological Processes	19	embryonic heart tube morphogenesis	19_GO:0032502 developmental process	-2.17634	7.86202	4.25539	30198	69	167	3	1.79641	1.0278	1482|6926|10370	NKX2-5|TBX3|CITED2	-1.48202	0	55	0	0	-7.89179	80.3673
0	1	0	0	0	0	0	-2.10883	0	0	0	0	GO:0003281	M010000	1	0	GO Biological Processes	19	ventricular septum development	19_GO:0032502 developmental process	-2.10883	7.43122	4.10248	30198	73	167	3	1.79641	1.0278	1482|6926|10370	NKX2-5|TBX3|CITED2	-1.42521	0	55	0	0	-7.89179	80.3673
0	0	0	0	0	1	0	0	0	0	0	-2.00419	GO:0010830	M000001	1	0	GO Biological Processes	19	regulation of myotube differentiation	19_GO:0032502 developmental process	-2.00419	6.76782	3.86166	30198	46	291	3	1.03093	0.59213	1482|6899|9794	NKX2-5|TBX1|MAML1	-1.33554	0	55	0	0	-7.89179	80.3673
1	1	0	1	1	1	-7.13403	-7.77187	0	-2.29843	-5.14965	-7.8058	GO:0060322	M110111	5	0	GO Biological Processes	19	head development	19_GO:0032502 developmental process	-7.8058	3.55117	7.16276	30198	789	291	27	9.27835	1.70077	463|1385|1386|2033|2296|2624|2648|3670|4487|4781|5013|5087|5089|6310|6497|6662|6899|6926|7546|8861|23054|23152|23314|51654|84159|93986|342371	ZFHX3|CREB1|ATF2|EP300|FOXC1|GATA2|KAT2A|ISL1|MSX1|NFIB|OTX1|PBX1|PBX2|ATXN1|SKI|SOX9|TBX1|TBX3|ZIC2|LDB1|NCOA6|CIC|SATB2|CDK5RAP1|ARID5B|FOXP2|ATXN1L	-6.33855	0	56	1	1	-7.8058	6.75986
1	1	0	0	1	1	-5.72582	-5.38163	0	0	-3.9624	-5.95949	GO:0007420	M110011	4	0	GO Biological Processes	19	brain development	19_GO:0032502 developmental process	-5.95949	3.20804	6.01539	30198	744	291	23	7.90378	1.58158	463|1385|1386|2296|2624|2648|3670|4487|4781|5013|5087|5089|6310|6497|6926|7546|8861|23054|23152|23314|51654|93986|342371	ZFHX3|CREB1|ATF2|FOXC1|GATA2|KAT2A|ISL1|MSX1|NFIB|OTX1|PBX1|PBX2|ATXN1|SKI|TBX3|ZIC2|LDB1|NCOA6|CIC|SATB2|CDK5RAP1|FOXP2|ATXN1L	-4.706	0	56	0	0	-7.8058	6.75986
1	1	0	0	0	1	-2.22824	-2.04932	0	0	0	-3.2543	GO:0030902	M110001	3	0	GO Biological Processes	19	hindbrain development	19_GO:0032502 developmental process	-3.2543	4.97543	4.74969	30198	146	291	7	2.4055	0.898191	1386|2296|2624|2648|4781|5013|8861	ATF2|FOXC1|GATA2|KAT2A|NFIB|OTX1|LDB1	-2.38479	0	56	0	0	-7.8058	6.75986
0	1	0	0	0	1	0	-2.524	0	0	0	-2.41599	GO:0022037	M010001	2	0	GO Biological Processes	19	metencephalon development	19_GO:0032502 developmental process	-2.524	6.75986	4.45083	30198	107	167	4	2.39521	1.18318	1386|2296|2648|8861	ATF2|FOXC1|KAT2A|LDB1	-1.77526	0	56	0	0	-7.8058	6.75986
1	1	0	0	1	1	-5.92915	-3.98689	0	0	-5.64717	-6.693	M285	M110011	4	0	Canonical Pathways	11	PID HNF3A PATHWAY		-7.7597	13.4866	10.2859	30198	44	458	9	1.96507	0.648554	1387|2033|3169|3725|4774|4781|4782|6667|8202	CREBBP|EP300|FOXA1|JUN|NFIA|NFIB|NFIC|SP1|NCOA3	-5.82993	0	57	1	1	-7.7597	23.271
1	1	0	0	1	1	-5.85243	-2.99515	0	0	-7.43057	-3.42016	M145	M110011	4	0	Canonical Pathways	11	PID P53 DOWNSTREAM PATHWAY		-7.43057	9.18431	9.01658	30198	137	264	11	4.16667	1.22985	467|604|1387|2033|2648|3169|3725|4800|4802|6597|6667	ATF3|BCL6|CREBBP|EP300|KAT2A|FOXA1|JUN|NFYA|NFYC|SMARCA4|SP1	-6.01141	0	57	0	0	-7.7597	23.271
1	1	0	0	1	1	-5.09746	-3.97185	0	0	-6.55407	-6.34499	GO:0043923	M110011	4	0	GO Biological Processes	19	positive regulation by host of viral transcription	19_GO:0016032 viral process	-6.89778	23.271	11.3983	30198	17	458	6	1.31004	0.531308	2033|3725|6597|6598|6667|7023	EP300|JUN|SMARCA4|SMARCB1|SP1|TFAP4	-5.0616	0	57	0	0	-7.7597	23.271
1	1	1	0	1	1	-2.69854	-2.1939	-2.98085	0	-3.4854	-3.29268	GO:0051851	M111011	5	0	GO Biological Processes	19	modulation by host of symbiont process	19_GO:0044419 biological process involved in interspecies interaction between organisms	-5.05649	7.757	6.92234	30198	68	458	8	1.74672	0.612143	2033|3725|5245|5479|6597|6598|6667|7023	EP300|JUN|PHB1|PPIB|SMARCA4|SMARCB1|SP1|TFAP4	-3.41342	0	57	0	0	-7.7597	23.271
1	0	1	0	1	1	-2.09996	0	-2.50121	0	-2.72492	-2.54227	GO:0051702	M101011	4	0	GO Biological Processes	19	biological process involved in interaction with symbiont	19_GO:0044419 biological process involved in interspecies interaction between organisms	-4.65636	5.9341	6.13315	30198	100	458	9	1.96507	0.648554	2033|2335|3725|5245|5479|6597|6598|6667|7023	EP300|FN1|JUN|PHB1|PPIB|SMARCA4|SMARCB1|SP1|TFAP4	-3.0672	0	57	0	0	-7.7597	23.271
1	1	0	0	1	1	-6.78748	-7.56786	0	0	-5.43633	-6.54487	GO:0042692	M110011	4	0	GO Biological Processes	19	muscle cell differentiation	19_GO:0032502 developmental process	-7.56786	8.31386	8.84948	30198	261	167	12	7.18563	1.9984	607|688|1482|2627|3670|4773|6497|6662|6926|9794|23345|51804	BCL9|KLF5|NKX2-5|GATA6|ISL1|NFATC2|SKI|SOX9|TBX3|MAML1|SYNE1|SIX4	-6.12881	0	58	1	1	-7.56786	13.1034
1	1	0	0	1	1	-5.42292	-6.7917	0	0	-4.99529	-5.43229	GO:0051146	M110011	4	0	GO Biological Processes	19	striated muscle cell differentiation	19_GO:0032502 developmental process	-6.7917	9.179	8.58857	30198	197	167	10	5.98802	1.83601	607|688|1482|2627|3670|4773|6497|6926|9794|51804	BCL9|KLF5|NKX2-5|GATA6|ISL1|NFATC2|SKI|TBX3|MAML1|SIX4	-5.44014	0	58	0	0	-7.56786	13.1034
1	1	0	0	1	1	-5.257	-6.37996	0	0	-5.8719	-5.52519	GO:0007519	M110011	4	0	GO Biological Processes	19	skeletal muscle tissue development	19_GO:0032502 developmental process	-6.4322	6.48536	7.53389	30198	122	458	12	2.62009	0.74638	467|607|668|688|2033|3164|4209|6497|10362|10370|51804|79784	ATF3|BCL9|FOXL2|KLF5|EP300|NR4A1|MEF2D|SKI|HMG20B|CITED2|SIX4|MYH14	-4.66391	0	58	0	0	-7.56786	13.1034
1	1	0	0	1	1	-5.75549	-5.20817	0	0	-5.47454	-5.23215	GO:0035914	M110011	4	0	GO Biological Processes	19	skeletal muscle cell differentiation	19_GO:0032502 developmental process	-6.30693	11.2229	8.70394	30198	47	458	8	1.74672	0.612143	467|607|688|3164|4209|10362|10370|51804	ATF3|BCL9|KLF5|NR4A1|MEF2D|HMG20B|CITED2|SIX4	-4.55275	0	58	0	0	-7.56786	13.1034
1	1	0	0	1	1	-4.9566	-6.06907	0	0	-5.5327	-5.19014	GO:0060538	M110011	4	0	GO Biological Processes	19	skeletal muscle organ development	19_GO:0032502 developmental process	-6.06907	10.7956	8.47453	30198	134	167	8	4.79042	1.6526	607|688|2033|4209|6497|10370|51804|79784	BCL9|KLF5|EP300|MEF2D|SKI|CITED2|SIX4|MYH14	-4.8027	0	58	0	0	-7.56786	13.1034
1	1	0	0	1	1	-2.79179	-4.51238	0	0	-3.2838	-3.03559	GO:0055001	M110011	4	0	GO Biological Processes	19	muscle cell development	19_GO:0032502 developmental process	-4.51238	7.96091	6.56262	30198	159	167	7	4.19162	1.55072	1482|3670|4773|6497|6926|9794|51804	NKX2-5|ISL1|NFATC2|SKI|TBX3|MAML1|SIX4	-3.4426	0	58	0	0	-7.56786	13.1034
1	1	0	0	1	1	-2.67524	-4.38585	0	0	-2.5	-3.2634	GO:0014902	M110011	4	0	GO Biological Processes	19	myotube differentiation	19_GO:0032502 developmental process	-4.38585	13.1034	7.50574	30198	69	167	5	2.99401	1.31877	607|688|4773|6497|51804	BCL9|KLF5|NFATC2|SKI|SIX4	-3.33772	0	58	0	0	-7.56786	13.1034
1	0	1	0	0	0	-2.75512	0	-7.45682	0	0	0	GO:1901222	M101000	2	0	GO Biological Processes	19	regulation of NIK/NF-kappaB signaling	19_GO:0023052 signaling	-7.45682	21.8374	11.8362	30198	110	88	7	7.95455	2.88448	811|2033|4792|5245|5970|6188|11331	CALR|EP300|NFKBIA|PHB1|RELA|RPS3|PHB2	-6.03251	0	59	1	1	-7.45682	102.948
0	0	1	0	0	0	0	0	-7.35097	0	0	0	GO:1901224	M001000	1	0	GO Biological Processes	19	positive regulation of NIK/NF-kappaB signaling	19_GO:0023052 signaling	-7.35097	30.7307	13.1705	30198	67	88	6	6.81818	2.68694	811|2033|5245|5970|6188|11331	CALR|EP300|PHB1|RELA|RPS3|PHB2	-5.94192	0	59	0	0	-7.45682	102.948
0	0	1	0	0	0	0	0	-6.24309	0	0	0	R-HSA-8949215	M001000	1	0	Reactome Gene Sets	6	Mitochondrial calcium ion transport		-6.24309	59.6798	15.2194	30198	23	88	4	4.54545	2.22047	5245|7416|7419|11331	PHB1|VDAC1|VDAC3|PHB2	-4.9531	0	59	0	0	-7.45682	102.948
0	0	1	0	0	0	0	0	-5.94987	0	0	0	GO:0002753	M001000	1	0	GO Biological Processes	19	cytoplasmic pattern recognition receptor signaling pathway	19_GO:0002376 immune system process	-5.94987	50.8384	14.0062	30198	27	88	4	4.54545	2.22047	4792|5245|5970|11331	NFKBIA|PHB1|RELA|PHB2	-4.69871	0	59	0	0	-7.45682	102.948
0	0	1	0	0	0	0	0	-5.54863	0	0	0	GO:0023035	M001000	1	0	GO Biological Processes	19	CD40 signaling pathway	19_GO:0023052 signaling	-5.54863	102.948	17.4312	30198	10	88	3	3.40909	1.9344	5245|10758|11331	PHB1|TRAF3IP2|PHB2	-4.34771	0	59	0	0	-7.45682	102.948
1	0	1	0	0	0	-2.14585	0	-3.72194	0	0	0	GO:0002221	M101000	2	0	GO Biological Processes	19	pattern recognition receptor signaling pathway	19_GO:0002376 immune system process	-3.72194	14.1509	7.01324	30198	97	88	4	4.54545	2.22047	4792|5245|5970|11331	NFKBIA|PHB1|RELA|PHB2	-2.77324	0	59	0	0	-7.45682	102.948
0	0	1	0	0	0	0	0	-3.34674	0	0	0	GO:0002639	M001000	1	0	GO Biological Processes	19	positive regulation of immunoglobulin production	19_GO:0002376 immune system process	-3.34674	20.1858	7.4133	30198	51	88	3	3.40909	1.9344	5245|11331|51010	PHB1|PHB2|EXOSC3	-2.46197	0	59	0	0	-7.45682	102.948
0	0	1	0	0	0	0	0	-2.87456	0	0	0	GO:0002637	M001000	1	0	GO Biological Processes	19	regulation of immunoglobulin production	19_GO:0002376 immune system process	-2.87456	13.9119	6.01196	30198	74	88	3	3.40909	1.9344	5245|11331|51010	PHB1|PHB2|EXOSC3	-2.06885	0	59	0	0	-7.45682	102.948
0	0	1	0	0	0	0	0	-2.49624	0	0	0	GO:0043410	M001000	1	0	GO Biological Processes	19	positive regulation of MAPK cascade	19_GO:0023052 signaling	-2.49624	4.18487	3.85052	30198	492	88	6	6.81818	2.68694	3276|5245|6188|11331|51562|56005	PRMT1|PHB1|RPS3|PHB2|MBIP|MYDGF	-1.75196	0	59	0	0	-7.45682	102.948
0	0	1	0	0	0	0	0	-2.27959	0	0	0	GO:0002702	M001000	1	0	GO Biological Processes	19	positive regulation of production of molecular mediator of immune response	19_GO:0002376 immune system process	-2.27959	8.57898	4.49722	30198	120	88	3	3.40909	1.9344	5245|11331|51010	PHB1|PHB2|EXOSC3	-1.56851	0	59	0	0	-7.45682	102.948
0	0	1	0	0	0	0	0	-2.26383	0	0	0	R-HSA-382551	M001000	1	0	Reactome Gene Sets	6	Transport of small molecules		-2.26383	3.29508	3.39115	30198	729	88	7	7.95455	2.88448	1965|5245|5684|5686|7416|7419|11331	EIF2S1|PHB1|PSMA3|PSMA5|VDAC1|VDAC3|PHB2	-1.55455	0	59	0	0	-7.45682	102.948
0	0	1	0	0	0	0	0	-2.21288	0	0	0	GO:0002699	M001000	1	0	GO Biological Processes	19	positive regulation of immune effector process	19_GO:0002376 immune system process	-2.21288	5.5126	3.86547	30198	249	88	4	4.54545	2.22047	5245|6223|11331|51010	PHB1|RPS19|PHB2|EXOSC3	-1.51258	0	59	0	0	-7.45682	102.948
0	0	1	0	0	0	0	0	-2.20683	0	0	0	GO:0051607	M001000	1	0	GO Biological Processes	19	defense response to virus	19_GO:0044419 biological process involved in interspecies interaction between organisms	-2.20683	5.49055	3.85437	30198	250	88	4	4.54545	2.22047	5245|5970|11331|54512	PHB1|RELA|PHB2|EXOSC4	-1.50741	0	59	0	0	-7.45682	102.948
0	0	1	0	0	0	0	0	-2.2008	0	0	0	GO:0140546	M001000	1	0	GO Biological Processes	19	defense response to symbiont	19_GO:0044419 biological process involved in interspecies interaction between organisms	-2.2008	5.46867	3.84332	30198	251	88	4	4.54545	2.22047	5245|5970|11331|54512	PHB1|RELA|PHB2|EXOSC4	-1.50355	0	59	0	0	-7.45682	102.948
0	0	1	0	0	0	0	0	-2.19959	0	0	0	GO:0050778	M001000	1	0	GO Biological Processes	19	positive regulation of immune response	19_GO:0002376 immune system process	-2.19959	3.63131	3.41947	30198	567	88	6	6.81818	2.68694	2033|5245|5970|6188|6223|51010	EP300|PHB1|RELA|RPS3|RPS19|EXOSC3	-1.5027	0	59	0	0	-7.45682	102.948
1	1	1	0	1	1	-6.65619	-5.25181	-2.77709	0	-5.17739	-7.093	M223	M111011	5	0	Canonical Pathways	11	PID BETA CATENIN NUC PATHWAY		-7.4503	9.06599	8.96466	30198	80	458	11	2.40175	0.715405	607|2033|3725|4286|6597|7532|8295|9314|9968|10499|57167	BCL9|EP300|JUN|MITF|SMARCA4|YWHAG|TRRAP|KLF4|MED12|NCOA2|SALL4	-5.55401	0	60	1	1	-7.4503	9.06599
1	1	0	0	1	1	-5.92406	-3.95302	0	0	-4.66291	-3.60463	GO:0016055	M110011	4	0	GO Biological Processes	19	Wnt signaling pathway	19_GO:0023052 signaling	-5.92406	5.86065	7.01295	30198	262	236	12	5.08475	1.43003	607|1460|4286|7090|8861|9314|9736|9968|29117|51421|84327|283149	BCL9|CSNK2B|MITF|TLE3|LDB1|KLF4|USP34|MED12|BRD7|AMOTL2|ZBED3|BCL9L	-4.67808	0	60	0	0	-7.4503	9.06599
1	1	0	0	1	1	-5.92406	-3.95302	0	0	-4.66291	-3.60463	GO:0198738	M110011	4	0	GO Biological Processes	19	cell-cell signaling by wnt	19_GO:0023052 signaling	-5.92406	5.86065	7.01295	30198	262	236	12	5.08475	1.43003	607|1460|4286|7090|8861|9314|9736|9968|29117|51421|84327|283149	BCL9|CSNK2B|MITF|TLE3|LDB1|KLF4|USP34|MED12|BRD7|AMOTL2|ZBED3|BCL9L	-4.67808	0	60	0	0	-7.4503	9.06599
1	1	0	0	1	1	-4.95315	-3.31345	0	0	-3.81281	-2.87291	GO:1905114	M110011	4	0	GO Biological Processes	19	cell surface receptor signaling pathway involved in cell-cell signaling	19_GO:0023052 signaling	-4.95315	4.7101	5.97743	30198	326	236	12	5.08475	1.43003	607|1460|4286|7090|8861|9314|9736|9968|29117|51421|84327|283149	BCL9|CSNK2B|MITF|TLE3|LDB1|KLF4|USP34|MED12|BRD7|AMOTL2|ZBED3|BCL9L	-3.82072	0	60	0	0	-7.4503	9.06599
1	0	0	0	1	1	-3.2822	0	0	0	-2.19544	-2.87539	GO:0060070	M100011	3	0	GO Biological Processes	19	canonical Wnt signaling pathway	19_GO:0023052 signaling	-3.2822	7.61653	5.38937	30198	84	236	5	2.11864	0.937396	607|4286|9314|9968|283149	BCL9|MITF|KLF4|MED12|BCL9L	-2.40776	0	60	0	0	-7.4503	9.06599
1	0	0	0	1	1	-4.49895	0	0	0	-5.01629	-7.40917	WP5094	M100011	3	0	WikiPathways	27	Orexin receptor pathway		-7.40917	8.03405	8.66048	30198	155	291	12	4.12371	1.16561	860|861|1050|2355|3164|5468|6498|7071|8553|9314|84662|148979	RUNX2|RUNX1|CEBPA|FOSL2|NR4A1|PPARG|SKIL|KLF10|BHLHE40|KLF4|GLIS2|GLIS1	-5.99153	0	61	1	1	-7.40917	8.03405
1	1	0	0	1	1	-4.50514	-3.01817	0	0	-6.08309	-3.64366	R-HSA-3700989	M110011	4	0	Reactome Gene Sets	6	Transcriptional Regulation by TP53		-7.33702	4.00707	7.14285	30198	362	458	22	4.80349	0.999209	604|1327|1386|1387|1460|1616|2033|3276|3725|5436|5932|6874|6878|7469|7532|10524|23019|29117|51616|54815|57690|80196	BCL6|COX4I1|ATF2|CREBBP|CSNK2B|DAXX|EP300|PRMT1|JUN|POLR2G|RBBP8|TAF4|TAF6|NELFA|YWHAG|KAT5|CNOT1|BRD7|TAF9B|GATAD2A|TNRC6C|RNF34	-5.45877	0	62	1	1	-7.33702	31.9894
1	0	0	0	1	1	-3.55919	0	0	0	-5.80001	-3.01968	R-HSA-5633007	M100011	3	0	Reactome Gene Sets	6	Regulation of TP53 Activity		-5.80001	7.14915	7.32387	30198	160	264	10	3.78788	1.17493	1616|2033|5932|6874|6878|10524|29117|51616|54815|80196	DAXX|EP300|RBBP8|TAF4|TAF6|KAT5|BRD7|TAF9B|GATAD2A|RNF34	-4.56755	0	62	0	0	-7.33702	31.9894
1	1	0	0	1	1	-2.65232	-3.20578	0	0	-3.4267	-4.22592	R-HSA-167172	M110011	4	0	Reactome Gene Sets	6	Transcription of the HIV genome		-4.22592	8.89485	6.52303	30198	70	291	6	2.06186	0.833026	4686|5436|6874|6878|7469|51616	NCBP1|POLR2G|TAF4|TAF6|NELFA|TAF9B	-3.20255	0	62	0	0	-7.33702	31.9894
1	1	0	0	1	1	-2.4225	-2.96745	0	0	-4.1019	-3.87072	R-HSA-674695	M110011	4	0	Reactome Gene Sets	6	RNA Polymerase II Pre-transcription Events		-4.1019	8.47306	6.32466	30198	81	264	6	2.27273	0.917233	4686|5436|6874|6878|51616|123169	NCBP1|POLR2G|TAF4|TAF6|TAF9B|LEO1	-3.09428	0	62	0	0	-7.33702	31.9894
1	0	0	0	1	1	-4.00693	0	0	0	-3.86299	-3.73829	CORUM:514	M100011	3	0	CORUM	33	TFIID-beta complex		-4.00693	31.9894	9.52914	30198	12	236	3	1.27119	0.72924	6874|6878|51616	TAF4|TAF6|TAF9B	-3.0145	0	62	0	0	-7.33702	31.9894
1	1	0	0	1	1	-3.74865	-2.83322	0	0	-3.45326	-3.98287	R-HSA-162587	M110011	4	0	Reactome Gene Sets	6	HIV Life Cycle		-3.98287	5.57172	5.51822	30198	149	291	8	2.74914	0.958515	3836|4686|5436|6874|6878|7469|51616|81929	KPNA1|NCBP1|POLR2G|TAF4|TAF6|NELFA|TAF9B|SEH1L	-2.99558	0	62	0	0	-7.33702	31.9894
1	1	0	0	1	1	-3.14174	-2.15554	0	0	-3.6952	-3.4394	R-HSA-162599	M110011	4	0	Reactome Gene Sets	6	Late Phase of HIV Life Cycle		-3.6952	5.88753	5.36478	30198	136	264	7	2.65152	0.988803	4686|5436|6874|6878|51616|53371|81929	NCBP1|POLR2G|TAF4|TAF6|TAF9B|NUP54|SEH1L	-2.75093	0	62	0	0	-7.33702	31.9894
1	1	0	0	1	1	-2.62663	-2.02682	0	0	-2.98953	-3.36238	R-HSA-162906	M110011	4	0	Reactome Gene Sets	6	HIV Infection		-3.63163	3.42517	4.59167	30198	231	458	12	2.62009	0.74638	3836|4686|5436|5684|5686|5692|6874|6878|7469|51616|53371|81929	KPNA1|NCBP1|POLR2G|PSMA3|PSMA5|PSMB4|TAF4|TAF6|NELFA|TAF9B|NUP54|SEH1L	-2.17061	0	62	0	0	-7.33702	31.9894
1	0	0	0	1	1	-2.22681	0	0	0	-3.12038	-2.96358	R-HSA-167161	M100011	3	0	Reactome Gene Sets	6	HIV Transcription Initiation		-3.12038	9.73501	5.62811	30198	47	264	4	1.51515	0.751815	5436|6874|6878|51616	POLR2G|TAF4|TAF6|TAF9B	-2.27241	0	62	0	0	-7.33702	31.9894
1	0	0	0	1	1	-2.22681	0	0	0	-3.12038	-2.96358	R-HSA-167162	M100011	3	0	Reactome Gene Sets	6	RNA Polymerase II HIV Promoter Escape		-3.12038	9.73501	5.62811	30198	47	264	4	1.51515	0.751815	5436|6874|6878|51616	POLR2G|TAF4|TAF6|TAF9B	-2.27241	0	62	0	0	-7.33702	31.9894
1	0	0	0	1	1	-2.22681	0	0	0	-3.12038	-2.96358	R-HSA-73776	M100011	3	0	Reactome Gene Sets	6	RNA Polymerase II Promoter Escape		-3.12038	9.73501	5.62811	30198	47	264	4	1.51515	0.751815	5436|6874|6878|51616	POLR2G|TAF4|TAF6|TAF9B	-2.27241	0	62	0	0	-7.33702	31.9894
1	0	0	0	1	1	-2.22681	0	0	0	-3.12038	-2.96358	R-HSA-73779	M100011	3	0	Reactome Gene Sets	6	RNA Polymerase II Transcription Pre-Initiation And Promoter Opening		-3.12038	9.73501	5.62811	30198	47	264	4	1.51515	0.751815	5436|6874|6878|51616	POLR2G|TAF4|TAF6|TAF9B	-2.27241	0	62	0	0	-7.33702	31.9894
1	0	0	0	1	1	-2.22681	0	0	0	-3.12038	-2.96358	R-HSA-75953	M100011	3	0	Reactome Gene Sets	6	RNA Polymerase II Transcription Initiation		-3.12038	9.73501	5.62811	30198	47	264	4	1.51515	0.751815	5436|6874|6878|51616	POLR2G|TAF4|TAF6|TAF9B	-2.27241	0	62	0	0	-7.33702	31.9894
1	0	0	0	1	1	-2.22681	0	0	0	-3.12038	-2.96358	R-HSA-76042	M100011	3	0	Reactome Gene Sets	6	RNA Polymerase II Transcription Initiation And Promoter Clearance		-3.12038	9.73501	5.62811	30198	47	264	4	1.51515	0.751815	5436|6874|6878|51616	POLR2G|TAF4|TAF6|TAF9B	-2.27241	0	62	0	0	-7.33702	31.9894
1	0	0	0	1	0	-2.22619	0	0	0	-2.88539	0	R-HSA-6804756	M100010	2	0	Reactome Gene Sets	6	Regulation of TP53 Activity through Phosphorylation		-2.88539	6.21665	4.70609	30198	92	264	5	1.89394	0.838936	5932|6874|6878|10524|51616	RBBP8|TAF4|TAF6|KAT5|TAF9B	-2.07677	0	62	0	0	-7.33702	31.9894
0	0	0	0	0	1	0	0	0	0	0	-2.66101	CORUM:5386	M000001	1	0	CORUM	33	MLL1-WDR5 complex		-2.66101	11.5304	5.39973	30198	27	291	3	1.03093	0.59213	6874|6878|124944	TAF4|TAF6|C17orf49	-1.89054	0	62	0	0	-7.33702	31.9894
1	0	0	0	1	1	-2.27978	0	0	0	-2.14566	-2.03042	hsa03022	M100011	3	0	KEGG Pathway	24	Basal transcription factors		-2.27978	8.53051	4.4866	30198	45	236	3	1.27119	0.72924	6874|6878|51616	TAF4|TAF6|TAF9B	-1.56851	0	62	0	0	-7.33702	31.9894
1	1	1	0	1	1	-5.17735	-3.75437	-2.47364	0	-7.32058	-5.97964	GO:0045637	M111011	5	0	GO Biological Processes	19	regulation of myeloid cell differentiation	19_GO:0002376 immune system process	-7.32058	7.08106	8.30456	30198	210	264	13	4.92424	1.33169	861|1385|2624|3297|4286|4792|7030|7071|8861|23186|27086|123169|140685	RUNX1|CREB1|GATA2|HSF1|MITF|NFKBIA|TFE3|KLF10|LDB1|RCOR1|FOXP1|LEO1|ZBTB46	-5.91402	0	63	1	1	-7.32058	8.65107
1	1	0	0	1	1	-5.33741	-3.27136	0	0	-5.96273	-4.67753	GO:0002761	M110011	4	0	GO Biological Processes	19	regulation of myeloid leukocyte differentiation	19_GO:0002376 immune system process	-5.96273	8.65107	7.85354	30198	119	264	9	3.40909	1.11683	861|1385|2624|3297|4286|7030|7071|27086|140685	RUNX1|CREB1|GATA2|HSF1|MITF|TFE3|KLF10|FOXP1|ZBTB46	-4.70843	0	63	0	0	-7.32058	8.65107
1	0	0	0	1	1	-2.09996	0	0	0	-3.59685	-3.37186	GO:0045639	M100011	3	0	GO Biological Processes	19	positive regulation of myeloid cell differentiation	19_GO:0002376 immune system process	-3.83873	5.27476	5.31358	30198	100	458	8	1.74672	0.612143	405|861|1385|2624|3276|3297|7071|23186	ARNT|RUNX1|CREB1|GATA2|PRMT1|HSF1|KLF10|RCOR1	-2.3498	0	63	0	0	-7.32058	8.65107
1	0	0	0	1	0	-2.01621	0	0	0	-2.83335	0	GO:0002763	M100010	2	0	GO Biological Processes	19	positive regulation of myeloid leukocyte differentiation	19_GO:0002376 immune system process	-2.83335	8.17045	5.04378	30198	56	264	4	1.51515	0.751815	861|1385|3297|7071	RUNX1|CREB1|HSF1|KLF10	-2.03355	0	63	0	0	-7.32058	8.65107
0	1	0	0	1	1	0	-2.2299	0	0	-2.57015	-2.4191	GO:0045670	M010011	3	0	GO Biological Processes	19	regulation of osteoclast differentiation	19_GO:0002376 immune system process	-2.57015	6.93251	4.53104	30198	66	264	4	1.51515	0.751815	1385|4286|7030|7071	CREB1|MITF|TFE3|KLF10	-1.81547	0	63	0	0	-7.32058	8.65107
1	1	0	0	1	1	-5.63962	-6.15499	0	0	-3.67175	-7.19594	GO:0060485	M110011	4	0	GO Biological Processes	19	mesenchyme development	19_GO:0032502 developmental process	-7.19594	6.28928	7.96019	30198	231	291	14	4.811	1.25448	1482|2295|2296|2303|3670|4487|6662|6899|6926|8092|25937|51804|54796|83989	NKX2-5|FOXF2|FOXC1|FOXC2|ISL1|MSX1|SOX9|TBX1|TBX3|ALX1|WWTR1|SIX4|BNC2|FAM172A	-5.80066	0	64	1	1	-7.19594	9.60863
1	1	0	0	1	1	-5.12408	-4.35986	0	0	-2.43102	-6.10792	GO:0048762	M110011	4	0	GO Biological Processes	19	mesenchymal cell differentiation	19_GO:0032502 developmental process	-6.10792	6.79467	7.4293	30198	168	291	11	3.78007	1.11798	2295|2296|2303|3670|4487|6662|6899|6926|8092|25937|83989	FOXF2|FOXC1|FOXC2|ISL1|MSX1|SOX9|TBX1|TBX3|ALX1|WWTR1|FAM172A	-4.83256	0	64	0	0	-7.19594	9.60863
1	1	0	0	1	1	-5.34077	-4.52993	0	0	-2.56224	-5.47193	GO:0048863	M110011	4	0	GO Biological Processes	19	stem cell differentiation	19_GO:0032502 developmental process	-5.47193	6.56792	6.92172	30198	158	291	10	3.43643	1.06786	860|2296|2303|3169|3670|4487|6662|6899|8092|83989	RUNX2|FOXC1|FOXC2|FOXA1|ISL1|MSX1|SOX9|TBX1|ALX1|FAM172A	-4.27919	0	64	0	0	-7.19594	9.60863
1	1	0	0	0	1	-4.37122	-4.05114	0	0	0	-4.86721	GO:0014032	M110001	3	0	GO Biological Processes	19	neural crest cell development	19_GO:0032502 developmental process	-5.40906	7.32606	7.07479	30198	81	458	9	1.96507	0.648554	2296|2303|2335|3670|6662|6899|8092|10370|83989	FOXC1|FOXC2|FN1|ISL1|SOX9|TBX1|ALX1|CITED2|FAM172A	-3.72657	0	64	0	0	-7.19594	9.60863
1	1	0	0	0	1	-4.22435	-3.92749	0	0	0	-4.69601	GO:0048864	M110001	3	0	GO Biological Processes	19	stem cell development	19_GO:0032502 developmental process	-5.1919	6.90012	6.79962	30198	86	458	9	1.96507	0.648554	2296|2303|2335|3670|6662|6899|8092|10370|83989	FOXC1|FOXC2|FN1|ISL1|SOX9|TBX1|ALX1|CITED2|FAM172A	-3.53491	0	64	0	0	-7.19594	9.60863
1	1	0	0	0	1	-4.03422	-3.76713	0	0	0	-4.47462	GO:0014033	M110001	3	0	GO Biological Processes	19	neural crest cell differentiation	19_GO:0032502 developmental process	-4.91199	6.38076	6.44926	30198	93	458	9	1.96507	0.648554	2296|2303|2335|3670|6662|6899|8092|10370|83989	FOXC1|FOXC2|FN1|ISL1|SOX9|TBX1|ALX1|CITED2|FAM172A	-3.28901	0	64	0	0	-7.19594	9.60863
1	1	0	0	0	1	-3.07236	-3.63826	0	0	0	-3.76306	GO:0010718	M110001	3	0	GO Biological Processes	19	positive regulation of epithelial to mesenchymal transition	19_GO:0032502 developmental process	-3.76306	9.60863	6.24557	30198	54	291	5	1.71821	0.761778	2296|3670|8092|25937|283149	FOXC1|ISL1|ALX1|WWTR1|BCL9L	-2.80593	0	64	0	0	-7.19594	9.60863
1	1	0	0	0	1	-2.88155	-2.58376	0	0	0	-3.30329	GO:0010717	M110001	3	0	GO Biological Processes	19	regulation of epithelial to mesenchymal transition	19_GO:0032502 developmental process	-3.30329	6.04504	5.05916	30198	103	291	6	2.06186	0.833026	2296|3169|3670|8092|25937|283149	FOXC1|FOXA1|ISL1|ALX1|WWTR1|BCL9L	-2.4262	0	64	0	0	-7.19594	9.60863
0	0	0	0	0	1	0	0	0	0	0	-2.65836	GO:0001667	M000001	1	0	GO Biological Processes	19	ameboidal-type cell migration	19_GO:0040011 locomotion	-2.66551	3.20762	3.73767	30198	185	458	9	1.96507	0.648554	2335|3164|3670|6899|8092|11167|22976|51421|84159	FN1|NR4A1|ISL1|TBX1|ALX1|FSTL1|PAXIP1|AMOTL2|ARID5B	-1.35104	0	64	0	0	-7.19594	9.60863
1	1	0	0	1	1	-7.10391	-4.14282	0	0	-3.55584	-6.65212	GO:0014855	M110011	4	0	GO Biological Processes	19	striated muscle cell proliferation	19_GO:0009987 cellular process	-7.10391	42.6525	14.3205	30198	15	236	5	2.11864	0.937396	1482|2296|2303|3836|196528	NKX2-5|FOXC1|FOXC2|KPNA1|ARID2	-5.71726	0	65	1	1	-7.10391	42.6525
1	1	0	0	1	1	-6.40488	-3.75275	0	0	-3.17099	-5.95639	GO:0033002	M110011	4	0	GO Biological Processes	19	muscle cell proliferation	19_GO:0009987 cellular process	-6.40488	31.9894	12.3037	30198	20	236	5	2.11864	0.937396	1482|2296|2303|3836|196528	NKX2-5|FOXC1|FOXC2|KPNA1|ARID2	-5.09769	0	65	0	0	-7.10391	42.6525
1	0	0	0	1	1	-5.60905	0	0	0	-3.75186	-5.24874	GO:0060038	M100011	3	0	GO Biological Processes	19	cardiac muscle cell proliferation	19_GO:0040007 growth	-5.60905	39.3716	12.2811	30198	13	236	4	1.69492	0.840245	1482|2296|2303|196528	NKX2-5|FOXC1|FOXC2|ARID2	-4.39888	0	65	0	0	-7.10391	42.6525
1	0	0	0	1	1	-5.58353	0	0	0	-3.72169	-4.60803	GO:0001655	M100011	3	0	GO Biological Processes	19	urogenital system development	19_GO:0032502 developmental process	-5.58353	4.98039	6.49198	30198	334	236	13	5.50847	1.4851	2296|2303|2624|3169|3227|4774|5087|5324|6662|10758|84159|84662|171023	FOXC1|FOXC2|GATA2|FOXA1|HOXC11|NFIA|PBX1|PLAG1|SOX9|TRAF3IP2|ARID5B|GLIS2|ASXL1	-4.3766	0	65	0	0	-7.10391	42.6525
1	1	0	0	1	1	-4.55665	-3.4098	0	0	-3.35286	-3.98404	GO:0007219	M110011	4	0	GO Biological Processes	19	Notch signaling pathway	19_GO:0023052 signaling	-4.55665	8.0694	6.62227	30198	111	236	7	2.9661	1.10433	1050|2296|2303|3169|6662|9794|55534	CEBPA|FOXC1|FOXC2|FOXA1|SOX9|MAML1|MAML3	-3.47996	0	65	0	0	-7.10391	42.6525
1	0	0	0	1	1	-4.39329	0	0	0	-2.88017	-4.04056	GO:0055017	M100011	3	0	GO Biological Processes	19	cardiac muscle tissue growth	19_GO:0040007 growth	-4.39329	20.4732	8.64472	30198	25	236	4	1.69492	0.840245	1482|2296|2303|196528	NKX2-5|FOXC1|FOXC2|ARID2	-3.34385	0	65	0	0	-7.10391	42.6525
1	0	0	0	1	1	-4.25643	0	0	0	-2.78137	-3.90497	GO:0060419	M100011	3	0	GO Biological Processes	19	heart growth	19_GO:0040007 growth	-4.25643	18.9567	8.28449	30198	27	236	4	1.69492	0.840245	1482|2296|2303|196528	NKX2-5|FOXC1|FOXC2|ARID2	-3.22913	0	65	0	0	-7.10391	42.6525
1	1	0	0	1	1	-4.24826	-2.29581	0	0	-3.09879	-3.68448	GO:0007498	M110011	4	0	GO Biological Processes	19	mesoderm development	19_GO:0032502 developmental process	-4.24826	7.22341	6.16306	30198	124	236	7	2.9661	1.10433	2296|2303|6926|8861|9314|10370|23135	FOXC1|FOXC2|TBX3|LDB1|KLF4|CITED2|KDM6B	-3.22229	0	65	0	0	-7.10391	42.6525
1	1	0	0	1	1	-4.11277	-3.57702	0	0	-2.83335	-3.68787	GO:0003229	M110011	4	0	GO Biological Processes	19	ventricular cardiac muscle tissue development	19_GO:0032502 developmental process	-4.11277	11.4248	6.92991	30198	56	236	5	2.11864	0.937396	1482|2296|2303|3670|6926	NKX2-5|FOXC1|FOXC2|ISL1|TBX3	-3.10375	0	65	0	0	-7.10391	42.6525
1	0	0	0	1	1	-2.92081	0	0	0	-4.06789	-2.66101	GO:0060795	M100011	3	0	GO Biological Processes	19	cell fate commitment involved in formation of primary germ layer	19_GO:0032502 developmental process	-4.06789	16.9461	7.78473	30198	27	264	4	1.51515	0.751815	2303|2627|9314|123169	FOXC2|GATA6|KLF4|LEO1	-3.065	0	65	0	0	-7.10391	42.6525
1	1	0	0	1	1	-3.91175	-2.20513	0	0	-2.32531	-3.80912	GO:0072001	M110011	4	0	GO Biological Processes	19	renal system development	19_GO:0032502 developmental process	-3.91175	4.32289	5.09876	30198	296	236	10	4.23729	1.31125	2296|2303|3227|4774|5087|6662|10758|84159|84662|171023	FOXC1|FOXC2|HOXC11|NFIA|PBX1|SOX9|TRAF3IP2|ARID5B|GLIS2|ASXL1	-2.93271	0	65	0	0	-7.10391	42.6525
1	1	0	0	0	1	-3.37986	-2.98759	0	0	0	-3.90065	GO:0048644	M110001	3	0	GO Biological Processes	19	muscle organ morphogenesis	19_GO:0032502 developmental process	-3.90065	7.78299	5.99232	30198	80	291	6	2.06186	0.833026	1482|2296|2303|3670|6899|84159	NKX2-5|FOXC1|FOXC2|ISL1|TBX1|ARID5B	-2.92309	0	65	0	0	-7.10391	42.6525
1	1	0	0	0	1	-3.67987	-2.17634	0	0	0	-2.34986	GO:0048844	M110001	3	0	GO Biological Processes	19	artery morphogenesis	19_GO:0032502 developmental process	-3.67987	9.27229	6.10535	30198	69	236	5	2.11864	0.937396	2296|2303|10370|57178|196528	FOXC1|FOXC2|CITED2|ZMIZ1|ARID2	-2.73868	0	65	0	0	-7.10391	42.6525
1	0	0	0	1	1	-3.65044	0	0	0	-2.47739	-3.23461	GO:0048332	M100011	3	0	GO Biological Processes	19	mesoderm morphogenesis	19_GO:0032502 developmental process	-3.65044	9.13983	6.05106	30198	70	236	5	2.11864	0.937396	2296|2303|6926|9314|23135	FOXC1|FOXC2|TBX3|KLF4|KDM6B	-2.71416	0	65	0	0	-7.10391	42.6525
1	1	0	0	0	1	-3.33849	-2.26879	0	0	0	-3.29309	GO:0001822	M110001	3	0	GO Biological Processes	19	kidney development	19_GO:0032502 developmental process	-3.33849	4.01261	4.55115	30198	287	236	9	3.81356	1.24671	2296|2303|3227|5087|6662|10758|84159|84662|171023	FOXC1|FOXC2|HOXC11|PBX1|SOX9|TRAF3IP2|ARID5B|GLIS2|ASXL1	-2.45491	0	65	0	0	-7.10391	42.6525
1	1	0	0	1	1	-3.31664	-3.15862	0	0	-2.29315	-2.84593	GO:0003231	M110011	4	0	GO Biological Processes	19	cardiac ventricle development	19_GO:0032502 developmental process	-3.31664	6.09322	5.08451	30198	126	236	6	2.54237	1.02464	1482|2296|2303|3670|6926|10370	NKX2-5|FOXC1|FOXC2|ISL1|TBX3|CITED2	-2.43632	0	65	0	0	-7.10391	42.6525
1	0	0	0	0	1	-3.31252	0	0	0	0	-3.04861	WP3927	M100001	2	0	WikiPathways	27	BMP signaling in eyelid development		-3.31252	19.1936	7.22341	30198	20	236	3	1.27119	0.72924	2296|2303|3725	FOXC1|FOXC2|JUN	-2.43309	0	65	0	0	-7.10391	42.6525
1	1	0	0	0	1	-3.30611	-2.92799	0	0	0	-2.06774	GO:0035050	M110001	3	0	GO Biological Processes	19	embryonic heart tube development	19_GO:0032502 developmental process	-3.30611	7.70829	5.4314	30198	83	236	5	2.11864	0.937396	1482|2296|2303|6926|10370	NKX2-5|FOXC1|FOXC2|TBX3|CITED2	-2.42845	0	65	0	0	-7.10391	42.6525
1	1	0	0	1	1	-3.30254	-2.64725	0	0	-2.09328	-2.96358	GO:0055010	M110011	4	0	GO Biological Processes	19	ventricular cardiac muscle tissue morphogenesis	19_GO:0032502 developmental process	-3.30254	10.89	6.02209	30198	47	236	4	1.69492	0.840245	1482|2296|2303|3670	NKX2-5|FOXC1|FOXC2|ISL1	-2.4262	0	65	0	0	-7.10391	42.6525
1	1	0	0	0	1	-2.58574	-2.10883	0	0	0	-3.15101	GO:0060415	M110001	3	0	GO Biological Processes	19	muscle tissue morphogenesis	19_GO:0032502 developmental process	-3.15101	7.10775	5.15373	30198	73	291	5	1.71821	0.761778	1482|2296|2303|3670|6899	NKX2-5|FOXC1|FOXC2|ISL1|TBX1	-2.29681	0	65	0	0	-7.10391	42.6525
1	0	0	0	1	1	-2.76428	0	0	0	-2.52181	-3.0039	GO:0007369	M100011	3	0	GO Biological Processes	19	gastrulation	19_GO:0032502 developmental process	-3.0843	3.68578	4.24033	30198	161	458	9	1.96507	0.648554	2296|2303|2335|2627|8861|9314|23135|55578|123169	FOXC1|FOXC2|FN1|GATA6|LDB1|KLF4|KDM6B|SUPT20H|LEO1	-1.70049	0	65	0	0	-7.10391	42.6525
1	0	0	0	0	0	-3.02021	0	0	0	0	0	GO:0072010	M100000	1	0	GO Biological Processes	19	glomerular epithelium development	19_GO:0032502 developmental process	-3.02021	15.3549	6.37256	30198	25	236	3	1.27119	0.72924	2296|2303|171023	FOXC1|FOXC2|ASXL1	-2.18891	0	65	0	0	-7.10391	42.6525
1	0	0	0	0	0	-2.99817	0	0	0	0	0	GO:0060840	M100000	1	0	GO Biological Processes	19	artery development	19_GO:0032502 developmental process	-2.99817	6.59575	4.89899	30198	97	236	5	2.11864	0.937396	2296|2303|10370|57178|196528	FOXC1|FOXC2|CITED2|ZMIZ1|ARID2	-2.16979	0	65	0	0	-7.10391	42.6525
1	0	0	0	1	1	-2.96947	0	0	0	-2.82973	-2.70908	GO:0048333	M100011	3	0	GO Biological Processes	19	mesodermal cell differentiation	19_GO:0032502 developmental process	-2.96947	14.7643	6.2315	30198	26	236	3	1.27119	0.72924	2303|9314|23135	FOXC2|KLF4|KDM6B	-2.14553	0	65	0	0	-7.10391	42.6525
1	0	0	0	0	0	-2.95838	0	0	0	0	0	GO:0072009	M100000	1	0	GO Biological Processes	19	nephron epithelium development	19_GO:0032502 developmental process	-2.95838	6.46251	4.83154	30198	99	236	5	2.11864	0.937396	2296|2303|5087|6662|171023	FOXC1|FOXC2|PBX1|SOX9|ASXL1	-2.13781	0	65	0	0	-7.10391	42.6525
1	1	0	0	0	1	-2.90016	-2.34564	0	0	0	-2.56925	GO:0055008	M110001	3	0	GO Biological Processes	19	cardiac muscle tissue morphogenesis	19_GO:0032502 developmental process	-2.90016	8.53051	5.18197	30198	60	236	4	1.69492	0.840245	1482|2296|2303|3670	NKX2-5|FOXC1|FOXC2|ISL1	-2.08978	0	65	0	0	-7.10391	42.6525
1	0	0	0	1	1	-2.68705	0	0	0	-2.47766	-2.29936	GO:0001704	M100011	3	0	GO Biological Processes	19	formation of primary germ layer	19_GO:0032502 developmental process	-2.74405	4.04861	4.04698	30198	114	458	7	1.52838	0.573243	2296|2303|2335|2627|9314|23135|123169	FOXC1|FOXC2|FN1|GATA6|KLF4|KDM6B|LEO1	-1.41882	0	65	0	0	-7.10391	42.6525
0	0	0	0	0	1	0	0	0	0	0	-2.70908	GO:0001945	M000001	1	0	GO Biological Processes	19	lymph vessel development	19_GO:0032502 developmental process	-2.70908	11.9738	5.52185	30198	26	291	3	1.03093	0.59213	2296|2303|6899	FOXC1|FOXC2|TBX1	-1.92968	0	65	0	0	-7.10391	42.6525
1	0	0	0	0	1	-2.69854	0	0	0	0	-2.37254	GO:0001707	M100001	2	0	GO Biological Processes	19	mesoderm formation	19_GO:0032502 developmental process	-2.69854	7.52692	4.78207	30198	68	236	4	1.69492	0.840245	2296|2303|9314|23135	FOXC1|FOXC2|KLF4|KDM6B	-1.92136	0	65	0	0	-7.10391	42.6525
1	1	0	0	0	1	-2.60758	-2.12531	0	0	0	-2.28404	GO:0003208	M110001	3	0	GO Biological Processes	19	cardiac ventricle morphogenesis	19_GO:0032502 developmental process	-2.60758	7.10876	4.60576	30198	72	236	4	1.69492	0.840245	1482|2296|2303|3670	NKX2-5|FOXC1|FOXC2|ISL1	-1.84632	0	65	0	0	-7.10391	42.6525
1	0	0	0	1	1	-2.53413	0	0	0	-2.29759	-2.09786	GO:0002064	M100011	3	0	GO Biological Processes	19	epithelial cell development	19_GO:0032502 developmental process	-2.53413	4.28908	3.91702	30198	179	236	6	2.54237	1.02464	688|2303|3169|6662|91663|171023	KLF5|FOXC2|FOXA1|SOX9|MYADM|ASXL1	-1.78404	0	65	0	0	-7.10391	42.6525
1	0	0	0	0	1	-2.46937	0	0	0	0	-2.0905	GO:0072006	M100001	2	0	GO Biological Processes	19	nephron development	19_GO:0032502 developmental process	-2.46937	4.99834	4.02319	30198	128	236	5	2.11864	0.937396	2296|2303|5087|6662|171023	FOXC1|FOXC2|PBX1|SOX9|ASXL1	-1.72993	0	65	0	0	-7.10391	42.6525
1	0	0	0	0	0	-2.46937	0	0	0	0	0	GO:0072073	M100000	1	0	GO Biological Processes	19	kidney epithelium development	19_GO:0032502 developmental process	-2.46937	4.99834	4.02319	30198	128	236	5	2.11864	0.937396	2296|2303|5087|6662|171023	FOXC1|FOXC2|PBX1|SOX9|ASXL1	-1.72993	0	65	0	0	-7.10391	42.6525
1	0	0	0	0	1	-2.41237	0	0	0	0	-2.03601	WP4657	M100001	2	0	WikiPathways	27	22q11.2 copy number variation syndrome		-2.41237	4.84688	3.93107	30198	132	236	5	2.11864	0.937396	1482|2296|2303|8841|51586	NKX2-5|FOXC1|FOXC2|HDAC3|MED15	-1.68151	0	65	0	0	-7.10391	42.6525
1	0	0	0	0	1	-2.4034	0	0	0	0	-2.08595	GO:0001657	M100001	2	0	GO Biological Processes	19	ureteric bud development	19_GO:0032502 developmental process	-2.4034	6.24184	4.21837	30198	82	236	4	1.69492	0.840245	2296|2303|5087|6662	FOXC1|FOXC2|PBX1|SOX9	-1.67422	0	65	0	0	-7.10391	42.6525
1	0	0	0	0	1	-2.38458	0	0	0	0	-2.06774	GO:0072163	M100001	2	0	GO Biological Processes	19	mesonephric epithelium development	19_GO:0032502 developmental process	-2.38458	6.16663	4.18319	30198	83	236	4	1.69492	0.840245	2296|2303|5087|6662	FOXC1|FOXC2|PBX1|SOX9	-1.65862	0	65	0	0	-7.10391	42.6525
1	0	0	0	0	1	-2.38458	0	0	0	0	-2.06774	GO:0072164	M100001	2	0	GO Biological Processes	19	mesonephric tubule development	19_GO:0032502 developmental process	-2.38458	6.16663	4.18319	30198	83	236	4	1.69492	0.840245	2296|2303|5087|6662	FOXC1|FOXC2|PBX1|SOX9	-1.65862	0	65	0	0	-7.10391	42.6525
1	0	0	0	0	0	-2.31183	0	0	0	0	0	GO:0001823	M100000	1	0	GO Biological Processes	19	mesonephros development	19_GO:0032502 developmental process	-2.31183	5.88311	4.04805	30198	87	236	4	1.69492	0.840245	2296|2303|5087|6662	FOXC1|FOXC2|PBX1|SOX9	-1.5949	0	65	0	0	-7.10391	42.6525
1	0	0	0	0	0	-2.24819	0	0	0	0	0	GO:0030198	M100000	1	0	GO Biological Processes	19	extracellular matrix organization	19_GO:0009987 cellular process	-2.24819	3.30518	3.38306	30198	271	236	7	2.9661	1.10433	602|2295|2296|2303|4791|6662|342371	BCL3|FOXF2|FOXC1|FOXC2|NFKB2|SOX9|ATXN1L	-1.54219	0	65	0	0	-7.10391	42.6525
1	0	0	0	0	0	-2.23968	0	0	0	0	0	GO:0043062	M100000	1	0	GO Biological Processes	19	extracellular structure organization	19_GO:0009987 cellular process	-2.23968	3.29303	3.37149	30198	272	236	7	2.9661	1.10433	602|2295|2296|2303|4791|6662|342371	BCL3|FOXF2|FOXC1|FOXC2|NFKB2|SOX9|ATXN1L	-1.53487	0	65	0	0	-7.10391	42.6525
1	0	0	0	0	0	-2.22681	0	0	0	0	0	GO:0061005	M100000	1	0	GO Biological Processes	19	cell differentiation involved in kidney development	19_GO:0032502 developmental process	-2.22681	8.16751	4.36434	30198	47	236	3	1.27119	0.72924	2303|84662|171023	FOXC2|GLIS2|ASXL1	-1.52494	0	65	0	0	-7.10391	42.6525
1	0	0	0	0	0	-2.2228	0	0	0	0	0	GO:0045229	M100000	1	0	GO Biological Processes	19	external encapsulating structure organization	19_GO:0009987 cellular process	-2.2228	3.26899	3.3485	30198	274	236	7	2.9661	1.10433	602|2295|2296|2303|4791|6662|342371	BCL3|FOXF2|FOXC1|FOXC2|NFKB2|SOX9|ATXN1L	-1.52133	0	65	0	0	-7.10391	42.6525
1	0	0	0	0	0	-2.03765	0	0	0	0	0	GO:0032835	M100000	1	0	GO Biological Processes	19	glomerulus development	19_GO:0032502 developmental process	-2.03765	6.97951	3.93918	30198	55	236	3	1.27119	0.72924	2296|2303|171023	FOXC1|FOXC2|ASXL1	-1.36517	0	65	0	0	-7.10391	42.6525
0	0	1	0	0	0	0	0	-7.06122	0	0	0	hsa05012	M001000	1	0	KEGG Pathway	24	Parkinson disease		-7.06122	11.6106	9.39686	30198	266	88	9	10.2273	3.23006	1327|1965|5684|5686|7385|7416|7419|10381|374291	COX4I1|EIF2S1|PSMA3|PSMA5|UQCRC2|VDAC1|VDAC3|TUBB3|NDUFS7	-5.67646	0	66	1	1	-7.06122	13.3266
0	0	1	0	0	0	0	0	-6.96533	0	0	0	hsa05020	M001000	1	0	KEGG Pathway	24	Prion disease		-6.96533	11.3129	9.25368	30198	273	88	9	10.2273	3.23006	1327|1965|5684|5686|7385|7416|7419|10381|374291	COX4I1|EIF2S1|PSMA3|PSMA5|UQCRC2|VDAC1|VDAC3|TUBB3|NDUFS7	-5.59039	0	66	0	0	-7.06122	13.3266
0	0	1	0	0	0	0	0	-6.84481	0	0	0	hsa05022	M001000	1	0	KEGG Pathway	24	Pathways of neurodegeneration - multiple diseases		-6.84481	7.93015	8.23901	30198	476	88	11	12.5	3.52548	1327|1965|5684|5686|5970|7385|7416|7419|10381|10452|374291	COX4I1|EIF2S1|PSMA3|PSMA5|RELA|UQCRC2|VDAC1|VDAC3|TUBB3|TOMM40|NDUFS7	-5.48708	0	66	0	0	-7.06122	13.3266
0	0	1	0	0	0	0	0	-6.73528	0	0	0	hsa05010	M001000	1	0	KEGG Pathway	24	Alzheimer disease		-6.73528	8.93643	8.46153	30198	384	88	10	11.3636	3.38317	1327|1965|5684|5686|5970|7385|7416|7419|10381|374291	COX4I1|EIF2S1|PSMA3|PSMA5|RELA|UQCRC2|VDAC1|VDAC3|TUBB3|NDUFS7	-5.39084	0	66	0	0	-7.06122	13.3266
0	1	1	1	1	1	0	-2.13723	-6.54684	-2.59917	-2.80037	-2.51618	hsa05016	M011111	5	0	KEGG Pathway	24	Huntington disease		-6.56149	4.09397	6.75062	30198	306	458	19	4.14847	0.931775	1327|1385|1387|2033|5436|5468|5684|5686|5692|6667|6874|7385|7416|7419|9586|10381|23186|84617|374291	COX4I1|CREB1|CREBBP|EP300|POLR2G|PPARG|PSMA3|PSMA5|PSMB4|SP1|TAF4|UQCRC2|VDAC1|VDAC3|CREB5|TUBB3|RCOR1|TUBB6|NDUFS7	-4.77213	0	66	0	0	-7.06122	13.3266
0	0	1	0	0	0	0	0	-5.91962	0	0	0	hsa05014	M001000	1	0	KEGG Pathway	24	Amyotrophic lateral sclerosis		-5.91962	8.4847	7.76671	30198	364	88	9	10.2273	3.23006	1327|1965|5684|5686|7385|7416|10381|10452|374291	COX4I1|EIF2S1|PSMA3|PSMA5|UQCRC2|VDAC1|TUBB3|TOMM40|NDUFS7	-4.67398	0	66	0	0	-7.06122	13.3266
0	1	1	0	0	1	0	-2.80805	-5.38031	0	0	-2.21488	hsa05208	M011001	3	0	KEGG Pathway	24	Chemical carcinogenesis - reactive oxygen species		-5.38031	10.7718	7.918	30198	223	88	7	7.95455	2.88448	1327|4792|5970|7385|7416|7419|374291	COX4I1|NFKBIA|RELA|UQCRC2|VDAC1|VDAC3|NDUFS7	-4.19748	0	66	0	0	-7.06122	13.3266
0	0	1	0	0	0	0	0	-5.18356	0	0	0	WP2059	M001000	1	0	WikiPathways	27	Alzheimer's disease and miRNA effects		-5.18356	8.14621	7.13192	30198	337	88	8	9.09091	3.06454	1965|5684|5686|5970|7416|7419|10381|84833	EIF2S1|PSMA3|PSMA5|RELA|VDAC1|VDAC3|TUBB3|ATP5MK	-4.02386	0	66	0	0	-7.06122	13.3266
0	0	1	0	0	0	0	0	-4.8708	0	0	0	WP5124	M001000	1	0	WikiPathways	27	Alzheimer's disease		-4.8708	8.99668	7.09533	30198	267	88	7	7.95455	2.88448	1965|5684|5686|5970|7416|7419|10381	EIF2S1|PSMA3|PSMA5|RELA|VDAC1|VDAC3|TUBB3	-3.74571	0	66	0	0	-7.06122	13.3266
0	0	1	0	0	0	0	0	-4.85395	0	0	0	R-HSA-1428517	M001000	1	0	Reactome Gene Sets	6	The citric acid (TCA) cycle and respiratory electron transport		-4.85395	11.5672	7.64418	30198	178	88	6	6.81818	2.68694	1327|2109|2271|7385|7416|374291	COX4I1|ETFB|FH|UQCRC2|VDAC1|NDUFS7	-3.73193	0	66	0	0	-7.06122	13.3266
0	0	1	0	0	0	0	0	-4.69369	0	0	0	GO:0045333	M001000	1	0	GO Biological Processes	19	cellular respiration	19_GO:0008152 metabolic process	-4.69369	10.8366	7.35311	30198	190	88	6	6.81818	2.68694	1327|2109|2271|4190|7385|374291	COX4I1|ETFB|FH|MDH1|UQCRC2|NDUFS7	-3.59796	0	66	0	0	-7.06122	13.3266
0	0	1	0	0	0	0	0	-4.69366	0	0	0	GO:0006091	M001000	1	0	GO Biological Processes	19	generation of precursor metabolites and energy	19_GO:0008152 metabolic process	-4.69366	6.9677	6.44593	30198	394	88	8	9.09091	3.06454	1327|2109|2271|4190|5019|5226|7385|374291	COX4I1|ETFB|FH|MDH1|OXCT1|PGD|UQCRC2|NDUFS7	-3.59796	0	66	0	0	-7.06122	13.3266
0	0	1	0	0	0	0	0	-4.5321	0	0	0	hsa05415	M001000	1	0	KEGG Pathway	24	Diabetic cardiomyopathy		-4.5321	10.1426	7.06582	30198	203	88	6	6.81818	2.68694	1327|5970|7385|7416|7419|374291	COX4I1|RELA|UQCRC2|VDAC1|VDAC3|NDUFS7	-3.45842	0	66	0	0	-7.06122	13.3266
0	0	1	0	0	0	0	0	-4.03233	0	0	0	hsa04932	M001000	1	0	KEGG Pathway	24	Non-alcoholic fatty liver disease		-4.03233	11.0696	6.79479	30198	155	88	5	5.68182	2.46774	1327|1965|5970|7385|374291	COX4I1|EIF2S1|RELA|UQCRC2|NDUFS7	-3.0347	0	66	0	0	-7.06122	13.3266
0	0	1	0	0	0	0	0	-4.00226	0	0	0	GO:0015980	M001000	1	0	GO Biological Processes	19	energy derivation by oxidation of organic compounds	19_GO:0008152 metabolic process	-4.00226	8.13816	6.16385	30198	253	88	6	6.81818	2.68694	1327|2109|2271|4190|7385|374291	COX4I1|ETFB|FH|MDH1|UQCRC2|NDUFS7	-3.01136	0	66	0	0	-7.06122	13.3266
0	0	1	0	0	0	0	0	-3.96745	0	0	0	GO:0009060	M001000	1	0	GO Biological Processes	19	aerobic respiration	19_GO:0008152 metabolic process	-3.96745	10.7237	6.66691	30198	160	88	5	5.68182	2.46774	1327|2271|4190|7385|374291	COX4I1|FH|MDH1|UQCRC2|NDUFS7	-2.98186	0	66	0	0	-7.06122	13.3266
0	0	1	0	0	0	0	0	-3.96745	0	0	0	WP4396	M001000	1	0	WikiPathways	27	Nonalcoholic fatty liver disease		-3.96745	10.7237	6.66691	30198	160	88	5	5.68182	2.46774	1327|1965|5970|7385|374291	COX4I1|EIF2S1|RELA|UQCRC2|NDUFS7	-2.98186	0	66	0	0	-7.06122	13.3266
0	1	1	0	0	1	0	-3.23886	-3.6841	0	0	-2.04218	hsa04621	M011001	3	0	KEGG Pathway	24	NOD-like receptor signaling pathway		-3.6841	9.32498	6.12347	30198	184	88	5	5.68182	2.46774	4792|4793|5970|7416|7419	NFKBIA|NFKBIB|RELA|VDAC1|VDAC3	-2.74172	0	66	0	0	-7.06122	13.3266
0	0	1	0	0	0	0	0	-3.62184	0	0	0	R-HSA-611105	M001000	1	0	Reactome Gene Sets	6	Respiratory electron transport		-3.62184	13.3266	6.77457	30198	103	88	4	4.54545	2.22047	1327|2109|7385|374291	COX4I1|ETFB|UQCRC2|NDUFS7	-2.69108	0	66	0	0	-7.06122	13.3266
0	0	1	0	0	0	0	0	-3.45364	0	0	0	GO:0022904	M001000	1	0	GO Biological Processes	19	respiratory electron transport chain	19_GO:0008152 metabolic process	-3.45364	12.0407	6.38481	30198	114	88	4	4.54545	2.22047	1327|2109|7385|374291	COX4I1|ETFB|UQCRC2|NDUFS7	-2.55071	0	66	0	0	-7.06122	13.3266
0	0	1	0	0	0	0	0	-3.27614	0	0	0	R-HSA-163200	M001000	1	0	Reactome Gene Sets	6	Respiratory electron transport, ATP synthesis by chemiosmotic coupling, and heat production by uncoupling proteins.		-3.27614	10.8082	5.98802	30198	127	88	4	4.54545	2.22047	1327|2109|7385|374291	COX4I1|ETFB|UQCRC2|NDUFS7	-2.40243	0	66	0	0	-7.06122	13.3266
0	0	1	0	0	0	0	0	-2.94277	0	0	0	hsa04218	M001000	1	0	KEGG Pathway	24	Cellular senescence		-2.94277	8.79895	5.27961	30198	156	88	4	4.54545	2.22047	5970|7416|7419|10758	RELA|VDAC1|VDAC3|TRAF3IP2	-2.12477	0	66	0	0	-7.06122	13.3266
0	0	1	0	0	0	0	0	-2.83382	0	0	0	GO:0022900	M001000	1	0	GO Biological Processes	19	electron transport chain	19_GO:0008152 metabolic process	-2.83382	8.21938	5.05756	30198	167	88	4	4.54545	2.22047	1327|2109|7385|374291	COX4I1|ETFB|UQCRC2|NDUFS7	-2.03364	0	66	0	0	-7.06122	13.3266
0	0	1	0	0	0	0	0	-2.67283	0	0	0	GO:0019646	M001000	1	0	GO Biological Processes	19	aerobic electron transport chain	19_GO:0008152 metabolic process	-2.67283	11.8331	5.47037	30198	87	88	3	3.40909	1.9344	1327|7385|374291	COX4I1|UQCRC2|NDUFS7	-1.89949	0	66	0	0	-7.06122	13.3266
0	0	1	0	0	0	0	0	-2.60374	0	0	0	GO:0042773	M001000	1	0	GO Biological Processes	19	ATP synthesis coupled electron transport	19_GO:0008152 metabolic process	-2.60374	11.19	5.29186	30198	92	88	3	3.40909	1.9344	1327|7385|374291	COX4I1|UQCRC2|NDUFS7	-1.84405	0	66	0	0	-7.06122	13.3266
0	0	1	0	0	0	0	0	-2.60374	0	0	0	GO:0042775	M001000	1	0	GO Biological Processes	19	mitochondrial ATP synthesis coupled electron transport	19_GO:0008152 metabolic process	-2.60374	11.19	5.29186	30198	92	88	3	3.40909	1.9344	1327|7385|374291	COX4I1|UQCRC2|NDUFS7	-1.84405	0	66	0	0	-7.06122	13.3266
0	0	1	0	0	0	0	0	-2.48848	0	0	0	GO:0046034	M001000	1	0	GO Biological Processes	19	ATP metabolic process	19_GO:0008152 metabolic process	-2.48848	6.59921	4.38065	30198	208	88	4	4.54545	2.22047	1327|7385|84833|374291	COX4I1|UQCRC2|ATP5MK|NDUFS7	-1.74622	0	66	0	0	-7.06122	13.3266
0	0	1	0	0	0	0	0	-2.42999	0	0	0	WP111	M001000	1	0	WikiPathways	27	Electron transport chain: OXPHOS system in mitochondria		-2.42999	9.71205	4.85753	30198	106	88	3	3.40909	1.9344	1327|7385|374291	COX4I1|UQCRC2|NDUFS7	-1.69692	0	66	0	0	-7.06122	13.3266
0	0	1	0	0	0	0	0	-2.27959	0	0	0	GO:0006119	M001000	1	0	GO Biological Processes	19	oxidative phosphorylation	19_GO:0008152 metabolic process	-2.27959	8.57898	4.49722	30198	120	88	3	3.40909	1.9344	1327|7385|374291	COX4I1|UQCRC2|NDUFS7	-1.56851	0	66	0	0	-7.06122	13.3266
0	0	1	0	0	0	0	0	-2.14733	0	0	0	hsa00190	M001000	1	0	KEGG Pathway	24	Oxidative phosphorylation		-2.14733	7.68267	4.19128	30198	134	88	3	3.40909	1.9344	1327|7385|374291	COX4I1|UQCRC2|NDUFS7	-1.45641	0	66	0	0	-7.06122	13.3266
1	1	1	1	0	1	-3.45952	-2.30826	-7.03052	-3.50353	0	-2.54791	GO:0033365	M111101	5	0	GO Biological Processes	19	protein localization to organelle	19_GO:0051179 localization	-7.03052	6.52203	7.89734	30198	684	88	13	14.7727	3.78249	811|3009|4792|9184|9696|9804|10452|10758|10972|11331|23230|23345|100188893	CALR|H1-5|NFKBIA|BUB3|CROCC|TOMM20|TOMM40|TRAF3IP2|TMED10|PHB2|VPS13A|SYNE1|TOMM6	-5.65046	0	67	1	1	-7.03052	147.068
0	0	1	0	0	0	0	0	-6.3251	0	0	0	R-HSA-5205685	M001000	1	0	Reactome Gene Sets	6	PINK1-PRKN Mediated Mitophagy		-6.3251	62.3926	15.5727	30198	22	88	4	4.54545	2.22047	7416|9804|10452|100188893	VDAC1|TOMM20|TOMM40|TOMM6	-5.02972	0	67	0	0	-7.03052	147.068
0	0	1	0	0	0	0	0	-6.08099	0	0	0	CORUM:6497	M001000	1	0	CORUM	33	TOM complex (TOM5, TOM6, TOM7, TOM20, TOM22, TOM40, TOM70), mitochondrial		-6.08099	147.068	20.8946	30198	7	88	3	3.40909	1.9344	9804|10452|100188893	TOMM20|TOMM40|TOMM6	-4.80937	0	67	0	0	-7.03052	147.068
0	0	1	0	0	0	0	0	-5.8204	0	0	0	R-HSA-5205647	M001000	1	0	Reactome Gene Sets	6	Mitophagy		-5.8204	47.3323	13.4949	30198	29	88	4	4.54545	2.22047	7416|9804|10452|100188893	VDAC1|TOMM20|TOMM40|TOMM6	-4.58527	0	67	0	0	-7.03052	147.068
1	0	1	0	0	0	-3.35493	0	-5.39453	0	0	0	R-HSA-9663891	M101000	2	0	Reactome Gene Sets	6	Selective autophagy		-5.39453	21.1827	9.83293	30198	81	88	5	5.68182	2.46774	7416|9804|10381|10452|100188893	VDAC1|TOMM20|TUBB3|TOMM40|TOMM6	-4.20962	0	67	0	0	-7.03052	147.068
0	0	1	0	0	0	0	0	-5.28723	0	0	0	GO:0007008	M001000	1	0	GO Biological Processes	19	outer mitochondrial membrane organization	19_GO:0009987 cellular process	-5.28723	85.7898	15.8818	30198	12	88	3	3.40909	1.9344	9804|10452|100188893	TOMM20|TOMM40|TOMM6	-4.11467	0	67	0	0	-7.03052	147.068
0	0	1	0	0	0	0	0	-5.28723	0	0	0	GO:0045040	M001000	1	0	GO Biological Processes	19	protein insertion into mitochondrial outer membrane	19_GO:0051179 localization	-5.28723	85.7898	15.8818	30198	12	88	3	3.40909	1.9344	9804|10452|100188893	TOMM20|TOMM40|TOMM6	-4.11467	0	67	0	0	-7.03052	147.068
0	0	1	0	0	0	0	0	-4.5892	0	0	0	GO:0006886	M001000	1	0	GO Biological Processes	19	intracellular protein transport	19_GO:0051179 localization	-4.5892	5.12178	5.83274	30198	670	88	10	11.3636	3.38317	811|4792|7532|9804|10452|10758|10972|11331|23230|100188893	CALR|NFKBIA|YWHAG|TOMM20|TOMM40|TRAF3IP2|TMED10|PHB2|VPS13A|TOMM6	-3.50924	0	67	0	0	-7.03052	147.068
0	0	1	0	0	0	0	0	-4.42682	0	0	0	R-HSA-1268020	M001000	1	0	Reactome Gene Sets	6	Mitochondrial protein import		-4.42682	21.4474	8.85255	30198	64	88	4	4.54545	2.22047	7416|9804|10452|100188893	VDAC1|TOMM20|TOMM40|TOMM6	-3.37167	0	67	0	0	-7.03052	147.068
0	0	1	0	0	0	0	0	-4.4241	0	0	0	GO:0007005	M001000	1	0	GO Biological Processes	19	mitochondrion organization	19_GO:0009987 cellular process	-4.4241	6.38436	6.0794	30198	430	88	8	9.09091	3.06454	5245|9804|10449|10452|11331|23230|374291|100188893	PHB1|TOMM20|ACAA2|TOMM40|PHB2|VPS13A|NDUFS7|TOMM6	-3.37027	0	67	0	0	-7.03052	147.068
1	0	1	0	0	0	-2.35742	0	-4.30148	0	0	0	R-HSA-1632852	M101000	2	0	Reactome Gene Sets	6	Macroautophagy		-4.30148	12.6161	7.3399	30198	136	88	5	5.68182	2.46774	7416|9804|10381|10452|100188893	VDAC1|TOMM20|TUBB3|TOMM40|TOMM6	-3.26516	0	67	0	0	-7.03052	147.068
0	0	1	0	0	0	0	0	-4.12896	0	0	0	GO:0051204	M001000	1	0	GO Biological Processes	19	protein insertion into mitochondrial membrane	19_GO:0051179 localization	-4.12896	36.767	10.2363	30198	28	88	3	3.40909	1.9344	9804|10452|100188893	TOMM20|TOMM40|TOMM6	-3.11755	0	67	0	0	-7.03052	147.068
1	0	1	0	0	0	-2.16765	0	-4.0859	0	0	0	R-HSA-9612973	M101000	2	0	Reactome Gene Sets	6	Autophagy		-4.0859	11.3629	6.90139	30198	151	88	5	5.68182	2.46774	7416|9804|10381|10452|100188893	VDAC1|TOMM20|TUBB3|TOMM40|TOMM6	-3.07986	0	67	0	0	-7.03052	147.068
0	0	1	0	0	0	0	0	-3.95248	0	0	0	GO:0090151	M001000	1	0	GO Biological Processes	19	establishment of protein localization to mitochondrial membrane	19_GO:0051179 localization	-3.95248	32.1712	9.53755	30198	32	88	3	3.40909	1.9344	9804|10452|100188893	TOMM20|TOMM40|TOMM6	-2.96934	0	67	0	0	-7.03052	147.068
0	0	1	0	0	0	0	0	-3.92957	0	0	0	R-HSA-9609507	M001000	1	0	Reactome Gene Sets	6	Protein localization		-3.92957	10.5264	6.59287	30198	163	88	5	5.68182	2.46774	1891|7416|9804|10452|100188893	ECH1|VDAC1|TOMM20|TOMM40|TOMM6	-2.94867	0	67	0	0	-7.03052	147.068
0	0	1	0	0	0	0	0	-3.36913	0	0	0	GO:0007006	M001000	1	0	GO Biological Processes	19	mitochondrial membrane organization	19_GO:0009987 cellular process	-3.36913	11.4386	6.19409	30198	120	88	4	4.54545	2.22047	9804|10449|10452|100188893	TOMM20|ACAA2|TOMM40|TOMM6	-2.48091	0	67	0	0	-7.03052	147.068
0	0	1	0	0	0	0	0	-3.13926	0	0	0	GO:0006626	M001000	1	0	GO Biological Processes	19	protein targeting to mitochondrion	19_GO:0051179 localization	-3.13926	17.158	6.77287	30198	60	88	3	3.40909	1.9344	9804|10452|100188893	TOMM20|TOMM40|TOMM6	-2.28673	0	67	0	0	-7.03052	147.068
0	0	1	0	0	0	0	0	-3.09764	0	0	0	GO:0051205	M001000	1	0	GO Biological Processes	19	protein insertion into membrane	19_GO:0051179 localization	-3.09764	16.6045	6.64921	30198	62	88	3	3.40909	1.9344	9804|10452|100188893	TOMM20|TOMM40|TOMM6	-2.25268	0	67	0	0	-7.03052	147.068
0	0	1	1	0	0	0	0	-3.07733	-2.84903	0	0	GO:0006605	M001100	2	0	GO Biological Processes	19	protein targeting	19_GO:0051179 localization	-3.07733	6.86318	5.03254	30198	250	88	5	5.68182	2.46774	7532|9804|10452|23230|100188893	YWHAG|TOMM20|TOMM40|VPS13A|TOMM6	-2.23549	0	67	0	0	-7.03052	147.068
0	0	1	0	0	0	0	0	-3.05743	0	0	0	GO:0071806	M001000	1	0	GO Biological Processes	19	protein transmembrane transport	19_GO:0051179 localization	-3.05743	16.0856	6.53118	30198	64	88	3	3.40909	1.9344	9804|10452|10972	TOMM20|TOMM40|TMED10	-2.21995	0	67	0	0	-7.03052	147.068
0	0	1	0	0	0	0	0	-3.00584	0	0	0	GO:0006839	M001000	1	0	GO Biological Processes	19	mitochondrial transport	19_GO:0051179 localization	-3.00584	9.15091	5.41018	30198	150	88	4	4.54545	2.22047	9804|10449|10452|100188893	TOMM20|ACAA2|TOMM40|TOMM6	-2.17602	0	67	0	0	-7.03052	147.068
0	0	1	0	0	0	0	0	-2.87456	0	0	0	GO:0072655	M001000	1	0	GO Biological Processes	19	establishment of protein localization to mitochondrion	19_GO:0051179 localization	-2.87456	13.9119	6.01196	30198	74	88	3	3.40909	1.9344	9804|10452|100188893	TOMM20|TOMM40|TOMM6	-2.06885	0	67	0	0	-7.03052	147.068
0	0	1	0	0	0	0	0	-2.74634	0	0	0	GO:0070585	M001000	1	0	GO Biological Processes	19	protein localization to mitochondrion	19_GO:0051179 localization	-2.74634	12.5546	5.6641	30198	82	88	3	3.40909	1.9344	9804|10452|100188893	TOMM20|TOMM40|TOMM6	-1.95959	0	67	0	0	-7.03052	147.068
0	0	1	0	0	0	0	0	-2.67283	0	0	0	GO:1990542	M001000	1	0	GO Biological Processes	19	mitochondrial transmembrane transport	19_GO:0051179 localization	-2.67283	11.8331	5.47037	30198	87	88	3	3.40909	1.9344	9804|10452|94081	TOMM20|TOMM40|SFXN1	-1.89949	0	67	0	0	-7.03052	147.068
1	1	0	0	1	1	-6.22108	-4.92758	0	0	-6.96174	-5.5417	R-HSA-201722	M110011	4	0	Reactome Gene Sets	6	Formation of the beta-catenin:TCF transactivating complex		-6.96174	11.3129	9.25275	30198	91	264	9	3.40909	1.11683	864|1387|2033|6597|7090|8085|10524|123169|283149	RUNX3|CREBBP|EP300|SMARCA4|TLE3|KMT2D|KAT5|LEO1|BCL9L	-5.58818	0	68	1	1	-6.96174	15.2331
1	1	0	0	1	1	-5.60344	-4.30788	0	0	-5.94778	-4.01794	R-HSA-201681	M110011	4	0	Reactome Gene Sets	6	TCF dependent signaling in response to WNT		-6.92039	4.81067	7.2463	30198	233	458	17	3.71179	0.883376	607|864|1387|1460|2033|5684|5686|5692|6597|6662|7090|8085|8295|9736|10524|123169|283149	BCL9|RUNX3|CREBBP|CSNK2B|EP300|PSMA3|PSMA5|PSMB4|SMARCA4|SOX9|TLE3|KMT2D|TRRAP|USP34|KAT5|LEO1|BCL9L	-5.07882	0	68	0	0	-6.96174	15.2331
1	1	0	0	1	1	-4.87429	-3.26148	0	0	-5.08247	-3.38363	R-HSA-195721	M110011	4	0	Reactome Gene Sets	6	Signaling by WNT		-6.02536	3.77336	6.30566	30198	332	458	19	4.14847	0.931775	607|864|1387|1460|1488|2033|5684|5686|5692|6597|6662|7090|8085|8295|9736|10524|57690|123169|283149	BCL9|RUNX3|CREBBP|CSNK2B|CTBP2|EP300|PSMA3|PSMA5|PSMB4|SMARCA4|SOX9|TLE3|KMT2D|TRRAP|USP34|KAT5|TNRC6C|LEO1|BCL9L	-4.29429	0	68	0	0	-6.96174	15.2331
1	1	0	0	1	1	-4.72643	-4.06695	0	0	-3.30789	-4.2924	R-HSA-3769402	M110011	4	0	Reactome Gene Sets	6	Deactivation of the beta-catenin transactivating complex		-4.72643	15.2331	8.19197	30198	42	236	5	2.11864	0.937396	607|6662|7090|8085|283149	BCL9|SOX9|TLE3|KMT2D|BCL9L	-3.62461	0	68	0	0	-6.96174	15.2331
1	1	0	0	1	1	-6.94396	-4.64394	0	0	-5.47994	-3.32588	WP2064	M110011	4	0	WikiPathways	27	Neural crest differentiation		-6.94396	11.2904	9.2391	30198	102	236	9	3.81356	1.24671	1488|3670|4286|4487|4790|4791|6662|8841|51564	CTBP2|ISL1|MITF|MSX1|NFKB1|NFKB2|SOX9|HDAC3|HDAC7	-5.57452	0	69	1	1	-6.94396	11.2904
1	1	0	1	1	1	-3.57879	-2.42774	0	-2.77202	-5.35201	-3.55223	GO:0048511	M110111	5	0	GO Biological Processes	19	rhythmic process	19_GO:0048511 rhythmic process	-6.79839	4.46173	7.03737	30198	266	458	18	3.93013	0.907955	196|463|1385|1387|1390|2033|4791|4800|5468|5927|6667|7071|8553|8841|9575|9612|10499|83759	AHR|ZFHX3|CREB1|CREBBP|CREM|EP300|NFKB2|NFYA|PPARG|KDM5A|SP1|KLF10|BHLHE40|HDAC3|CLOCK|NCOR2|NCOA2|RBM4B	-4.97276	0	70	1	1	-6.79839	10.0426
1	1	0	0	1	1	-3.62398	-2.22168	0	0	-4.03002	-4.44773	WP3594	M110011	4	0	WikiPathways	27	Circadian rhythm genes		-6.14041	4.77786	6.76831	30198	207	458	15	3.27511	0.831667	196|405|463|1385|1390|2033|3725|5468|5927|7071|8553|8841|9575|10499|83759	AHR|ARNT|ZFHX3|CREB1|CREM|EP300|JUN|PPARG|KDM5A|KLF10|BHLHE40|HDAC3|CLOCK|NCOA2|RBM4B	-4.39872	0	70	0	0	-6.79839	10.0426
1	1	0	0	1	1	-4.07648	-2.20063	0	0	-3.77523	-3.51811	GO:0007623	M110011	4	0	GO Biological Processes	19	circadian rhythm	19_GO:0048511 rhythmic process	-5.23779	5.49454	6.42212	30198	132	458	11	2.40175	0.715405	196|463|1385|2033|5927|7071|8553|8841|9575|10499|83759	AHR|ZFHX3|CREB1|EP300|KDM5A|KLF10|BHLHE40|HDAC3|CLOCK|NCOA2|RBM4B	-3.57186	0	70	0	0	-6.79839	10.0426
1	0	0	0	1	1	-3.67987	0	0	0	-2.5	-2.34986	GO:0032922	M100011	3	0	GO Biological Processes	19	circadian regulation of gene expression	19_GO:0048511 rhythmic process	-5.00871	7.64458	6.85715	30198	69	458	8	1.74672	0.612143	196|463|5927|8553|8841|9575|10499|83759	AHR|ZFHX3|KDM5A|BHLHE40|HDAC3|CLOCK|NCOA2|RBM4B	-3.36735	0	70	0	0	-6.79839	10.0426
0	0	0	0	1	1	0	0	0	0	-2.41364	-2.23658	GO:0042752	M000011	2	0	GO Biological Processes	19	regulation of circadian rhythm	19_GO:0048511 rhythmic process	-3.34681	4.47014	4.68698	30198	118	458	8	1.74672	0.612143	463|5468|7071|8553|8841|9575|10524|83759	ZFHX3|PPARG|KLF10|BHLHE40|HDAC3|CLOCK|KAT5|RBM4B	-1.92043	0	70	0	0	-6.79839	10.0426
0	0	0	0	0	1	0	0	0	0	0	-2.48673	hsa04710	M000001	1	0	KEGG Pathway	24	Circadian rhythm		-2.48673	10.0426	4.96877	30198	31	291	3	1.03093	0.59213	1385|8553|9575	CREB1|BHLHE40|CLOCK	-1.74547	0	70	0	0	-6.79839	10.0426
1	1	0	0	1	1	-6.78657	-2.04534	0	0	-5.28862	-3.04551	R-HSA-3108214	M110011	4	0	Reactome Gene Sets	6	SUMOylation of DNA damage response and repair proteins		-6.78657	13.2943	9.58665	30198	77	236	8	3.38983	1.178	1911|5893|6613|7341|51564|53371|80012|81929	PHC1|RAD52|SUMO2|SUMO1|HDAC7|NUP54|PHC3|SEH1L	-5.43632	0	71	1	1	-6.78657	16.4836
1	1	0	0	1	1	-5.84897	-2.14205	0	0	-4.42554	-3.20629	R-HSA-4551638	M110011	4	0	Reactome Gene Sets	6	SUMOylation of chromatin organization proteins		-5.84897	12.6155	8.69647	30198	71	236	7	2.9661	1.10433	1911|6613|7341|23314|53371|80012|81929	PHC1|SUMO2|SUMO1|SATB2|NUP54|PHC3|SEH1L	-4.61149	0	71	0	0	-6.78657	16.4836
1	0	0	0	1	1	-5.75549	0	0	0	-4.25283	-2.96358	R-HSA-4570464	M100011	3	0	Reactome Gene Sets	6	SUMOylation of RNA binding proteins		-5.75549	16.335	9.33759	30198	47	236	6	2.54237	1.02464	1911|6613|7341|53371|80012|81929	PHC1|SUMO2|SUMO1|NUP54|PHC3|SEH1L	-4.52832	0	71	0	0	-6.78657	16.4836
1	1	0	0	1	1	-4.79675	-3.75275	0	0	-3.17099	-4.44087	GO:0006607	M110011	4	0	GO Biological Processes	19	NLS-bearing protein import into nucleus	19_GO:0051179 localization	-4.99626	16.4836	8.59581	30198	20	458	5	1.0917	0.485552	3836|3839|53371|84220|653489	KPNA1|KPNA3|NUP54|RGPD5|RGPD3	-3.3576	0	71	0	0	-6.78657	16.4836
1	0	0	0	0	1	-4.63372	0	0	0	0	-2.39877	hsa03013	M100001	2	0	KEGG Pathway	24	Nucleocytoplasmic transport		-4.63372	8.29355	6.73895	30198	108	236	7	2.9661	1.10433	3836|3839|4686|6613|7341|53371|81929	KPNA1|KPNA3|NCBP1|SUMO2|SUMO1|NUP54|SEH1L	-3.54668	0	71	0	0	-6.78657	16.4836
1	0	0	0	1	0	-3.85304	0	0	0	-2.49006	0	R-HSA-4085377	M100010	2	0	Reactome Gene Sets	6	SUMOylation of SUMOylation proteins		-3.85304	15.0538	7.27683	30198	34	236	4	1.69492	0.840245	6613|7341|53371|81929	SUMO2|SUMO1|NUP54|SEH1L	-2.88337	0	71	0	0	-6.78657	16.4836
1	0	0	0	0	1	-3.57438	0	0	0	0	-2.17234	R-HSA-168276	M100001	2	0	Reactome Gene Sets	6	NS1 Mediated Effects on Host Pathways		-3.57438	12.7958	6.62533	30198	40	236	4	1.69492	0.840245	3836|3839|53371|81929	KPNA1|KPNA3|NUP54|SEH1L	-2.65054	0	71	0	0	-6.78657	16.4836
1	0	0	0	0	0	-3.51004	0	0	0	0	0	R-HSA-2995410	M100000	1	0	Reactome Gene Sets	6	Nuclear Envelope (NE) Reassembly		-3.51004	8.53051	5.79507	30198	75	236	5	2.11864	0.937396	7341|10381|53371|81929|84617	SUMO1|TUBB3|NUP54|SEH1L|TUBB6	-2.59606	0	71	0	0	-6.78657	16.4836
1	0	0	0	1	0	-3.37538	0	0	0	-2.14566	0	R-HSA-4615885	M100010	2	0	Reactome Gene Sets	6	SUMOylation of DNA replication proteins		-3.37538	11.374	6.18074	30198	45	236	4	1.69492	0.840245	6613|7341|53371|81929	SUMO2|SUMO1|NUP54|SEH1L	-2.48594	0	71	0	0	-6.78657	16.4836
1	0	0	0	0	0	-2.92081	0	0	0	0	0	R-HSA-9615933	M100000	1	0	Reactome Gene Sets	6	Postmitotic nuclear pore complex (NPC) reformation		-2.92081	14.2175	6.09803	30198	27	236	3	1.27119	0.72924	7341|53371|81929	SUMO1|NUP54|SEH1L	-2.10766	0	71	0	0	-6.78657	16.4836
1	0	0	0	0	0	-2.7442	0	0	0	0	0	R-HSA-168271	M100000	1	0	Reactome Gene Sets	6	Transport of Ribonucleoproteins into the Host Nucleus		-2.7442	12.383	5.62761	30198	31	236	3	1.27119	0.72924	3836|53371|81929	KPNA1|NUP54|SEH1L	-1.95871	0	71	0	0	-6.78657	16.4836
1	0	0	0	0	0	-2.66504	0	0	0	0	0	R-HSA-180910	M100000	1	0	Reactome Gene Sets	6	Vpr-mediated nuclear import of PICs		-2.66504	11.6325	5.42368	30198	33	236	3	1.27119	0.72924	3836|53371|81929	KPNA1|NUP54|SEH1L	-1.89343	0	71	0	0	-6.78657	16.4836
1	0	0	0	1	0	-2.62742	0	0	0	-2.49006	0	R-HSA-159227	M100010	2	0	Reactome Gene Sets	6	Transport of the SLBP independent Mature mRNA		-2.62742	11.2904	5.32818	30198	34	236	3	1.27119	0.72924	4686|53371|81929	NCBP1|NUP54|SEH1L	-1.86311	0	71	0	0	-6.78657	16.4836
1	0	0	0	0	0	-2.60758	0	0	0	0	0	R-HSA-1169408	M100000	1	0	Reactome Gene Sets	6	ISG15 antiviral mechanism		-2.60758	7.10876	4.60576	30198	72	236	4	1.69492	0.840245	3836|3839|53371|81929	KPNA1|KPNA3|NUP54|SEH1L	-1.84632	0	71	0	0	-6.78657	16.4836
1	0	0	0	1	0	-2.59099	0	0	0	-2.45393	0	R-HSA-159230	M100010	2	0	Reactome Gene Sets	6	Transport of the SLBP Dependant Mature mRNA		-2.59099	10.9678	5.23659	30198	35	236	3	1.27119	0.72924	4686|53371|81929	NCBP1|NUP54|SEH1L	-1.83387	0	71	0	0	-6.78657	16.4836
1	0	0	0	0	0	-2.55569	0	0	0	0	0	R-HSA-176033	M100000	1	0	Reactome Gene Sets	6	Interactions of Vpr with host cellular proteins		-2.55569	10.6631	5.14863	30198	36	236	3	1.27119	0.72924	3836|53371|81929	KPNA1|NUP54|SEH1L	-1.8029	0	71	0	0	-6.78657	16.4836
1	0	0	0	0	0	-2.48823	0	0	0	0	0	R-HSA-3232142	M100000	1	0	Reactome Gene Sets	6	SUMOylation of ubiquitinylation proteins		-2.48823	10.1019	4.98266	30198	38	236	3	1.27119	0.72924	7341|53371|81929	SUMO1|NUP54|SEH1L	-1.74622	0	71	0	0	-6.78657	16.4836
1	0	0	0	1	0	-2.45492	0	0	0	-2.25036	0	GO:0051028	M100010	2	0	GO Biological Processes	19	mRNA transport	19_GO:0051179 localization	-2.45492	4.9596	3.99981	30198	129	236	5	2.11864	0.937396	3297|4686|9444|53371|81929	HSF1|NCBP1|QKI|NUP54|SEH1L	-1.7174	0	71	0	0	-6.78657	16.4836
1	0	0	0	0	0	-2.44186	0	0	0	0	0	R-HSA-1169410	M100000	1	0	Reactome Gene Sets	6	Antiviral mechanism by IFN-stimulated genes		-2.44186	6.39788	4.2905	30198	80	236	4	1.69492	0.840245	3836|3839|53371|81929	KPNA1|KPNA3|NUP54|SEH1L	-1.70763	0	71	0	0	-6.78657	16.4836
1	0	0	0	1	0	-2.39407	0	0	0	-2.25878	0	R-HSA-159231	M100010	2	0	Reactome Gene Sets	6	Transport of Mature mRNA Derived from an Intronless Transcript		-2.39407	9.36275	4.75554	30198	41	236	3	1.27119	0.72924	4686|53371|81929	NCBP1|NUP54|SEH1L	-1.66614	0	71	0	0	-6.78657	16.4836
1	0	0	0	1	0	-2.36437	0	0	0	-2.22937	0	R-HSA-159234	M100010	2	0	Reactome Gene Sets	6	Transport of Mature mRNAs Derived from Intronless Transcripts		-2.36437	9.13983	4.68496	30198	42	236	3	1.27119	0.72924	4686|53371|81929	NCBP1|NUP54|SEH1L	-1.64079	0	71	0	0	-6.78657	16.4836
[truncated: 588 more rows]
