# Supplementary material for: The proximity-based protein interactome and regulatory logics of the transcription factor p65 NF-κB/RELA
Source: EMBO Rep. 2025 Jan 3;26(4):1144–83. doi: 10.1038/s44319-024-00339-8 (PMC11850942; doi:10.1038/s44319-024-00339-8)
Supplement: Supplementary file 9 — Source data Fig. 2 [file 44319_2024_339_MOESM9_ESM.zip]

Archive with 9 entries (4 files):
- Fig.2_source_file_44319_2024_339_MOESM9_ESM_corr._for_proofs_(06.12.2024)/
- Fig.2_source_file_44319_2024_339_MOESM9_ESM_corr._for_proofs_(06.12.2024)/Fig.2A/
- Fig.2_source_file_44319_2024_339_MOESM9_ESM_corr._for_proofs_(06.12.2024)/Fig.2A/Venn_diagram.xlsx
- Fig.2_source_file_44319_2024_339_MOESM9_ESM_corr._for_proofs_(06.12.2024)/Fig.2B/
- Fig.2_source_file_44319_2024_339_MOESM9_ESM_corr._for_proofs_(06.12.2024)/Fig.2B/STRING_mapping_.xlsx
- Fig.2_source_file_44319_2024_339_MOESM9_ESM_corr._for_proofs_(06.12.2024)/Fig.2C/
- Fig.2_source_file_44319_2024_339_MOESM9_ESM_corr._for_proofs_(06.12.2024)/Fig.2C/STRING_mapping.xlsx
- Fig.2_source_file_44319_2024_339_MOESM9_ESM_corr._for_proofs_(06.12.2024)/Fig.2E/
- Fig.2_source_file_44319_2024_339_MOESM9_ESM_corr._for_proofs_(06.12.2024)/Fig.2E/RELA_network.xlsx
