# Supplementary material for: The proximity-based protein interactome and regulatory logics of the transcription factor p65 NF-κB/RELA
Source: EMBO Rep. 2025 Jan 3;26(4):1144–83. doi: 10.1038/s44319-024-00339-8 (PMC11850942; doi:10.1038/s44319-024-00339-8)
Supplement: Supplementary file 9 — Source data Fig. 2 [file 44319_2024_339_MOESM9_ESM.zip › Fig.2_source_file_44319_2024_339_MOESM9_ESM_corr._for_proofs_(06.12.2024)/Fig.2A/Venn_diagram.xlsx]

## Sheet: Tabelle1
Names	total	elements	group
p65 wt (279) p65 wt+IL-1 (310)	223	CLOCK	wt,wt+IL-1(223)
		PAXIP1	wt,wt+IL-1(223)
		POLR2G	wt,wt+IL-1(223)
		ZMYM4	wt,wt+IL-1(223)
		TCF3	wt,wt+IL-1(223)
		MEF2D	wt,wt+IL-1(223)
		RNASEH2A	wt,wt+IL-1(223)
		FOXP4	wt,wt+IL-1(223)
		GLIS1	wt,wt+IL-1(223)
		BACH1	wt,wt+IL-1(223)
		SOX9	wt,wt+IL-1(223)
		VEZF1	wt,wt+IL-1(223)
		SNAPC4	wt,wt+IL-1(223)
		HOMEZ	wt,wt+IL-1(223)
		SATB2	wt,wt+IL-1(223)
		CEBPD	wt,wt+IL-1(223)
		MAFG	wt,wt+IL-1(223)
		EP300	wt,wt+IL-1(223)
		MITF	wt,wt+IL-1(223)
		NKX2-5	wt,wt+IL-1(223)
		HIC2	wt,wt+IL-1(223)
		ZBTB12	wt,wt+IL-1(223)
		TAF9B	wt,wt+IL-1(223)
		NFRKB	wt,wt+IL-1(223)
		ZCCHC11	wt,wt+IL-1(223)
		ZBED3	wt,wt+IL-1(223)
		HOXC13	wt,wt+IL-1(223)
		SS18	wt,wt+IL-1(223)
		TRIM33	wt,wt+IL-1(223)
		TAF6	wt,wt+IL-1(223)
		RCOR1	wt,wt+IL-1(223)
		ZBTB34	wt,wt+IL-1(223)
		ZNF174	wt,wt+IL-1(223)
		SMARCC1	wt,wt+IL-1(223)
		USF2	wt,wt+IL-1(223)
		MED24	wt,wt+IL-1(223)
		KMT2D	wt,wt+IL-1(223)
		IRF1	wt,wt+IL-1(223)
		TTC37	wt,wt+IL-1(223)
		TET3	wt,wt+IL-1(223)
		SAP130	wt,wt+IL-1(223)
		CREBBP	wt,wt+IL-1(223)
		SMARCD1	wt,wt+IL-1(223)
		YEATS4	wt,wt+IL-1(223)
		ATXN1	wt,wt+IL-1(223)
		PHC1	wt,wt+IL-1(223)
		RFX1	wt,wt+IL-1(223)
		TFE3	wt,wt+IL-1(223)
		NFIA	wt,wt+IL-1(223)
		FAM168A	wt,wt+IL-1(223)
		ECH1	wt,wt+IL-1(223)
		UBN1	wt,wt+IL-1(223)
		DNAJB4	wt,wt+IL-1(223)
		FOXC2	wt,wt+IL-1(223)
		MAML3	wt,wt+IL-1(223)
		SAMD1	wt,wt+IL-1(223)
		GATA2	wt,wt+IL-1(223)
		RAD52	wt,wt+IL-1(223)
		ZMIZ1	wt,wt+IL-1(223)
		RUNX3	wt,wt+IL-1(223)
		RBFOX2	wt,wt+IL-1(223)
		ACTL6A	wt,wt+IL-1(223)
		FBXW11	wt,wt+IL-1(223)
		HOXC11	wt,wt+IL-1(223)
		ZMIZ2	wt,wt+IL-1(223)
		FOXP1	wt,wt+IL-1(223)
		SUMO2	wt,wt+IL-1(223)
		CYTH2	wt,wt+IL-1(223)
		MED25	wt,wt+IL-1(223)
		ETV3	wt,wt+IL-1(223)
		VPS72	wt,wt+IL-1(223)
		MSANTD3	wt,wt+IL-1(223)
		ZIC2	wt,wt+IL-1(223)
		TLE3	wt,wt+IL-1(223)
		FOXK2	wt,wt+IL-1(223)
		MLLT6	wt,wt+IL-1(223)
		ZFHX3	wt,wt+IL-1(223)
		RBMS1	wt,wt+IL-1(223)
		ISL1	wt,wt+IL-1(223)
		SMARCD2	wt,wt+IL-1(223)
		SIX5	wt,wt+IL-1(223)
		ATF3	wt,wt+IL-1(223)
		EPC2	wt,wt+IL-1(223)
		TFEB	wt,wt+IL-1(223)
		GLTSCR1	wt,wt+IL-1(223)
		SHROOM1	wt,wt+IL-1(223)
		PRR12	wt,wt+IL-1(223)
		NFKB1	wt,wt+IL-1(223)
		ZNF362	wt,wt+IL-1(223)
		LDB1	wt,wt+IL-1(223)
		MAML1	wt,wt+IL-1(223)
		ZBTB38	wt,wt+IL-1(223)
		IRF2BP1	wt,wt+IL-1(223)
		EBF1	wt,wt+IL-1(223)
		RBM42	wt,wt+IL-1(223)
		RGPD3	wt,wt+IL-1(223)
		GATA6	wt,wt+IL-1(223)
		HOXC9	wt,wt+IL-1(223)
		KDM6B	wt,wt+IL-1(223)
		NR4A1	wt,wt+IL-1(223)
		CRTC2	wt,wt+IL-1(223)
		FOXA1	wt,wt+IL-1(223)
		SKIL	wt,wt+IL-1(223)
		CREB1	wt,wt+IL-1(223)
		RBPJ	wt,wt+IL-1(223)
		EP400	wt,wt+IL-1(223)
		RAD54L2	wt,wt+IL-1(223)
		NFKBIA	wt,wt+IL-1(223)
		YEATS2	wt,wt+IL-1(223)
		ZHX2	wt,wt+IL-1(223)
		SMARCB1	wt,wt+IL-1(223)
		SMARCA4	wt,wt+IL-1(223)
		ZKSCAN5	wt,wt+IL-1(223)
		ZZZ3	wt,wt+IL-1(223)
		FOXL2	wt,wt+IL-1(223)
		FOXF2	wt,wt+IL-1(223)
		NFKB2	wt,wt+IL-1(223)
		ALDH7A1	wt,wt+IL-1(223)
		KMT2B	wt,wt+IL-1(223)
		PHC3	wt,wt+IL-1(223)
		ZBTB9	wt,wt+IL-1(223)
		PPP1R8	wt,wt+IL-1(223)
		HOXC10	wt,wt+IL-1(223)
		MKS1	wt,wt+IL-1(223)
		KLF10	wt,wt+IL-1(223)
		ATF2	wt,wt+IL-1(223)
		ZBTB5	wt,wt+IL-1(223)
		CSRP2BP	wt,wt+IL-1(223)
		TAF4	wt,wt+IL-1(223)
		SKI	wt,wt+IL-1(223)
		JDP2	wt,wt+IL-1(223)
		TFAP2C	wt,wt+IL-1(223)
		GLIS3	wt,wt+IL-1(223)
		MSX1	wt,wt+IL-1(223)
		KLF5	wt,wt+IL-1(223)
		TRERF1	wt,wt+IL-1(223)
		GLTSCR1L	wt,wt+IL-1(223)
		ETV6	wt,wt+IL-1(223)
		RBBP8	wt,wt+IL-1(223)
		EPC1	wt,wt+IL-1(223)
		SUPT7L	wt,wt+IL-1(223)
		BNC2	wt,wt+IL-1(223)
		ZNF865	wt,wt+IL-1(223)
		MED8	wt,wt+IL-1(223)
		POU2F1	wt,wt+IL-1(223)
		SIX4	wt,wt+IL-1(223)
		JUN	wt,wt+IL-1(223)
		HCFC2	wt,wt+IL-1(223)
		PATZ1	wt,wt+IL-1(223)
		POLR3C	wt,wt+IL-1(223)
		GATAD2A	wt,wt+IL-1(223)
		SP2	wt,wt+IL-1(223)
		KAT2A	wt,wt+IL-1(223)
		NCBP1	wt,wt+IL-1(223)
		PLAGL2	wt,wt+IL-1(223)
		INO80D	wt,wt+IL-1(223)
		TBX3	wt,wt+IL-1(223)
		ALX4	wt,wt+IL-1(223)
		TFAP2A	wt,wt+IL-1(223)
		DAXX	wt,wt+IL-1(223)
		TMCC1	wt,wt+IL-1(223)
		KDM6A	wt,wt+IL-1(223)
		QKI	wt,wt+IL-1(223)
		PSMB4	wt,wt+IL-1(223)
		C15orf39	wt,wt+IL-1(223)
		ZNF319	wt,wt+IL-1(223)
		HIPK2	wt,wt+IL-1(223)
		GLIS2	wt,wt+IL-1(223)
		ARID2	wt,wt+IL-1(223)
		ZBTB46	wt,wt+IL-1(223)
		RGPD5	wt,wt+IL-1(223)
		SP4	wt,wt+IL-1(223)
		UTP6	wt,wt+IL-1(223)
		ZBTB4	wt,wt+IL-1(223)
		MBD2	wt,wt+IL-1(223)
		AMOTL2	wt,wt+IL-1(223)
		ZNF292	wt,wt+IL-1(223)
		GPS2	wt,wt+IL-1(223)
		SEH1L	wt,wt+IL-1(223)
		PBX2	wt,wt+IL-1(223)
		SIX2	wt,wt+IL-1(223)
		ZNF655	wt,wt+IL-1(223)
		RELA	wt,wt+IL-1(223)
		FOSL1	wt,wt+IL-1(223)
		SMARCE1	wt,wt+IL-1(223)
		ZBTB10	wt,wt+IL-1(223)
		MED14	wt,wt+IL-1(223)
		DPF2	wt,wt+IL-1(223)
		BCL9L	wt,wt+IL-1(223)
		RUNX1	wt,wt+IL-1(223)
		MED12	wt,wt+IL-1(223)
		TCF7	wt,wt+IL-1(223)
		ATXN1L	wt,wt+IL-1(223)
		BARX1	wt,wt+IL-1(223)
		PHLDA2	wt,wt+IL-1(223)
		MED28	wt,wt+IL-1(223)
		AGTRAP	wt,wt+IL-1(223)
		IRF2BPL	wt,wt+IL-1(223)
		VGLL4	wt,wt+IL-1(223)
		NFATC2	wt,wt+IL-1(223)
		BAP1	wt,wt+IL-1(223)
		TNIP1	wt,wt+IL-1(223)
		RECQL5	wt,wt+IL-1(223)
		MED15	wt,wt+IL-1(223)
		TEAD1	wt,wt+IL-1(223)
		CEBPA	wt,wt+IL-1(223)
		BCL7C	wt,wt+IL-1(223)
		PBX1	wt,wt+IL-1(223)
		ARHGEF40	wt,wt+IL-1(223)
		AHR	wt,wt+IL-1(223)
		ZBED5	wt,wt+IL-1(223)
		DHFR	wt,wt+IL-1(223)
		RUNX2	wt,wt+IL-1(223)
		RAP1B	wt,wt+IL-1(223)
		PBRM1	wt,wt+IL-1(223)
		ZNF200	wt,wt+IL-1(223)
		N4BP3	wt,wt+IL-1(223)
		CREB5	wt,wt+IL-1(223)
		ZNF205	wt,wt+IL-1(223)
		ZBTB43	wt,wt+IL-1(223)
		SALL4	wt,wt+IL-1(223)
		FBRS	wt,wt+IL-1(223)
		KLF4	wt,wt+IL-1(223)
p65 wt (279)	56	PROSER1	wt(56)
		SP3	wt(56)
		ZNF532	wt(56)
		NFYC	wt(56)
		NUP54	wt(56)
		TRAF3IP2	wt(56)
		RBM4B	wt(56)
		CTBP2	wt(56)
		ZEB1	wt(56)
		HMG20B	wt(56)
		LEO1	wt(56)
		ZSCAN5A	wt(56)
		PHF20L1	wt(56)
		RPS27A	wt(56)
		HIVEP2	wt(56)
		NOL4L	wt(56)
		GPSM1	wt(56)
		MTA3	wt(56)
		ABCB11	wt(56)
		ELMSAN1	wt(56)
		KPNA6	wt(56)
		PALB2	wt(56)
		ZHX1	wt(56)
		SS18L1	wt(56)
		RAD23B	wt(56)
		SP1	wt(56)
		TOMM40	wt(56)
		HDAC7	wt(56)
		PLAG1	wt(56)
		PAGR1	wt(56)
		BRD7	wt(56)
		QRICH2	wt(56)
		RNF34	wt(56)
		THADA	wt(56)
		KAT5	wt(56)
		BCL6	wt(56)
		TRPS1	wt(56)
		RPS4X	wt(56)
		USP34	wt(56)
		JAZF1	wt(56)
		S100A8	wt(56)
		DPF1	wt(56)
		MBTD1	wt(56)
		ATF1	wt(56)
		PCGF1	wt(56)
		PRDM4	wt(56)
		DNTTIP1	wt(56)
		TRIP10	wt(56)
		DOT1L	wt(56)
		HSF1	wt(56)
		CREM	wt(56)
		NFYA	wt(56)
		USF1	wt(56)
		MYADM	wt(56)
		S100A9	wt(56)
		SNF8	wt(56)
p65 wt+IL-1 (310)	87	NCOA3	wt+IL-1(87)
		HSPA6	wt+IL-1(87)
		IRAK1	wt+IL-1(87)
		COPS6	wt+IL-1(87)
		KMT2E	wt+IL-1(87)
		FOSL2	wt+IL-1(87)
		SYTL4	wt+IL-1(87)
		REL	wt+IL-1(87)
		MNT	wt+IL-1(87)
		ST13	wt+IL-1(87)
		ATXN7L1	wt+IL-1(87)
		CCDC157	wt+IL-1(87)
		FOXP2	wt+IL-1(87)
		CRTC3	wt+IL-1(87)
		DEAF1	wt+IL-1(87)
		IKBKG	wt+IL-1(87)
		WWTR1	wt+IL-1(87)
		ZGRF1	wt+IL-1(87)
		IRF2BP2	wt+IL-1(87)
		REV3L	wt+IL-1(87)
		NCOA2	wt+IL-1(87)
		ZNF827	wt+IL-1(87)
		TOMM6	wt+IL-1(87)
		VKORC1	wt+IL-1(87)
		ATN1	wt+IL-1(87)
		TCF20	wt+IL-1(87)
		PLS3	wt+IL-1(87)
		CDK5RAP1	wt+IL-1(87)
		KPNA3	wt+IL-1(87)
		EYA4	wt+IL-1(87)
		NELFA	wt+IL-1(87)
		NFIB	wt+IL-1(87)
		ELF1	wt+IL-1(87)
		NCOR2	wt+IL-1(87)
		ZNF217	wt+IL-1(87)
		ZNF268	wt+IL-1(87)
		ALX1	wt+IL-1(87)
		TBX1	wt+IL-1(87)
		TFAP4	wt+IL-1(87)
		CIC	wt+IL-1(87)
		ZCCHC10	wt+IL-1(87)
		ARNT	wt+IL-1(87)
		MRPL12	wt+IL-1(87)
		FOXC1	wt+IL-1(87)
		CDT1	wt+IL-1(87)
		GSE1	wt+IL-1(87)
		TPRN	wt+IL-1(87)
		ZSCAN25	wt+IL-1(87)
		TET2	wt+IL-1(87)
		HOXC6	wt+IL-1(87)
		GID8	wt+IL-1(87)
		BCL9	wt+IL-1(87)
		RFX7	wt+IL-1(87)
		USMG5	wt+IL-1(87)
		NFIC	wt+IL-1(87)
		HSF2	wt+IL-1(87)
		SSBP3	wt+IL-1(87)
		RNPC3	wt+IL-1(87)
		ARID1B	wt+IL-1(87)
		FAM172A	wt+IL-1(87)
		ARID5B	wt+IL-1(87)
		RPS9	wt+IL-1(87)
		LZTS3	wt+IL-1(87)
		ATF7	wt+IL-1(87)
		PPARG	wt+IL-1(87)
		KPNA1	wt+IL-1(87)
		TRRAP	wt+IL-1(87)
		ELF2	wt+IL-1(87)
		TSEN34	wt+IL-1(87)
		NCOA6	wt+IL-1(87)
		BHLHE40	wt+IL-1(87)
		RBM48	wt+IL-1(87)
		NR2C2	wt+IL-1(87)
		TSHZ2	wt+IL-1(87)
		MNX1	wt+IL-1(87)
		OTX1	wt+IL-1(87)
		TNRC6C	wt+IL-1(87)
		MZT2B	wt+IL-1(87)
		LIN9	wt+IL-1(87)
		JMJD1C	wt+IL-1(87)
		C17orf53	wt+IL-1(87)
		MAMLD1	wt+IL-1(87)
		BAP18	wt+IL-1(87)
		PITX2	wt+IL-1(87)
		TRIM24	wt+IL-1(87)
		SUPT20H	wt+IL-1(87)
		CDKN1C	wt+IL-1(87)
