# Supplementary material for: The proximity-based protein interactome and regulatory logics of the transcription factor p65 NF-κB/RELA
Source: EMBO Rep. 2025 Jan 3;26(4):1144–83. doi: 10.1038/s44319-024-00339-8 (PMC11850942; doi:10.1038/s44319-024-00339-8)
Supplement: Supplementary file 9 — Source data Fig. 2 [file 44319_2024_339_MOESM9_ESM.zip › Fig.2_source_file_44319_2024_339_MOESM9_ESM_corr._for_proofs_(06.12.2024)/Fig.2B/STRING_mapping_.xlsx]

## Sheet: STRING_330_nodes_2479_PPI
	#node1	known_or_indirect_RELA_interactor	node2	node1_string_id	node2_string_id	neighborhood_on_chromosome	gene_fusion	phylogenetic_cooccurrence	homology	coexpression	experimentally_determined_interaction	database_annotated	automated_textmining	combined_score	all_RELA interactors
	ACTL6A		ARID1B	9606.ENSP00000397552	9606.ENSP00000490491	0	0	0	0	0.049	0.686	0.9	0.872	0.995
	ACTL6A		ARID2	9606.ENSP00000397552	9606.ENSP00000335044	0	0	0	0	0.087	0.855	0.8	0.932	0.997
	ACTL6A		ARID5B	9606.ENSP00000397552	9606.ENSP00000279873	0	0	0	0	0	0.306	0	0.184	0.41
	ACTL6A		ATF2	9606.ENSP00000397552	9606.ENSP00000264110	0	0	0	0	0.042	0.071	0.72	0.093	0.743
	ACTL6A		BCL6	9606.ENSP00000397552	9606.ENSP00000384371	0	0	0	0	0	0.073	0	0.491	0.507
	ACTL6A		BCL7C	9606.ENSP00000397552	9606.ENSP00000369674	0	0	0	0	0.074	0.784	0.9	0.433	0.987
	ACTL6A		BICRA	9606.ENSP00000397552	9606.ENSP00000379946	0	0	0	0	0	0.547	0.9	0.59	0.979
	ACTL6A		BICRAL	9606.ENSP00000397552	9606.ENSP00000313933	0	0	0	0	0.047	0.332	0.9	0.654	0.975
	ACTL6A		BRD7	9606.ENSP00000397552	9606.ENSP00000378181	0	0	0	0	0.138	0.911	0.8	0.943	0.999
	ACTL6A		COPS6	9606.ENSP00000397552	9606.ENSP00000304102	0	0	0	0	0.083	0.094	0.4	0	0.457
	ACTL6A		CREBBP	9606.ENSP00000397552	9606.ENSP00000262367	0	0	0	0	0.049	0	0	0.529	0.533
	ACTL6A		DPF1	9606.ENSP00000397552	9606.ENSP00000347716	0	0	0	0	0.129	0.621	0	0.96	0.985
	ACTL6A		DPF2	9606.ENSP00000397552	9606.ENSP00000252268	0	0	0	0	0.148	0.829	0.54	0.821	0.986
	ACTL6A		EP300	9606.ENSP00000397552	9606.ENSP00000263253	0	0	0	0	0.049	0.133	0	0.558	0.604
	ACTL6A		EP400	9606.ENSP00000397552	9606.ENSP00000374212	0	0	0	0	0.047	0.929	0.9	0.936	0.999
	ACTL6A		EPC1	9606.ENSP00000397552	9606.ENSP00000263062	0	0	0	0	0	0.868	0.9	0.304	0.99
	ACTL6A		EPC2	9606.ENSP00000397552	9606.ENSP00000258484	0	0	0	0	0	0.81	0.72	0.716	0.983
	ACTL6A		INO80D	9606.ENSP00000397552	9606.ENSP00000384198	0	0	0	0	0	0.525	0.8	0.169	0.914
	ACTL6A		KAT2A	9606.ENSP00000397552	9606.ENSP00000225916	0	0.004	0	0	0.075	0.318	0	0.288	0.512
	ACTL6A		KAT5	9606.ENSP00000397552	9606.ENSP00000340330	0	0	0	0	0.11	0.888	0.9	0.816	0.997
	ACTL6A		LEO1	9606.ENSP00000397552	9606.ENSP00000299601	0	0	0	0	0.145	0.107	0	0.301	0.42
	ACTL6A		MBTD1	9606.ENSP00000397552	9606.ENSP00000468304	0	0	0	0	0.102	0.292	0.9	0.106	0.935
	ACTL6A		NCOA2	9606.ENSP00000397552	9606.ENSP00000399968	0	0	0	0	0.049	0.071	0	0.468	0.488
	ACTL6A		NCOA3	9606.ENSP00000397552	9606.ENSP00000361066	0	0	0	0	0.055	0.071	0	0.415	0.441
	ACTL6A		NFRKB	9606.ENSP00000397552	9606.ENSP00000436926	0	0	0	0	0.06	0.51	0.9	0.085	0.952
	ACTL6A		PBRM1	9606.ENSP00000397552	9606.ENSP00000386593	0	0	0	0	0.131	0.957	0.8	0.957	0.999
	ACTL6A		PHF20L1	9606.ENSP00000397552	9606.ENSP00000378784	0	0	0	0	0.052	0.045	0.54	0.084	0.568
	ACTL6A		PPARG	9606.ENSP00000397552	9606.ENSP00000287820	0	0	0	0	0	0.047	0.9	0.087	0.905
	ACTL6A		RAD23B	9606.ENSP00000397552	9606.ENSP00000350708	0	0	0	0	0.071	0.111	0.4	0.079	0.483
	ACTL6A		RUNX1	9606.ENSP00000397552	9606.ENSP00000300305	0	0	0	0	0	0	0.5	0.113	0.537
	ACTL6A		SMARCA4	9606.ENSP00000397552	9606.ENSP00000343896	0	0	0	0	0.066	0.995	0.9	0.995	0.999
	ACTL6A		SMARCB1	9606.ENSP00000397552	9606.ENSP00000340883	0	0	0	0	0.18	0.988	0.9	0.995	0.999
	ACTL6A		SMARCC1	9606.ENSP00000397552	9606.ENSP00000254480	0	0	0	0	0.075	0.901	0.9	0.996	0.999
	ACTL6A		SMARCD1	9606.ENSP00000397552	9606.ENSP00000378414	0	0	0	0	0.138	0.979	0.9	0.991	0.999
	ACTL6A		SMARCD2	9606.ENSP00000397552	9606.ENSP00000392617	0	0	0	0	0.138	0.861	0.9	0.815	0.997
	ACTL6A		SMARCE1	9606.ENSP00000397552	9606.ENSP00000323967	0	0	0	0	0.067	0.974	0.9	0.995	0.999
	ACTL6A		SS18	9606.ENSP00000397552	9606.ENSP00000414516	0	0	0	0	0.085	0.792	0.9	0.589	0.991
	ACTL6A		SS18L1	9606.ENSP00000397552	9606.ENSP00000333012	0	0	0	0	0.053	0.289	0	0.521	0.649
	ACTL6A		SYTL4	9606.ENSP00000397552	9606.ENSP00000362080	0	0	0	0	0	0	0	0.491	0.491
	ACTL6A		TRRAP	9606.ENSP00000397552	9606.ENSP00000352925	0	0	0	0	0.045	0.964	0.9	0.974	0.999
	ACTL6A		VPS72	9606.ENSP00000397552	9606.ENSP00000346464	0	0	0	0	0.149	0.735	0.8	0.51	0.975
	ACTL6A		YEATS2	9606.ENSP00000397552	9606.ENSP00000306983	0	0	0	0	0.073	0.273	0.54	0.27	0.743
	ACTL6A		YEATS4	9606.ENSP00000397552	9606.ENSP00000247843	0	0	0	0	0.198	0.688	0.9	0.801	0.994
	AGTRAP		NFATC2	9606.ENSP00000319713	9606.ENSP00000379330	0	0	0	0	0	0	0	0.548	0.548
	AGTRAP		QKI	9606.ENSP00000319713	9606.ENSP00000355094	0	0	0	0	0.047	0	0.5	0	0.503
	AGTRAP		TRIM24	9606.ENSP00000319713	9606.ENSP00000340507	0	0	0	0	0	0	0.5	0	0.499
	AHR	indirect_RELA_interactor(881)	ARNT	9606.ENSP00000242057	9606.ENSP00000351407	0	0	0	0.554	0.109	0.996	0.8	0.495	0.999
	AHR	indirect_RELA_interactor(881)	CLOCK	9606.ENSP00000242057	9606.ENSP00000426983	0	0	0	0.564	0.122	0.303	0	0.126	0.418
	AHR	indirect_RELA_interactor(881)	EP300	9606.ENSP00000242057	9606.ENSP00000263253	0	0	0	0	0.049	0.591	0	0.147	0.639
	AHR	indirect_RELA_interactor(881)	NCOA2	9606.ENSP00000242057	9606.ENSP00000399968	0	0	0	0.553	0.091	0.643	0	0.163	0.705
	AHR	indirect_RELA_interactor(881)	NCOA3	9606.ENSP00000242057	9606.ENSP00000361066	0	0	0	0.554	0.115	0.303	0	0.147	0.428
	AHR	indirect_RELA_interactor(881)	NCOR2	9606.ENSP00000242057	9606.ENSP00000384018	0	0	0	0	0	0.625	0	0.108	0.651
	AHR	known_RELA_interactor(46)	RELA	9606.ENSP00000242057	9606.ENSP00000384273	0	0	0	0	0	0.51	0	0.08	0.53	known_RELA_interactor(46)
	ALDH7A1		CREB1	9606.ENSP00000387123	9606.ENSP00000387699	0	0	0	0	0.042	0	0	0.541	0.541
	ALX1		ALX4	9606.ENSP00000315417	9606.ENSP00000498217	0	0	0	0.882	0.074	0.163	0	0.485	0.565
	ALX1		SIX2	9606.ENSP00000315417	9606.ENSP00000304502	0	0	0	0	0.104	0.051	0	0.35	0.4
	ALX4		RUNX2	9606.ENSP00000498217	9606.ENSP00000360493	0	0	0	0	0	0	0	0.526	0.526
	ALX4		SATB2	9606.ENSP00000498217	9606.ENSP00000401112	0	0	0	0	0	0	0	0.611	0.611
	ALX4		SIX2	9606.ENSP00000498217	9606.ENSP00000304502	0	0	0	0	0.104	0.051	0	0.351	0.401
	ALX4		ZIC2	9606.ENSP00000498217	9606.ENSP00000365514	0	0	0	0	0.055	0.071	0	0.51	0.532
	AMOTL2		RUNX1	9606.ENSP00000424765	9606.ENSP00000300305	0	0	0	0	0	0	0	0.425	0.425
	AMOTL2		TEAD1	9606.ENSP00000424765	9606.ENSP00000435233	0	0	0	0	0.256	0	0	0.593	0.684
	AMOTL2		WWTR1	9606.ENSP00000424765	9606.ENSP00000419465	0	0	0	0	0.12	0	0.5	0.68	0.846
	ARID1B		ARID2	9606.ENSP00000490491	9606.ENSP00000335044	0	0	0	0.547	0.267	0.324	0.72	0.984	0.997
	ARID1B		ARID5B	9606.ENSP00000490491	9606.ENSP00000279873	0	0	0	0.547	0.046	0	0	0.526	0.528
	ARID1B		BCL6	9606.ENSP00000490491	9606.ENSP00000384371	0	0	0	0	0	0.06	0	0.618	0.625
	ARID1B		BCL7C	9606.ENSP00000490491	9606.ENSP00000369674	0	0	0	0	0	0.835	0.9	0.531	0.991
	ARID1B		BICRA	9606.ENSP00000490491	9606.ENSP00000379946	0	0	0	0	0.09	0.303	0.9	0.702	0.978
	ARID1B		BICRAL	9606.ENSP00000490491	9606.ENSP00000313933	0	0	0	0	0.114	0	0.9	0.496	0.951
	ARID1B		BRD7	9606.ENSP00000490491	9606.ENSP00000378181	0	0	0	0	0.049	0.287	0	0.936	0.952
	ARID1B		CREBBP	9606.ENSP00000490491	9606.ENSP00000262367	0	0	0	0	0.201	0.094	0	0.473	0.585
	ARID1B		DPF1	9606.ENSP00000490491	9606.ENSP00000347716	0	0	0	0	0	0.684	0.54	0.948	0.991
	ARID1B		DPF2	9606.ENSP00000490491	9606.ENSP00000252268	0	0	0	0	0.049	0.898	0.54	0.989	0.999
	ARID1B		EP300	9606.ENSP00000490491	9606.ENSP00000263253	0	0	0	0	0.321	0.094	0	0.403	0.6
	ARID1B		EP400	9606.ENSP00000490491	9606.ENSP00000374212	0	0	0	0	0.237	0.071	0	0.29	0.453
	ARID1B		KDM6A	9606.ENSP00000490491	9606.ENSP00000367203	0	0	0	0	0.062	0	0	0.447	0.459
	ARID1B		KMT2B	9606.ENSP00000490491	9606.ENSP00000398837	0	0	0	0	0.094	0	0	0.404	0.437
	ARID1B		KMT2D	9606.ENSP00000490491	9606.ENSP00000301067	0	0	0	0	0.161	0	0	0.545	0.602
	ARID1B		LDB1	9606.ENSP00000490491	9606.ENSP00000501277	0	0	0	0	0.086	0.119	0	0.363	0.442
	ARID1B		MED12	9606.ENSP00000490491	9606.ENSP00000363193	0	0	0	0	0.147	0	0	0.528	0.58
	ARID1B		MED15	9606.ENSP00000490491	9606.ENSP00000263205	0	0	0	0	0.049	0	0	0.444	0.448
	ARID1B		PBRM1	9606.ENSP00000490491	9606.ENSP00000386593	0	0	0	0	0.253	0.359	0.72	0.993	0.998
	ARID1B		PPARG	9606.ENSP00000490491	9606.ENSP00000287820	0	0	0	0	0	0.076	0.9	0.073	0.906
	ARID1B		RUNX1	9606.ENSP00000490491	9606.ENSP00000300305	0	0	0	0	0.049	0.071	0.5	0.256	0.627
	ARID1B		SMARCA4	9606.ENSP00000490491	9606.ENSP00000343896	0	0	0	0	0.105	0.944	0.9	0.996	0.999
	ARID1B		SMARCB1	9606.ENSP00000490491	9606.ENSP00000340883	0	0	0	0	0.049	0.921	0.9	0.995	0.999
	ARID1B		SMARCC1	9606.ENSP00000490491	9606.ENSP00000254480	0	0	0	0	0.067	0.918	0.9	0.965	0.999
	ARID1B		SMARCD1	9606.ENSP00000490491	9606.ENSP00000378414	0	0	0	0	0.049	0.935	0.9	0.788	0.998
	ARID1B		SMARCD2	9606.ENSP00000490491	9606.ENSP00000392617	0	0	0	0	0.047	0.844	0.9	0.742	0.995
	ARID1B		SMARCE1	9606.ENSP00000490491	9606.ENSP00000323967	0	0	0	0	0.06	0.927	0.9	0.968	0.999
	ARID1B		SS18	9606.ENSP00000490491	9606.ENSP00000414516	0	0	0	0	0.049	0.874	0.9	0.223	0.989
	ARID1B		SS18L1	9606.ENSP00000490491	9606.ENSP00000333012	0	0	0	0	0	0.271	0.36	0.507	0.75
	ARID1B		TLE3	9606.ENSP00000490491	9606.ENSP00000452871	0	0	0	0	0.111	0	0	0.418	0.46
	ARID1B		TRRAP	9606.ENSP00000490491	9606.ENSP00000352925	0	0	0	0	0.183	0.07	0	0.283	0.408
	ARID2		ARID5B	9606.ENSP00000335044	9606.ENSP00000279873	0	0	0	0.548	0.061	0	0	0.667	0.674
	ARID2		BCL6	9606.ENSP00000335044	9606.ENSP00000384371	0	0	0	0	0	0	0	0.583	0.583
	ARID2		BCL7C	9606.ENSP00000335044	9606.ENSP00000369674	0	0	0	0	0	0.824	0.72	0.411	0.968
	ARID2		BICRA	9606.ENSP00000335044	9606.ENSP00000379946	0	0	0	0	0.088	0.3	0.72	0.772	0.953
	ARID2		BICRAL	9606.ENSP00000335044	9606.ENSP00000313933	0	0	0	0	0.132	0	0.72	0.606	0.896
	ARID2		BRD7	9606.ENSP00000335044	9606.ENSP00000378181	0	0	0	0	0.117	0.983	0.8	0.997	0.999
	ARID2		CREBBP	9606.ENSP00000335044	9606.ENSP00000262367	0	0	0	0	0.092	0	0	0.405	0.436
	ARID2		DPF1	9606.ENSP00000335044	9606.ENSP00000347716	0	0	0	0	0	0.687	0	0.779	0.928
	ARID2		DPF2	9606.ENSP00000335044	9606.ENSP00000252268	0	0	0	0	0.064	0.34	0.54	0.928	0.977
	ARID2		ELF1	9606.ENSP00000335044	9606.ENSP00000239882	0	0	0.4	0	0.066	0.057	0	0	0.425
	ARID2		ELF2	9606.ENSP00000335044	9606.ENSP00000368868	0	0	0.361	0	0.132	0	0	0	0.422
	ARID2		EP300	9606.ENSP00000335044	9606.ENSP00000263253	0	0	0	0	0.142	0	0	0.374	0.44
	ARID2		KAT5	9606.ENSP00000335044	9606.ENSP00000340330	0	0	0	0	0.067	0	0	0.429	0.444
	ARID2		KDM6A	9606.ENSP00000335044	9606.ENSP00000367203	0	0	0	0	0.175	0.085	0	0.448	0.547
	ARID2		KMT2D	9606.ENSP00000335044	9606.ENSP00000301067	0	0	0	0	0.093	0	0	0.585	0.608
	ARID2		PBRM1	9606.ENSP00000335044	9606.ENSP00000386593	0	0	0	0	0.643	0.985	0.8	0.999	0.999
	ARID2		RUNX1	9606.ENSP00000335044	9606.ENSP00000300305	0	0	0	0	0	0	0.5	0.178	0.571
	ARID2		SMARCA4	9606.ENSP00000335044	9606.ENSP00000343896	0	0	0	0	0.156	0.986	0.72	0.996	0.999
	ARID2		SMARCB1	9606.ENSP00000335044	9606.ENSP00000340883	0	0	0	0	0.058	0.982	0.72	0.995	0.999
	ARID2		SMARCC1	9606.ENSP00000335044	9606.ENSP00000254480	0	0	0	0	0.126	0.66	0.72	0.963	0.996
	ARID2		SMARCD1	9606.ENSP00000335044	9606.ENSP00000378414	0	0	0	0	0.109	0.984	0.8	0.811	0.999
	ARID2		SMARCD2	9606.ENSP00000335044	9606.ENSP00000392617	0	0	0	0	0.113	0.322	0.8	0.74	0.964
	ARID2		SMARCE1	9606.ENSP00000335044	9606.ENSP00000323967	0	0	0	0	0.114	0.974	0.8	0.991	0.999
	ARID2		SS18	9606.ENSP00000335044	9606.ENSP00000414516	0	0	0	0	0.067	0.836	0.72	0.204	0.961
	ARID2		SS18L1	9606.ENSP00000335044	9606.ENSP00000333012	0	0	0	0	0.044	0.287	0	0.411	0.564
	ARID2		TET2	9606.ENSP00000335044	9606.ENSP00000442788	0	0	0	0	0.165	0	0	0.37	0.451
	ARID2		TRIM33	9606.ENSP00000335044	9606.ENSP00000351250	0	0	0	0	0.442	0	0	0.091	0.471
	ARID2		USP34	9606.ENSP00000335044	9606.ENSP00000381577	0	0	0	0	0.426	0	0	0	0.426
	ARID5B		BCL6	9606.ENSP00000279873	9606.ENSP00000384371	0	0	0	0	0.056	0.066	0	0.469	0.491
	ARID5B		ETV6	9606.ENSP00000279873	9606.ENSP00000379658	0	0	0	0	0.053	0.058	0	0.451	0.468
	ARID5B		PBRM1	9606.ENSP00000279873	9606.ENSP00000386593	0	0	0	0	0.104	0.398	0	0.564	0.744
	ARID5B		SMARCA4	9606.ENSP00000279873	9606.ENSP00000343896	0	0	0	0	0.057	0.188	0	0.535	0.613
	ARID5B		SMARCB1	9606.ENSP00000279873	9606.ENSP00000340883	0	0	0	0	0.042	0.413	0	0.682	0.806
	ARID5B		SMARCC1	9606.ENSP00000279873	9606.ENSP00000254480	0	0	0	0	0.055	0.291	0	0.241	0.447
	ARID5B		SOX9	9606.ENSP00000279873	9606.ENSP00000245479	0	0	0	0	0	0.045	0	0.402	0.404
	ARID5B		ZBTB38	9606.ENSP00000279873	9606.ENSP00000426387	0	0	0	0	0.06	0.31	0	0.17	0.415
	ARNT	indirect_RELA_interactor(881)	CLOCK	9606.ENSP00000351407	9606.ENSP00000426983	0	0	0	0.587	0.049	0	0	0.688	0.691
	ARNT	indirect_RELA_interactor(881)	CREB1	9606.ENSP00000351407	9606.ENSP00000387699	0	0	0	0	0.212	0.164	0	0.617	0.726
	ARNT	indirect_RELA_interactor(881)	CREBBP	9606.ENSP00000351407	9606.ENSP00000262367	0	0	0	0	0.107	0.095	0.8	0.829	0.968
	ARNT	indirect_RELA_interactor(881)	EP300	9606.ENSP00000351407	9606.ENSP00000263253	0	0	0	0	0.147	0.535	0.8	0.992	0.999
	ARNT	indirect_RELA_interactor(881)	ETV6	9606.ENSP00000351407	9606.ENSP00000379658	0	0	0	0	0.06	0	0	0.398	0.409
	ARNT	indirect_RELA_interactor(881)	JUN	9606.ENSP00000351407	9606.ENSP00000360266	0	0	0	0	0	0.292	0	0.617	0.717
	ARNT	indirect_RELA_interactor(881)	NCOA2	9606.ENSP00000351407	9606.ENSP00000399968	0	0	0	0.552	0.119	0.51	0	0.186	0.618
	ARNT	indirect_RELA_interactor(881)	PPARG	9606.ENSP00000351407	9606.ENSP00000287820	0	0	0	0	0.06	0.183	0	0.34	0.449
	ARNT	indirect_RELA_interactor(881)	RBPJ	9606.ENSP00000351407	9606.ENSP00000345206	0	0	0	0	0.075	0.091	0	0.507	0.549
	ARNT	known_RELA_interactor(46)	RELA	9606.ENSP00000351407	9606.ENSP00000384273	0	0	0	0	0.067	0.191	0	0.501	0.59	known_RELA_interactor(46)
	ARNT	indirect_RELA_interactor(881)	SP1	9606.ENSP00000351407	9606.ENSP00000329357	0	0	0	0	0.152	0.311	0	0.298	0.555
	ARNT	indirect_RELA_interactor(881)	TCF3	9606.ENSP00000351407	9606.ENSP00000262965	0	0	0	0	0.049	0.09	0	0.366	0.403
	ATF1		ATF2	9606.ENSP00000262053	9606.ENSP00000264110	0	0	0	0	0.078	0.612	0.8	0.335	0.946
	ATF1		CREB1	9606.ENSP00000262053	9606.ENSP00000387699	0	0	0.056	0.957	0.101	0.551	0.8	0.418	0.947
	ATF1		CREB5	9606.ENSP00000262053	9606.ENSP00000350359	0	0	0	0	0.052	0	0.8	0.232	0.841
	ATF1		CREBBP	9606.ENSP00000262053	9606.ENSP00000262367	0	0	0	0	0.056	0.331	0	0.63	0.746
	ATF1		CREM	9606.ENSP00000262053	9606.ENSP00000265372	0	0	0.072	0.933	0.067	0	0.54	0.143	0.613
	ATF1		EP300	9606.ENSP00000262053	9606.ENSP00000263253	0	0	0	0	0.049	0.095	0.5	0.455	0.734
	ATF1		JUN	9606.ENSP00000262053	9606.ENSP00000360266	0	0	0	0	0.042	0.214	0	0.307	0.432
	ATF1		MITF	9606.ENSP00000262053	9606.ENSP00000391803	0	0	0	0	0	0	0	0.4	0.4
	ATF2		ATF3	9606.ENSP00000264110	9606.ENSP00000344352	0	0	0	0.665	0.044	0.697	0	0.231	0.758
	ATF2		ATF7	9606.ENSP00000264110	9606.ENSP00000399465	0	0	0	0.94	0.049	0.815	0	0.083	0.825
	ATF2		ATN1	9606.ENSP00000264110	9606.ENSP00000379915	0	0	0	0	0.055	0	0.5	0	0.507
	ATF2		BACH1	9606.ENSP00000264110	9606.ENSP00000382805	0	0	0	0	0.11	0.601	0	0.102	0.653
	ATF2		CEBPA	9606.ENSP00000264110	9606.ENSP00000427514	0	0	0	0	0.066	0.278	0	0.319	0.501
	ATF2		CREB1	9606.ENSP00000264110	9606.ENSP00000387699	0	0	0	0	0.171	0.302	0.9	0.794	0.986
	ATF2		CREB5	9606.ENSP00000264110	9606.ENSP00000350359	0	0	0	0.88	0	0.836	0.9	0.41	0.989
	ATF2		CREBBP	9606.ENSP00000264110	9606.ENSP00000262367	0	0	0	0	0.094	0.82	0.8	0.795	0.992
	ATF2		CREM	9606.ENSP00000264110	9606.ENSP00000265372	0	0	0	0	0.047	0	0.9	0.544	0.952
	ATF2		CRTC2	9606.ENSP00000264110	9606.ENSP00000357622	0	0	0	0	0.066	0	0.8	0.125	0.822
	ATF2		EP300	9606.ENSP00000264110	9606.ENSP00000263253	0	0	0	0	0.119	0.516	0.8	0.757	0.976
	ATF2		EP400	9606.ENSP00000264110	9606.ENSP00000374212	0	0	0	0	0.055	0.074	0.72	0.044	0.734
	ATF2		EPC1	9606.ENSP00000264110	9606.ENSP00000263062	0	0	0	0	0.056	0	0.72	0.081	0.735
	ATF2		EPC2	9606.ENSP00000264110	9606.ENSP00000258484	0	0	0	0	0.057	0	0.72	0.091	0.739
	ATF2		FOSL1	9606.ENSP00000264110	9606.ENSP00000310170	0	0	0	0	0	0.603	0	0.189	0.664
	ATF2		FOSL2	9606.ENSP00000264110	9606.ENSP00000264716	0	0	0	0.595	0.044	0.813	0	0.097	0.824
	ATF2		FOXA1	9606.ENSP00000264110	9606.ENSP00000250448	0	0	0	0	0	0	0.5	0.094	0.527
	ATF2		GATAD2A	9606.ENSP00000264110	9606.ENSP00000384899	0	0	0	0	0.074	0	0.5	0	0.517
	ATF2		HDAC7	9606.ENSP00000264110	9606.ENSP00000080059	0	0	0	0	0	0.107	0.5	0.097	0.561
	ATF2		JDP2	9606.ENSP00000264110	9606.ENSP00000267569	0	0	0	0.653	0	0.763	0	0.23	0.81
	ATF2		JUN	9606.ENSP00000264110	9606.ENSP00000360266	0	0	0	0.579	0.061	0.993	0.9	0.989	0.999
	ATF2		KAT5	9606.ENSP00000264110	9606.ENSP00000340330	0	0	0	0	0.073	0.328	0.72	0.197	0.841
	ATF2		MBTD1	9606.ENSP00000264110	9606.ENSP00000468304	0	0	0	0	0.117	0	0.72	0.071	0.75
	ATF2		MLLT6	9606.ENSP00000264110	9606.ENSP00000479910	0	0	0	0	0	0.603	0	0	0.603
	ATF2		MTA3	9606.ENSP00000264110	9606.ENSP00000385823	0	0	0	0	0.048	0.065	0.5	0.068	0.529
	ATF2		NFYA	9606.ENSP00000264110	9606.ENSP00000345702	0	0	0	0	0.097	0.3	0.36	0.187	0.627
	ATF2		NFYC	9606.ENSP00000264110	9606.ENSP00000312617	0	0	0	0	0.056	0.05	0.36	0.138	0.439
	ATF2		PHC1	9606.ENSP00000264110	9606.ENSP00000437659	0	0	0	0	0.049	0	0.5	0	0.504
	ATF2		PHC3	9606.ENSP00000264110	9606.ENSP00000420294	0	0	0	0	0.084	0	0.5	0	0.522
	ATF2		PHF20L1	9606.ENSP00000264110	9606.ENSP00000378784	0	0	0	0	0.055	0.045	0.54	0.049	0.552
	ATF2		POU2F1	9606.ENSP00000264110	9606.ENSP00000356840	0	0	0	0	0.046	0.301	0.5	0.143	0.676
	ATF2		PPARG	9606.ENSP00000264110	9606.ENSP00000287820	0	0	0	0	0	0.066	0.5	0.345	0.667
	ATF2		RCOR1	9606.ENSP00000264110	9606.ENSP00000262241	0	0	0	0	0.049	0	0.5	0	0.504
	ATF2		SALL4	9606.ENSP00000264110	9606.ENSP00000217086	0	0	0	0	0.058	0	0.5	0.064	0.52
	ATF2		SS18	9606.ENSP00000264110	9606.ENSP00000414516	0	0	0	0	0.063	0.301	0	0.251	0.467
	ATF2		TRRAP	9606.ENSP00000264110	9606.ENSP00000352925	0	0	0	0	0.074	0	0.72	0.068	0.737
	ATF2		VPS72	9606.ENSP00000264110	9606.ENSP00000346464	0	0	0	0	0.042	0	0.72	0	0.72
	ATF2		YEATS2	9606.ENSP00000264110	9606.ENSP00000306983	0	0	0	0	0.049	0.064	0.54	0	0.554
	ATF2		YEATS4	9606.ENSP00000264110	9606.ENSP00000247843	0	0	0	0	0.049	0.064	0.72	0	0.728
	ATF3	indirect_RELA_interactor(881)	ATF7	9606.ENSP00000344352	9606.ENSP00000399465	0	0	0	0.658	0	0.369	0	0.444	0.634
	ATF3	indirect_RELA_interactor(881)	BHLHE40	9606.ENSP00000344352	9606.ENSP00000256495	0	0	0	0	0.127	0.054	0	0.401	0.462
	ATF3	indirect_RELA_interactor(881)	CEBPA	9606.ENSP00000344352	9606.ENSP00000427514	0	0	0	0	0.066	0.372	0	0.462	0.657
	ATF3	indirect_RELA_interactor(881)	CEBPD	9606.ENSP00000344352	9606.ENSP00000386165	0	0	0	0	0.096	0.102	0	0.473	0.535
	ATF3	indirect_RELA_interactor(881)	CREB1	9606.ENSP00000344352	9606.ENSP00000387699	0	0	0	0	0.06	0	0	0.838	0.841
	ATF3	indirect_RELA_interactor(881)	CREBBP	9606.ENSP00000344352	9606.ENSP00000262367	0	0	0	0	0.053	0.294	0	0.56	0.681
	ATF3	indirect_RELA_interactor(881)	CREM	9606.ENSP00000344352	9606.ENSP00000265372	0	0	0	0	0.068	0	0	0.557	0.569
	ATF3	indirect_RELA_interactor(881)	EP300	9606.ENSP00000344352	9606.ENSP00000263253	0	0	0	0	0.053	0.045	0	0.617	0.624
	ATF3	indirect_RELA_interactor(881)	FOSL1	9606.ENSP00000344352	9606.ENSP00000310170	0	0	0	0.771	0.07	0.193	0	0.853	0.88
	ATF3	indirect_RELA_interactor(881)	FOSL2	9606.ENSP00000344352	9606.ENSP00000264716	0	0	0	0.77	0.19	0.24	0	0.509	0.672
	ATF3	indirect_RELA_interactor(881)	HSPA6	9606.ENSP00000344352	9606.ENSP00000310219	0	0	0	0	0.121	0.085	0	0.331	0.415
	ATF3	indirect_RELA_interactor(881)	IRF1	9606.ENSP00000344352	9606.ENSP00000245414	0	0	0	0	0.101	0.088	0	0.46	0.518
	ATF3	indirect_RELA_interactor(881)	JDP2	9606.ENSP00000344352	9606.ENSP00000267569	0	0	0	0.892	0.127	0	0	0.698	0.725
	ATF3	indirect_RELA_interactor(881)	JUN	9606.ENSP00000344352	9606.ENSP00000360266	0	0	0	0	0.55	0.931	0	0.995	0.999
	ATF3	indirect_RELA_interactor(881)	KAT5	9606.ENSP00000344352	9606.ENSP00000340330	0	0	0	0	0.042	0.328	0	0.189	0.433
	ATF3	indirect_RELA_interactor(881)	KLF10	9606.ENSP00000344352	9606.ENSP00000285407	0	0	0	0	0.245	0.066	0	0.328	0.484
	ATF3	indirect_RELA_interactor(881)	KLF4	9606.ENSP00000344352	9606.ENSP00000363804	0	0	0	0	0.44	0.066	0	0.439	0.681
	ATF3	indirect_RELA_interactor(881)	MAFG	9606.ENSP00000344352	9606.ENSP00000350369	0	0	0	0	0.049	0.276	0	0.412	0.561
	ATF3	indirect_RELA_interactor(881)	NCOA3	9606.ENSP00000344352	9606.ENSP00000361066	0	0	0	0	0	0.089	0	0.469	0.496
	ATF3	indirect_RELA_interactor(881)	NFATC2	9606.ENSP00000344352	9606.ENSP00000379330	0	0	0	0	0	0	0	0.434	0.434
	ATF3	indirect_RELA_interactor(881)	NFKB1	9606.ENSP00000344352	9606.ENSP00000226574	0	0	0	0	0.072	0.065	0	0.612	0.634
	ATF3	indirect_RELA_interactor(881)	NFKBIA	9606.ENSP00000344352	9606.ENSP00000216797	0	0	0	0	0.154	0.065	0	0.623	0.676
	ATF3	indirect_RELA_interactor(881)	NR4A1	9606.ENSP00000344352	9606.ENSP00000440864	0	0	0	0	0.503	0.068	0	0.548	0.772
	ATF3	indirect_RELA_interactor(881)	PPARG	9606.ENSP00000344352	9606.ENSP00000287820	0	0	0	0	0.042	0.066	0	0.416	0.432
	ATF3	indirect_RELA_interactor(881)	REL	9606.ENSP00000344352	9606.ENSP00000295025	0	0	0	0	0.106	0.094	0	0.355	0.432
	ATF3	known_RELA_interactor(46)	RELA	9606.ENSP00000344352	9606.ENSP00000384273	0	0	0	0	0.073	0.331	0	0.578	0.716	known_RELA_interactor(46)
	ATF3	indirect_RELA_interactor(881)	SMARCA4	9606.ENSP00000344352	9606.ENSP00000343896	0	0	0	0	0.067	0.522	0	0.81	0.908
	ATF3	indirect_RELA_interactor(881)	TCF3	9606.ENSP00000344352	9606.ENSP00000262965	0	0	0	0	0.051	0.068	0	0.613	0.628
	ATF3	indirect_RELA_interactor(881)	USF1	9606.ENSP00000344352	9606.ENSP00000357000	0	0	0	0	0	0.094	0	0.668	0.686
	ATF3	indirect_RELA_interactor(881)	ZEB1	9606.ENSP00000344352	9606.ENSP00000354487	0	0	0	0	0	0.071	0	0.529	0.543
	ATF7		BACH1	9606.ENSP00000399465	9606.ENSP00000382805	0	0	0	0	0.062	0.642	0	0.149	0.689
	ATF7		CREB1	9606.ENSP00000399465	9606.ENSP00000387699	0	0	0	0	0.053	0.226	0	0.633	0.708
	ATF7		CREB5	9606.ENSP00000399465	9606.ENSP00000350359	0	0	0	0.886	0	0.836	0	0.091	0.844
	ATF7		FOSL1	9606.ENSP00000399465	9606.ENSP00000310170	0	0	0	0.598	0	0.414	0	0.51	0.7
	ATF7		FOSL2	9606.ENSP00000399465	9606.ENSP00000264716	0	0	0	0.588	0.044	0.843	0	0.499	0.918
	ATF7		JDP2	9606.ENSP00000399465	9606.ENSP00000267569	0	0	0	0	0	0.314	0	0.516	0.653
	ATF7		JUN	9606.ENSP00000399465	9606.ENSP00000360266	0	0	0	0.6	0.06	0.866	0	0.809	0.974
	ATF7		MLLT6	9606.ENSP00000399465	9606.ENSP00000479910	0	0	0	0	0	0.518	0	0	0.518
	ATF7		TAF4	9606.ENSP00000399465	9606.ENSP00000252996	0	0	0	0	0	0.314	0	0.247	0.461
	ATN1		ATXN1	9606.ENSP00000379915	9606.ENSP00000244769	0	0	0	0	0	0	0	0.859	0.859
	ATN1		ATXN7L1	9606.ENSP00000379915	9606.ENSP00000410759	0	0	0	0	0	0	0	0.57	0.57
	ATN1		CIC	9606.ENSP00000379915	9606.ENSP00000458663	0	0	0	0	0.406	0	0	0.388	0.621
	ATN1		CREBBP	9606.ENSP00000379915	9606.ENSP00000262367	0	0	0	0	0.104	0	0	0.501	0.533
	ATN1		GATAD2A	9606.ENSP00000379915	9606.ENSP00000384899	0	0	0	0	0.066	0	0.5	0.091	0.538
	ATN1		HDAC7	9606.ENSP00000379915	9606.ENSP00000080059	0	0	0	0	0.116	0.096	0.4	0.067	0.493
	ATN1		JUN	9606.ENSP00000379915	9606.ENSP00000360266	0	0	0	0	0.066	0	0.5	0.161	0.574
	ATN1		KMT2B	9606.ENSP00000379915	9606.ENSP00000398837	0	0	0	0	0.137	0.345	0	0	0.411
	ATN1		MTA3	9606.ENSP00000379915	9606.ENSP00000385823	0	0.019	0	0	0.099	0	0.5	0.091	0.554
	ATN1		PHC1	9606.ENSP00000379915	9606.ENSP00000437659	0	0	0	0	0.121	0	0.5	0	0.541
	ATN1		PHC3	9606.ENSP00000379915	9606.ENSP00000420294	0	0	0	0	0	0	0.5	0	0.499
	ATN1		PPARG	9606.ENSP00000379915	9606.ENSP00000287820	0	0	0	0	0	0.092	0.5	0.072	0.542
	ATN1		QKI	9606.ENSP00000379915	9606.ENSP00000355094	0	0	0	0	0.057	0	0	0.718	0.722
	ATN1		RBFOX2	9606.ENSP00000379915	9606.ENSP00000413035	0	0	0	0	0.067	0.13	0	0.484	0.544
	ATN1		RCOR1	9606.ENSP00000379915	9606.ENSP00000262241	0	0	0	0	0	0	0.4	0.16	0.474
	ATN1		SALL4	9606.ENSP00000379915	9606.ENSP00000217086	0	0	0	0	0.068	0.091	0.5	0.214	0.622
	ATN1		TAF4	9606.ENSP00000379915	9606.ENSP00000252996	0	0	0	0	0.059	0	0	0.585	0.592
	ATP5MD		KDM6A	9606.ENSP00000358840	9606.ENSP00000367203	0	0	0	0	0	0.494	0.27	0.046	0.616
	ATP5MD		KDM6B	9606.ENSP00000358840	9606.ENSP00000254846	0	0	0	0	0.072	0.494	0.27	0.046	0.629
	ATP5MD		PALB2	9606.ENSP00000358840	9606.ENSP00000261584	0	0	0	0	0.401	0	0	0.109	0.443
	ATXN1		ATXN1L	9606.ENSP00000244769	9606.ENSP00000415822	0	0	0	0.696	0.049	0.359	0.9	0.572	0.97
	ATXN1		ATXN7L1	9606.ENSP00000244769	9606.ENSP00000410759	0	0	0	0	0	0	0	0.589	0.589
	ATXN1		CIC	9606.ENSP00000244769	9606.ENSP00000458663	0	0	0	0	0.049	0.982	0	0.813	0.996
	ATXN1		KAT5	9606.ENSP00000244769	9606.ENSP00000340330	0	0	0	0	0.055	0.312	0.9	0.718	0.979
	ATXN1		MED15	9606.ENSP00000244769	9606.ENSP00000263205	0	0	0	0	0.049	0.206	0	0.514	0.601
	ATXN1		NCOR2	9606.ENSP00000244769	9606.ENSP00000384018	0	0	0	0	0.053	0.476	0	0.962	0.979
	ATXN1		QKI	9606.ENSP00000244769	9606.ENSP00000355094	0	0	0	0	0.063	0	0	0.556	0.566
	ATXN1		RBFOX2	9606.ENSP00000244769	9606.ENSP00000413035	0	0	0	0	0	0.437	0	0.843	0.907
	ATXN1		RBPJ	9606.ENSP00000244769	9606.ENSP00000345206	0	0	0	0	0.06	0.37	0.9	0.523	0.967
	ATXN1		SIX5	9606.ENSP00000244769	9606.ENSP00000316842	0	0	0	0	0	0.292	0	0.212	0.418
	ATXN1		ST13	9606.ENSP00000244769	9606.ENSP00000216218	0	0	0	0	0	0	0	0.556	0.556
	ATXN1		ZHX1	9606.ENSP00000244769	9606.ENSP00000297857	0	0	0	0	0.049	0.486	0	0	0.49
	ATXN1L		CIC	9606.ENSP00000415822	9606.ENSP00000458663	0	0	0	0	0.074	0.296	0	0.807	0.863
	ATXN1L		KAT5	9606.ENSP00000415822	9606.ENSP00000340330	0	0	0	0	0.054	0.045	0.9	0.459	0.944
	ATXN1L		MED14	9606.ENSP00000415822	9606.ENSP00000323720	0	0	0	0	0.436	0	0	0	0.436
	ATXN1L		NCOR2	9606.ENSP00000415822	9606.ENSP00000384018	0	0	0	0	0.067	0.512	0	0.545	0.775
	ATXN1L		RBPJ	9606.ENSP00000415822	9606.ENSP00000345206	0	0	0	0	0.042	0.37	0.9	0.48	0.964
	ATXN1L		ZBTB5	9606.ENSP00000415822	9606.ENSP00000307604	0	0	0	0	0.437	0.045	0	0	0.439
	ATXN7L1		GPS2	9606.ENSP00000410759	9606.ENSP00000379841	0	0	0	0	0	0.433	0	0.126	0.483
	ATXN7L1		KAT2A	9606.ENSP00000410759	9606.ENSP00000225916	0	0	0	0	0	0.532	0	0.703	0.855
	ATXN7L1		NCOR2	9606.ENSP00000410759	9606.ENSP00000384018	0	0	0	0	0	0.472	0	0.14	0.526
	ATXN7L1		RAD23B	9606.ENSP00000410759	9606.ENSP00000350708	0	0	0	0	0	0.251	0	0.37	0.507
	ATXN7L1		RPS27A	9606.ENSP00000410759	9606.ENSP00000272317	0	0	0	0	0	0.545	0	0	0.545
	ATXN7L1		SUMO2	9606.ENSP00000410759	9606.ENSP00000405965	0	0	0	0	0	0	0	0.466	0.465
	ATXN7L1		SUPT20H	9606.ENSP00000410759	9606.ENSP00000417510	0	0	0	0	0.067	0.558	0	0.064	0.58
	ATXN7L1		TAF6	9606.ENSP00000410759	9606.ENSP00000399982	0	0	0	0	0.044	0.749	0	0.292	0.815
	ATXN7L1		TAF9B	9606.ENSP00000410759	9606.ENSP00000339917	0	0	0	0	0.049	0.515	0	0.193	0.595
	ATXN7L1		TRRAP	9606.ENSP00000410759	9606.ENSP00000352925	0	0	0	0	0.049	0.746	0	0.311	0.819
	BACH1		CREB5	9606.ENSP00000382805	9606.ENSP00000350359	0	0	0	0	0.11	0.681	0	0.128	0.73
	BACH1		MAFG	9606.ENSP00000382805	9606.ENSP00000350369	0	0	0	0	0.066	0.86	0	0.255	0.894
	BACH1		RPS27A	9606.ENSP00000382805	9606.ENSP00000272317	0	0	0	0	0.055	0	0.5	0	0.507
	BAP1		FOXK2	9606.ENSP00000417132	9606.ENSP00000335677	0	0	0	0	0.047	0.838	0.5	0.323	0.941
	BAP1		HCFC2	9606.ENSP00000417132	9606.ENSP00000229330	0	0	0	0	0	0.471	0	0.107	0.508
	BAP1		KAT5	9606.ENSP00000417132	9606.ENSP00000340330	0	0	0	0	0.101	0	0.5	0	0.531
	BAP1		KDM6A	9606.ENSP00000417132	9606.ENSP00000367203	0	0	0	0	0.051	0.292	0	0.302	0.49
	BAP1		KLF5	9606.ENSP00000417132	9606.ENSP00000366915	0	0	0	0	0	0.51	0	0.105	0.542
	BAP1		NFRKB	9606.ENSP00000417132	9606.ENSP00000436926	0	0	0	0	0.072	0.18	0	0.345	0.458
	BAP1		PBRM1	9606.ENSP00000417132	9606.ENSP00000386593	0	0	0	0	0	0	0	0.708	0.708
	BAP1		PCGF1	9606.ENSP00000417132	9606.ENSP00000233630	0	0	0	0	0.047	0	0.9	0.147	0.911
	BAP1		PHC1	9606.ENSP00000417132	9606.ENSP00000437659	0	0	0	0	0.043	0	0.9	0.091	0.905
	BAP1		PHC3	9606.ENSP00000417132	9606.ENSP00000420294	0	0	0	0	0	0	0.9	0	0.9
	BAP1		RPS27A	9606.ENSP00000417132	9606.ENSP00000272317	0	0	0	0	0	0.695	0.4	0.066	0.814
	BARX1		FOXC1	9606.ENSP00000253968	9606.ENSP00000493906	0	0	0	0	0.054	0.066	0	0.458	0.479
	BARX1		ISL1	9606.ENSP00000253968	9606.ENSP00000230658	0	0	0	0	0.109	0.104	0	0.439	0.513
	BARX1		MSX1	9606.ENSP00000253968	9606.ENSP00000372170	0	0	0	0.647	0.149	0	0	0.616	0.659
	BARX1		SIX2	9606.ENSP00000253968	9606.ENSP00000304502	0	0	0	0	0.086	0	0	0.376	0.405
	BCL6	indirect_RELA_interactor(881)	BRD7	9606.ENSP00000384371	9606.ENSP00000378181	0	0	0	0	0	0	0	0.539	0.539
	BCL6	indirect_RELA_interactor(881)	CEBPD	9606.ENSP00000384371	9606.ENSP00000386165	0	0	0	0	0.246	0.091	0.4	0.495	0.764
	BCL6	indirect_RELA_interactor(881)	CREBBP	9606.ENSP00000384371	9606.ENSP00000262367	0	0	0	0	0.063	0.33	0	0.518	0.671
	BCL6	indirect_RELA_interactor(881)	EBF1	9606.ENSP00000384371	9606.ENSP00000322898	0	0	0	0	0.056	0.314	0	0.595	0.715
	BCL6	indirect_RELA_interactor(881)	EP300	9606.ENSP00000384371	9606.ENSP00000263253	0	0	0	0	0.067	0.33	0	0.475	0.643
	BCL6	indirect_RELA_interactor(881)	FOXP1	9606.ENSP00000384371	9606.ENSP00000484803	0	0	0	0	0.073	0.056	0	0.623	0.642
	BCL6	indirect_RELA_interactor(881)	HDAC7	9606.ENSP00000384371	9606.ENSP00000080059	0	0	0	0	0.101	0.328	0	0.637	0.762
	BCL6	indirect_RELA_interactor(881)	IRF1	9606.ENSP00000384371	9606.ENSP00000245414	0	0	0	0	0.141	0.096	0	0.348	0.449
	BCL6	indirect_RELA_interactor(881)	JUN	9606.ENSP00000384371	9606.ENSP00000360266	0	0	0	0	0.127	0.328	0	0.708	0.814
	BCL6	indirect_RELA_interactor(881)	KLF4	9606.ENSP00000384371	9606.ENSP00000363804	0	0	0	0.579	0.088	0	0	0.447	0.474
	BCL6	indirect_RELA_interactor(881)	KMT2D	9606.ENSP00000384371	9606.ENSP00000301067	0	0	0	0	0.042	0.055	0	0.481	0.489
	BCL6	indirect_RELA_interactor(881)	MTA3	9606.ENSP00000384371	9606.ENSP00000385823	0	0	0	0	0	0.469	0	0.835	0.908
	BCL6	indirect_RELA_interactor(881)	NCOR2	9606.ENSP00000384371	9606.ENSP00000384018	0	0	0	0	0	0.989	0	0.991	0.999
	BCL6	indirect_RELA_interactor(881)	NFKB1	9606.ENSP00000384371	9606.ENSP00000226574	0	0	0	0	0.083	0.091	0	0.659	0.69
	BCL6	indirect_RELA_interactor(881)	NFKBIA	9606.ENSP00000384371	9606.ENSP00000216797	0	0	0	0	0.109	0.091	0	0.559	0.611
	BCL6	indirect_RELA_interactor(881)	NR4A1	9606.ENSP00000384371	9606.ENSP00000440864	0	0	0	0	0.067	0.052	0	0.57	0.586
	BCL6	indirect_RELA_interactor(881)	PATZ1	9606.ENSP00000384371	9606.ENSP00000266269	0	0	0	0.588	0	0	0	0.462	0.461
	BCL6	indirect_RELA_interactor(881)	PCGF1	9606.ENSP00000384371	9606.ENSP00000233630	0	0	0	0	0.042	0.042	0	0.56	0.561
	BCL6	indirect_RELA_interactor(881)	POU2F1	9606.ENSP00000384371	9606.ENSP00000356840	0	0	0	0	0	0.053	0.4	0.183	0.495
	BCL6	indirect_RELA_interactor(881)	RBPJ	9606.ENSP00000384371	9606.ENSP00000345206	0	0	0	0	0.059	0.083	0	0.375	0.414
	BCL6	indirect_RELA_interactor(881)	REL	9606.ENSP00000384371	9606.ENSP00000295025	0	0	0	0	0.084	0.131	0	0.494	0.563
	BCL6	known_RELA_interactor(46)	RELA	9606.ENSP00000384371	9606.ENSP00000384273	0	0	0	0	0.064	0.095	0	0.384	0.433	known_RELA_interactor(46)
	BCL6	indirect_RELA_interactor(881)	RUNX1	9606.ENSP00000384371	9606.ENSP00000300305	0	0	0	0	0.042	0.067	0	0.46	0.475
	BCL6	indirect_RELA_interactor(881)	RUNX3	9606.ENSP00000384371	9606.ENSP00000382800	0	0	0	0	0.056	0.067	0	0.462	0.484
	BCL6	indirect_RELA_interactor(881)	SMARCA4	9606.ENSP00000384371	9606.ENSP00000343896	0	0	0	0	0	0.329	0	0.254	0.478
	BCL6	indirect_RELA_interactor(881)	TCF3	9606.ENSP00000384371	9606.ENSP00000262965	0	0	0	0	0	0.066	0	0.493	0.506
	BCL6	indirect_RELA_interactor(881)	TCF7	9606.ENSP00000384371	9606.ENSP00000340347	0	0	0	0	0	0.093	0	0.576	0.599
	BCL6	indirect_RELA_interactor(881)	TET2	9606.ENSP00000384371	9606.ENSP00000442788	0	0	0	0	0.084	0	0	0.428	0.454
	BCL6	indirect_RELA_interactor(881)	ZEB1	9606.ENSP00000384371	9606.ENSP00000354487	0	0	0	0.56	0.093	0.045	0.4	0.146	0.497
	BCL7C		BICRA	9606.ENSP00000369674	9606.ENSP00000379946	0	0	0	0	0.042	0.733	0.9	0.475	0.984
	BCL7C		BICRAL	9606.ENSP00000369674	9606.ENSP00000313933	0	0	0	0	0	0.669	0.9	0.67	0.988
	BCL7C		BRD7	9606.ENSP00000369674	9606.ENSP00000378181	0	0	0	0	0.073	0.814	0	0.609	0.926
	BCL7C		DPF1	9606.ENSP00000369674	9606.ENSP00000347716	0	0	0	0	0	0.783	0	0.75	0.943
	BCL7C		DPF2	9606.ENSP00000369674	9606.ENSP00000252268	0	0	0	0	0	0.874	0.54	0.73	0.983
	BCL7C		PBRM1	9606.ENSP00000369674	9606.ENSP00000386593	0	0	0	0	0	0.78	0.72	0.41	0.96
	BCL7C		SMARCA4	9606.ENSP00000369674	9606.ENSP00000343896	0	0	0	0	0	0.85	0.9	0.64	0.994
	BCL7C		SMARCB1	9606.ENSP00000369674	9606.ENSP00000340883	0	0	0	0	0.116	0.873	0.9	0.325	0.991
	BCL7C		SMARCC1	9606.ENSP00000369674	9606.ENSP00000254480	0	0	0	0	0	0.837	0.9	0.672	0.994
	BCL7C		SMARCD1	9606.ENSP00000369674	9606.ENSP00000378414	0	0	0	0	0.064	0.863	0.9	0.666	0.995
	BCL7C		SMARCD2	9606.ENSP00000369674	9606.ENSP00000392617	0	0	0	0	0.075	0.842	0.9	0.511	0.991
	BCL7C		SMARCE1	9606.ENSP00000369674	9606.ENSP00000323967	0	0	0	0	0	0.892	0.9	0.434	0.993
	BCL7C		SS18	9606.ENSP00000369674	9606.ENSP00000414516	0	0	0	0	0.042	0.994	0.9	0.317	0.999
	BCL7C		SS18L1	9606.ENSP00000369674	9606.ENSP00000333012	0	0	0	0	0	0.737	0	0.579	0.884
	BCL9		BCL9L	9606.ENSP00000234739	9606.ENSP00000335320	0	0	0	0.729	0.061	0.221	0.9	0.556	0.963
	BCL9		CREBBP	9606.ENSP00000234739	9606.ENSP00000262367	0	0	0	0	0.058	0	0	0.491	0.5
	BCL9		DOT1L	9606.ENSP00000234739	9606.ENSP00000381657	0	0	0	0	0.049	0	0	0.482	0.486
	BCL9		KMT2D	9606.ENSP00000234739	9606.ENSP00000301067	0	0	0	0	0.049	0	0.5	0.091	0.53
	BCL9		LDB1	9606.ENSP00000234739	9606.ENSP00000501277	0	0	0	0	0.06	0.221	0.9	0	0.92
	BCL9		MEF2D	9606.ENSP00000234739	9606.ENSP00000271555	0	0	0	0	0.056	0	0	0.396	0.405
	BCL9		SMARCA4	9606.ENSP00000234739	9606.ENSP00000343896	0	0	0	0	0.042	0	0	0.508	0.508
	BCL9		SSBP3	9606.ENSP00000234739	9606.ENSP00000360371	0	0	0	0	0.063	0.221	0	0.438	0.553
	BCL9		TCF7	9606.ENSP00000234739	9606.ENSP00000340347	0	0	0	0	0	0	0.54	0.245	0.637
	BCL9		TLE3	9606.ENSP00000234739	9606.ENSP00000452871	0	0	0	0	0	0	0.9	0.166	0.913
	BCL9L		KMT2D	9606.ENSP00000335320	9606.ENSP00000301067	0	0	0	0	0.081	0	0.5	0.091	0.545
	BCL9L		LDB1	9606.ENSP00000335320	9606.ENSP00000501277	0	0	0	0	0.097	0.224	0.9	0.077	0.926
	BCL9L		TCF7	9606.ENSP00000335320	9606.ENSP00000340347	0	0	0	0	0.058	0	0.54	0.412	0.722
	BCL9L		TLE3	9606.ENSP00000335320	9606.ENSP00000452871	0	0	0	0	0.047	0	0.9	0.11	0.907
	BHLHE40		CLOCK	9606.ENSP00000256495	9606.ENSP00000426983	0	0	0	0	0	0.279	0.5	0.844	0.939
	BHLHE40		CREB1	9606.ENSP00000256495	9606.ENSP00000387699	0	0	0	0	0	0	0	0.506	0.506
	BHLHE40		CREBBP	9606.ENSP00000256495	9606.ENSP00000262367	0	0	0	0	0.049	0.046	0	0.403	0.411
	BHLHE40		EP300	9606.ENSP00000256495	9606.ENSP00000263253	0	0	0	0	0.049	0.046	0	0.519	0.525
	BHLHE40		FBXW11	9606.ENSP00000256495	9606.ENSP00000265094	0	0	0	0	0.049	0.497	0	0.065	0.514
	BHLHE40		FOSL2	9606.ENSP00000256495	9606.ENSP00000264716	0	0	0	0	0.189	0.054	0	0.407	0.505
	BHLHE40		JUN	9606.ENSP00000256495	9606.ENSP00000360266	0	0	0	0	0.149	0	0	0.574	0.622
	BHLHE40		KLF10	9606.ENSP00000256495	9606.ENSP00000285407	0	0	0	0	0.133	0.051	0	0.396	0.459
	BHLHE40		RUNX1	9606.ENSP00000256495	9606.ENSP00000300305	0	0	0	0	0.067	0	0	0.545	0.557
	BHLHE40		TCF3	9606.ENSP00000256495	9606.ENSP00000262965	0	0	0	0	0	0.338	0	0.494	0.651
	BHLHE40		USF1	9606.ENSP00000256495	9606.ENSP00000357000	0	0	0	0	0	0	0	0.443	0.443
	BICRA		BICRAL	9606.ENSP00000379946	9606.ENSP00000313933	0	0	0	0.581	0.056	0	0.9	0.754	0.974
	BICRA		BRD7	9606.ENSP00000379946	9606.ENSP00000378181	0	0	0	0	0	0.3	0	0.672	0.76
	BICRA		DPF1	9606.ENSP00000379946	9606.ENSP00000347716	0	0	0	0	0	0.299	0	0.729	0.801
	BICRA		DPF2	9606.ENSP00000379946	9606.ENSP00000252268	0	0	0	0	0.049	0.301	0.54	0.72	0.902
	BICRA		PBRM1	9606.ENSP00000379946	9606.ENSP00000386593	0	0	0	0	0.09	0.319	0.72	0.633	0.928
	BICRA		SMARCA4	9606.ENSP00000379946	9606.ENSP00000343896	0	0	0	0	0.058	0.631	0.9	0.756	0.99
	BICRA		SMARCB1	9606.ENSP00000379946	9606.ENSP00000340883	0	0	0	0	0	0.445	0.9	0.717	0.983
	BICRA		SMARCC1	9606.ENSP00000379946	9606.ENSP00000254480	0	0	0	0	0.074	0.527	0.9	0.604	0.98
	BICRA		SMARCD1	9606.ENSP00000379946	9606.ENSP00000378414	0	0	0	0	0.062	0.841	0.9	0.749	0.995
	BICRA		SMARCD2	9606.ENSP00000379946	9606.ENSP00000392617	0	0	0	0	0.055	0.323	0.9	0.485	0.962
	BICRA		SMARCE1	9606.ENSP00000379946	9606.ENSP00000323967	0	0	0	0	0	0.207	0.9	0.744	0.977
	BICRA		SS18	9606.ENSP00000379946	9606.ENSP00000414516	0	0	0	0	0	0.839	0.9	0.356	0.988
	BICRA		SS18L1	9606.ENSP00000379946	9606.ENSP00000333012	0	0	0	0	0	0.303	0	0.385	0.553
	BICRAL		BRD7	9606.ENSP00000313933	9606.ENSP00000378181	0	0	0	0	0.056	0	0	0.632	0.638
	BICRAL		DPF1	9606.ENSP00000313933	9606.ENSP00000347716	0	0	0	0	0	0	0	0.744	0.744
	BICRAL		DPF2	9606.ENSP00000313933	9606.ENSP00000252268	0	0	0	0	0.074	0	0.54	0.603	0.816
	BICRAL		PBRM1	9606.ENSP00000313933	9606.ENSP00000386593	0	0	0	0	0.111	0.068	0.72	0.601	0.895
	BICRAL		SMARCA4	9606.ENSP00000313933	9606.ENSP00000343896	0	0	0	0	0.048	0.297	0.9	0.664	0.974
	BICRAL		SMARCB1	9606.ENSP00000313933	9606.ENSP00000340883	0	0	0	0	0	0.046	0.9	0.479	0.945
	BICRAL		SMARCC1	9606.ENSP00000313933	9606.ENSP00000254480	0	0	0	0	0.101	0.045	0.9	0.739	0.974
	BICRAL		SMARCD1	9606.ENSP00000313933	9606.ENSP00000378414	0	0	0	0	0.055	0.784	0.9	0.75	0.994
	BICRAL		SMARCD2	9606.ENSP00000313933	9606.ENSP00000392617	0	0	0	0	0.067	0.068	0.9	0.447	0.945
	BICRAL		SMARCE1	9606.ENSP00000313933	9606.ENSP00000323967	0	0	0	0	0.084	0	0.9	0.553	0.955
	BICRAL		SS18	9606.ENSP00000313933	9606.ENSP00000414516	0	0	0	0	0	0	0.9	0.343	0.931
	BICRAL		TCF20	9606.ENSP00000313933	9606.ENSP00000352463	0	0	0.451	0	0.081	0.089	0	0.052	0.506
	BNC2		MAMLD1	9606.ENSP00000370047	9606.ENSP00000414517	0	0	0	0	0.044	0	0	0.434	0.435
	BNC2		SP1	9606.ENSP00000370047	9606.ENSP00000329357	0	0	0	0	0	0	0	0.547	0.547
	BNC2		TRPS1	9606.ENSP00000370047	9606.ENSP00000379065	0	0	0	0	0.088	0	0	0.422	0.451
	BRD7		CREBBP	9606.ENSP00000378181	9606.ENSP00000262367	0	0	0	0.554	0.099	0	0	0.385	0.422
	BRD7		DPF1	9606.ENSP00000378181	9606.ENSP00000347716	0	0	0	0	0	0.622	0	0.8	0.921
	BRD7		DPF2	9606.ENSP00000378181	9606.ENSP00000252268	0	0	0	0	0.049	0.305	0	0.855	0.895
	BRD7		EP300	9606.ENSP00000378181	9606.ENSP00000263253	0	0	0	0.554	0.105	0.292	0.8	0.482	0.925
	BRD7		GATAD2A	9606.ENSP00000378181	9606.ENSP00000384899	0	0	0	0	0.095	0	0.4	0.085	0.459
	BRD7		PBRM1	9606.ENSP00000378181	9606.ENSP00000386593	0	0	0	0.555	0.168	0.968	0.8	0.991	0.999
	BRD7		RBFOX2	9606.ENSP00000378181	9606.ENSP00000413035	0	0	0	0	0	0.428	0	0.048	0.432
	BRD7		SMARCA4	9606.ENSP00000378181	9606.ENSP00000343896	0	0	0	0	0.049	0.984	0.65	0.986	0.999
	BRD7		SMARCB1	9606.ENSP00000378181	9606.ENSP00000340883	0	0	0	0	0.087	0.967	0.54	0.931	0.998
	BRD7		SMARCC1	9606.ENSP00000378181	9606.ENSP00000254480	0	0	0	0	0.367	0.815	0.65	0.872	0.994
	BRD7		SMARCD1	9606.ENSP00000378181	9606.ENSP00000378414	0	0	0	0	0.074	0.987	0.8	0.648	0.999
	BRD7		SMARCD2	9606.ENSP00000378181	9606.ENSP00000392617	0	0	0	0	0.068	0.699	0.8	0.54	0.97
	BRD7		SMARCE1	9606.ENSP00000378181	9606.ENSP00000323967	0	0	0	0	0.106	0.988	0.8	0.906	0.999
	BRD7		SS18	9606.ENSP00000378181	9606.ENSP00000414516	0	0	0	0	0.094	0.287	0	0.36	0.551
	BRD7		SS18L1	9606.ENSP00000378181	9606.ENSP00000333012	0	0	0	0	0.094	0.287	0	0.465	0.624
	BRD7		TRIM24	9606.ENSP00000378181	9606.ENSP00000340507	0	0	0	0	0.073	0.292	0	0.456	0.611
	C17orf49		HCFC2	9606.ENSP00000448598	9606.ENSP00000229330	0	0	0	0	0	0	0.54	0	0.54
	C17orf49		KMT2B	9606.ENSP00000448598	9606.ENSP00000398837	0	0	0	0	0	0	0.54	0.101	0.568
	C17orf49		TAF4	9606.ENSP00000448598	9606.ENSP00000252996	0	0	0	0	0.049	0	0.9	0	0.9
	C17orf49		TAF6	9606.ENSP00000448598	9606.ENSP00000399982	0	0	0	0	0.049	0	0.9	0	0.9
	CDKN1C		NKX2-5	9606.ENSP00000413720	9606.ENSP00000327758	0	0	0	0	0	0	0	0.471	0.471
	CDKN1C		PHLDA2	9606.ENSP00000413720	9606.ENSP00000319231	0	0	0	0	0.044	0	0	0.928	0.928
	CDKN1C		SMARCA4	9606.ENSP00000413720	9606.ENSP00000343896	0	0	0	0	0	0	0	0.588	0.588
	CDT1		DHFR	9606.ENSP00000301019	9606.ENSP00000396308	0	0	0	0	0.217	0	0	0.374	0.489
	CDT1		EP300	9606.ENSP00000301019	9606.ENSP00000263253	0	0	0	0	0.059	0.292	0	0.182	0.407
	CDT1		RBBP8	9606.ENSP00000301019	9606.ENSP00000382628	0	0	0	0	0.155	0	0	0.321	0.401
	CDT1		REV3L	9606.ENSP00000301019	9606.ENSP00000351697	0	0	0	0	0.138	0	0	0.346	0.413
	CDT1		RNASEH2A	9606.ENSP00000301019	9606.ENSP00000221486	0	0	0	0	0.737	0	0	0.181	0.776
	CDT1		RPS27A	9606.ENSP00000301019	9606.ENSP00000272317	0	0	0	0	0.06	0.103	0.5	0.113	0.576
	CEBPA	indirect_RELA_interactor(881)	CEBPD	9606.ENSP00000427514	9606.ENSP00000386165	0	0	0	0.758	0.106	0.237	0.5	0.229	0.701
	CEBPA	indirect_RELA_interactor(881)	CREB1	9606.ENSP00000427514	9606.ENSP00000387699	0	0	0	0	0.051	0.093	0	0.82	0.831
	CEBPA	indirect_RELA_interactor(881)	CREBBP	9606.ENSP00000427514	9606.ENSP00000262367	0	0	0	0	0	0.091	0.5	0.416	0.711
	CEBPA	indirect_RELA_interactor(881)	CTBP2	9606.ENSP00000427514	9606.ENSP00000311825	0	0	0	0	0	0	0	0.549	0.549
	CEBPA	indirect_RELA_interactor(881)	DAXX	9606.ENSP00000427514	9606.ENSP00000266000	0	0	0	0	0	0.045	0	0.451	0.453
	CEBPA	indirect_RELA_interactor(881)	EBF1	9606.ENSP00000427514	9606.ENSP00000322898	0	0	0	0	0	0	0.75	0.528	0.876
	CEBPA	indirect_RELA_interactor(881)	EP300	9606.ENSP00000427514	9606.ENSP00000263253	0	0	0	0	0.06	0.094	0.5	0.797	0.902
	CEBPA	indirect_RELA_interactor(881)	ETV6	9606.ENSP00000427514	9606.ENSP00000379658	0	0	0	0	0.048	0.051	0	0.714	0.719
	CEBPA	indirect_RELA_interactor(881)	FOSL1	9606.ENSP00000427514	9606.ENSP00000310170	0	0	0	0	0.066	0.19	0	0.615	0.683
	CEBPA	indirect_RELA_interactor(881)	FOSL2	9606.ENSP00000427514	9606.ENSP00000264716	0	0	0	0	0.092	0.102	0	0.625	0.667
	CEBPA	indirect_RELA_interactor(881)	FOXA1	9606.ENSP00000427514	9606.ENSP00000250448	0	0	0	0	0	0.059	0	0.8	0.804
	CEBPA	indirect_RELA_interactor(881)	FOXC1	9606.ENSP00000427514	9606.ENSP00000493906	0	0	0	0	0	0.296	0	0.237	0.44
	CEBPA	indirect_RELA_interactor(881)	GATA2	9606.ENSP00000427514	9606.ENSP00000345681	0	0	0	0	0.08	0.091	0.5	0.871	0.939
	CEBPA	indirect_RELA_interactor(881)	GATA6	9606.ENSP00000427514	9606.ENSP00000269216	0	0	0	0	0.086	0.091	0	0.366	0.427
	CEBPA	indirect_RELA_interactor(881)	HIVEP2	9606.ENSP00000427514	9606.ENSP00000356576	0	0	0	0	0	0.091	0	0.63	0.649
	CEBPA	indirect_RELA_interactor(881)	IRF1	9606.ENSP00000427514	9606.ENSP00000245414	0	0	0	0	0.056	0.047	0	0.524	0.535
	CEBPA	indirect_RELA_interactor(881)	JUN	9606.ENSP00000427514	9606.ENSP00000360266	0	0	0	0	0	0.331	0	0.837	0.886
	CEBPA	indirect_RELA_interactor(881)	KAT5	9606.ENSP00000427514	9606.ENSP00000340330	0	0	0	0	0.044	0.233	0	0.681	0.745
	CEBPA	indirect_RELA_interactor(881)	KDM6A	9606.ENSP00000427514	9606.ENSP00000367203	0	0	0	0	0	0.051	0	0.419	0.425
	CEBPA	indirect_RELA_interactor(881)	KLF4	9606.ENSP00000427514	9606.ENSP00000363804	0	0	0	0	0.084	0.091	0	0.544	0.587
	CEBPA	indirect_RELA_interactor(881)	KLF5	9606.ENSP00000427514	9606.ENSP00000366915	0	0	0	0	0.042	0.328	0.75	0.681	0.941
	CEBPA	indirect_RELA_interactor(881)	MED12	9606.ENSP00000427514	9606.ENSP00000363193	0	0	0	0	0	0	0.5	0.181	0.572
	CEBPA	indirect_RELA_interactor(881)	MED14	9606.ENSP00000427514	9606.ENSP00000323720	0	0	0	0	0	0	0.5	0.102	0.532
	CEBPA	indirect_RELA_interactor(881)	MED15	9606.ENSP00000427514	9606.ENSP00000263205	0	0	0	0	0	0	0.5	0.07	0.515
	CEBPA	indirect_RELA_interactor(881)	MED24	9606.ENSP00000427514	9606.ENSP00000440100	0	0	0	0	0	0	0.5	0.042	0.5
	CEBPA	indirect_RELA_interactor(881)	MED25	9606.ENSP00000427514	9606.ENSP00000326767	0	0	0	0	0	0	0.5	0.047	0.503
	CEBPA	indirect_RELA_interactor(881)	MED28	9606.ENSP00000427514	9606.ENSP00000237380	0	0	0	0	0	0	0.5	0	0.499
	CEBPA	indirect_RELA_interactor(881)	MED8	9606.ENSP00000427514	9606.ENSP00000290663	0	0	0	0	0	0.066	0.5	0	0.513
	CEBPA	indirect_RELA_interactor(881)	NCOA2	9606.ENSP00000427514	9606.ENSP00000399968	0	0	0	0	0	0.071	0.5	0.335	0.664
	CEBPA	indirect_RELA_interactor(881)	NCOA3	9606.ENSP00000427514	9606.ENSP00000361066	0	0	0	0	0	0.249	0.5	0.274	0.703
	CEBPA	indirect_RELA_interactor(881)	NCOA6	9606.ENSP00000427514	9606.ENSP00000363929	0	0	0	0	0.052	0.292	0	0.201	0.416
	CEBPA	indirect_RELA_interactor(881)	NCOR2	9606.ENSP00000427514	9606.ENSP00000384018	0	0	0	0	0.042	0	0.5	0.322	0.646
	CEBPA	indirect_RELA_interactor(881)	NFIA	9606.ENSP00000427514	9606.ENSP00000360231	0	0	0	0	0.048	0	0	0.494	0.498
	CEBPA	indirect_RELA_interactor(881)	NFIB	9606.ENSP00000427514	9606.ENSP00000370340	0	0	0	0	0	0	0	0.581	0.581
	CEBPA	indirect_RELA_interactor(881)	NFKB1	9606.ENSP00000427514	9606.ENSP00000226574	0	0	0	0	0.042	0.062	0	0.599	0.608
	CEBPA	indirect_RELA_interactor(881)	NFYC	9606.ENSP00000427514	9606.ENSP00000312617	0	0	0	0	0	0	0	0.469	0.469
	CEBPA	indirect_RELA_interactor(881)	PBX1	9606.ENSP00000427514	9606.ENSP00000405890	0	0	0	0	0	0	0	0.421	0.421
	CEBPA	indirect_RELA_interactor(881)	PPARG	9606.ENSP00000427514	9606.ENSP00000287820	0	0	0	0	0.102	0.045	0.75	0.963	0.991
	CEBPA	known_RELA_interactor(46)	RELA	9606.ENSP00000427514	9606.ENSP00000384273	0	0	0	0	0.044	0.045	0	0.609	0.611	known_RELA_interactor(46)
	CEBPA	indirect_RELA_interactor(881)	RUNX1	9606.ENSP00000427514	9606.ENSP00000300305	0	0	0	0	0	0.328	0.9	0.925	0.994
	CEBPA	indirect_RELA_interactor(881)	RUNX2	9606.ENSP00000427514	9606.ENSP00000360493	0	0	0	0	0	0.091	0	0.755	0.767
	CEBPA	indirect_RELA_interactor(881)	RUNX3	9606.ENSP00000427514	9606.ENSP00000382800	0	0	0	0	0.044	0.091	0	0.402	0.435
	CEBPA	indirect_RELA_interactor(881)	SMARCA4	9606.ENSP00000427514	9606.ENSP00000343896	0	0	0	0	0	0.297	0	0.325	0.505
	CEBPA	indirect_RELA_interactor(881)	SMARCD2	9606.ENSP00000427514	9606.ENSP00000392617	0	0	0	0	0.097	0.071	0	0.426	0.476
	CEBPA	indirect_RELA_interactor(881)	SOX9	9606.ENSP00000427514	9606.ENSP00000245479	0	0	0	0	0.053	0.086	0	0.671	0.69
	CEBPA	indirect_RELA_interactor(881)	SP1	9606.ENSP00000427514	9606.ENSP00000329357	0	0	0	0	0.042	0.091	0	0.373	0.407
	CEBPA	indirect_RELA_interactor(881)	TCF3	9606.ENSP00000427514	9606.ENSP00000262965	0	0	0	0	0.044	0	0	0.641	0.643
	CEBPA	indirect_RELA_interactor(881)	TCF7	9606.ENSP00000427514	9606.ENSP00000340347	0	0	0	0	0	0.107	0	0.513	0.546
	CEBPA	indirect_RELA_interactor(881)	TET2	9606.ENSP00000427514	9606.ENSP00000442788	0	0	0	0	0	0	0	0.718	0.718
	CEBPA	indirect_RELA_interactor(881)	TNIP1	9606.ENSP00000427514	9606.ENSP00000317891	0	0	0	0	0.062	0	0	0.392	0.405
	CEBPA	indirect_RELA_interactor(881)	USF1	9606.ENSP00000427514	9606.ENSP00000357000	0	0	0	0	0.064	0.113	0	0.475	0.526
	CEBPA	indirect_RELA_interactor(881)	USF2	9606.ENSP00000427514	9606.ENSP00000222305	0	0	0	0	0.071	0.113	0	0.488	0.542
	CEBPD	indirect_RELA_interactor(881)	CREB1	9606.ENSP00000386165	9606.ENSP00000387699	0	0	0	0	0.051	0.093	0	0.817	0.829
	CEBPD	indirect_RELA_interactor(881)	CREB5	9606.ENSP00000386165	9606.ENSP00000350359	0	0	0	0	0.086	0.102	0	0.49	0.545
	CEBPD	indirect_RELA_interactor(881)	CREBBP	9606.ENSP00000386165	9606.ENSP00000262367	0	0	0	0	0.044	0.326	0.5	0.205	0.71
	CEBPD	indirect_RELA_interactor(881)	EBF1	9606.ENSP00000386165	9606.ENSP00000322898	0	0	0	0	0.044	0	0.75	0.28	0.812
	CEBPD	indirect_RELA_interactor(881)	EP300	9606.ENSP00000386165	9606.ENSP00000263253	0	0	0	0	0.072	0.326	0.5	0.256	0.736
	CEBPD	indirect_RELA_interactor(881)	FOSL2	9606.ENSP00000386165	9606.ENSP00000264716	0	0	0	0	0.196	0.102	0	0.402	0.531
	CEBPD	indirect_RELA_interactor(881)	GATA2	9606.ENSP00000386165	9606.ENSP00000345681	0	0	0	0	0	0.091	0	0.41	0.44
	CEBPD	indirect_RELA_interactor(881)	JUN	9606.ENSP00000386165	9606.ENSP00000360266	0	0	0	0	0.15	0.094	0	0.682	0.734
	CEBPD	indirect_RELA_interactor(881)	KLF4	9606.ENSP00000386165	9606.ENSP00000363804	0	0	0	0	0.241	0.091	0	0.418	0.563
	CEBPD	indirect_RELA_interactor(881)	KLF5	9606.ENSP00000386165	9606.ENSP00000366915	0	0	0	0	0.062	0.091	0.75	0.796	0.95
	CEBPD	indirect_RELA_interactor(881)	MED12	9606.ENSP00000386165	9606.ENSP00000363193	0	0	0	0	0	0	0.5	0.049	0.504
	CEBPD	indirect_RELA_interactor(881)	MED14	9606.ENSP00000386165	9606.ENSP00000323720	0	0	0	0	0	0	0.5	0.086	0.523
	CEBPD	indirect_RELA_interactor(881)	MED15	9606.ENSP00000386165	9606.ENSP00000263205	0	0	0	0	0	0	0.5	0	0.499
	CEBPD	indirect_RELA_interactor(881)	MED24	9606.ENSP00000386165	9606.ENSP00000440100	0	0	0	0	0	0	0.5	0	0.499
	CEBPD	indirect_RELA_interactor(881)	MED25	9606.ENSP00000386165	9606.ENSP00000326767	0	0	0	0	0.044	0	0.5	0.047	0.504
	CEBPD	indirect_RELA_interactor(881)	MED28	9606.ENSP00000386165	9606.ENSP00000237380	0	0	0	0	0.043	0	0.5	0	0.501
	CEBPD	indirect_RELA_interactor(881)	MED8	9606.ENSP00000386165	9606.ENSP00000290663	0	0	0	0	0	0.066	0.5	0	0.513
	CEBPD	indirect_RELA_interactor(881)	NCOA2	9606.ENSP00000386165	9606.ENSP00000399968	0	0	0	0	0	0.071	0.5	0.156	0.573
	CEBPD	indirect_RELA_interactor(881)	NCOA3	9606.ENSP00000386165	9606.ENSP00000361066	0	0	0	0	0	0.249	0.5	0.168	0.66
	CEBPD	indirect_RELA_interactor(881)	NFKB1	9606.ENSP00000386165	9606.ENSP00000226574	0	0	0	0	0.092	0.062	0	0.368	0.415
	CEBPD	indirect_RELA_interactor(881)	NFKBIA	9606.ENSP00000386165	9606.ENSP00000216797	0	0	0	0	0.236	0.062	0	0.344	0.489
	CEBPD	indirect_RELA_interactor(881)	POU2F1	9606.ENSP00000386165	9606.ENSP00000356840	0	0	0	0	0.047	0.051	0.4	0.138	0.469
	CEBPD	indirect_RELA_interactor(881)	PPARG	9606.ENSP00000386165	9606.ENSP00000287820	0	0	0	0	0	0.045	0.75	0.713	0.925
	CEBPD	indirect_RELA_interactor(881)	RBFOX2	9606.ENSP00000386165	9606.ENSP00000413035	0	0	0	0	0	0	0	0.448	0.448
	CEBPD	known_RELA_interactor(46)	RELA	9606.ENSP00000386165	9606.ENSP00000384273	0	0	0	0	0.062	0.294	0	0.321	0.511	known_RELA_interactor(46)
	CEBPD	indirect_RELA_interactor(881)	RUNX1	9606.ENSP00000386165	9606.ENSP00000300305	0	0	0	0	0.044	0.091	0	0.493	0.521
	CEBPD	indirect_RELA_interactor(881)	RUNX2	9606.ENSP00000386165	9606.ENSP00000360493	0	0	0	0	0.058	0.091	0	0.357	0.401
	CEBPD	indirect_RELA_interactor(881)	SIX5	9606.ENSP00000386165	9606.ENSP00000316842	0	0	0	0	0.056	0	0	0.435	0.444
	CEBPD	indirect_RELA_interactor(881)	SP1	9606.ENSP00000386165	9606.ENSP00000329357	0	0	0	0	0.05	0.091	0	0.465	0.497
	CEBPD	indirect_RELA_interactor(881)	ZEB1	9606.ENSP00000386165	9606.ENSP00000354487	0	0	0	0	0.054	0	0.4	0.167	0.485
	CIC		NCOR2	9606.ENSP00000458663	9606.ENSP00000384018	0	0	0	0	0.456	0	0	0.42	0.671
	CIC		QKI	9606.ENSP00000458663	9606.ENSP00000355094	0	0	0	0	0	0	0	0.468	0.468
	CLOCK		CREB1	9606.ENSP00000426983	9606.ENSP00000387699	0	0	0	0	0.098	0	0	0.555	0.582
	CLOCK		CREBBP	9606.ENSP00000426983	9606.ENSP00000262367	0	0	0	0	0.052	0.345	0	0.964	0.976
	CLOCK		EP300	9606.ENSP00000426983	9606.ENSP00000263253	0	0	0	0	0.052	0.345	0.5	0.982	0.994
	CLOCK		FOXP2	9606.ENSP00000426983	9606.ENSP00000386200	0	0	0	0	0	0	0	0.435	0.435
	CLOCK		KMT2E	9606.ENSP00000426983	9606.ENSP00000312379	0	0	0	0	0.049	0	0	0.399	0.404
	CLOCK		NCOA3	9606.ENSP00000426983	9606.ENSP00000361066	0	0	0	0.556	0.049	0.068	0	0.51	0.528
	CLOCK		PPARG	9606.ENSP00000426983	9606.ENSP00000287820	0	0	0	0	0.055	0.183	0	0.415	0.508
	CLOCK		RUNX2	9606.ENSP00000426983	9606.ENSP00000360493	0	0	0	0	0	0	0	0.554	0.554
	CLOCK		TRRAP	9606.ENSP00000426983	9606.ENSP00000352925	0	0	0	0	0.049	0.091	0	0.411	0.446
	CLOCK		USF1	9606.ENSP00000426983	9606.ENSP00000357000	0	0	0	0	0	0.066	0	0.597	0.608
	COPS6		INO80D	9606.ENSP00000304102	9606.ENSP00000384198	0	0	0	0	0	0	0.4	0	0.4
	COPS6		JUN	9606.ENSP00000304102	9606.ENSP00000360266	0	0	0	0	0.048	0.379	0	0.251	0.519
	COPS6		NFRKB	9606.ENSP00000304102	9606.ENSP00000436926	0	0	0	0	0.056	0	0.4	0	0.409
	COPS6		PBX2	9606.ENSP00000304102	9606.ENSP00000364190	0	0	0	0	0	0.421	0	0	0.42
	COPS6		POLR2G	9606.ENSP00000304102	9606.ENSP00000301788	0	0	0	0	0.209	0	0.5	0.053	0.593
	COPS6		PSMB4	9606.ENSP00000304102	9606.ENSP00000290541	0	0	0	0	0.298	0.428	0	0.137	0.623
	COPS6		RAD23B	9606.ENSP00000304102	9606.ENSP00000350708	0	0	0	0	0.071	0.205	0.5	0.091	0.619
	COPS6		RPS27A	9606.ENSP00000304102	9606.ENSP00000272317	0	0	0	0	0.092	0.205	0.5	0.285	0.707
	CREB1	indirect_RELA_interactor(881)	CREB5	9606.ENSP00000387699	9606.ENSP00000350359	0	0	0	0	0.053	0	0.9	0.456	0.944
	CREB1	indirect_RELA_interactor(881)	CREBBP	9606.ENSP00000387699	9606.ENSP00000262367	0	0	0	0	0.155	0.996	0.9	0.997	0.999
	CREB1	indirect_RELA_interactor(881)	CREM	9606.ENSP00000387699	9606.ENSP00000265372	0	0	0.055	0.949	0.052	0.392	0.9	0.858	0.99
	CREB1	indirect_RELA_interactor(881)	CRTC2	9606.ENSP00000387699	9606.ENSP00000357622	0	0	0	0	0.049	0.927	0.9	0.997	0.999
	CREB1	indirect_RELA_interactor(881)	CRTC3	9606.ENSP00000387699	9606.ENSP00000268184	0	0	0	0	0	0.13	0.5	0.803	0.907
	CREB1	indirect_RELA_interactor(881)	CTBP2	9606.ENSP00000387699	9606.ENSP00000311825	0	0	0	0	0.067	0	0	0.474	0.489
	CREB1	indirect_RELA_interactor(881)	DAXX	9606.ENSP00000387699	9606.ENSP00000266000	0	0	0	0	0.111	0.292	0	0.213	0.461
	CREB1	indirect_RELA_interactor(881)	EP300	9606.ENSP00000387699	9606.ENSP00000263253	0	0	0	0	0.149	0.875	0.9	0.997	0.999
	CREB1	indirect_RELA_interactor(881)	FOSL1	9606.ENSP00000387699	9606.ENSP00000310170	0	0	0	0	0.052	0.163	0.5	0.663	0.848
	CREB1	indirect_RELA_interactor(881)	FOSL2	9606.ENSP00000387699	9606.ENSP00000264716	0	0	0	0	0.052	0	0	0.663	0.667
	CREB1	indirect_RELA_interactor(881)	FOXA1	9606.ENSP00000387699	9606.ENSP00000250448	0	0	0	0	0	0.165	0	0.367	0.448
	CREB1	indirect_RELA_interactor(881)	GATA2	9606.ENSP00000387699	9606.ENSP00000345681	0	0	0	0	0.073	0.071	0	0.373	0.413
	CREB1	indirect_RELA_interactor(881)	HIPK2	9606.ENSP00000387699	9606.ENSP00000385571	0	0	0	0	0.044	0	0	0.552	0.554
	CREB1	indirect_RELA_interactor(881)	IRF1	9606.ENSP00000387699	9606.ENSP00000245414	0	0	0	0	0.104	0.046	0	0.66	0.684
	CREB1	indirect_RELA_interactor(881)	JUN	9606.ENSP00000387699	9606.ENSP00000360266	0	0	0	0	0	0.4	0	0.997	0.998
	CREB1	indirect_RELA_interactor(881)	KAT5	9606.ENSP00000387699	9606.ENSP00000340330	0	0	0	0	0.049	0.292	0	0.37	0.538
	CREB1	indirect_RELA_interactor(881)	KLF4	9606.ENSP00000387699	9606.ENSP00000363804	0	0	0	0	0	0.047	0	0.399	0.402
	CREB1	indirect_RELA_interactor(881)	MAML1	9606.ENSP00000387699	9606.ENSP00000292599	0	0	0	0	0.044	0	0.5	0.251	0.61
	CREB1	indirect_RELA_interactor(881)	MAML3	9606.ENSP00000387699	9606.ENSP00000421180	0	0	0	0	0.042	0	0.5	0.249	0.608
	CREB1	indirect_RELA_interactor(881)	MAMLD1	9606.ENSP00000387699	9606.ENSP00000414517	0	0	0	0	0.052	0	0.5	0	0.505
	CREB1	indirect_RELA_interactor(881)	MED15	9606.ENSP00000387699	9606.ENSP00000263205	0	0	0	0	0.097	0	0	0.705	0.722
	CREB1	indirect_RELA_interactor(881)	MEF2D	9606.ENSP00000387699	9606.ENSP00000271555	0	0	0	0	0.097	0	0.5	0.393	0.702
	CREB1	indirect_RELA_interactor(881)	MITF	9606.ENSP00000387699	9606.ENSP00000391803	0	0	0	0	0	0	0	0.659	0.659
	CREB1	indirect_RELA_interactor(881)	NCOA2	9606.ENSP00000387699	9606.ENSP00000399968	0	0	0	0	0.19	0	0	0.326	0.431
	CREB1	indirect_RELA_interactor(881)	NCOA3	9606.ENSP00000387699	9606.ENSP00000361066	0	0	0	0	0.123	0	0	0.619	0.651
	CREB1	indirect_RELA_interactor(881)	NCOA6	9606.ENSP00000387699	9606.ENSP00000363929	0	0	0	0	0.049	0	0	0.49	0.494
	CREB1	indirect_RELA_interactor(881)	NCOR2	9606.ENSP00000387699	9606.ENSP00000384018	0	0	0	0	0.047	0.048	0	0.554	0.56
	CREB1	indirect_RELA_interactor(881)	NFATC2	9606.ENSP00000387699	9606.ENSP00000379330	0	0	0	0	0.114	0.444	0	0.93	0.962
	CREB1	indirect_RELA_interactor(881)	NFIC	9606.ENSP00000387699	9606.ENSP00000396843	0	0	0	0	0.042	0.319	0	0.255	0.472
	CREB1	indirect_RELA_interactor(881)	NFKB1	9606.ENSP00000387699	9606.ENSP00000226574	0	0	0	0	0.106	0.067	0	0.75	0.773
	CREB1	indirect_RELA_interactor(881)	NFKBIA	9606.ENSP00000387699	9606.ENSP00000216797	0	0	0	0	0.044	0.067	0	0.571	0.583
	CREB1	indirect_RELA_interactor(881)	NFYA	9606.ENSP00000387699	9606.ENSP00000345702	0	0	0	0	0.06	0.197	0	0.711	0.763
	CREB1	indirect_RELA_interactor(881)	NR4A1	9606.ENSP00000387699	9606.ENSP00000440864	0	0	0	0	0.069	0	0	0.575	0.588
	CREB1	indirect_RELA_interactor(881)	PBX1	9606.ENSP00000387699	9606.ENSP00000405890	0	0	0	0	0.049	0	0	0.517	0.521
	CREB1	indirect_RELA_interactor(881)	PBX2	9606.ENSP00000387699	9606.ENSP00000364190	0	0	0	0	0.056	0.396	0	0	0.405
	CREB1	indirect_RELA_interactor(881)	POU2F1	9606.ENSP00000387699	9606.ENSP00000356840	0	0	0	0	0.119	0.294	0	0.368	0.573
	CREB1	indirect_RELA_interactor(881)	PPARG	9606.ENSP00000387699	9606.ENSP00000287820	0	0	0	0	0.056	0.046	0	0.665	0.672
	CREB1	indirect_RELA_interactor(881)	RAP1B	9606.ENSP00000387699	9606.ENSP00000250559	0	0	0	0	0.104	0.07	0	0.45	0.502
	CREB1	indirect_RELA_interactor(881)	RBPJ	9606.ENSP00000387699	9606.ENSP00000345206	0	0	0	0	0.14	0	0.5	0.584	0.805
	CREB1	indirect_RELA_interactor(881)	REL	9606.ENSP00000387699	9606.ENSP00000295025	0	0	0	0	0.087	0	0	0.852	0.859
	CREB1	known_RELA_interactor(46)	RELA	9606.ENSP00000387699	9606.ENSP00000384273	0	0	0	0	0.101	0	0	0.986	0.986	known_RELA_interactor(46)
	CREB1	indirect_RELA_interactor(881)	RFX1	9606.ENSP00000387699	9606.ENSP00000254325	0	0	0	0	0.148	0	0	0.986	0.987
	CREB1	indirect_RELA_interactor(881)	RUNX1	9606.ENSP00000387699	9606.ENSP00000300305	0	0	0	0	0.083	0	0	0.646	0.661
	CREB1	indirect_RELA_interactor(881)	RUNX2	9606.ENSP00000387699	9606.ENSP00000360493	0	0	0	0	0.074	0	0	0.784	0.792
	CREB1	indirect_RELA_interactor(881)	SMARCA4	9606.ENSP00000387699	9606.ENSP00000343896	0	0	0	0	0.084	0.516	0	0.624	0.818
	CREB1	indirect_RELA_interactor(881)	SOX9	9606.ENSP00000387699	9606.ENSP00000245479	0	0	0	0	0	0.091	0	0.392	0.423
	CREB1	indirect_RELA_interactor(881)	SP1	9606.ENSP00000387699	9606.ENSP00000329357	0	0	0	0	0.146	0.095	0	0.744	0.784
	CREB1	indirect_RELA_interactor(881)	SP3	9606.ENSP00000387699	9606.ENSP00000310301	0	0	0	0	0.154	0.047	0	0.322	0.405
	CREB1	indirect_RELA_interactor(881)	TAF4	9606.ENSP00000387699	9606.ENSP00000252996	0	0	0	0	0.063	0.292	0.8	0.985	0.997
	CREB1	indirect_RELA_interactor(881)	TCF3	9606.ENSP00000387699	9606.ENSP00000262965	0	0	0	0	0.066	0	0	0.527	0.539
	CREB1	indirect_RELA_interactor(881)	TNRC6C	9606.ENSP00000387699	9606.ENSP00000336783	0	0	0	0	0.074	0	0.5	0.052	0.523
	CREB1	indirect_RELA_interactor(881)	USF1	9606.ENSP00000387699	9606.ENSP00000357000	0	0	0	0	0.049	0	0	0.704	0.706
	CREB1	indirect_RELA_interactor(881)	ZEB1	9606.ENSP00000387699	9606.ENSP00000354487	0	0	0	0	0.072	0	0	0.39	0.409
	CREB1	indirect_RELA_interactor(881)	ZHX1	9606.ENSP00000387699	9606.ENSP00000297857	0	0	0	0	0.067	0.164	0	0.393	0.485
	CREB5		CREBBP	9606.ENSP00000350359	9606.ENSP00000262367	0	0	0	0	0.087	0.045	0.9	0.247	0.925
	CREB5		CREM	9606.ENSP00000350359	9606.ENSP00000265372	0	0	0	0	0	0	0.9	0.188	0.915
	CREB5		CRTC2	9606.ENSP00000350359	9606.ENSP00000357622	0	0	0	0	0.058	0	0.9	0.045	0.902
	CREB5		EP300	9606.ENSP00000350359	9606.ENSP00000263253	0	0	0	0	0.089	0.045	0.9	0.233	0.924
	CREB5		FOSL1	9606.ENSP00000350359	9606.ENSP00000310170	0	0	0	0.605	0.05	0.547	0	0.097	0.577
	CREB5		FOSL2	9606.ENSP00000350359	9606.ENSP00000264716	0	0	0	0.586	0.055	0.824	0	0.091	0.836
	CREB5		JUN	9606.ENSP00000350359	9606.ENSP00000360266	0	0	0	0.577	0.06	0.907	0	0.694	0.971
	CREB5		MLLT6	9606.ENSP00000350359	9606.ENSP00000479910	0	0	0	0	0	0.648	0	0	0.648
	CREB5		TAF4	9606.ENSP00000350359	9606.ENSP00000252996	0	0	0	0	0	0.071	0.8	0	0.806
	CREB5		ZNF292	9606.ENSP00000350359	9606.ENSP00000358590	0	0	0	0	0.042	0.066	0	0.395	0.412
	CREBBP	indirect_RELA_interactor(881)	CREM	9606.ENSP00000262367	9606.ENSP00000265372	0	0	0	0	0.053	0.294	0	0.786	0.845
	CREBBP	indirect_RELA_interactor(881)	CRTC2	9606.ENSP00000262367	9606.ENSP00000357622	0	0	0	0	0.099	0.258	0.8	0.897	0.984
	CREBBP	indirect_RELA_interactor(881)	CTBP2	9606.ENSP00000262367	9606.ENSP00000311825	0	0	0	0	0.055	0.445	0	0.382	0.647
	CREBBP	indirect_RELA_interactor(881)	DAXX	9606.ENSP00000262367	9606.ENSP00000266000	0	0	0	0	0.055	0.634	0	0.579	0.842
	CREBBP	indirect_RELA_interactor(881)	DOT1L	9606.ENSP00000262367	9606.ENSP00000381657	0	0	0	0	0.067	0	0	0.404	0.42
	CREBBP	indirect_RELA_interactor(881)	EBF1	9606.ENSP00000262367	9606.ENSP00000322898	0	0	0	0	0	0.311	0.5	0.557	0.834
	CREBBP	indirect_RELA_interactor(881)	EP300	9606.ENSP00000262367	9606.ENSP00000263253	0	0	0.062	0.956	0.839	0.782	0.9	0.983	0.999
	CREBBP	indirect_RELA_interactor(881)	EP400	9606.ENSP00000262367	9606.ENSP00000374212	0	0	0	0	0.179	0.066	0	0.584	0.653
	CREBBP	indirect_RELA_interactor(881)	ETV6	9606.ENSP00000262367	9606.ENSP00000379658	0	0	0	0	0.049	0	0	0.468	0.472
	CREBBP	indirect_RELA_interactor(881)	FBXW11	9606.ENSP00000262367	9606.ENSP00000265094	0	0	0	0	0.06	0	0	0.532	0.541
	CREBBP	indirect_RELA_interactor(881)	FOSL1	9606.ENSP00000262367	9606.ENSP00000310170	0	0	0	0	0.053	0.294	0	0.274	0.473
	CREBBP	indirect_RELA_interactor(881)	GATA2	9606.ENSP00000262367	9606.ENSP00000345681	0	0	0	0	0.042	0.339	0	0.354	0.555
	CREBBP	indirect_RELA_interactor(881)	GATAD2A	9606.ENSP00000262367	9606.ENSP00000384899	0	0	0	0	0.245	0.23	0	0.138	0.455
	CREBBP	indirect_RELA_interactor(881)	GSE1	9606.ENSP00000262367	9606.ENSP00000253458	0	0	0	0	0.056	0.045	0	0.414	0.426
	CREBBP	indirect_RELA_interactor(881)	HDAC7	9606.ENSP00000262367	9606.ENSP00000080059	0	0	0	0	0.056	0.09	0.5	0.41	0.712
	CREBBP	indirect_RELA_interactor(881)	HIPK2	9606.ENSP00000262367	9606.ENSP00000385571	0	0	0	0	0.122	0.311	0	0.703	0.805
	CREBBP	indirect_RELA_interactor(881)	HSF1	9606.ENSP00000262367	9606.ENSP00000431512	0	0	0	0	0.078	0.292	0.4	0.17	0.631
	CREBBP	indirect_RELA_interactor(881)	IKBKG	9606.ENSP00000262367	9606.ENSP00000483825	0	0	0	0	0.072	0.51	0	0.383	0.695
	CREBBP	indirect_RELA_interactor(881)	IRF1	9606.ENSP00000262367	9606.ENSP00000245414	0	0	0	0	0.045	0.396	0	0.341	0.587
	CREBBP	indirect_RELA_interactor(881)	JUN	9606.ENSP00000262367	9606.ENSP00000360266	0	0	0	0	0.049	0.839	0	0.969	0.994
	CREBBP	indirect_RELA_interactor(881)	KAT2A	9606.ENSP00000262367	9606.ENSP00000225916	0	0	0	0	0	0.095	0.9	0.641	0.964
	CREBBP	indirect_RELA_interactor(881)	KAT5	9606.ENSP00000262367	9606.ENSP00000340330	0	0	0	0	0.106	0.292	0	0.734	0.817
	CREBBP	indirect_RELA_interactor(881)	KDM6A	9606.ENSP00000262367	9606.ENSP00000367203	0	0	0	0	0.187	0.102	0	0.762	0.811
	CREBBP	indirect_RELA_interactor(881)	KDM6B	9606.ENSP00000262367	9606.ENSP00000254846	0	0	0	0	0.161	0.102	0	0.327	0.449
	CREBBP	indirect_RELA_interactor(881)	KLF4	9606.ENSP00000262367	9606.ENSP00000363804	0	0	0	0	0.048	0.723	0	0.536	0.867
	CREBBP	indirect_RELA_interactor(881)	KLF5	9606.ENSP00000262367	9606.ENSP00000366915	0	0	0	0	0.042	0.513	0	0.422	0.707
	CREBBP	indirect_RELA_interactor(881)	KMT2B	9606.ENSP00000262367	9606.ENSP00000398837	0	0	0	0	0.223	0.125	0	0.295	0.48
	CREBBP	indirect_RELA_interactor(881)	KMT2D	9606.ENSP00000262367	9606.ENSP00000301067	0	0	0	0	0.236	0.11	0	0.824	0.87
	CREBBP	indirect_RELA_interactor(881)	KPNA6	9606.ENSP00000262367	9606.ENSP00000362728	0	0	0	0	0.095	0.292	0	0.183	0.431
	CREBBP	indirect_RELA_interactor(881)	MAFG	9606.ENSP00000262367	9606.ENSP00000350369	0	0	0	0	0.042	0.045	0.5	0.202	0.586
	CREBBP	indirect_RELA_interactor(881)	MAML1	9606.ENSP00000262367	9606.ENSP00000292599	0	0	0	0	0.169	0.292	0.8	0.273	0.903
	CREBBP	indirect_RELA_interactor(881)	MAML3	9606.ENSP00000262367	9606.ENSP00000421180	0	0	0	0	0.062	0	0.8	0.272	0.851
	CREBBP	indirect_RELA_interactor(881)	MAMLD1	9606.ENSP00000262367	9606.ENSP00000414517	0	0	0	0	0	0.053	0.5	0.112	0.543
	CREBBP	indirect_RELA_interactor(881)	MED12	9606.ENSP00000262367	9606.ENSP00000363193	0	0	0	0	0.249	0	0.5	0.359	0.738
	CREBBP	indirect_RELA_interactor(881)	MED14	9606.ENSP00000262367	9606.ENSP00000323720	0	0	0	0	0.156	0	0.5	0.17	0.619
	CREBBP	indirect_RELA_interactor(881)	MED15	9606.ENSP00000262367	9606.ENSP00000263205	0	0	0	0.551	0.139	0	0.5	0.174	0.613
	CREBBP	indirect_RELA_interactor(881)	MED24	9606.ENSP00000262367	9606.ENSP00000440100	0	0	0	0	0.163	0	0.5	0.051	0.568
	CREBBP	indirect_RELA_interactor(881)	MED25	9606.ENSP00000262367	9606.ENSP00000326767	0	0	0	0	0.214	0.295	0.5	0.146	0.732
	CREBBP	indirect_RELA_interactor(881)	MED28	9606.ENSP00000262367	9606.ENSP00000237380	0	0	0	0	0	0	0.5	0.053	0.506
	CREBBP	indirect_RELA_interactor(881)	MED8	9606.ENSP00000262367	9606.ENSP00000290663	0	0	0	0	0	0	0.5	0.092	0.526
	CREBBP	indirect_RELA_interactor(881)	MEF2D	9606.ENSP00000262367	9606.ENSP00000271555	0	0	0	0	0.163	0.071	0	0.318	0.423
	CREBBP	indirect_RELA_interactor(881)	NCOA2	9606.ENSP00000262367	9606.ENSP00000399968	0	0	0	0	0.133	0.796	0.8	0.945	0.997
	CREBBP	indirect_RELA_interactor(881)	NCOA3	9606.ENSP00000262367	9606.ENSP00000361066	0	0	0	0	0.113	0.987	0.8	0.989	0.999
	CREBBP	indirect_RELA_interactor(881)	NCOA6	9606.ENSP00000262367	9606.ENSP00000363929	0	0	0	0	0.279	0.735	0.4	0.71	0.962
	CREBBP	indirect_RELA_interactor(881)	NCOR2	9606.ENSP00000262367	9606.ENSP00000384018	0	0	0	0	0.259	0.304	0.5	0.563	0.872
	CREBBP	indirect_RELA_interactor(881)	NFATC2	9606.ENSP00000262367	9606.ENSP00000379330	0	0	0	0	0.097	0.512	0	0.286	0.658
	CREBBP	indirect_RELA_interactor(881)	NFKB1	9606.ENSP00000262367	9606.ENSP00000226574	0	0	0	0	0.06	0	0.5	0.83	0.913
	CREBBP	indirect_RELA_interactor(881)	NFKB2	9606.ENSP00000262367	9606.ENSP00000358983	0	0	0	0	0.049	0	0	0.462	0.467
	CREBBP	indirect_RELA_interactor(881)	NFKBIA	9606.ENSP00000262367	9606.ENSP00000216797	0	0	0	0	0.06	0.292	0	0.643	0.741
	CREBBP	indirect_RELA_interactor(881)	NFYA	9606.ENSP00000262367	9606.ENSP00000345702	0	0	0	0	0.06	0.292	0.5	0.179	0.69
	CREBBP	indirect_RELA_interactor(881)	NFYC	9606.ENSP00000262367	9606.ENSP00000312617	0	0	0	0	0.06	0	0.5	0.082	0.531
	CREBBP	indirect_RELA_interactor(881)	PBX1	9606.ENSP00000262367	9606.ENSP00000405890	0	0	0	0	0.072	0.292	0	0.355	0.539
	CREBBP	indirect_RELA_interactor(881)	PBX2	9606.ENSP00000262367	9606.ENSP00000364190	0	0	0	0	0.079	0	0	0.664	0.678
	CREBBP	indirect_RELA_interactor(881)	PPARG	9606.ENSP00000262367	9606.ENSP00000287820	0	0	0	0	0	0.982	0.5	0.886	0.998
	CREBBP	indirect_RELA_interactor(881)	RBPJ	9606.ENSP00000262367	9606.ENSP00000345206	0	0	0	0	0.097	0.071	0.9	0.364	0.939
	CREBBP	indirect_RELA_interactor(881)	REL	9606.ENSP00000262367	9606.ENSP00000295025	0	0	0	0	0.06	0.337	0	0.635	0.753
	CREBBP	known_RELA_interactor(46)	RELA	9606.ENSP00000262367	9606.ENSP00000384273	0	0	0	0	0.102	0.991	0.5	0.958	0.999	known_RELA_interactor(46)
	CREBBP	indirect_RELA_interactor(881)	RUNX1	9606.ENSP00000262367	9606.ENSP00000300305	0	0	0	0	0	0.512	0.5	0.916	0.977
	CREBBP	indirect_RELA_interactor(881)	RUNX2	9606.ENSP00000262367	9606.ENSP00000360493	0	0	0	0	0.047	0.294	0	0.703	0.783
	CREBBP	indirect_RELA_interactor(881)	RUNX3	9606.ENSP00000262367	9606.ENSP00000382800	0	0	0	0	0.044	0.045	0.5	0.202	0.587
	CREBBP	indirect_RELA_interactor(881)	SMARCA4	9606.ENSP00000262367	9606.ENSP00000343896	0	0	0	0	0.126	0.491	0	0.884	0.944
	CREBBP	indirect_RELA_interactor(881)	SMARCB1	9606.ENSP00000262367	9606.ENSP00000340883	0	0	0	0	0.075	0.292	0	0.323	0.517
	CREBBP	indirect_RELA_interactor(881)	SNF8	9606.ENSP00000262367	9606.ENSP00000421380	0	0	0	0	0.044	0	0	0.427	0.429
	CREBBP	indirect_RELA_interactor(881)	SOX9	9606.ENSP00000262367	9606.ENSP00000245479	0	0	0	0	0	0.106	0	0.736	0.754
	CREBBP	indirect_RELA_interactor(881)	SP1	9606.ENSP00000262367	9606.ENSP00000329357	0	0	0	0	0.172	0.749	0.8	0.845	0.992
	CREBBP	indirect_RELA_interactor(881)	SP3	9606.ENSP00000262367	9606.ENSP00000310301	0	0	0	0	0.075	0.33	0	0.184	0.45
	CREBBP	indirect_RELA_interactor(881)	SS18	9606.ENSP00000262367	9606.ENSP00000414516	0	0	0	0	0.083	0	0	0.436	0.461
	CREBBP	indirect_RELA_interactor(881)	SS18L1	9606.ENSP00000262367	9606.ENSP00000333012	0	0	0	0	0.085	0.292	0	0.459	0.619
	CREBBP	indirect_RELA_interactor(881)	TAF4	9606.ENSP00000262367	9606.ENSP00000252996	0	0	0	0	0.134	0	0	0.541	0.585
	CREBBP	indirect_RELA_interactor(881)	TCF3	9606.ENSP00000262367	9606.ENSP00000262965	0	0	0	0	0.059	0.822	0	0.547	0.917
	CREBBP	indirect_RELA_interactor(881)	TCF7	9606.ENSP00000262367	9606.ENSP00000340347	0	0	0	0	0	0.125	0.9	0.166	0.92
	CREBBP	indirect_RELA_interactor(881)	TET2	9606.ENSP00000262367	9606.ENSP00000442788	0	0	0	0	0.091	0	0	0.507	0.532
	CREBBP	indirect_RELA_interactor(881)	TFAP2A	9606.ENSP00000262367	9606.ENSP00000501092	0	0	0	0	0	0.046	0.5	0.192	0.58
	CREBBP	indirect_RELA_interactor(881)	TFAP2C	9606.ENSP00000262367	9606.ENSP00000201031	0	0	0	0	0	0.046	0.5	0.119	0.543
	CREBBP	indirect_RELA_interactor(881)	TLE3	9606.ENSP00000262367	9606.ENSP00000452871	0	0	0	0	0.106	0.229	0.5	0.199	0.687
	CREBBP	indirect_RELA_interactor(881)	TNRC6C	9606.ENSP00000262367	9606.ENSP00000336783	0	0	0	0	0.148	0.071	0.5	0.097	0.594
	CREBBP	indirect_RELA_interactor(881)	TRERF1	9606.ENSP00000262367	9606.ENSP00000439689	0	0	0	0	0.044	0.292	0	0.456	0.599
	CREBBP	indirect_RELA_interactor(881)	TRIM24	9606.ENSP00000262367	9606.ENSP00000340507	0	0	0	0.55	0.084	0.297	0	0.26	0.482
	CREBBP	indirect_RELA_interactor(881)	TRRAP	9606.ENSP00000262367	9606.ENSP00000352925	0	0	0	0	0.146	0.099	0	0.449	0.539
	CREBBP	indirect_RELA_interactor(881)	ZEB1	9606.ENSP00000262367	9606.ENSP00000354487	0	0	0	0	0.047	0.298	0	0.268	0.468
	CREBBP	indirect_RELA_interactor(881)	ZNF217	9606.ENSP00000262367	9606.ENSP00000360526	0	0	0	0	0.101	0.093	0.5	0.135	0.6
	CREM		EP300	9606.ENSP00000265372	9606.ENSP00000263253	0	0	0	0	0.053	0.045	0	0.558	0.565
	CREM		FOSL2	9606.ENSP00000265372	9606.ENSP00000264716	0	0	0	0	0.103	0	0	0.396	0.435
	CREM		JUN	9606.ENSP00000265372	9606.ENSP00000360266	0	0	0	0	0.061	0.299	0	0.522	0.658
	CREM		NFATC2	9606.ENSP00000265372	9606.ENSP00000379330	0	0	0	0	0	0	0	0.539	0.539
	CREM		NR4A1	9606.ENSP00000265372	9606.ENSP00000440864	0	0	0	0	0.104	0.068	0	0.416	0.47
	CREM		SP1	9606.ENSP00000265372	9606.ENSP00000329357	0	0	0	0	0	0.522	0	0.224	0.614
	CREM		TAF4	9606.ENSP00000265372	9606.ENSP00000252996	0	0	0	0	0	0.314	0	0.175	0.409
	CRTC2		CRTC3	9606.ENSP00000357622	9606.ENSP00000268184	0	0	0	0.802	0.082	0	0.9	0.524	0.952
	CRTC2		EP300	9606.ENSP00000357622	9606.ENSP00000263253	0	0	0	0	0.094	0.312	0.8	0.728	0.961
	CRTC2		PPARG	9606.ENSP00000357622	9606.ENSP00000287820	0	0	0	0	0	0	0	0.562	0.562
	CRTC2		TAF4	9606.ENSP00000357622	9606.ENSP00000252996	0	0	0	0	0.042	0	0	0.498	0.499
	CRTC3		TAF4	9606.ENSP00000268184	9606.ENSP00000252996	0	0	0	0	0.042	0	0	0.405	0.406
	CTBP2		EP300	9606.ENSP00000311825	9606.ENSP00000263253	0	0	0	0	0.049	0.652	0	0.861	0.95
	CTBP2		FOXP1	9606.ENSP00000311825	9606.ENSP00000484803	0	0	0	0	0.055	0.359	0	0.328	0.557
	CTBP2		FOXP4	9606.ENSP00000311825	9606.ENSP00000362151	0	0	0	0	0	0	0	0.436	0.436
	CTBP2		HIC2	9606.ENSP00000311825	9606.ENSP00000387757	0	0	0	0	0	0.386	0	0.649	0.775
	CTBP2		HIPK2	9606.ENSP00000311825	9606.ENSP00000385571	0	0	0	0	0.042	0.175	0	0.637	0.688
	CTBP2		JAZF1	9606.ENSP00000311825	9606.ENSP00000283928	0	0	0	0	0	0	0	0.493	0.493
	CTBP2		KAT2A	9606.ENSP00000311825	9606.ENSP00000225916	0	0	0	0	0	0	0	0.496	0.496
	CTBP2		NCOR2	9606.ENSP00000311825	9606.ENSP00000384018	0	0	0	0	0.078	0	0	0.758	0.767
	CTBP2		NOL4L	9606.ENSP00000311825	9606.ENSP00000483523	0	0	0	0	0	0.46	0	0.082	0.483
	CTBP2		RBBP8	9606.ENSP00000311825	9606.ENSP00000382628	0	0	0	0	0.056	0.42	0	0.994	0.996
	CTBP2		RBPJ	9606.ENSP00000311825	9606.ENSP00000345206	0	0	0	0	0.057	0.073	0.9	0.397	0.94
	CTBP2		RCOR1	9606.ENSP00000311825	9606.ENSP00000262241	0	0	0	0	0.062	0.622	0	0.892	0.958
	CTBP2		RUNX1	9606.ENSP00000311825	9606.ENSP00000300305	0	0	0	0	0	0.344	0.9	0.194	0.942
	CTBP2		RUNX2	9606.ENSP00000311825	9606.ENSP00000360493	0	0	0	0	0	0.157	0	0.49	0.552
	CTBP2		ST13	9606.ENSP00000311825	9606.ENSP00000216218	0	0	0	0	0.049	0	0	0.445	0.449
	CTBP2		TCF7	9606.ENSP00000311825	9606.ENSP00000340347	0	0	0	0	0	0.131	0.9	0.638	0.965
	CTBP2		TLE3	9606.ENSP00000311825	9606.ENSP00000452871	0	0	0	0	0.049	0.115	0.5	0.306	0.669
	CTBP2		TRPS1	9606.ENSP00000311825	9606.ENSP00000379065	0	0	0	0	0.049	0.501	0	0.134	0.553
	CTBP2		ZEB1	9606.ENSP00000311825	9606.ENSP00000354487	0	0	0	0	0.085	0.818	0	0.939	0.989
	CTBP2		ZNF217	9606.ENSP00000311825	9606.ENSP00000360526	0	0	0	0	0.047	0.836	0	0.938	0.989
	CYTH2		FOSL2	9606.ENSP00000493357	9606.ENSP00000264716	0	0	0	0	0.063	0.421	0	0	0.434
	DAXX	indirect_RELA_interactor(881)	GID8	9606.ENSP00000266000	9606.ENSP00000266069	0	0	0	0	0.054	0.206	0	0.363	0.48
	DAXX	indirect_RELA_interactor(881)	GPS2	9606.ENSP00000266000	9606.ENSP00000379841	0	0	0	0	0.107	0.054	0.4	0	0.448
	DAXX	indirect_RELA_interactor(881)	HIPK2	9606.ENSP00000266000	9606.ENSP00000385571	0	0	0	0	0	0.646	0	0.625	0.861
	DAXX	indirect_RELA_interactor(881)	HSF1	9606.ENSP00000266000	9606.ENSP00000431512	0	0	0	0	0.049	0.525	0	0.176	0.595
	DAXX	indirect_RELA_interactor(881)	JUN	9606.ENSP00000266000	9606.ENSP00000360266	0	0	0	0	0.062	0.33	0	0.602	0.728
	DAXX	indirect_RELA_interactor(881)	KAT5	9606.ENSP00000266000	9606.ENSP00000340330	0	0	0	0	0.075	0.125	0	0.553	0.606
	DAXX	indirect_RELA_interactor(881)	MED12	9606.ENSP00000266000	9606.ENSP00000363193	0	0	0	0	0.14	0.071	0	0.323	0.413
	DAXX	indirect_RELA_interactor(881)	NCOR2	9606.ENSP00000266000	9606.ENSP00000384018	0	0	0	0	0.049	0.054	0.4	0.156	0.483
	DAXX	known_RELA_interactor(46)	RELA	9606.ENSP00000266000	9606.ENSP00000384273	0	0	0	0	0.083	0.625	0	0.526	0.822	known_RELA_interactor(46)
	DAXX	indirect_RELA_interactor(881)	RPS27A	9606.ENSP00000266000	9606.ENSP00000272317	0	0	0	0	0.044	0.432	0.5	0.05	0.707
	DAXX	indirect_RELA_interactor(881)	SMARCA4	9606.ENSP00000266000	9606.ENSP00000343896	0	0	0	0	0.05	0.096	0	0.48	0.514
	DAXX	indirect_RELA_interactor(881)	SP1	9606.ENSP00000266000	9606.ENSP00000329357	0	0	0	0	0.049	0.095	0	0.454	0.489
	DAXX	indirect_RELA_interactor(881)	SUMO2	9606.ENSP00000266000	9606.ENSP00000405965	0	0	0	0	0.042	0.845	0	0.579	0.932
	DAXX	indirect_RELA_interactor(881)	TRIM24	9606.ENSP00000266000	9606.ENSP00000340507	0	0	0	0	0.069	0.096	0	0.546	0.585
	DAXX	indirect_RELA_interactor(881)	TRIM33	9606.ENSP00000266000	9606.ENSP00000351250	0	0	0	0	0.06	0.098	0	0.476	0.518
	DAXX	indirect_RELA_interactor(881)	UBN1	9606.ENSP00000266000	9606.ENSP00000262376	0	0	0	0	0.044	0	0	0.668	0.67
	DEAF1		LDB1	9606.ENSP00000371846	9606.ENSP00000501277	0	0	0	0	0	0.095	0	0.569	0.594
	DEAF1		RBBP8	9606.ENSP00000371846	9606.ENSP00000382628	0	0	0	0	0	0	0	0.51	0.51
	DEAF1		SP3	9606.ENSP00000371846	9606.ENSP00000310301	0	0	0	0	0	0.308	0	0.172	0.402
	DHFR		TOMM40	9606.ENSP00000396308	9606.ENSP00000410339	0	0	0	0	0.06	0	0	0.651	0.658
	DNAJB4		HSPA6	9606.ENSP00000359799	9606.ENSP00000310219	0.041	0	0.404	0	0.272	0.563	0.162	0.721	0.947
	DNAJB4		KPNA6	9606.ENSP00000359799	9606.ENSP00000362728	0	0	0	0	0.077	0.06	0	0.379	0.415
	DNTTIP1	indirect_RELA_interactor(881)	ELMSAN1	9606.ENSP00000361705	9606.ENSP00000286523	0	0	0	0	0.049	0.981	0	0.884	0.997
	DNTTIP1	known_RELA_interactor(46)	RELA	9606.ENSP00000361705	9606.ENSP00000384273	0	0	0	0	0.061	0	0	0.486	0.496	known_RELA_interactor(46)
	DNTTIP1	indirect_RELA_interactor(881)	TRERF1	9606.ENSP00000361705	9606.ENSP00000439689	0	0	0	0	0	0.791	0	0.863	0.97
	DOT1L		EP300	9606.ENSP00000381657	9606.ENSP00000263253	0	0	0	0	0.049	0	0	0.673	0.676
	DOT1L		KAT2A	9606.ENSP00000381657	9606.ENSP00000225916	0	0	0	0	0.104	0.073	0	0.569	0.611
	DOT1L		KAT5	9606.ENSP00000381657	9606.ENSP00000340330	0	0	0	0	0.042	0.096	0	0.459	0.491
	DOT1L		KDM6A	9606.ENSP00000381657	9606.ENSP00000367203	0	0	0	0	0.063	0	0	0.659	0.667
	DOT1L		KDM6B	9606.ENSP00000381657	9606.ENSP00000254846	0	0	0	0	0.11	0	0	0.559	0.591
	DOT1L		KMT2B	9606.ENSP00000381657	9606.ENSP00000398837	0	0	0	0	0.2	0.117	0	0.416	0.552
	DOT1L		KMT2D	9606.ENSP00000381657	9606.ENSP00000301067	0	0	0	0	0.139	0	0	0.348	0.415
	DOT1L		MLLT6	9606.ENSP00000381657	9606.ENSP00000479910	0	0	0	0	0.058	0.844	0	0.818	0.971
	DOT1L		PHC1	9606.ENSP00000381657	9606.ENSP00000437659	0	0	0	0	0.058	0.066	0	0.539	0.558
	DOT1L		RPS27A	9606.ENSP00000381657	9606.ENSP00000272317	0	0	0	0	0.073	0.957	0	0.067	0.96
	DOT1L		RUNX1	9606.ENSP00000381657	9606.ENSP00000300305	0	0	0	0	0.061	0	0	0.397	0.409
	DOT1L		SMARCA4	9606.ENSP00000381657	9606.ENSP00000343896	0	0	0	0	0.09	0	0	0.62	0.64
	DOT1L		TET2	9606.ENSP00000381657	9606.ENSP00000442788	0	0	0	0	0	0	0	0.446	0.446
	DOT1L		TRRAP	9606.ENSP00000381657	9606.ENSP00000352925	0	0	0	0	0.067	0.292	0	0.548	0.675
	DOT1L		YEATS4	9606.ENSP00000381657	9606.ENSP00000247843	0	0	0	0	0.083	0.164	0	0.463	0.553
	DPF1	indirect_RELA_interactor(881)	DPF2	9606.ENSP00000347716	9606.ENSP00000252268	0	0	0.059	0.95	0	0.296	0.54	0.963	0.987
	DPF1	indirect_RELA_interactor(881)	PBRM1	9606.ENSP00000347716	9606.ENSP00000386593	0	0	0	0	0	0.639	0	0.791	0.921
	DPF1	known_RELA_interactor(46)	RELA	9606.ENSP00000347716	9606.ENSP00000384273	0	0	0	0	0	0.292	0	0.465	0.605	known_RELA_interactor(46)
	DPF1	indirect_RELA_interactor(881)	SMARCA4	9606.ENSP00000347716	9606.ENSP00000343896	0	0	0	0	0	0.839	0.72	0.751	0.987
	DPF1	indirect_RELA_interactor(881)	SMARCB1	9606.ENSP00000347716	9606.ENSP00000340883	0	0	0	0	0.103	0.849	0.72	0.705	0.987
	DPF1	indirect_RELA_interactor(881)	SMARCC1	9606.ENSP00000347716	9606.ENSP00000254480	0	0	0	0	0	0.779	0.72	0.813	0.987
	DPF1	indirect_RELA_interactor(881)	SMARCD1	9606.ENSP00000347716	9606.ENSP00000378414	0	0	0	0	0.099	0.834	0.72	0.757	0.988
	DPF1	indirect_RELA_interactor(881)	SMARCD2	9606.ENSP00000347716	9606.ENSP00000392617	0	0	0	0	0.087	0.678	0	0.763	0.924
	DPF1	indirect_RELA_interactor(881)	SMARCE1	9606.ENSP00000347716	9606.ENSP00000323967	0	0	0	0	0	0.894	0.72	0.812	0.993
	DPF1	indirect_RELA_interactor(881)	SS18	9606.ENSP00000347716	9606.ENSP00000414516	0	0	0	0	0	0.837	0	0.373	0.893
	DPF1	indirect_RELA_interactor(881)	SS18L1	9606.ENSP00000347716	9606.ENSP00000333012	0	0	0	0	0.049	0.694	0.36	0.858	0.97
	DPF1	indirect_RELA_interactor(881)	SYTL4	9606.ENSP00000347716	9606.ENSP00000362080	0	0	0	0	0	0	0	0.542	0.542
	DPF2	indirect_RELA_interactor(881)	NFKB1	9606.ENSP00000252268	9606.ENSP00000226574	0	0	0	0	0.064	0.51	0	0.058	0.53
	DPF2	indirect_RELA_interactor(881)	PBRM1	9606.ENSP00000252268	9606.ENSP00000386593	0	0	0	0	0.127	0.337	0.54	0.905	0.971
	DPF2	known_RELA_interactor(46)	RELA	9606.ENSP00000252268	9606.ENSP00000384273	0	0	0	0	0.104	0.51	0	0.471	0.747	known_RELA_interactor(46)
	DPF2	indirect_RELA_interactor(881)	SMARCA4	9606.ENSP00000252268	9606.ENSP00000343896	0	0	0	0	0.137	0.983	0.54	0.909	0.999
	DPF2	indirect_RELA_interactor(881)	SMARCB1	9606.ENSP00000252268	9606.ENSP00000340883	0	0	0	0	0.158	0.991	0.54	0.9	0.999
	DPF2	indirect_RELA_interactor(881)	SMARCC1	9606.ENSP00000252268	9606.ENSP00000254480	0	0	0	0	0.097	0.914	0.54	0.921	0.996
	DPF2	indirect_RELA_interactor(881)	SMARCD1	9606.ENSP00000252268	9606.ENSP00000378414	0	0	0	0	0.118	0.989	0.54	0.972	0.999
	DPF2	indirect_RELA_interactor(881)	SMARCD2	9606.ENSP00000252268	9606.ENSP00000392617	0	0	0	0	0.119	0.891	0.54	0.75	0.987
	DPF2	indirect_RELA_interactor(881)	SMARCE1	9606.ENSP00000252268	9606.ENSP00000323967	0	0	0	0	0.156	0.981	0.54	0.91	0.999
	DPF2	indirect_RELA_interactor(881)	SS18	9606.ENSP00000252268	9606.ENSP00000414516	0	0	0	0	0.144	0.885	0.54	0.354	0.966
	DPF2	indirect_RELA_interactor(881)	SS18L1	9606.ENSP00000252268	9606.ENSP00000333012	0	0	0	0	0	0.84	0.36	0.751	0.972
	DPF2	indirect_RELA_interactor(881)	YEATS2	9606.ENSP00000252268	9606.ENSP00000306983	0	0	0	0	0.138	0	0	0.615	0.654
	EBF1		EP300	9606.ENSP00000322898	9606.ENSP00000263253	0	0	0	0	0.044	0.068	0.5	0.588	0.791
	EBF1		ETV3	9606.ENSP00000322898	9606.ENSP00000357175	0	0	0	0	0.054	0	0	0.393	0.401
	EBF1		ETV6	9606.ENSP00000322898	9606.ENSP00000379658	0	0	0	0	0	0	0	0.659	0.659
	EBF1		FOXP1	9606.ENSP00000322898	9606.ENSP00000484803	0	0	0	0	0.107	0	0	0.575	0.604
	EBF1		GATA2	9606.ENSP00000322898	9606.ENSP00000345681	0	0	0	0	0	0.045	0	0.442	0.444
	EBF1		ISL1	9606.ENSP00000322898	9606.ENSP00000230658	0	0	0	0	0	0	0	0.465	0.465
	EBF1		KDM6B	9606.ENSP00000322898	9606.ENSP00000254846	0	0	0	0	0.055	0.071	0	0.456	0.48
	EBF1		KLF5	9606.ENSP00000322898	9606.ENSP00000366915	0	0	0	0	0	0.071	0.5	0.27	0.631
	EBF1		LDB1	9606.ENSP00000322898	9606.ENSP00000501277	0	0	0	0	0	0	0.5	0.554	0.767
	EBF1		MED12	9606.ENSP00000322898	9606.ENSP00000363193	0	0	0	0	0	0	0.5	0.079	0.519
	EBF1		MED14	9606.ENSP00000322898	9606.ENSP00000323720	0	0	0	0	0	0	0.5	0	0.499
	EBF1		MED15	9606.ENSP00000322898	9606.ENSP00000263205	0	0	0	0	0	0	0.5	0	0.499
	EBF1		MED24	9606.ENSP00000322898	9606.ENSP00000440100	0	0	0	0	0	0	0.5	0.054	0.506
	EBF1		MED25	9606.ENSP00000322898	9606.ENSP00000326767	0	0	0	0	0	0	0.5	0	0.499
	EBF1		MED28	9606.ENSP00000322898	9606.ENSP00000237380	0	0	0	0	0	0	0.5	0	0.499
	EBF1		MED8	9606.ENSP00000322898	9606.ENSP00000290663	0	0	0	0	0	0	0.5	0	0.499
	EBF1		NCOA2	9606.ENSP00000322898	9606.ENSP00000399968	0	0	0	0	0	0	0.5	0.149	0.556
	EBF1		NCOA3	9606.ENSP00000322898	9606.ENSP00000361066	0	0	0	0	0.048	0	0.5	0	0.503
	EBF1		NCOR2	9606.ENSP00000322898	9606.ENSP00000384018	0	0	0	0	0	0	0.5	0.177	0.57
	EBF1		NFIA	9606.ENSP00000322898	9606.ENSP00000360231	0	0	0	0	0.072	0	0	0.49	0.506
	EBF1		NFIB	9606.ENSP00000322898	9606.ENSP00000370340	0	0	0	0	0.068	0	0	0.407	0.423
	EBF1		NFKB1	9606.ENSP00000322898	9606.ENSP00000226574	0	0	0	0	0.062	0	0	0.574	0.583
	EBF1		OTX1	9606.ENSP00000322898	9606.ENSP00000355631	0	0	0	0	0.06	0	0	0.602	0.61
	EBF1		PBX1	9606.ENSP00000322898	9606.ENSP00000405890	0	0	0	0	0.056	0	0	0.483	0.491
	EBF1		PPARG	9606.ENSP00000322898	9606.ENSP00000287820	0	0	0	0	0.042	0	0.75	0.323	0.823
	EBF1		RBPJ	9606.ENSP00000322898	9606.ENSP00000345206	0	0	0	0	0	0.087	0	0.401	0.43
	EBF1		RUNX1	9606.ENSP00000322898	9606.ENSP00000300305	0	0	0	0	0	0	0	0.621	0.621
	EBF1		RUNX3	9606.ENSP00000322898	9606.ENSP00000382800	0	0	0	0	0.042	0	0	0.455	0.455
	EBF1		SMARCA4	9606.ENSP00000322898	9606.ENSP00000343896	0	0	0	0	0	0	0	0.556	0.556
	EBF1		TBX1	9606.ENSP00000322898	9606.ENSP00000331791	0	0	0	0	0	0	0	0.437	0.437
	EBF1		TCF3	9606.ENSP00000322898	9606.ENSP00000262965	0	0	0	0	0.064	0	0	0.947	0.948
	EBF1		TET2	9606.ENSP00000322898	9606.ENSP00000442788	0	0	0	0	0.042	0.292	0	0.968	0.976
	EBF1		TFAP2C	9606.ENSP00000322898	9606.ENSP00000201031	0	0	0.264	0	0	0	0	0.22	0.401
	ECH1		RPS27A	9606.ENSP00000221418	9606.ENSP00000272317	0	0	0	0	0.049	0	0.5	0	0.504
	ELF1		ELF2	9606.ENSP00000239882	9606.ENSP00000368868	0	0	0.117	0.82	0.059	0.057	0.5	0.096	0.581
	ELF1		NFKB1	9606.ENSP00000239882	9606.ENSP00000226574	0	0	0	0	0.15	0.51	0	0.102	0.594
	ELF1		RUNX1	9606.ENSP00000239882	9606.ENSP00000300305	0	0	0	0	0.067	0.306	0.5	0.131	0.681
	ELF1		SP1	9606.ENSP00000239882	9606.ENSP00000329357	0	0	0	0	0.075	0.311	0	0.254	0.484
	ELF2		EPC1	9606.ENSP00000368868	9606.ENSP00000263062	0	0	0	0	0.406	0.082	0	0	0.431
	ELF2		RUNX1	9606.ENSP00000368868	9606.ENSP00000300305	0	0	0	0	0	0.519	0.5	0.523	0.875
	ELMSAN1		TRERF1	9606.ENSP00000286523	9606.ENSP00000439689	0	0	0	0.662	0.067	0.752	0	0.48	0.869
	EP300	indirect_RELA_interactor(881)	EP400	9606.ENSP00000263253	9606.ENSP00000374212	0	0	0	0	0.57	0.066	0	0.677	0.859
	EP300	indirect_RELA_interactor(881)	FOSL1	9606.ENSP00000263253	9606.ENSP00000310170	0	0	0	0	0.053	0.512	0	0.608	0.803
	EP300	indirect_RELA_interactor(881)	FOSL2	9606.ENSP00000263253	9606.ENSP00000264716	0	0	0	0	0.054	0.3	0	0.364	0.542
	EP300	indirect_RELA_interactor(881)	FOXA1	9606.ENSP00000263253	9606.ENSP00000250448	0	0	0	0	0.044	0	0.8	0.681	0.933
	EP300	indirect_RELA_interactor(881)	FOXC1	9606.ENSP00000263253	9606.ENSP00000493906	0	0	0	0	0	0.396	0	0.18	0.484
	EP300	indirect_RELA_interactor(881)	GATA2	9606.ENSP00000263253	9606.ENSP00000345681	0	0	0	0	0	0.328	0	0.666	0.766
	EP300	indirect_RELA_interactor(881)	GATA6	9606.ENSP00000263253	9606.ENSP00000269216	0	0	0	0	0	0.331	0	0.317	0.524
	EP300	indirect_RELA_interactor(881)	GATAD2A	9606.ENSP00000263253	9606.ENSP00000384899	0	0	0	0	0.155	0	0.4	0.203	0.561
	EP300	indirect_RELA_interactor(881)	GPS2	9606.ENSP00000263253	9606.ENSP00000379841	0	0	0	0	0.117	0.3	0.5	0.543	0.84
	EP300	indirect_RELA_interactor(881)	HDAC7	9606.ENSP00000263253	9606.ENSP00000080059	0	0	0	0	0.049	0.328	0.5	0.836	0.94
	EP300	indirect_RELA_interactor(881)	HIPK2	9606.ENSP00000263253	9606.ENSP00000385571	0	0	0	0	0.14	0.523	0.4	0.592	0.886
	EP300	indirect_RELA_interactor(881)	HSF1	9606.ENSP00000263253	9606.ENSP00000431512	0	0	0	0	0.074	0.292	0.4	0.247	0.664
	EP300	indirect_RELA_interactor(881)	IRF1	9606.ENSP00000263253	9606.ENSP00000245414	0	0	0	0	0.045	0.774	0	0.932	0.984
	EP300	indirect_RELA_interactor(881)	JDP2	9606.ENSP00000263253	9606.ENSP00000267569	0	0	0	0	0.053	0.045	0	0.528	0.535
	EP300	indirect_RELA_interactor(881)	JUN	9606.ENSP00000263253	9606.ENSP00000360266	0	0	0	0	0.044	0.885	0.5	0.991	0.999
	EP300	indirect_RELA_interactor(881)	KAT2A	9606.ENSP00000263253	9606.ENSP00000225916	0	0	0	0	0	0.095	0.9	0.941	0.994
	EP300	indirect_RELA_interactor(881)	KAT5	9606.ENSP00000263253	9606.ENSP00000340330	0	0	0	0	0.144	0.51	0.4	0.882	0.966
	EP300	indirect_RELA_interactor(881)	KDM6A	9606.ENSP00000263253	9606.ENSP00000367203	0	0	0	0	0.251	0.067	0.5	0.753	0.902
	EP300	indirect_RELA_interactor(881)	KDM6B	9606.ENSP00000263253	9606.ENSP00000254846	0	0	0	0	0.196	0.067	0	0.699	0.754
	EP300	indirect_RELA_interactor(881)	KLF4	9606.ENSP00000263253	9606.ENSP00000363804	0	0	0	0	0.065	0.744	0	0.79	0.945
	EP300	indirect_RELA_interactor(881)	KLF5	9606.ENSP00000263253	9606.ENSP00000366915	0	0	0	0	0.047	0.749	0	0.738	0.931
	EP300	indirect_RELA_interactor(881)	KMT2B	9606.ENSP00000263253	9606.ENSP00000398837	0	0	0	0	0.259	0.125	0.5	0.334	0.755
	EP300	indirect_RELA_interactor(881)	KMT2D	9606.ENSP00000263253	9606.ENSP00000301067	0	0	0	0	0.363	0.11	0.5	0.677	0.896
	EP300	indirect_RELA_interactor(881)	KMT2E	9606.ENSP00000263253	9606.ENSP00000312379	0	0	0	0	0.203	0	0.5	0.421	0.749
	EP300	indirect_RELA_interactor(881)	LDB1	9606.ENSP00000263253	9606.ENSP00000501277	0	0	0	0	0.049	0.181	0	0.591	0.653
	EP300	indirect_RELA_interactor(881)	MAFG	9606.ENSP00000263253	9606.ENSP00000350369	0	0	0	0	0.056	0.045	0.5	0.22	0.601
	EP300	indirect_RELA_interactor(881)	MAML1	9606.ENSP00000263253	9606.ENSP00000292599	0	0	0	0	0.154	0.625	0.8	0.97	0.997
	EP300	indirect_RELA_interactor(881)	MAML3	9606.ENSP00000263253	9606.ENSP00000421180	0	0	0	0	0.046	0	0.8	0.683	0.934
	EP300	indirect_RELA_interactor(881)	MAMLD1	9606.ENSP00000263253	9606.ENSP00000414517	0	0	0	0	0	0.053	0.5	0.073	0.523
	EP300	indirect_RELA_interactor(881)	MED12	9606.ENSP00000263253	9606.ENSP00000363193	0	0	0	0	0.23	0	0.5	0.535	0.805
	EP300	indirect_RELA_interactor(881)	MED14	9606.ENSP00000263253	9606.ENSP00000323720	0	0	0	0	0.067	0	0.5	0.183	0.585
	EP300	indirect_RELA_interactor(881)	MED15	9606.ENSP00000263253	9606.ENSP00000263205	0	0	0	0	0.067	0	0.5	0.548	0.771
	EP300	indirect_RELA_interactor(881)	MED24	9606.ENSP00000263253	9606.ENSP00000440100	0	0	0	0	0.049	0	0.5	0.063	0.515
	EP300	indirect_RELA_interactor(881)	MED25	9606.ENSP00000263253	9606.ENSP00000326767	0	0	0	0	0.075	0.046	0.5	0.185	0.592
	EP300	indirect_RELA_interactor(881)	MED28	9606.ENSP00000263253	9606.ENSP00000237380	0	0	0	0	0	0	0.5	0.063	0.511
	EP300	indirect_RELA_interactor(881)	MED8	9606.ENSP00000263253	9606.ENSP00000290663	0	0	0	0	0	0	0.5	0.142	0.552
	EP300	indirect_RELA_interactor(881)	MEF2D	9606.ENSP00000263253	9606.ENSP00000271555	0	0	0	0	0.049	0.525	0	0.845	0.923
	EP300	indirect_RELA_interactor(881)	MITF	9606.ENSP00000263253	9606.ENSP00000391803	0	0	0	0	0	0.294	0	0.834	0.877
	EP300	indirect_RELA_interactor(881)	NCOA2	9606.ENSP00000263253	9606.ENSP00000399968	0	0	0	0	0.215	0.641	0.8	0.976	0.998
	EP300	indirect_RELA_interactor(881)	NCOA3	9606.ENSP00000263253	9606.ENSP00000361066	0	0	0	0	0.175	0.88	0.8	0.993	0.999
	EP300	indirect_RELA_interactor(881)	NCOA6	9606.ENSP00000263253	9606.ENSP00000363929	0	0	0	0	0.408	0.292	0.5	0.629	0.911
	EP300	indirect_RELA_interactor(881)	NCOR2	9606.ENSP00000263253	9606.ENSP00000384018	0	0	0	0	0.263	0.309	0.5	0.574	0.877
	EP300	indirect_RELA_interactor(881)	NFATC2	9606.ENSP00000263253	9606.ENSP00000379330	0	0	0	0	0.042	0.422	0	0.345	0.605
	EP300	indirect_RELA_interactor(881)	NFKB1	9606.ENSP00000263253	9606.ENSP00000226574	0	0	0	0	0.058	0.833	0.5	0.981	0.998
	EP300	indirect_RELA_interactor(881)	NFKBIA	9606.ENSP00000263253	9606.ENSP00000216797	0	0	0	0	0.044	0.51	0	0.478	0.734
	EP300	indirect_RELA_interactor(881)	NFYA	9606.ENSP00000263253	9606.ENSP00000345702	0	0	0	0	0.05	0.735	0.5	0.575	0.939
	EP300	indirect_RELA_interactor(881)	NFYC	9606.ENSP00000263253	9606.ENSP00000312617	0	0	0	0	0.068	0	0.5	0.224	0.607
	EP300	indirect_RELA_interactor(881)	NKX2-5	9606.ENSP00000263253	9606.ENSP00000327758	0	0	0	0	0	0	0	0.551	0.551
	EP300	indirect_RELA_interactor(881)	NR4A1	9606.ENSP00000263253	9606.ENSP00000440864	0	0	0	0	0.042	0.613	0	0.961	0.984
	EP300	indirect_RELA_interactor(881)	PAGR1	9606.ENSP00000263253	9606.ENSP00000326519	0	0	0	0	0.042	0	0.5	0.118	0.54
	EP300	indirect_RELA_interactor(881)	PAXIP1	9606.ENSP00000263253	9606.ENSP00000384048	0	0	0	0	0.115	0.292	0.5	0.252	0.734
	EP300	indirect_RELA_interactor(881)	PBRM1	9606.ENSP00000263253	9606.ENSP00000386593	0	0	0	0.546	0.251	0	0	0.477	0.591
	EP300	indirect_RELA_interactor(881)	PBX1	9606.ENSP00000263253	9606.ENSP00000405890	0	0	0	0	0.062	0	0.5	0.372	0.68
	EP300	indirect_RELA_interactor(881)	POU2F1	9606.ENSP00000263253	9606.ENSP00000356840	0	0	0	0	0.122	0.061	0.8	0.56	0.917
	EP300	indirect_RELA_interactor(881)	PPARG	9606.ENSP00000263253	9606.ENSP00000287820	0	0	0	0	0	0.86	0.5	0.963	0.997
	EP300	indirect_RELA_interactor(881)	RBPJ	9606.ENSP00000263253	9606.ENSP00000345206	0	0	0	0	0.067	0.071	0.9	0.799	0.98
	EP300	indirect_RELA_interactor(881)	RCOR1	9606.ENSP00000263253	9606.ENSP00000262241	0	0	0	0	0.082	0	0	0.462	0.485
	EP300	indirect_RELA_interactor(881)	REL	9606.ENSP00000263253	9606.ENSP00000295025	0	0	0	0	0.14	0.649	0	0.706	0.903
	EP300	known_RELA_interactor(46)	RELA	9606.ENSP00000263253	9606.ENSP00000384273	0	0	0	0	0.103	0.95	0.5	0.994	0.999	known_RELA_interactor(46)
	EP300	indirect_RELA_interactor(881)	RPS27A	9606.ENSP00000263253	9606.ENSP00000272317	0	0	0	0	0.044	0.292	0.5	0.187	0.688
	EP300	indirect_RELA_interactor(881)	RUNX1	9606.ENSP00000263253	9606.ENSP00000300305	0	0	0	0	0	0.513	0.5	0.96	0.989
	EP300	indirect_RELA_interactor(881)	RUNX2	9606.ENSP00000263253	9606.ENSP00000360493	0	0	0	0	0.042	0.627	0	0.704	0.885
	EP300	indirect_RELA_interactor(881)	RUNX3	9606.ENSP00000263253	9606.ENSP00000382800	0	0	0	0	0.044	0.513	0.5	0.802	0.948
	EP300	indirect_RELA_interactor(881)	SATB2	9606.ENSP00000263253	9606.ENSP00000401112	0	0	0	0	0	0	0	0.417	0.417
	EP300	indirect_RELA_interactor(881)	SMARCA4	9606.ENSP00000263253	9606.ENSP00000343896	0	0	0	0	0.085	0.328	0	0.955	0.969
	EP300	indirect_RELA_interactor(881)	SMARCB1	9606.ENSP00000263253	9606.ENSP00000340883	0	0	0	0	0.058	0	0	0.667	0.672
	EP300	indirect_RELA_interactor(881)	SMARCC1	9606.ENSP00000263253	9606.ENSP00000254480	0	0	0	0	0.144	0.133	0	0.631	0.702
	EP300	indirect_RELA_interactor(881)	SOX9	9606.ENSP00000263253	9606.ENSP00000245479	0	0	0	0	0.054	0.628	0	0.844	0.94
	EP300	indirect_RELA_interactor(881)	SP1	9606.ENSP00000263253	9606.ENSP00000329357	0	0	0	0	0.204	0.926	0.8	0.969	0.999
	EP300	indirect_RELA_interactor(881)	SP3	9606.ENSP00000263253	9606.ENSP00000310301	0	0	0	0	0.061	0.648	0	0.265	0.735
	EP300	indirect_RELA_interactor(881)	SS18	9606.ENSP00000263253	9606.ENSP00000414516	0	0	0	0	0.09	0.292	0	0.187	0.43
	EP300	indirect_RELA_interactor(881)	SS18L1	9606.ENSP00000263253	9606.ENSP00000333012	0	0	0	0	0.095	0.292	0	0.182	0.43
	EP300	indirect_RELA_interactor(881)	SUMO2	9606.ENSP00000263253	9606.ENSP00000405965	0	0	0	0	0.042	0.292	0	0.405	0.561
	EP300	indirect_RELA_interactor(881)	TAF4	9606.ENSP00000263253	9606.ENSP00000252996	0	0	0	0	0.083	0	0	0.658	0.672
	EP300	indirect_RELA_interactor(881)	TCF3	9606.ENSP00000263253	9606.ENSP00000262965	0	0	0	0	0.062	0.668	0	0.826	0.941
	EP300	indirect_RELA_interactor(881)	TCF7	9606.ENSP00000263253	9606.ENSP00000340347	0	0	0	0	0	0.125	0.9	0.246	0.928
	EP300	indirect_RELA_interactor(881)	TEAD1	9606.ENSP00000263253	9606.ENSP00000435233	0	0	0	0	0.042	0.099	0	0.507	0.537
	EP300	indirect_RELA_interactor(881)	TET2	9606.ENSP00000263253	9606.ENSP00000442788	0	0	0	0	0.134	0	0	0.507	0.555
	EP300	indirect_RELA_interactor(881)	TFAP2A	9606.ENSP00000263253	9606.ENSP00000501092	0	0	0	0	0	0.512	0.5	0.459	0.856
	EP300	indirect_RELA_interactor(881)	TFAP2C	9606.ENSP00000263253	9606.ENSP00000201031	0	0	0	0	0	0.078	0.5	0.277	0.637
	EP300	indirect_RELA_interactor(881)	TLE3	9606.ENSP00000263253	9606.ENSP00000452871	0	0	0	0	0.131	0.062	0.8	0.22	0.855
	EP300	indirect_RELA_interactor(881)	TNRC6C	9606.ENSP00000263253	9606.ENSP00000336783	0	0	0	0	0.123	0.071	0.5	0.103	0.586
	EP300	indirect_RELA_interactor(881)	TRERF1	9606.ENSP00000263253	9606.ENSP00000439689	0	0	0	0	0.043	0.292	0	0.459	0.601
	EP300	indirect_RELA_interactor(881)	TRRAP	9606.ENSP00000263253	9606.ENSP00000352925	0	0	0	0	0.226	0.095	0	0.683	0.758
	EP300	indirect_RELA_interactor(881)	USF1	9606.ENSP00000263253	9606.ENSP00000357000	0	0	0	0	0.049	0.301	0.8	0.416	0.912
	EP300	indirect_RELA_interactor(881)	USF2	9606.ENSP00000263253	9606.ENSP00000222305	0	0	0	0	0.062	0.233	0.8	0.326	0.89
	EP300	indirect_RELA_interactor(881)	WWTR1	9606.ENSP00000263253	9606.ENSP00000419465	0	0	0	0	0.042	0.071	0	0.472	0.489
	EP300	indirect_RELA_interactor(881)	ZEB1	9606.ENSP00000263253	9606.ENSP00000354487	0	0	0	0	0.047	0.52	0	0.864	0.932
	EP300	indirect_RELA_interactor(881)	ZNF205	9606.ENSP00000263253	9606.ENSP00000480401	0	0	0	0	0	0.091	0	0.398	0.429
	EP300	indirect_RELA_interactor(881)	ZNF217	9606.ENSP00000263253	9606.ENSP00000360526	0	0	0	0	0.124	0.093	0.5	0.189	0.634
	EP400		EPC1	9606.ENSP00000374212	9606.ENSP00000263062	0	0	0	0	0.048	0.581	0.9	0.472	0.976
	EP400		EPC2	9606.ENSP00000374212	9606.ENSP00000258484	0	0	0	0	0.082	0.736	0.72	0.566	0.966
	EP400		INO80D	9606.ENSP00000374212	9606.ENSP00000384198	0	0	0	0	0.123	0.071	0.72	0.137	0.777
	EP400		JAZF1	9606.ENSP00000374212	9606.ENSP00000283928	0	0	0	0	0	0.695	0	0.319	0.784
	EP400		KAT2A	9606.ENSP00000374212	9606.ENSP00000225916	0	0	0	0	0.064	0.138	0	0.656	0.698
	EP400		KAT5	9606.ENSP00000374212	9606.ENSP00000340330	0	0	0	0	0.068	0.903	0.9	0.998	0.999
	EP400		KDM6A	9606.ENSP00000374212	9606.ENSP00000367203	0	0	0	0	0.062	0.126	0	0.553	0.602
	EP400		KLF10	9606.ENSP00000374212	9606.ENSP00000285407	0	0	0	0	0.06	0.102	0	0.385	0.435
	EP400		KMT2B	9606.ENSP00000374212	9606.ENSP00000398837	0	0	0	0	0.249	0.112	0	0.178	0.404
	EP400		KMT2D	9606.ENSP00000374212	9606.ENSP00000301067	0	0	0	0.546	0.292	0.081	0	0.457	0.616
	EP400		KMT2E	9606.ENSP00000374212	9606.ENSP00000312379	0	0	0	0	0.047	0.309	0	0.269	0.476
	EP400		MBTD1	9606.ENSP00000374212	9606.ENSP00000468304	0	0	0	0	0.092	0.535	0.9	0.325	0.967
	EP400		MED12	9606.ENSP00000374212	9606.ENSP00000363193	0	0	0	0	0.25	0.071	0	0.313	0.479
	EP400		MED14	9606.ENSP00000374212	9606.ENSP00000323720	0	0	0	0	0.345	0.067	0	0.124	0.418
	EP400		NFRKB	9606.ENSP00000374212	9606.ENSP00000436926	0	0	0	0	0.272	0	0.9	0.111	0.929
	EP400		NR2C2	9606.ENSP00000374212	9606.ENSP00000483059	0	0	0	0	0.173	0.314	0	0.085	0.436
	EP400		PBRM1	9606.ENSP00000374212	9606.ENSP00000386593	0	0	0	0	0.091	0.181	0	0.48	0.579
	EP400		PHF20L1	9606.ENSP00000374212	9606.ENSP00000378784	0	0	0	0	0.049	0.066	0.54	0.085	0.576
	EP400		SMARCA4	9606.ENSP00000374212	9606.ENSP00000343896	0	0	0	0.567	0.086	0.262	0	0.258	0.457
	EP400		SMARCB1	9606.ENSP00000374212	9606.ENSP00000340883	0	0	0	0	0.057	0.08	0	0.363	0.4
	EP400		SMARCC1	9606.ENSP00000374212	9606.ENSP00000254480	0	0	0	0	0.188	0.125	0	0.425	0.557
	EP400		SMARCD1	9606.ENSP00000374212	9606.ENSP00000378414	0	0	0	0	0.121	0.143	0	0.295	0.422
	EP400		TRRAP	9606.ENSP00000374212	9606.ENSP00000352925	0	0	0	0	0.374	0.828	0.9	0.994	0.999
	EP400		UBN1	9606.ENSP00000374212	9606.ENSP00000262376	0	0	0	0	0.152	0	0.4	0.209	0.562
	EP400		VPS72	9606.ENSP00000374212	9606.ENSP00000346464	0	0	0	0	0	0.898	0.8	0.5	0.988
	EP400		YEATS2	9606.ENSP00000374212	9606.ENSP00000306983	0	0	0	0	0.117	0.128	0.54	0.35	0.739
	EP400		YEATS4	9606.ENSP00000374212	9606.ENSP00000247843	0	0	0	0	0.056	0.955	0.9	0.845	0.999
	EPC1		EPC2	9606.ENSP00000263062	9606.ENSP00000258484	0	0	0.06	0.944	0.301	0	0.72	0.084	0.809
	EPC1		JAZF1	9606.ENSP00000263062	9606.ENSP00000283928	0	0	0	0	0.047	0.728	0	0.152	0.761
	EPC1		KAT2A	9606.ENSP00000263062	9606.ENSP00000225916	0	0	0	0	0	0	0	0.462	0.462
	EPC1		KAT5	9606.ENSP00000263062	9606.ENSP00000340330	0	0	0	0	0.055	0.93	0.9	0.722	0.997
	EPC1		MBTD1	9606.ENSP00000263062	9606.ENSP00000468304	0	0	0	0	0.044	0.292	0.9	0.201	0.938
	EPC1		PHF20L1	9606.ENSP00000263062	9606.ENSP00000378784	0	0	0	0	0.128	0	0.54	0	0.582
	EPC1		SAMD1	9606.ENSP00000263062	9606.ENSP00000431971	0	0	0	0	0.055	0.439	0	0.162	0.516
	EPC1		TRRAP	9606.ENSP00000263062	9606.ENSP00000352925	0	0	0	0	0	0.951	0.9	0.701	0.998
	EPC1		USF2	9606.ENSP00000263062	9606.ENSP00000222305	0	0	0	0	0.072	0	0	0.549	0.563
	EPC1		VPS72	9606.ENSP00000263062	9606.ENSP00000346464	0	0	0	0	0	0.625	0.8	0.322	0.944
	EPC1		YEATS2	9606.ENSP00000263062	9606.ENSP00000306983	0	0	0	0	0	0.292	0.54	0.292	0.749
	EPC1		YEATS4	9606.ENSP00000263062	9606.ENSP00000247843	0	0	0	0	0.087	0.946	0.9	0.715	0.998
	EPC2		JAZF1	9606.ENSP00000258484	9606.ENSP00000283928	0	0	0	0	0.05	0.741	0	0.376	0.833
	EPC2		KAT5	9606.ENSP00000258484	9606.ENSP00000340330	0	0	0	0	0.073	0.91	0.72	0.545	0.987
	EPC2		MBTD1	9606.ENSP00000258484	9606.ENSP00000468304	0	0	0	0	0.103	0.695	0.72	0.632	0.968
	EPC2		PHF20L1	9606.ENSP00000258484	9606.ENSP00000378784	0	0	0	0	0.141	0	0.54	0.125	0.624
	EPC2		SAMD1	9606.ENSP00000258484	9606.ENSP00000431971	0	0	0	0	0.055	0.439	0	0.257	0.571
	EPC2		TRRAP	9606.ENSP00000258484	9606.ENSP00000352925	0	0	0	0	0.059	0.963	0.72	0.787	0.997
	EPC2		VPS72	9606.ENSP00000258484	9606.ENSP00000346464	0	0	0	0	0	0.665	0.72	0.281	0.926
	EPC2		YEATS2	9606.ENSP00000258484	9606.ENSP00000306983	0	0	0	0	0.049	0.292	0.54	0.173	0.709
	EPC2		YEATS4	9606.ENSP00000258484	9606.ENSP00000247843	0	0	0	0	0.074	0.943	0.72	0.617	0.993
	ETV3		ETV6	9606.ENSP00000357175	9606.ENSP00000379658	0	0	0	0.586	0.053	0.113	0	0.385	0.438
	ETV3		FOXL2	9606.ENSP00000357175	9606.ENSP00000497217	0	0	0	0	0	0.045	0	0.643	0.644
	ETV3		NCOA2	9606.ENSP00000357175	9606.ENSP00000399968	0	0	0	0	0.042	0	0	0.558	0.558
	ETV3		RUNX1	9606.ENSP00000357175	9606.ENSP00000300305	0	0	0	0	0.057	0.236	0	0.247	0.411
	ETV3		RUNX2	9606.ENSP00000357175	9606.ENSP00000360493	0	0	0	0	0.063	0.236	0	0.257	0.422
	ETV6		FOXC1	9606.ENSP00000379658	9606.ENSP00000493906	0	0	0	0	0.072	0.292	0	0.417	0.584
	ETV6		FOXP1	9606.ENSP00000379658	9606.ENSP00000484803	0	0	0	0	0.075	0.066	0	0.402	0.438
	ETV6		GATA2	9606.ENSP00000379658	9606.ENSP00000345681	0	0	0	0	0.055	0	0	0.682	0.687
	ETV6		IRF1	9606.ENSP00000379658	9606.ENSP00000245414	0	0	0	0	0.155	0	0	0.473	0.536
	ETV6		IRF2BP2	9606.ENSP00000379658	9606.ENSP00000355568	0	0	0	0	0.074	0	0	0.517	0.533
	ETV6		KDM6A	9606.ENSP00000379658	9606.ENSP00000367203	0	0	0	0	0.062	0	0	0.433	0.445
	ETV6		MEF2D	9606.ENSP00000379658	9606.ENSP00000271555	0	0	0	0	0.057	0	0	0.638	0.644
	ETV6		NCOR2	9606.ENSP00000379658	9606.ENSP00000384018	0	0	0	0	0.049	0	0	0.481	0.485
	ETV6		NFIB	9606.ENSP00000379658	9606.ENSP00000370340	0	0	0	0	0.056	0	0	0.49	0.498
	ETV6		NOL4L	9606.ENSP00000379658	9606.ENSP00000483523	0	0	0	0	0	0	0	0.433	0.433
	ETV6		PBX1	9606.ENSP00000379658	9606.ENSP00000405890	0	0	0	0	0.042	0	0	0.795	0.796
	ETV6		PLAG1	9606.ENSP00000379658	9606.ENSP00000325546	0	0	0	0	0	0.068	0	0.394	0.411
	ETV6		REL	9606.ENSP00000379658	9606.ENSP00000295025	0	0	0	0	0.072	0.047	0	0.465	0.485
	ETV6		RUNX1	9606.ENSP00000379658	9606.ENSP00000300305	0	0	0	0	0.101	0.06	0	0.982	0.983
	ETV6		TCF3	9606.ENSP00000379658	9606.ENSP00000262965	0	0	0	0	0	0	0	0.583	0.583
	ETV6		TET2	9606.ENSP00000379658	9606.ENSP00000442788	0	0	0	0	0.084	0	0	0.785	0.794
	EYA4		KAT5	9606.ENSP00000432770	9606.ENSP00000340330	0	0	0	0	0	0	0.5	0.057	0.508
	EYA4		SIX2	9606.ENSP00000432770	9606.ENSP00000304502	0	0	0	0	0.105	0.673	0	0.356	0.795
	EYA4		SIX4	9606.ENSP00000432770	9606.ENSP00000216513	0	0	0	0	0.095	0.49	0	0.608	0.803
	EYA4		SIX5	9606.ENSP00000432770	9606.ENSP00000316842	0	0	0	0	0.08	0.478	0	0.386	0.679
	FAM168A		POLR2G	9606.ENSP00000064778	9606.ENSP00000301788	0	0	0	0	0	0.446	0	0	0.446
	FAM168A		RECQL5	9606.ENSP00000064778	9606.ENSP00000317636	0	0	0	0	0.049	0.446	0	0	0.45
	FAM172A		RNPC3	9606.ENSP00000379294	9606.ENSP00000432886	0	0	0	0	0.068	0	0	0.394	0.411
	FBRS		PCGF1	9606.ENSP00000348489	9606.ENSP00000233630	0	0	0	0	0.054	0.315	0	0.509	0.654
	FBRS		PHC1	9606.ENSP00000348489	9606.ENSP00000437659	0	0	0	0	0	0.314	0	0.344	0.531
	FBXW11	indirect_RELA_interactor(881)	HIVEP2	9606.ENSP00000265094	9606.ENSP00000356576	0	0	0	0	0.049	0.708	0	0	0.71
	FBXW11	indirect_RELA_interactor(881)	IKBKG	9606.ENSP00000265094	9606.ENSP00000483825	0	0	0	0	0.049	0	0.5	0.095	0.532
	FBXW11	indirect_RELA_interactor(881)	JUN	9606.ENSP00000265094	9606.ENSP00000360266	0	0	0	0	0.049	0	0	0.471	0.475
	FBXW11	indirect_RELA_interactor(881)	NFKB1	9606.ENSP00000265094	9606.ENSP00000226574	0	0	0	0	0.074	0.622	0.5	0.118	0.825
	FBXW11	indirect_RELA_interactor(881)	NFKB2	9606.ENSP00000265094	9606.ENSP00000358983	0	0	0	0	0	0.788	0.5	0.118	0.898
	FBXW11	indirect_RELA_interactor(881)	NFKBIA	9606.ENSP00000265094	9606.ENSP00000216797	0	0	0	0	0	0.877	0.9	0.222	0.989
	FBXW11	indirect_RELA_interactor(881)	REL	9606.ENSP00000265094	9606.ENSP00000295025	0	0	0	0	0	0.047	0.5	0.06	0.512
	FBXW11	known_RELA_interactor(46)	RELA	9606.ENSP00000265094	9606.ENSP00000384273	0	0	0	0	0.064	0.51	0.5	0.069	0.758	known_RELA_interactor(46)
	FBXW11	indirect_RELA_interactor(881)	RPS27A	9606.ENSP00000265094	9606.ENSP00000272317	0	0	0	0	0.046	0.337	0.5	0.054	0.66
	FBXW11	indirect_RELA_interactor(881)	TFAP4	9606.ENSP00000265094	9606.ENSP00000204517	0	0	0	0	0	0.628	0	0	0.628
	FBXW11	indirect_RELA_interactor(881)	WWTR1	9606.ENSP00000265094	9606.ENSP00000419465	0	0	0	0	0	0.265	0.9	0.102	0.928
	FOSL1	indirect_RELA_interactor(881)	FOSL2	9606.ENSP00000310170	9606.ENSP00000264716	0	0	0	0.91	0.085	0	0.9	0.984	0.998
	FOSL1	indirect_RELA_interactor(881)	FOXA1	9606.ENSP00000310170	9606.ENSP00000250448	0	0	0	0	0.062	0	0	0.552	0.561
	FOSL1	indirect_RELA_interactor(881)	JDP2	9606.ENSP00000310170	9606.ENSP00000267569	0	0	0	0.783	0	0	0	0.441	0.441
	FOSL1	indirect_RELA_interactor(881)	JUN	9606.ENSP00000310170	9606.ENSP00000360266	0	0	0	0	0.09	0.872	0.9	0.996	0.999
	FOSL1	indirect_RELA_interactor(881)	MAFG	9606.ENSP00000310170	9606.ENSP00000350369	0	0	0	0	0.076	0.203	0	0.419	0.535
	FOSL1	indirect_RELA_interactor(881)	MEF2D	9606.ENSP00000310170	9606.ENSP00000271555	0	0	0	0	0.055	0.07	0.5	0.197	0.6
	FOSL1	indirect_RELA_interactor(881)	NCOA2	9606.ENSP00000310170	9606.ENSP00000399968	0	0	0	0	0	0.089	0	0.468	0.495
	FOSL1	indirect_RELA_interactor(881)	NFATC2	9606.ENSP00000310170	9606.ENSP00000379330	0	0	0	0	0	0	0	0.507	0.507
	FOSL1	indirect_RELA_interactor(881)	NFKB1	9606.ENSP00000310170	9606.ENSP00000226574	0	0	0	0	0.056	0.053	0	0.422	0.438
	FOSL1	indirect_RELA_interactor(881)	NFKB2	9606.ENSP00000310170	9606.ENSP00000358983	0	0	0	0	0.109	0.053	0	0.353	0.406
	FOSL1	indirect_RELA_interactor(881)	NR4A1	9606.ENSP00000310170	9606.ENSP00000440864	0	0	0	0	0.081	0.068	0	0.4	0.442
	FOSL1	indirect_RELA_interactor(881)	REL	9606.ENSP00000310170	9606.ENSP00000295025	0	0	0	0	0.042	0.094	0	0.377	0.412
	FOSL1	known_RELA_interactor(46)	RELA	9606.ENSP00000310170	9606.ENSP00000384273	0	0	0	0	0.097	0.094	0	0.861	0.876	known_RELA_interactor(46)
	FOSL1	indirect_RELA_interactor(881)	RUNX1	9606.ENSP00000310170	9606.ENSP00000300305	0	0	0	0	0.09	0	0	0.436	0.465
	FOSL1	indirect_RELA_interactor(881)	RUNX2	9606.ENSP00000310170	9606.ENSP00000360493	0	0	0	0	0.052	0	0	0.482	0.488
	FOSL1	indirect_RELA_interactor(881)	SMARCB1	9606.ENSP00000310170	9606.ENSP00000340883	0	0	0	0	0.047	0.078	0	0.402	0.428
	FOSL1	indirect_RELA_interactor(881)	SMARCD1	9606.ENSP00000310170	9606.ENSP00000378414	0	0	0	0	0.048	0.068	0	0.402	0.423
	FOSL1	indirect_RELA_interactor(881)	TEAD1	9606.ENSP00000310170	9606.ENSP00000435233	0	0	0	0	0.062	0.313	0	0.294	0.506
	FOSL1	indirect_RELA_interactor(881)	USF1	9606.ENSP00000310170	9606.ENSP00000357000	0	0	0	0	0	0.645	0	0.585	0.846
	FOSL1	indirect_RELA_interactor(881)	USF2	9606.ENSP00000310170	9606.ENSP00000222305	0	0	0	0	0	0.094	0	0.562	0.586
	FOSL1	indirect_RELA_interactor(881)	ZEB1	9606.ENSP00000310170	9606.ENSP00000354487	0	0	0	0	0.042	0.071	0	0.641	0.652
	FOSL2	indirect_RELA_interactor(881)	IRF2BP1	9606.ENSP00000264716	9606.ENSP00000307265	0	0	0	0	0	0.596	0	0.08	0.612
	FOSL2	indirect_RELA_interactor(881)	IRF2BP2	9606.ENSP00000264716	9606.ENSP00000355568	0	0	0	0	0.066	0.403	0	0.046	0.421
	FOSL2	indirect_RELA_interactor(881)	IRF2BPL	9606.ENSP00000264716	9606.ENSP00000238647	0	0	0	0	0.066	0.608	0	0.046	0.62
	FOSL2	indirect_RELA_interactor(881)	JDP2	9606.ENSP00000264716	9606.ENSP00000267569	0	0	0	0.761	0.164	0	0	0.607	0.657
	FOSL2	indirect_RELA_interactor(881)	JUN	9606.ENSP00000264716	9606.ENSP00000360266	0	0	0	0	0.164	0.956	0.9	0.998	0.999
	FOSL2	indirect_RELA_interactor(881)	MAFG	9606.ENSP00000264716	9606.ENSP00000350369	0	0	0	0	0.095	0.203	0	0.405	0.534
	FOSL2	indirect_RELA_interactor(881)	NFKB1	9606.ENSP00000264716	9606.ENSP00000226574	0	0	0	0	0.086	0.053	0	0.78	0.793
	FOSL2	indirect_RELA_interactor(881)	NFKB2	9606.ENSP00000264716	9606.ENSP00000358983	0	0	0	0	0.087	0.053	0	0.396	0.433
	FOSL2	indirect_RELA_interactor(881)	NR4A1	9606.ENSP00000264716	9606.ENSP00000440864	0	0	0	0	0.191	0.091	0	0.605	0.684
	FOSL2	indirect_RELA_interactor(881)	REL	9606.ENSP00000264716	9606.ENSP00000295025	0	0	0	0	0.099	0.094	0	0.425	0.49
	FOSL2	known_RELA_interactor(46)	RELA	9606.ENSP00000264716	9606.ENSP00000384273	0	0	0	0	0.108	0.094	0	0.373	0.449	known_RELA_interactor(46)
	FOSL2	indirect_RELA_interactor(881)	RUNX1	9606.ENSP00000264716	9606.ENSP00000300305	0	0	0	0	0.107	0	0	0.439	0.478
	FOSL2	indirect_RELA_interactor(881)	RUNX2	9606.ENSP00000264716	9606.ENSP00000360493	0	0	0	0	0.103	0	0	0.419	0.456
	FOSL2	indirect_RELA_interactor(881)	TBX3	9606.ENSP00000264716	9606.ENSP00000257566	0	0	0	0	0.049	0.071	0	0.414	0.437
	FOSL2	indirect_RELA_interactor(881)	USF2	9606.ENSP00000264716	9606.ENSP00000222305	0	0	0	0	0.049	0.296	0	0.228	0.438
	FOXA1		FOXC1	9606.ENSP00000250448	9606.ENSP00000493906	0	0	0	0.707	0.089	0.245	0	0.209	0.409
	FOXA1		GATA2	9606.ENSP00000250448	9606.ENSP00000345681	0	0	0	0	0.083	0.086	0	0.584	0.621
	FOXA1		GATA6	9606.ENSP00000250448	9606.ENSP00000269216	0	0	0	0	0.109	0.091	0	0.865	0.881
	FOXA1		HDAC7	9606.ENSP00000250448	9606.ENSP00000080059	0	0	0	0	0	0.51	0	0.954	0.976
	FOXA1		ISL1	9606.ENSP00000250448	9606.ENSP00000230658	0	0	0	0	0.066	0.052	0	0.388	0.411
	FOXA1		JUN	9606.ENSP00000250448	9606.ENSP00000360266	0	0	0	0	0	0.071	0.5	0.639	0.817
	FOXA1		KAT5	9606.ENSP00000250448	9606.ENSP00000340330	0	0	0	0	0	0.045	0.5	0.173	0.57
	FOXA1		KDM6A	9606.ENSP00000250448	9606.ENSP00000367203	0	0	0	0	0.042	0.292	0	0.369	0.534
	FOXA1		KLF4	9606.ENSP00000250448	9606.ENSP00000363804	0	0	0	0	0.059	0.045	0	0.481	0.493
	FOXA1		KLF5	9606.ENSP00000250448	9606.ENSP00000366915	0	0	0	0	0.108	0.045	0	0.406	0.45
	FOXA1		KMT2D	9606.ENSP00000250448	9606.ENSP00000301067	0	0	0	0	0	0	0	0.625	0.625
	FOXA1		MED12	9606.ENSP00000250448	9606.ENSP00000363193	0	0	0	0	0	0	0	0.433	0.433
	FOXA1		MNX1	9606.ENSP00000250448	9606.ENSP00000252971	0	0	0	0	0.141	0.045	0	0.338	0.41
	FOXA1		NCOA3	9606.ENSP00000250448	9606.ENSP00000361066	0	0	0	0	0	0.294	0.5	0.621	0.854
	FOXA1		NFATC2	9606.ENSP00000250448	9606.ENSP00000379330	0	0	0	0	0	0	0	0.441	0.441
	FOXA1		NFIA	9606.ENSP00000250448	9606.ENSP00000360231	0	0	0	0	0.056	0.086	0	0.475	0.507
	FOXA1		NFIC	9606.ENSP00000250448	9606.ENSP00000396843	0	0	0	0	0	0.225	0	0.596	0.673
	FOXA1		NFKB1	9606.ENSP00000250448	9606.ENSP00000226574	0	0	0	0	0	0.071	0	0.561	0.575
	FOXA1		NKX2-5	9606.ENSP00000250448	9606.ENSP00000327758	0	0	0	0	0.056	0.184	0	0.284	0.401
	FOXA1		NR4A1	9606.ENSP00000250448	9606.ENSP00000440864	0	0	0	0	0	0	0	0.499	0.499
	FOXA1		PBRM1	9606.ENSP00000250448	9606.ENSP00000386593	0	0	0	0	0	0	0	0.435	0.435
	FOXA1		PBX1	9606.ENSP00000250448	9606.ENSP00000405890	0	0	0	0	0.058	0.164	0	0.855	0.876
	FOXA1		POU2F1	9606.ENSP00000250448	9606.ENSP00000356840	0	0	0	0	0	0	0.5	0.405	0.689
	FOXA1		PPARG	9606.ENSP00000250448	9606.ENSP00000287820	0	0	0	0	0	0.045	0	0.414	0.417
	FOXA1		RUNX1	9606.ENSP00000250448	9606.ENSP00000300305	0	0	0	0	0	0	0	0.597	0.597
	FOXA1		SIX4	9606.ENSP00000250448	9606.ENSP00000216513	0	0	0.235	0	0.081	0	0	0.229	0.411
	FOXA1		SOX9	9606.ENSP00000250448	9606.ENSP00000245479	0	0	0	0	0.067	0.063	0	0.517	0.54
	FOXA1		TBX3	9606.ENSP00000250448	9606.ENSP00000257566	0	0	0	0	0.127	0.077	0	0.519	0.578
	FOXA1		TFAP2A	9606.ENSP00000250448	9606.ENSP00000501092	0	0	0	0	0.139	0.31	0	0.56	0.716
	FOXA1		TFAP2C	9606.ENSP00000250448	9606.ENSP00000201031	0	0	0	0	0.086	0.31	0	0.706	0.798
	FOXA1		TLE3	9606.ENSP00000250448	9606.ENSP00000452871	0	0	0	0	0	0.292	0.8	0.85	0.976
	FOXA1		TRPS1	9606.ENSP00000250448	9606.ENSP00000379065	0	0	0	0	0.05	0.325	0	0.32	0.526
	FOXA1		USF1	9606.ENSP00000250448	9606.ENSP00000357000	0	0	0	0	0	0	0	0.413	0.413
	FOXA1		ZEB1	9606.ENSP00000250448	9606.ENSP00000354487	0	0	0	0	0	0	0	0.41	0.41
	FOXC1		FOXC2	9606.ENSP00000493906	9606.ENSP00000497759	0	0	0.067	0.917	0.109	0.327	0	0.111	0.436
	FOXC1		GATA2	9606.ENSP00000493906	9606.ENSP00000345681	0	0	0	0	0.084	0.099	0	0.552	0.598
	FOXC1		HOXC13	9606.ENSP00000493906	9606.ENSP00000243056	0	0	0	0	0.089	0.255	0	0.199	0.41
	FOXC1		HSPA6	9606.ENSP00000493906	9606.ENSP00000310219	0	0	0	0	0	0	0	0.504	0.504
	FOXC1		JUN	9606.ENSP00000493906	9606.ENSP00000360266	0	0	0	0	0.091	0.242	0	0.306	0.48
	FOXC1		NFIC	9606.ENSP00000493906	9606.ENSP00000396843	0	0	0	0	0.063	0.229	0	0.323	0.468
	FOXC1		NKX2-5	9606.ENSP00000493906	9606.ENSP00000327758	0	0	0	0	0.067	0.071	0	0.385	0.42
	FOXC1		PBX1	9606.ENSP00000493906	9606.ENSP00000405890	0	0	0	0	0.048	0.399	0	0.724	0.828
	FOXC1		PITX2	9606.ENSP00000493906	9606.ENSP00000495061	0	0	0	0	0.062	0.306	0	0.987	0.991
	FOXC1		POU2F1	9606.ENSP00000493906	9606.ENSP00000356840	0	0	0	0	0.053	0.329	0	0.222	0.463
	FOXC1		RUNX1	9606.ENSP00000493906	9606.ENSP00000300305	0	0	0	0	0.043	0.292	0	0.316	0.496
	FOXC1		SOX9	9606.ENSP00000493906	9606.ENSP00000245479	0	0	0	0	0.095	0.07	0	0.442	0.49
	FOXC1		TFAP2A	9606.ENSP00000493906	9606.ENSP00000501092	0	0	0	0	0.118	0	0	0.622	0.652
	FOXC1		TLE3	9606.ENSP00000493906	9606.ENSP00000452871	0	0	0	0	0	0.345	0	0.141	0.414
	FOXC1		ZEB1	9606.ENSP00000493906	9606.ENSP00000354487	0	0	0	0	0	0	0	0.43	0.43
	FOXC2		GATA2	9606.ENSP00000497759	9606.ENSP00000345681	0	0	0	0	0.062	0.084	0	0.624	0.649
	FOXC2		NKX2-5	9606.ENSP00000497759	9606.ENSP00000327758	0	0	0	0	0.08	0.071	0	0.359	0.405
	FOXC2		PITX2	9606.ENSP00000497759	9606.ENSP00000495061	0	0	0	0	0.067	0.201	0	0.434	0.541
	FOXC2		RBPJ	9606.ENSP00000497759	9606.ENSP00000345206	0	0	0	0	0	0.065	0	0.682	0.689
	FOXC2		SOX9	9606.ENSP00000497759	9606.ENSP00000245479	0	0	0	0	0.085	0.07	0	0.396	0.442
	FOXC2		ZEB1	9606.ENSP00000497759	9606.ENSP00000354487	0	0	0	0	0	0	0	0.794	0.794
	FOXF2		GATA6	9606.ENSP00000496415	9606.ENSP00000269216	0	0	0	0	0.096	0.08	0	0.559	0.602
	FOXF2		PITX2	9606.ENSP00000496415	9606.ENSP00000495061	0	0	0	0	0.067	0.052	0	0.638	0.652
	FOXK2		NCOR2	9606.ENSP00000335677	9606.ENSP00000384018	0	0	0	0	0.132	0.406	0	0.472	0.704
	FOXK2		RCOR1	9606.ENSP00000335677	9606.ENSP00000262241	0	0	0	0	0.095	0.3	0	0.153	0.417
	FOXK2		RPS27A	9606.ENSP00000335677	9606.ENSP00000272317	0	0	0	0	0.059	0.045	0.4	0.063	0.427
	FOXK2		SAP130	9606.ENSP00000335677	9606.ENSP00000350333	0	0	0	0	0.092	0.434	0	0	0.464
	FOXK2		TEAD1	9606.ENSP00000335677	9606.ENSP00000435233	0	0	0	0	0.077	0.314	0	0.203	0.452
	FOXK2		TFAP4	9606.ENSP00000335677	9606.ENSP00000204517	0	0	0	0	0.067	0.309	0	0.16	0.411
	FOXL2		JUN	9606.ENSP00000497217	9606.ENSP00000360266	0	0	0	0	0.067	0.068	0	0.502	0.529
	FOXL2		SOX9	9606.ENSP00000497217	9606.ENSP00000245479	0	0	0	0	0.061	0.071	0	0.877	0.883
	FOXL2		ZIC2	9606.ENSP00000497217	9606.ENSP00000365514	0	0	0	0	0.062	0.096	0	0.563	0.597
	FOXP1		FOXP2	9606.ENSP00000484803	9606.ENSP00000386200	0	0	0.052	0.959	0.042	0.83	0	0.412	0.897
	FOXP1		FOXP4	9606.ENSP00000484803	9606.ENSP00000362151	0	0	0.052	0.938	0.042	0.625	0	0.656	0.867
	FOXP1		GATA2	9606.ENSP00000484803	9606.ENSP00000345681	0	0	0	0	0	0.192	0	0.332	0.437
	FOXP1		HDAC7	9606.ENSP00000484803	9606.ENSP00000080059	0	0	0	0	0.067	0.05	0	0.466	0.485
	FOXP1		HOXC9	9606.ENSP00000484803	9606.ENSP00000423861	0	0	0	0	0	0	0	0.464	0.464
	FOXP1		ISL1	9606.ENSP00000484803	9606.ENSP00000230658	0	0	0	0	0	0	0	0.561	0.561
	FOXP1		KAT5	9606.ENSP00000484803	9606.ENSP00000340330	0	0	0	0	0.042	0.042	0	0.448	0.449
	FOXP1		KLF4	9606.ENSP00000484803	9606.ENSP00000363804	0	0	0	0	0.044	0.056	0.8	0.318	0.86
	FOXP1		KPNA6	9606.ENSP00000484803	9606.ENSP00000362728	0	0	0	0	0.049	0.065	0	0.506	0.522
	FOXP1		NCOR2	9606.ENSP00000484803	9606.ENSP00000384018	0	0	0	0	0.047	0.292	0	0.737	0.807
	FOXP1		NFATC2	9606.ENSP00000484803	9606.ENSP00000379330	0	0	0	0	0.063	0.071	0	0.563	0.586
	FOXP1		NFIA	9606.ENSP00000484803	9606.ENSP00000360231	0	0	0	0	0.072	0.166	0	0.315	0.424
	FOXP1		PBX1	9606.ENSP00000484803	9606.ENSP00000405890	0	0	0	0	0.054	0	0.8	0.327	0.861
	FOXP1		RBPJ	9606.ENSP00000484803	9606.ENSP00000345206	0	0	0	0	0.056	0	0	0.521	0.529
	FOXP1		RUNX1	9606.ENSP00000484803	9606.ENSP00000300305	0	0	0	0	0.067	0.088	0	0.432	0.474
	FOXP1		SALL4	9606.ENSP00000484803	9606.ENSP00000217086	0	0	0	0	0	0	0.8	0.16	0.824
	FOXP1		SATB2	9606.ENSP00000484803	9606.ENSP00000401112	0	0	0	0	0	0.292	0	0.633	0.729
	FOXP2	indirect_RELA_interactor(881)	FOXP4	9606.ENSP00000386200	9606.ENSP00000362151	0	0	0.053	0.953	0	0.863	0	0.662	0.952
	FOXP2	indirect_RELA_interactor(881)	GATA2	9606.ENSP00000386200	9606.ENSP00000345681	0	0	0	0	0	0.071	0	0.465	0.481
	FOXP2	indirect_RELA_interactor(881)	ISL1	9606.ENSP00000386200	9606.ENSP00000230658	0	0	0	0	0.049	0	0	0.421	0.426
	FOXP2	indirect_RELA_interactor(881)	NFATC2	9606.ENSP00000386200	9606.ENSP00000379330	0	0	0	0	0	0.903	0	0.194	0.918
	FOXP2	known_RELA_interactor(46)	RELA	9606.ENSP00000386200	9606.ENSP00000384273	0	0	0	0	0	0.043	0	0.412	0.413	known_RELA_interactor(46)
	FOXP2	indirect_RELA_interactor(881)	RUNX2	9606.ENSP00000386200	9606.ENSP00000360493	0	0	0	0	0	0.088	0	0.431	0.459
	FOXP2	indirect_RELA_interactor(881)	SATB2	9606.ENSP00000386200	9606.ENSP00000401112	0	0	0	0	0.044	0	0	0.593	0.594
	FOXP2	indirect_RELA_interactor(881)	USF1	9606.ENSP00000386200	9606.ENSP00000357000	0	0	0	0	0	0	0	0.498	0.498
	GATA2		ISL1	9606.ENSP00000345681	9606.ENSP00000230658	0	0	0	0	0.142	0.092	0	0.417	0.506
	GATA2		JUN	9606.ENSP00000345681	9606.ENSP00000360266	0	0	0	0	0	0.348	0	0.785	0.854
	GATA2		KAT2A	9606.ENSP00000345681	9606.ENSP00000225916	0	0	0	0	0	0.31	0	0.487	0.631
	GATA2		KDM6A	9606.ENSP00000345681	9606.ENSP00000367203	0	0	0	0	0.067	0.104	0	0.419	0.472
	GATA2		KLF4	9606.ENSP00000345681	9606.ENSP00000363804	0	0	0	0	0.083	0.091	0	0.509	0.555
	GATA2		KLF5	9606.ENSP00000345681	9606.ENSP00000366915	0	0	0	0	0.064	0.091	0	0.385	0.431
	GATA2		LDB1	9606.ENSP00000345681	9606.ENSP00000501277	0	0	0	0	0.044	0.113	0.5	0.987	0.994
	GATA2		MSX1	9606.ENSP00000345681	9606.ENSP00000372170	0	0	0	0	0.111	0.063	0	0.354	0.415
	GATA2		NFIA	9606.ENSP00000345681	9606.ENSP00000360231	0	0	0	0	0	0.292	0	0.287	0.474
	GATA2		NFIB	9606.ENSP00000345681	9606.ENSP00000370340	0	0	0	0	0	0.292	0	0.304	0.486
	GATA2		NFIC	9606.ENSP00000345681	9606.ENSP00000396843	0	0	0	0	0.047	0.292	0	0.421	0.575
	GATA2		NFYA	9606.ENSP00000345681	9606.ENSP00000345702	0	0	0	0	0.062	0.114	0	0.521	0.568
	GATA2		NFYC	9606.ENSP00000345681	9606.ENSP00000312617	0	0	0	0	0.055	0.3	0	0.389	0.561
	GATA2		NKX2-5	9606.ENSP00000345681	9606.ENSP00000327758	0	0	0	0	0.057	0.098	0	0.389	0.435
	GATA2		NR2C2	9606.ENSP00000345681	9606.ENSP00000483059	0	0	0	0	0	0.303	0	0.273	0.472
	GATA2		PBX1	9606.ENSP00000345681	9606.ENSP00000405890	0	0	0	0	0	0.063	0	0.426	0.439
	GATA2		PITX2	9606.ENSP00000345681	9606.ENSP00000495061	0	0	0	0	0.046	0	0	0.401	0.404
	GATA2		PPARG	9606.ENSP00000345681	9606.ENSP00000287820	0	0	0	0	0	0.087	0	0.428	0.455
	GATA2		RFX1	9606.ENSP00000345681	9606.ENSP00000254325	0	0	0	0	0.045	0.055	0	0.487	0.496
	GATA2		RUNX1	9606.ENSP00000345681	9606.ENSP00000300305	0	0	0	0	0.047	0.125	0.8	0.981	0.996
	GATA2		RUNX2	9606.ENSP00000345681	9606.ENSP00000360493	0	0	0	0	0	0.125	0	0.399	0.452
	GATA2		RUNX3	9606.ENSP00000345681	9606.ENSP00000382800	0	0	0	0	0	0.125	0	0.406	0.458
	GATA2		SMARCA4	9606.ENSP00000345681	9606.ENSP00000343896	0	0	0	0	0	0.089	0	0.369	0.4
	GATA2		SMARCE1	9606.ENSP00000345681	9606.ENSP00000323967	0	0	0	0	0	0.054	0	0.406	0.414
	GATA2		TBX3	9606.ENSP00000345681	9606.ENSP00000257566	0	0	0	0	0.124	0.068	0	0.384	0.454
	GATA2		TCF3	9606.ENSP00000345681	9606.ENSP00000262965	0	0	0	0	0.055	0.23	0.5	0.665	0.861
	GATA2		TCF7	9606.ENSP00000345681	9606.ENSP00000340347	0	0	0	0	0.05	0	0	0.464	0.47
	GATA2		TET2	9606.ENSP00000345681	9606.ENSP00000442788	0	0	0	0	0	0	0	0.662	0.662
	GATA2		TFAP2A	9606.ENSP00000345681	9606.ENSP00000501092	0	0	0	0	0.116	0.051	0	0.403	0.456
	GATA2		TFAP2C	9606.ENSP00000345681	9606.ENSP00000201031	0	0	0	0	0.079	0.051	0	0.403	0.433
	GATA2		TMCC1	9606.ENSP00000345681	9606.ENSP00000376930	0	0	0	0	0	0	0	0.492	0.491
	GATA2		USF1	9606.ENSP00000345681	9606.ENSP00000357000	0	0	0	0	0	0.051	0	0.572	0.577
	GATA6		GLIS3	9606.ENSP00000269216	9606.ENSP00000371398	0	0	0	0	0.05	0.091	0	0.447	0.481
	GATA6		IRF1	9606.ENSP00000269216	9606.ENSP00000245414	0	0	0	0	0.042	0.08	0	0.488	0.51
	GATA6		ISL1	9606.ENSP00000269216	9606.ENSP00000230658	0	0	0	0	0.054	0.092	0	0.544	0.574
	GATA6		JUN	9606.ENSP00000269216	9606.ENSP00000360266	0	0	0	0	0.043	0.118	0	0.378	0.429
	GATA6		KDM6A	9606.ENSP00000269216	9606.ENSP00000367203	0	0	0	0	0.067	0.096	0	0.35	0.404
	GATA6		KLF4	9606.ENSP00000269216	9606.ENSP00000363804	0	0	0	0	0.074	0.091	0	0.601	0.635
	GATA6		KLF5	9606.ENSP00000269216	9606.ENSP00000366915	0	0	0	0	0.123	0.091	0	0.489	0.557
	GATA6		KMT2D	9606.ENSP00000269216	9606.ENSP00000301067	0	0	0	0	0.064	0.045	0	0.395	0.412
	GATA6		LDB1	9606.ENSP00000269216	9606.ENSP00000501277	0	0	0	0	0	0.127	0	0.793	0.811
	GATA6		MNX1	9606.ENSP00000269216	9606.ENSP00000252971	0	0	0	0	0.099	0.079	0	0.506	0.554
	GATA6		NFIB	9606.ENSP00000269216	9606.ENSP00000370340	0	0	0	0	0.05	0	0	0.423	0.428
	GATA6		NFIC	9606.ENSP00000269216	9606.ENSP00000396843	0	0	0	0	0	0	0	0.446	0.446
	GATA6		NKX2-5	9606.ENSP00000269216	9606.ENSP00000327758	0	0	0	0	0.135	0.174	0	0.828	0.866
	GATA6		OTX1	9606.ENSP00000269216	9606.ENSP00000355631	0	0	0	0	0	0.053	0	0.405	0.413
	GATA6		PITX2	9606.ENSP00000269216	9606.ENSP00000495061	0	0	0	0	0.112	0	0	0.407	0.451
	GATA6		RUNX1	9606.ENSP00000269216	9606.ENSP00000300305	0	0	0	0	0	0.132	0	0.37	0.43
	GATA6		RUNX2	9606.ENSP00000269216	9606.ENSP00000360493	0	0	0	0	0	0.132	0	0.339	0.402
	GATA6		SALL4	9606.ENSP00000269216	9606.ENSP00000217086	0	0	0	0	0.074	0.059	0	0.498	0.525
	GATA6		SOX9	9606.ENSP00000269216	9606.ENSP00000245479	0	0	0	0	0.083	0.053	0	0.567	0.591
	GATA6		SP1	9606.ENSP00000269216	9606.ENSP00000329357	0	0	0	0	0	0.535	0	0.246	0.635
	GATA6		TBX3	9606.ENSP00000269216	9606.ENSP00000257566	0	0	0	0	0.152	0.068	0	0.601	0.657
	GATA6		TFAP2C	9606.ENSP00000269216	9606.ENSP00000201031	0	0	0	0	0.068	0.059	0	0.417	0.444
	GATAD2A		HDAC7	9606.ENSP00000384899	9606.ENSP00000080059	0	0	0	0	0.058	0.07	0.5	0.154	0.58
	GATAD2A		HMG20B	9606.ENSP00000384899	9606.ENSP00000328269	0	0	0	0	0.06	0	0.5	0.119	0.55
	GATAD2A		JUN	9606.ENSP00000384899	9606.ENSP00000360266	0	0	0	0	0.043	0.16	0.5	0.09	0.585
	GATAD2A		MBD2	9606.ENSP00000384899	9606.ENSP00000256429	0	0	0	0	0.064	0.991	0.54	0.791	0.999
	GATAD2A		MTA3	9606.ENSP00000384899	9606.ENSP00000385823	0	0	0	0	0.063	0.844	0.72	0.913	0.995
	GATAD2A		NR2C2	9606.ENSP00000384899	9606.ENSP00000483059	0	0	0	0	0.092	0.314	0	0.171	0.439
	GATAD2A		PHC1	9606.ENSP00000384899	9606.ENSP00000437659	0	0	0	0	0.049	0	0.5	0.091	0.53
	GATAD2A		PHC3	9606.ENSP00000384899	9606.ENSP00000420294	0	0	0	0	0	0	0.5	0	0.499
	GATAD2A		PHF20L1	9606.ENSP00000384899	9606.ENSP00000378784	0	0	0	0	0.049	0.711	0	0.305	0.792
	GATAD2A		PPARG	9606.ENSP00000384899	9606.ENSP00000287820	0	0	0	0	0	0.071	0.5	0.062	0.526
	GATAD2A		RCOR1	9606.ENSP00000384899	9606.ENSP00000262241	0	0	0	0	0.118	0	0.5	0.369	0.697
	GATAD2A		SALL4	9606.ENSP00000384899	9606.ENSP00000217086	0	0	0	0	0	0.532	0.5	0.25	0.809
	GATAD2A		SMARCA4	9606.ENSP00000384899	9606.ENSP00000343896	0	0	0	0	0.259	0	0	0.289	0.45
	GATAD2A		SMARCD1	9606.ENSP00000384899	9606.ENSP00000378414	0	0	0	0	0.095	0	0	0.443	0.474
	GATAD2A		TCF20	9606.ENSP00000384899	9606.ENSP00000352463	0	0	0	0	0.134	0.422	0	0.291	0.614
	GATAD2A		TRPS1	9606.ENSP00000384899	9606.ENSP00000379065	0	0	0	0	0	0.464	0	0.121	0.509
	GATAD2A		UBN1	9606.ENSP00000384899	9606.ENSP00000262376	0	0	0	0	0.254	0	0	0.275	0.436
	GATAD2A		ZBTB46	9606.ENSP00000384899	9606.ENSP00000378536	0	0	0	0	0.049	0.609	0	0	0.613
	GATAD2A		ZNF827	9606.ENSP00000384899	9606.ENSP00000421863	0	0	0	0	0.042	0.297	0	0.384	0.549
	GID8		N4BP3	9606.ENSP00000266069	9606.ENSP00000274605	0	0	0	0	0	0.541	0	0.31	0.669
	GLIS1		GLIS2	9606.ENSP00000309653	9606.ENSP00000262366	0	0	0	0.73	0.081	0.185	0	0.341	0.463
	GLIS1		KLF4	9606.ENSP00000309653	9606.ENSP00000363804	0	0	0	0.577	0	0.087	0	0.523	0.545
	GLIS1		SALL4	9606.ENSP00000309653	9606.ENSP00000217086	0	0	0	0.558	0.056	0.067	0	0.486	0.508
	GLIS1		ZNF827	9606.ENSP00000309653	9606.ENSP00000421863	0	0	0	0	0	0	0	0.409	0.409
	GLIS3		JAZF1	9606.ENSP00000371398	9606.ENSP00000283928	0	0	0	0	0	0.045	0	0.436	0.439
	GLIS3		MNX1	9606.ENSP00000371398	9606.ENSP00000252971	0	0	0	0	0	0.057	0	0.572	0.579
	GLIS3		WWTR1	9606.ENSP00000371398	9606.ENSP00000419465	0	0	0	0	0.085	0.078	0	0.742	0.763
	GPS2		KAT2A	9606.ENSP00000379841	9606.ENSP00000225916	0	0	0	0	0.055	0.465	0	0.244	0.584
	GPS2		KAT5	9606.ENSP00000379841	9606.ENSP00000340330	0	0	0	0	0.125	0.09	0	0.413	0.492
	GPS2		NCOR2	9606.ENSP00000379841	9606.ENSP00000384018	0	0	0	0	0.044	0.684	0.9	0.924	0.997
	GPS2		TAF6	9606.ENSP00000379841	9606.ENSP00000399982	0	0	0	0	0.083	0.509	0	0.149	0.583
	GPS2		TAF9B	9606.ENSP00000379841	9606.ENSP00000339917	0	0	0	0	0	0.509	0	0.166	0.572
	GPS2		TRRAP	9606.ENSP00000379841	9606.ENSP00000352925	0	0	0	0	0.067	0.627	0	0.1	0.659
	GSE1		HMG20B	9606.ENSP00000253458	9606.ENSP00000328269	0	0	0	0	0.065	0.838	0	0.852	0.975
	GSE1		KDM6A	9606.ENSP00000253458	9606.ENSP00000367203	0	0	0	0	0.049	0.138	0	0.399	0.464
	GSE1		KMT2D	9606.ENSP00000253458	9606.ENSP00000301067	0	0	0	0	0.071	0.059	0	0.429	0.458
	GSE1		RCOR1	9606.ENSP00000253458	9606.ENSP00000262241	0	0	0	0	0.06	0.477	0	0.826	0.906
	HCFC2		KAT14	9606.ENSP00000229330	9606.ENSP00000392318	0	0	0	0	0.049	0.501	0	0.056	0.513
	HCFC2		KDM6A	9606.ENSP00000229330	9606.ENSP00000367203	0	0	0	0	0.059	0.329	0	0.126	0.4
	HCFC2		KMT2B	9606.ENSP00000229330	9606.ENSP00000398837	0	0	0	0	0.109	0.79	0.54	0.05	0.907
	HCFC2		KMT2D	9606.ENSP00000229330	9606.ENSP00000301067	0	0	0	0	0.13	0.356	0	0.164	0.491
	HCFC2		POU2F1	9606.ENSP00000229330	9606.ENSP00000356840	0	0	0	0	0	0.071	0	0.836	0.841
	HCFC2		TAF4	9606.ENSP00000229330	9606.ENSP00000252996	0	0	0	0	0	0	0.54	0	0.54
	HCFC2		TAF6	9606.ENSP00000229330	9606.ENSP00000399982	0	0	0	0	0	0	0.54	0.124	0.579
	HCFC2		TET2	9606.ENSP00000229330	9606.ENSP00000442788	0	0	0	0	0.056	0	0	0.439	0.447
	HCFC2		ZZZ3	9606.ENSP00000229330	9606.ENSP00000359837	0	0	0	0	0.06	0.315	0	0.166	0.416
	HDAC7		JUN	9606.ENSP00000080059	9606.ENSP00000360266	0	0	0	0	0	0.072	0.5	0.306	0.649
	HDAC7		KAT2A	9606.ENSP00000080059	9606.ENSP00000225916	0	0	0	0	0.084	0.157	0.5	0.453	0.761
	HDAC7		KAT5	9606.ENSP00000080059	9606.ENSP00000340330	0	0	0	0	0.056	0.365	0	0.969	0.98
	HDAC7		KDM6A	9606.ENSP00000080059	9606.ENSP00000367203	0	0	0	0	0.064	0.15	0	0.423	0.501
	HDAC7		KDM6B	9606.ENSP00000080059	9606.ENSP00000254846	0	0	0	0	0.081	0.15	0	0.358	0.455
	HDAC7		KLF4	9606.ENSP00000080059	9606.ENSP00000363804	0	0	0	0	0.066	0.328	0	0.216	0.465
	HDAC7		MAML1	9606.ENSP00000080059	9606.ENSP00000292599	0	0	0	0	0.064	0	0.5	0.477	0.734
	HDAC7		MAML3	9606.ENSP00000080059	9606.ENSP00000421180	0	0	0	0	0.047	0	0.5	0.095	0.531
	HDAC7		MAMLD1	9606.ENSP00000080059	9606.ENSP00000414517	0	0	0	0	0.051	0.057	0.5	0.052	0.519
	HDAC7		MEF2D	9606.ENSP00000080059	9606.ENSP00000271555	0	0	0	0	0.08	0.106	0	0.804	0.825
	HDAC7		MTA3	9606.ENSP00000080059	9606.ENSP00000385823	0	0	0	0	0.049	0.172	0.5	0.141	0.616
	HDAC7		NCOR2	9606.ENSP00000080059	9606.ENSP00000384018	0	0	0	0	0.097	0.627	0.5	0.636	0.93
	HDAC7		NR4A1	9606.ENSP00000080059	9606.ENSP00000440864	0	0	0	0	0	0.045	0	0.688	0.689
	HDAC7		PHC1	9606.ENSP00000080059	9606.ENSP00000437659	0	0	0	0	0.049	0.066	0.5	0.051	0.522
	HDAC7		PHC3	9606.ENSP00000080059	9606.ENSP00000420294	0	0	0	0	0	0.058	0.5	0.098	0.538
	HDAC7		PPARG	9606.ENSP00000080059	9606.ENSP00000287820	0	0	0	0	0.046	0.045	0.5	0.193	0.583
	HDAC7		RBPJ	9606.ENSP00000080059	9606.ENSP00000345206	0	0	0	0	0.069	0.117	0.5	0.157	0.607
	HDAC7		RCOR1	9606.ENSP00000080059	9606.ENSP00000262241	0	0	0	0	0.055	0.114	0.4	0.406	0.661
	HDAC7		RUNX2	9606.ENSP00000080059	9606.ENSP00000360493	0	0	0	0	0.062	0.314	0	0.598	0.719
	HDAC7		SALL4	9606.ENSP00000080059	9606.ENSP00000217086	0	0	0	0	0	0	0.5	0.078	0.519
	HDAC7		TRPS1	9606.ENSP00000080059	9606.ENSP00000379065	0	0	0	0	0.055	0.406	0	0.07	0.432
	HIPK2		KAT5	9606.ENSP00000385571	9606.ENSP00000340330	0	0	0	0	0.08	0.067	0	0.567	0.595
	HIPK2		NKX2-5	9606.ENSP00000385571	9606.ENSP00000327758	0	0	0	0	0	0	0.5	0.077	0.518
	HIPK2		RUNX1	9606.ENSP00000385571	9606.ENSP00000300305	0	0	0	0	0.042	0.292	0.75	0.29	0.863
	HIPK2		SKI	9606.ENSP00000385571	9606.ENSP00000367797	0	0	0	0	0.049	0.292	0	0.243	0.446
	HIPK2		SUMO2	9606.ENSP00000385571	9606.ENSP00000405965	0	0	0	0	0	0.328	0	0.359	0.551
	HIPK2		ZBTB4	9606.ENSP00000385571	9606.ENSP00000307858	0	0	0	0	0.059	0.308	0	0.517	0.659
	HIVEP2		KLF5	9606.ENSP00000356576	9606.ENSP00000366915	0	0	0.204	0	0.049	0.045	0	0.412	0.518
	HIVEP2		NFKB1	9606.ENSP00000356576	9606.ENSP00000226574	0	0	0	0	0.086	0.091	0	0.512	0.559
	HIVEP2		PROSER1	9606.ENSP00000356576	9606.ENSP00000332034	0	0	0.373	0	0.042	0.096	0	0	0.409
	HMG20B		MTA3	9606.ENSP00000328269	9606.ENSP00000385823	0	0	0	0	0.043	0.292	0.5	0.16	0.677
	HMG20B		RCOR1	9606.ENSP00000328269	9606.ENSP00000262241	0	0	0	0	0.062	0.833	0.8	0.994	0.999
	HMG20B		SMARCE1	9606.ENSP00000328269	9606.ENSP00000323967	0	0	0	0.6	0.318	0	0	0.26	0.473
	HMG20B		ZNF217	9606.ENSP00000328269	9606.ENSP00000360526	0	0	0	0	0	0.091	0	0.963	0.965
	HOXC10		HOXC11	9606.ENSP00000307321	9606.ENSP00000446680	0	0	0	0.697	0.802	0	0	0.375	0.871
	HOXC10		HOXC13	9606.ENSP00000307321	9606.ENSP00000243056	0	0	0	0.629	0.426	0	0	0.514	0.709
	HOXC10		HOXC6	9606.ENSP00000307321	9606.ENSP00000243108	0	0	0	0.704	0.644	0.134	0	0.265	0.754
	HOXC10		HOXC9	9606.ENSP00000307321	9606.ENSP00000423861	0	0	0	0.807	0.878	0	0	0.217	0.9
	HOXC10		PBX1	9606.ENSP00000307321	9606.ENSP00000405890	0	0	0	0	0.061	0.291	0	0.298	0.491
	HOXC10		PBX2	9606.ENSP00000307321	9606.ENSP00000364190	0	0	0	0	0	0.291	0	0.289	0.474
	HOXC10		SALL4	9606.ENSP00000307321	9606.ENSP00000217086	0	0	0	0	0.045	0.064	0	0.566	0.578
	HOXC10		TBX1	9606.ENSP00000307321	9606.ENSP00000331791	0	0	0	0	0.076	0.077	0	0.476	0.514
	HOXC10		TBX3	9606.ENSP00000307321	9606.ENSP00000257566	0	0	0	0	0.118	0.076	0	0.598	0.644
	HOXC11		HOXC13	9606.ENSP00000446680	9606.ENSP00000243056	0	0	0	0.644	0.486	0	0	0.264	0.605
	HOXC11		HOXC6	9606.ENSP00000446680	9606.ENSP00000243108	0	0	0.098	0.668	0.36	0.134	0	0.261	0.582
	HOXC11		HOXC9	9606.ENSP00000446680	9606.ENSP00000423861	0	0	0	0.72	0.452	0	0	0.231	0.561
	HOXC11		PBX1	9606.ENSP00000446680	9606.ENSP00000405890	0	0	0	0	0.044	0.291	0	0.282	0.471
	HOXC11		PBX2	9606.ENSP00000446680	9606.ENSP00000364190	0	0	0	0	0	0.291	0	0.286	0.472
	HOXC11		SALL4	9606.ENSP00000446680	9606.ENSP00000217086	0	0	0	0	0.064	0.064	0	0.566	0.587
	HOXC11		SIX2	9606.ENSP00000446680	9606.ENSP00000304502	0	0	0	0	0.107	0	0	0.381	0.423
	HOXC11		TBX1	9606.ENSP00000446680	9606.ENSP00000331791	0	0	0	0	0.067	0.077	0	0.45	0.485
	HOXC11		TBX3	9606.ENSP00000446680	9606.ENSP00000257566	0	0	0	0	0.121	0.076	0	0.58	0.629
	HOXC13		HOXC6	9606.ENSP00000243056	9606.ENSP00000243108	0	0	0	0.628	0.18	0.134	0	0.354	0.501
	HOXC13		HOXC9	9606.ENSP00000243056	9606.ENSP00000423861	0	0	0	0.655	0.333	0.131	0	0.321	0.572
	HOXC13		ISL1	9606.ENSP00000243056	9606.ENSP00000230658	0	0	0	0	0.042	0.063	0	0.428	0.441
	HOXC13		PBX1	9606.ENSP00000243056	9606.ENSP00000405890	0	0	0	0	0.06	0.291	0	0.254	0.459
	HOXC13		PBX2	9606.ENSP00000243056	9606.ENSP00000364190	0	0	0	0	0	0.291	0	0.203	0.411
	HOXC6		HOXC9	9606.ENSP00000243108	9606.ENSP00000423861	0	0	0	0.712	0.999	0.134	0	0.315	0.999
	HOXC6		ISL1	9606.ENSP00000243108	9606.ENSP00000230658	0	0	0	0	0.048	0.085	0	0.691	0.707
	HOXC6		PBX1	9606.ENSP00000243108	9606.ENSP00000405890	0	0	0	0	0.042	0.266	0	0.344	0.498
	HOXC6		PBX2	9606.ENSP00000243108	9606.ENSP00000364190	0	0	0	0	0	0.266	0	0.507	0.623
	HOXC9		ISL1	9606.ENSP00000423861	9606.ENSP00000230658	0	0	0	0	0.042	0.084	0	0.668	0.683
	HOXC9		PBX1	9606.ENSP00000423861	9606.ENSP00000405890	0	0	0	0	0.043	0.609	0	0.468	0.783
	HOXC9		PBX2	9606.ENSP00000423861	9606.ENSP00000364190	0	0	0	0	0	0.643	0	0.44	0.791
	HOXC9		TBX1	9606.ENSP00000423861	9606.ENSP00000331791	0	0	0	0	0.084	0.077	0	0.484	0.526
	HSF1		HSF2	9606.ENSP00000431512	9606.ENSP00000357440	0	0	0	0.831	0	0.879	0	0.169	0.895
	HSF1		HSPA6	9606.ENSP00000431512	9606.ENSP00000310219	0	0	0	0	0.047	0.297	0	0.432	0.586
	HSF1		RPS27A	9606.ENSP00000431512	9606.ENSP00000272317	0	0	0	0	0.044	0.045	0.5	0.109	0.538
	HSF1		SMARCA4	9606.ENSP00000431512	9606.ENSP00000343896	0	0	0	0	0.063	0.636	0	0.197	0.702
	HSF2		HSPA6	9606.ENSP00000357440	9606.ENSP00000310219	0	0	0	0	0	0.297	0	0.189	0.405
	HSPA6		NFKB1	9606.ENSP00000310219	9606.ENSP00000226574	0	0	0	0	0.139	0.215	0	0.202	0.414
	HSPA6		NUP54	9606.ENSP00000310219	9606.ENSP00000264883	0	0	0	0	0.131	0.086	0.4	0	0.481
	HSPA6		RPS27A	9606.ENSP00000310219	9606.ENSP00000272317	0	0	0	0	0.2	0.296	0	0.105	0.452
	HSPA6		RPS9	9606.ENSP00000310219	9606.ENSP00000375632	0.056	0	0	0	0.282	0.298	0	0.157	0.545
	HSPA6		SEH1L	9606.ENSP00000310219	9606.ENSP00000382779	0	0	0	0	0.082	0	0.4	0.044	0.427
	HSPA6		ST13	9606.ENSP00000310219	9606.ENSP00000216218	0	0	0	0	0.068	0.066	0.4	0.098	0.465
	IKBKG	indirect_RELA_interactor(881)	IRAK1	9606.ENSP00000483825	9606.ENSP00000358997	0	0	0	0	0.194	0.994	0.5	0.824	0.999
	IKBKG	indirect_RELA_interactor(881)	JUN	9606.ENSP00000483825	9606.ENSP00000360266	0	0	0	0	0	0	0	0.761	0.761
	IKBKG	indirect_RELA_interactor(881)	KPNA1	9606.ENSP00000483825	9606.ENSP00000343701	0	0	0	0	0.082	0.292	0	0.211	0.442
	IKBKG	indirect_RELA_interactor(881)	NFKB1	9606.ENSP00000483825	9606.ENSP00000226574	0	0	0	0	0.078	0.808	0.9	0.953	0.999
	IKBKG	indirect_RELA_interactor(881)	NFKB2	9606.ENSP00000483825	9606.ENSP00000358983	0	0	0	0	0.178	0.207	0.5	0.849	0.944
	IKBKG	indirect_RELA_interactor(881)	NFKBIA	9606.ENSP00000483825	9606.ENSP00000216797	0	0	0	0	0.111	0.928	0.9	0.936	0.999
	IKBKG	indirect_RELA_interactor(881)	REL	9606.ENSP00000483825	9606.ENSP00000295025	0	0	0	0	0.074	0	0.5	0.801	0.899
	IKBKG	known_RELA_interactor(46)	RELA	9606.ENSP00000483825	9606.ENSP00000384273	0	0	0	0	0.175	0.629	0.9	0.905	0.996	known_RELA_interactor(46)
	IKBKG	indirect_RELA_interactor(881)	RPS27A	9606.ENSP00000483825	9606.ENSP00000272317	0	0	0	0	0.06	0.846	0.5	0.226	0.936
	IKBKG	indirect_RELA_interactor(881)	SUMO2	9606.ENSP00000483825	9606.ENSP00000405965	0	0	0	0	0.069	0.045	0	0.56	0.575
	IKBKG	indirect_RELA_interactor(881)	TNIP1	9606.ENSP00000483825	9606.ENSP00000317891	0	0	0	0	0.142	0.677	0.9	0.446	0.982
	IKBKG	indirect_RELA_interactor(881)	TRAF3IP2	9606.ENSP00000483825	9606.ENSP00000345984	0	0	0	0	0	0.637	0	0.836	0.937
	INO80D		KAT5	9606.ENSP00000384198	9606.ENSP00000340330	0	0	0	0	0.063	0.091	0.72	0.177	0.777
	INO80D		NFRKB	9606.ENSP00000384198	9606.ENSP00000436926	0	0	0	0	0.056	0.629	0.8	0.25	0.94
	INO80D		RAD23B	9606.ENSP00000384198	9606.ENSP00000350708	0	0	0	0	0.067	0.071	0.4	0	0.435
	INO80D		TRRAP	9606.ENSP00000384198	9606.ENSP00000352925	0	0	0	0	0.101	0.103	0.72	0.126	0.776
	IRAK1	indirect_RELA_interactor(881)	IRF1	9606.ENSP00000358997	9606.ENSP00000245414	0	0	0	0	0	0.094	0	0.609	0.63
	IRAK1	indirect_RELA_interactor(881)	JUN	9606.ENSP00000358997	9606.ENSP00000360266	0	0	0	0	0	0.095	0	0.593	0.616
	IRAK1	indirect_RELA_interactor(881)	NFKB1	9606.ENSP00000358997	9606.ENSP00000226574	0	0	0	0	0.099	0.095	0.5	0.859	0.934
	IRAK1	indirect_RELA_interactor(881)	NFKB2	9606.ENSP00000358997	9606.ENSP00000358983	0	0	0	0	0.131	0.095	0	0.432	0.515
	IRAK1	indirect_RELA_interactor(881)	NFKBIA	9606.ENSP00000358997	9606.ENSP00000216797	0	0	0	0	0.089	0.211	0.5	0.81	0.922
	IRAK1	indirect_RELA_interactor(881)	REL	9606.ENSP00000358997	9606.ENSP00000295025	0	0	0	0	0.067	0.109	0	0.622	0.658
	IRAK1	known_RELA_interactor(46)	RELA	9606.ENSP00000358997	9606.ENSP00000384273	0	0	0	0	0.122	0.109	0.5	0.515	0.785	known_RELA_interactor(46)
	IRAK1	indirect_RELA_interactor(881)	RPS27A	9606.ENSP00000358997	9606.ENSP00000272317	0	0	0	0	0.054	0.329	0.5	0.126	0.685
	IRAK1	indirect_RELA_interactor(881)	S100A8	9606.ENSP00000358997	9606.ENSP00000357721	0	0	0	0	0.042	0.095	0	0.398	0.432
	IRAK1	indirect_RELA_interactor(881)	S100A9	9606.ENSP00000358997	9606.ENSP00000357727	0	0	0	0	0.06	0.095	0	0.498	0.536
	IRAK1	indirect_RELA_interactor(881)	TNIP1	9606.ENSP00000358997	9606.ENSP00000317891	0	0	0	0	0.093	0.292	0	0.418	0.594
	IRF1	indirect_RELA_interactor(881)	JUN	9606.ENSP00000245414	9606.ENSP00000360266	0	0	0	0	0.164	0.068	0	0.905	0.919
	IRF1	indirect_RELA_interactor(881)	NFKB1	9606.ENSP00000245414	9606.ENSP00000226574	0	0	0	0	0.26	0.059	0	0.615	0.709
	IRF1	indirect_RELA_interactor(881)	NFKB2	9606.ENSP00000245414	9606.ENSP00000358983	0	0	0	0	0.159	0.059	0	0.631	0.682
	IRF1	indirect_RELA_interactor(881)	NFKBIA	9606.ENSP00000245414	9606.ENSP00000216797	0	0	0	0	0.331	0.059	0	0.534	0.681
	IRF1	indirect_RELA_interactor(881)	NFYA	9606.ENSP00000245414	9606.ENSP00000345702	0	0	0	0	0	0	0	0.451	0.451
	IRF1	indirect_RELA_interactor(881)	PPARG	9606.ENSP00000245414	9606.ENSP00000287820	0	0	0	0	0.092	0.054	0	0.577	0.605
	IRF1	indirect_RELA_interactor(881)	REL	9606.ENSP00000245414	9606.ENSP00000295025	0	0	0	0	0.096	0.091	0	0.679	0.713
	IRF1	known_RELA_interactor(46)	RELA	9606.ENSP00000245414	9606.ENSP00000384273	0	0	0	0	0.13	0.091	0	0.595	0.651	known_RELA_interactor(46)
	IRF1	indirect_RELA_interactor(881)	RUNX1	9606.ENSP00000245414	9606.ENSP00000300305	0	0	0	0	0.131	0	0	0.679	0.709
	IRF1	indirect_RELA_interactor(881)	SIX5	9606.ENSP00000245414	9606.ENSP00000316842	0	0	0	0	0.042	0	0	0.434	0.435
	IRF1	indirect_RELA_interactor(881)	SMARCA4	9606.ENSP00000245414	9606.ENSP00000343896	0	0	0	0	0	0.469	0	0.513	0.73
	IRF1	indirect_RELA_interactor(881)	TEAD1	9606.ENSP00000245414	9606.ENSP00000435233	0	0	0	0	0.055	0.05	0	0.415	0.429
	IRF1	indirect_RELA_interactor(881)	USF1	9606.ENSP00000245414	9606.ENSP00000357000	0	0	0	0	0.043	0.071	0	0.732	0.741
	IRF2BP1	indirect_RELA_interactor(881)	IRF2BP2	9606.ENSP00000307265	9606.ENSP00000355568	0	0	0.095	0.782	0.049	0.837	0	0.685	0.95
	IRF2BP1	indirect_RELA_interactor(881)	IRF2BPL	9606.ENSP00000307265	9606.ENSP00000238647	0	0	0.059	0.914	0.056	0.831	0	0.426	0.902
	IRF2BP1	indirect_RELA_interactor(881)	JDP2	9606.ENSP00000307265	9606.ENSP00000267569	0	0	0	0	0	0.292	0	0.248	0.444
	IRF2BP1	known_RELA_interactor(46)	RELA	9606.ENSP00000307265	9606.ENSP00000384273	0	0	0	0	0.076	0	0	0.393	0.415	known_RELA_interactor(46)
	IRF2BP1	indirect_RELA_interactor(881)	VGLL4	9606.ENSP00000307265	9606.ENSP00000404251	0	0	0	0	0	0.797	0	0.235	0.838
	IRF2BP1	indirect_RELA_interactor(881)	ZNF319	9606.ENSP00000307265	9606.ENSP00000299237	0	0	0	0	0.18	0.069	0	0.305	0.423
	IRF2BP2	indirect_RELA_interactor(881)	IRF2BPL	9606.ENSP00000355568	9606.ENSP00000238647	0	0	0	0.896	0.064	0.636	0	0.432	0.79
	IRF2BP2	indirect_RELA_interactor(881)	NCOR2	9606.ENSP00000355568	9606.ENSP00000384018	0	0	0	0	0.059	0.292	0	0.45	0.601
	IRF2BP2	indirect_RELA_interactor(881)	NFATC2	9606.ENSP00000355568	9606.ENSP00000379330	0	0	0	0	0.049	0.361	0	0.335	0.56
	IRF2BP2	known_RELA_interactor(46)	RELA	9606.ENSP00000355568	9606.ENSP00000384273	0	0	0	0	0.063	0	0	0.467	0.479	known_RELA_interactor(46)
	IRF2BP2	indirect_RELA_interactor(881)	TCF3	9606.ENSP00000355568	9606.ENSP00000262965	0	0	0	0	0.066	0.292	0	0.39	0.561
	IRF2BP2	indirect_RELA_interactor(881)	TEAD1	9606.ENSP00000355568	9606.ENSP00000435233	0	0	0	0	0.141	0.057	0	0.508	0.566
	IRF2BP2	indirect_RELA_interactor(881)	VGLL4	9606.ENSP00000355568	9606.ENSP00000404251	0	0	0	0	0.053	0.796	0	0.71	0.939
	IRF2BPL	indirect_RELA_interactor(881)	VGLL4	9606.ENSP00000238647	9606.ENSP00000404251	0	0	0	0	0.042	0.799	0	0.289	0.851
	ISL1		KAT2A	9606.ENSP00000230658	9606.ENSP00000225916	0	0	0	0	0	0.045	0	0.473	0.475
	ISL1		KLF4	9606.ENSP00000230658	9606.ENSP00000363804	0	0	0	0	0.049	0.071	0	0.452	0.473
	ISL1		LDB1	9606.ENSP00000230658	9606.ENSP00000501277	0	0	0	0	0	0.732	0.5	0.986	0.998
	ISL1		MNX1	9606.ENSP00000230658	9606.ENSP00000252971	0	0	0	0	0.063	0.085	0	0.882	0.89
	ISL1		MSX1	9606.ENSP00000230658	9606.ENSP00000372170	0	0	0	0	0.088	0.071	0	0.514	0.552
	ISL1		NKX2-5	9606.ENSP00000230658	9606.ENSP00000327758	0	0	0	0	0.043	0.045	0	0.859	0.86
	ISL1		OTX1	9606.ENSP00000230658	9606.ENSP00000355631	0	0	0	0	0.063	0.091	0	0.39	0.435
	ISL1		PBX1	9606.ENSP00000230658	9606.ENSP00000405890	0	0	0	0	0.042	0.071	0	0.566	0.58
	ISL1		PHC3	9606.ENSP00000230658	9606.ENSP00000420294	0	0	0	0	0	0.045	0	0.4	0.402
	ISL1		PITX2	9606.ENSP00000230658	9606.ENSP00000495061	0	0	0	0	0.05	0.051	0	0.583	0.591
	ISL1		RBPJ	9606.ENSP00000230658	9606.ENSP00000345206	0	0	0	0	0	0.052	0	0.503	0.509
	ISL1		SOX9	9606.ENSP00000230658	9606.ENSP00000245479	0	0	0	0	0.069	0	0	0.52	0.535
	ISL1		SSBP3	9606.ENSP00000230658	9606.ENSP00000360371	0	0	0	0	0	0.846	0	0.245	0.878
	ISL1		TBX1	9606.ENSP00000230658	9606.ENSP00000331791	0	0	0	0	0.042	0.126	0	0.687	0.715
	ISL1		TBX3	9606.ENSP00000230658	9606.ENSP00000257566	0	0	0	0	0.066	0.071	0	0.606	0.629
	ISL1		TFAP2A	9606.ENSP00000230658	9606.ENSP00000501092	0	0	0	0	0.088	0.046	0	0.415	0.447
	ISL1		ZIC2	9606.ENSP00000230658	9606.ENSP00000365514	0	0	0	0	0.054	0.071	0	0.516	0.538
	JAZF1		KAT5	9606.ENSP00000283928	9606.ENSP00000340330	0	0	0	0	0	0.663	0	0.149	0.701
	JAZF1		MBTD1	9606.ENSP00000283928	9606.ENSP00000468304	0	0	0	0	0	0.735	0	0.7	0.917
	JAZF1		NR2C2	9606.ENSP00000283928	9606.ENSP00000483059	0	0	0	0	0	0.962	0	0.697	0.988
	JAZF1		PHC1	9606.ENSP00000283928	9606.ENSP00000437659	0	0	0	0	0	0	0	0.481	0.481
	JAZF1		PPARG	9606.ENSP00000283928	9606.ENSP00000287820	0	0	0	0	0	0.269	0	0.445	0.577
	JAZF1		SKIL	9606.ENSP00000283928	9606.ENSP00000415243	0	0	0	0	0	0	0	0.4	0.4
	JAZF1		THADA	9606.ENSP00000283928	9606.ENSP00000385995	0	0	0	0	0	0	0	0.449	0.449
	JAZF1		TRRAP	9606.ENSP00000283928	9606.ENSP00000352925	0	0	0	0	0.111	0.804	0	0.161	0.841
	JAZF1		VPS72	9606.ENSP00000283928	9606.ENSP00000346464	0	0	0	0	0	0.567	0	0.044	0.568
	JAZF1		YEATS4	9606.ENSP00000283928	9606.ENSP00000247843	0	0	0	0	0	0.826	0	0.049	0.827
	JAZF1		ZBED3	9606.ENSP00000283928	9606.ENSP00000255198	0	0	0	0	0	0	0	0.43	0.43
	JAZF1		ZFHX3	9606.ENSP00000283928	9606.ENSP00000493252	0	0	0	0	0	0	0	0.442	0.442
	JDP2		JUN	9606.ENSP00000267569	9606.ENSP00000360266	0	0	0	0	0.103	0.71	0	0.891	0.969
	JDP2		MAFG	9606.ENSP00000267569	9606.ENSP00000350369	0	0	0	0	0.049	0.203	0	0.514	0.599
	JDP2		RUNX1	9606.ENSP00000267569	9606.ENSP00000300305	0	0	0	0	0.054	0	0	0.423	0.432
	JMJD1C		KDM6A	9606.ENSP00000382204	9606.ENSP00000367203	0	0	0	0	0.182	0	0	0.427	0.511
	JMJD1C		KDM6B	9606.ENSP00000382204	9606.ENSP00000254846	0	0	0	0	0.11	0	0	0.52	0.555
	JMJD1C		KMT2E	9606.ENSP00000382204	9606.ENSP00000312379	0	0	0	0	0.414	0	0	0.303	0.574
	JMJD1C		PITX2	9606.ENSP00000382204	9606.ENSP00000495061	0	0	0	0	0	0	0	0.455	0.455
	JMJD1C		USF1	9606.ENSP00000382204	9606.ENSP00000357000	0	0	0	0	0	0	0	0.485	0.485
	JUN	indirect_RELA_interactor(881)	KAT2A	9606.ENSP00000360266	9606.ENSP00000225916	0	0	0	0	0	0.172	0	0.598	0.652
	JUN	indirect_RELA_interactor(881)	KAT5	9606.ENSP00000360266	9606.ENSP00000340330	0	0	0	0	0	0.076	0	0.547	0.563
	JUN	indirect_RELA_interactor(881)	KDM6A	9606.ENSP00000360266	9606.ENSP00000367203	0	0	0	0	0.044	0.062	0.5	0.235	0.611
	JUN	indirect_RELA_interactor(881)	KDM6B	9606.ENSP00000360266	9606.ENSP00000254846	0	0	0	0	0.062	0.062	0.75	0.285	0.821
	JUN	indirect_RELA_interactor(881)	KLF10	9606.ENSP00000360266	9606.ENSP00000285407	0	0	0	0	0.248	0.091	0	0.333	0.504
	JUN	indirect_RELA_interactor(881)	KLF4	9606.ENSP00000360266	9606.ENSP00000363804	0	0	0	0	0.265	0.091	0	0.514	0.647
	JUN	indirect_RELA_interactor(881)	KLF5	9606.ENSP00000360266	9606.ENSP00000366915	0	0	0	0	0.109	0.328	0	0.784	0.86
	JUN	indirect_RELA_interactor(881)	KMT2D	9606.ENSP00000360266	9606.ENSP00000301067	0	0	0	0	0	0	0.5	0.162	0.563
	JUN	indirect_RELA_interactor(881)	MAFG	9606.ENSP00000360266	9606.ENSP00000350369	0	0	0	0	0.052	0.073	0	0.688	0.702
	JUN	indirect_RELA_interactor(881)	MAML1	9606.ENSP00000360266	9606.ENSP00000292599	0	0	0	0	0	0	0	0.495	0.495
	JUN	indirect_RELA_interactor(881)	MEF2D	9606.ENSP00000360266	9606.ENSP00000271555	0	0	0	0	0.062	0.164	0	0.399	0.487
	JUN	indirect_RELA_interactor(881)	MITF	9606.ENSP00000360266	9606.ENSP00000391803	0	0	0	0	0	0	0	0.923	0.923
	JUN	indirect_RELA_interactor(881)	MTA3	9606.ENSP00000360266	9606.ENSP00000385823	0	0	0	0	0	0.292	0.5	0.117	0.66
	JUN	indirect_RELA_interactor(881)	NCOA2	9606.ENSP00000360266	9606.ENSP00000399968	0	0	0	0	0	0	0	0.544	0.544
	JUN	indirect_RELA_interactor(881)	NCOA3	9606.ENSP00000360266	9606.ENSP00000361066	0	0	0	0	0	0	0.9	0.409	0.938
	JUN	indirect_RELA_interactor(881)	NCOA6	9606.ENSP00000360266	9606.ENSP00000363929	0	0	0	0	0.042	0.292	0.5	0.225	0.702
	JUN	indirect_RELA_interactor(881)	NCOR2	9606.ENSP00000360266	9606.ENSP00000384018	0	0	0	0	0.062	0.3	0	0.547	0.677
	JUN	indirect_RELA_interactor(881)	NFATC2	9606.ENSP00000360266	9606.ENSP00000379330	0	0	0	0	0	0.945	0.54	0.942	0.998
	JUN	indirect_RELA_interactor(881)	NFIA	9606.ENSP00000360266	9606.ENSP00000360231	0	0	0	0	0.056	0.131	0	0.438	0.499
	JUN	indirect_RELA_interactor(881)	NFIB	9606.ENSP00000360266	9606.ENSP00000370340	0	0	0	0	0.042	0	0	0.491	0.492
	JUN	indirect_RELA_interactor(881)	NFIC	9606.ENSP00000360266	9606.ENSP00000396843	0	0	0	0	0.042	0	0	0.482	0.483
	JUN	indirect_RELA_interactor(881)	NFKB1	9606.ENSP00000360266	9606.ENSP00000226574	0	0	0	0	0.093	0.292	0	0.992	0.994
	JUN	indirect_RELA_interactor(881)	NFKB2	9606.ENSP00000360266	9606.ENSP00000358983	0	0	0	0	0.087	0	0	0.5	0.525
	JUN	indirect_RELA_interactor(881)	NFKBIA	9606.ENSP00000360266	9606.ENSP00000216797	0	0	0	0	0.235	0.292	0	0.844	0.908
	JUN	indirect_RELA_interactor(881)	NFYA	9606.ENSP00000360266	9606.ENSP00000345702	0	0	0	0	0	0.51	0	0.369	0.678
	JUN	indirect_RELA_interactor(881)	NFYC	9606.ENSP00000360266	9606.ENSP00000312617	0	0	0	0	0	0	0	0.502	0.502
	JUN	indirect_RELA_interactor(881)	NKX2-5	9606.ENSP00000360266	9606.ENSP00000327758	0	0	0	0	0	0.164	0	0.425	0.498
	JUN	indirect_RELA_interactor(881)	NR4A1	9606.ENSP00000360266	9606.ENSP00000440864	0	0	0	0	0.275	0.072	0	0.76	0.825
	JUN	indirect_RELA_interactor(881)	PAGR1	9606.ENSP00000360266	9606.ENSP00000326519	0	0	0	0	0	0	0.5	0	0.499
	JUN	indirect_RELA_interactor(881)	PAXIP1	9606.ENSP00000360266	9606.ENSP00000384048	0	0	0	0	0	0	0.5	0.069	0.514
	JUN	indirect_RELA_interactor(881)	PHC1	9606.ENSP00000360266	9606.ENSP00000437659	0	0	0	0	0	0	0.5	0.063	0.511
	JUN	indirect_RELA_interactor(881)	PHC3	9606.ENSP00000360266	9606.ENSP00000420294	0	0	0	0	0.064	0	0.5	0.194	0.589
	JUN	indirect_RELA_interactor(881)	PITX2	9606.ENSP00000360266	9606.ENSP00000495061	0	0	0	0	0	0	0	0.435	0.435
	JUN	indirect_RELA_interactor(881)	POU2F1	9606.ENSP00000360266	9606.ENSP00000356840	0	0	0	0	0	0	0.5	0.383	0.678
	JUN	indirect_RELA_interactor(881)	PPARG	9606.ENSP00000360266	9606.ENSP00000287820	0	0	0	0	0	0.057	0.5	0.706	0.849
	JUN	indirect_RELA_interactor(881)	RCOR1	9606.ENSP00000360266	9606.ENSP00000262241	0	0	0	0	0.042	0.131	0.5	0.195	0.62
	JUN	indirect_RELA_interactor(881)	REL	9606.ENSP00000360266	9606.ENSP00000295025	0	0	0	0	0.062	0.093	0	0.621	0.649
	JUN	known_RELA_interactor(46)	RELA	9606.ENSP00000360266	9606.ENSP00000384273	0	0	0	0	0.087	0.271	0	0.98	0.986	known_RELA_interactor(46)
	JUN	indirect_RELA_interactor(881)	RPS27A	9606.ENSP00000360266	9606.ENSP00000272317	0	0	0	0	0.044	0.615	0	0.276	0.71
	JUN	indirect_RELA_interactor(881)	RUNX1	9606.ENSP00000360266	9606.ENSP00000300305	0	0	0	0	0.069	0.51	0	0.683	0.843
	JUN	indirect_RELA_interactor(881)	RUNX2	9606.ENSP00000360266	9606.ENSP00000360493	0	0	0	0	0.055	0.51	0	0.937	0.968
	JUN	indirect_RELA_interactor(881)	RUNX3	9606.ENSP00000360266	9606.ENSP00000382800	0	0	0	0	0.055	0	0	0.587	0.593
	JUN	indirect_RELA_interactor(881)	SALL4	9606.ENSP00000360266	9606.ENSP00000217086	0	0	0	0	0	0	0.5	0.164	0.564
	JUN	indirect_RELA_interactor(881)	SKIL	9606.ENSP00000360266	9606.ENSP00000415243	0	0	0	0	0.049	0	0	0.467	0.471
	JUN	indirect_RELA_interactor(881)	SMARCA4	9606.ENSP00000360266	9606.ENSP00000343896	0	0	0	0	0	0.214	0	0.429	0.532
	JUN	indirect_RELA_interactor(881)	SMARCB1	9606.ENSP00000360266	9606.ENSP00000340883	0	0	0	0	0	0.42	0	0.295	0.573
	JUN	indirect_RELA_interactor(881)	SMARCD1	9606.ENSP00000360266	9606.ENSP00000378414	0	0	0	0	0	0.188	0	0.627	0.684
	JUN	indirect_RELA_interactor(881)	SOX9	9606.ENSP00000360266	9606.ENSP00000245479	0	0	0	0	0.056	0.091	0	0.68	0.701
	JUN	indirect_RELA_interactor(881)	SP1	9606.ENSP00000360266	9606.ENSP00000329357	0	0	0	0	0.102	0.794	0.9	0.826	0.996
	JUN	indirect_RELA_interactor(881)	SUMO2	9606.ENSP00000360266	9606.ENSP00000405965	0	0	0	0	0	0.092	0	0.533	0.558
	JUN	indirect_RELA_interactor(881)	TAF4	9606.ENSP00000360266	9606.ENSP00000252996	0	0	0	0	0	0.292	0	0.275	0.465
	JUN	indirect_RELA_interactor(881)	TCF20	9606.ENSP00000360266	9606.ENSP00000352463	0	0	0	0	0	0.292	0	0.425	0.575
	JUN	indirect_RELA_interactor(881)	TEAD1	9606.ENSP00000360266	9606.ENSP00000435233	0	0	0	0	0	0.38	0	0.377	0.598
	JUN	indirect_RELA_interactor(881)	TFAP2A	9606.ENSP00000360266	9606.ENSP00000501092	0	0	0	0	0	0.164	0	0.723	0.758
	JUN	indirect_RELA_interactor(881)	TFAP2C	9606.ENSP00000360266	9606.ENSP00000201031	0	0	0	0	0	0	0	0.549	0.549
	JUN	indirect_RELA_interactor(881)	TNRC6C	9606.ENSP00000360266	9606.ENSP00000336783	0	0	0	0	0	0.071	0.5	0.069	0.529
	JUN	indirect_RELA_interactor(881)	TRIM33	9606.ENSP00000360266	9606.ENSP00000351250	0	0	0	0	0	0.518	0	0.154	0.575
	JUN	indirect_RELA_interactor(881)	TRPS1	9606.ENSP00000360266	9606.ENSP00000379065	0	0	0	0	0	0.118	0	0.506	0.546
	JUN	indirect_RELA_interactor(881)	UBN1	9606.ENSP00000360266	9606.ENSP00000262376	0	0	0	0	0	0.226	0	0.468	0.571
	JUN	indirect_RELA_interactor(881)	USF1	9606.ENSP00000360266	9606.ENSP00000357000	0	0	0	0	0	0	0	0.488	0.488
	JUN	indirect_RELA_interactor(881)	USF2	9606.ENSP00000360266	9606.ENSP00000222305	0	0	0	0	0.049	0	0	0.416	0.421
	JUN	indirect_RELA_interactor(881)	ZEB1	9606.ENSP00000360266	9606.ENSP00000354487	0	0	0	0	0	0	0	0.555	0.555
	KAT14		KAT2A	9606.ENSP00000392318	9606.ENSP00000225916	0	0	0	0	0.06	0.868	0.72	0.77	0.99
	KAT14		NFRKB	9606.ENSP00000392318	9606.ENSP00000436926	0	0	0	0	0.331	0	0	0.18	0.427
	KAT14		SAP130	9606.ENSP00000392318	9606.ENSP00000350333	0	0	0	0	0.095	0	0.5	0	0.528
	KAT14		SUPT20H	9606.ENSP00000392318	9606.ENSP00000417510	0	0	0	0	0.082	0.247	0.72	0.464	0.882
	KAT14		SUPT7L	9606.ENSP00000392318	9606.ENSP00000336750	0	0	0	0	0.098	0.204	0.72	0.361	0.854
	KAT14		TAF4	9606.ENSP00000392318	9606.ENSP00000252996	0	0	0	0	0.059	0	0.72	0.452	0.843
	KAT14		TAF6	9606.ENSP00000392318	9606.ENSP00000399982	0	0	0	0	0.049	0	0.72	0.523	0.862
	KAT14		TAF9B	9606.ENSP00000392318	9606.ENSP00000339917	0	0	0	0	0.092	0.204	0.72	0.041	0.779
	KAT14		TRRAP	9606.ENSP00000392318	9606.ENSP00000352925	0	0	0	0	0.049	0.204	0.72	0.323	0.837
	KAT14		YEATS2	9606.ENSP00000392318	9606.ENSP00000306983	0	0	0	0	0.106	0.849	0.8	0.821	0.994
	KAT14		ZZZ3	9606.ENSP00000392318	9606.ENSP00000359837	0	0	0	0	0.067	0.858	0.8	0.898	0.996
	KAT2A	indirect_RELA_interactor(881)	KAT5	9606.ENSP00000225916	9606.ENSP00000340330	0	0	0	0	0.072	0.308	0	0.982	0.987
	KAT2A	indirect_RELA_interactor(881)	KDM6A	9606.ENSP00000225916	9606.ENSP00000367203	0	0	0	0	0	0.097	0	0.398	0.434
	KAT2A	indirect_RELA_interactor(881)	KDM6B	9606.ENSP00000225916	9606.ENSP00000254846	0	0	0	0	0	0.097	0	0.399	0.434
	KAT2A	indirect_RELA_interactor(881)	MAML1	9606.ENSP00000225916	9606.ENSP00000292599	0	0	0	0	0.062	0.045	0.8	0.692	0.937
	KAT2A	indirect_RELA_interactor(881)	MAML3	9606.ENSP00000225916	9606.ENSP00000421180	0	0	0	0	0	0.045	0.8	0.188	0.831
	KAT2A	indirect_RELA_interactor(881)	MAMLD1	9606.ENSP00000225916	9606.ENSP00000414517	0	0	0	0	0	0.059	0.5	0.062	0.52
	KAT2A	indirect_RELA_interactor(881)	MED12	9606.ENSP00000225916	9606.ENSP00000363193	0	0	0	0	0.067	0.429	0	0.218	0.548
	KAT2A	indirect_RELA_interactor(881)	MED14	9606.ENSP00000225916	9606.ENSP00000323720	0	0	0	0	0.067	0.44	0	0.279	0.59
	KAT2A	indirect_RELA_interactor(881)	NCOA2	9606.ENSP00000225916	9606.ENSP00000399968	0	0	0	0	0.055	0.044	0.8	0.377	0.872
	KAT2A	indirect_RELA_interactor(881)	NCOA3	9606.ENSP00000225916	9606.ENSP00000361066	0	0	0	0	0.055	0.044	0.8	0.48	0.893
	KAT2A	indirect_RELA_interactor(881)	NCOR2	9606.ENSP00000225916	9606.ENSP00000384018	0	0	0	0	0.085	0.465	0.5	0.382	0.828
	KAT2A	indirect_RELA_interactor(881)	PBRM1	9606.ENSP00000225916	9606.ENSP00000386593	0	0	0	0.551	0	0.292	0	0.246	0.443
	KAT2A	indirect_RELA_interactor(881)	RAD52	9606.ENSP00000225916	9606.ENSP00000351284	0	0	0	0	0.054	0.097	0	0.549	0.581
	KAT2A	indirect_RELA_interactor(881)	RBPJ	9606.ENSP00000225916	9606.ENSP00000345206	0	0	0	0	0	0.27	0.9	0.853	0.988
	KAT2A	known_RELA_interactor(46)	RELA	9606.ENSP00000225916	9606.ENSP00000384273	0	0	0	0	0.063	0.543	0	0.672	0.847	known_RELA_interactor(46)
	KAT2A	indirect_RELA_interactor(881)	RPS27A	9606.ENSP00000225916	9606.ENSP00000272317	0	0.022	0	0	0.06	0.401	0.4	0	0.632
	KAT2A	indirect_RELA_interactor(881)	RUNX3	9606.ENSP00000225916	9606.ENSP00000382800	0	0	0	0	0	0	0.5	0.138	0.55
	KAT2A	indirect_RELA_interactor(881)	SAP130	9606.ENSP00000225916	9606.ENSP00000350333	0	0	0	0	0.067	0	0.8	0	0.805
	KAT2A	indirect_RELA_interactor(881)	SMARCA4	9606.ENSP00000225916	9606.ENSP00000343896	0	0	0	0	0.089	0.397	0	0.912	0.947
	KAT2A	indirect_RELA_interactor(881)	SMARCB1	9606.ENSP00000225916	9606.ENSP00000340883	0	0	0	0	0.104	0.177	0	0.387	0.508
	KAT2A	indirect_RELA_interactor(881)	SMARCC1	9606.ENSP00000225916	9606.ENSP00000254480	0	0	0	0	0.088	0.12	0	0.633	0.68
	KAT2A	indirect_RELA_interactor(881)	SMARCE1	9606.ENSP00000225916	9606.ENSP00000323967	0	0	0	0	0.044	0	0	0.473	0.474
	KAT2A	indirect_RELA_interactor(881)	SUPT20H	9606.ENSP00000225916	9606.ENSP00000417510	0	0	0	0	0	0.846	0.8	0.829	0.994
	KAT2A	indirect_RELA_interactor(881)	SUPT7L	9606.ENSP00000225916	9606.ENSP00000336750	0	0	0	0	0.06	0.764	0.9	0.831	0.995
	KAT2A	indirect_RELA_interactor(881)	TAF4	9606.ENSP00000225916	9606.ENSP00000252996	0	0	0	0	0.098	0.536	0.9	0.745	0.987
	KAT2A	indirect_RELA_interactor(881)	TAF6	9606.ENSP00000225916	9606.ENSP00000399982	0	0	0	0	0.089	0.642	0.9	0.815	0.993
	KAT2A	indirect_RELA_interactor(881)	TAF9B	9606.ENSP00000225916	9606.ENSP00000339917	0	0	0	0	0.074	0.818	0.9	0.562	0.991
	KAT2A	indirect_RELA_interactor(881)	TCF3	9606.ENSP00000225916	9606.ENSP00000262965	0	0	0	0	0.097	0.508	0	0.196	0.611
	KAT2A	indirect_RELA_interactor(881)	TFAP2A	9606.ENSP00000225916	9606.ENSP00000501092	0	0	0	0	0	0	0	0.427	0.426
	KAT2A	indirect_RELA_interactor(881)	TLE3	9606.ENSP00000225916	9606.ENSP00000452871	0	0	0	0	0	0	0.5	0.065	0.512
	KAT2A	indirect_RELA_interactor(881)	TNRC6C	9606.ENSP00000225916	9606.ENSP00000336783	0	0	0	0	0	0.128	0.5	0.11	0.578
	KAT2A	indirect_RELA_interactor(881)	TRRAP	9606.ENSP00000225916	9606.ENSP00000352925	0	0	0	0	0.075	0.975	0.9	0.997	0.999
	KAT2A	indirect_RELA_interactor(881)	YEATS2	9606.ENSP00000225916	9606.ENSP00000306983	0	0	0	0	0.049	0.653	0.72	0.758	0.974
	KAT2A	indirect_RELA_interactor(881)	YEATS4	9606.ENSP00000225916	9606.ENSP00000247843	0	0	0	0	0.042	0.294	0	0.702	0.781
	KAT2A	indirect_RELA_interactor(881)	ZZZ3	9606.ENSP00000225916	9606.ENSP00000359837	0	0	0	0	0.056	0.684	0.72	0.693	0.97
	KAT5	indirect_RELA_interactor(881)	KDM6A	9606.ENSP00000340330	9606.ENSP00000367203	0	0	0	0	0.077	0.116	0	0.339	0.414
	KAT5	indirect_RELA_interactor(881)	KDM6B	9606.ENSP00000340330	9606.ENSP00000254846	0	0	0	0	0.067	0.116	0	0.356	0.423
	KAT5	indirect_RELA_interactor(881)	KLF4	9606.ENSP00000340330	9606.ENSP00000363804	0	0	0	0	0.042	0.331	0	0.223	0.458
	KAT5	indirect_RELA_interactor(881)	MBTD1	9606.ENSP00000340330	9606.ENSP00000468304	0	0	0	0	0.055	0.851	0.9	0.659	0.994
	KAT5	indirect_RELA_interactor(881)	MED12	9606.ENSP00000340330	9606.ENSP00000363193	0	0	0	0	0.162	0.091	0	0.555	0.631
	KAT5	indirect_RELA_interactor(881)	NCOA2	9606.ENSP00000340330	9606.ENSP00000399968	0	0	0	0	0.068	0.058	0	0.432	0.458
	KAT5	indirect_RELA_interactor(881)	NCOA3	9606.ENSP00000340330	9606.ENSP00000361066	0	0	0	0	0.057	0.058	0.4	0.442	0.663
	KAT5	indirect_RELA_interactor(881)	NFKB1	9606.ENSP00000340330	9606.ENSP00000226574	0	0	0	0	0.063	0.306	0	0.482	0.633
	KAT5	indirect_RELA_interactor(881)	NFRKB	9606.ENSP00000340330	9606.ENSP00000436926	0	0	0	0	0.117	0	0.9	0.319	0.934
	KAT5	indirect_RELA_interactor(881)	PALB2	9606.ENSP00000340330	9606.ENSP00000261584	0	0	0	0	0.049	0	0.5	0.296	0.636
	KAT5	indirect_RELA_interactor(881)	PAXIP1	9606.ENSP00000340330	9606.ENSP00000384048	0	0	0	0	0.048	0.069	0.5	0.244	0.62
	KAT5	indirect_RELA_interactor(881)	PBRM1	9606.ENSP00000340330	9606.ENSP00000386593	0	0	0	0	0.084	0.104	0	0.477	0.533
	KAT5	indirect_RELA_interactor(881)	PHF20L1	9606.ENSP00000340330	9606.ENSP00000378784	0	0	0	0	0.055	0.049	0.54	0.085	0.571
	KAT5	indirect_RELA_interactor(881)	PPARG	9606.ENSP00000340330	9606.ENSP00000287820	0	0	0	0	0	0.294	0	0.264	0.459
	KAT5	indirect_RELA_interactor(881)	RAD52	9606.ENSP00000340330	9606.ENSP00000351284	0	0	0	0	0	0.127	0.5	0.335	0.684
	KAT5	indirect_RELA_interactor(881)	RBBP8	9606.ENSP00000340330	9606.ENSP00000382628	0	0	0	0	0	0.059	0.5	0.479	0.733
	KAT5	indirect_RELA_interactor(881)	RBPJ	9606.ENSP00000340330	9606.ENSP00000345206	0	0	0	0	0	0.292	0	0.338	0.511
	KAT5	known_RELA_interactor(46)	RELA	9606.ENSP00000340330	9606.ENSP00000384273	0	0	0	0	0.128	0.354	0	0.897	0.937	known_RELA_interactor(46)
	KAT5	indirect_RELA_interactor(881)	RPS27A	9606.ENSP00000340330	9606.ENSP00000272317	0	0	0	0	0	0.087	0.5	0.066	0.536
	KAT5	indirect_RELA_interactor(881)	SMARCA4	9606.ENSP00000340330	9606.ENSP00000343896	0	0	0	0	0.056	0.094	0	0.545	0.577
	KAT5	indirect_RELA_interactor(881)	SMARCC1	9606.ENSP00000340330	9606.ENSP00000254480	0	0	0	0	0.048	0.095	0	0.364	0.404
	KAT5	indirect_RELA_interactor(881)	SMARCE1	9606.ENSP00000340330	9606.ENSP00000323967	0	0	0	0	0	0	0	0.435	0.435
	KAT5	indirect_RELA_interactor(881)	SOX9	9606.ENSP00000340330	9606.ENSP00000245479	0	0	0	0	0	0.057	0	0.514	0.522
	KAT5	indirect_RELA_interactor(881)	SUMO2	9606.ENSP00000340330	9606.ENSP00000405965	0	0	0	0	0.068	0	0.5	0.246	0.618
	KAT5	indirect_RELA_interactor(881)	TCF7	9606.ENSP00000340330	9606.ENSP00000340347	0	0	0	0	0	0	0.5	0	0.499
	KAT5	indirect_RELA_interactor(881)	TLE3	9606.ENSP00000340330	9606.ENSP00000452871	0	0	0	0	0.056	0	0.5	0.108	0.542
	KAT5	indirect_RELA_interactor(881)	TRRAP	9606.ENSP00000340330	9606.ENSP00000352925	0	0	0	0	0.1	0.941	0.9	0.997	0.999
	KAT5	indirect_RELA_interactor(881)	VPS72	9606.ENSP00000340330	9606.ENSP00000346464	0	0	0	0	0.099	0.865	0.8	0.857	0.996
	KAT5	indirect_RELA_interactor(881)	YEATS2	9606.ENSP00000340330	9606.ENSP00000306983	0	0	0	0	0.049	0.218	0.54	0.353	0.749
	KAT5	indirect_RELA_interactor(881)	YEATS4	9606.ENSP00000340330	9606.ENSP00000247843	0	0	0	0	0	0.913	0.9	0.894	0.999
	KAT5	indirect_RELA_interactor(881)	ZEB1	9606.ENSP00000340330	9606.ENSP00000354487	0	0	0	0	0	0.23	0	0.512	0.608
	KDM6A		KDM6B	9606.ENSP00000367203	9606.ENSP00000254846	0	0	0	0.811	0.067	0.047	0.54	0.456	0.747
	KDM6A		KLF4	9606.ENSP00000367203	9606.ENSP00000363804	0	0	0	0	0.058	0.358	0	0.58	0.724
	KDM6A		KMT2B	9606.ENSP00000367203	9606.ENSP00000398837	0	0	0	0	0.104	0.48	0	0.437	0.715
	KDM6A		KMT2D	9606.ENSP00000367203	9606.ENSP00000301067	0	0	0	0	0.128	0.841	0.9	0.987	0.999
	KDM6A		KMT2E	9606.ENSP00000367203	9606.ENSP00000312379	0	0	0	0	0.161	0.31	0	0.482	0.674
	KDM6A		LEO1	9606.ENSP00000367203	9606.ENSP00000299601	0	0	0	0	0.054	0.398	0	0.336	0.589
	KDM6A		MED12	9606.ENSP00000367203	9606.ENSP00000363193	0	0	0	0	0.149	0	0	0.334	0.409
	KDM6A		MED14	9606.ENSP00000367203	9606.ENSP00000323720	0	0	0	0	0.184	0.046	0	0.407	0.498
	KDM6A		MEF2D	9606.ENSP00000367203	9606.ENSP00000271555	0	0	0	0	0.049	0	0	0.395	0.4
	KDM6A		MRPL12	9606.ENSP00000367203	9606.ENSP00000333837	0	0	0	0	0.393	0	0	0.347	0.586
	KDM6A		NCOA2	9606.ENSP00000367203	9606.ENSP00000399968	0	0	0	0	0.346	0	0	0.417	0.602
	KDM6A		NCOA3	9606.ENSP00000367203	9606.ENSP00000361066	0	0	0	0	0.113	0	0.5	0.148	0.589
	KDM6A		NCOA6	9606.ENSP00000367203	9606.ENSP00000363929	0	0	0	0	0.057	0.831	0.8	0.991	0.999
	KDM6A		NFKBIA	9606.ENSP00000367203	9606.ENSP00000216797	0	0	0	0	0.066	0.107	0	0.428	0.482
	KDM6A		NKX2-5	9606.ENSP00000367203	9606.ENSP00000327758	0	0	0	0	0	0.292	0	0.797	0.85
	KDM6A		PAGR1	9606.ENSP00000367203	9606.ENSP00000326519	0	0	0	0	0	0.757	0.9	0.918	0.997
	KDM6A		PALB2	9606.ENSP00000367203	9606.ENSP00000261584	0.046	0	0	0	0.206	0	0	0.401	0.507
	KDM6A		PAXIP1	9606.ENSP00000367203	9606.ENSP00000384048	0	0	0	0	0.054	0.848	0.9	0.994	0.999
	KDM6A		PBRM1	9606.ENSP00000367203	9606.ENSP00000386593	0	0	0	0	0.165	0.051	0	0.585	0.643
	KDM6A		POLR2G	9606.ENSP00000367203	9606.ENSP00000301788	0	0	0	0	0	0.175	0.5	0.053	0.575
	KDM6A		RPS27A	9606.ENSP00000367203	9606.ENSP00000272317	0	0	0	0	0.063	0.4	0	0.066	0.429
	KDM6A		RPS4X	9606.ENSP00000367203	9606.ENSP00000362744	0	0	0	0	0.143	0.092	0	0.558	0.626
	KDM6A		RPS9	9606.ENSP00000367203	9606.ENSP00000375632	0.045	0	0	0	0.401	0.086	0	0.255	0.558
	KDM6A		RUNX1	9606.ENSP00000367203	9606.ENSP00000300305	0	0	0	0	0	0	0	0.473	0.473
	KDM6A		SATB2	9606.ENSP00000367203	9606.ENSP00000401112	0	0	0	0	0	0	0	0.428	0.428
	KDM6A		SIX4	9606.ENSP00000367203	9606.ENSP00000216513	0	0	0	0	0	0.301	0	0.704	0.784
	KDM6A		SMARCA4	9606.ENSP00000367203	9606.ENSP00000343896	0	0	0	0	0.074	0.381	0	0.757	0.848
	KDM6A		SMARCB1	9606.ENSP00000367203	9606.ENSP00000340883	0	0	0	0	0	0.071	0	0.519	0.534
	KDM6A		SMARCC1	9606.ENSP00000367203	9606.ENSP00000254480	0	0	0	0	0.089	0.081	0	0.563	0.602
	KDM6A		TET2	9606.ENSP00000367203	9606.ENSP00000442788	0	0	0	0	0.144	0	0	0.608	0.65
	KDM6A		TET3	9606.ENSP00000367203	9606.ENSP00000386869	0	0	0	0	0.09	0	0	0.373	0.405
	KDM6B		KLF4	9606.ENSP00000254846	9606.ENSP00000363804	0	0	0	0	0.075	0.348	0	0.378	0.592
	KDM6B		KMT2B	9606.ENSP00000254846	9606.ENSP00000398837	0	0	0	0	0.117	0.269	0	0.362	0.552
	KDM6B		KMT2D	9606.ENSP00000254846	9606.ENSP00000301067	0	0	0	0	0.104	0.129	0.54	0.431	0.768
	KDM6B		KMT2E	9606.ENSP00000254846	9606.ENSP00000312379	0	0	0	0	0.139	0.31	0	0.43	0.632
	KDM6B		LEO1	9606.ENSP00000254846	9606.ENSP00000299601	0	0	0	0	0.052	0.398	0	0.27	0.547
	KDM6B		MAML1	9606.ENSP00000254846	9606.ENSP00000292599	0	0	0	0	0.084	0.045	0	0.517	0.54
	KDM6B		MRPL12	9606.ENSP00000254846	9606.ENSP00000333837	0	0	0	0	0.398	0	0	0.347	0.59
	KDM6B		NCOA6	9606.ENSP00000254846	9606.ENSP00000363929	0	0	0	0	0.061	0	0.54	0.097	0.576
	KDM6B		NCOR2	9606.ENSP00000254846	9606.ENSP00000384018	0	0	0	0	0.075	0.066	0	0.56	0.587
	KDM6B		NFKB1	9606.ENSP00000254846	9606.ENSP00000226574	0	0	0	0	0.077	0.107	0	0.331	0.401
	KDM6B		PAGR1	9606.ENSP00000254846	9606.ENSP00000326519	0	0	0	0	0	0	0.54	0.093	0.564
	KDM6B		PAXIP1	9606.ENSP00000254846	9606.ENSP00000384048	0	0	0	0	0.049	0.138	0.54	0.279	0.692
	KDM6B		PHC1	9606.ENSP00000254846	9606.ENSP00000437659	0	0	0	0	0.045	0	0.5	0.149	0.558
	KDM6B		PHC3	9606.ENSP00000254846	9606.ENSP00000420294	0	0	0	0	0.042	0.052	0.5	0.07	0.521
	KDM6B		PPARG	9606.ENSP00000254846	9606.ENSP00000287820	0	0	0	0	0.045	0.127	0	0.358	0.418
	KDM6B		RPS27A	9606.ENSP00000254846	9606.ENSP00000272317	0	0	0	0	0.068	0.4	0	0.066	0.432
	KDM6B		RPS9	9606.ENSP00000254846	9606.ENSP00000375632	0.045	0	0	0	0.401	0.086	0	0.255	0.558
	KDM6B		SMARCA4	9606.ENSP00000254846	9606.ENSP00000343896	0	0	0	0	0.104	0.162	0	0.921	0.935
	KDM6B		SMARCC1	9606.ENSP00000254846	9606.ENSP00000254480	0	0	0	0	0.069	0.095	0	0.528	0.568
	KDM6B		TBX3	9606.ENSP00000254846	9606.ENSP00000257566	0	0	0	0	0.07	0.046	0	0.515	0.532
	KDM6B		TET2	9606.ENSP00000254846	9606.ENSP00000442788	0	0	0	0	0.09	0	0	0.445	0.473
	KDM6B		TET3	9606.ENSP00000254846	9606.ENSP00000386869	0	0	0	0	0.099	0	0	0.391	0.428
	KDM6B		TNRC6C	9606.ENSP00000254846	9606.ENSP00000336783	0	0	0	0	0.096	0.224	0.5	0.084	0.636
	KLF10		NFKB2	9606.ENSP00000285407	9606.ENSP00000358983	0	0	0	0	0	0.091	0	0.417	0.448
	KLF10		NFYA	9606.ENSP00000285407	9606.ENSP00000345702	0	0	0	0	0.049	0.091	0	0.45	0.483
	KLF10		NR4A1	9606.ENSP00000285407	9606.ENSP00000440864	0	0	0	0	0.23	0.052	0	0.332	0.47
	KLF10		SP1	9606.ENSP00000285407	9606.ENSP00000329357	0	0	0	0.682	0	0.512	0	0.094	0.539
	KLF4	indirect_RELA_interactor(881)	NFIC	9606.ENSP00000363804	9606.ENSP00000396843	0	0	0	0	0.042	0.045	0	0.552	0.555
	KLF4	indirect_RELA_interactor(881)	NFKB1	9606.ENSP00000363804	9606.ENSP00000226574	0	0	0	0	0.062	0.091	0	0.434	0.475
	KLF4	indirect_RELA_interactor(881)	NKX2-5	9606.ENSP00000363804	9606.ENSP00000327758	0	0	0	0	0	0	0	0.512	0.512
	KLF4	indirect_RELA_interactor(881)	NR4A1	9606.ENSP00000363804	9606.ENSP00000440864	0	0	0	0	0.256	0.052	0	0.381	0.525
	KLF4	indirect_RELA_interactor(881)	PBX1	9606.ENSP00000363804	9606.ENSP00000405890	0	0	0	0	0	0.048	0.8	0.333	0.862
	KLF4	indirect_RELA_interactor(881)	PBX2	9606.ENSP00000363804	9606.ENSP00000364190	0	0	0	0	0	0.048	0	0.458	0.462
	KLF4	indirect_RELA_interactor(881)	PPARG	9606.ENSP00000363804	9606.ENSP00000287820	0	0	0	0	0.104	0.311	0	0.529	0.684
	KLF4	indirect_RELA_interactor(881)	RBPJ	9606.ENSP00000363804	9606.ENSP00000345206	0	0	0	0	0	0.083	0	0.379	0.406
	KLF4	indirect_RELA_interactor(881)	RCOR1	9606.ENSP00000363804	9606.ENSP00000262241	0	0	0	0	0.056	0.054	0	0.503	0.517
	KLF4	known_RELA_interactor(46)	RELA	9606.ENSP00000363804	9606.ENSP00000384273	0	0	0	0	0.049	0.331	0	0.361	0.558	known_RELA_interactor(46)
	KLF4	indirect_RELA_interactor(881)	RUNX1	9606.ENSP00000363804	9606.ENSP00000300305	0	0	0	0	0.114	0.067	0	0.466	0.521
	KLF4	indirect_RELA_interactor(881)	RUNX2	9606.ENSP00000363804	9606.ENSP00000360493	0	0	0	0	0.106	0.067	0	0.481	0.53
	KLF4	indirect_RELA_interactor(881)	SALL4	9606.ENSP00000363804	9606.ENSP00000217086	0	0	0	0.563	0	0.067	0.5	0.365	0.678
	KLF4	indirect_RELA_interactor(881)	SMARCA4	9606.ENSP00000363804	9606.ENSP00000343896	0	0	0	0	0	0.329	0	0.631	0.742
	KLF4	indirect_RELA_interactor(881)	SOX9	9606.ENSP00000363804	9606.ENSP00000245479	0	0	0	0	0.049	0.095	0	0.581	0.608
	KLF4	indirect_RELA_interactor(881)	SP1	9606.ENSP00000363804	9606.ENSP00000329357	0	0	0	0.639	0	0.516	0	0.161	0.577
	KLF4	indirect_RELA_interactor(881)	TBX3	9606.ENSP00000363804	9606.ENSP00000257566	0	0	0	0	0.067	0.054	0	0.873	0.878
	KLF4	indirect_RELA_interactor(881)	TET2	9606.ENSP00000363804	9606.ENSP00000442788	0	0	0	0	0.06	0	0	0.791	0.795
	KLF4	indirect_RELA_interactor(881)	TFAP2C	9606.ENSP00000363804	9606.ENSP00000201031	0	0	0	0	0.05	0.045	0	0.44	0.448
	KLF5	indirect_RELA_interactor(881)	NCOR2	9606.ENSP00000366915	9606.ENSP00000384018	0	0	0	0	0	0.354	0	0.13	0.413
	KLF5	indirect_RELA_interactor(881)	NFKB1	9606.ENSP00000366915	9606.ENSP00000226574	0	0	0	0	0.062	0.535	0	0.567	0.795
	KLF5	indirect_RELA_interactor(881)	NFKBIA	9606.ENSP00000366915	9606.ENSP00000216797	0	0	0	0	0.049	0.091	0	0.452	0.484
	KLF5	indirect_RELA_interactor(881)	NR4A1	9606.ENSP00000366915	9606.ENSP00000440864	0	0	0	0	0.042	0.052	0	0.483	0.489
	KLF5	indirect_RELA_interactor(881)	PPARG	9606.ENSP00000366915	9606.ENSP00000287820	0	0	0	0	0.059	0.311	0.75	0.465	0.901
	KLF5	indirect_RELA_interactor(881)	SALL4	9606.ENSP00000366915	9606.ENSP00000217086	0	0	0	0.563	0	0.095	0	0.49	0.518
	KLF5	indirect_RELA_interactor(881)	SOX9	9606.ENSP00000366915	9606.ENSP00000245479	0	0	0	0	0.113	0.095	0	0.407	0.482
	KLF5	indirect_RELA_interactor(881)	SUMO2	9606.ENSP00000366915	9606.ENSP00000405965	0	0	0	0	0	0.122	0	0.425	0.473
	KLF5	indirect_RELA_interactor(881)	TBX3	9606.ENSP00000366915	9606.ENSP00000257566	0	0	0	0	0.084	0.054	0	0.533	0.56
	KLF5	indirect_RELA_interactor(881)	TFAP2C	9606.ENSP00000366915	9606.ENSP00000201031	0	0	0	0	0.082	0.045	0	0.391	0.419
	KLF5	indirect_RELA_interactor(881)	TRRAP	9606.ENSP00000366915	9606.ENSP00000352925	0	0	0	0	0	0.105	0	0.417	0.456
	KLF5	indirect_RELA_interactor(881)	WWTR1	9606.ENSP00000366915	9606.ENSP00000419465	0	0	0	0	0.055	0.314	0	0.421	0.591
	KMT2B		KMT2D	9606.ENSP00000398837	9606.ENSP00000301067	0	0	0	0.552	0.257	0.338	0.4	0.849	0.949
	KMT2B		KMT2E	9606.ENSP00000398837	9606.ENSP00000312379	0	0	0	0.546	0.1	0.115	0.4	0.278	0.609
	KMT2B		NCOA6	9606.ENSP00000398837	9606.ENSP00000363929	0	0	0	0	0.163	0.745	0	0.319	0.842
	KMT2B		NCOR2	9606.ENSP00000398837	9606.ENSP00000384018	0	0	0	0	0.336	0.096	0	0.109	0.419
	KMT2B		PAXIP1	9606.ENSP00000398837	9606.ENSP00000384048	0	0	0	0	0.073	0.545	0	0.604	0.818
	KMT2B		RUNX1	9606.ENSP00000398837	9606.ENSP00000300305	0	0	0	0	0.068	0	0.5	0.134	0.561
	KMT2B		SMARCB1	9606.ENSP00000398837	9606.ENSP00000340883	0	0	0	0	0.093	0.354	0	0.203	0.492
	KMT2B		TAF4	9606.ENSP00000398837	9606.ENSP00000252996	0	0	0	0	0.157	0.055	0.54	0	0.601
	KMT2B		TAF6	9606.ENSP00000398837	9606.ENSP00000399982	0	0	0	0	0.059	0.049	0.54	0.062	0.562
	KMT2B		TNRC6C	9606.ENSP00000398837	9606.ENSP00000336783	0	0	0	0	0.078	0.131	0.4	0.077	0.497
	KMT2D	indirect_RELA_interactor(881)	KMT2E	9606.ENSP00000301067	9606.ENSP00000312379	0	0	0	0.547	0.086	0	0.4	0.239	0.547
	KMT2D	indirect_RELA_interactor(881)	MED12	9606.ENSP00000301067	9606.ENSP00000363193	0	0	0	0	0.294	0	0	0.614	0.716
	KMT2D	indirect_RELA_interactor(881)	MEF2D	9606.ENSP00000301067	9606.ENSP00000271555	0	0	0	0	0.075	0.292	0	0.464	0.618
	KMT2D	indirect_RELA_interactor(881)	NCOA2	9606.ENSP00000301067	9606.ENSP00000399968	0	0	0	0	0.14	0.062	0	0.385	0.461
	KMT2D	indirect_RELA_interactor(881)	NCOA3	9606.ENSP00000301067	9606.ENSP00000361066	0	0	0	0	0.098	0.062	0.5	0.233	0.632
	KMT2D	indirect_RELA_interactor(881)	NCOA6	9606.ENSP00000301067	9606.ENSP00000363929	0	0	0	0	0.158	0.727	0.54	0.721	0.966
	KMT2D	indirect_RELA_interactor(881)	NCOR2	9606.ENSP00000301067	9606.ENSP00000384018	0	0	0	0	0.251	0.063	0	0.334	0.492
	KMT2D	indirect_RELA_interactor(881)	PAGR1	9606.ENSP00000301067	9606.ENSP00000326519	0	0	0	0	0	0.739	0.9	0.498	0.985
	KMT2D	indirect_RELA_interactor(881)	PAXIP1	9606.ENSP00000301067	9606.ENSP00000384048	0	0	0	0	0.081	0.733	0.9	0.885	0.996
	KMT2D	indirect_RELA_interactor(881)	PBRM1	9606.ENSP00000301067	9606.ENSP00000386593	0	0	0	0	0.124	0	0	0.463	0.51
	KMT2D	indirect_RELA_interactor(881)	POLR2G	9606.ENSP00000301067	9606.ENSP00000301788	0	0	0	0	0.068	0	0.5	0	0.514
	KMT2D	known_RELA_interactor(46)	RELA	9606.ENSP00000301067	9606.ENSP00000384273	0	0	0	0	0.06	0.31	0	0.157	0.406	known_RELA_interactor(46)
	KMT2D	indirect_RELA_interactor(881)	RUNX1	9606.ENSP00000301067	9606.ENSP00000300305	0	0	0	0	0.048	0	0.5	0.533	0.758
	KMT2D	indirect_RELA_interactor(881)	SMARCA4	9606.ENSP00000301067	9606.ENSP00000343896	0	0	0	0	0.121	0.058	0	0.518	0.566
	KMT2D	indirect_RELA_interactor(881)	TCF7	9606.ENSP00000301067	9606.ENSP00000340347	0	0	0	0	0.042	0	0.5	0.05	0.505
	KMT2D	indirect_RELA_interactor(881)	TET2	9606.ENSP00000301067	9606.ENSP00000442788	0	0	0	0	0.128	0	0	0.574	0.612
	KMT2D	indirect_RELA_interactor(881)	TLE3	9606.ENSP00000301067	9606.ENSP00000452871	0	0	0	0	0.049	0	0.5	0.116	0.542
	KMT2D	indirect_RELA_interactor(881)	TNRC6C	9606.ENSP00000301067	9606.ENSP00000336783	0	0	0	0	0.112	0.044	0.4	0.081	0.469
	KMT2D	indirect_RELA_interactor(881)	TRRAP	9606.ENSP00000301067	9606.ENSP00000352925	0	0	0	0	0.397	0	0	0.543	0.713
	KMT2D	indirect_RELA_interactor(881)	ZFHX3	9606.ENSP00000301067	9606.ENSP00000493252	0	0	0	0.546	0.072	0	0	0.475	0.493
	KMT2E		NCOR2	9606.ENSP00000312379	9606.ENSP00000384018	0	0	0	0	0.076	0.459	0	0.625	0.796
	KMT2E		RUNX1	9606.ENSP00000312379	9606.ENSP00000300305	0	0	0	0	0	0	0.5	0.412	0.693
	KMT2E		TNRC6C	9606.ENSP00000312379	9606.ENSP00000336783	0	0	0.343	0	0.066	0	0.4	0	0.599
	KMT2E		TRIM24	9606.ENSP00000312379	9606.ENSP00000340507	0	0	0	0	0.07	0.073	0	0.423	0.459
	KMT2E		ZNF292	9606.ENSP00000312379	9606.ENSP00000358590	0	0	0	0	0.411	0.076	0	0.198	0.525
	KPNA1	indirect_RELA_interactor(881)	KPNA3	9606.ENSP00000343701	9606.ENSP00000261667	0	0	0.07	0.927	0.386	0.091	0.9	0.133	0.946
	KPNA1	indirect_RELA_interactor(881)	KPNA6	9606.ENSP00000343701	9606.ENSP00000362728	0	0	0.05	0.98	0.209	0.707	0.54	0.059	0.887
	KPNA1	indirect_RELA_interactor(881)	NCBP1	9606.ENSP00000343701	9606.ENSP00000364289	0	0	0	0	0.333	0.67	0	0.254	0.822
	KPNA1	indirect_RELA_interactor(881)	NFKB1	9606.ENSP00000343701	9606.ENSP00000226574	0	0	0	0	0.06	0.105	0.9	0.195	0.923
	KPNA1	indirect_RELA_interactor(881)	NR2C2	9606.ENSP00000343701	9606.ENSP00000483059	0	0	0	0	0.141	0.331	0	0	0.4
	KPNA1	indirect_RELA_interactor(881)	NUP54	9606.ENSP00000343701	9606.ENSP00000264883	0	0	0	0	0.099	0.376	0	0.391	0.628
	KPNA1	known_RELA_interactor(46)	RELA	9606.ENSP00000343701	9606.ENSP00000384273	0	0	0	0	0.097	0.409	0.9	0.182	0.95	known_RELA_interactor(46)
	KPNA1	indirect_RELA_interactor(881)	RGPD3	9606.ENSP00000343701	9606.ENSP00000386588	0	0	0	0	0.198	0.279	0	0.137	0.457
	KPNA1	indirect_RELA_interactor(881)	RGPD5	9606.ENSP00000343701	9606.ENSP00000016946	0	0	0	0	0.192	0.279	0	0.137	0.453
	KPNA1	indirect_RELA_interactor(881)	SMARCD2	9606.ENSP00000343701	9606.ENSP00000392617	0	0	0	0	0.068	0.421	0	0.075	0.457
	KPNA3	indirect_RELA_interactor(881)	KPNA6	9606.ENSP00000261667	9606.ENSP00000362728	0	0	0.07	0.929	0.131	0.194	0.54	0.433	0.799
	KPNA3	indirect_RELA_interactor(881)	NCBP1	9606.ENSP00000261667	9606.ENSP00000364289	0	0	0	0	0.085	0.694	0	0.342	0.8
	KPNA3	indirect_RELA_interactor(881)	NFKB1	9606.ENSP00000261667	9606.ENSP00000226574	0	0	0	0	0.049	0.459	0.9	0.134	0.949
	KPNA3	indirect_RELA_interactor(881)	NUP54	9606.ENSP00000261667	9606.ENSP00000264883	0	0	0	0	0.161	0.156	0	0.377	0.52
	KPNA3	known_RELA_interactor(46)	RELA	9606.ENSP00000261667	9606.ENSP00000384273	0	0	0	0	0.049	0.581	0.9	0.186	0.963	known_RELA_interactor(46)
	KPNA3	indirect_RELA_interactor(881)	RGPD3	9606.ENSP00000261667	9606.ENSP00000386588	0	0	0	0	0.194	0.279	0	0.137	0.455
	KPNA3	indirect_RELA_interactor(881)	RGPD5	9606.ENSP00000261667	9606.ENSP00000016946	0	0	0	0	0.192	0.279	0	0.137	0.453
	KPNA6	indirect_RELA_interactor(881)	NCBP1	9606.ENSP00000362728	9606.ENSP00000364289	0	0	0	0	0.075	0.652	0	0.208	0.723
	KPNA6	known_RELA_interactor(46)	RELA	9606.ENSP00000362728	9606.ENSP00000384273	0	0	0	0	0.081	0.409	0	0.096	0.467	known_RELA_interactor(46)
	KPNA6	indirect_RELA_interactor(881)	RGPD3	9606.ENSP00000362728	9606.ENSP00000386588	0	0	0	0	0.205	0.279	0	0.137	0.462
	KPNA6	indirect_RELA_interactor(881)	RGPD5	9606.ENSP00000362728	9606.ENSP00000016946	0	0	0	0	0.192	0.279	0	0.137	0.453
	LDB1		RBBP8	9606.ENSP00000501277	9606.ENSP00000382628	0	0	0	0	0.05	0	0	0.762	0.764
	LDB1		RUNX1	9606.ENSP00000501277	9606.ENSP00000300305	0	0	0	0	0	0.089	0.5	0.888	0.944
	LDB1		SSBP3	9606.ENSP00000501277	9606.ENSP00000360371	0	0	0	0	0.062	0.905	0	0.834	0.984
	LDB1		TCF3	9606.ENSP00000501277	9606.ENSP00000262965	0	0	0	0	0.123	0.294	0.5	0.993	0.997
	LDB1		TCF7	9606.ENSP00000501277	9606.ENSP00000340347	0	0	0	0	0	0.098	0.54	0.08	0.584
	LDB1		TLE3	9606.ENSP00000501277	9606.ENSP00000452871	0	0	0	0	0.049	0.107	0.9	0.165	0.919
	LDB1		TRIM33	9606.ENSP00000501277	9606.ENSP00000351250	0	0	0	0	0.055	0.51	0	0.465	0.73
	LEO1		NCBP1	9606.ENSP00000299601	9606.ENSP00000364289	0	0	0	0	0.133	0	0.5	0.047	0.55
	LEO1		NELFA	9606.ENSP00000299601	9606.ENSP00000445757	0	0	0	0	0.127	0	0.9	0	0.908
	LEO1		POLR2G	9606.ENSP00000299601	9606.ENSP00000301788	0	0	0	0	0.067	0.925	0	0.184	0.938
	LEO1		RPS27A	9606.ENSP00000299601	9606.ENSP00000272317	0	0	0	0	0.044	0.045	0.5	0	0.503
	LEO1		TCF7	9606.ENSP00000299601	9606.ENSP00000340347	0	0	0	0	0	0	0.5	0.081	0.52
	LEO1		TLE3	9606.ENSP00000299601	9606.ENSP00000452871	0	0	0	0	0.067	0	0.5	0	0.513
	LEO1		VPS72	9606.ENSP00000299601	9606.ENSP00000346464	0	0	0	0	0.105	0.401	0	0	0.441
	LIN9		PHF20L1	9606.ENSP00000329102	9606.ENSP00000378784	0	0	0	0	0.042	0.598	0	0.076	0.613
	MAFG		REL	9606.ENSP00000350369	9606.ENSP00000295025	0	0	0	0	0.074	0	0	0.383	0.405
	MAFG		ZBTB34	9606.ENSP00000350369	9606.ENSP00000362551	0	0	0	0	0.081	0.484	0	0	0.505
	MAML1		MAML3	9606.ENSP00000292599	9606.ENSP00000421180	0	0	0	0.77	0	0.292	0.9	0.197	0.938
	MAML1		MAMLD1	9606.ENSP00000292599	9606.ENSP00000414517	0	0	0	0	0	0.064	0.4	0.445	0.661
	MAML1		NCOR2	9606.ENSP00000292599	9606.ENSP00000384018	0	0	0	0	0.111	0.046	0.5	0.391	0.707
	MAML1		PBX1	9606.ENSP00000292599	9606.ENSP00000405890	0	0	0	0	0	0	0.5	0.408	0.691
	MAML1		RBPJ	9606.ENSP00000292599	9606.ENSP00000345206	0	0	0	0	0.057	0.99	0.9	0.999	0.999
	MAML1		RUNX2	9606.ENSP00000292599	9606.ENSP00000360493	0	0	0	0	0	0	0	0.486	0.485
	MAML1		RUNX3	9606.ENSP00000292599	9606.ENSP00000382800	0	0	0	0	0	0	0.5	0.13	0.546
	MAML1		SMARCA4	9606.ENSP00000292599	9606.ENSP00000343896	0	0	0	0	0	0.292	0	0.218	0.423
	MAML1		TLE3	9606.ENSP00000292599	9606.ENSP00000452871	0	0	0	0	0.098	0	0.5	0.137	0.577
	MAML1		TNRC6C	9606.ENSP00000292599	9606.ENSP00000336783	0	0	0	0	0.098	0	0.5	0	0.529
	MAML3		MAMLD1	9606.ENSP00000421180	9606.ENSP00000414517	0	0	0	0	0	0.064	0.4	0.546	0.722
	MAML3		NCOR2	9606.ENSP00000421180	9606.ENSP00000384018	0	0	0	0	0	0.046	0.5	0.403	0.69
	MAML3		PBX1	9606.ENSP00000421180	9606.ENSP00000405890	0	0	0	0	0.047	0	0.5	0.085	0.526
	MAML3		PCGF1	9606.ENSP00000421180	9606.ENSP00000233630	0	0	0	0	0	0	0	0.458	0.457
	MAML3		RBPJ	9606.ENSP00000421180	9606.ENSP00000345206	0	0	0	0	0.056	0.292	0.9	0.999	0.999
	MAML3		RUNX3	9606.ENSP00000421180	9606.ENSP00000382800	0	0	0	0	0	0	0.5	0.125	0.543
	MAML3		TLE3	9606.ENSP00000421180	9606.ENSP00000452871	0	0	0	0	0.049	0	0.5	0.143	0.556
	MAML3		TNRC6C	9606.ENSP00000421180	9606.ENSP00000336783	0	0	0	0	0.049	0	0.5	0	0.504
	MAMLD1		NCOR2	9606.ENSP00000414517	9606.ENSP00000384018	0	0	0	0	0	0	0.5	0	0.499
	MAMLD1		PBX1	9606.ENSP00000414517	9606.ENSP00000405890	0	0	0	0	0	0	0.5	0.091	0.526
	MAMLD1		RBPJ	9606.ENSP00000414517	9606.ENSP00000345206	0	0	0	0	0	0.057	0.5	0.18	0.579
	MAMLD1		RUNX3	9606.ENSP00000414517	9606.ENSP00000382800	0	0	0	0	0	0	0.5	0	0.499
	MAMLD1		TLE3	9606.ENSP00000414517	9606.ENSP00000452871	0	0	0	0	0	0	0.5	0	0.499
	MAMLD1		TNRC6C	9606.ENSP00000414517	9606.ENSP00000336783	0	0	0	0	0	0.074	0.5	0.121	0.557
	MBD2		MTA3	9606.ENSP00000256429	9606.ENSP00000385823	0	0	0	0	0.076	0.882	0.54	0.572	0.975
	MBD2		PHF20L1	9606.ENSP00000256429	9606.ENSP00000378784	0	0	0	0	0.07	0.784	0	0	0.791
	MBD2		RCOR1	9606.ENSP00000256429	9606.ENSP00000262241	0	0	0	0	0.096	0	0	0.612	0.635
	MBD2		SALL4	9606.ENSP00000256429	9606.ENSP00000217086	0	0	0	0	0.055	0.605	0	0.115	0.641
	MBD2		SAP130	9606.ENSP00000256429	9606.ENSP00000350333	0	0	0	0	0.067	0.195	0.5	0	0.591
	MBD2		TRPS1	9606.ENSP00000256429	9606.ENSP00000379065	0	0	0	0	0	0.437	0	0	0.437
	MBTD1		PHF20L1	9606.ENSP00000468304	9606.ENSP00000378784	0	0	0	0	0.122	0	0.54	0.309	0.696
	MBTD1		TRRAP	9606.ENSP00000468304	9606.ENSP00000352925	0	0	0	0	0.049	0.51	0.9	0.228	0.959
	MBTD1		VPS72	9606.ENSP00000468304	9606.ENSP00000346464	0	0	0	0	0	0.292	0.72	0.2	0.827
	MBTD1		YEATS2	9606.ENSP00000468304	9606.ENSP00000306983	0	0	0	0	0.085	0	0.54	0	0.561
	MBTD1		YEATS4	9606.ENSP00000468304	9606.ENSP00000247843	0	0	0	0	0.084	0.834	0.9	0.159	0.985
	MED12		MED14	9606.ENSP00000363193	9606.ENSP00000323720	0	0	0	0	0.246	0.994	0.9	0.926	0.999
	MED12		MED15	9606.ENSP00000363193	9606.ENSP00000263205	0	0	0	0	0.18	0.994	0.8	0.915	0.999
	MED12		MED24	9606.ENSP00000363193	9606.ENSP00000440100	0	0	0	0	0.24	0.994	0.8	0.636	0.999
	MED12		MED25	9606.ENSP00000363193	9606.ENSP00000326767	0	0	0	0	0.203	0.994	0.8	0.258	0.999
	MED12		MED28	9606.ENSP00000363193	9606.ENSP00000237380	0	0	0	0	0	0.994	0.8	0.539	0.999
	MED12		MED8	9606.ENSP00000363193	9606.ENSP00000290663	0	0	0	0	0	0.994	0.9	0.701	0.999
	MED12		NCOA2	9606.ENSP00000363193	9606.ENSP00000399968	0	0	0	0	0.121	0	0.5	0.253	0.643
	MED12		NCOA3	9606.ENSP00000363193	9606.ENSP00000361066	0	0	0	0	0.107	0	0.5	0.312	0.666
	MED12		NCOR2	9606.ENSP00000363193	9606.ENSP00000384018	0	0	0	0	0.147	0	0.5	0.148	0.605
	MED12		PAXIP1	9606.ENSP00000363193	9606.ENSP00000384048	0	0	0.304	0	0.108	0	0	0.389	0.588
	MED12		POLR2G	9606.ENSP00000363193	9606.ENSP00000301788	0	0	0	0	0.095	0.195	0	0.362	0.495
	MED12		PPARG	9606.ENSP00000363193	9606.ENSP00000287820	0	0	0	0	0	0.064	0.5	0.148	0.566
	MED12		QKI	9606.ENSP00000363193	9606.ENSP00000355094	0	0	0	0	0.082	0.994	0	0.066	0.994
	MED12		RCOR1	9606.ENSP00000363193	9606.ENSP00000262241	0	0	0	0	0.079	0.994	0	0.203	0.995
	MED12		RUNX1	9606.ENSP00000363193	9606.ENSP00000300305	0	0	0	0	0	0	0	0.504	0.504
	MED12		RUNX2	9606.ENSP00000363193	9606.ENSP00000360493	0	0	0	0	0	0	0	0.408	0.408
	MED12		SMARCA4	9606.ENSP00000363193	9606.ENSP00000343896	0	0	0	0	0.182	0	0	0.475	0.552
	MED12		SOX9	9606.ENSP00000363193	9606.ENSP00000245479	0	0	0	0	0	0.292	0	0.686	0.768
	MED12		TRRAP	9606.ENSP00000363193	9606.ENSP00000352925	0	0	0	0	0.504	0.336	0	0.189	0.71
	MED12		ZFHX3	9606.ENSP00000363193	9606.ENSP00000493252	0	0	0	0	0.055	0	0	0.506	0.514
	MED12		ZNF200	9606.ENSP00000363193	9606.ENSP00000395723	0	0	0	0	0.05	0.068	0	0.466	0.486
	MED14		MED15	9606.ENSP00000323720	9606.ENSP00000263205	0	0	0	0	0.201	0.984	0.8	0.964	0.999
	MED14		MED24	9606.ENSP00000323720	9606.ENSP00000440100	0	0	0	0	0.214	0.976	0.8	0.973	0.999
	MED14		MED25	9606.ENSP00000323720	9606.ENSP00000326767	0	0	0	0	0.257	0.956	0.8	0.532	0.996
	MED14		MED28	9606.ENSP00000323720	9606.ENSP00000237380	0	0	0	0	0	0.999	0.8	0.523	0.999
	MED14		MED8	9606.ENSP00000323720	9606.ENSP00000290663	0	0	0	0	0.049	0.968	0.9	0.882	0.999
	MED14		NCOA2	9606.ENSP00000323720	9606.ENSP00000399968	0	0	0	0	0.109	0	0.5	0.25	0.637
	MED14		NCOA3	9606.ENSP00000323720	9606.ENSP00000361066	0	0	0	0	0.097	0	0.5	0.53	0.769
	MED14		NCOR2	9606.ENSP00000323720	9606.ENSP00000384018	0	0	0	0	0.06	0.071	0.5	0.141	0.575
	MED14		NFRKB	9606.ENSP00000323720	9606.ENSP00000436926	0	0	0	0	0.336	0	0	0.282	0.503
	MED14		NFYA	9606.ENSP00000323720	9606.ENSP00000345702	0	0	0	0	0.443	0	0	0.053	0.449
	MED14		POLR2G	9606.ENSP00000323720	9606.ENSP00000301788	0	0	0	0	0.098	0.992	0	0.354	0.995
	MED14		PPARG	9606.ENSP00000323720	9606.ENSP00000287820	0	0	0	0	0	0.314	0.5	0.509	0.816
	MED14		QKI	9606.ENSP00000323720	9606.ENSP00000355094	0	0	0	0	0.1	0.994	0	0	0.994
	MED14		SMARCC1	9606.ENSP00000323720	9606.ENSP00000254480	0	0	0	0	0.099	0.091	0	0.502	0.556
	MED14		TAF4	9606.ENSP00000323720	9606.ENSP00000252996	0	0	0	0	0.083	0.8	0	0.217	0.844
	MED14		TAF6	9606.ENSP00000323720	9606.ENSP00000399982	0	0	0	0	0.098	0.8	0	0.126	0.828
	MED14		TNRC6C	9606.ENSP00000323720	9606.ENSP00000336783	0	0	0	0	0.066	0.485	0	0.173	0.568
	MED14		TRRAP	9606.ENSP00000323720	9606.ENSP00000352925	0	0	0	0	0.193	0.347	0	0.152	0.515
	MED14		ZMYM4	9606.ENSP00000323720	9606.ENSP00000322915	0	0	0	0	0.478	0.173	0	0.068	0.562
	MED15	indirect_RELA_interactor(881)	MED24	9606.ENSP00000263205	9606.ENSP00000440100	0	0	0	0	0.246	0.982	0.8	0.893	0.999
	MED15	indirect_RELA_interactor(881)	MED25	9606.ENSP00000263205	9606.ENSP00000326767	0	0	0	0	0.32	0.925	0.8	0.736	0.997
	MED15	indirect_RELA_interactor(881)	MED28	9606.ENSP00000263205	9606.ENSP00000237380	0	0	0	0	0	0.998	0.8	0.511	0.999
	MED15	indirect_RELA_interactor(881)	MED8	9606.ENSP00000263205	9606.ENSP00000290663	0	0	0	0	0.049	0.952	0.8	0.69	0.996
	MED15	indirect_RELA_interactor(881)	MLLT6	9606.ENSP00000263205	9606.ENSP00000479910	0	0	0	0	0.068	0.208	0	0.276	0.419
	MED15	indirect_RELA_interactor(881)	NCOA2	9606.ENSP00000263205	9606.ENSP00000399968	0	0	0	0	0.063	0	0.5	0.181	0.582
	MED15	indirect_RELA_interactor(881)	NCOA3	9606.ENSP00000263205	9606.ENSP00000361066	0	0	0	0	0.073	0	0.5	0.156	0.574
	MED15	indirect_RELA_interactor(881)	NCOR2	9606.ENSP00000263205	9606.ENSP00000384018	0	0	0	0	0.075	0	0.5	0.168	0.581
	MED15	indirect_RELA_interactor(881)	POLR2G	9606.ENSP00000263205	9606.ENSP00000301788	0	0	0	0	0.101	0.835	0	0.097	0.855
	MED15	indirect_RELA_interactor(881)	PPARG	9606.ENSP00000263205	9606.ENSP00000287820	0	0	0	0	0	0.097	0.5	0.16	0.587
	MED15	indirect_RELA_interactor(881)	QKI	9606.ENSP00000263205	9606.ENSP00000355094	0	0	0	0	0.163	0.994	0	0	0.994
	MED15	known_RELA_interactor(46)	RELA	9606.ENSP00000263205	9606.ENSP00000384273	0	0	0	0	0.232	0.292	0	0.407	0.649	known_RELA_interactor(46)
	MED15	indirect_RELA_interactor(881)	TAF4	9606.ENSP00000263205	9606.ENSP00000252996	0	0	0	0	0.08	0.8	0	0.223	0.844
	MED15	indirect_RELA_interactor(881)	TAF6	9606.ENSP00000263205	9606.ENSP00000399982	0	0	0	0	0.201	0.8	0	0.231	0.866
	MED15	indirect_RELA_interactor(881)	TFE3	9606.ENSP00000263205	9606.ENSP00000314129	0	0	0	0	0.163	0	0	0.6	0.651
	MED15	indirect_RELA_interactor(881)	TRRAP	9606.ENSP00000263205	9606.ENSP00000352925	0	0	0	0	0.067	0.329	0	0.281	0.51
	MED15		WWTR1	9606.ENSP00000263205	9606.ENSP00000419465	0	0	0	0	0	0.094	0	0.442	0.472
	MED24		MED25	9606.ENSP00000440100	9606.ENSP00000326767	0	0	0	0	0.25	0.968	0.8	0.321	0.996
	MED24		MED28	9606.ENSP00000440100	9606.ENSP00000237380	0	0	0	0	0	0.998	0.8	0.376	0.999
	MED24		MED8	9606.ENSP00000440100	9606.ENSP00000290663	0	0.034	0	0	0	0.973	0.8	0.573	0.997
	MED24		NCOA2	9606.ENSP00000440100	9606.ENSP00000399968	0	0	0	0	0.062	0	0.5	0.063	0.522
	MED24		NCOA3	9606.ENSP00000440100	9606.ENSP00000361066	0	0	0	0	0.083	0	0.5	0.181	0.591
	MED24		NCOA6	9606.ENSP00000440100	9606.ENSP00000363929	0	0	0	0	0.049	0	0	0.481	0.485
	MED24		NCOR2	9606.ENSP00000440100	9606.ENSP00000384018	0	0	0	0	0.062	0	0.5	0.068	0.525
	MED24		NUP54	9606.ENSP00000440100	9606.ENSP00000264883	0	0	0	0	0.059	0.52	0	0.186	0.6
	MED24		PALB2	9606.ENSP00000440100	9606.ENSP00000261584	0.061	0	0	0	0.11	0.419	0.285	0.161	0.655
	MED24		POLR2G	9606.ENSP00000440100	9606.ENSP00000301788	0	0	0	0	0.109	0.817	0	0.15	0.849
	MED24		PPARG	9606.ENSP00000440100	9606.ENSP00000287820	0	0	0	0	0	0.294	0.5	0.346	0.749
	MED24		QKI	9606.ENSP00000440100	9606.ENSP00000355094	0	0	0	0	0.126	0.994	0	0	0.994
	MED24		SEH1L	9606.ENSP00000440100	9606.ENSP00000382779	0	0	0	0	0.049	0.405	0	0.116	0.456
	MED24		TAF4	9606.ENSP00000440100	9606.ENSP00000252996	0	0	0	0	0.075	0.8	0	0	0.807
	MED24		TAF6	9606.ENSP00000440100	9606.ENSP00000399982	0	0	0	0	0.084	0.8	0	0.055	0.811
	MED24		TRRAP	9606.ENSP00000440100	9606.ENSP00000352925	0	0	0	0	0.13	0.287	0	0.276	0.511
	MED25		MED28	9606.ENSP00000326767	9606.ENSP00000237380	0	0	0	0	0	0.998	0.8	0.121	0.999
	MED25		MED8	9606.ENSP00000326767	9606.ENSP00000290663	0	0	0	0	0	0.818	0.8	0.405	0.976
	MED25		NCOA2	9606.ENSP00000326767	9606.ENSP00000399968	0	0	0	0	0.067	0	0.5	0.093	0.54
	MED25		NCOA3	9606.ENSP00000326767	9606.ENSP00000361066	0	0	0	0	0.079	0	0.5	0.044	0.521
	MED25		NCOR2	9606.ENSP00000326767	9606.ENSP00000384018	0	0	0	0	0.088	0.101	0.5	0.189	0.623
	MED25		NELFA	9606.ENSP00000326767	9606.ENSP00000445757	0	0	0	0	0.421	0.045	0	0	0.423
	MED25		POLR2G	9606.ENSP00000326767	9606.ENSP00000301788	0	0	0	0	0.101	0.812	0	0.056	0.826
	MED25		PPARG	9606.ENSP00000326767	9606.ENSP00000287820	0	0	0	0	0	0.045	0.5	0.066	0.515
	MED25		QKI	9606.ENSP00000326767	9606.ENSP00000355094	0	0	0	0	0.173	0.994	0	0	0.994
	MED25		TAF4	9606.ENSP00000326767	9606.ENSP00000252996	0	0	0	0	0.083	0.8	0	0.051	0.81
	MED25		TAF6	9606.ENSP00000326767	9606.ENSP00000399982	0	0	0	0	0.102	0.801	0	0	0.813
	MED28		MED8	9606.ENSP00000237380	9606.ENSP00000290663	0	0	0	0	0.042	0.998	0.8	0.676	0.999
	MED28		NCOA2	9606.ENSP00000237380	9606.ENSP00000399968	0	0	0	0	0.042	0	0.5	0	0.5
	MED28		NCOA3	9606.ENSP00000237380	9606.ENSP00000361066	0	0	0	0	0	0	0.5	0	0.499
	MED28		NCOR2	9606.ENSP00000237380	9606.ENSP00000384018	0	0	0	0	0	0	0.5	0	0.499
	MED28		POLR2G	9606.ENSP00000237380	9606.ENSP00000301788	0	0	0	0	0.301	0.887	0	0.063	0.92
	MED28		PPARG	9606.ENSP00000237380	9606.ENSP00000287820	0	0	0	0	0	0	0.5	0	0.499
	MED28		RCOR1	9606.ENSP00000237380	9606.ENSP00000262241	0	0	0	0	0	0.994	0	0	0.994
	MED28		TAF4	9606.ENSP00000237380	9606.ENSP00000252996	0	0	0	0	0	0.8	0	0	0.8
	MED28		TAF6	9606.ENSP00000237380	9606.ENSP00000399982	0	0	0	0	0	0.8	0	0	0.8
	MED28		UTP6	9606.ENSP00000237380	9606.ENSP00000261708	0	0	0	0	0.242	0	0	0.309	0.453
	MED8		NCOA2	9606.ENSP00000290663	9606.ENSP00000399968	0	0	0	0	0	0	0.5	0.081	0.52
	MED8		NCOA3	9606.ENSP00000290663	9606.ENSP00000361066	0	0	0	0	0	0	0.5	0.127	0.545
	MED8		NCOR2	9606.ENSP00000290663	9606.ENSP00000384018	0	0	0	0	0	0	0.5	0	0.499
	MED8		POLR2G	9606.ENSP00000290663	9606.ENSP00000301788	0	0	0	0	0.056	0.871	0	0.596	0.947
	MED8		PPARG	9606.ENSP00000290663	9606.ENSP00000287820	0	0	0	0	0	0.054	0.5	0.069	0.521
	MED8		TAF4	9606.ENSP00000290663	9606.ENSP00000252996	0	0	0	0	0	0.8	0	0.091	0.81
	MED8		TAF6	9606.ENSP00000290663	9606.ENSP00000399982	0	0	0	0	0	0.8	0	0.128	0.818
	MEF2D		NFATC2	9606.ENSP00000271555	9606.ENSP00000379330	0	0	0	0	0.153	0.292	0.9	0.295	0.952
	MEF2D		NKX2-5	9606.ENSP00000271555	9606.ENSP00000327758	0	0	0	0	0.05	0.112	0	0.469	0.513
	MEF2D		NR4A1	9606.ENSP00000271555	9606.ENSP00000440864	0	0	0	0	0.059	0	0	0.679	0.685
	MEF2D		PBX1	9606.ENSP00000271555	9606.ENSP00000405890	0	0	0	0	0.042	0	0	0.649	0.649
	MEF2D		RBFOX2	9606.ENSP00000271555	9606.ENSP00000413035	0	0	0	0	0.045	0	0	0.412	0.414
	MEF2D		REL	9606.ENSP00000271555	9606.ENSP00000295025	0	0	0	0	0.065	0.074	0	0.419	0.454
	MEF2D		RUNX1	9606.ENSP00000271555	9606.ENSP00000300305	0	0	0	0	0.049	0	0	0.421	0.426
	MEF2D		SP1	9606.ENSP00000271555	9606.ENSP00000329357	0	0	0	0	0.072	0.319	0	0.185	0.44
	MEF2D		TCF3	9606.ENSP00000271555	9606.ENSP00000262965	0	0	0	0	0.056	0	0.5	0.211	0.595
	MITF		OTX1	9606.ENSP00000391803	9606.ENSP00000355631	0	0	0	0	0	0	0	0.435	0.435
	MITF		RBPJ	9606.ENSP00000391803	9606.ENSP00000345206	0	0	0	0	0.05	0.292	0	0.245	0.447
	MITF		SMARCA4	9606.ENSP00000391803	9606.ENSP00000343896	0	0	0	0	0.066	0.091	0	0.369	0.417
	MITF		SOX9	9606.ENSP00000391803	9606.ENSP00000245479	0	0	0	0	0	0.073	0	0.585	0.599
	MITF		TFAP2A	9606.ENSP00000391803	9606.ENSP00000501092	0	0	0	0	0.062	0	0	0.393	0.406
	MITF		TFE3	9606.ENSP00000391803	9606.ENSP00000314129	0	0	0.056	0.918	0	0.832	0.8	0.905	0.996
	MITF		TFEB	9606.ENSP00000391803	9606.ENSP00000351742	0	0	0.06	0.891	0.042	0.808	0.8	0.434	0.976
	MITF		ZEB1	9606.ENSP00000391803	9606.ENSP00000354487	0	0	0	0	0	0	0	0.472	0.472
	MLLT6		RNF34	9606.ENSP00000479910	9606.ENSP00000376258	0	0	0	0	0	0	0	0.437	0.437
	MLLT6		TRRAP	9606.ENSP00000479910	9606.ENSP00000352925	0	0	0	0	0.112	0	0	0.488	0.526
	MLLT6		YEATS4	9606.ENSP00000479910	9606.ENSP00000247843	0	0	0	0	0	0.198	0	0.333	0.442
	MNX1		SOX9	9606.ENSP00000252971	9606.ENSP00000245479	0	0	0	0	0.088	0.067	0	0.416	0.46
	MRPL12		PALB2	9606.ENSP00000333837	9606.ENSP00000261584	0	0	0	0	0.686	0.103	0	0.286	0.781
	MRPL12		RPS9	9606.ENSP00000333837	9606.ENSP00000375632	0.12	0	0	0	0.838	0.84	0	0.349	0.983
	MRPL12		SMARCB1	9606.ENSP00000333837	9606.ENSP00000340883	0	0	0	0	0.18	0.292	0	0.053	0.402
	MRPL12		TOMM40	9606.ENSP00000333837	9606.ENSP00000410339	0	0	0	0	0.37	0.102	0	0.211	0.515
	MSX1		PBX1	9606.ENSP00000372170	9606.ENSP00000405890	0	0	0	0	0	0.07	0	0.527	0.541
	MSX1		PITX2	9606.ENSP00000372170	9606.ENSP00000495061	0	0	0	0.609	0.07	0	0	0.566	0.579
	MSX1		RUNX2	9606.ENSP00000372170	9606.ENSP00000360493	0	0	0	0	0	0.045	0	0.7	0.701
	MSX1		SATB2	9606.ENSP00000372170	9606.ENSP00000401112	0	0	0	0	0.064	0	0	0.715	0.722
	MSX1		SIX4	9606.ENSP00000372170	9606.ENSP00000216513	0	0	0	0	0.049	0.067	0	0.42	0.44
	MSX1		SOX9	9606.ENSP00000372170	9606.ENSP00000245479	0	0	0	0	0.083	0	0	0.614	0.631
	MSX1		SP1	9606.ENSP00000372170	9606.ENSP00000329357	0	0	0	0	0.127	0.294	0	0.144	0.427
	MSX1		TBX3	9606.ENSP00000372170	9606.ENSP00000257566	0	0	0	0	0.133	0.057	0	0.453	0.514
	MSX1		TFAP2A	9606.ENSP00000372170	9606.ENSP00000501092	0	0	0	0	0.06	0.068	0	0.619	0.637
	MTA3		NCOR2	9606.ENSP00000385823	9606.ENSP00000384018	0	0	0	0	0.049	0	0	0.559	0.562
	MTA3		PHC1	9606.ENSP00000385823	9606.ENSP00000437659	0	0	0	0	0.095	0.046	0.5	0.065	0.542
	MTA3		PHC3	9606.ENSP00000385823	9606.ENSP00000420294	0	0	0	0	0.054	0	0.5	0	0.506
	MTA3		PHF20L1	9606.ENSP00000385823	9606.ENSP00000378784	0	0	0	0	0	0.69	0	0.185	0.736
	MTA3		PPARG	9606.ENSP00000385823	9606.ENSP00000287820	0	0	0	0	0.052	0	0.5	0.067	0.519
	MTA3		RCOR1	9606.ENSP00000385823	9606.ENSP00000262241	0	0	0	0.581	0.057	0.292	0.5	0.137	0.673
	MTA3		SALL4	9606.ENSP00000385823	9606.ENSP00000217086	0	0	0	0	0.067	0.44	0.5	0.049	0.718
	MTA3		TCF20	9606.ENSP00000385823	9606.ENSP00000352463	0	0	0	0	0.069	0.422	0	0	0.439
	MTA3		TRPS1	9606.ENSP00000385823	9606.ENSP00000379065	0	0	0	0	0	0.4	0	0.103	0.439
	NCBP1		NELFA	9606.ENSP00000364289	9606.ENSP00000445757	0	0	0	0	0.256	0.222	0.5	0.49	0.832
	NCBP1		NUP54	9606.ENSP00000364289	9606.ENSP00000264883	0	0	0	0	0.216	0	0.5	0	0.591
	NCBP1		POLR2G	9606.ENSP00000364289	9606.ENSP00000301788	0	0	0	0	0.134	0	0.5	0	0.548
	NCBP1		RBFOX2	9606.ENSP00000364289	9606.ENSP00000413035	0	0	0	0	0	0.225	0.5	0.069	0.608
	NCBP1		SEH1L	9606.ENSP00000364289	9606.ENSP00000382779	0	0	0	0	0.197	0	0.5	0.067	0.593
	NCBP1		ZZZ3	9606.ENSP00000364289	9606.ENSP00000359837	0	0	0	0	0.45	0	0	0	0.45
	NCOA2		NCOA3	9606.ENSP00000399968	9606.ENSP00000361066	0	0	0.062	0.882	0.154	0.51	0.9	0.955	0.997
	NCOA2	indirect_RELA_interactor(881)	NCOA6	9606.ENSP00000399968	9606.ENSP00000363929	0	0	0	0	0.133	0.292	0.4	0.488	0.786
	NCOA2	indirect_RELA_interactor(881)	NCOR2	9606.ENSP00000399968	9606.ENSP00000384018	0	0	0	0	0.056	0.046	0.5	0.759	0.877
	NCOA2	indirect_RELA_interactor(881)	NR4A1	9606.ENSP00000399968	9606.ENSP00000440864	0	0	0	0	0	0.294	0	0.226	0.431
	NCOA2	indirect_RELA_interactor(881)	PPARG	9606.ENSP00000399968	9606.ENSP00000287820	0	0	0	0	0	0.965	0.5	0.902	0.998
	NCOA2	indirect_RELA_interactor(881)	REL	9606.ENSP00000399968	9606.ENSP00000295025	0	0	0	0	0.056	0.054	0	0.445	0.461
	NCOA2	known_RELA_interactor(46)	RELA	9606.ENSP00000399968	9606.ENSP00000384273	0	0	0	0	0.056	0.054	0	0.548	0.561	known_RELA_interactor(46)
	NCOA2	indirect_RELA_interactor(881)	RUNX1	9606.ENSP00000399968	9606.ENSP00000300305	0	0	0	0	0	0	0	0.418	0.418
	NCOA2	indirect_RELA_interactor(881)	SMARCA4	9606.ENSP00000399968	9606.ENSP00000343896	0	0	0	0	0.066	0.074	0	0.695	0.713
	NCOA2	indirect_RELA_interactor(881)	SMARCD2	9606.ENSP00000399968	9606.ENSP00000392617	0	0	0	0	0.056	0.071	0	0.434	0.461
	NCOA2	indirect_RELA_interactor(881)	SMARCE1	9606.ENSP00000399968	9606.ENSP00000323967	0	0	0	0	0.066	0.071	0	0.538	0.564
	NCOA2	indirect_RELA_interactor(881)	SP1	9606.ENSP00000399968	9606.ENSP00000329357	0	0	0	0	0.164	0.068	0.5	0.181	0.638
	NCOA2	indirect_RELA_interactor(881)	TEAD1	9606.ENSP00000399968	9606.ENSP00000435233	0	0	0	0	0.048	0.045	0	0.502	0.508
	NCOA2	indirect_RELA_interactor(881)	TRIM24	9606.ENSP00000399968	9606.ENSP00000340507	0	0	0	0	0.069	0	0	0.482	0.497
	NCOA2	indirect_RELA_interactor(881)	USF1	9606.ENSP00000399968	9606.ENSP00000357000	0	0	0	0	0.049	0.066	0.5	0.1	0.546
	NCOA2	indirect_RELA_interactor(881)	USF2	9606.ENSP00000399968	9606.ENSP00000222305	0	0	0	0	0.049	0.066	0.5	0.073	0.533
	NCOA3	indirect_RELA_interactor(881)	NCOA6	9606.ENSP00000361066	9606.ENSP00000363929	0	0	0	0	0.103	0	0.5	0.7	0.854
	NCOA3	indirect_RELA_interactor(881)	NCOR2	9606.ENSP00000361066	9606.ENSP00000384018	0	0	0	0	0.056	0.295	0.5	0.781	0.917
	NCOA3	indirect_RELA_interactor(881)	NFKB1	9606.ENSP00000361066	9606.ENSP00000226574	0	0	0	0	0.094	0.292	0	0.299	0.511
	NCOA3	indirect_RELA_interactor(881)	NFKBIA	9606.ENSP00000361066	9606.ENSP00000216797	0	0	0	0	0.068	0	0	0.506	0.521
	NCOA3	indirect_RELA_interactor(881)	NR4A1	9606.ENSP00000361066	9606.ENSP00000440864	0	0	0	0	0	0.294	0	0.192	0.406
	NCOA3	indirect_RELA_interactor(881)	PAGR1	9606.ENSP00000361066	9606.ENSP00000326519	0	0	0	0	0	0	0.5	0.071	0.515
	NCOA3	indirect_RELA_interactor(881)	PAXIP1	9606.ENSP00000361066	9606.ENSP00000384048	0	0	0	0	0.065	0	0.5	0.112	0.548
	NCOA3	indirect_RELA_interactor(881)	PBX1	9606.ENSP00000361066	9606.ENSP00000405890	0	0	0	0	0.043	0	0.5	0.197	0.582
	NCOA3	indirect_RELA_interactor(881)	PPARG	9606.ENSP00000361066	9606.ENSP00000287820	0	0	0	0	0	0.729	0.5	0.385	0.909
	NCOA3	indirect_RELA_interactor(881)	RCOR1	9606.ENSP00000361066	9606.ENSP00000262241	0	0	0	0	0.082	0.07	0	0.473	0.51
	NCOA3	known_RELA_interactor(46)	RELA	9606.ENSP00000361066	9606.ENSP00000384273	0	0	0	0	0.067	0.516	0	0.217	0.616	known_RELA_interactor(46)
	NCOA3	indirect_RELA_interactor(881)	RUNX1	9606.ENSP00000361066	9606.ENSP00000300305	0	0	0	0	0.049	0	0	0.51	0.514
	NCOA3	indirect_RELA_interactor(881)	SP1	9606.ENSP00000361066	9606.ENSP00000329357	0	0	0	0	0.133	0.068	0.9	0.254	0.931
	NCOA3	indirect_RELA_interactor(881)	TNRC6C	9606.ENSP00000361066	9606.ENSP00000336783	0	0	0	0	0.059	0	0.5	0.047	0.512
	NCOA3	indirect_RELA_interactor(881)	TRIM24	9606.ENSP00000361066	9606.ENSP00000340507	0	0	0	0	0.098	0	0	0.485	0.516
	NCOA3	indirect_RELA_interactor(881)	USF1	9606.ENSP00000361066	9606.ENSP00000357000	0	0	0	0	0	0.066	0.5	0.111	0.548
	NCOA3	indirect_RELA_interactor(881)	USF2	9606.ENSP00000361066	9606.ENSP00000222305	0	0	0	0	0.049	0.066	0.5	0.083	0.538
	NCOA3	indirect_RELA_interactor(881)	ZNF217	9606.ENSP00000361066	9606.ENSP00000360526	0	0	0	0	0.139	0.068	0.8	0.548	0.917
	NCOA6		NCOR2	9606.ENSP00000363929	9606.ENSP00000384018	0	0	0	0	0.123	0.474	0.5	0.415	0.847
	NCOA6		NFKB1	9606.ENSP00000363929	9606.ENSP00000226574	0	0	0	0	0.06	0.292	0	0.18	0.406
	NCOA6		PAGR1	9606.ENSP00000363929	9606.ENSP00000326519	0	0	0	0	0	0.592	0.8	0.862	0.987
	NCOA6		PAXIP1	9606.ENSP00000363929	9606.ENSP00000384048	0	0	0	0	0.109	0.818	0.8	0.997	0.999
	NCOA6		POLR2G	9606.ENSP00000363929	9606.ENSP00000301788	0	0	0	0	0.043	0	0.5	0.069	0.515
	NCOA6		PPARG	9606.ENSP00000363929	9606.ENSP00000287820	0	0	0	0	0.056	0.604	0	0.852	0.94
	NCOA6		RPS27A	9606.ENSP00000363929	9606.ENSP00000272317	0	0	0	0	0	0.4	0	0	0.4
	NCOA6		RPS4X	9606.ENSP00000363929	9606.ENSP00000362744	0	0	0	0	0.087	0.462	0	0	0.487
	NCOA6		RPS9	9606.ENSP00000363929	9606.ENSP00000375632	0	0	0	0	0.198	0.636	0	0.074	0.706
	NCOA6		UTP6	9606.ENSP00000363929	9606.ENSP00000261708	0	0	0	0	0.386	0.638	0	0.155	0.795
	NCOR2	indirect_RELA_interactor(881)	NFKB1	9606.ENSP00000384018	9606.ENSP00000226574	0	0	0	0	0.053	0.266	0	0.679	0.757
	NCOR2	indirect_RELA_interactor(881)	NFKB2	9606.ENSP00000384018	9606.ENSP00000358983	0	0	0	0	0.067	0.091	0	0.524	0.561
	NCOR2	indirect_RELA_interactor(881)	NFKBIA	9606.ENSP00000384018	9606.ENSP00000216797	0	0	0	0	0.055	0.535	0	0.229	0.632
	NCOR2	indirect_RELA_interactor(881)	NR2C2	9606.ENSP00000384018	9606.ENSP00000483059	0	0	0	0	0.098	0.119	0.5	0.143	0.614
	NCOR2	indirect_RELA_interactor(881)	NR4A1	9606.ENSP00000384018	9606.ENSP00000440864	0	0	0	0	0.047	0.51	0.5	0.592	0.892
	NCOR2	indirect_RELA_interactor(881)	POU2F1	9606.ENSP00000384018	9606.ENSP00000356840	0	0	0	0	0.049	0.625	0	0.121	0.659
	NCOR2	indirect_RELA_interactor(881)	PPARG	9606.ENSP00000384018	9606.ENSP00000287820	0	0	0	0	0	0.984	0.5	0.92	0.999
	NCOR2	indirect_RELA_interactor(881)	RBBP8	9606.ENSP00000384018	9606.ENSP00000382628	0	0	0	0	0.06	0	0	0.652	0.658
	NCOR2	indirect_RELA_interactor(881)	RBPJ	9606.ENSP00000384018	9606.ENSP00000345206	0	0	0	0	0.044	0.705	0.9	0.959	0.998
	NCOR2	indirect_RELA_interactor(881)	RCOR1	9606.ENSP00000384018	9606.ENSP00000262241	0	0	0	0.587	0.049	0	0	0.737	0.739
	NCOR2	known_RELA_interactor(46)	RELA	9606.ENSP00000384018	9606.ENSP00000384273	0	0	0	0	0.092	0.63	0	0.344	0.76	known_RELA_interactor(46)
	NCOR2	indirect_RELA_interactor(881)	RPS27A	9606.ENSP00000384018	9606.ENSP00000272317	0	0	0	0	0.042	0.401	0.5	0	0.688
	NCOR2	indirect_RELA_interactor(881)	RUNX1	9606.ENSP00000384018	9606.ENSP00000300305	0	0	0	0	0.067	0.488	0	0.644	0.815
	NCOR2	indirect_RELA_interactor(881)	SKI	9606.ENSP00000384018	9606.ENSP00000367797	0	0	0	0	0.214	0.292	0.5	0.069	0.706
	NCOR2	indirect_RELA_interactor(881)	SKIL	9606.ENSP00000384018	9606.ENSP00000415243	0	0	0	0	0.084	0.292	0.5	0.178	0.697
	NCOR2	indirect_RELA_interactor(881)	SMARCA4	9606.ENSP00000384018	9606.ENSP00000343896	0	0	0	0	0.097	0.287	0	0.335	0.534
	NCOR2	indirect_RELA_interactor(881)	SMARCB1	9606.ENSP00000384018	9606.ENSP00000340883	0	0	0	0	0.097	0.069	0	0.456	0.502
	NCOR2	indirect_RELA_interactor(881)	SP1	9606.ENSP00000384018	9606.ENSP00000329357	0	0	0	0	0.074	0.354	0	0.171	0.461
	NCOR2	indirect_RELA_interactor(881)	SUPT20H	9606.ENSP00000384018	9606.ENSP00000417510	0	0	0	0	0	0.51	0	0	0.51
	NCOR2	indirect_RELA_interactor(881)	TAF6	9606.ENSP00000384018	9606.ENSP00000399982	0	0	0	0	0.078	0.776	0	0.26	0.833
	NCOR2	indirect_RELA_interactor(881)	TAF9B	9606.ENSP00000384018	9606.ENSP00000339917	0	0	0	0	0	0.561	0	0.195	0.631
	NCOR2	indirect_RELA_interactor(881)	TRIM24	9606.ENSP00000384018	9606.ENSP00000340507	0	0	0	0	0.047	0.046	0	0.496	0.502
	NCOR2	indirect_RELA_interactor(881)	TRRAP	9606.ENSP00000384018	9606.ENSP00000352925	0	0	0	0	0.182	0.764	0	0.186	0.829
	NCOR2	indirect_RELA_interactor(881)	USF2	9606.ENSP00000384018	9606.ENSP00000222305	0	0	0	0	0.332	0.071	0	0.162	0.434
	NELFA		POLR2G	9606.ENSP00000445757	9606.ENSP00000301788	0	0	0	0	0.107	0.817	0.5	0	0.911
	NFATC2	indirect_RELA_interactor(881)	NFKB1	9606.ENSP00000379330	9606.ENSP00000226574	0	0	0	0	0.135	0	0	0.646	0.68
	NFATC2	indirect_RELA_interactor(881)	NR4A1	9606.ENSP00000379330	9606.ENSP00000440864	0	0	0	0	0.048	0	0	0.551	0.554
	NFATC2	indirect_RELA_interactor(881)	PATZ1	9606.ENSP00000379330	9606.ENSP00000266269	0	0	0	0	0.05	0	0	0.446	0.451
	NFATC2	indirect_RELA_interactor(881)	POU2F1	9606.ENSP00000379330	9606.ENSP00000356840	0	0	0.233	0	0.114	0	0	0.19	0.402
	NFATC2	indirect_RELA_interactor(881)	REL	9606.ENSP00000379330	9606.ENSP00000295025	0	0	0	0	0.068	0.095	0	0.685	0.711
	NFATC2	known_RELA_interactor(46)	RELA	9606.ENSP00000379330	9606.ENSP00000384273	0	0	0	0	0.086	0.091	0	0.879	0.89	known_RELA_interactor(46)
	NFATC2	indirect_RELA_interactor(881)	RUNX1	9606.ENSP00000379330	9606.ENSP00000300305	0	0	0	0	0.106	0.166	0.5	0.41	0.75
	NFATC2	indirect_RELA_interactor(881)	RUNX2	9606.ENSP00000379330	9606.ENSP00000360493	0	0	0	0	0.095	0	0	0.564	0.589
	NFATC2	indirect_RELA_interactor(881)	RUNX3	9606.ENSP00000379330	9606.ENSP00000382800	0	0	0	0	0.141	0	0	0.398	0.461
	NFATC2	indirect_RELA_interactor(881)	SATB2	9606.ENSP00000379330	9606.ENSP00000401112	0	0	0	0	0	0	0	0.441	0.441
	NFATC2	indirect_RELA_interactor(881)	SP3	9606.ENSP00000379330	9606.ENSP00000310301	0	0	0	0	0.047	0	0	0.625	0.627
	NFIA		NFIB	9606.ENSP00000360231	9606.ENSP00000370340	0	0	0	0.952	0.354	0.705	0	0.095	0.812
	NFIA		NFIC	9606.ENSP00000360231	9606.ENSP00000396843	0	0	0	0.954	0.094	0.253	0	0.429	0.58
	NFIA		POLR3C	9606.ENSP00000360231	9606.ENSP00000334564	0	0	0	0	0	0	0.4	0	0.4
	NFIA		RBPJ	9606.ENSP00000360231	9606.ENSP00000345206	0	0	0	0	0.074	0.166	0	0.29	0.404
	NFIA		SOX9	9606.ENSP00000360231	9606.ENSP00000245479	0	0	0	0	0.063	0.292	0	0.822	0.871
	NFIB		NFIC	9606.ENSP00000370340	9606.ENSP00000396843	0	0	0	0.954	0.107	0.783	0	0.125	0.815
	NFIB		PLAG1	9606.ENSP00000370340	9606.ENSP00000325546	0	0	0	0	0	0.045	0	0.483	0.485
	NFIB		POLR3C	9606.ENSP00000370340	9606.ENSP00000334564	0	0	0	0	0	0	0.4	0	0.4
	NFIB		RFX1	9606.ENSP00000370340	9606.ENSP00000254325	0	0	0	0	0	0.292	0	0.24	0.439
	NFIB		SOX9	9606.ENSP00000370340	9606.ENSP00000245479	0	0	0	0	0.12	0.292	0	0.432	0.615
	NFIB		TEAD1	9606.ENSP00000370340	9606.ENSP00000435233	0	0	0	0	0.095	0.057	0	0.371	0.416
	NFIC	indirect_RELA_interactor(881)	NFKB1	9606.ENSP00000396843	9606.ENSP00000226574	0	0	0	0	0.044	0	0	0.443	0.444
	NFIC	indirect_RELA_interactor(881)	NFYA	9606.ENSP00000396843	9606.ENSP00000345702	0	0	0	0	0	0	0	0.475	0.475
	NFIC	indirect_RELA_interactor(881)	POLR3C	9606.ENSP00000396843	9606.ENSP00000334564	0	0	0	0	0	0	0.4	0	0.4
	NFIC	known_RELA_interactor(46)	RELA	9606.ENSP00000396843	9606.ENSP00000384273	0	0	0	0	0.049	0.304	0	0.286	0.486	known_RELA_interactor(46)
	NFIC	indirect_RELA_interactor(881)	RFX1	9606.ENSP00000396843	9606.ENSP00000254325	0	0	0	0	0.068	0.292	0	0.539	0.669
	NFIC	indirect_RELA_interactor(881)	RUNX2	9606.ENSP00000396843	9606.ENSP00000360493	0	0	0	0	0	0	0	0.576	0.576
	NFIC	indirect_RELA_interactor(881)	SOX9	9606.ENSP00000396843	9606.ENSP00000245479	0	0	0	0	0.043	0.292	0	0.22	0.425
	NFIC	indirect_RELA_interactor(881)	TFAP4	9606.ENSP00000396843	9606.ENSP00000204517	0	0	0	0	0.05	0.308	0	0.261	0.471
	NFIC	indirect_RELA_interactor(881)	USF2	9606.ENSP00000396843	9606.ENSP00000222305	0	0	0	0	0.056	0	0	0.528	0.535
	NFIC	indirect_RELA_interactor(881)	ZFHX3	9606.ENSP00000396843	9606.ENSP00000493252	0	0	0	0	0.087	0	0	0.516	0.539
	NFKB1	indirect_RELA_interactor(881)	NFKB2	9606.ENSP00000226574	9606.ENSP00000358983	0	0	0.067	0.896	0.276	0.835	0.9	0.984	0.999
	NFKB1	indirect_RELA_interactor(881)	NFKBIA	9606.ENSP00000226574	9606.ENSP00000216797	0	0	0	0.755	0.242	0.997	0.9	0.986	0.999
	NFKB1	indirect_RELA_interactor(881)	NR4A1	9606.ENSP00000226574	9606.ENSP00000440864	0	0	0	0	0.056	0.136	0	0.375	0.445
	NFKB1	indirect_RELA_interactor(881)	PBX1	9606.ENSP00000226574	9606.ENSP00000405890	0	0	0	0	0	0	0	0.488	0.488
	NFKB1	indirect_RELA_interactor(881)	PPARG	9606.ENSP00000226574	9606.ENSP00000287820	0	0	0	0	0.087	0.292	0.75	0.851	0.972
	NFKB1	indirect_RELA_interactor(881)	PSMB4	9606.ENSP00000226574	9606.ENSP00000290541	0	0	0	0	0.126	0.053	0.4	0.158	0.526
	NFKB1	indirect_RELA_interactor(881)	RCOR1	9606.ENSP00000226574	9606.ENSP00000262241	0	0	0	0	0.055	0	0	0.498	0.505
	NFKB1	indirect_RELA_interactor(881)	REL	9606.ENSP00000226574	9606.ENSP00000295025	0	0	0	0.752	0.146	0.902	0.9	0.986	0.999
	NFKB1	known_RELA_interactor(46)	RELA	9606.ENSP00000226574	9606.ENSP00000384273	0	0	0	0.769	0.182	0.999	0.9	0.986	0.999	known_RELA_interactor(46)
	NFKB1	indirect_RELA_interactor(881)	RPS27A	9606.ENSP00000226574	9606.ENSP00000272317	0	0	0	0	0.082	0.215	0.5	0.161	0.657
	NFKB1	indirect_RELA_interactor(881)	RUNX1	9606.ENSP00000226574	9606.ENSP00000300305	0	0	0	0	0.111	0	0	0.447	0.488
	NFKB1	indirect_RELA_interactor(881)	RUNX2	9606.ENSP00000226574	9606.ENSP00000360493	0	0	0	0	0.095	0	0	0.461	0.492
	NFKB1	indirect_RELA_interactor(881)	SP1	9606.ENSP00000226574	9606.ENSP00000329357	0	0	0	0	0.067	0.748	0	0.648	0.91
	NFKB1	indirect_RELA_interactor(881)	TNIP1	9606.ENSP00000226574	9606.ENSP00000317891	0	0	0	0	0.27	0.739	0	0.675	0.932
	NFKB1	indirect_RELA_interactor(881)	ZEB1	9606.ENSP00000226574	9606.ENSP00000354487	0	0	0	0	0.064	0	0	0.66	0.668
	NFKB1	indirect_RELA_interactor(881)	ZHX2	9606.ENSP00000226574	9606.ENSP00000314709	0	0	0	0	0.072	0.342	0	0.115	0.412
	NFKB2	indirect_RELA_interactor(881)	NFKBIA	9606.ENSP00000358983	9606.ENSP00000216797	0	0	0.108	0.712	0.174	0.856	0.9	0.64	0.995
	NFKB2	indirect_RELA_interactor(881)	NFRKB	9606.ENSP00000358983	9606.ENSP00000436926	0	0	0	0	0.047	0	0	0.439	0.442
	NFKB2	indirect_RELA_interactor(881)	PSMB4	9606.ENSP00000358983	9606.ENSP00000290541	0	0	0	0	0.049	0.053	0.4	0.143	0.475
	NFKB2	indirect_RELA_interactor(881)	REL	9606.ENSP00000358983	9606.ENSP00000295025	0	0	0	0.747	0.145	0.933	0.54	0.986	0.999
	NFKB2	known_RELA_interactor(46)	RELA	9606.ENSP00000358983	9606.ENSP00000384273	0	0	0	0.779	0.247	0.861	0.9	0.986	0.999	known_RELA_interactor(46)
	NFKB2	indirect_RELA_interactor(881)	RPS27A	9606.ENSP00000358983	9606.ENSP00000272317	0	0	0	0	0.044	0.427	0.4	0.118	0.671
	NFKB2	indirect_RELA_interactor(881)	RUNX2	9606.ENSP00000358983	9606.ENSP00000360493	0	0	0	0	0.06	0	0	0.458	0.468
	NFKB2	indirect_RELA_interactor(881)	SMARCA4	9606.ENSP00000358983	9606.ENSP00000343896	0	0	0	0	0.042	0.235	0	0.617	0.694
	NFKB2	indirect_RELA_interactor(881)	SP1	9606.ENSP00000358983	9606.ENSP00000329357	0	0	0	0	0.049	0.328	0	0.405	0.587
	NFKB2	indirect_RELA_interactor(881)	TNIP1	9606.ENSP00000358983	9606.ENSP00000317891	0	0	0	0	0.36	0.194	0	0.28	0.596
	NFKBIA	indirect_RELA_interactor(881)	PPARG	9606.ENSP00000216797	9606.ENSP00000287820	0	0	0	0	0.09	0	0	0.598	0.618
	NFKBIA	indirect_RELA_interactor(881)	PSMB4	9606.ENSP00000216797	9606.ENSP00000290541	0	0	0	0	0.062	0.053	0.4	0.178	0.503
	NFKBIA	indirect_RELA_interactor(881)	REL	9606.ENSP00000216797	9606.ENSP00000295025	0	0.002	0	0	0.113	0.908	0.5	0.999	0.999
	NFKBIA	known_RELA_interactor(46)	RELA	9606.ENSP00000216797	9606.ENSP00000384273	0	0.003	0	0	0.147	0.999	0.9	0.999	0.999	known_RELA_interactor(46)
	NFKBIA	indirect_RELA_interactor(881)	RPS27A	9606.ENSP00000216797	9606.ENSP00000272317	0	0	0	0	0.048	0.969	0.5	0.167	0.986
	NFKBIA	indirect_RELA_interactor(881)	SUMO2	9606.ENSP00000216797	9606.ENSP00000405965	0	0	0	0	0	0.173	0	0.532	0.597
	NFKBIA	indirect_RELA_interactor(881)	TNIP1	9606.ENSP00000216797	9606.ENSP00000317891	0	0	0	0	0.2	0	0	0.479	0.565
	NFKBIA	indirect_RELA_interactor(881)	TRAF3IP2	9606.ENSP00000216797	9606.ENSP00000345984	0	0	0	0	0.053	0.095	0	0.38	0.422
	NFRKB	indirect_RELA_interactor(881)	NR2C2	9606.ENSP00000436926	9606.ENSP00000483059	0	0	0	0	0.151	0.292	0	0.156	0.449
[truncated: 480 more rows]

## Sheet: STRING_46_nodes_318_PPI
	#node1	node2		node1_string_id	node2_string_id	neighborhood_on_chromosome	gene_fusion	phylogenetic_cooccurrence	homology	coexpression	experimentally_determined_interaction	database_annotated	automated_textmining	combined_score	known_RELA_interactor
	AHR	NCOA3		9606.ENSP00000242057	9606.ENSP00000361066	0	0	0	0.554	0.115	0.303	0	0.147	0.428
	AHR	RELA		9606.ENSP00000242057	9606.ENSP00000384273	0	0	0	0	0	0.51	0	0.08	0.53	known_RELA_interactor(46)
	AHR	EP300		9606.ENSP00000242057	9606.ENSP00000263253	0	0	0	0	0.049	0.591	0	0.147	0.639
	AHR	NCOR2		9606.ENSP00000242057	9606.ENSP00000384018	0	0	0	0	0	0.625	0	0.108	0.651
	AHR	NCOA2		9606.ENSP00000242057	9606.ENSP00000399968	0	0	0	0.553	0.091	0.643	0	0.163	0.705
	AHR	ARNT		9606.ENSP00000242057	9606.ENSP00000351407	0	0	0	0.554	0.109	0.996	0.8	0.495	0.999
	ARNT	CREBBP		9606.ENSP00000351407	9606.ENSP00000262367	0	0	0	0	0.107	0.095	0.8	0.829	0.968
	ARNT	EP300		9606.ENSP00000351407	9606.ENSP00000263253	0	0	0	0	0.147	0.535	0.8	0.992	0.999
	ARNT	PPARG		9606.ENSP00000351407	9606.ENSP00000287820	0	0	0	0	0.06	0.183	0	0.34	0.449
	ARNT	RBPJ		9606.ENSP00000351407	9606.ENSP00000345206	0	0	0	0	0.075	0.091	0	0.507	0.549
	ARNT	RELA		9606.ENSP00000351407	9606.ENSP00000384273	0	0	0	0	0.067	0.191	0	0.501	0.59	known_RELA_interactor(46)
	ARNT	NCOA2		9606.ENSP00000351407	9606.ENSP00000399968	0	0	0	0.552	0.119	0.51	0	0.186	0.618
	ARNT	JUN		9606.ENSP00000351407	9606.ENSP00000360266	0	0	0	0	0	0.292	0	0.617	0.717
	ARNT	CREB1		9606.ENSP00000351407	9606.ENSP00000387699	0	0	0	0	0.212	0.164	0	0.617	0.726
	ATF3	NFKBIA		9606.ENSP00000344352	9606.ENSP00000216797	0	0	0	0	0.154	0.065	0	0.623	0.676
	ATF3	NFKB1		9606.ENSP00000344352	9606.ENSP00000226574	0	0	0	0	0.072	0.065	0	0.612	0.634
	ATF3	IRF1		9606.ENSP00000344352	9606.ENSP00000245414	0	0	0	0	0.101	0.088	0	0.46	0.518
	ATF3	CREBBP		9606.ENSP00000344352	9606.ENSP00000262367	0	0	0	0	0.053	0.294	0	0.56	0.681
	ATF3	EP300		9606.ENSP00000344352	9606.ENSP00000263253	0	0	0	0	0.053	0.045	0	0.617	0.624
	ATF3	FOSL2		9606.ENSP00000344352	9606.ENSP00000264716	0	0	0	0.77	0.19	0.24	0	0.509	0.672
	ATF3	PPARG		9606.ENSP00000344352	9606.ENSP00000287820	0	0	0	0	0.042	0.066	0	0.416	0.432
	ATF3	REL		9606.ENSP00000344352	9606.ENSP00000295025	0	0	0	0	0.106	0.094	0	0.355	0.432
	ATF3	FOSL1		9606.ENSP00000344352	9606.ENSP00000310170	0	0	0	0.771	0.07	0.193	0	0.853	0.88
	ATF3	KAT5		9606.ENSP00000344352	9606.ENSP00000340330	0	0	0	0	0.042	0.328	0	0.189	0.433
	ATF3	NFATC2		9606.ENSP00000344352	9606.ENSP00000379330	0	0	0	0	0	0	0	0.434	0.434
	ATF3	NCOA3		9606.ENSP00000344352	9606.ENSP00000361066	0	0	0	0	0	0.089	0	0.469	0.496
	ATF3	CEBPD		9606.ENSP00000344352	9606.ENSP00000386165	0	0	0	0	0.096	0.102	0	0.473	0.535
	ATF3	CEBPA		9606.ENSP00000344352	9606.ENSP00000427514	0	0	0	0	0.066	0.372	0	0.462	0.657
	ATF3	KLF4		9606.ENSP00000344352	9606.ENSP00000363804	0	0	0	0	0.44	0.066	0	0.439	0.681
	ATF3	RELA		9606.ENSP00000344352	9606.ENSP00000384273	0	0	0	0	0.073	0.331	0	0.578	0.716	known_RELA_interactor(46)
	ATF3	NR4A1		9606.ENSP00000344352	9606.ENSP00000440864	0	0	0	0	0.503	0.068	0	0.548	0.772
	ATF3	CREB1		9606.ENSP00000344352	9606.ENSP00000387699	0	0	0	0	0.06	0	0	0.838	0.841
	ATF3	JUN		9606.ENSP00000344352	9606.ENSP00000360266	0	0	0	0	0.55	0.931	0	0.995	0.999
	BCL6	NFKBIA		9606.ENSP00000384371	9606.ENSP00000216797	0	0	0	0	0.109	0.091	0	0.559	0.611
	BCL6	NFKB1		9606.ENSP00000384371	9606.ENSP00000226574	0	0	0	0	0.083	0.091	0	0.659	0.69
	BCL6	IRF1		9606.ENSP00000384371	9606.ENSP00000245414	0	0	0	0	0.141	0.096	0	0.348	0.449
	BCL6	CREBBP		9606.ENSP00000384371	9606.ENSP00000262367	0	0	0	0	0.063	0.33	0	0.518	0.671
	BCL6	EP300		9606.ENSP00000384371	9606.ENSP00000263253	0	0	0	0	0.067	0.33	0	0.475	0.643
	BCL6	REL		9606.ENSP00000384371	9606.ENSP00000295025	0	0	0	0	0.084	0.131	0	0.494	0.563
	BCL6	KMT2D		9606.ENSP00000384371	9606.ENSP00000301067	0	0	0	0	0.042	0.055	0	0.481	0.489
	BCL6	RBPJ		9606.ENSP00000384371	9606.ENSP00000345206	0	0	0	0	0.059	0.083	0	0.375	0.414
	BCL6	POU2F1		9606.ENSP00000384371	9606.ENSP00000356840	0	0	0	0	0	0.053	0.4	0.183	0.495
	BCL6	JUN		9606.ENSP00000384371	9606.ENSP00000360266	0	0	0	0	0.127	0.328	0	0.708	0.814
	BCL6	KLF4		9606.ENSP00000384371	9606.ENSP00000363804	0	0	0	0.579	0.088	0	0	0.447	0.474
	BCL6	NCOR2		9606.ENSP00000384371	9606.ENSP00000384018	0	0	0	0	0	0.989	0	0.991	0.999
	BCL6	RELA		9606.ENSP00000384371	9606.ENSP00000384273	0	0	0	0	0.064	0.095	0	0.384	0.433	known_RELA_interactor(46)
	BCL6	NR4A1		9606.ENSP00000384371	9606.ENSP00000440864	0	0	0	0	0.067	0.052	0	0.57	0.586
	BCL6	CEBPD		9606.ENSP00000384371	9606.ENSP00000386165	0	0	0	0	0.246	0.091	0.4	0.495	0.764
	CEBPA	NFKB1		9606.ENSP00000427514	9606.ENSP00000226574	0	0	0	0	0.042	0.062	0	0.599	0.608
	CEBPA	IRF1		9606.ENSP00000427514	9606.ENSP00000245414	0	0	0	0	0.056	0.047	0	0.524	0.535
	CEBPA	CREBBP		9606.ENSP00000427514	9606.ENSP00000262367	0	0	0	0	0	0.091	0.5	0.416	0.711
	CEBPA	MED15		9606.ENSP00000427514	9606.ENSP00000263205	0	0	0	0	0	0	0.5	0.07	0.515
	CEBPA	EP300		9606.ENSP00000427514	9606.ENSP00000263253	0	0	0	0	0.06	0.094	0.5	0.797	0.902
	CEBPA	FOSL2		9606.ENSP00000427514	9606.ENSP00000264716	0	0	0	0	0.092	0.102	0	0.625	0.667
	CEBPA	DAXX		9606.ENSP00000427514	9606.ENSP00000266000	0	0	0	0	0	0.045	0	0.451	0.453
	CEBPA	PPARG		9606.ENSP00000427514	9606.ENSP00000287820	0	0	0	0	0.102	0.045	0.75	0.963	0.991
	CEBPA	FOSL1		9606.ENSP00000427514	9606.ENSP00000310170	0	0	0	0	0.066	0.19	0	0.615	0.683
	CEBPA	KAT5		9606.ENSP00000427514	9606.ENSP00000340330	0	0	0	0	0.044	0.233	0	0.681	0.745
	CEBPA	JUN		9606.ENSP00000427514	9606.ENSP00000360266	0	0	0	0	0	0.331	0	0.837	0.886
	CEBPA	NCOA3		9606.ENSP00000427514	9606.ENSP00000361066	0	0	0	0	0	0.249	0.5	0.274	0.703
	CEBPA	KLF4		9606.ENSP00000427514	9606.ENSP00000363804	0	0	0	0	0.084	0.091	0	0.544	0.587
	CEBPA	NCOR2		9606.ENSP00000427514	9606.ENSP00000384018	0	0	0	0	0.042	0	0.5	0.322	0.646
	CEBPA	RELA		9606.ENSP00000427514	9606.ENSP00000384273	0	0	0	0	0.044	0.045	0	0.609	0.611	known_RELA_interactor(46)
	CEBPA	CEBPD		9606.ENSP00000427514	9606.ENSP00000386165	0	0	0	0.758	0.106	0.237	0.5	0.229	0.701
	CEBPA	CREB1		9606.ENSP00000427514	9606.ENSP00000387699	0	0	0	0	0.051	0.093	0	0.82	0.831
	CEBPA	NCOA2		9606.ENSP00000427514	9606.ENSP00000399968	0	0	0	0	0	0.071	0.5	0.335	0.664
	CEBPD	NFKBIA		9606.ENSP00000386165	9606.ENSP00000216797	0	0	0	0	0.236	0.062	0	0.344	0.489
	CEBPD	NFKB1		9606.ENSP00000386165	9606.ENSP00000226574	0	0	0	0	0.092	0.062	0	0.368	0.415
	CEBPD	CREBBP		9606.ENSP00000386165	9606.ENSP00000262367	0	0	0	0	0.044	0.326	0.5	0.205	0.71
	CEBPD	MED15		9606.ENSP00000386165	9606.ENSP00000263205	0	0	0	0	0	0	0.5	0	0.499
	CEBPD	EP300		9606.ENSP00000386165	9606.ENSP00000263253	0	0	0	0	0.072	0.326	0.5	0.256	0.736
	CEBPD	FOSL2		9606.ENSP00000386165	9606.ENSP00000264716	0	0	0	0	0.196	0.102	0	0.402	0.531
	CEBPD	PPARG		9606.ENSP00000386165	9606.ENSP00000287820	0	0	0	0	0	0.045	0.75	0.713	0.925
	CEBPD	POU2F1		9606.ENSP00000386165	9606.ENSP00000356840	0	0	0	0	0.047	0.051	0.4	0.138	0.469
	CEBPD	JUN		9606.ENSP00000386165	9606.ENSP00000360266	0	0	0	0	0.15	0.094	0	0.682	0.734
	CEBPD	NCOA3		9606.ENSP00000386165	9606.ENSP00000361066	0	0	0	0	0	0.249	0.5	0.168	0.66
	CEBPD	KLF4		9606.ENSP00000386165	9606.ENSP00000363804	0	0	0	0	0.241	0.091	0	0.418	0.563
	CEBPD	RELA		9606.ENSP00000386165	9606.ENSP00000384273	0	0	0	0	0.062	0.294	0	0.321	0.511	known_RELA_interactor(46)
	CEBPD	NCOA2		9606.ENSP00000386165	9606.ENSP00000399968	0	0	0	0	0	0.071	0.5	0.156	0.573
	CEBPD	CREB1		9606.ENSP00000386165	9606.ENSP00000387699	0	0	0	0	0.051	0.093	0	0.817	0.829
	CREB1	NFKBIA		9606.ENSP00000387699	9606.ENSP00000216797	0	0	0	0	0.044	0.067	0	0.571	0.583
	CREB1	NFKB1		9606.ENSP00000387699	9606.ENSP00000226574	0	0	0	0	0.106	0.067	0	0.75	0.773
	CREB1	IRF1		9606.ENSP00000387699	9606.ENSP00000245414	0	0	0	0	0.104	0.046	0	0.66	0.684
	CREB1	CREBBP		9606.ENSP00000387699	9606.ENSP00000262367	0	0	0	0	0.155	0.996	0.9	0.997	0.999
	CREB1	MED15		9606.ENSP00000387699	9606.ENSP00000263205	0	0	0	0	0.097	0	0	0.705	0.722
	CREB1	EP300		9606.ENSP00000387699	9606.ENSP00000263253	0	0	0	0	0.149	0.875	0.9	0.997	0.999
	CREB1	FOSL2		9606.ENSP00000387699	9606.ENSP00000264716	0	0	0	0	0.052	0	0	0.663	0.667
	CREB1	DAXX		9606.ENSP00000387699	9606.ENSP00000266000	0	0	0	0	0.111	0.292	0	0.213	0.461
	CREB1	PPARG		9606.ENSP00000387699	9606.ENSP00000287820	0	0	0	0	0.056	0.046	0	0.665	0.672
	CREB1	REL		9606.ENSP00000387699	9606.ENSP00000295025	0	0	0	0	0.087	0	0	0.852	0.859
	CREB1	FOSL1		9606.ENSP00000387699	9606.ENSP00000310170	0	0	0	0	0.052	0.163	0.5	0.663	0.848
	CREB1	KAT5		9606.ENSP00000387699	9606.ENSP00000340330	0	0	0	0	0.049	0.292	0	0.37	0.538
	CREB1	RBPJ		9606.ENSP00000387699	9606.ENSP00000345206	0	0	0	0	0.14	0	0.5	0.584	0.805
	CREB1	POU2F1		9606.ENSP00000387699	9606.ENSP00000356840	0	0	0	0	0.119	0.294	0	0.368	0.573
	CREB1	JUN		9606.ENSP00000387699	9606.ENSP00000360266	0	0	0	0	0	0.4	0	0.997	0.998
	CREB1	NCOA3		9606.ENSP00000387699	9606.ENSP00000361066	0	0	0	0	0.123	0	0	0.619	0.651
	CREB1	KLF4		9606.ENSP00000387699	9606.ENSP00000363804	0	0	0	0	0	0.047	0	0.399	0.402
	CREB1	NFATC2		9606.ENSP00000387699	9606.ENSP00000379330	0	0	0	0	0.114	0.444	0	0.93	0.962
	CREB1	NCOR2		9606.ENSP00000387699	9606.ENSP00000384018	0	0	0	0	0.047	0.048	0	0.554	0.56
	CREB1	RELA		9606.ENSP00000387699	9606.ENSP00000384273	0	0	0	0	0.101	0	0	0.986	0.986	known_RELA_interactor(46)
	CREB1	NCOA2		9606.ENSP00000387699	9606.ENSP00000399968	0	0	0	0	0.19	0	0	0.326	0.431
	CREB1	NFIC		9606.ENSP00000387699	9606.ENSP00000396843	0	0	0	0	0.042	0.319	0	0.255	0.472
	CREB1	NR4A1		9606.ENSP00000387699	9606.ENSP00000440864	0	0	0	0	0.069	0	0	0.575	0.588
	CREBBP	NFKBIA		9606.ENSP00000262367	9606.ENSP00000216797	0	0	0	0	0.06	0.292	0	0.643	0.741
	CREBBP	KAT2A		9606.ENSP00000262367	9606.ENSP00000225916	0	0	0	0	0	0.095	0.9	0.641	0.964
	CREBBP	NFKB1		9606.ENSP00000262367	9606.ENSP00000226574	0	0	0	0	0.06	0	0.5	0.83	0.913
	CREBBP	IRF1		9606.ENSP00000262367	9606.ENSP00000245414	0	0	0	0	0.045	0.396	0	0.341	0.587
	CREBBP	KPNA6		9606.ENSP00000262367	9606.ENSP00000362728	0	0	0	0	0.095	0.292	0	0.183	0.431
	CREBBP	NFKB2		9606.ENSP00000262367	9606.ENSP00000358983	0	0	0	0	0.049	0	0	0.462	0.467
	CREBBP	FOSL1		9606.ENSP00000262367	9606.ENSP00000310170	0	0	0	0	0.053	0.294	0	0.274	0.473
	CREBBP	FBXW11		9606.ENSP00000262367	9606.ENSP00000265094	0	0	0	0	0.06	0	0	0.532	0.541
	CREBBP	MED15		9606.ENSP00000262367	9606.ENSP00000263205	0	0	0	0.551	0.139	0	0.5	0.174	0.613
	CREBBP	NFATC2		9606.ENSP00000262367	9606.ENSP00000379330	0	0	0	0	0.097	0.512	0	0.286	0.658
	CREBBP	IKBKG		9606.ENSP00000262367	9606.ENSP00000483825	0	0	0	0	0.072	0.51	0	0.383	0.695
	CREBBP	REL		9606.ENSP00000262367	9606.ENSP00000295025	0	0	0	0	0.06	0.337	0	0.635	0.753
	CREBBP	KAT5		9606.ENSP00000262367	9606.ENSP00000340330	0	0	0	0	0.106	0.292	0	0.734	0.817
	CREBBP	DAXX		9606.ENSP00000262367	9606.ENSP00000266000	0	0	0	0	0.055	0.634	0	0.579	0.842
	CREBBP	KLF4		9606.ENSP00000262367	9606.ENSP00000363804	0	0	0	0	0.048	0.723	0	0.536	0.867
	CREBBP	KMT2D		9606.ENSP00000262367	9606.ENSP00000301067	0	0	0	0	0.236	0.11	0	0.824	0.87
	CREBBP	NCOR2		9606.ENSP00000262367	9606.ENSP00000384018	0	0	0	0	0.259	0.304	0.5	0.563	0.872
	CREBBP	RBPJ		9606.ENSP00000262367	9606.ENSP00000345206	0	0	0	0	0.097	0.071	0.9	0.364	0.939
	CREBBP	JUN		9606.ENSP00000262367	9606.ENSP00000360266	0	0	0	0	0.049	0.839	0	0.969	0.994
	CREBBP	NCOA2		9606.ENSP00000262367	9606.ENSP00000399968	0	0	0	0	0.133	0.796	0.8	0.945	0.997
	CREBBP	PPARG		9606.ENSP00000262367	9606.ENSP00000287820	0	0	0	0	0	0.982	0.5	0.886	0.998
	CREBBP	NCOA3		9606.ENSP00000262367	9606.ENSP00000361066	0	0	0	0	0.113	0.987	0.8	0.989	0.999
	CREBBP	RELA		9606.ENSP00000262367	9606.ENSP00000384273	0	0	0	0	0.102	0.991	0.5	0.958	0.999	known_RELA_interactor(46)
	CREBBP	EP300		9606.ENSP00000262367	9606.ENSP00000263253	0	0	0.062	0.956	0.839	0.782	0.9	0.983	0.999
	DAXX	NCOR2		9606.ENSP00000266000	9606.ENSP00000384018	0	0	0	0	0.049	0.054	0.4	0.156	0.483
	DAXX	KAT5		9606.ENSP00000266000	9606.ENSP00000340330	0	0	0	0	0.075	0.125	0	0.553	0.606
	DAXX	JUN		9606.ENSP00000266000	9606.ENSP00000360266	0	0	0	0	0.062	0.33	0	0.602	0.728
	DAXX	RELA		9606.ENSP00000266000	9606.ENSP00000384273	0	0	0	0	0.083	0.625	0	0.526	0.822	known_RELA_interactor(46)
	DNTTIP1	RELA		9606.ENSP00000361705	9606.ENSP00000384273	0	0	0	0	0.061	0	0	0.486	0.496	known_RELA_interactor(46)
	DPF1	DPF2		9606.ENSP00000347716	9606.ENSP00000252268	0	0	0.059	0.95	0	0.296	0.54	0.963	0.987
	DPF1	RELA		9606.ENSP00000347716	9606.ENSP00000384273	0	0	0	0	0	0.292	0	0.465	0.605	known_RELA_interactor(46)
	DPF2	NFKB1		9606.ENSP00000252268	9606.ENSP00000226574	0	0	0	0	0.064	0.51	0	0.058	0.53
	DPF2	RELA		9606.ENSP00000252268	9606.ENSP00000384273	0	0	0	0	0.104	0.51	0	0.471	0.747	known_RELA_interactor(46)
	EP300	NFKBIA		9606.ENSP00000263253	9606.ENSP00000216797	0	0	0	0	0.044	0.51	0	0.478	0.734
	EP300	KAT2A		9606.ENSP00000263253	9606.ENSP00000225916	0	0	0	0	0	0.095	0.9	0.941	0.994
	EP300	NFKB1		9606.ENSP00000263253	9606.ENSP00000226574	0	0	0	0	0.058	0.833	0.5	0.981	0.998
	EP300	IRF1		9606.ENSP00000263253	9606.ENSP00000245414	0	0	0	0	0.045	0.774	0	0.932	0.984
	EP300	MED15		9606.ENSP00000263253	9606.ENSP00000263205	0	0	0	0	0.067	0	0.5	0.548	0.771
	EP300	FOSL2		9606.ENSP00000263253	9606.ENSP00000264716	0	0	0	0	0.054	0.3	0	0.364	0.542
	EP300	NFATC2		9606.ENSP00000263253	9606.ENSP00000379330	0	0	0	0	0.042	0.422	0	0.345	0.605
	EP300	FOSL1		9606.ENSP00000263253	9606.ENSP00000310170	0	0	0	0	0.053	0.512	0	0.608	0.803
	EP300	NCOR2		9606.ENSP00000263253	9606.ENSP00000384018	0	0	0	0	0.263	0.309	0.5	0.574	0.877
	EP300	KMT2D		9606.ENSP00000263253	9606.ENSP00000301067	0	0	0	0	0.363	0.11	0.5	0.677	0.896
	EP300	REL		9606.ENSP00000263253	9606.ENSP00000295025	0	0	0	0	0.14	0.649	0	0.706	0.903
	EP300	POU2F1		9606.ENSP00000263253	9606.ENSP00000356840	0	0	0	0	0.122	0.061	0.8	0.56	0.917
	EP300	KLF4		9606.ENSP00000263253	9606.ENSP00000363804	0	0	0	0	0.065	0.744	0	0.79	0.945
	EP300	KAT5		9606.ENSP00000263253	9606.ENSP00000340330	0	0	0	0	0.144	0.51	0.4	0.882	0.966
	EP300	RBPJ		9606.ENSP00000263253	9606.ENSP00000345206	0	0	0	0	0.067	0.071	0.9	0.799	0.98
	EP300	NR4A1		9606.ENSP00000263253	9606.ENSP00000440864	0	0	0	0	0.042	0.613	0	0.961	0.984
	EP300	PPARG		9606.ENSP00000263253	9606.ENSP00000287820	0	0	0	0	0	0.86	0.5	0.963	0.997
	EP300	NCOA2		9606.ENSP00000263253	9606.ENSP00000399968	0	0	0	0	0.215	0.641	0.8	0.976	0.998
	EP300	RELA		9606.ENSP00000263253	9606.ENSP00000384273	0	0	0	0	0.103	0.95	0.5	0.994	0.999	known_RELA_interactor(46)
	EP300	JUN		9606.ENSP00000263253	9606.ENSP00000360266	0	0	0	0	0.044	0.885	0.5	0.991	0.999
	EP300	NCOA3		9606.ENSP00000263253	9606.ENSP00000361066	0	0	0	0	0.175	0.88	0.8	0.993	0.999
	FBXW11	NFKBIA		9606.ENSP00000265094	9606.ENSP00000216797	0	0	0	0	0	0.877	0.9	0.222	0.989
	FBXW11	NFKB1		9606.ENSP00000265094	9606.ENSP00000226574	0	0	0	0	0.074	0.622	0.5	0.118	0.825
	FBXW11	JUN		9606.ENSP00000265094	9606.ENSP00000360266	0	0	0	0	0.049	0	0	0.471	0.475
	FBXW11	REL		9606.ENSP00000265094	9606.ENSP00000295025	0	0	0	0	0	0.047	0.5	0.06	0.512
	FBXW11	IKBKG		9606.ENSP00000265094	9606.ENSP00000483825	0	0	0	0	0.049	0	0.5	0.095	0.532
	FBXW11	RELA		9606.ENSP00000265094	9606.ENSP00000384273	0	0	0	0	0.064	0.51	0.5	0.069	0.758	known_RELA_interactor(46)
	FBXW11	NFKB2		9606.ENSP00000265094	9606.ENSP00000358983	0	0	0	0	0	0.788	0.5	0.118	0.898
	FOSL1	NFKB1		9606.ENSP00000310170	9606.ENSP00000226574	0	0	0	0	0.056	0.053	0	0.422	0.438
	FOSL1	FOSL2		9606.ENSP00000310170	9606.ENSP00000264716	0	0	0	0.91	0.085	0	0.9	0.984	0.998
	FOSL1	REL		9606.ENSP00000310170	9606.ENSP00000295025	0	0	0	0	0.042	0.094	0	0.377	0.412
	FOSL1	NFKB2		9606.ENSP00000310170	9606.ENSP00000358983	0	0	0	0	0.109	0.053	0	0.353	0.406
	FOSL1	NR4A1		9606.ENSP00000310170	9606.ENSP00000440864	0	0	0	0	0.081	0.068	0	0.4	0.442
	FOSL1	NCOA2		9606.ENSP00000310170	9606.ENSP00000399968	0	0	0	0	0	0.089	0	0.468	0.495
	FOSL1	NFATC2		9606.ENSP00000310170	9606.ENSP00000379330	0	0	0	0	0	0	0	0.507	0.507
	FOSL1	RELA		9606.ENSP00000310170	9606.ENSP00000384273	0	0	0	0	0.097	0.094	0	0.861	0.876	known_RELA_interactor(46)
	FOSL1	JUN		9606.ENSP00000310170	9606.ENSP00000360266	0	0	0	0	0.09	0.872	0.9	0.996	0.999
	FOSL2	NFKB1		9606.ENSP00000264716	9606.ENSP00000226574	0	0	0	0	0.086	0.053	0	0.78	0.793
	FOSL2	IRF2BP2		9606.ENSP00000264716	9606.ENSP00000355568	0	0	0	0	0.066	0.403	0	0.046	0.421
	FOSL2	NFKB2		9606.ENSP00000264716	9606.ENSP00000358983	0	0	0	0	0.087	0.053	0	0.396	0.433
	FOSL2	RELA		9606.ENSP00000264716	9606.ENSP00000384273	0	0	0	0	0.108	0.094	0	0.373	0.449	known_RELA_interactor(46)
	FOSL2	REL		9606.ENSP00000264716	9606.ENSP00000295025	0	0	0	0	0.099	0.094	0	0.425	0.49
	FOSL2	IRF2BP1		9606.ENSP00000264716	9606.ENSP00000307265	0	0	0	0	0	0.596	0	0.08	0.612
	FOSL2	NR4A1		9606.ENSP00000264716	9606.ENSP00000440864	0	0	0	0	0.191	0.091	0	0.605	0.684
	FOSL2	JUN		9606.ENSP00000264716	9606.ENSP00000360266	0	0	0	0	0.164	0.956	0.9	0.998	0.999
	FOXP2	NFATC2		9606.ENSP00000386200	9606.ENSP00000379330	0	0	0	0	0	0.903	0	0.194	0.918
	FOXP2	RELA		9606.ENSP00000386200	9606.ENSP00000384273	0	0	0	0	0	0.043	0	0.412	0.413	known_RELA_interactor(46)
	IKBKG	NFKBIA		9606.ENSP00000483825	9606.ENSP00000216797	0	0	0	0	0.111	0.928	0.9	0.936	0.999
	IKBKG	NFKB1		9606.ENSP00000483825	9606.ENSP00000226574	0	0	0	0	0.078	0.808	0.9	0.953	0.999
	IKBKG	REL		9606.ENSP00000483825	9606.ENSP00000295025	0	0	0	0	0.074	0	0.5	0.801	0.899
	IKBKG	KPNA1		9606.ENSP00000483825	9606.ENSP00000343701	0	0	0	0	0.082	0.292	0	0.211	0.442
	IKBKG	NFKB2		9606.ENSP00000483825	9606.ENSP00000358983	0	0	0	0	0.178	0.207	0.5	0.849	0.944
	IKBKG	IRAK1		9606.ENSP00000483825	9606.ENSP00000358997	0	0	0	0	0.194	0.994	0.5	0.824	0.999
	IKBKG	JUN		9606.ENSP00000483825	9606.ENSP00000360266	0	0	0	0	0	0	0	0.761	0.761
	IKBKG	RELA		9606.ENSP00000483825	9606.ENSP00000384273	0	0	0	0	0.175	0.629	0.9	0.905	0.996	known_RELA_interactor(46)
	IRAK1	NFKBIA		9606.ENSP00000358997	9606.ENSP00000216797	0	0	0	0	0.089	0.211	0.5	0.81	0.922
	IRAK1	NFKB1		9606.ENSP00000358997	9606.ENSP00000226574	0	0	0	0	0.099	0.095	0.5	0.859	0.934
	IRAK1	IRF1		9606.ENSP00000358997	9606.ENSP00000245414	0	0	0	0	0	0.094	0	0.609	0.63
	IRAK1	REL		9606.ENSP00000358997	9606.ENSP00000295025	0	0	0	0	0.067	0.109	0	0.622	0.658
	IRAK1	NFKB2		9606.ENSP00000358997	9606.ENSP00000358983	0	0	0	0	0.131	0.095	0	0.432	0.515
	IRAK1	JUN		9606.ENSP00000358997	9606.ENSP00000360266	0	0	0	0	0	0.095	0	0.593	0.616
	IRAK1	RELA		9606.ENSP00000358997	9606.ENSP00000384273	0	0	0	0	0.122	0.109	0.5	0.515	0.785	known_RELA_interactor(46)
	IRF1	NFKBIA		9606.ENSP00000245414	9606.ENSP00000216797	0	0	0	0	0.331	0.059	0	0.534	0.681
	IRF1	NFKB1		9606.ENSP00000245414	9606.ENSP00000226574	0	0	0	0	0.26	0.059	0	0.615	0.709
	IRF1	PPARG		9606.ENSP00000245414	9606.ENSP00000287820	0	0	0	0	0.092	0.054	0	0.577	0.605
	IRF1	RELA		9606.ENSP00000245414	9606.ENSP00000384273	0	0	0	0	0.13	0.091	0	0.595	0.651	known_RELA_interactor(46)
	IRF1	NFKB2		9606.ENSP00000245414	9606.ENSP00000358983	0	0	0	0	0.159	0.059	0	0.631	0.682
	IRF1	REL		9606.ENSP00000245414	9606.ENSP00000295025	0	0	0	0	0.096	0.091	0	0.679	0.713
	IRF1	JUN		9606.ENSP00000245414	9606.ENSP00000360266	0	0	0	0	0.164	0.068	0	0.905	0.919
	IRF2BP1	RELA		9606.ENSP00000307265	9606.ENSP00000384273	0	0	0	0	0.076	0	0	0.393	0.415	known_RELA_interactor(46)
	IRF2BP1	IRF2BP2		9606.ENSP00000307265	9606.ENSP00000355568	0	0	0.095	0.782	0.049	0.837	0	0.685	0.95
	IRF2BP2	RELA		9606.ENSP00000355568	9606.ENSP00000384273	0	0	0	0	0.063	0	0	0.467	0.479	known_RELA_interactor(46)
	IRF2BP2	NFATC2		9606.ENSP00000355568	9606.ENSP00000379330	0	0	0	0	0.049	0.361	0	0.335	0.56
	IRF2BP2	NCOR2		9606.ENSP00000355568	9606.ENSP00000384018	0	0	0	0	0.059	0.292	0	0.45	0.601
	JUN	NFKBIA		9606.ENSP00000360266	9606.ENSP00000216797	0	0	0	0	0.235	0.292	0	0.844	0.908
	JUN	KAT2A		9606.ENSP00000360266	9606.ENSP00000225916	0	0	0	0	0	0.172	0	0.598	0.652
	JUN	NFKB1		9606.ENSP00000360266	9606.ENSP00000226574	0	0	0	0	0.093	0.292	0	0.992	0.994
	JUN	PPARG		9606.ENSP00000360266	9606.ENSP00000287820	0	0	0	0	0	0.057	0.5	0.706	0.849
	JUN	REL		9606.ENSP00000360266	9606.ENSP00000295025	0	0	0	0	0.062	0.093	0	0.621	0.649
	JUN	KMT2D		9606.ENSP00000360266	9606.ENSP00000301067	0	0	0	0	0	0	0.5	0.162	0.563
	JUN	KAT5		9606.ENSP00000360266	9606.ENSP00000340330	0	0	0	0	0	0.076	0	0.547	0.563
	JUN	POU2F1		9606.ENSP00000360266	9606.ENSP00000356840	0	0	0	0	0	0	0.5	0.383	0.678
	JUN	NFKB2		9606.ENSP00000360266	9606.ENSP00000358983	0	0	0	0	0.087	0	0	0.5	0.525
	JUN	NFIC		9606.ENSP00000360266	9606.ENSP00000396843	0	0	0	0	0.042	0	0	0.482	0.483
	JUN	NCOA2		9606.ENSP00000360266	9606.ENSP00000399968	0	0	0	0	0	0	0	0.544	0.544
	JUN	KLF4		9606.ENSP00000360266	9606.ENSP00000363804	0	0	0	0	0.265	0.091	0	0.514	0.647
	JUN	NCOR2		9606.ENSP00000360266	9606.ENSP00000384018	0	0	0	0	0.062	0.3	0	0.547	0.677
	JUN	NR4A1		9606.ENSP00000360266	9606.ENSP00000440864	0	0	0	0	0.275	0.072	0	0.76	0.825
	JUN	NCOA3		9606.ENSP00000360266	9606.ENSP00000361066	0	0	0	0	0	0	0.9	0.409	0.938
	JUN	RELA		9606.ENSP00000360266	9606.ENSP00000384273	0	0	0	0	0.087	0.271	0	0.98	0.986	known_RELA_interactor(46)
	JUN	NFATC2		9606.ENSP00000360266	9606.ENSP00000379330	0	0	0	0	0	0.945	0.54	0.942	0.998
	KAT2A	NCOR2		9606.ENSP00000225916	9606.ENSP00000384018	0	0	0	0	0.085	0.465	0.5	0.382	0.828
	KAT2A	RELA		9606.ENSP00000225916	9606.ENSP00000384273	0	0	0	0	0.063	0.543	0	0.672	0.847	known_RELA_interactor(46)
	KAT2A	NCOA2		9606.ENSP00000225916	9606.ENSP00000399968	0	0	0	0	0.055	0.044	0.8	0.377	0.872
	KAT2A	NCOA3		9606.ENSP00000225916	9606.ENSP00000361066	0	0	0	0	0.055	0.044	0.8	0.48	0.893
	KAT2A	KAT5		9606.ENSP00000225916	9606.ENSP00000340330	0	0	0	0	0.072	0.308	0	0.982	0.987
	KAT2A	RBPJ		9606.ENSP00000225916	9606.ENSP00000345206	0	0	0	0	0	0.27	0.9	0.853	0.988
	KAT5	NFKB1		9606.ENSP00000340330	9606.ENSP00000226574	0	0	0	0	0.063	0.306	0	0.482	0.633
	KAT5	PPARG		9606.ENSP00000340330	9606.ENSP00000287820	0	0	0	0	0	0.294	0	0.264	0.459
	KAT5	NCOA2		9606.ENSP00000340330	9606.ENSP00000399968	0	0	0	0	0.068	0.058	0	0.432	0.458
	KAT5	KLF4		9606.ENSP00000340330	9606.ENSP00000363804	0	0	0	0	0.042	0.331	0	0.223	0.458
	KAT5	RBPJ		9606.ENSP00000340330	9606.ENSP00000345206	0	0	0	0	0	0.292	0	0.338	0.511
	KAT5	NCOA3		9606.ENSP00000340330	9606.ENSP00000361066	0	0	0	0	0.057	0.058	0.4	0.442	0.663
	KAT5	RBBP8		9606.ENSP00000340330	9606.ENSP00000382628	0	0	0	0	0	0.059	0.5	0.479	0.733
	KAT5	RELA		9606.ENSP00000340330	9606.ENSP00000384273	0	0	0	0	0.128	0.354	0	0.897	0.937	known_RELA_interactor(46)
	KLF4	NFKB1		9606.ENSP00000363804	9606.ENSP00000226574	0	0	0	0	0.062	0.091	0	0.434	0.475
	KLF4	PPARG		9606.ENSP00000363804	9606.ENSP00000287820	0	0	0	0	0.104	0.311	0	0.529	0.684
	KLF4	RBPJ		9606.ENSP00000363804	9606.ENSP00000345206	0	0	0	0	0	0.083	0	0.379	0.406
	KLF4	NR4A1		9606.ENSP00000363804	9606.ENSP00000440864	0	0	0	0	0.256	0.052	0	0.381	0.525
	KLF4	NFIC		9606.ENSP00000363804	9606.ENSP00000396843	0	0	0	0	0.042	0.045	0	0.552	0.555
	KLF4	RELA		9606.ENSP00000363804	9606.ENSP00000384273	0	0	0	0	0.049	0.331	0	0.361	0.558	known_RELA_interactor(46)
	KMT2D	RELA		9606.ENSP00000301067	9606.ENSP00000384273	0	0	0	0	0.06	0.31	0	0.157	0.406	known_RELA_interactor(46)
	KMT2D	NCOA2		9606.ENSP00000301067	9606.ENSP00000399968	0	0	0	0	0.14	0.062	0	0.385	0.461
	KMT2D	NCOR2		9606.ENSP00000301067	9606.ENSP00000384018	0	0	0	0	0.251	0.063	0	0.334	0.492
	KMT2D	NCOA3		9606.ENSP00000301067	9606.ENSP00000361066	0	0	0	0	0.098	0.062	0.5	0.233	0.632
	KPNA1	NFKB1		9606.ENSP00000343701	9606.ENSP00000226574	0	0	0	0	0.06	0.105	0.9	0.195	0.923
	KPNA1	KPNA3		9606.ENSP00000343701	9606.ENSP00000261667	0	0	0.07	0.927	0.386	0.091	0.9	0.133	0.946
	KPNA1	KPNA6		9606.ENSP00000343701	9606.ENSP00000362728	0	0	0.05	0.98	0.209	0.707	0.54	0.059	0.887
	KPNA1	RELA		9606.ENSP00000343701	9606.ENSP00000384273	0	0	0	0	0.097	0.409	0.9	0.182	0.95	known_RELA_interactor(46)
	KPNA3	NFKB1		9606.ENSP00000261667	9606.ENSP00000226574	0	0	0	0	0.049	0.459	0.9	0.134	0.949
	KPNA3	KPNA6		9606.ENSP00000261667	9606.ENSP00000362728	0	0	0.07	0.929	0.131	0.194	0.54	0.433	0.799
	KPNA3	RELA		9606.ENSP00000261667	9606.ENSP00000384273	0	0	0	0	0.049	0.581	0.9	0.186	0.963	known_RELA_interactor(46)
	KPNA6	RELA		9606.ENSP00000362728	9606.ENSP00000384273	0	0	0	0	0.081	0.409	0	0.096	0.467	known_RELA_interactor(46)
	MED15	NCOA3		9606.ENSP00000263205	9606.ENSP00000361066	0	0	0	0	0.073	0	0.5	0.156	0.574
	MED15	NCOR2		9606.ENSP00000263205	9606.ENSP00000384018	0	0	0	0	0.075	0	0.5	0.168	0.581
	MED15	NCOA2		9606.ENSP00000263205	9606.ENSP00000399968	0	0	0	0	0.063	0	0.5	0.181	0.582
	MED15	PPARG		9606.ENSP00000263205	9606.ENSP00000287820	0	0	0	0	0	0.097	0.5	0.16	0.587
	MED15	RELA		9606.ENSP00000263205	9606.ENSP00000384273	0	0	0	0	0.232	0.292	0	0.407	0.649	known_RELA_interactor(46)
	NCOA2	PPARG		9606.ENSP00000399968	9606.ENSP00000287820	0	0	0	0	0	0.965	0.5	0.902	0.998
	NCOA2	REL		9606.ENSP00000399968	9606.ENSP00000295025	0	0	0	0	0.056	0.054	0	0.445	0.461
	NCOA2	NCOA3		9606.ENSP00000399968	9606.ENSP00000361066	0	0	0.062	0.882	0.154	0.51	0.9	0.955	0.997
	NCOA2	NCOR2		9606.ENSP00000399968	9606.ENSP00000384018	0	0	0	0	0.056	0.046	0.5	0.759	0.877
	NCOA2	RELA		9606.ENSP00000399968	9606.ENSP00000384273	0	0	0	0	0.056	0.054	0	0.548	0.561	known_RELA_interactor(46)
	NCOA2	NR4A1		9606.ENSP00000399968	9606.ENSP00000440864	0	0	0	0	0	0.294	0	0.226	0.431
	NCOA3	NFKBIA		9606.ENSP00000361066	9606.ENSP00000216797	0	0	0	0	0.068	0	0	0.506	0.521
	NCOA3	NFKB1		9606.ENSP00000361066	9606.ENSP00000226574	0	0	0	0	0.094	0.292	0	0.299	0.511
	NCOA3	PPARG		9606.ENSP00000361066	9606.ENSP00000287820	0	0	0	0	0	0.729	0.5	0.385	0.909
	NCOA3	NR4A1		9606.ENSP00000361066	9606.ENSP00000440864	0	0	0	0	0	0.294	0	0.192	0.406
	NCOA3	RELA		9606.ENSP00000361066	9606.ENSP00000384273	0	0	0	0	0.067	0.516	0	0.217	0.616	known_RELA_interactor(46)
	NCOA3	NCOR2		9606.ENSP00000361066	9606.ENSP00000384018	0	0	0	0	0.056	0.295	0.5	0.781	0.917
	NCOR2	NFKBIA		9606.ENSP00000384018	9606.ENSP00000216797	0	0	0	0	0.055	0.535	0	0.229	0.632
	NCOR2	NFKB1		9606.ENSP00000384018	9606.ENSP00000226574	0	0	0	0	0.053	0.266	0	0.679	0.757
	NCOR2	PPARG		9606.ENSP00000384018	9606.ENSP00000287820	0	0	0	0	0	0.984	0.5	0.92	0.999
	NCOR2	RBPJ		9606.ENSP00000384018	9606.ENSP00000345206	0	0	0	0	0.044	0.705	0.9	0.959	0.998
	NCOR2	POU2F1		9606.ENSP00000384018	9606.ENSP00000356840	0	0	0	0	0.049	0.625	0	0.121	0.659
	NCOR2	NFKB2		9606.ENSP00000384018	9606.ENSP00000358983	0	0	0	0	0.067	0.091	0	0.524	0.561
	NCOR2	RBBP8		9606.ENSP00000384018	9606.ENSP00000382628	0	0	0	0	0.06	0	0	0.652	0.658
	NCOR2	RELA		9606.ENSP00000384018	9606.ENSP00000384273	0	0	0	0	0.092	0.63	0	0.344	0.76	known_RELA_interactor(46)
	NCOR2	NR4A1		9606.ENSP00000384018	9606.ENSP00000440864	0	0	0	0	0.047	0.51	0.5	0.592	0.892
	NFATC2	NFKB1		9606.ENSP00000379330	9606.ENSP00000226574	0	0	0	0	0.135	0	0	0.646	0.68
	NFATC2	REL		9606.ENSP00000379330	9606.ENSP00000295025	0	0	0	0	0.068	0.095	0	0.685	0.711
	NFATC2	POU2F1		9606.ENSP00000379330	9606.ENSP00000356840	0	0	0.233	0	0.114	0	0	0.19	0.402
	NFATC2	NR4A1		9606.ENSP00000379330	9606.ENSP00000440864	0	0	0	0	0.048	0	0	0.551	0.554
	NFATC2	RELA		9606.ENSP00000379330	9606.ENSP00000384273	0	0	0	0	0.086	0.091	0	0.879	0.89	known_RELA_interactor(46)
	NFIC	NFKB1		9606.ENSP00000396843	9606.ENSP00000226574	0	0	0	0	0.044	0	0	0.443	0.444
	NFIC	RELA		9606.ENSP00000396843	9606.ENSP00000384273	0	0	0	0	0.049	0.304	0	0.286	0.486	known_RELA_interactor(46)
	NFKB1	NFKBIA		9606.ENSP00000226574	9606.ENSP00000216797	0	0	0	0.755	0.242	0.997	0.9	0.986	0.999
	NFKB1	NR4A1		9606.ENSP00000226574	9606.ENSP00000440864	0	0	0	0	0.056	0.136	0	0.375	0.445
	NFKB1	PSMB4		9606.ENSP00000226574	9606.ENSP00000290541	0	0	0	0	0.126	0.053	0.4	0.158	0.526
	NFKB1	PPARG		9606.ENSP00000226574	9606.ENSP00000287820	0	0	0	0	0.087	0.292	0.75	0.851	0.972
	NFKB1	REL		9606.ENSP00000226574	9606.ENSP00000295025	0	0	0	0.752	0.146	0.902	0.9	0.986	0.999
	NFKB1	RELA		9606.ENSP00000226574	9606.ENSP00000384273	0	0	0	0.769	0.182	0.999	0.9	0.986	0.999	known_RELA_interactor(46)
	NFKB1	NFKB2		9606.ENSP00000226574	9606.ENSP00000358983	0	0	0.067	0.896	0.276	0.835	0.9	0.984	0.999
	NFKB2	NFKBIA		9606.ENSP00000358983	9606.ENSP00000216797	0	0	0.108	0.712	0.174	0.856	0.9	0.64	0.995
	NFKB2	PSMB4		9606.ENSP00000358983	9606.ENSP00000290541	0	0	0	0	0.049	0.053	0.4	0.143	0.475
	NFKB2	REL		9606.ENSP00000358983	9606.ENSP00000295025	0	0	0	0.747	0.145	0.933	0.54	0.986	0.999
	NFKB2	RELA		9606.ENSP00000358983	9606.ENSP00000384273	0	0	0	0.779	0.247	0.861	0.9	0.986	0.999	known_RELA_interactor(46)
	NFKBIA	PSMB4		9606.ENSP00000216797	9606.ENSP00000290541	0	0	0	0	0.062	0.053	0.4	0.178	0.503
	NFKBIA	PPARG		9606.ENSP00000216797	9606.ENSP00000287820	0	0	0	0	0.09	0	0	0.598	0.618
	NFKBIA	REL		9606.ENSP00000216797	9606.ENSP00000295025	0	0.002	0	0	0.113	0.908	0.5	0.999	0.999
	NFKBIA	RELA		9606.ENSP00000216797	9606.ENSP00000384273	0	0.003	0	0	0.147	0.999	0.9	0.999	0.999	known_RELA_interactor(46)
	NR4A1	PPARG		9606.ENSP00000440864	9606.ENSP00000287820	0	0	0	0.641	0	0.342	0	0.47	0.636
	NR4A1	RELA		9606.ENSP00000440864	9606.ENSP00000384273	0	0	0	0	0.06	0.303	0	0.251	0.467	known_RELA_interactor(46)
	POU2F1	RELA		9606.ENSP00000356840	9606.ENSP00000384273	0	0	0	0	0.081	0.3	0	0.259	0.483	known_RELA_interactor(46)
	PPARG	RELA		9606.ENSP00000287820	9606.ENSP00000384273	0	0	0	0	0.087	0.834	0.75	0.976	0.998	known_RELA_interactor(46)
	PSMB4	REL		9606.ENSP00000290541	9606.ENSP00000295025	0	0	0	0	0.054	0.075	0.4	0.089	0.457
	PSMB4	RELA		9606.ENSP00000290541	9606.ENSP00000384273	0	0	0	0	0.054	0.075	0.4	0.102	0.465	known_RELA_interactor(46)
	RBBP8	RBPJ		9606.ENSP00000382628	9606.ENSP00000345206	0	0	0	0	0.053	0	0	0.502	0.508
	RBBP8	RELA		9606.ENSP00000382628	9606.ENSP00000384273	0	0	0	0	0	0.051	0	0.5	0.505	known_RELA_interactor(46)
	RBPJ	REL		9606.ENSP00000345206	9606.ENSP00000295025	0	0	0	0	0.065	0.133	0	0.57	0.621
	RBPJ	RELA		9606.ENSP00000345206	9606.ENSP00000384273	0	0	0	0	0.082	0.133	0	0.37	0.455	known_RELA_interactor(46)
	REL	RELA		9606.ENSP00000295025	9606.ENSP00000384273	0	0	0.078	0.884	0.075	0.91	0.54	0.984	0.999	known_RELA_interactor(46)
