# Supplementary material for: The proximity-based protein interactome and regulatory logics of the transcription factor p65 NF-κB/RELA
Source: EMBO Rep. 2025 Jan 3;26(4):1144–83. doi: 10.1038/s44319-024-00339-8 (PMC11850942; doi:10.1038/s44319-024-00339-8)
Supplement: Supplementary file 9 — Source data Fig. 2 [file 44319_2024_339_MOESM9_ESM.zip › Fig.2_source_file_44319_2024_339_MOESM9_ESM_corr._for_proofs_(06.12.2024)/Fig.2C/STRING_mapping.xlsx]

## Sheet: 881__indirect_interactors
	#node1	known_or_indirect_RELA_interactor	node2	node1_string_id	node2_string_id	neighborhood_on_chromosome	gene_fusion	phylogenetic_cooccurrence	homology	coexpression	experimentally_determined_interaction	database_annotated	automated_textmining	combined_score	all_RELA interactors
	AHR	indirect_RELA_interactor(881)	ARNT	9606.ENSP00000242057	9606.ENSP00000351407	0	0	0	0.554	0.109	0.996	0.8	0.495	0.999
	AHR	indirect_RELA_interactor(881)	CLOCK	9606.ENSP00000242057	9606.ENSP00000426983	0	0	0	0.564	0.122	0.303	0	0.126	0.418
	AHR	indirect_RELA_interactor(881)	EP300	9606.ENSP00000242057	9606.ENSP00000263253	0	0	0	0	0.049	0.591	0	0.147	0.639
	AHR	indirect_RELA_interactor(881)	NCOA2	9606.ENSP00000242057	9606.ENSP00000399968	0	0	0	0.553	0.091	0.643	0	0.163	0.705
	AHR	indirect_RELA_interactor(881)	NCOA3	9606.ENSP00000242057	9606.ENSP00000361066	0	0	0	0.554	0.115	0.303	0	0.147	0.428
	AHR	indirect_RELA_interactor(881)	NCOR2	9606.ENSP00000242057	9606.ENSP00000384018	0	0	0	0	0	0.625	0	0.108	0.651
	AHR	known_RELA_interactor(46)	RELA	9606.ENSP00000242057	9606.ENSP00000384273	0	0	0	0	0	0.51	0	0.08	0.53	known_RELA_interactor(46)
	ARNT	indirect_RELA_interactor(881)	CLOCK	9606.ENSP00000351407	9606.ENSP00000426983	0	0	0	0.587	0.049	0	0	0.688	0.691
	ARNT	indirect_RELA_interactor(881)	CREB1	9606.ENSP00000351407	9606.ENSP00000387699	0	0	0	0	0.212	0.164	0	0.617	0.726
	ARNT	indirect_RELA_interactor(881)	CREBBP	9606.ENSP00000351407	9606.ENSP00000262367	0	0	0	0	0.107	0.095	0.8	0.829	0.968
	ARNT	indirect_RELA_interactor(881)	EP300	9606.ENSP00000351407	9606.ENSP00000263253	0	0	0	0	0.147	0.535	0.8	0.992	0.999
	ARNT	indirect_RELA_interactor(881)	ETV6	9606.ENSP00000351407	9606.ENSP00000379658	0	0	0	0	0.06	0	0	0.398	0.409
	ARNT	indirect_RELA_interactor(881)	JUN	9606.ENSP00000351407	9606.ENSP00000360266	0	0	0	0	0	0.292	0	0.617	0.717
	ARNT	indirect_RELA_interactor(881)	NCOA2	9606.ENSP00000351407	9606.ENSP00000399968	0	0	0	0.552	0.119	0.51	0	0.186	0.618
	ARNT	indirect_RELA_interactor(881)	PPARG	9606.ENSP00000351407	9606.ENSP00000287820	0	0	0	0	0.06	0.183	0	0.34	0.449
	ARNT	indirect_RELA_interactor(881)	RBPJ	9606.ENSP00000351407	9606.ENSP00000345206	0	0	0	0	0.075	0.091	0	0.507	0.549
	ARNT	known_RELA_interactor(46)	RELA	9606.ENSP00000351407	9606.ENSP00000384273	0	0	0	0	0.067	0.191	0	0.501	0.59	known_RELA_interactor(46)
	ARNT	indirect_RELA_interactor(881)	SP1	9606.ENSP00000351407	9606.ENSP00000329357	0	0	0	0	0.152	0.311	0	0.298	0.555
	ARNT	indirect_RELA_interactor(881)	TCF3	9606.ENSP00000351407	9606.ENSP00000262965	0	0	0	0	0.049	0.09	0	0.366	0.403
	ATF3	indirect_RELA_interactor(881)	ATF7	9606.ENSP00000344352	9606.ENSP00000399465	0	0	0	0.658	0	0.369	0	0.444	0.634
	ATF3	indirect_RELA_interactor(881)	BHLHE40	9606.ENSP00000344352	9606.ENSP00000256495	0	0	0	0	0.127	0.054	0	0.401	0.462
	ATF3	indirect_RELA_interactor(881)	CEBPA	9606.ENSP00000344352	9606.ENSP00000427514	0	0	0	0	0.066	0.372	0	0.462	0.657
	ATF3	indirect_RELA_interactor(881)	CEBPD	9606.ENSP00000344352	9606.ENSP00000386165	0	0	0	0	0.096	0.102	0	0.473	0.535
	ATF3	indirect_RELA_interactor(881)	CREB1	9606.ENSP00000344352	9606.ENSP00000387699	0	0	0	0	0.06	0	0	0.838	0.841
	ATF3	indirect_RELA_interactor(881)	CREBBP	9606.ENSP00000344352	9606.ENSP00000262367	0	0	0	0	0.053	0.294	0	0.56	0.681
	ATF3	indirect_RELA_interactor(881)	CREM	9606.ENSP00000344352	9606.ENSP00000265372	0	0	0	0	0.068	0	0	0.557	0.569
	ATF3	indirect_RELA_interactor(881)	EP300	9606.ENSP00000344352	9606.ENSP00000263253	0	0	0	0	0.053	0.045	0	0.617	0.624
	ATF3	indirect_RELA_interactor(881)	FOSL1	9606.ENSP00000344352	9606.ENSP00000310170	0	0	0	0.771	0.07	0.193	0	0.853	0.88
	ATF3	indirect_RELA_interactor(881)	FOSL2	9606.ENSP00000344352	9606.ENSP00000264716	0	0	0	0.77	0.19	0.24	0	0.509	0.672
	ATF3	indirect_RELA_interactor(881)	HSPA6	9606.ENSP00000344352	9606.ENSP00000310219	0	0	0	0	0.121	0.085	0	0.331	0.415
	ATF3	indirect_RELA_interactor(881)	IRF1	9606.ENSP00000344352	9606.ENSP00000245414	0	0	0	0	0.101	0.088	0	0.46	0.518
	ATF3	indirect_RELA_interactor(881)	JDP2	9606.ENSP00000344352	9606.ENSP00000267569	0	0	0	0.892	0.127	0	0	0.698	0.725
	ATF3	indirect_RELA_interactor(881)	JUN	9606.ENSP00000344352	9606.ENSP00000360266	0	0	0	0	0.55	0.931	0	0.995	0.999
	ATF3	indirect_RELA_interactor(881)	KAT5	9606.ENSP00000344352	9606.ENSP00000340330	0	0	0	0	0.042	0.328	0	0.189	0.433
	ATF3	indirect_RELA_interactor(881)	KLF10	9606.ENSP00000344352	9606.ENSP00000285407	0	0	0	0	0.245	0.066	0	0.328	0.484
	ATF3	indirect_RELA_interactor(881)	KLF4	9606.ENSP00000344352	9606.ENSP00000363804	0	0	0	0	0.44	0.066	0	0.439	0.681
	ATF3	indirect_RELA_interactor(881)	MAFG	9606.ENSP00000344352	9606.ENSP00000350369	0	0	0	0	0.049	0.276	0	0.412	0.561
	ATF3	indirect_RELA_interactor(881)	NCOA3	9606.ENSP00000344352	9606.ENSP00000361066	0	0	0	0	0	0.089	0	0.469	0.496
	ATF3	indirect_RELA_interactor(881)	NFATC2	9606.ENSP00000344352	9606.ENSP00000379330	0	0	0	0	0	0	0	0.434	0.434
	ATF3	indirect_RELA_interactor(881)	NFKB1	9606.ENSP00000344352	9606.ENSP00000226574	0	0	0	0	0.072	0.065	0	0.612	0.634
	ATF3	indirect_RELA_interactor(881)	NFKBIA	9606.ENSP00000344352	9606.ENSP00000216797	0	0	0	0	0.154	0.065	0	0.623	0.676
	ATF3	indirect_RELA_interactor(881)	NR4A1	9606.ENSP00000344352	9606.ENSP00000440864	0	0	0	0	0.503	0.068	0	0.548	0.772
	ATF3	indirect_RELA_interactor(881)	PPARG	9606.ENSP00000344352	9606.ENSP00000287820	0	0	0	0	0.042	0.066	0	0.416	0.432
	ATF3	indirect_RELA_interactor(881)	REL	9606.ENSP00000344352	9606.ENSP00000295025	0	0	0	0	0.106	0.094	0	0.355	0.432
	ATF3	known_RELA_interactor(46)	RELA	9606.ENSP00000344352	9606.ENSP00000384273	0	0	0	0	0.073	0.331	0	0.578	0.716	known_RELA_interactor(46)
	ATF3	indirect_RELA_interactor(881)	SMARCA4	9606.ENSP00000344352	9606.ENSP00000343896	0	0	0	0	0.067	0.522	0	0.81	0.908
	ATF3	indirect_RELA_interactor(881)	TCF3	9606.ENSP00000344352	9606.ENSP00000262965	0	0	0	0	0.051	0.068	0	0.613	0.628
	ATF3	indirect_RELA_interactor(881)	USF1	9606.ENSP00000344352	9606.ENSP00000357000	0	0	0	0	0	0.094	0	0.668	0.686
	ATF3	indirect_RELA_interactor(881)	ZEB1	9606.ENSP00000344352	9606.ENSP00000354487	0	0	0	0	0	0.071	0	0.529	0.543
	BCL6	indirect_RELA_interactor(881)	BRD7	9606.ENSP00000384371	9606.ENSP00000378181	0	0	0	0	0	0	0	0.539	0.539
	BCL6	indirect_RELA_interactor(881)	CEBPD	9606.ENSP00000384371	9606.ENSP00000386165	0	0	0	0	0.246	0.091	0.4	0.495	0.764
	BCL6	indirect_RELA_interactor(881)	CREBBP	9606.ENSP00000384371	9606.ENSP00000262367	0	0	0	0	0.063	0.33	0	0.518	0.671
	BCL6	indirect_RELA_interactor(881)	EBF1	9606.ENSP00000384371	9606.ENSP00000322898	0	0	0	0	0.056	0.314	0	0.595	0.715
	BCL6	indirect_RELA_interactor(881)	EP300	9606.ENSP00000384371	9606.ENSP00000263253	0	0	0	0	0.067	0.33	0	0.475	0.643
	BCL6	indirect_RELA_interactor(881)	FOXP1	9606.ENSP00000384371	9606.ENSP00000484803	0	0	0	0	0.073	0.056	0	0.623	0.642
	BCL6	indirect_RELA_interactor(881)	HDAC7	9606.ENSP00000384371	9606.ENSP00000080059	0	0	0	0	0.101	0.328	0	0.637	0.762
	BCL6	indirect_RELA_interactor(881)	IRF1	9606.ENSP00000384371	9606.ENSP00000245414	0	0	0	0	0.141	0.096	0	0.348	0.449
	BCL6	indirect_RELA_interactor(881)	JUN	9606.ENSP00000384371	9606.ENSP00000360266	0	0	0	0	0.127	0.328	0	0.708	0.814
	BCL6	indirect_RELA_interactor(881)	KLF4	9606.ENSP00000384371	9606.ENSP00000363804	0	0	0	0.579	0.088	0	0	0.447	0.474
	BCL6	indirect_RELA_interactor(881)	KMT2D	9606.ENSP00000384371	9606.ENSP00000301067	0	0	0	0	0.042	0.055	0	0.481	0.489
	BCL6	indirect_RELA_interactor(881)	MTA3	9606.ENSP00000384371	9606.ENSP00000385823	0	0	0	0	0	0.469	0	0.835	0.908
	BCL6	indirect_RELA_interactor(881)	NCOR2	9606.ENSP00000384371	9606.ENSP00000384018	0	0	0	0	0	0.989	0	0.991	0.999
	BCL6	indirect_RELA_interactor(881)	NFKB1	9606.ENSP00000384371	9606.ENSP00000226574	0	0	0	0	0.083	0.091	0	0.659	0.69
	BCL6	indirect_RELA_interactor(881)	NFKBIA	9606.ENSP00000384371	9606.ENSP00000216797	0	0	0	0	0.109	0.091	0	0.559	0.611
	BCL6	indirect_RELA_interactor(881)	NR4A1	9606.ENSP00000384371	9606.ENSP00000440864	0	0	0	0	0.067	0.052	0	0.57	0.586
	BCL6	indirect_RELA_interactor(881)	PATZ1	9606.ENSP00000384371	9606.ENSP00000266269	0	0	0	0.588	0	0	0	0.462	0.461
	BCL6	indirect_RELA_interactor(881)	PCGF1	9606.ENSP00000384371	9606.ENSP00000233630	0	0	0	0	0.042	0.042	0	0.56	0.561
	BCL6	indirect_RELA_interactor(881)	POU2F1	9606.ENSP00000384371	9606.ENSP00000356840	0	0	0	0	0	0.053	0.4	0.183	0.495
	BCL6	indirect_RELA_interactor(881)	RBPJ	9606.ENSP00000384371	9606.ENSP00000345206	0	0	0	0	0.059	0.083	0	0.375	0.414
	BCL6	indirect_RELA_interactor(881)	REL	9606.ENSP00000384371	9606.ENSP00000295025	0	0	0	0	0.084	0.131	0	0.494	0.563
	BCL6	known_RELA_interactor(46)	RELA	9606.ENSP00000384371	9606.ENSP00000384273	0	0	0	0	0.064	0.095	0	0.384	0.433	known_RELA_interactor(46)
	BCL6	indirect_RELA_interactor(881)	RUNX1	9606.ENSP00000384371	9606.ENSP00000300305	0	0	0	0	0.042	0.067	0	0.46	0.475
	BCL6	indirect_RELA_interactor(881)	RUNX3	9606.ENSP00000384371	9606.ENSP00000382800	0	0	0	0	0.056	0.067	0	0.462	0.484
	BCL6	indirect_RELA_interactor(881)	SMARCA4	9606.ENSP00000384371	9606.ENSP00000343896	0	0	0	0	0	0.329	0	0.254	0.478
	BCL6	indirect_RELA_interactor(881)	TCF3	9606.ENSP00000384371	9606.ENSP00000262965	0	0	0	0	0	0.066	0	0.493	0.506
	BCL6	indirect_RELA_interactor(881)	TCF7	9606.ENSP00000384371	9606.ENSP00000340347	0	0	0	0	0	0.093	0	0.576	0.599
	BCL6	indirect_RELA_interactor(881)	TET2	9606.ENSP00000384371	9606.ENSP00000442788	0	0	0	0	0.084	0	0	0.428	0.454
	BCL6	indirect_RELA_interactor(881)	ZEB1	9606.ENSP00000384371	9606.ENSP00000354487	0	0	0	0.56	0.093	0.045	0.4	0.146	0.497
	CEBPA	indirect_RELA_interactor(881)	CEBPD	9606.ENSP00000427514	9606.ENSP00000386165	0	0	0	0.758	0.106	0.237	0.5	0.229	0.701
	CEBPA	indirect_RELA_interactor(881)	CREB1	9606.ENSP00000427514	9606.ENSP00000387699	0	0	0	0	0.051	0.093	0	0.82	0.831
	CEBPA	indirect_RELA_interactor(881)	CREBBP	9606.ENSP00000427514	9606.ENSP00000262367	0	0	0	0	0	0.091	0.5	0.416	0.711
	CEBPA	indirect_RELA_interactor(881)	CTBP2	9606.ENSP00000427514	9606.ENSP00000311825	0	0	0	0	0	0	0	0.549	0.549
	CEBPA	indirect_RELA_interactor(881)	DAXX	9606.ENSP00000427514	9606.ENSP00000266000	0	0	0	0	0	0.045	0	0.451	0.453
	CEBPA	indirect_RELA_interactor(881)	EBF1	9606.ENSP00000427514	9606.ENSP00000322898	0	0	0	0	0	0	0.75	0.528	0.876
	CEBPA	indirect_RELA_interactor(881)	EP300	9606.ENSP00000427514	9606.ENSP00000263253	0	0	0	0	0.06	0.094	0.5	0.797	0.902
	CEBPA	indirect_RELA_interactor(881)	ETV6	9606.ENSP00000427514	9606.ENSP00000379658	0	0	0	0	0.048	0.051	0	0.714	0.719
	CEBPA	indirect_RELA_interactor(881)	FOSL1	9606.ENSP00000427514	9606.ENSP00000310170	0	0	0	0	0.066	0.19	0	0.615	0.683
	CEBPA	indirect_RELA_interactor(881)	FOSL2	9606.ENSP00000427514	9606.ENSP00000264716	0	0	0	0	0.092	0.102	0	0.625	0.667
	CEBPA	indirect_RELA_interactor(881)	FOXA1	9606.ENSP00000427514	9606.ENSP00000250448	0	0	0	0	0	0.059	0	0.8	0.804
	CEBPA	indirect_RELA_interactor(881)	FOXC1	9606.ENSP00000427514	9606.ENSP00000493906	0	0	0	0	0	0.296	0	0.237	0.44
	CEBPA	indirect_RELA_interactor(881)	GATA2	9606.ENSP00000427514	9606.ENSP00000345681	0	0	0	0	0.08	0.091	0.5	0.871	0.939
	CEBPA	indirect_RELA_interactor(881)	GATA6	9606.ENSP00000427514	9606.ENSP00000269216	0	0	0	0	0.086	0.091	0	0.366	0.427
	CEBPA	indirect_RELA_interactor(881)	HIVEP2	9606.ENSP00000427514	9606.ENSP00000356576	0	0	0	0	0	0.091	0	0.63	0.649
	CEBPA	indirect_RELA_interactor(881)	IRF1	9606.ENSP00000427514	9606.ENSP00000245414	0	0	0	0	0.056	0.047	0	0.524	0.535
	CEBPA	indirect_RELA_interactor(881)	JUN	9606.ENSP00000427514	9606.ENSP00000360266	0	0	0	0	0	0.331	0	0.837	0.886
	CEBPA	indirect_RELA_interactor(881)	KAT5	9606.ENSP00000427514	9606.ENSP00000340330	0	0	0	0	0.044	0.233	0	0.681	0.745
	CEBPA	indirect_RELA_interactor(881)	KDM6A	9606.ENSP00000427514	9606.ENSP00000367203	0	0	0	0	0	0.051	0	0.419	0.425
	CEBPA	indirect_RELA_interactor(881)	KLF4	9606.ENSP00000427514	9606.ENSP00000363804	0	0	0	0	0.084	0.091	0	0.544	0.587
	CEBPA	indirect_RELA_interactor(881)	KLF5	9606.ENSP00000427514	9606.ENSP00000366915	0	0	0	0	0.042	0.328	0.75	0.681	0.941
	CEBPA	indirect_RELA_interactor(881)	MED12	9606.ENSP00000427514	9606.ENSP00000363193	0	0	0	0	0	0	0.5	0.181	0.572
	CEBPA	indirect_RELA_interactor(881)	MED14	9606.ENSP00000427514	9606.ENSP00000323720	0	0	0	0	0	0	0.5	0.102	0.532
	CEBPA	indirect_RELA_interactor(881)	MED15	9606.ENSP00000427514	9606.ENSP00000263205	0	0	0	0	0	0	0.5	0.07	0.515
	CEBPA	indirect_RELA_interactor(881)	MED24	9606.ENSP00000427514	9606.ENSP00000440100	0	0	0	0	0	0	0.5	0.042	0.5
	CEBPA	indirect_RELA_interactor(881)	MED25	9606.ENSP00000427514	9606.ENSP00000326767	0	0	0	0	0	0	0.5	0.047	0.503
	CEBPA	indirect_RELA_interactor(881)	MED28	9606.ENSP00000427514	9606.ENSP00000237380	0	0	0	0	0	0	0.5	0	0.499
	CEBPA	indirect_RELA_interactor(881)	MED8	9606.ENSP00000427514	9606.ENSP00000290663	0	0	0	0	0	0.066	0.5	0	0.513
	CEBPA	indirect_RELA_interactor(881)	NCOA2	9606.ENSP00000427514	9606.ENSP00000399968	0	0	0	0	0	0.071	0.5	0.335	0.664
	CEBPA	indirect_RELA_interactor(881)	NCOA3	9606.ENSP00000427514	9606.ENSP00000361066	0	0	0	0	0	0.249	0.5	0.274	0.703
	CEBPA	indirect_RELA_interactor(881)	NCOA6	9606.ENSP00000427514	9606.ENSP00000363929	0	0	0	0	0.052	0.292	0	0.201	0.416
	CEBPA	indirect_RELA_interactor(881)	NCOR2	9606.ENSP00000427514	9606.ENSP00000384018	0	0	0	0	0.042	0	0.5	0.322	0.646
	CEBPA	indirect_RELA_interactor(881)	NFIA	9606.ENSP00000427514	9606.ENSP00000360231	0	0	0	0	0.048	0	0	0.494	0.498
	CEBPA	indirect_RELA_interactor(881)	NFIB	9606.ENSP00000427514	9606.ENSP00000370340	0	0	0	0	0	0	0	0.581	0.581
	CEBPA	indirect_RELA_interactor(881)	NFKB1	9606.ENSP00000427514	9606.ENSP00000226574	0	0	0	0	0.042	0.062	0	0.599	0.608
	CEBPA	indirect_RELA_interactor(881)	NFYC	9606.ENSP00000427514	9606.ENSP00000312617	0	0	0	0	0	0	0	0.469	0.469
	CEBPA	indirect_RELA_interactor(881)	PBX1	9606.ENSP00000427514	9606.ENSP00000405890	0	0	0	0	0	0	0	0.421	0.421
	CEBPA	indirect_RELA_interactor(881)	PPARG	9606.ENSP00000427514	9606.ENSP00000287820	0	0	0	0	0.102	0.045	0.75	0.963	0.991
	CEBPA	known_RELA_interactor(46)	RELA	9606.ENSP00000427514	9606.ENSP00000384273	0	0	0	0	0.044	0.045	0	0.609	0.611	known_RELA_interactor(46)
	CEBPA	indirect_RELA_interactor(881)	RUNX1	9606.ENSP00000427514	9606.ENSP00000300305	0	0	0	0	0	0.328	0.9	0.925	0.994
	CEBPA	indirect_RELA_interactor(881)	RUNX2	9606.ENSP00000427514	9606.ENSP00000360493	0	0	0	0	0	0.091	0	0.755	0.767
	CEBPA	indirect_RELA_interactor(881)	RUNX3	9606.ENSP00000427514	9606.ENSP00000382800	0	0	0	0	0.044	0.091	0	0.402	0.435
	CEBPA	indirect_RELA_interactor(881)	SMARCA4	9606.ENSP00000427514	9606.ENSP00000343896	0	0	0	0	0	0.297	0	0.325	0.505
	CEBPA	indirect_RELA_interactor(881)	SMARCD2	9606.ENSP00000427514	9606.ENSP00000392617	0	0	0	0	0.097	0.071	0	0.426	0.476
	CEBPA	indirect_RELA_interactor(881)	SOX9	9606.ENSP00000427514	9606.ENSP00000245479	0	0	0	0	0.053	0.086	0	0.671	0.69
	CEBPA	indirect_RELA_interactor(881)	SP1	9606.ENSP00000427514	9606.ENSP00000329357	0	0	0	0	0.042	0.091	0	0.373	0.407
	CEBPA	indirect_RELA_interactor(881)	TCF3	9606.ENSP00000427514	9606.ENSP00000262965	0	0	0	0	0.044	0	0	0.641	0.643
	CEBPA	indirect_RELA_interactor(881)	TCF7	9606.ENSP00000427514	9606.ENSP00000340347	0	0	0	0	0	0.107	0	0.513	0.546
	CEBPA	indirect_RELA_interactor(881)	TET2	9606.ENSP00000427514	9606.ENSP00000442788	0	0	0	0	0	0	0	0.718	0.718
	CEBPA	indirect_RELA_interactor(881)	TNIP1	9606.ENSP00000427514	9606.ENSP00000317891	0	0	0	0	0.062	0	0	0.392	0.405
	CEBPA	indirect_RELA_interactor(881)	USF1	9606.ENSP00000427514	9606.ENSP00000357000	0	0	0	0	0.064	0.113	0	0.475	0.526
	CEBPA	indirect_RELA_interactor(881)	USF2	9606.ENSP00000427514	9606.ENSP00000222305	0	0	0	0	0.071	0.113	0	0.488	0.542
	CEBPD	indirect_RELA_interactor(881)	CREB1	9606.ENSP00000386165	9606.ENSP00000387699	0	0	0	0	0.051	0.093	0	0.817	0.829
	CEBPD	indirect_RELA_interactor(881)	CREB5	9606.ENSP00000386165	9606.ENSP00000350359	0	0	0	0	0.086	0.102	0	0.49	0.545
	CEBPD	indirect_RELA_interactor(881)	CREBBP	9606.ENSP00000386165	9606.ENSP00000262367	0	0	0	0	0.044	0.326	0.5	0.205	0.71
	CEBPD	indirect_RELA_interactor(881)	EBF1	9606.ENSP00000386165	9606.ENSP00000322898	0	0	0	0	0.044	0	0.75	0.28	0.812
	CEBPD	indirect_RELA_interactor(881)	EP300	9606.ENSP00000386165	9606.ENSP00000263253	0	0	0	0	0.072	0.326	0.5	0.256	0.736
	CEBPD	indirect_RELA_interactor(881)	FOSL2	9606.ENSP00000386165	9606.ENSP00000264716	0	0	0	0	0.196	0.102	0	0.402	0.531
	CEBPD	indirect_RELA_interactor(881)	GATA2	9606.ENSP00000386165	9606.ENSP00000345681	0	0	0	0	0	0.091	0	0.41	0.44
	CEBPD	indirect_RELA_interactor(881)	JUN	9606.ENSP00000386165	9606.ENSP00000360266	0	0	0	0	0.15	0.094	0	0.682	0.734
	CEBPD	indirect_RELA_interactor(881)	KLF4	9606.ENSP00000386165	9606.ENSP00000363804	0	0	0	0	0.241	0.091	0	0.418	0.563
	CEBPD	indirect_RELA_interactor(881)	KLF5	9606.ENSP00000386165	9606.ENSP00000366915	0	0	0	0	0.062	0.091	0.75	0.796	0.95
	CEBPD	indirect_RELA_interactor(881)	MED12	9606.ENSP00000386165	9606.ENSP00000363193	0	0	0	0	0	0	0.5	0.049	0.504
	CEBPD	indirect_RELA_interactor(881)	MED14	9606.ENSP00000386165	9606.ENSP00000323720	0	0	0	0	0	0	0.5	0.086	0.523
	CEBPD	indirect_RELA_interactor(881)	MED15	9606.ENSP00000386165	9606.ENSP00000263205	0	0	0	0	0	0	0.5	0	0.499
	CEBPD	indirect_RELA_interactor(881)	MED24	9606.ENSP00000386165	9606.ENSP00000440100	0	0	0	0	0	0	0.5	0	0.499
	CEBPD	indirect_RELA_interactor(881)	MED25	9606.ENSP00000386165	9606.ENSP00000326767	0	0	0	0	0.044	0	0.5	0.047	0.504
	CEBPD	indirect_RELA_interactor(881)	MED28	9606.ENSP00000386165	9606.ENSP00000237380	0	0	0	0	0.043	0	0.5	0	0.501
	CEBPD	indirect_RELA_interactor(881)	MED8	9606.ENSP00000386165	9606.ENSP00000290663	0	0	0	0	0	0.066	0.5	0	0.513
	CEBPD	indirect_RELA_interactor(881)	NCOA2	9606.ENSP00000386165	9606.ENSP00000399968	0	0	0	0	0	0.071	0.5	0.156	0.573
	CEBPD	indirect_RELA_interactor(881)	NCOA3	9606.ENSP00000386165	9606.ENSP00000361066	0	0	0	0	0	0.249	0.5	0.168	0.66
	CEBPD	indirect_RELA_interactor(881)	NFKB1	9606.ENSP00000386165	9606.ENSP00000226574	0	0	0	0	0.092	0.062	0	0.368	0.415
	CEBPD	indirect_RELA_interactor(881)	NFKBIA	9606.ENSP00000386165	9606.ENSP00000216797	0	0	0	0	0.236	0.062	0	0.344	0.489
	CEBPD	indirect_RELA_interactor(881)	POU2F1	9606.ENSP00000386165	9606.ENSP00000356840	0	0	0	0	0.047	0.051	0.4	0.138	0.469
	CEBPD	indirect_RELA_interactor(881)	PPARG	9606.ENSP00000386165	9606.ENSP00000287820	0	0	0	0	0	0.045	0.75	0.713	0.925
	CEBPD	indirect_RELA_interactor(881)	RBFOX2	9606.ENSP00000386165	9606.ENSP00000413035	0	0	0	0	0	0	0	0.448	0.448
	CEBPD	known_RELA_interactor(46)	RELA	9606.ENSP00000386165	9606.ENSP00000384273	0	0	0	0	0.062	0.294	0	0.321	0.511	known_RELA_interactor(46)
	CEBPD	indirect_RELA_interactor(881)	RUNX1	9606.ENSP00000386165	9606.ENSP00000300305	0	0	0	0	0.044	0.091	0	0.493	0.521
	CEBPD	indirect_RELA_interactor(881)	RUNX2	9606.ENSP00000386165	9606.ENSP00000360493	0	0	0	0	0.058	0.091	0	0.357	0.401
	CEBPD	indirect_RELA_interactor(881)	SIX5	9606.ENSP00000386165	9606.ENSP00000316842	0	0	0	0	0.056	0	0	0.435	0.444
	CEBPD	indirect_RELA_interactor(881)	SP1	9606.ENSP00000386165	9606.ENSP00000329357	0	0	0	0	0.05	0.091	0	0.465	0.497
	CEBPD	indirect_RELA_interactor(881)	ZEB1	9606.ENSP00000386165	9606.ENSP00000354487	0	0	0	0	0.054	0	0.4	0.167	0.485
	CREB1	indirect_RELA_interactor(881)	CREB5	9606.ENSP00000387699	9606.ENSP00000350359	0	0	0	0	0.053	0	0.9	0.456	0.944
	CREB1	indirect_RELA_interactor(881)	CREBBP	9606.ENSP00000387699	9606.ENSP00000262367	0	0	0	0	0.155	0.996	0.9	0.997	0.999
	CREB1	indirect_RELA_interactor(881)	CREM	9606.ENSP00000387699	9606.ENSP00000265372	0	0	0.055	0.949	0.052	0.392	0.9	0.858	0.99
	CREB1	indirect_RELA_interactor(881)	CRTC2	9606.ENSP00000387699	9606.ENSP00000357622	0	0	0	0	0.049	0.927	0.9	0.997	0.999
	CREB1	indirect_RELA_interactor(881)	CRTC3	9606.ENSP00000387699	9606.ENSP00000268184	0	0	0	0	0	0.13	0.5	0.803	0.907
	CREB1	indirect_RELA_interactor(881)	CTBP2	9606.ENSP00000387699	9606.ENSP00000311825	0	0	0	0	0.067	0	0	0.474	0.489
	CREB1	indirect_RELA_interactor(881)	DAXX	9606.ENSP00000387699	9606.ENSP00000266000	0	0	0	0	0.111	0.292	0	0.213	0.461
	CREB1	indirect_RELA_interactor(881)	EP300	9606.ENSP00000387699	9606.ENSP00000263253	0	0	0	0	0.149	0.875	0.9	0.997	0.999
	CREB1	indirect_RELA_interactor(881)	FOSL1	9606.ENSP00000387699	9606.ENSP00000310170	0	0	0	0	0.052	0.163	0.5	0.663	0.848
	CREB1	indirect_RELA_interactor(881)	FOSL2	9606.ENSP00000387699	9606.ENSP00000264716	0	0	0	0	0.052	0	0	0.663	0.667
	CREB1	indirect_RELA_interactor(881)	FOXA1	9606.ENSP00000387699	9606.ENSP00000250448	0	0	0	0	0	0.165	0	0.367	0.448
	CREB1	indirect_RELA_interactor(881)	GATA2	9606.ENSP00000387699	9606.ENSP00000345681	0	0	0	0	0.073	0.071	0	0.373	0.413
	CREB1	indirect_RELA_interactor(881)	HIPK2	9606.ENSP00000387699	9606.ENSP00000385571	0	0	0	0	0.044	0	0	0.552	0.554
	CREB1	indirect_RELA_interactor(881)	IRF1	9606.ENSP00000387699	9606.ENSP00000245414	0	0	0	0	0.104	0.046	0	0.66	0.684
	CREB1	indirect_RELA_interactor(881)	JUN	9606.ENSP00000387699	9606.ENSP00000360266	0	0	0	0	0	0.4	0	0.997	0.998
	CREB1	indirect_RELA_interactor(881)	KAT5	9606.ENSP00000387699	9606.ENSP00000340330	0	0	0	0	0.049	0.292	0	0.37	0.538
	CREB1	indirect_RELA_interactor(881)	KLF4	9606.ENSP00000387699	9606.ENSP00000363804	0	0	0	0	0	0.047	0	0.399	0.402
	CREB1	indirect_RELA_interactor(881)	MAML1	9606.ENSP00000387699	9606.ENSP00000292599	0	0	0	0	0.044	0	0.5	0.251	0.61
	CREB1	indirect_RELA_interactor(881)	MAML3	9606.ENSP00000387699	9606.ENSP00000421180	0	0	0	0	0.042	0	0.5	0.249	0.608
	CREB1	indirect_RELA_interactor(881)	MAMLD1	9606.ENSP00000387699	9606.ENSP00000414517	0	0	0	0	0.052	0	0.5	0	0.505
	CREB1	indirect_RELA_interactor(881)	MED15	9606.ENSP00000387699	9606.ENSP00000263205	0	0	0	0	0.097	0	0	0.705	0.722
	CREB1	indirect_RELA_interactor(881)	MEF2D	9606.ENSP00000387699	9606.ENSP00000271555	0	0	0	0	0.097	0	0.5	0.393	0.702
	CREB1	indirect_RELA_interactor(881)	MITF	9606.ENSP00000387699	9606.ENSP00000391803	0	0	0	0	0	0	0	0.659	0.659
	CREB1	indirect_RELA_interactor(881)	NCOA2	9606.ENSP00000387699	9606.ENSP00000399968	0	0	0	0	0.19	0	0	0.326	0.431
	CREB1	indirect_RELA_interactor(881)	NCOA3	9606.ENSP00000387699	9606.ENSP00000361066	0	0	0	0	0.123	0	0	0.619	0.651
	CREB1	indirect_RELA_interactor(881)	NCOA6	9606.ENSP00000387699	9606.ENSP00000363929	0	0	0	0	0.049	0	0	0.49	0.494
	CREB1	indirect_RELA_interactor(881)	NCOR2	9606.ENSP00000387699	9606.ENSP00000384018	0	0	0	0	0.047	0.048	0	0.554	0.56
	CREB1	indirect_RELA_interactor(881)	NFATC2	9606.ENSP00000387699	9606.ENSP00000379330	0	0	0	0	0.114	0.444	0	0.93	0.962
	CREB1	indirect_RELA_interactor(881)	NFIC	9606.ENSP00000387699	9606.ENSP00000396843	0	0	0	0	0.042	0.319	0	0.255	0.472
	CREB1	indirect_RELA_interactor(881)	NFKB1	9606.ENSP00000387699	9606.ENSP00000226574	0	0	0	0	0.106	0.067	0	0.75	0.773
	CREB1	indirect_RELA_interactor(881)	NFKBIA	9606.ENSP00000387699	9606.ENSP00000216797	0	0	0	0	0.044	0.067	0	0.571	0.583
	CREB1	indirect_RELA_interactor(881)	NFYA	9606.ENSP00000387699	9606.ENSP00000345702	0	0	0	0	0.06	0.197	0	0.711	0.763
	CREB1	indirect_RELA_interactor(881)	NR4A1	9606.ENSP00000387699	9606.ENSP00000440864	0	0	0	0	0.069	0	0	0.575	0.588
	CREB1	indirect_RELA_interactor(881)	PBX1	9606.ENSP00000387699	9606.ENSP00000405890	0	0	0	0	0.049	0	0	0.517	0.521
	CREB1	indirect_RELA_interactor(881)	PBX2	9606.ENSP00000387699	9606.ENSP00000364190	0	0	0	0	0.056	0.396	0	0	0.405
	CREB1	indirect_RELA_interactor(881)	POU2F1	9606.ENSP00000387699	9606.ENSP00000356840	0	0	0	0	0.119	0.294	0	0.368	0.573
	CREB1	indirect_RELA_interactor(881)	PPARG	9606.ENSP00000387699	9606.ENSP00000287820	0	0	0	0	0.056	0.046	0	0.665	0.672
	CREB1	indirect_RELA_interactor(881)	RAP1B	9606.ENSP00000387699	9606.ENSP00000250559	0	0	0	0	0.104	0.07	0	0.45	0.502
	CREB1	indirect_RELA_interactor(881)	RBPJ	9606.ENSP00000387699	9606.ENSP00000345206	0	0	0	0	0.14	0	0.5	0.584	0.805
	CREB1	indirect_RELA_interactor(881)	REL	9606.ENSP00000387699	9606.ENSP00000295025	0	0	0	0	0.087	0	0	0.852	0.859
	CREB1	known_RELA_interactor(46)	RELA	9606.ENSP00000387699	9606.ENSP00000384273	0	0	0	0	0.101	0	0	0.986	0.986	known_RELA_interactor(46)
	CREB1	indirect_RELA_interactor(881)	RFX1	9606.ENSP00000387699	9606.ENSP00000254325	0	0	0	0	0.148	0	0	0.986	0.987
	CREB1	indirect_RELA_interactor(881)	RUNX1	9606.ENSP00000387699	9606.ENSP00000300305	0	0	0	0	0.083	0	0	0.646	0.661
	CREB1	indirect_RELA_interactor(881)	RUNX2	9606.ENSP00000387699	9606.ENSP00000360493	0	0	0	0	0.074	0	0	0.784	0.792
	CREB1	indirect_RELA_interactor(881)	SMARCA4	9606.ENSP00000387699	9606.ENSP00000343896	0	0	0	0	0.084	0.516	0	0.624	0.818
	CREB1	indirect_RELA_interactor(881)	SOX9	9606.ENSP00000387699	9606.ENSP00000245479	0	0	0	0	0	0.091	0	0.392	0.423
	CREB1	indirect_RELA_interactor(881)	SP1	9606.ENSP00000387699	9606.ENSP00000329357	0	0	0	0	0.146	0.095	0	0.744	0.784
	CREB1	indirect_RELA_interactor(881)	SP3	9606.ENSP00000387699	9606.ENSP00000310301	0	0	0	0	0.154	0.047	0	0.322	0.405
	CREB1	indirect_RELA_interactor(881)	TAF4	9606.ENSP00000387699	9606.ENSP00000252996	0	0	0	0	0.063	0.292	0.8	0.985	0.997
	CREB1	indirect_RELA_interactor(881)	TCF3	9606.ENSP00000387699	9606.ENSP00000262965	0	0	0	0	0.066	0	0	0.527	0.539
	CREB1	indirect_RELA_interactor(881)	TNRC6C	9606.ENSP00000387699	9606.ENSP00000336783	0	0	0	0	0.074	0	0.5	0.052	0.523
	CREB1	indirect_RELA_interactor(881)	USF1	9606.ENSP00000387699	9606.ENSP00000357000	0	0	0	0	0.049	0	0	0.704	0.706
	CREB1	indirect_RELA_interactor(881)	ZEB1	9606.ENSP00000387699	9606.ENSP00000354487	0	0	0	0	0.072	0	0	0.39	0.409
	CREB1	indirect_RELA_interactor(881)	ZHX1	9606.ENSP00000387699	9606.ENSP00000297857	0	0	0	0	0.067	0.164	0	0.393	0.485
	CREBBP	indirect_RELA_interactor(881)	CREM	9606.ENSP00000262367	9606.ENSP00000265372	0	0	0	0	0.053	0.294	0	0.786	0.845
	CREBBP	indirect_RELA_interactor(881)	CRTC2	9606.ENSP00000262367	9606.ENSP00000357622	0	0	0	0	0.099	0.258	0.8	0.897	0.984
	CREBBP	indirect_RELA_interactor(881)	CTBP2	9606.ENSP00000262367	9606.ENSP00000311825	0	0	0	0	0.055	0.445	0	0.382	0.647
	CREBBP	indirect_RELA_interactor(881)	DAXX	9606.ENSP00000262367	9606.ENSP00000266000	0	0	0	0	0.055	0.634	0	0.579	0.842
	CREBBP	indirect_RELA_interactor(881)	DOT1L	9606.ENSP00000262367	9606.ENSP00000381657	0	0	0	0	0.067	0	0	0.404	0.42
	CREBBP	indirect_RELA_interactor(881)	EBF1	9606.ENSP00000262367	9606.ENSP00000322898	0	0	0	0	0	0.311	0.5	0.557	0.834
	CREBBP	indirect_RELA_interactor(881)	EP300	9606.ENSP00000262367	9606.ENSP00000263253	0	0	0.062	0.956	0.839	0.782	0.9	0.983	0.999
	CREBBP	indirect_RELA_interactor(881)	EP400	9606.ENSP00000262367	9606.ENSP00000374212	0	0	0	0	0.179	0.066	0	0.584	0.653
	CREBBP	indirect_RELA_interactor(881)	ETV6	9606.ENSP00000262367	9606.ENSP00000379658	0	0	0	0	0.049	0	0	0.468	0.472
	CREBBP	indirect_RELA_interactor(881)	FBXW11	9606.ENSP00000262367	9606.ENSP00000265094	0	0	0	0	0.06	0	0	0.532	0.541
	CREBBP	indirect_RELA_interactor(881)	FOSL1	9606.ENSP00000262367	9606.ENSP00000310170	0	0	0	0	0.053	0.294	0	0.274	0.473
	CREBBP	indirect_RELA_interactor(881)	GATA2	9606.ENSP00000262367	9606.ENSP00000345681	0	0	0	0	0.042	0.339	0	0.354	0.555
	CREBBP	indirect_RELA_interactor(881)	GATAD2A	9606.ENSP00000262367	9606.ENSP00000384899	0	0	0	0	0.245	0.23	0	0.138	0.455
	CREBBP	indirect_RELA_interactor(881)	GSE1	9606.ENSP00000262367	9606.ENSP00000253458	0	0	0	0	0.056	0.045	0	0.414	0.426
	CREBBP	indirect_RELA_interactor(881)	HDAC7	9606.ENSP00000262367	9606.ENSP00000080059	0	0	0	0	0.056	0.09	0.5	0.41	0.712
	CREBBP	indirect_RELA_interactor(881)	HIPK2	9606.ENSP00000262367	9606.ENSP00000385571	0	0	0	0	0.122	0.311	0	0.703	0.805
	CREBBP	indirect_RELA_interactor(881)	HSF1	9606.ENSP00000262367	9606.ENSP00000431512	0	0	0	0	0.078	0.292	0.4	0.17	0.631
	CREBBP	indirect_RELA_interactor(881)	IKBKG	9606.ENSP00000262367	9606.ENSP00000483825	0	0	0	0	0.072	0.51	0	0.383	0.695
	CREBBP	indirect_RELA_interactor(881)	IRF1	9606.ENSP00000262367	9606.ENSP00000245414	0	0	0	0	0.045	0.396	0	0.341	0.587
	CREBBP	indirect_RELA_interactor(881)	JUN	9606.ENSP00000262367	9606.ENSP00000360266	0	0	0	0	0.049	0.839	0	0.969	0.994
	CREBBP	indirect_RELA_interactor(881)	KAT2A	9606.ENSP00000262367	9606.ENSP00000225916	0	0	0	0	0	0.095	0.9	0.641	0.964
	CREBBP	indirect_RELA_interactor(881)	KAT5	9606.ENSP00000262367	9606.ENSP00000340330	0	0	0	0	0.106	0.292	0	0.734	0.817
	CREBBP	indirect_RELA_interactor(881)	KDM6A	9606.ENSP00000262367	9606.ENSP00000367203	0	0	0	0	0.187	0.102	0	0.762	0.811
	CREBBP	indirect_RELA_interactor(881)	KDM6B	9606.ENSP00000262367	9606.ENSP00000254846	0	0	0	0	0.161	0.102	0	0.327	0.449
	CREBBP	indirect_RELA_interactor(881)	KLF4	9606.ENSP00000262367	9606.ENSP00000363804	0	0	0	0	0.048	0.723	0	0.536	0.867
	CREBBP	indirect_RELA_interactor(881)	KLF5	9606.ENSP00000262367	9606.ENSP00000366915	0	0	0	0	0.042	0.513	0	0.422	0.707
	CREBBP	indirect_RELA_interactor(881)	KMT2B	9606.ENSP00000262367	9606.ENSP00000398837	0	0	0	0	0.223	0.125	0	0.295	0.48
	CREBBP	indirect_RELA_interactor(881)	KMT2D	9606.ENSP00000262367	9606.ENSP00000301067	0	0	0	0	0.236	0.11	0	0.824	0.87
	CREBBP	indirect_RELA_interactor(881)	KPNA6	9606.ENSP00000262367	9606.ENSP00000362728	0	0	0	0	0.095	0.292	0	0.183	0.431
	CREBBP	indirect_RELA_interactor(881)	MAFG	9606.ENSP00000262367	9606.ENSP00000350369	0	0	0	0	0.042	0.045	0.5	0.202	0.586
	CREBBP	indirect_RELA_interactor(881)	MAML1	9606.ENSP00000262367	9606.ENSP00000292599	0	0	0	0	0.169	0.292	0.8	0.273	0.903
	CREBBP	indirect_RELA_interactor(881)	MAML3	9606.ENSP00000262367	9606.ENSP00000421180	0	0	0	0	0.062	0	0.8	0.272	0.851
	CREBBP	indirect_RELA_interactor(881)	MAMLD1	9606.ENSP00000262367	9606.ENSP00000414517	0	0	0	0	0	0.053	0.5	0.112	0.543
	CREBBP	indirect_RELA_interactor(881)	MED12	9606.ENSP00000262367	9606.ENSP00000363193	0	0	0	0	0.249	0	0.5	0.359	0.738
	CREBBP	indirect_RELA_interactor(881)	MED14	9606.ENSP00000262367	9606.ENSP00000323720	0	0	0	0	0.156	0	0.5	0.17	0.619
	CREBBP	indirect_RELA_interactor(881)	MED15	9606.ENSP00000262367	9606.ENSP00000263205	0	0	0	0.551	0.139	0	0.5	0.174	0.613
	CREBBP	indirect_RELA_interactor(881)	MED24	9606.ENSP00000262367	9606.ENSP00000440100	0	0	0	0	0.163	0	0.5	0.051	0.568
	CREBBP	indirect_RELA_interactor(881)	MED25	9606.ENSP00000262367	9606.ENSP00000326767	0	0	0	0	0.214	0.295	0.5	0.146	0.732
	CREBBP	indirect_RELA_interactor(881)	MED28	9606.ENSP00000262367	9606.ENSP00000237380	0	0	0	0	0	0	0.5	0.053	0.506
	CREBBP	indirect_RELA_interactor(881)	MED8	9606.ENSP00000262367	9606.ENSP00000290663	0	0	0	0	0	0	0.5	0.092	0.526
	CREBBP	indirect_RELA_interactor(881)	MEF2D	9606.ENSP00000262367	9606.ENSP00000271555	0	0	0	0	0.163	0.071	0	0.318	0.423
	CREBBP	indirect_RELA_interactor(881)	NCOA2	9606.ENSP00000262367	9606.ENSP00000399968	0	0	0	0	0.133	0.796	0.8	0.945	0.997
	CREBBP	indirect_RELA_interactor(881)	NCOA3	9606.ENSP00000262367	9606.ENSP00000361066	0	0	0	0	0.113	0.987	0.8	0.989	0.999
	CREBBP	indirect_RELA_interactor(881)	NCOA6	9606.ENSP00000262367	9606.ENSP00000363929	0	0	0	0	0.279	0.735	0.4	0.71	0.962
	CREBBP	indirect_RELA_interactor(881)	NCOR2	9606.ENSP00000262367	9606.ENSP00000384018	0	0	0	0	0.259	0.304	0.5	0.563	0.872
	CREBBP	indirect_RELA_interactor(881)	NFATC2	9606.ENSP00000262367	9606.ENSP00000379330	0	0	0	0	0.097	0.512	0	0.286	0.658
	CREBBP	indirect_RELA_interactor(881)	NFKB1	9606.ENSP00000262367	9606.ENSP00000226574	0	0	0	0	0.06	0	0.5	0.83	0.913
	CREBBP	indirect_RELA_interactor(881)	NFKB2	9606.ENSP00000262367	9606.ENSP00000358983	0	0	0	0	0.049	0	0	0.462	0.467
	CREBBP	indirect_RELA_interactor(881)	NFKBIA	9606.ENSP00000262367	9606.ENSP00000216797	0	0	0	0	0.06	0.292	0	0.643	0.741
	CREBBP	indirect_RELA_interactor(881)	NFYA	9606.ENSP00000262367	9606.ENSP00000345702	0	0	0	0	0.06	0.292	0.5	0.179	0.69
	CREBBP	indirect_RELA_interactor(881)	NFYC	9606.ENSP00000262367	9606.ENSP00000312617	0	0	0	0	0.06	0	0.5	0.082	0.531
	CREBBP	indirect_RELA_interactor(881)	PBX1	9606.ENSP00000262367	9606.ENSP00000405890	0	0	0	0	0.072	0.292	0	0.355	0.539
	CREBBP	indirect_RELA_interactor(881)	PBX2	9606.ENSP00000262367	9606.ENSP00000364190	0	0	0	0	0.079	0	0	0.664	0.678
	CREBBP	indirect_RELA_interactor(881)	PPARG	9606.ENSP00000262367	9606.ENSP00000287820	0	0	0	0	0	0.982	0.5	0.886	0.998
	CREBBP	indirect_RELA_interactor(881)	RBPJ	9606.ENSP00000262367	9606.ENSP00000345206	0	0	0	0	0.097	0.071	0.9	0.364	0.939
	CREBBP	indirect_RELA_interactor(881)	REL	9606.ENSP00000262367	9606.ENSP00000295025	0	0	0	0	0.06	0.337	0	0.635	0.753
	CREBBP	known_RELA_interactor(46)	RELA	9606.ENSP00000262367	9606.ENSP00000384273	0	0	0	0	0.102	0.991	0.5	0.958	0.999	known_RELA_interactor(46)
	CREBBP	indirect_RELA_interactor(881)	RUNX1	9606.ENSP00000262367	9606.ENSP00000300305	0	0	0	0	0	0.512	0.5	0.916	0.977
	CREBBP	indirect_RELA_interactor(881)	RUNX2	9606.ENSP00000262367	9606.ENSP00000360493	0	0	0	0	0.047	0.294	0	0.703	0.783
	CREBBP	indirect_RELA_interactor(881)	RUNX3	9606.ENSP00000262367	9606.ENSP00000382800	0	0	0	0	0.044	0.045	0.5	0.202	0.587
	CREBBP	indirect_RELA_interactor(881)	SMARCA4	9606.ENSP00000262367	9606.ENSP00000343896	0	0	0	0	0.126	0.491	0	0.884	0.944
	CREBBP	indirect_RELA_interactor(881)	SMARCB1	9606.ENSP00000262367	9606.ENSP00000340883	0	0	0	0	0.075	0.292	0	0.323	0.517
	CREBBP	indirect_RELA_interactor(881)	SNF8	9606.ENSP00000262367	9606.ENSP00000421380	0	0	0	0	0.044	0	0	0.427	0.429
	CREBBP	indirect_RELA_interactor(881)	SOX9	9606.ENSP00000262367	9606.ENSP00000245479	0	0	0	0	0	0.106	0	0.736	0.754
	CREBBP	indirect_RELA_interactor(881)	SP1	9606.ENSP00000262367	9606.ENSP00000329357	0	0	0	0	0.172	0.749	0.8	0.845	0.992
	CREBBP	indirect_RELA_interactor(881)	SP3	9606.ENSP00000262367	9606.ENSP00000310301	0	0	0	0	0.075	0.33	0	0.184	0.45
	CREBBP	indirect_RELA_interactor(881)	SS18	9606.ENSP00000262367	9606.ENSP00000414516	0	0	0	0	0.083	0	0	0.436	0.461
	CREBBP	indirect_RELA_interactor(881)	SS18L1	9606.ENSP00000262367	9606.ENSP00000333012	0	0	0	0	0.085	0.292	0	0.459	0.619
	CREBBP	indirect_RELA_interactor(881)	TAF4	9606.ENSP00000262367	9606.ENSP00000252996	0	0	0	0	0.134	0	0	0.541	0.585
	CREBBP	indirect_RELA_interactor(881)	TCF3	9606.ENSP00000262367	9606.ENSP00000262965	0	0	0	0	0.059	0.822	0	0.547	0.917
	CREBBP	indirect_RELA_interactor(881)	TCF7	9606.ENSP00000262367	9606.ENSP00000340347	0	0	0	0	0	0.125	0.9	0.166	0.92
	CREBBP	indirect_RELA_interactor(881)	TET2	9606.ENSP00000262367	9606.ENSP00000442788	0	0	0	0	0.091	0	0	0.507	0.532
	CREBBP	indirect_RELA_interactor(881)	TFAP2A	9606.ENSP00000262367	9606.ENSP00000501092	0	0	0	0	0	0.046	0.5	0.192	0.58
	CREBBP	indirect_RELA_interactor(881)	TFAP2C	9606.ENSP00000262367	9606.ENSP00000201031	0	0	0	0	0	0.046	0.5	0.119	0.543
	CREBBP	indirect_RELA_interactor(881)	TLE3	9606.ENSP00000262367	9606.ENSP00000452871	0	0	0	0	0.106	0.229	0.5	0.199	0.687
	CREBBP	indirect_RELA_interactor(881)	TNRC6C	9606.ENSP00000262367	9606.ENSP00000336783	0	0	0	0	0.148	0.071	0.5	0.097	0.594
	CREBBP	indirect_RELA_interactor(881)	TRERF1	9606.ENSP00000262367	9606.ENSP00000439689	0	0	0	0	0.044	0.292	0	0.456	0.599
	CREBBP	indirect_RELA_interactor(881)	TRIM24	9606.ENSP00000262367	9606.ENSP00000340507	0	0	0	0.55	0.084	0.297	0	0.26	0.482
	CREBBP	indirect_RELA_interactor(881)	TRRAP	9606.ENSP00000262367	9606.ENSP00000352925	0	0	0	0	0.146	0.099	0	0.449	0.539
	CREBBP	indirect_RELA_interactor(881)	ZEB1	9606.ENSP00000262367	9606.ENSP00000354487	0	0	0	0	0.047	0.298	0	0.268	0.468
	CREBBP	indirect_RELA_interactor(881)	ZNF217	9606.ENSP00000262367	9606.ENSP00000360526	0	0	0	0	0.101	0.093	0.5	0.135	0.6
	DAXX	indirect_RELA_interactor(881)	GID8	9606.ENSP00000266000	9606.ENSP00000266069	0	0	0	0	0.054	0.206	0	0.363	0.48
	DAXX	indirect_RELA_interactor(881)	GPS2	9606.ENSP00000266000	9606.ENSP00000379841	0	0	0	0	0.107	0.054	0.4	0	0.448
	DAXX	indirect_RELA_interactor(881)	HIPK2	9606.ENSP00000266000	9606.ENSP00000385571	0	0	0	0	0	0.646	0	0.625	0.861
	DAXX	indirect_RELA_interactor(881)	HSF1	9606.ENSP00000266000	9606.ENSP00000431512	0	0	0	0	0.049	0.525	0	0.176	0.595
	DAXX	indirect_RELA_interactor(881)	JUN	9606.ENSP00000266000	9606.ENSP00000360266	0	0	0	0	0.062	0.33	0	0.602	0.728
	DAXX	indirect_RELA_interactor(881)	KAT5	9606.ENSP00000266000	9606.ENSP00000340330	0	0	0	0	0.075	0.125	0	0.553	0.606
	DAXX	indirect_RELA_interactor(881)	MED12	9606.ENSP00000266000	9606.ENSP00000363193	0	0	0	0	0.14	0.071	0	0.323	0.413
	DAXX	indirect_RELA_interactor(881)	NCOR2	9606.ENSP00000266000	9606.ENSP00000384018	0	0	0	0	0.049	0.054	0.4	0.156	0.483
	DAXX	known_RELA_interactor(46)	RELA	9606.ENSP00000266000	9606.ENSP00000384273	0	0	0	0	0.083	0.625	0	0.526	0.822	known_RELA_interactor(46)
	DAXX	indirect_RELA_interactor(881)	RPS27A	9606.ENSP00000266000	9606.ENSP00000272317	0	0	0	0	0.044	0.432	0.5	0.05	0.707
	DAXX	indirect_RELA_interactor(881)	SMARCA4	9606.ENSP00000266000	9606.ENSP00000343896	0	0	0	0	0.05	0.096	0	0.48	0.514
	DAXX	indirect_RELA_interactor(881)	SP1	9606.ENSP00000266000	9606.ENSP00000329357	0	0	0	0	0.049	0.095	0	0.454	0.489
	DAXX	indirect_RELA_interactor(881)	SUMO2	9606.ENSP00000266000	9606.ENSP00000405965	0	0	0	0	0.042	0.845	0	0.579	0.932
	DAXX	indirect_RELA_interactor(881)	TRIM24	9606.ENSP00000266000	9606.ENSP00000340507	0	0	0	0	0.069	0.096	0	0.546	0.585
	DAXX	indirect_RELA_interactor(881)	TRIM33	9606.ENSP00000266000	9606.ENSP00000351250	0	0	0	0	0.06	0.098	0	0.476	0.518
	DAXX	indirect_RELA_interactor(881)	UBN1	9606.ENSP00000266000	9606.ENSP00000262376	0	0	0	0	0.044	0	0	0.668	0.67
	DNTTIP1	indirect_RELA_interactor(881)	ELMSAN1	9606.ENSP00000361705	9606.ENSP00000286523	0	0	0	0	0.049	0.981	0	0.884	0.997
	DNTTIP1	known_RELA_interactor(46)	RELA	9606.ENSP00000361705	9606.ENSP00000384273	0	0	0	0	0.061	0	0	0.486	0.496	known_RELA_interactor(46)
	DNTTIP1	indirect_RELA_interactor(881)	TRERF1	9606.ENSP00000361705	9606.ENSP00000439689	0	0	0	0	0	0.791	0	0.863	0.97
	DPF1	indirect_RELA_interactor(881)	DPF2	9606.ENSP00000347716	9606.ENSP00000252268	0	0	0.059	0.95	0	0.296	0.54	0.963	0.987
	DPF1	indirect_RELA_interactor(881)	PBRM1	9606.ENSP00000347716	9606.ENSP00000386593	0	0	0	0	0	0.639	0	0.791	0.921
	DPF1	known_RELA_interactor(46)	RELA	9606.ENSP00000347716	9606.ENSP00000384273	0	0	0	0	0	0.292	0	0.465	0.605	known_RELA_interactor(46)
	DPF1	indirect_RELA_interactor(881)	SMARCA4	9606.ENSP00000347716	9606.ENSP00000343896	0	0	0	0	0	0.839	0.72	0.751	0.987
	DPF1	indirect_RELA_interactor(881)	SMARCB1	9606.ENSP00000347716	9606.ENSP00000340883	0	0	0	0	0.103	0.849	0.72	0.705	0.987
	DPF1	indirect_RELA_interactor(881)	SMARCC1	9606.ENSP00000347716	9606.ENSP00000254480	0	0	0	0	0	0.779	0.72	0.813	0.987
	DPF1	indirect_RELA_interactor(881)	SMARCD1	9606.ENSP00000347716	9606.ENSP00000378414	0	0	0	0	0.099	0.834	0.72	0.757	0.988
	DPF1	indirect_RELA_interactor(881)	SMARCD2	9606.ENSP00000347716	9606.ENSP00000392617	0	0	0	0	0.087	0.678	0	0.763	0.924
	DPF1	indirect_RELA_interactor(881)	SMARCE1	9606.ENSP00000347716	9606.ENSP00000323967	0	0	0	0	0	0.894	0.72	0.812	0.993
	DPF1	indirect_RELA_interactor(881)	SS18	9606.ENSP00000347716	9606.ENSP00000414516	0	0	0	0	0	0.837	0	0.373	0.893
	DPF1	indirect_RELA_interactor(881)	SS18L1	9606.ENSP00000347716	9606.ENSP00000333012	0	0	0	0	0.049	0.694	0.36	0.858	0.97
	DPF1	indirect_RELA_interactor(881)	SYTL4	9606.ENSP00000347716	9606.ENSP00000362080	0	0	0	0	0	0	0	0.542	0.542
	DPF2	indirect_RELA_interactor(881)	NFKB1	9606.ENSP00000252268	9606.ENSP00000226574	0	0	0	0	0.064	0.51	0	0.058	0.53
	DPF2	indirect_RELA_interactor(881)	PBRM1	9606.ENSP00000252268	9606.ENSP00000386593	0	0	0	0	0.127	0.337	0.54	0.905	0.971
	DPF2	known_RELA_interactor(46)	RELA	9606.ENSP00000252268	9606.ENSP00000384273	0	0	0	0	0.104	0.51	0	0.471	0.747	known_RELA_interactor(46)
	DPF2	indirect_RELA_interactor(881)	SMARCA4	9606.ENSP00000252268	9606.ENSP00000343896	0	0	0	0	0.137	0.983	0.54	0.909	0.999
	DPF2	indirect_RELA_interactor(881)	SMARCB1	9606.ENSP00000252268	9606.ENSP00000340883	0	0	0	0	0.158	0.991	0.54	0.9	0.999
	DPF2	indirect_RELA_interactor(881)	SMARCC1	9606.ENSP00000252268	9606.ENSP00000254480	0	0	0	0	0.097	0.914	0.54	0.921	0.996
	DPF2	indirect_RELA_interactor(881)	SMARCD1	9606.ENSP00000252268	9606.ENSP00000378414	0	0	0	0	0.118	0.989	0.54	0.972	0.999
	DPF2	indirect_RELA_interactor(881)	SMARCD2	9606.ENSP00000252268	9606.ENSP00000392617	0	0	0	0	0.119	0.891	0.54	0.75	0.987
	DPF2	indirect_RELA_interactor(881)	SMARCE1	9606.ENSP00000252268	9606.ENSP00000323967	0	0	0	0	0.156	0.981	0.54	0.91	0.999
	DPF2	indirect_RELA_interactor(881)	SS18	9606.ENSP00000252268	9606.ENSP00000414516	0	0	0	0	0.144	0.885	0.54	0.354	0.966
	DPF2	indirect_RELA_interactor(881)	SS18L1	9606.ENSP00000252268	9606.ENSP00000333012	0	0	0	0	0	0.84	0.36	0.751	0.972
	DPF2	indirect_RELA_interactor(881)	YEATS2	9606.ENSP00000252268	9606.ENSP00000306983	0	0	0	0	0.138	0	0	0.615	0.654
	EP300	indirect_RELA_interactor(881)	EP400	9606.ENSP00000263253	9606.ENSP00000374212	0	0	0	0	0.57	0.066	0	0.677	0.859
	EP300	indirect_RELA_interactor(881)	FOSL1	9606.ENSP00000263253	9606.ENSP00000310170	0	0	0	0	0.053	0.512	0	0.608	0.803
	EP300	indirect_RELA_interactor(881)	FOSL2	9606.ENSP00000263253	9606.ENSP00000264716	0	0	0	0	0.054	0.3	0	0.364	0.542
	EP300	indirect_RELA_interactor(881)	FOXA1	9606.ENSP00000263253	9606.ENSP00000250448	0	0	0	0	0.044	0	0.8	0.681	0.933
	EP300	indirect_RELA_interactor(881)	FOXC1	9606.ENSP00000263253	9606.ENSP00000493906	0	0	0	0	0	0.396	0	0.18	0.484
	EP300	indirect_RELA_interactor(881)	GATA2	9606.ENSP00000263253	9606.ENSP00000345681	0	0	0	0	0	0.328	0	0.666	0.766
	EP300	indirect_RELA_interactor(881)	GATA6	9606.ENSP00000263253	9606.ENSP00000269216	0	0	0	0	0	0.331	0	0.317	0.524
	EP300	indirect_RELA_interactor(881)	GATAD2A	9606.ENSP00000263253	9606.ENSP00000384899	0	0	0	0	0.155	0	0.4	0.203	0.561
	EP300	indirect_RELA_interactor(881)	GPS2	9606.ENSP00000263253	9606.ENSP00000379841	0	0	0	0	0.117	0.3	0.5	0.543	0.84
	EP300	indirect_RELA_interactor(881)	HDAC7	9606.ENSP00000263253	9606.ENSP00000080059	0	0	0	0	0.049	0.328	0.5	0.836	0.94
	EP300	indirect_RELA_interactor(881)	HIPK2	9606.ENSP00000263253	9606.ENSP00000385571	0	0	0	0	0.14	0.523	0.4	0.592	0.886
	EP300	indirect_RELA_interactor(881)	HSF1	9606.ENSP00000263253	9606.ENSP00000431512	0	0	0	0	0.074	0.292	0.4	0.247	0.664
	EP300	indirect_RELA_interactor(881)	IRF1	9606.ENSP00000263253	9606.ENSP00000245414	0	0	0	0	0.045	0.774	0	0.932	0.984
	EP300	indirect_RELA_interactor(881)	JDP2	9606.ENSP00000263253	9606.ENSP00000267569	0	0	0	0	0.053	0.045	0	0.528	0.535
	EP300	indirect_RELA_interactor(881)	JUN	9606.ENSP00000263253	9606.ENSP00000360266	0	0	0	0	0.044	0.885	0.5	0.991	0.999
	EP300	indirect_RELA_interactor(881)	KAT2A	9606.ENSP00000263253	9606.ENSP00000225916	0	0	0	0	0	0.095	0.9	0.941	0.994
	EP300	indirect_RELA_interactor(881)	KAT5	9606.ENSP00000263253	9606.ENSP00000340330	0	0	0	0	0.144	0.51	0.4	0.882	0.966
	EP300	indirect_RELA_interactor(881)	KDM6A	9606.ENSP00000263253	9606.ENSP00000367203	0	0	0	0	0.251	0.067	0.5	0.753	0.902
	EP300	indirect_RELA_interactor(881)	KDM6B	9606.ENSP00000263253	9606.ENSP00000254846	0	0	0	0	0.196	0.067	0	0.699	0.754
	EP300	indirect_RELA_interactor(881)	KLF4	9606.ENSP00000263253	9606.ENSP00000363804	0	0	0	0	0.065	0.744	0	0.79	0.945
	EP300	indirect_RELA_interactor(881)	KLF5	9606.ENSP00000263253	9606.ENSP00000366915	0	0	0	0	0.047	0.749	0	0.738	0.931
	EP300	indirect_RELA_interactor(881)	KMT2B	9606.ENSP00000263253	9606.ENSP00000398837	0	0	0	0	0.259	0.125	0.5	0.334	0.755
	EP300	indirect_RELA_interactor(881)	KMT2D	9606.ENSP00000263253	9606.ENSP00000301067	0	0	0	0	0.363	0.11	0.5	0.677	0.896
	EP300	indirect_RELA_interactor(881)	KMT2E	9606.ENSP00000263253	9606.ENSP00000312379	0	0	0	0	0.203	0	0.5	0.421	0.749
	EP300	indirect_RELA_interactor(881)	LDB1	9606.ENSP00000263253	9606.ENSP00000501277	0	0	0	0	0.049	0.181	0	0.591	0.653
	EP300	indirect_RELA_interactor(881)	MAFG	9606.ENSP00000263253	9606.ENSP00000350369	0	0	0	0	0.056	0.045	0.5	0.22	0.601
	EP300	indirect_RELA_interactor(881)	MAML1	9606.ENSP00000263253	9606.ENSP00000292599	0	0	0	0	0.154	0.625	0.8	0.97	0.997
	EP300	indirect_RELA_interactor(881)	MAML3	9606.ENSP00000263253	9606.ENSP00000421180	0	0	0	0	0.046	0	0.8	0.683	0.934
	EP300	indirect_RELA_interactor(881)	MAMLD1	9606.ENSP00000263253	9606.ENSP00000414517	0	0	0	0	0	0.053	0.5	0.073	0.523
	EP300	indirect_RELA_interactor(881)	MED12	9606.ENSP00000263253	9606.ENSP00000363193	0	0	0	0	0.23	0	0.5	0.535	0.805
	EP300	indirect_RELA_interactor(881)	MED14	9606.ENSP00000263253	9606.ENSP00000323720	0	0	0	0	0.067	0	0.5	0.183	0.585
	EP300	indirect_RELA_interactor(881)	MED15	9606.ENSP00000263253	9606.ENSP00000263205	0	0	0	0	0.067	0	0.5	0.548	0.771
	EP300	indirect_RELA_interactor(881)	MED24	9606.ENSP00000263253	9606.ENSP00000440100	0	0	0	0	0.049	0	0.5	0.063	0.515
	EP300	indirect_RELA_interactor(881)	MED25	9606.ENSP00000263253	9606.ENSP00000326767	0	0	0	0	0.075	0.046	0.5	0.185	0.592
	EP300	indirect_RELA_interactor(881)	MED28	9606.ENSP00000263253	9606.ENSP00000237380	0	0	0	0	0	0	0.5	0.063	0.511
	EP300	indirect_RELA_interactor(881)	MED8	9606.ENSP00000263253	9606.ENSP00000290663	0	0	0	0	0	0	0.5	0.142	0.552
	EP300	indirect_RELA_interactor(881)	MEF2D	9606.ENSP00000263253	9606.ENSP00000271555	0	0	0	0	0.049	0.525	0	0.845	0.923
	EP300	indirect_RELA_interactor(881)	MITF	9606.ENSP00000263253	9606.ENSP00000391803	0	0	0	0	0	0.294	0	0.834	0.877
	EP300	indirect_RELA_interactor(881)	NCOA2	9606.ENSP00000263253	9606.ENSP00000399968	0	0	0	0	0.215	0.641	0.8	0.976	0.998
	EP300	indirect_RELA_interactor(881)	NCOA3	9606.ENSP00000263253	9606.ENSP00000361066	0	0	0	0	0.175	0.88	0.8	0.993	0.999
	EP300	indirect_RELA_interactor(881)	NCOA6	9606.ENSP00000263253	9606.ENSP00000363929	0	0	0	0	0.408	0.292	0.5	0.629	0.911
	EP300	indirect_RELA_interactor(881)	NCOR2	9606.ENSP00000263253	9606.ENSP00000384018	0	0	0	0	0.263	0.309	0.5	0.574	0.877
	EP300	indirect_RELA_interactor(881)	NFATC2	9606.ENSP00000263253	9606.ENSP00000379330	0	0	0	0	0.042	0.422	0	0.345	0.605
	EP300	indirect_RELA_interactor(881)	NFKB1	9606.ENSP00000263253	9606.ENSP00000226574	0	0	0	0	0.058	0.833	0.5	0.981	0.998
	EP300	indirect_RELA_interactor(881)	NFKBIA	9606.ENSP00000263253	9606.ENSP00000216797	0	0	0	0	0.044	0.51	0	0.478	0.734
	EP300	indirect_RELA_interactor(881)	NFYA	9606.ENSP00000263253	9606.ENSP00000345702	0	0	0	0	0.05	0.735	0.5	0.575	0.939
	EP300	indirect_RELA_interactor(881)	NFYC	9606.ENSP00000263253	9606.ENSP00000312617	0	0	0	0	0.068	0	0.5	0.224	0.607
	EP300	indirect_RELA_interactor(881)	NKX2-5	9606.ENSP00000263253	9606.ENSP00000327758	0	0	0	0	0	0	0	0.551	0.551
	EP300	indirect_RELA_interactor(881)	NR4A1	9606.ENSP00000263253	9606.ENSP00000440864	0	0	0	0	0.042	0.613	0	0.961	0.984
	EP300	indirect_RELA_interactor(881)	PAGR1	9606.ENSP00000263253	9606.ENSP00000326519	0	0	0	0	0.042	0	0.5	0.118	0.54
	EP300	indirect_RELA_interactor(881)	PAXIP1	9606.ENSP00000263253	9606.ENSP00000384048	0	0	0	0	0.115	0.292	0.5	0.252	0.734
	EP300	indirect_RELA_interactor(881)	PBRM1	9606.ENSP00000263253	9606.ENSP00000386593	0	0	0	0.546	0.251	0	0	0.477	0.591
	EP300	indirect_RELA_interactor(881)	PBX1	9606.ENSP00000263253	9606.ENSP00000405890	0	0	0	0	0.062	0	0.5	0.372	0.68
	EP300	indirect_RELA_interactor(881)	POU2F1	9606.ENSP00000263253	9606.ENSP00000356840	0	0	0	0	0.122	0.061	0.8	0.56	0.917
	EP300	indirect_RELA_interactor(881)	PPARG	9606.ENSP00000263253	9606.ENSP00000287820	0	0	0	0	0	0.86	0.5	0.963	0.997
	EP300	indirect_RELA_interactor(881)	RBPJ	9606.ENSP00000263253	9606.ENSP00000345206	0	0	0	0	0.067	0.071	0.9	0.799	0.98
	EP300	indirect_RELA_interactor(881)	RCOR1	9606.ENSP00000263253	9606.ENSP00000262241	0	0	0	0	0.082	0	0	0.462	0.485
	EP300	indirect_RELA_interactor(881)	REL	9606.ENSP00000263253	9606.ENSP00000295025	0	0	0	0	0.14	0.649	0	0.706	0.903
	EP300	known_RELA_interactor(46)	RELA	9606.ENSP00000263253	9606.ENSP00000384273	0	0	0	0	0.103	0.95	0.5	0.994	0.999	known_RELA_interactor(46)
	EP300	indirect_RELA_interactor(881)	RPS27A	9606.ENSP00000263253	9606.ENSP00000272317	0	0	0	0	0.044	0.292	0.5	0.187	0.688
	EP300	indirect_RELA_interactor(881)	RUNX1	9606.ENSP00000263253	9606.ENSP00000300305	0	0	0	0	0	0.513	0.5	0.96	0.989
	EP300	indirect_RELA_interactor(881)	RUNX2	9606.ENSP00000263253	9606.ENSP00000360493	0	0	0	0	0.042	0.627	0	0.704	0.885
	EP300	indirect_RELA_interactor(881)	RUNX3	9606.ENSP00000263253	9606.ENSP00000382800	0	0	0	0	0.044	0.513	0.5	0.802	0.948
	EP300	indirect_RELA_interactor(881)	SATB2	9606.ENSP00000263253	9606.ENSP00000401112	0	0	0	0	0	0	0	0.417	0.417
	EP300	indirect_RELA_interactor(881)	SMARCA4	9606.ENSP00000263253	9606.ENSP00000343896	0	0	0	0	0.085	0.328	0	0.955	0.969
	EP300	indirect_RELA_interactor(881)	SMARCB1	9606.ENSP00000263253	9606.ENSP00000340883	0	0	0	0	0.058	0	0	0.667	0.672
	EP300	indirect_RELA_interactor(881)	SMARCC1	9606.ENSP00000263253	9606.ENSP00000254480	0	0	0	0	0.144	0.133	0	0.631	0.702
	EP300	indirect_RELA_interactor(881)	SOX9	9606.ENSP00000263253	9606.ENSP00000245479	0	0	0	0	0.054	0.628	0	0.844	0.94
	EP300	indirect_RELA_interactor(881)	SP1	9606.ENSP00000263253	9606.ENSP00000329357	0	0	0	0	0.204	0.926	0.8	0.969	0.999
	EP300	indirect_RELA_interactor(881)	SP3	9606.ENSP00000263253	9606.ENSP00000310301	0	0	0	0	0.061	0.648	0	0.265	0.735
	EP300	indirect_RELA_interactor(881)	SS18	9606.ENSP00000263253	9606.ENSP00000414516	0	0	0	0	0.09	0.292	0	0.187	0.43
	EP300	indirect_RELA_interactor(881)	SS18L1	9606.ENSP00000263253	9606.ENSP00000333012	0	0	0	0	0.095	0.292	0	0.182	0.43
	EP300	indirect_RELA_interactor(881)	SUMO2	9606.ENSP00000263253	9606.ENSP00000405965	0	0	0	0	0.042	0.292	0	0.405	0.561
	EP300	indirect_RELA_interactor(881)	TAF4	9606.ENSP00000263253	9606.ENSP00000252996	0	0	0	0	0.083	0	0	0.658	0.672
	EP300	indirect_RELA_interactor(881)	TCF3	9606.ENSP00000263253	9606.ENSP00000262965	0	0	0	0	0.062	0.668	0	0.826	0.941
	EP300	indirect_RELA_interactor(881)	TCF7	9606.ENSP00000263253	9606.ENSP00000340347	0	0	0	0	0	0.125	0.9	0.246	0.928
	EP300	indirect_RELA_interactor(881)	TEAD1	9606.ENSP00000263253	9606.ENSP00000435233	0	0	0	0	0.042	0.099	0	0.507	0.537
	EP300	indirect_RELA_interactor(881)	TET2	9606.ENSP00000263253	9606.ENSP00000442788	0	0	0	0	0.134	0	0	0.507	0.555
	EP300	indirect_RELA_interactor(881)	TFAP2A	9606.ENSP00000263253	9606.ENSP00000501092	0	0	0	0	0	0.512	0.5	0.459	0.856
	EP300	indirect_RELA_interactor(881)	TFAP2C	9606.ENSP00000263253	9606.ENSP00000201031	0	0	0	0	0	0.078	0.5	0.277	0.637
	EP300	indirect_RELA_interactor(881)	TLE3	9606.ENSP00000263253	9606.ENSP00000452871	0	0	0	0	0.131	0.062	0.8	0.22	0.855
	EP300	indirect_RELA_interactor(881)	TNRC6C	9606.ENSP00000263253	9606.ENSP00000336783	0	0	0	0	0.123	0.071	0.5	0.103	0.586
	EP300	indirect_RELA_interactor(881)	TRERF1	9606.ENSP00000263253	9606.ENSP00000439689	0	0	0	0	0.043	0.292	0	0.459	0.601
	EP300	indirect_RELA_interactor(881)	TRRAP	9606.ENSP00000263253	9606.ENSP00000352925	0	0	0	0	0.226	0.095	0	0.683	0.758
	EP300	indirect_RELA_interactor(881)	USF1	9606.ENSP00000263253	9606.ENSP00000357000	0	0	0	0	0.049	0.301	0.8	0.416	0.912
	EP300	indirect_RELA_interactor(881)	USF2	9606.ENSP00000263253	9606.ENSP00000222305	0	0	0	0	0.062	0.233	0.8	0.326	0.89
	EP300	indirect_RELA_interactor(881)	WWTR1	9606.ENSP00000263253	9606.ENSP00000419465	0	0	0	0	0.042	0.071	0	0.472	0.489
	EP300	indirect_RELA_interactor(881)	ZEB1	9606.ENSP00000263253	9606.ENSP00000354487	0	0	0	0	0.047	0.52	0	0.864	0.932
	EP300	indirect_RELA_interactor(881)	ZNF205	9606.ENSP00000263253	9606.ENSP00000480401	0	0	0	0	0	0.091	0	0.398	0.429
	EP300	indirect_RELA_interactor(881)	ZNF217	9606.ENSP00000263253	9606.ENSP00000360526	0	0	0	0	0.124	0.093	0.5	0.189	0.634
	FBXW11	indirect_RELA_interactor(881)	HIVEP2	9606.ENSP00000265094	9606.ENSP00000356576	0	0	0	0	0.049	0.708	0	0	0.71
	FBXW11	indirect_RELA_interactor(881)	IKBKG	9606.ENSP00000265094	9606.ENSP00000483825	0	0	0	0	0.049	0	0.5	0.095	0.532
	FBXW11	indirect_RELA_interactor(881)	JUN	9606.ENSP00000265094	9606.ENSP00000360266	0	0	0	0	0.049	0	0	0.471	0.475
	FBXW11	indirect_RELA_interactor(881)	NFKB1	9606.ENSP00000265094	9606.ENSP00000226574	0	0	0	0	0.074	0.622	0.5	0.118	0.825
	FBXW11	indirect_RELA_interactor(881)	NFKB2	9606.ENSP00000265094	9606.ENSP00000358983	0	0	0	0	0	0.788	0.5	0.118	0.898
	FBXW11	indirect_RELA_interactor(881)	NFKBIA	9606.ENSP00000265094	9606.ENSP00000216797	0	0	0	0	0	0.877	0.9	0.222	0.989
	FBXW11	indirect_RELA_interactor(881)	REL	9606.ENSP00000265094	9606.ENSP00000295025	0	0	0	0	0	0.047	0.5	0.06	0.512
	FBXW11	known_RELA_interactor(46)	RELA	9606.ENSP00000265094	9606.ENSP00000384273	0	0	0	0	0.064	0.51	0.5	0.069	0.758	known_RELA_interactor(46)
	FBXW11	indirect_RELA_interactor(881)	RPS27A	9606.ENSP00000265094	9606.ENSP00000272317	0	0	0	0	0.046	0.337	0.5	0.054	0.66
	FBXW11	indirect_RELA_interactor(881)	TFAP4	9606.ENSP00000265094	9606.ENSP00000204517	0	0	0	0	0	0.628	0	0	0.628
	FBXW11	indirect_RELA_interactor(881)	WWTR1	9606.ENSP00000265094	9606.ENSP00000419465	0	0	0	0	0	0.265	0.9	0.102	0.928
	FOSL1	indirect_RELA_interactor(881)	FOSL2	9606.ENSP00000310170	9606.ENSP00000264716	0	0	0	0.91	0.085	0	0.9	0.984	0.998
	FOSL1	indirect_RELA_interactor(881)	FOXA1	9606.ENSP00000310170	9606.ENSP00000250448	0	0	0	0	0.062	0	0	0.552	0.561
	FOSL1	indirect_RELA_interactor(881)	JDP2	9606.ENSP00000310170	9606.ENSP00000267569	0	0	0	0.783	0	0	0	0.441	0.441
	FOSL1	indirect_RELA_interactor(881)	JUN	9606.ENSP00000310170	9606.ENSP00000360266	0	0	0	0	0.09	0.872	0.9	0.996	0.999
	FOSL1	indirect_RELA_interactor(881)	MAFG	9606.ENSP00000310170	9606.ENSP00000350369	0	0	0	0	0.076	0.203	0	0.419	0.535
	FOSL1	indirect_RELA_interactor(881)	MEF2D	9606.ENSP00000310170	9606.ENSP00000271555	0	0	0	0	0.055	0.07	0.5	0.197	0.6
	FOSL1	indirect_RELA_interactor(881)	NCOA2	9606.ENSP00000310170	9606.ENSP00000399968	0	0	0	0	0	0.089	0	0.468	0.495
	FOSL1	indirect_RELA_interactor(881)	NFATC2	9606.ENSP00000310170	9606.ENSP00000379330	0	0	0	0	0	0	0	0.507	0.507
	FOSL1	indirect_RELA_interactor(881)	NFKB1	9606.ENSP00000310170	9606.ENSP00000226574	0	0	0	0	0.056	0.053	0	0.422	0.438
	FOSL1	indirect_RELA_interactor(881)	NFKB2	9606.ENSP00000310170	9606.ENSP00000358983	0	0	0	0	0.109	0.053	0	0.353	0.406
	FOSL1	indirect_RELA_interactor(881)	NR4A1	9606.ENSP00000310170	9606.ENSP00000440864	0	0	0	0	0.081	0.068	0	0.4	0.442
	FOSL1	indirect_RELA_interactor(881)	REL	9606.ENSP00000310170	9606.ENSP00000295025	0	0	0	0	0.042	0.094	0	0.377	0.412
	FOSL1	known_RELA_interactor(46)	RELA	9606.ENSP00000310170	9606.ENSP00000384273	0	0	0	0	0.097	0.094	0	0.861	0.876	known_RELA_interactor(46)
	FOSL1	indirect_RELA_interactor(881)	RUNX1	9606.ENSP00000310170	9606.ENSP00000300305	0	0	0	0	0.09	0	0	0.436	0.465
	FOSL1	indirect_RELA_interactor(881)	RUNX2	9606.ENSP00000310170	9606.ENSP00000360493	0	0	0	0	0.052	0	0	0.482	0.488
	FOSL1	indirect_RELA_interactor(881)	SMARCB1	9606.ENSP00000310170	9606.ENSP00000340883	0	0	0	0	0.047	0.078	0	0.402	0.428
	FOSL1	indirect_RELA_interactor(881)	SMARCD1	9606.ENSP00000310170	9606.ENSP00000378414	0	0	0	0	0.048	0.068	0	0.402	0.423
	FOSL1	indirect_RELA_interactor(881)	TEAD1	9606.ENSP00000310170	9606.ENSP00000435233	0	0	0	0	0.062	0.313	0	0.294	0.506
	FOSL1	indirect_RELA_interactor(881)	USF1	9606.ENSP00000310170	9606.ENSP00000357000	0	0	0	0	0	0.645	0	0.585	0.846
	FOSL1	indirect_RELA_interactor(881)	USF2	9606.ENSP00000310170	9606.ENSP00000222305	0	0	0	0	0	0.094	0	0.562	0.586
	FOSL1	indirect_RELA_interactor(881)	ZEB1	9606.ENSP00000310170	9606.ENSP00000354487	0	0	0	0	0.042	0.071	0	0.641	0.652
	FOSL2	indirect_RELA_interactor(881)	IRF2BP1	9606.ENSP00000264716	9606.ENSP00000307265	0	0	0	0	0	0.596	0	0.08	0.612
	FOSL2	indirect_RELA_interactor(881)	IRF2BP2	9606.ENSP00000264716	9606.ENSP00000355568	0	0	0	0	0.066	0.403	0	0.046	0.421
	FOSL2	indirect_RELA_interactor(881)	IRF2BPL	9606.ENSP00000264716	9606.ENSP00000238647	0	0	0	0	0.066	0.608	0	0.046	0.62
	FOSL2	indirect_RELA_interactor(881)	JDP2	9606.ENSP00000264716	9606.ENSP00000267569	0	0	0	0.761	0.164	0	0	0.607	0.657
	FOSL2	indirect_RELA_interactor(881)	JUN	9606.ENSP00000264716	9606.ENSP00000360266	0	0	0	0	0.164	0.956	0.9	0.998	0.999
	FOSL2	indirect_RELA_interactor(881)	MAFG	9606.ENSP00000264716	9606.ENSP00000350369	0	0	0	0	0.095	0.203	0	0.405	0.534
	FOSL2	indirect_RELA_interactor(881)	NFKB1	9606.ENSP00000264716	9606.ENSP00000226574	0	0	0	0	0.086	0.053	0	0.78	0.793
	FOSL2	indirect_RELA_interactor(881)	NFKB2	9606.ENSP00000264716	9606.ENSP00000358983	0	0	0	0	0.087	0.053	0	0.396	0.433
	FOSL2	indirect_RELA_interactor(881)	NR4A1	9606.ENSP00000264716	9606.ENSP00000440864	0	0	0	0	0.191	0.091	0	0.605	0.684
	FOSL2	indirect_RELA_interactor(881)	REL	9606.ENSP00000264716	9606.ENSP00000295025	0	0	0	0	0.099	0.094	0	0.425	0.49
	FOSL2	known_RELA_interactor(46)	RELA	9606.ENSP00000264716	9606.ENSP00000384273	0	0	0	0	0.108	0.094	0	0.373	0.449	known_RELA_interactor(46)
	FOSL2	indirect_RELA_interactor(881)	RUNX1	9606.ENSP00000264716	9606.ENSP00000300305	0	0	0	0	0.107	0	0	0.439	0.478
	FOSL2	indirect_RELA_interactor(881)	RUNX2	9606.ENSP00000264716	9606.ENSP00000360493	0	0	0	0	0.103	0	0	0.419	0.456
	FOSL2	indirect_RELA_interactor(881)	TBX3	9606.ENSP00000264716	9606.ENSP00000257566	0	0	0	0	0.049	0.071	0	0.414	0.437
	FOSL2	indirect_RELA_interactor(881)	USF2	9606.ENSP00000264716	9606.ENSP00000222305	0	0	0	0	0.049	0.296	0	0.228	0.438
	FOXP2	indirect_RELA_interactor(881)	FOXP4	9606.ENSP00000386200	9606.ENSP00000362151	0	0	0.053	0.953	0	0.863	0	0.662	0.952
	FOXP2	indirect_RELA_interactor(881)	GATA2	9606.ENSP00000386200	9606.ENSP00000345681	0	0	0	0	0	0.071	0	0.465	0.481
	FOXP2	indirect_RELA_interactor(881)	ISL1	9606.ENSP00000386200	9606.ENSP00000230658	0	0	0	0	0.049	0	0	0.421	0.426
	FOXP2	indirect_RELA_interactor(881)	NFATC2	9606.ENSP00000386200	9606.ENSP00000379330	0	0	0	0	0	0.903	0	0.194	0.918
	FOXP2	known_RELA_interactor(46)	RELA	9606.ENSP00000386200	9606.ENSP00000384273	0	0	0	0	0	0.043	0	0.412	0.413	known_RELA_interactor(46)
	FOXP2	indirect_RELA_interactor(881)	RUNX2	9606.ENSP00000386200	9606.ENSP00000360493	0	0	0	0	0	0.088	0	0.431	0.459
	FOXP2	indirect_RELA_interactor(881)	SATB2	9606.ENSP00000386200	9606.ENSP00000401112	0	0	0	0	0.044	0	0	0.593	0.594
	FOXP2	indirect_RELA_interactor(881)	USF1	9606.ENSP00000386200	9606.ENSP00000357000	0	0	0	0	0	0	0	0.498	0.498
	IKBKG	indirect_RELA_interactor(881)	IRAK1	9606.ENSP00000483825	9606.ENSP00000358997	0	0	0	0	0.194	0.994	0.5	0.824	0.999
	IKBKG	indirect_RELA_interactor(881)	JUN	9606.ENSP00000483825	9606.ENSP00000360266	0	0	0	0	0	0	0	0.761	0.761
	IKBKG	indirect_RELA_interactor(881)	KPNA1	9606.ENSP00000483825	9606.ENSP00000343701	0	0	0	0	0.082	0.292	0	0.211	0.442
	IKBKG	indirect_RELA_interactor(881)	NFKB1	9606.ENSP00000483825	9606.ENSP00000226574	0	0	0	0	0.078	0.808	0.9	0.953	0.999
	IKBKG	indirect_RELA_interactor(881)	NFKB2	9606.ENSP00000483825	9606.ENSP00000358983	0	0	0	0	0.178	0.207	0.5	0.849	0.944
	IKBKG	indirect_RELA_interactor(881)	NFKBIA	9606.ENSP00000483825	9606.ENSP00000216797	0	0	0	0	0.111	0.928	0.9	0.936	0.999
	IKBKG	indirect_RELA_interactor(881)	REL	9606.ENSP00000483825	9606.ENSP00000295025	0	0	0	0	0.074	0	0.5	0.801	0.899
	IKBKG	known_RELA_interactor(46)	RELA	9606.ENSP00000483825	9606.ENSP00000384273	0	0	0	0	0.175	0.629	0.9	0.905	0.996	known_RELA_interactor(46)
	IKBKG	indirect_RELA_interactor(881)	RPS27A	9606.ENSP00000483825	9606.ENSP00000272317	0	0	0	0	0.06	0.846	0.5	0.226	0.936
	IKBKG	indirect_RELA_interactor(881)	SUMO2	9606.ENSP00000483825	9606.ENSP00000405965	0	0	0	0	0.069	0.045	0	0.56	0.575
	IKBKG	indirect_RELA_interactor(881)	TNIP1	9606.ENSP00000483825	9606.ENSP00000317891	0	0	0	0	0.142	0.677	0.9	0.446	0.982
	IKBKG	indirect_RELA_interactor(881)	TRAF3IP2	9606.ENSP00000483825	9606.ENSP00000345984	0	0	0	0	0	0.637	0	0.836	0.937
	IRAK1	indirect_RELA_interactor(881)	IRF1	9606.ENSP00000358997	9606.ENSP00000245414	0	0	0	0	0	0.094	0	0.609	0.63
	IRAK1	indirect_RELA_interactor(881)	JUN	9606.ENSP00000358997	9606.ENSP00000360266	0	0	0	0	0	0.095	0	0.593	0.616
	IRAK1	indirect_RELA_interactor(881)	NFKB1	9606.ENSP00000358997	9606.ENSP00000226574	0	0	0	0	0.099	0.095	0.5	0.859	0.934
	IRAK1	indirect_RELA_interactor(881)	NFKB2	9606.ENSP00000358997	9606.ENSP00000358983	0	0	0	0	0.131	0.095	0	0.432	0.515
	IRAK1	indirect_RELA_interactor(881)	NFKBIA	9606.ENSP00000358997	9606.ENSP00000216797	0	0	0	0	0.089	0.211	0.5	0.81	0.922
	IRAK1	indirect_RELA_interactor(881)	REL	9606.ENSP00000358997	9606.ENSP00000295025	0	0	0	0	0.067	0.109	0	0.622	0.658
	IRAK1	known_RELA_interactor(46)	RELA	9606.ENSP00000358997	9606.ENSP00000384273	0	0	0	0	0.122	0.109	0.5	0.515	0.785	known_RELA_interactor(46)
	IRAK1	indirect_RELA_interactor(881)	RPS27A	9606.ENSP00000358997	9606.ENSP00000272317	0	0	0	0	0.054	0.329	0.5	0.126	0.685
	IRAK1	indirect_RELA_interactor(881)	S100A8	9606.ENSP00000358997	9606.ENSP00000357721	0	0	0	0	0.042	0.095	0	0.398	0.432
	IRAK1	indirect_RELA_interactor(881)	S100A9	9606.ENSP00000358997	9606.ENSP00000357727	0	0	0	0	0.06	0.095	0	0.498	0.536
	IRAK1	indirect_RELA_interactor(881)	TNIP1	9606.ENSP00000358997	9606.ENSP00000317891	0	0	0	0	0.093	0.292	0	0.418	0.594
	IRF1	indirect_RELA_interactor(881)	JUN	9606.ENSP00000245414	9606.ENSP00000360266	0	0	0	0	0.164	0.068	0	0.905	0.919
	IRF1	indirect_RELA_interactor(881)	NFKB1	9606.ENSP00000245414	9606.ENSP00000226574	0	0	0	0	0.26	0.059	0	0.615	0.709
	IRF1	indirect_RELA_interactor(881)	NFKB2	9606.ENSP00000245414	9606.ENSP00000358983	0	0	0	0	0.159	0.059	0	0.631	0.682
	IRF1	indirect_RELA_interactor(881)	NFKBIA	9606.ENSP00000245414	9606.ENSP00000216797	0	0	0	0	0.331	0.059	0	0.534	0.681
	IRF1	indirect_RELA_interactor(881)	NFYA	9606.ENSP00000245414	9606.ENSP00000345702	0	0	0	0	0	0	0	0.451	0.451
	IRF1	indirect_RELA_interactor(881)	PPARG	9606.ENSP00000245414	9606.ENSP00000287820	0	0	0	0	0.092	0.054	0	0.577	0.605
	IRF1	indirect_RELA_interactor(881)	REL	9606.ENSP00000245414	9606.ENSP00000295025	0	0	0	0	0.096	0.091	0	0.679	0.713
	IRF1	known_RELA_interactor(46)	RELA	9606.ENSP00000245414	9606.ENSP00000384273	0	0	0	0	0.13	0.091	0	0.595	0.651	known_RELA_interactor(46)
	IRF1	indirect_RELA_interactor(881)	RUNX1	9606.ENSP00000245414	9606.ENSP00000300305	0	0	0	0	0.131	0	0	0.679	0.709
	IRF1	indirect_RELA_interactor(881)	SIX5	9606.ENSP00000245414	9606.ENSP00000316842	0	0	0	0	0.042	0	0	0.434	0.435
	IRF1	indirect_RELA_interactor(881)	SMARCA4	9606.ENSP00000245414	9606.ENSP00000343896	0	0	0	0	0	0.469	0	0.513	0.73
	IRF1	indirect_RELA_interactor(881)	TEAD1	9606.ENSP00000245414	9606.ENSP00000435233	0	0	0	0	0.055	0.05	0	0.415	0.429
	IRF1	indirect_RELA_interactor(881)	USF1	9606.ENSP00000245414	9606.ENSP00000357000	0	0	0	0	0.043	0.071	0	0.732	0.741
	IRF2BP1	indirect_RELA_interactor(881)	IRF2BP2	9606.ENSP00000307265	9606.ENSP00000355568	0	0	0.095	0.782	0.049	0.837	0	0.685	0.95
	IRF2BP1	indirect_RELA_interactor(881)	IRF2BPL	9606.ENSP00000307265	9606.ENSP00000238647	0	0	0.059	0.914	0.056	0.831	0	0.426	0.902
	IRF2BP1	indirect_RELA_interactor(881)	JDP2	9606.ENSP00000307265	9606.ENSP00000267569	0	0	0	0	0	0.292	0	0.248	0.444
	IRF2BP1	known_RELA_interactor(46)	RELA	9606.ENSP00000307265	9606.ENSP00000384273	0	0	0	0	0.076	0	0	0.393	0.415	known_RELA_interactor(46)
	IRF2BP1	indirect_RELA_interactor(881)	VGLL4	9606.ENSP00000307265	9606.ENSP00000404251	0	0	0	0	0	0.797	0	0.235	0.838
	IRF2BP1	indirect_RELA_interactor(881)	ZNF319	9606.ENSP00000307265	9606.ENSP00000299237	0	0	0	0	0.18	0.069	0	0.305	0.423
	IRF2BP2	indirect_RELA_interactor(881)	IRF2BPL	9606.ENSP00000355568	9606.ENSP00000238647	0	0	0	0.896	0.064	0.636	0	0.432	0.79
	IRF2BP2	indirect_RELA_interactor(881)	NCOR2	9606.ENSP00000355568	9606.ENSP00000384018	0	0	0	0	0.059	0.292	0	0.45	0.601
	IRF2BP2	indirect_RELA_interactor(881)	NFATC2	9606.ENSP00000355568	9606.ENSP00000379330	0	0	0	0	0.049	0.361	0	0.335	0.56
	IRF2BP2	known_RELA_interactor(46)	RELA	9606.ENSP00000355568	9606.ENSP00000384273	0	0	0	0	0.063	0	0	0.467	0.479	known_RELA_interactor(46)
	IRF2BP2	indirect_RELA_interactor(881)	TCF3	9606.ENSP00000355568	9606.ENSP00000262965	0	0	0	0	0.066	0.292	0	0.39	0.561
	IRF2BP2	indirect_RELA_interactor(881)	TEAD1	9606.ENSP00000355568	9606.ENSP00000435233	0	0	0	0	0.141	0.057	0	0.508	0.566
	IRF2BP2	indirect_RELA_interactor(881)	VGLL4	9606.ENSP00000355568	9606.ENSP00000404251	0	0	0	0	0.053	0.796	0	0.71	0.939
	IRF2BPL	indirect_RELA_interactor(881)	VGLL4	9606.ENSP00000238647	9606.ENSP00000404251	0	0	0	0	0.042	0.799	0	0.289	0.851
	JUN	indirect_RELA_interactor(881)	KAT2A	9606.ENSP00000360266	9606.ENSP00000225916	0	0	0	0	0	0.172	0	0.598	0.652
	JUN	indirect_RELA_interactor(881)	KAT5	9606.ENSP00000360266	9606.ENSP00000340330	0	0	0	0	0	0.076	0	0.547	0.563
	JUN	indirect_RELA_interactor(881)	KDM6A	9606.ENSP00000360266	9606.ENSP00000367203	0	0	0	0	0.044	0.062	0.5	0.235	0.611
	JUN	indirect_RELA_interactor(881)	KDM6B	9606.ENSP00000360266	9606.ENSP00000254846	0	0	0	0	0.062	0.062	0.75	0.285	0.821
	JUN	indirect_RELA_interactor(881)	KLF10	9606.ENSP00000360266	9606.ENSP00000285407	0	0	0	0	0.248	0.091	0	0.333	0.504
	JUN	indirect_RELA_interactor(881)	KLF4	9606.ENSP00000360266	9606.ENSP00000363804	0	0	0	0	0.265	0.091	0	0.514	0.647
	JUN	indirect_RELA_interactor(881)	KLF5	9606.ENSP00000360266	9606.ENSP00000366915	0	0	0	0	0.109	0.328	0	0.784	0.86
	JUN	indirect_RELA_interactor(881)	KMT2D	9606.ENSP00000360266	9606.ENSP00000301067	0	0	0	0	0	0	0.5	0.162	0.563
	JUN	indirect_RELA_interactor(881)	MAFG	9606.ENSP00000360266	9606.ENSP00000350369	0	0	0	0	0.052	0.073	0	0.688	0.702
	JUN	indirect_RELA_interactor(881)	MAML1	9606.ENSP00000360266	9606.ENSP00000292599	0	0	0	0	0	0	0	0.495	0.495
	JUN	indirect_RELA_interactor(881)	MEF2D	9606.ENSP00000360266	9606.ENSP00000271555	0	0	0	0	0.062	0.164	0	0.399	0.487
	JUN	indirect_RELA_interactor(881)	MITF	9606.ENSP00000360266	9606.ENSP00000391803	0	0	0	0	0	0	0	0.923	0.923
	JUN	indirect_RELA_interactor(881)	MTA3	9606.ENSP00000360266	9606.ENSP00000385823	0	0	0	0	0	0.292	0.5	0.117	0.66
	JUN	indirect_RELA_interactor(881)	NCOA2	9606.ENSP00000360266	9606.ENSP00000399968	0	0	0	0	0	0	0	0.544	0.544
	JUN	indirect_RELA_interactor(881)	NCOA3	9606.ENSP00000360266	9606.ENSP00000361066	0	0	0	0	0	0	0.9	0.409	0.938
	JUN	indirect_RELA_interactor(881)	NCOA6	9606.ENSP00000360266	9606.ENSP00000363929	0	0	0	0	0.042	0.292	0.5	0.225	0.702
	JUN	indirect_RELA_interactor(881)	NCOR2	9606.ENSP00000360266	9606.ENSP00000384018	0	0	0	0	0.062	0.3	0	0.547	0.677
	JUN	indirect_RELA_interactor(881)	NFATC2	9606.ENSP00000360266	9606.ENSP00000379330	0	0	0	0	0	0.945	0.54	0.942	0.998
	JUN	indirect_RELA_interactor(881)	NFIA	9606.ENSP00000360266	9606.ENSP00000360231	0	0	0	0	0.056	0.131	0	0.438	0.499
	JUN	indirect_RELA_interactor(881)	NFIB	9606.ENSP00000360266	9606.ENSP00000370340	0	0	0	0	0.042	0	0	0.491	0.492
	JUN	indirect_RELA_interactor(881)	NFIC	9606.ENSP00000360266	9606.ENSP00000396843	0	0	0	0	0.042	0	0	0.482	0.483
	JUN	indirect_RELA_interactor(881)	NFKB1	9606.ENSP00000360266	9606.ENSP00000226574	0	0	0	0	0.093	0.292	0	0.992	0.994
	JUN	indirect_RELA_interactor(881)	NFKB2	9606.ENSP00000360266	9606.ENSP00000358983	0	0	0	0	0.087	0	0	0.5	0.525
	JUN	indirect_RELA_interactor(881)	NFKBIA	9606.ENSP00000360266	9606.ENSP00000216797	0	0	0	0	0.235	0.292	0	0.844	0.908
	JUN	indirect_RELA_interactor(881)	NFYA	9606.ENSP00000360266	9606.ENSP00000345702	0	0	0	0	0	0.51	0	0.369	0.678
	JUN	indirect_RELA_interactor(881)	NFYC	9606.ENSP00000360266	9606.ENSP00000312617	0	0	0	0	0	0	0	0.502	0.502
	JUN	indirect_RELA_interactor(881)	NKX2-5	9606.ENSP00000360266	9606.ENSP00000327758	0	0	0	0	0	0.164	0	0.425	0.498
	JUN	indirect_RELA_interactor(881)	NR4A1	9606.ENSP00000360266	9606.ENSP00000440864	0	0	0	0	0.275	0.072	0	0.76	0.825
	JUN	indirect_RELA_interactor(881)	PAGR1	9606.ENSP00000360266	9606.ENSP00000326519	0	0	0	0	0	0	0.5	0	0.499
	JUN	indirect_RELA_interactor(881)	PAXIP1	9606.ENSP00000360266	9606.ENSP00000384048	0	0	0	0	0	0	0.5	0.069	0.514
	JUN	indirect_RELA_interactor(881)	PHC1	9606.ENSP00000360266	9606.ENSP00000437659	0	0	0	0	0	0	0.5	0.063	0.511
	JUN	indirect_RELA_interactor(881)	PHC3	9606.ENSP00000360266	9606.ENSP00000420294	0	0	0	0	0.064	0	0.5	0.194	0.589
	JUN	indirect_RELA_interactor(881)	PITX2	9606.ENSP00000360266	9606.ENSP00000495061	0	0	0	0	0	0	0	0.435	0.435
	JUN	indirect_RELA_interactor(881)	POU2F1	9606.ENSP00000360266	9606.ENSP00000356840	0	0	0	0	0	0	0.5	0.383	0.678
	JUN	indirect_RELA_interactor(881)	PPARG	9606.ENSP00000360266	9606.ENSP00000287820	0	0	0	0	0	0.057	0.5	0.706	0.849
	JUN	indirect_RELA_interactor(881)	RCOR1	9606.ENSP00000360266	9606.ENSP00000262241	0	0	0	0	0.042	0.131	0.5	0.195	0.62
	JUN	indirect_RELA_interactor(881)	REL	9606.ENSP00000360266	9606.ENSP00000295025	0	0	0	0	0.062	0.093	0	0.621	0.649
	JUN	known_RELA_interactor(46)	RELA	9606.ENSP00000360266	9606.ENSP00000384273	0	0	0	0	0.087	0.271	0	0.98	0.986	known_RELA_interactor(46)
	JUN	indirect_RELA_interactor(881)	RPS27A	9606.ENSP00000360266	9606.ENSP00000272317	0	0	0	0	0.044	0.615	0	0.276	0.71
	JUN	indirect_RELA_interactor(881)	RUNX1	9606.ENSP00000360266	9606.ENSP00000300305	0	0	0	0	0.069	0.51	0	0.683	0.843
	JUN	indirect_RELA_interactor(881)	RUNX2	9606.ENSP00000360266	9606.ENSP00000360493	0	0	0	0	0.055	0.51	0	0.937	0.968
	JUN	indirect_RELA_interactor(881)	RUNX3	9606.ENSP00000360266	9606.ENSP00000382800	0	0	0	0	0.055	0	0	0.587	0.593
	JUN	indirect_RELA_interactor(881)	SALL4	9606.ENSP00000360266	9606.ENSP00000217086	0	0	0	0	0	0	0.5	0.164	0.564
	JUN	indirect_RELA_interactor(881)	SKIL	9606.ENSP00000360266	9606.ENSP00000415243	0	0	0	0	0.049	0	0	0.467	0.471
	JUN	indirect_RELA_interactor(881)	SMARCA4	9606.ENSP00000360266	9606.ENSP00000343896	0	0	0	0	0	0.214	0	0.429	0.532
	JUN	indirect_RELA_interactor(881)	SMARCB1	9606.ENSP00000360266	9606.ENSP00000340883	0	0	0	0	0	0.42	0	0.295	0.573
	JUN	indirect_RELA_interactor(881)	SMARCD1	9606.ENSP00000360266	9606.ENSP00000378414	0	0	0	0	0	0.188	0	0.627	0.684
	JUN	indirect_RELA_interactor(881)	SOX9	9606.ENSP00000360266	9606.ENSP00000245479	0	0	0	0	0.056	0.091	0	0.68	0.701
	JUN	indirect_RELA_interactor(881)	SP1	9606.ENSP00000360266	9606.ENSP00000329357	0	0	0	0	0.102	0.794	0.9	0.826	0.996
	JUN	indirect_RELA_interactor(881)	SUMO2	9606.ENSP00000360266	9606.ENSP00000405965	0	0	0	0	0	0.092	0	0.533	0.558
	JUN	indirect_RELA_interactor(881)	TAF4	9606.ENSP00000360266	9606.ENSP00000252996	0	0	0	0	0	0.292	0	0.275	0.465
	JUN	indirect_RELA_interactor(881)	TCF20	9606.ENSP00000360266	9606.ENSP00000352463	0	0	0	0	0	0.292	0	0.425	0.575
	JUN	indirect_RELA_interactor(881)	TEAD1	9606.ENSP00000360266	9606.ENSP00000435233	0	0	0	0	0	0.38	0	0.377	0.598
	JUN	indirect_RELA_interactor(881)	TFAP2A	9606.ENSP00000360266	9606.ENSP00000501092	0	0	0	0	0	0.164	0	0.723	0.758
	JUN	indirect_RELA_interactor(881)	TFAP2C	9606.ENSP00000360266	9606.ENSP00000201031	0	0	0	0	0	0	0	0.549	0.549
	JUN	indirect_RELA_interactor(881)	TNRC6C	9606.ENSP00000360266	9606.ENSP00000336783	0	0	0	0	0	0.071	0.5	0.069	0.529
	JUN	indirect_RELA_interactor(881)	TRIM33	9606.ENSP00000360266	9606.ENSP00000351250	0	0	0	0	0	0.518	0	0.154	0.575
	JUN	indirect_RELA_interactor(881)	TRPS1	9606.ENSP00000360266	9606.ENSP00000379065	0	0	0	0	0	0.118	0	0.506	0.546
	JUN	indirect_RELA_interactor(881)	UBN1	9606.ENSP00000360266	9606.ENSP00000262376	0	0	0	0	0	0.226	0	0.468	0.571
	JUN	indirect_RELA_interactor(881)	USF1	9606.ENSP00000360266	9606.ENSP00000357000	0	0	0	0	0	0	0	0.488	0.488
	JUN	indirect_RELA_interactor(881)	USF2	9606.ENSP00000360266	9606.ENSP00000222305	0	0	0	0	0.049	0	0	0.416	0.421
	JUN	indirect_RELA_interactor(881)	ZEB1	9606.ENSP00000360266	9606.ENSP00000354487	0	0	0	0	0	0	0	0.555	0.555
	KAT2A	indirect_RELA_interactor(881)	KAT5	9606.ENSP00000225916	9606.ENSP00000340330	0	0	0	0	0.072	0.308	0	0.982	0.987
	KAT2A	indirect_RELA_interactor(881)	KDM6A	9606.ENSP00000225916	9606.ENSP00000367203	0	0	0	0	0	0.097	0	0.398	0.434
	KAT2A	indirect_RELA_interactor(881)	KDM6B	9606.ENSP00000225916	9606.ENSP00000254846	0	0	0	0	0	0.097	0	0.399	0.434
	KAT2A	indirect_RELA_interactor(881)	MAML1	9606.ENSP00000225916	9606.ENSP00000292599	0	0	0	0	0.062	0.045	0.8	0.692	0.937
	KAT2A	indirect_RELA_interactor(881)	MAML3	9606.ENSP00000225916	9606.ENSP00000421180	0	0	0	0	0	0.045	0.8	0.188	0.831
	KAT2A	indirect_RELA_interactor(881)	MAMLD1	9606.ENSP00000225916	9606.ENSP00000414517	0	0	0	0	0	0.059	0.5	0.062	0.52
	KAT2A	indirect_RELA_interactor(881)	MED12	9606.ENSP00000225916	9606.ENSP00000363193	0	0	0	0	0.067	0.429	0	0.218	0.548
	KAT2A	indirect_RELA_interactor(881)	MED14	9606.ENSP00000225916	9606.ENSP00000323720	0	0	0	0	0.067	0.44	0	0.279	0.59
	KAT2A	indirect_RELA_interactor(881)	NCOA2	9606.ENSP00000225916	9606.ENSP00000399968	0	0	0	0	0.055	0.044	0.8	0.377	0.872
	KAT2A	indirect_RELA_interactor(881)	NCOA3	9606.ENSP00000225916	9606.ENSP00000361066	0	0	0	0	0.055	0.044	0.8	0.48	0.893
	KAT2A	indirect_RELA_interactor(881)	NCOR2	9606.ENSP00000225916	9606.ENSP00000384018	0	0	0	0	0.085	0.465	0.5	0.382	0.828
	KAT2A	indirect_RELA_interactor(881)	PBRM1	9606.ENSP00000225916	9606.ENSP00000386593	0	0	0	0.551	0	0.292	0	0.246	0.443
	KAT2A	indirect_RELA_interactor(881)	RAD52	9606.ENSP00000225916	9606.ENSP00000351284	0	0	0	0	0.054	0.097	0	0.549	0.581
	KAT2A	indirect_RELA_interactor(881)	RBPJ	9606.ENSP00000225916	9606.ENSP00000345206	0	0	0	0	0	0.27	0.9	0.853	0.988
	KAT2A	known_RELA_interactor(46)	RELA	9606.ENSP00000225916	9606.ENSP00000384273	0	0	0	0	0.063	0.543	0	0.672	0.847	known_RELA_interactor(46)
	KAT2A	indirect_RELA_interactor(881)	RPS27A	9606.ENSP00000225916	9606.ENSP00000272317	0	0.022	0	0	0.06	0.401	0.4	0	0.632
	KAT2A	indirect_RELA_interactor(881)	RUNX3	9606.ENSP00000225916	9606.ENSP00000382800	0	0	0	0	0	0	0.5	0.138	0.55
	KAT2A	indirect_RELA_interactor(881)	SAP130	9606.ENSP00000225916	9606.ENSP00000350333	0	0	0	0	0.067	0	0.8	0	0.805
	KAT2A	indirect_RELA_interactor(881)	SMARCA4	9606.ENSP00000225916	9606.ENSP00000343896	0	0	0	0	0.089	0.397	0	0.912	0.947
	KAT2A	indirect_RELA_interactor(881)	SMARCB1	9606.ENSP00000225916	9606.ENSP00000340883	0	0	0	0	0.104	0.177	0	0.387	0.508
	KAT2A	indirect_RELA_interactor(881)	SMARCC1	9606.ENSP00000225916	9606.ENSP00000254480	0	0	0	0	0.088	0.12	0	0.633	0.68
	KAT2A	indirect_RELA_interactor(881)	SMARCE1	9606.ENSP00000225916	9606.ENSP00000323967	0	0	0	0	0.044	0	0	0.473	0.474
	KAT2A	indirect_RELA_interactor(881)	SUPT20H	9606.ENSP00000225916	9606.ENSP00000417510	0	0	0	0	0	0.846	0.8	0.829	0.994
	KAT2A	indirect_RELA_interactor(881)	SUPT7L	9606.ENSP00000225916	9606.ENSP00000336750	0	0	0	0	0.06	0.764	0.9	0.831	0.995
	KAT2A	indirect_RELA_interactor(881)	TAF4	9606.ENSP00000225916	9606.ENSP00000252996	0	0	0	0	0.098	0.536	0.9	0.745	0.987
	KAT2A	indirect_RELA_interactor(881)	TAF6	9606.ENSP00000225916	9606.ENSP00000399982	0	0	0	0	0.089	0.642	0.9	0.815	0.993
	KAT2A	indirect_RELA_interactor(881)	TAF9B	9606.ENSP00000225916	9606.ENSP00000339917	0	0	0	0	0.074	0.818	0.9	0.562	0.991
	KAT2A	indirect_RELA_interactor(881)	TCF3	9606.ENSP00000225916	9606.ENSP00000262965	0	0	0	0	0.097	0.508	0	0.196	0.611
	KAT2A	indirect_RELA_interactor(881)	TFAP2A	9606.ENSP00000225916	9606.ENSP00000501092	0	0	0	0	0	0	0	0.427	0.426
	KAT2A	indirect_RELA_interactor(881)	TLE3	9606.ENSP00000225916	9606.ENSP00000452871	0	0	0	0	0	0	0.5	0.065	0.512
	KAT2A	indirect_RELA_interactor(881)	TNRC6C	9606.ENSP00000225916	9606.ENSP00000336783	0	0	0	0	0	0.128	0.5	0.11	0.578
	KAT2A	indirect_RELA_interactor(881)	TRRAP	9606.ENSP00000225916	9606.ENSP00000352925	0	0	0	0	0.075	0.975	0.9	0.997	0.999
	KAT2A	indirect_RELA_interactor(881)	YEATS2	9606.ENSP00000225916	9606.ENSP00000306983	0	0	0	0	0.049	0.653	0.72	0.758	0.974
	KAT2A	indirect_RELA_interactor(881)	YEATS4	9606.ENSP00000225916	9606.ENSP00000247843	0	0	0	0	0.042	0.294	0	0.702	0.781
	KAT2A	indirect_RELA_interactor(881)	ZZZ3	9606.ENSP00000225916	9606.ENSP00000359837	0	0	0	0	0.056	0.684	0.72	0.693	0.97
	KAT5	indirect_RELA_interactor(881)	KDM6A	9606.ENSP00000340330	9606.ENSP00000367203	0	0	0	0	0.077	0.116	0	0.339	0.414
	KAT5	indirect_RELA_interactor(881)	KDM6B	9606.ENSP00000340330	9606.ENSP00000254846	0	0	0	0	0.067	0.116	0	0.356	0.423
	KAT5	indirect_RELA_interactor(881)	KLF4	9606.ENSP00000340330	9606.ENSP00000363804	0	0	0	0	0.042	0.331	0	0.223	0.458
	KAT5	indirect_RELA_interactor(881)	MBTD1	9606.ENSP00000340330	9606.ENSP00000468304	0	0	0	0	0.055	0.851	0.9	0.659	0.994
	KAT5	indirect_RELA_interactor(881)	MED12	9606.ENSP00000340330	9606.ENSP00000363193	0	0	0	0	0.162	0.091	0	0.555	0.631
	KAT5	indirect_RELA_interactor(881)	NCOA2	9606.ENSP00000340330	9606.ENSP00000399968	0	0	0	0	0.068	0.058	0	0.432	0.458
	KAT5	indirect_RELA_interactor(881)	NCOA3	9606.ENSP00000340330	9606.ENSP00000361066	0	0	0	0	0.057	0.058	0.4	0.442	0.663
	KAT5	indirect_RELA_interactor(881)	NFKB1	9606.ENSP00000340330	9606.ENSP00000226574	0	0	0	0	0.063	0.306	0	0.482	0.633
	KAT5	indirect_RELA_interactor(881)	NFRKB	9606.ENSP00000340330	9606.ENSP00000436926	0	0	0	0	0.117	0	0.9	0.319	0.934
	KAT5	indirect_RELA_interactor(881)	PALB2	9606.ENSP00000340330	9606.ENSP00000261584	0	0	0	0	0.049	0	0.5	0.296	0.636
	KAT5	indirect_RELA_interactor(881)	PAXIP1	9606.ENSP00000340330	9606.ENSP00000384048	0	0	0	0	0.048	0.069	0.5	0.244	0.62
	KAT5	indirect_RELA_interactor(881)	PBRM1	9606.ENSP00000340330	9606.ENSP00000386593	0	0	0	0	0.084	0.104	0	0.477	0.533
	KAT5	indirect_RELA_interactor(881)	PHF20L1	9606.ENSP00000340330	9606.ENSP00000378784	0	0	0	0	0.055	0.049	0.54	0.085	0.571
	KAT5	indirect_RELA_interactor(881)	PPARG	9606.ENSP00000340330	9606.ENSP00000287820	0	0	0	0	0	0.294	0	0.264	0.459
	KAT5	indirect_RELA_interactor(881)	RAD52	9606.ENSP00000340330	9606.ENSP00000351284	0	0	0	0	0	0.127	0.5	0.335	0.684
	KAT5	indirect_RELA_interactor(881)	RBBP8	9606.ENSP00000340330	9606.ENSP00000382628	0	0	0	0	0	0.059	0.5	0.479	0.733
	KAT5	indirect_RELA_interactor(881)	RBPJ	9606.ENSP00000340330	9606.ENSP00000345206	0	0	0	0	0	0.292	0	0.338	0.511
	KAT5	known_RELA_interactor(46)	RELA	9606.ENSP00000340330	9606.ENSP00000384273	0	0	0	0	0.128	0.354	0	0.897	0.937	known_RELA_interactor(46)
	KAT5	indirect_RELA_interactor(881)	RPS27A	9606.ENSP00000340330	9606.ENSP00000272317	0	0	0	0	0	0.087	0.5	0.066	0.536
	KAT5	indirect_RELA_interactor(881)	SMARCA4	9606.ENSP00000340330	9606.ENSP00000343896	0	0	0	0	0.056	0.094	0	0.545	0.577
	KAT5	indirect_RELA_interactor(881)	SMARCC1	9606.ENSP00000340330	9606.ENSP00000254480	0	0	0	0	0.048	0.095	0	0.364	0.404
	KAT5	indirect_RELA_interactor(881)	SMARCE1	9606.ENSP00000340330	9606.ENSP00000323967	0	0	0	0	0	0	0	0.435	0.435
	KAT5	indirect_RELA_interactor(881)	SOX9	9606.ENSP00000340330	9606.ENSP00000245479	0	0	0	0	0	0.057	0	0.514	0.522
	KAT5	indirect_RELA_interactor(881)	SUMO2	9606.ENSP00000340330	9606.ENSP00000405965	0	0	0	0	0.068	0	0.5	0.246	0.618
	KAT5	indirect_RELA_interactor(881)	TCF7	9606.ENSP00000340330	9606.ENSP00000340347	0	0	0	0	0	0	0.5	0	0.499
	KAT5	indirect_RELA_interactor(881)	TLE3	9606.ENSP00000340330	9606.ENSP00000452871	0	0	0	0	0.056	0	0.5	0.108	0.542
	KAT5	indirect_RELA_interactor(881)	TRRAP	9606.ENSP00000340330	9606.ENSP00000352925	0	0	0	0	0.1	0.941	0.9	0.997	0.999
	KAT5	indirect_RELA_interactor(881)	VPS72	9606.ENSP00000340330	9606.ENSP00000346464	0	0	0	0	0.099	0.865	0.8	0.857	0.996
	KAT5	indirect_RELA_interactor(881)	YEATS2	9606.ENSP00000340330	9606.ENSP00000306983	0	0	0	0	0.049	0.218	0.54	0.353	0.749
	KAT5	indirect_RELA_interactor(881)	YEATS4	9606.ENSP00000340330	9606.ENSP00000247843	0	0	0	0	0	0.913	0.9	0.894	0.999
	KAT5	indirect_RELA_interactor(881)	ZEB1	9606.ENSP00000340330	9606.ENSP00000354487	0	0	0	0	0	0.23	0	0.512	0.608
	KLF4	indirect_RELA_interactor(881)	NFIC	9606.ENSP00000363804	9606.ENSP00000396843	0	0	0	0	0.042	0.045	0	0.552	0.555
	KLF4	indirect_RELA_interactor(881)	NFKB1	9606.ENSP00000363804	9606.ENSP00000226574	0	0	0	0	0.062	0.091	0	0.434	0.475
	KLF4	indirect_RELA_interactor(881)	NKX2-5	9606.ENSP00000363804	9606.ENSP00000327758	0	0	0	0	0	0	0	0.512	0.512
	KLF4	indirect_RELA_interactor(881)	NR4A1	9606.ENSP00000363804	9606.ENSP00000440864	0	0	0	0	0.256	0.052	0	0.381	0.525
	KLF4	indirect_RELA_interactor(881)	PBX1	9606.ENSP00000363804	9606.ENSP00000405890	0	0	0	0	0	0.048	0.8	0.333	0.862
	KLF4	indirect_RELA_interactor(881)	PBX2	9606.ENSP00000363804	9606.ENSP00000364190	0	0	0	0	0	0.048	0	0.458	0.462
	KLF4	indirect_RELA_interactor(881)	PPARG	9606.ENSP00000363804	9606.ENSP00000287820	0	0	0	0	0.104	0.311	0	0.529	0.684
	KLF4	indirect_RELA_interactor(881)	RBPJ	9606.ENSP00000363804	9606.ENSP00000345206	0	0	0	0	0	0.083	0	0.379	0.406
	KLF4	indirect_RELA_interactor(881)	RCOR1	9606.ENSP00000363804	9606.ENSP00000262241	0	0	0	0	0.056	0.054	0	0.503	0.517
	KLF4	known_RELA_interactor(46)	RELA	9606.ENSP00000363804	9606.ENSP00000384273	0	0	0	0	0.049	0.331	0	0.361	0.558	known_RELA_interactor(46)
	KLF4	indirect_RELA_interactor(881)	RUNX1	9606.ENSP00000363804	9606.ENSP00000300305	0	0	0	0	0.114	0.067	0	0.466	0.521
	KLF4	indirect_RELA_interactor(881)	RUNX2	9606.ENSP00000363804	9606.ENSP00000360493	0	0	0	0	0.106	0.067	0	0.481	0.53
	KLF4	indirect_RELA_interactor(881)	SALL4	9606.ENSP00000363804	9606.ENSP00000217086	0	0	0	0.563	0	0.067	0.5	0.365	0.678
	KLF4	indirect_RELA_interactor(881)	SMARCA4	9606.ENSP00000363804	9606.ENSP00000343896	0	0	0	0	0	0.329	0	0.631	0.742
	KLF4	indirect_RELA_interactor(881)	SOX9	9606.ENSP00000363804	9606.ENSP00000245479	0	0	0	0	0.049	0.095	0	0.581	0.608
	KLF4	indirect_RELA_interactor(881)	SP1	9606.ENSP00000363804	9606.ENSP00000329357	0	0	0	0.639	0	0.516	0	0.161	0.577
	KLF4	indirect_RELA_interactor(881)	TBX3	9606.ENSP00000363804	9606.ENSP00000257566	0	0	0	0	0.067	0.054	0	0.873	0.878
	KLF4	indirect_RELA_interactor(881)	TET2	9606.ENSP00000363804	9606.ENSP00000442788	0	0	0	0	0.06	0	0	0.791	0.795
	KLF4	indirect_RELA_interactor(881)	TFAP2C	9606.ENSP00000363804	9606.ENSP00000201031	0	0	0	0	0.05	0.045	0	0.44	0.448
	KLF5	indirect_RELA_interactor(881)	NCOR2	9606.ENSP00000366915	9606.ENSP00000384018	0	0	0	0	0	0.354	0	0.13	0.413
	KLF5	indirect_RELA_interactor(881)	NFKB1	9606.ENSP00000366915	9606.ENSP00000226574	0	0	0	0	0.062	0.535	0	0.567	0.795
	KLF5	indirect_RELA_interactor(881)	NFKBIA	9606.ENSP00000366915	9606.ENSP00000216797	0	0	0	0	0.049	0.091	0	0.452	0.484
	KLF5	indirect_RELA_interactor(881)	NR4A1	9606.ENSP00000366915	9606.ENSP00000440864	0	0	0	0	0.042	0.052	0	0.483	0.489
	KLF5	indirect_RELA_interactor(881)	PPARG	9606.ENSP00000366915	9606.ENSP00000287820	0	0	0	0	0.059	0.311	0.75	0.465	0.901
	KLF5	indirect_RELA_interactor(881)	SALL4	9606.ENSP00000366915	9606.ENSP00000217086	0	0	0	0.563	0	0.095	0	0.49	0.518
	KLF5	indirect_RELA_interactor(881)	SOX9	9606.ENSP00000366915	9606.ENSP00000245479	0	0	0	0	0.113	0.095	0	0.407	0.482
	KLF5	indirect_RELA_interactor(881)	SUMO2	9606.ENSP00000366915	9606.ENSP00000405965	0	0	0	0	0	0.122	0	0.425	0.473
	KLF5	indirect_RELA_interactor(881)	TBX3	9606.ENSP00000366915	9606.ENSP00000257566	0	0	0	0	0.084	0.054	0	0.533	0.56
	KLF5	indirect_RELA_interactor(881)	TFAP2C	9606.ENSP00000366915	9606.ENSP00000201031	0	0	0	0	0.082	0.045	0	0.391	0.419
	KLF5	indirect_RELA_interactor(881)	TRRAP	9606.ENSP00000366915	9606.ENSP00000352925	0	0	0	0	0	0.105	0	0.417	0.456
	KLF5	indirect_RELA_interactor(881)	WWTR1	9606.ENSP00000366915	9606.ENSP00000419465	0	0	0	0	0.055	0.314	0	0.421	0.591
	KMT2D	indirect_RELA_interactor(881)	KMT2E	9606.ENSP00000301067	9606.ENSP00000312379	0	0	0	0.547	0.086	0	0.4	0.239	0.547
	KMT2D	indirect_RELA_interactor(881)	MED12	9606.ENSP00000301067	9606.ENSP00000363193	0	0	0	0	0.294	0	0	0.614	0.716
	KMT2D	indirect_RELA_interactor(881)	MEF2D	9606.ENSP00000301067	9606.ENSP00000271555	0	0	0	0	0.075	0.292	0	0.464	0.618
	KMT2D	indirect_RELA_interactor(881)	NCOA2	9606.ENSP00000301067	9606.ENSP00000399968	0	0	0	0	0.14	0.062	0	0.385	0.461
	KMT2D	indirect_RELA_interactor(881)	NCOA3	9606.ENSP00000301067	9606.ENSP00000361066	0	0	0	0	0.098	0.062	0.5	0.233	0.632
	KMT2D	indirect_RELA_interactor(881)	NCOA6	9606.ENSP00000301067	9606.ENSP00000363929	0	0	0	0	0.158	0.727	0.54	0.721	0.966
	KMT2D	indirect_RELA_interactor(881)	NCOR2	9606.ENSP00000301067	9606.ENSP00000384018	0	0	0	0	0.251	0.063	0	0.334	0.492
	KMT2D	indirect_RELA_interactor(881)	PAGR1	9606.ENSP00000301067	9606.ENSP00000326519	0	0	0	0	0	0.739	0.9	0.498	0.985
	KMT2D	indirect_RELA_interactor(881)	PAXIP1	9606.ENSP00000301067	9606.ENSP00000384048	0	0	0	0	0.081	0.733	0.9	0.885	0.996
	KMT2D	indirect_RELA_interactor(881)	PBRM1	9606.ENSP00000301067	9606.ENSP00000386593	0	0	0	0	0.124	0	0	0.463	0.51
	KMT2D	indirect_RELA_interactor(881)	POLR2G	9606.ENSP00000301067	9606.ENSP00000301788	0	0	0	0	0.068	0	0.5	0	0.514
	KMT2D	known_RELA_interactor(46)	RELA	9606.ENSP00000301067	9606.ENSP00000384273	0	0	0	0	0.06	0.31	0	0.157	0.406	known_RELA_interactor(46)
	KMT2D	indirect_RELA_interactor(881)	RUNX1	9606.ENSP00000301067	9606.ENSP00000300305	0	0	0	0	0.048	0	0.5	0.533	0.758
	KMT2D	indirect_RELA_interactor(881)	SMARCA4	9606.ENSP00000301067	9606.ENSP00000343896	0	0	0	0	0.121	0.058	0	0.518	0.566
	KMT2D	indirect_RELA_interactor(881)	TCF7	9606.ENSP00000301067	9606.ENSP00000340347	0	0	0	0	0.042	0	0.5	0.05	0.505
	KMT2D	indirect_RELA_interactor(881)	TET2	9606.ENSP00000301067	9606.ENSP00000442788	0	0	0	0	0.128	0	0	0.574	0.612
	KMT2D	indirect_RELA_interactor(881)	TLE3	9606.ENSP00000301067	9606.ENSP00000452871	0	0	0	0	0.049	0	0.5	0.116	0.542
	KMT2D	indirect_RELA_interactor(881)	TNRC6C	9606.ENSP00000301067	9606.ENSP00000336783	0	0	0	0	0.112	0.044	0.4	0.081	0.469
	KMT2D	indirect_RELA_interactor(881)	TRRAP	9606.ENSP00000301067	9606.ENSP00000352925	0	0	0	0	0.397	0	0	0.543	0.713
	KMT2D	indirect_RELA_interactor(881)	ZFHX3	9606.ENSP00000301067	9606.ENSP00000493252	0	0	0	0.546	0.072	0	0	0.475	0.493
	KPNA1	indirect_RELA_interactor(881)	KPNA3	9606.ENSP00000343701	9606.ENSP00000261667	0	0	0.07	0.927	0.386	0.091	0.9	0.133	0.946
	KPNA1	indirect_RELA_interactor(881)	KPNA6	9606.ENSP00000343701	9606.ENSP00000362728	0	0	0.05	0.98	0.209	0.707	0.54	0.059	0.887
	KPNA1	indirect_RELA_interactor(881)	NCBP1	9606.ENSP00000343701	9606.ENSP00000364289	0	0	0	0	0.333	0.67	0	0.254	0.822
	KPNA1	indirect_RELA_interactor(881)	NFKB1	9606.ENSP00000343701	9606.ENSP00000226574	0	0	0	0	0.06	0.105	0.9	0.195	0.923
	KPNA1	indirect_RELA_interactor(881)	NR2C2	9606.ENSP00000343701	9606.ENSP00000483059	0	0	0	0	0.141	0.331	0	0	0.4
	KPNA1	indirect_RELA_interactor(881)	NUP54	9606.ENSP00000343701	9606.ENSP00000264883	0	0	0	0	0.099	0.376	0	0.391	0.628
	KPNA1	known_RELA_interactor(46)	RELA	9606.ENSP00000343701	9606.ENSP00000384273	0	0	0	0	0.097	0.409	0.9	0.182	0.95	known_RELA_interactor(46)
	KPNA1	indirect_RELA_interactor(881)	RGPD3	9606.ENSP00000343701	9606.ENSP00000386588	0	0	0	0	0.198	0.279	0	0.137	0.457
	KPNA1	indirect_RELA_interactor(881)	RGPD5	9606.ENSP00000343701	9606.ENSP00000016946	0	0	0	0	0.192	0.279	0	0.137	0.453
	KPNA1	indirect_RELA_interactor(881)	SMARCD2	9606.ENSP00000343701	9606.ENSP00000392617	0	0	0	0	0.068	0.421	0	0.075	0.457
	KPNA3	indirect_RELA_interactor(881)	KPNA6	9606.ENSP00000261667	9606.ENSP00000362728	0	0	0.07	0.929	0.131	0.194	0.54	0.433	0.799
	KPNA3	indirect_RELA_interactor(881)	NCBP1	9606.ENSP00000261667	9606.ENSP00000364289	0	0	0	0	0.085	0.694	0	0.342	0.8
	KPNA3	indirect_RELA_interactor(881)	NFKB1	9606.ENSP00000261667	9606.ENSP00000226574	0	0	0	0	0.049	0.459	0.9	0.134	0.949
	KPNA3	indirect_RELA_interactor(881)	NUP54	9606.ENSP00000261667	9606.ENSP00000264883	0	0	0	0	0.161	0.156	0	0.377	0.52
	KPNA3	known_RELA_interactor(46)	RELA	9606.ENSP00000261667	9606.ENSP00000384273	0	0	0	0	0.049	0.581	0.9	0.186	0.963	known_RELA_interactor(46)
	KPNA3	indirect_RELA_interactor(881)	RGPD3	9606.ENSP00000261667	9606.ENSP00000386588	0	0	0	0	0.194	0.279	0	0.137	0.455
	KPNA3	indirect_RELA_interactor(881)	RGPD5	9606.ENSP00000261667	9606.ENSP00000016946	0	0	0	0	0.192	0.279	0	0.137	0.453
	KPNA6	indirect_RELA_interactor(881)	NCBP1	9606.ENSP00000362728	9606.ENSP00000364289	0	0	0	0	0.075	0.652	0	0.208	0.723
	KPNA6	known_RELA_interactor(46)	RELA	9606.ENSP00000362728	9606.ENSP00000384273	0	0	0	0	0.081	0.409	0	0.096	0.467	known_RELA_interactor(46)
	KPNA6	indirect_RELA_interactor(881)	RGPD3	9606.ENSP00000362728	9606.ENSP00000386588	0	0	0	0	0.205	0.279	0	0.137	0.462
	KPNA6	indirect_RELA_interactor(881)	RGPD5	9606.ENSP00000362728	9606.ENSP00000016946	0	0	0	0	0.192	0.279	0	0.137	0.453
	MED15	indirect_RELA_interactor(881)	MED24	9606.ENSP00000263205	9606.ENSP00000440100	0	0	0	0	0.246	0.982	0.8	0.893	0.999
	MED15	indirect_RELA_interactor(881)	MED25	9606.ENSP00000263205	9606.ENSP00000326767	0	0	0	0	0.32	0.925	0.8	0.736	0.997
	MED15	indirect_RELA_interactor(881)	MED28	9606.ENSP00000263205	9606.ENSP00000237380	0	0	0	0	0	0.998	0.8	0.511	0.999
	MED15	indirect_RELA_interactor(881)	MED8	9606.ENSP00000263205	9606.ENSP00000290663	0	0	0	0	0.049	0.952	0.8	0.69	0.996
	MED15	indirect_RELA_interactor(881)	MLLT6	9606.ENSP00000263205	9606.ENSP00000479910	0	0	0	0	0.068	0.208	0	0.276	0.419
	MED15	indirect_RELA_interactor(881)	NCOA2	9606.ENSP00000263205	9606.ENSP00000399968	0	0	0	0	0.063	0	0.5	0.181	0.582
	MED15	indirect_RELA_interactor(881)	NCOA3	9606.ENSP00000263205	9606.ENSP00000361066	0	0	0	0	0.073	0	0.5	0.156	0.574
	MED15	indirect_RELA_interactor(881)	NCOR2	9606.ENSP00000263205	9606.ENSP00000384018	0	0	0	0	0.075	0	0.5	0.168	0.581
	MED15	indirect_RELA_interactor(881)	POLR2G	9606.ENSP00000263205	9606.ENSP00000301788	0	0	0	0	0.101	0.835	0	0.097	0.855
	MED15	indirect_RELA_interactor(881)	PPARG	9606.ENSP00000263205	9606.ENSP00000287820	0	0	0	0	0	0.097	0.5	0.16	0.587
	MED15	indirect_RELA_interactor(881)	QKI	9606.ENSP00000263205	9606.ENSP00000355094	0	0	0	0	0.163	0.994	0	0	0.994
	MED15	known_RELA_interactor(46)	RELA	9606.ENSP00000263205	9606.ENSP00000384273	0	0	0	0	0.232	0.292	0	0.407	0.649	known_RELA_interactor(46)
	MED15	indirect_RELA_interactor(881)	TAF4	9606.ENSP00000263205	9606.ENSP00000252996	0	0	0	0	0.08	0.8	0	0.223	0.844
	MED15	indirect_RELA_interactor(881)	TAF6	9606.ENSP00000263205	9606.ENSP00000399982	0	0	0	0	0.201	0.8	0	0.231	0.866
	MED15	indirect_RELA_interactor(881)	TFE3	9606.ENSP00000263205	9606.ENSP00000314129	0	0	0	0	0.163	0	0	0.6	0.651
	MED15	indirect_RELA_interactor(881)	TRRAP	9606.ENSP00000263205	9606.ENSP00000352925	0	0	0	0	0.067	0.329	0	0.281	0.51
	NCOA2	indirect_RELA_interactor(881)	NCOA6	9606.ENSP00000399968	9606.ENSP00000363929	0	0	0	0	0.133	0.292	0.4	0.488	0.786
	NCOA2	indirect_RELA_interactor(881)	NCOR2	9606.ENSP00000399968	9606.ENSP00000384018	0	0	0	0	0.056	0.046	0.5	0.759	0.877
	NCOA2	indirect_RELA_interactor(881)	NR4A1	9606.ENSP00000399968	9606.ENSP00000440864	0	0	0	0	0	0.294	0	0.226	0.431
	NCOA2	indirect_RELA_interactor(881)	PPARG	9606.ENSP00000399968	9606.ENSP00000287820	0	0	0	0	0	0.965	0.5	0.902	0.998
	NCOA2	indirect_RELA_interactor(881)	REL	9606.ENSP00000399968	9606.ENSP00000295025	0	0	0	0	0.056	0.054	0	0.445	0.461
	NCOA2	known_RELA_interactor(46)	RELA	9606.ENSP00000399968	9606.ENSP00000384273	0	0	0	0	0.056	0.054	0	0.548	0.561	known_RELA_interactor(46)
	NCOA2	indirect_RELA_interactor(881)	RUNX1	9606.ENSP00000399968	9606.ENSP00000300305	0	0	0	0	0	0	0	0.418	0.418
	NCOA2	indirect_RELA_interactor(881)	SMARCA4	9606.ENSP00000399968	9606.ENSP00000343896	0	0	0	0	0.066	0.074	0	0.695	0.713
	NCOA2	indirect_RELA_interactor(881)	SMARCD2	9606.ENSP00000399968	9606.ENSP00000392617	0	0	0	0	0.056	0.071	0	0.434	0.461
	NCOA2	indirect_RELA_interactor(881)	SMARCE1	9606.ENSP00000399968	9606.ENSP00000323967	0	0	0	0	0.066	0.071	0	0.538	0.564
	NCOA2	indirect_RELA_interactor(881)	SP1	9606.ENSP00000399968	9606.ENSP00000329357	0	0	0	0	0.164	0.068	0.5	0.181	0.638
	NCOA2	indirect_RELA_interactor(881)	TEAD1	9606.ENSP00000399968	9606.ENSP00000435233	0	0	0	0	0.048	0.045	0	0.502	0.508
	NCOA2	indirect_RELA_interactor(881)	TRIM24	9606.ENSP00000399968	9606.ENSP00000340507	0	0	0	0	0.069	0	0	0.482	0.497
	NCOA2	indirect_RELA_interactor(881)	USF1	9606.ENSP00000399968	9606.ENSP00000357000	0	0	0	0	0.049	0.066	0.5	0.1	0.546
	NCOA2	indirect_RELA_interactor(881)	USF2	9606.ENSP00000399968	9606.ENSP00000222305	0	0	0	0	0.049	0.066	0.5	0.073	0.533
	NCOA3	indirect_RELA_interactor(881)	NCOA6	9606.ENSP00000361066	9606.ENSP00000363929	0	0	0	0	0.103	0	0.5	0.7	0.854
	NCOA3	indirect_RELA_interactor(881)	NCOR2	9606.ENSP00000361066	9606.ENSP00000384018	0	0	0	0	0.056	0.295	0.5	0.781	0.917
	NCOA3	indirect_RELA_interactor(881)	NFKB1	9606.ENSP00000361066	9606.ENSP00000226574	0	0	0	0	0.094	0.292	0	0.299	0.511
	NCOA3	indirect_RELA_interactor(881)	NFKBIA	9606.ENSP00000361066	9606.ENSP00000216797	0	0	0	0	0.068	0	0	0.506	0.521
	NCOA3	indirect_RELA_interactor(881)	NR4A1	9606.ENSP00000361066	9606.ENSP00000440864	0	0	0	0	0	0.294	0	0.192	0.406
	NCOA3	indirect_RELA_interactor(881)	PAGR1	9606.ENSP00000361066	9606.ENSP00000326519	0	0	0	0	0	0	0.5	0.071	0.515
	NCOA3	indirect_RELA_interactor(881)	PAXIP1	9606.ENSP00000361066	9606.ENSP00000384048	0	0	0	0	0.065	0	0.5	0.112	0.548
	NCOA3	indirect_RELA_interactor(881)	PBX1	9606.ENSP00000361066	9606.ENSP00000405890	0	0	0	0	0.043	0	0.5	0.197	0.582
	NCOA3	indirect_RELA_interactor(881)	PPARG	9606.ENSP00000361066	9606.ENSP00000287820	0	0	0	0	0	0.729	0.5	0.385	0.909
	NCOA3	indirect_RELA_interactor(881)	RCOR1	9606.ENSP00000361066	9606.ENSP00000262241	0	0	0	0	0.082	0.07	0	0.473	0.51
	NCOA3	known_RELA_interactor(46)	RELA	9606.ENSP00000361066	9606.ENSP00000384273	0	0	0	0	0.067	0.516	0	0.217	0.616	known_RELA_interactor(46)
	NCOA3	indirect_RELA_interactor(881)	RUNX1	9606.ENSP00000361066	9606.ENSP00000300305	0	0	0	0	0.049	0	0	0.51	0.514
	NCOA3	indirect_RELA_interactor(881)	SP1	9606.ENSP00000361066	9606.ENSP00000329357	0	0	0	0	0.133	0.068	0.9	0.254	0.931
	NCOA3	indirect_RELA_interactor(881)	TNRC6C	9606.ENSP00000361066	9606.ENSP00000336783	0	0	0	0	0.059	0	0.5	0.047	0.512
	NCOA3	indirect_RELA_interactor(881)	TRIM24	9606.ENSP00000361066	9606.ENSP00000340507	0	0	0	0	0.098	0	0	0.485	0.516
	NCOA3	indirect_RELA_interactor(881)	USF1	9606.ENSP00000361066	9606.ENSP00000357000	0	0	0	0	0	0.066	0.5	0.111	0.548
	NCOA3	indirect_RELA_interactor(881)	USF2	9606.ENSP00000361066	9606.ENSP00000222305	0	0	0	0	0.049	0.066	0.5	0.083	0.538
	NCOA3	indirect_RELA_interactor(881)	ZNF217	9606.ENSP00000361066	9606.ENSP00000360526	0	0	0	0	0.139	0.068	0.8	0.548	0.917
	NCOR2	indirect_RELA_interactor(881)	NFKB1	9606.ENSP00000384018	9606.ENSP00000226574	0	0	0	0	0.053	0.266	0	0.679	0.757
	NCOR2	indirect_RELA_interactor(881)	NFKB2	9606.ENSP00000384018	9606.ENSP00000358983	0	0	0	0	0.067	0.091	0	0.524	0.561
	NCOR2	indirect_RELA_interactor(881)	NFKBIA	9606.ENSP00000384018	9606.ENSP00000216797	0	0	0	0	0.055	0.535	0	0.229	0.632
	NCOR2	indirect_RELA_interactor(881)	NR2C2	9606.ENSP00000384018	9606.ENSP00000483059	0	0	0	0	0.098	0.119	0.5	0.143	0.614
	NCOR2	indirect_RELA_interactor(881)	NR4A1	9606.ENSP00000384018	9606.ENSP00000440864	0	0	0	0	0.047	0.51	0.5	0.592	0.892
	NCOR2	indirect_RELA_interactor(881)	POU2F1	9606.ENSP00000384018	9606.ENSP00000356840	0	0	0	0	0.049	0.625	0	0.121	0.659
	NCOR2	indirect_RELA_interactor(881)	PPARG	9606.ENSP00000384018	9606.ENSP00000287820	0	0	0	0	0	0.984	0.5	0.92	0.999
	NCOR2	indirect_RELA_interactor(881)	RBBP8	9606.ENSP00000384018	9606.ENSP00000382628	0	0	0	0	0.06	0	0	0.652	0.658
	NCOR2	indirect_RELA_interactor(881)	RBPJ	9606.ENSP00000384018	9606.ENSP00000345206	0	0	0	0	0.044	0.705	0.9	0.959	0.998
	NCOR2	indirect_RELA_interactor(881)	RCOR1	9606.ENSP00000384018	9606.ENSP00000262241	0	0	0	0.587	0.049	0	0	0.737	0.739
	NCOR2	known_RELA_interactor(46)	RELA	9606.ENSP00000384018	9606.ENSP00000384273	0	0	0	0	0.092	0.63	0	0.344	0.76	known_RELA_interactor(46)
	NCOR2	indirect_RELA_interactor(881)	RPS27A	9606.ENSP00000384018	9606.ENSP00000272317	0	0	0	0	0.042	0.401	0.5	0	0.688
	NCOR2	indirect_RELA_interactor(881)	RUNX1	9606.ENSP00000384018	9606.ENSP00000300305	0	0	0	0	0.067	0.488	0	0.644	0.815
	NCOR2	indirect_RELA_interactor(881)	SKI	9606.ENSP00000384018	9606.ENSP00000367797	0	0	0	0	0.214	0.292	0.5	0.069	0.706
	NCOR2	indirect_RELA_interactor(881)	SKIL	9606.ENSP00000384018	9606.ENSP00000415243	0	0	0	0	0.084	0.292	0.5	0.178	0.697
	NCOR2	indirect_RELA_interactor(881)	SMARCA4	9606.ENSP00000384018	9606.ENSP00000343896	0	0	0	0	0.097	0.287	0	0.335	0.534
	NCOR2	indirect_RELA_interactor(881)	SMARCB1	9606.ENSP00000384018	9606.ENSP00000340883	0	0	0	0	0.097	0.069	0	0.456	0.502
	NCOR2	indirect_RELA_interactor(881)	SP1	9606.ENSP00000384018	9606.ENSP00000329357	0	0	0	0	0.074	0.354	0	0.171	0.461
	NCOR2	indirect_RELA_interactor(881)	SUPT20H	9606.ENSP00000384018	9606.ENSP00000417510	0	0	0	0	0	0.51	0	0	0.51
	NCOR2	indirect_RELA_interactor(881)	TAF6	9606.ENSP00000384018	9606.ENSP00000399982	0	0	0	0	0.078	0.776	0	0.26	0.833
	NCOR2	indirect_RELA_interactor(881)	TAF9B	9606.ENSP00000384018	9606.ENSP00000339917	0	0	0	0	0	0.561	0	0.195	0.631
	NCOR2	indirect_RELA_interactor(881)	TRIM24	9606.ENSP00000384018	9606.ENSP00000340507	0	0	0	0	0.047	0.046	0	0.496	0.502
	NCOR2	indirect_RELA_interactor(881)	TRRAP	9606.ENSP00000384018	9606.ENSP00000352925	0	0	0	0	0.182	0.764	0	0.186	0.829
	NCOR2	indirect_RELA_interactor(881)	USF2	9606.ENSP00000384018	9606.ENSP00000222305	0	0	0	0	0.332	0.071	0	0.162	0.434
	NFATC2	indirect_RELA_interactor(881)	NFKB1	9606.ENSP00000379330	9606.ENSP00000226574	0	0	0	0	0.135	0	0	0.646	0.68
	NFATC2	indirect_RELA_interactor(881)	NR4A1	9606.ENSP00000379330	9606.ENSP00000440864	0	0	0	0	0.048	0	0	0.551	0.554
	NFATC2	indirect_RELA_interactor(881)	PATZ1	9606.ENSP00000379330	9606.ENSP00000266269	0	0	0	0	0.05	0	0	0.446	0.451
	NFATC2	indirect_RELA_interactor(881)	POU2F1	9606.ENSP00000379330	9606.ENSP00000356840	0	0	0.233	0	0.114	0	0	0.19	0.402
	NFATC2	indirect_RELA_interactor(881)	REL	9606.ENSP00000379330	9606.ENSP00000295025	0	0	0	0	0.068	0.095	0	0.685	0.711
	NFATC2	known_RELA_interactor(46)	RELA	9606.ENSP00000379330	9606.ENSP00000384273	0	0	0	0	0.086	0.091	0	0.879	0.89	known_RELA_interactor(46)
	NFATC2	indirect_RELA_interactor(881)	RUNX1	9606.ENSP00000379330	9606.ENSP00000300305	0	0	0	0	0.106	0.166	0.5	0.41	0.75
	NFATC2	indirect_RELA_interactor(881)	RUNX2	9606.ENSP00000379330	9606.ENSP00000360493	0	0	0	0	0.095	0	0	0.564	0.589
	NFATC2	indirect_RELA_interactor(881)	RUNX3	9606.ENSP00000379330	9606.ENSP00000382800	0	0	0	0	0.141	0	0	0.398	0.461
	NFATC2	indirect_RELA_interactor(881)	SATB2	9606.ENSP00000379330	9606.ENSP00000401112	0	0	0	0	0	0	0	0.441	0.441
	NFATC2	indirect_RELA_interactor(881)	SP3	9606.ENSP00000379330	9606.ENSP00000310301	0	0	0	0	0.047	0	0	0.625	0.627
	NFIC	indirect_RELA_interactor(881)	NFKB1	9606.ENSP00000396843	9606.ENSP00000226574	0	0	0	0	0.044	0	0	0.443	0.444
	NFIC	indirect_RELA_interactor(881)	NFYA	9606.ENSP00000396843	9606.ENSP00000345702	0	0	0	0	0	0	0	0.475	0.475
	NFIC	indirect_RELA_interactor(881)	POLR3C	9606.ENSP00000396843	9606.ENSP00000334564	0	0	0	0	0	0	0.4	0	0.4
	NFIC	known_RELA_interactor(46)	RELA	9606.ENSP00000396843	9606.ENSP00000384273	0	0	0	0	0.049	0.304	0	0.286	0.486	known_RELA_interactor(46)
	NFIC	indirect_RELA_interactor(881)	RFX1	9606.ENSP00000396843	9606.ENSP00000254325	0	0	0	0	0.068	0.292	0	0.539	0.669
	NFIC	indirect_RELA_interactor(881)	RUNX2	9606.ENSP00000396843	9606.ENSP00000360493	0	0	0	0	0	0	0	0.576	0.576
	NFIC	indirect_RELA_interactor(881)	SOX9	9606.ENSP00000396843	9606.ENSP00000245479	0	0	0	0	0.043	0.292	0	0.22	0.425
	NFIC	indirect_RELA_interactor(881)	TFAP4	9606.ENSP00000396843	9606.ENSP00000204517	0	0	0	0	0.05	0.308	0	0.261	0.471
	NFIC	indirect_RELA_interactor(881)	USF2	9606.ENSP00000396843	9606.ENSP00000222305	0	0	0	0	0.056	0	0	0.528	0.535
	NFIC	indirect_RELA_interactor(881)	ZFHX3	9606.ENSP00000396843	9606.ENSP00000493252	0	0	0	0	0.087	0	0	0.516	0.539
	NFKB1	indirect_RELA_interactor(881)	NFKB2	9606.ENSP00000226574	9606.ENSP00000358983	0	0	0.067	0.896	0.276	0.835	0.9	0.984	0.999
	NFKB1	indirect_RELA_interactor(881)	NFKBIA	9606.ENSP00000226574	9606.ENSP00000216797	0	0	0	0.755	0.242	0.997	0.9	0.986	0.999
	NFKB1	indirect_RELA_interactor(881)	NR4A1	9606.ENSP00000226574	9606.ENSP00000440864	0	0	0	0	0.056	0.136	0	0.375	0.445
	NFKB1	indirect_RELA_interactor(881)	PBX1	9606.ENSP00000226574	9606.ENSP00000405890	0	0	0	0	0	0	0	0.488	0.488
	NFKB1	indirect_RELA_interactor(881)	PPARG	9606.ENSP00000226574	9606.ENSP00000287820	0	0	0	0	0.087	0.292	0.75	0.851	0.972
	NFKB1	indirect_RELA_interactor(881)	PSMB4	9606.ENSP00000226574	9606.ENSP00000290541	0	0	0	0	0.126	0.053	0.4	0.158	0.526
	NFKB1	indirect_RELA_interactor(881)	RCOR1	9606.ENSP00000226574	9606.ENSP00000262241	0	0	0	0	0.055	0	0	0.498	0.505
	NFKB1	indirect_RELA_interactor(881)	REL	9606.ENSP00000226574	9606.ENSP00000295025	0	0	0	0.752	0.146	0.902	0.9	0.986	0.999
	NFKB1	known_RELA_interactor(46)	RELA	9606.ENSP00000226574	9606.ENSP00000384273	0	0	0	0.769	0.182	0.999	0.9	0.986	0.999	known_RELA_interactor(46)
	NFKB1	indirect_RELA_interactor(881)	RPS27A	9606.ENSP00000226574	9606.ENSP00000272317	0	0	0	0	0.082	0.215	0.5	0.161	0.657
	NFKB1	indirect_RELA_interactor(881)	RUNX1	9606.ENSP00000226574	9606.ENSP00000300305	0	0	0	0	0.111	0	0	0.447	0.488
	NFKB1	indirect_RELA_interactor(881)	RUNX2	9606.ENSP00000226574	9606.ENSP00000360493	0	0	0	0	0.095	0	0	0.461	0.492
	NFKB1	indirect_RELA_interactor(881)	SP1	9606.ENSP00000226574	9606.ENSP00000329357	0	0	0	0	0.067	0.748	0	0.648	0.91
	NFKB1	indirect_RELA_interactor(881)	TNIP1	9606.ENSP00000226574	9606.ENSP00000317891	0	0	0	0	0.27	0.739	0	0.675	0.932
	NFKB1	indirect_RELA_interactor(881)	ZEB1	9606.ENSP00000226574	9606.ENSP00000354487	0	0	0	0	0.064	0	0	0.66	0.668
	NFKB1	indirect_RELA_interactor(881)	ZHX2	9606.ENSP00000226574	9606.ENSP00000314709	0	0	0	0	0.072	0.342	0	0.115	0.412
	NFKB2	indirect_RELA_interactor(881)	NFKBIA	9606.ENSP00000358983	9606.ENSP00000216797	0	0	0.108	0.712	0.174	0.856	0.9	0.64	0.995
	NFKB2	indirect_RELA_interactor(881)	NFRKB	9606.ENSP00000358983	9606.ENSP00000436926	0	0	0	0	0.047	0	0	0.439	0.442
	NFKB2	indirect_RELA_interactor(881)	PSMB4	9606.ENSP00000358983	9606.ENSP00000290541	0	0	0	0	0.049	0.053	0.4	0.143	0.475
	NFKB2	indirect_RELA_interactor(881)	REL	9606.ENSP00000358983	9606.ENSP00000295025	0	0	0	0.747	0.145	0.933	0.54	0.986	0.999
	NFKB2	known_RELA_interactor(46)	RELA	9606.ENSP00000358983	9606.ENSP00000384273	0	0	0	0.779	0.247	0.861	0.9	0.986	0.999	known_RELA_interactor(46)
	NFKB2	indirect_RELA_interactor(881)	RPS27A	9606.ENSP00000358983	9606.ENSP00000272317	0	0	0	0	0.044	0.427	0.4	0.118	0.671
	NFKB2	indirect_RELA_interactor(881)	RUNX2	9606.ENSP00000358983	9606.ENSP00000360493	0	0	0	0	0.06	0	0	0.458	0.468
	NFKB2	indirect_RELA_interactor(881)	SMARCA4	9606.ENSP00000358983	9606.ENSP00000343896	0	0	0	0	0.042	0.235	0	0.617	0.694
	NFKB2	indirect_RELA_interactor(881)	SP1	9606.ENSP00000358983	9606.ENSP00000329357	0	0	0	0	0.049	0.328	0	0.405	0.587
	NFKB2	indirect_RELA_interactor(881)	TNIP1	9606.ENSP00000358983	9606.ENSP00000317891	0	0	0	0	0.36	0.194	0	0.28	0.596
	NFKBIA	indirect_RELA_interactor(881)	PPARG	9606.ENSP00000216797	9606.ENSP00000287820	0	0	0	0	0.09	0	0	0.598	0.618
	NFKBIA	indirect_RELA_interactor(881)	PSMB4	9606.ENSP00000216797	9606.ENSP00000290541	0	0	0	0	0.062	0.053	0.4	0.178	0.503
	NFKBIA	indirect_RELA_interactor(881)	REL	9606.ENSP00000216797	9606.ENSP00000295025	0	0.002	0	0	0.113	0.908	0.5	0.999	0.999
	NFKBIA	known_RELA_interactor(46)	RELA	9606.ENSP00000216797	9606.ENSP00000384273	0	0.003	0	0	0.147	0.999	0.9	0.999	0.999	known_RELA_interactor(46)
	NFKBIA	indirect_RELA_interactor(881)	RPS27A	9606.ENSP00000216797	9606.ENSP00000272317	0	0	0	0	0.048	0.969	0.5	0.167	0.986
	NFKBIA	indirect_RELA_interactor(881)	SUMO2	9606.ENSP00000216797	9606.ENSP00000405965	0	0	0	0	0	0.173	0	0.532	0.597
	NFKBIA	indirect_RELA_interactor(881)	TNIP1	9606.ENSP00000216797	9606.ENSP00000317891	0	0	0	0	0.2	0	0	0.479	0.565
	NFKBIA	indirect_RELA_interactor(881)	TRAF3IP2	9606.ENSP00000216797	9606.ENSP00000345984	0	0	0	0	0.053	0.095	0	0.38	0.422
	NFRKB	indirect_RELA_interactor(881)	NR2C2	9606.ENSP00000436926	9606.ENSP00000483059	0	0	0	0	0.151	0.292	0	0.156	0.449
	NFRKB	indirect_RELA_interactor(881)	RAD23B	9606.ENSP00000436926	9606.ENSP00000350708	0	0	0	0	0.049	0.16	0.4	0	0.478
	NFRKB	indirect_RELA_interactor(881)	RPS27A	9606.ENSP00000436926	9606.ENSP00000272317	0	0	0	0	0.049	0.429	0	0	0.433
	NFRKB	indirect_RELA_interactor(881)	TRRAP	9606.ENSP00000436926	9606.ENSP00000352925	0	0	0	0	0.127	0	0.9	0	0.909
	NR4A1	indirect_RELA_interactor(881)	PPARG	9606.ENSP00000440864	9606.ENSP00000287820	0	0	0	0.641	0	0.342	0	0.47	0.636
	NR4A1	indirect_RELA_interactor(881)	RCOR1	9606.ENSP00000440864	9606.ENSP00000262241	0	0	0	0	0.047	0.071	0	0.487	0.506
	NR4A1	known_RELA_interactor(46)	RELA	9606.ENSP00000440864	9606.ENSP00000384273	0	0	0	0	0.06	0.303	0	0.251	0.467	known_RELA_interactor(46)
	NR4A1	indirect_RELA_interactor(881)	RUNX1	9606.ENSP00000440864	9606.ENSP00000300305	0	0	0	0	0.054	0	0	0.493	0.499
	NR4A1	indirect_RELA_interactor(881)	SMARCA4	9606.ENSP00000440864	9606.ENSP00000343896	0	0	0	0	0	0	0	0.741	0.741
	NR4A1	indirect_RELA_interactor(881)	SMARCC1	9606.ENSP00000440864	9606.ENSP00000254480	0	0	0	0	0	0.476	0	0.061	0.487
	NR4A1	indirect_RELA_interactor(881)	SP1	9606.ENSP00000440864	9606.ENSP00000329357	0	0	0	0	0	0.052	0	0.52	0.525
	POU2F1	known_RELA_interactor(46)	RELA	9606.ENSP00000356840	9606.ENSP00000384273	0	0	0	0	0.081	0.3	0	0.259	0.483	known_RELA_interactor(46)
	POU2F1	indirect_RELA_interactor(881)	SNAPC4	9606.ENSP00000356840	9606.ENSP00000298532	0	0	0	0	0.054	0.62	0.5	0.116	0.819
	POU2F1	indirect_RELA_interactor(881)	SP1	9606.ENSP00000356840	9606.ENSP00000329357	0	0	0	0	0.067	0.629	0.5	0.348	0.872
	POU2F1	indirect_RELA_interactor(881)	TAF6	9606.ENSP00000356840	9606.ENSP00000399982	0	0	0	0	0.055	0	0.5	0	0.507
	POU2F1	indirect_RELA_interactor(881)	TEAD1	9606.ENSP00000356840	9606.ENSP00000435233	0	0	0	0	0	0.292	0	0.194	0.404
	POU2F1	indirect_RELA_interactor(881)	TFEB	9606.ENSP00000356840	9606.ENSP00000351742	0	0	0	0	0.062	0.059	0	0.401	0.425
	POU2F1	indirect_RELA_interactor(881)	ZEB1	9606.ENSP00000356840	9606.ENSP00000354487	0	0	0	0	0.086	0.091	0.4	0.232	0.566
	PPARG	indirect_RELA_interactor(881)	RCOR1	9606.ENSP00000287820	9606.ENSP00000262241	0	0	0	0	0.042	0.049	0.5	0.165	0.568
	PPARG	known_RELA_interactor(46)	RELA	9606.ENSP00000287820	9606.ENSP00000384273	0	0	0	0	0.087	0.834	0.75	0.976	0.998	known_RELA_interactor(46)
	PPARG	indirect_RELA_interactor(881)	RUNX1	9606.ENSP00000287820	9606.ENSP00000300305	0	0	0	0	0.104	0.071	0	0.405	0.461
	PPARG	indirect_RELA_interactor(881)	RUNX2	9606.ENSP00000287820	9606.ENSP00000360493	0	0	0	0	0.103	0.071	0	0.86	0.873
	PPARG	indirect_RELA_interactor(881)	SALL4	9606.ENSP00000287820	9606.ENSP00000217086	0	0	0	0	0	0.075	0.5	0.144	0.569
	PPARG	indirect_RELA_interactor(881)	SMARCA4	9606.ENSP00000287820	9606.ENSP00000343896	0	0	0	0	0.055	0.31	0.9	0.541	0.966
	PPARG	indirect_RELA_interactor(881)	SMARCC1	9606.ENSP00000287820	9606.ENSP00000254480	0	0	0	0	0	0.102	0.9	0.083	0.91
	PPARG	indirect_RELA_interactor(881)	SMARCD1	9606.ENSP00000287820	9606.ENSP00000378414	0	0	0	0	0	0.06	0.9	0.134	0.911
	PPARG	indirect_RELA_interactor(881)	SMARCD2	9606.ENSP00000287820	9606.ENSP00000392617	0	0	0	0	0	0.06	0.9	0	0.901
	PPARG	indirect_RELA_interactor(881)	SMARCE1	9606.ENSP00000287820	9606.ENSP00000323967	0	0	0	0	0	0	0.9	0.103	0.906
	PPARG	indirect_RELA_interactor(881)	SOX9	9606.ENSP00000287820	9606.ENSP00000245479	0	0	0	0	0.047	0.071	0	0.593	0.608
	PPARG	indirect_RELA_interactor(881)	SP1	9606.ENSP00000287820	9606.ENSP00000329357	0	0	0	0	0	0.788	0	0.62	0.916
	PPARG	indirect_RELA_interactor(881)	TEAD1	9606.ENSP00000287820	9606.ENSP00000435233	0	0	0	0	0.042	0	0	0.48	0.48
	PPARG	indirect_RELA_interactor(881)	TET2	9606.ENSP00000287820	9606.ENSP00000442788	0	0	0	0	0	0	0	0.532	0.532
	PPARG	indirect_RELA_interactor(881)	TFAP2A	9606.ENSP00000287820	9606.ENSP00000501092	0	0	0	0	0	0.294	0	0.272	0.464
	PPARG	indirect_RELA_interactor(881)	TFEB	9606.ENSP00000287820	9606.ENSP00000351742	0	0	0	0	0.067	0.053	0	0.453	0.475
	PPARG	indirect_RELA_interactor(881)	TRIM24	9606.ENSP00000287820	9606.ENSP00000340507	0	0	0	0	0	0.345	0	0.181	0.44
	PSMB4	indirect_RELA_interactor(881)	REL	9606.ENSP00000290541	9606.ENSP00000295025	0	0	0	0	0.054	0.075	0.4	0.089	0.457
	PSMB4	known_RELA_interactor(46)	RELA	9606.ENSP00000290541	9606.ENSP00000384273	0	0	0	0	0.054	0.075	0.4	0.102	0.465	known_RELA_interactor(46)
	PSMB4	indirect_RELA_interactor(881)	RPS27A	9606.ENSP00000290541	9606.ENSP00000272317	0	0	0	0	0.279	0.896	0.5	0.242	0.967
	PSMB4	indirect_RELA_interactor(881)	RUNX2	9606.ENSP00000290541	9606.ENSP00000360493	0	0	0	0	0	0	0.4	0	0.4
	PSMB4	indirect_RELA_interactor(881)	RUNX3	9606.ENSP00000290541	9606.ENSP00000382800	0	0	0	0	0	0	0.4	0	0.4
	RBBP8	indirect_RELA_interactor(881)	RBPJ	9606.ENSP00000382628	9606.ENSP00000345206	0	0	0	0	0.053	0	0	0.502	0.508
	RBBP8	indirect_RELA_interactor(881)	RECQL5	9606.ENSP00000382628	9606.ENSP00000317636	0	0	0	0	0	0.048	0	0.453	0.457
	RBBP8	known_RELA_interactor(46)	RELA	9606.ENSP00000382628	9606.ENSP00000384273	0	0	0	0	0	0.051	0	0.5	0.505	known_RELA_interactor(46)
	RBBP8	indirect_RELA_interactor(881)	REV3L	9606.ENSP00000382628	9606.ENSP00000351697	0	0	0	0	0.066	0	0	0.407	0.423
	RBBP8	indirect_RELA_interactor(881)	RPS27A	9606.ENSP00000382628	9606.ENSP00000272317	0	0	0	0	0.063	0.074	0.5	0	0.528
	RBPJ	indirect_RELA_interactor(881)	REL	9606.ENSP00000345206	9606.ENSP00000295025	0	0	0	0	0.065	0.133	0	0.57	0.621
	RBPJ	known_RELA_interactor(46)	RELA	9606.ENSP00000345206	9606.ENSP00000384273	0	0	0	0	0.082	0.133	0	0.37	0.455	known_RELA_interactor(46)
	RBPJ	indirect_RELA_interactor(881)	RUNX3	9606.ENSP00000345206	9606.ENSP00000382800	0	0	0	0	0	0.292	0.5	0.559	0.83
	RBPJ	indirect_RELA_interactor(881)	SMARCA4	9606.ENSP00000345206	9606.ENSP00000343896	0	0	0	0	0.18	0.329	0	0.267	0.562
	RBPJ	indirect_RELA_interactor(881)	SOX9	9606.ENSP00000345206	9606.ENSP00000245479	0	0	0	0	0	0.051	0	0.495	0.501
	RBPJ	indirect_RELA_interactor(881)	TCF3	9606.ENSP00000345206	9606.ENSP00000262965	0	0	0	0	0	0.072	0	0.571	0.585
	RBPJ	indirect_RELA_interactor(881)	TLE3	9606.ENSP00000345206	9606.ENSP00000452871	0	0	0	0	0.067	0.1	0.5	0.204	0.621
	RBPJ	indirect_RELA_interactor(881)	TNRC6C	9606.ENSP00000345206	9606.ENSP00000336783	0	0	0	0	0	0.071	0.5	0	0.515
	RBPJ	indirect_RELA_interactor(881)	ZEB1	9606.ENSP00000345206	9606.ENSP00000354487	0	0	0	0	0.061	0	0	0.412	0.424
	RBPJ	indirect_RELA_interactor(881)	ZMIZ1	9606.ENSP00000345206	9606.ENSP00000334474	0	0	0	0	0.101	0.292	0	0.512	0.662
	RBPJ	indirect_RELA_interactor(881)	ZNF268	9606.ENSP00000345206	9606.ENSP00000444412	0	0	0	0	0.049	0.643	0	0.064	0.654
	REL	known_RELA_interactor(46)	RELA	9606.ENSP00000295025	9606.ENSP00000384273	0	0	0.078	0.884	0.075	0.91	0.54	0.984	0.999	known_RELA_interactor(46)
	RELA	indirect_RELA_interactor(881)	RPS27A	9606.ENSP00000384273	9606.ENSP00000272317	0	0	0	0	0.049	0.712	0.5	0.105	0.861	indirect_RELA_interactor
	RELA	indirect_RELA_interactor(881)	RUNX1	9606.ENSP00000384273	9606.ENSP00000300305	0	0	0	0	0.049	0	0	0.829	0.831	indirect_RELA_interactor
	RELA	indirect_RELA_interactor(881)	RUNX2	9606.ENSP00000384273	9606.ENSP00000360493	0	0	0	0	0	0	0	0.56	0.56	indirect_RELA_interactor
	RELA	indirect_RELA_interactor(881)	RUNX3	9606.ENSP00000384273	9606.ENSP00000382800	0	0	0	0	0.047	0	0	0.521	0.524	indirect_RELA_interactor
	RELA	indirect_RELA_interactor(881)	SP1	9606.ENSP00000384273	9606.ENSP00000329357	0	0	0	0	0.06	0.876	0	0.631	0.953	indirect_RELA_interactor
	RELA	indirect_RELA_interactor(881)	SP3	9606.ENSP00000384273	9606.ENSP00000310301	0	0	0	0	0.054	0.331	0	0.527	0.675	indirect_RELA_interactor
	RELA	indirect_RELA_interactor(881)	TET2	9606.ENSP00000384273	9606.ENSP00000442788	0	0	0	0	0	0	0	0.702	0.702	indirect_RELA_interactor
	RELA	indirect_RELA_interactor(881)	TFAP2A	9606.ENSP00000384273	9606.ENSP00000501092	0	0	0	0	0	0.294	0	0.195	0.408	indirect_RELA_interactor
	RELA	indirect_RELA_interactor(881)	ZEB1	9606.ENSP00000384273	9606.ENSP00000354487	0	0	0	0	0.055	0.045	0	0.471	0.48	indirect_RELA_interactor

## Sheet: 199_unique_indirect_interactors
	330 unique STRING nodes (of 366 imput nodes)	ACTL6A		Names	total	elements
		AGTRAP		330_of_366 Indirect_interactors(881)	199	CLOCK	Shared_indirect_RELA_interaction
		AHR				PAXIP1	Shared_indirect_RELA_interaction
		ALDH7A1				POLR2G	Shared_indirect_RELA_interaction
		ALX1				SP3	Shared_indirect_RELA_interaction
		ALX4				NFYC	Shared_indirect_RELA_interaction
		AMOTL2				TCF3	Shared_indirect_RELA_interaction
		ARID1B				MEF2D	Shared_indirect_RELA_interaction
		ARID2				FOXP4	Shared_indirect_RELA_interaction
		ARID5B				NCOA3	Shared_indirect_RELA_interaction
		ARNT				IRAK1	Shared_indirect_RELA_interaction
		ATF1				NUP54	Shared_indirect_RELA_interaction
		ATF2				PITX2	Shared_indirect_RELA_interaction
		ATF3				SOX9	Shared_indirect_RELA_interaction
		ATF7				TRAF3IP2	Shared_indirect_RELA_interaction
		ATN1				KMT2E	Shared_indirect_RELA_interaction
		ATP5MD				FOSL2	Shared_indirect_RELA_interaction
		ATXN1				SNAPC4	Shared_indirect_RELA_interaction
		ATXN1L				SATB2	Shared_indirect_RELA_interaction
		ATXN7L1				SYTL4	Shared_indirect_RELA_interaction
		BACH1				REL	Shared_indirect_RELA_interaction
		BAP1				CEBPD	Shared_indirect_RELA_interaction
		BARX1				MAFG	Shared_indirect_RELA_interaction
		BCL6				EP300	Shared_indirect_RELA_interaction
		BCL7C				NKX2-5	Shared_indirect_RELA_interaction
		BCL9				MITF	Shared_indirect_RELA_interaction
		BCL9L				CTBP2	Shared_indirect_RELA_interaction
		BHLHE40				CRTC3	Shared_indirect_RELA_interaction
		BICRA				TAF9B	Shared_indirect_RELA_interaction
		BICRAL				NFRKB	Shared_indirect_RELA_interaction
		BNC2				ZEB1	Shared_indirect_RELA_interaction
		BRD7				SS18	Shared_indirect_RELA_interaction
		C17orf49				TRIM33	Shared_indirect_RELA_interaction
		CDKN1C				IKBKG	Shared_indirect_RELA_interaction
		CDT1				TAF6	Shared_indirect_RELA_interaction
		CEBPA				RCOR1	Shared_indirect_RELA_interaction
		CEBPD				WWTR1	Shared_indirect_RELA_interaction
		CIC				SMARCC1	Shared_indirect_RELA_interaction
		CLOCK				USF2	Shared_indirect_RELA_interaction
		COPS6				MED24	Shared_indirect_RELA_interaction
		CREB1				KMT2D	Shared_indirect_RELA_interaction
		CREB5				IRF1	Shared_indirect_RELA_interaction
		CREBBP				SAP130	Shared_indirect_RELA_interaction
		CREM				CREBBP	Shared_indirect_RELA_interaction
		CRTC2				IRF2BP2	Shared_indirect_RELA_interaction
		CRTC3				PHF20L1	Shared_indirect_RELA_interaction
		CTBP2				SMARCD1	Shared_indirect_RELA_interaction
		CYTH2				YEATS4	Shared_indirect_RELA_interaction
		DAXX				PHC1	Shared_indirect_RELA_interaction
		DEAF1				TFE3	Shared_indirect_RELA_interaction
		DHFR				RFX1	Shared_indirect_RELA_interaction
		DNAJB4				TEAD1	Shared_indirect_RELA_interaction
		DNTTIP1				NFIA	Shared_indirect_RELA_interaction
		DOT1L				UBN1	Shared_indirect_RELA_interaction
		DPF1				REV3L	Shared_indirect_RELA_interaction
		DPF2				NCOA2	Shared_indirect_RELA_interaction
		EBF1				MAML3	Shared_indirect_RELA_interaction
		ECH1				GATA2	Shared_indirect_RELA_interaction
		ELF1				RAD52	Shared_indirect_RELA_interaction
		ELF2				HIPK2	Shared_indirect_RELA_interaction
		ELMSAN1				ZMIZ1	Shared_indirect_RELA_interaction
		EP300				RUNX3	Shared_indirect_RELA_interaction
		EP400				HSPA6	Shared_indirect_RELA_interaction
		EPC1				HIVEP2	Shared_indirect_RELA_interaction
		EPC2				FOXP1	Shared_indirect_RELA_interaction
		ETV3				SUMO2	Shared_indirect_RELA_interaction
		ETV6				VPS72	Shared_indirect_RELA_interaction
		EYA4				MED25	Shared_indirect_RELA_interaction
		FAM168A				TCF20	Shared_indirect_RELA_interaction
		FAM172A				MTA3	Shared_indirect_RELA_interaction
		FBRS				TLE3	Shared_indirect_RELA_interaction
		FBXW11				MLLT6	Shared_indirect_RELA_interaction
		FOSL1				ZFHX3	Shared_indirect_RELA_interaction
		FOSL2				ISL1	Shared_indirect_RELA_interaction
		FOXA1				RAP1B	Shared_indirect_RELA_interaction
		FOXC1				ELMSAN1	Shared_indirect_RELA_interaction
		FOXC2				SMARCD2	Shared_indirect_RELA_interaction
		FOXF2				SIX5	Shared_indirect_RELA_interaction
		FOXK2				KPNA3	Shared_indirect_RELA_interaction
		FOXL2				TFEB	Shared_indirect_RELA_interaction
		FOXP1				PALB2	Shared_indirect_RELA_interaction
		FOXP2				NFIB	Shared_indirect_RELA_interaction
		FOXP4				ZHX1	Shared_indirect_RELA_interaction
		GATA2				NFKB1	Shared_indirect_RELA_interaction
		GATA6				LDB1	Shared_indirect_RELA_interaction
		GATAD2A				SS18L1	Shared_indirect_RELA_interaction
		GID8				RAD23B	Shared_indirect_RELA_interaction
		GLIS1				MAML1	Shared_indirect_RELA_interaction
		GLIS2				NCOR2	Shared_indirect_RELA_interaction
		GLIS3				SP1	Shared_indirect_RELA_interaction
		GPS2				ZNF217	Shared_indirect_RELA_interaction
		GSE1				ZNF268	Shared_indirect_RELA_interaction
		HCFC2				TFAP4	Shared_indirect_RELA_interaction
		HDAC7				IRF2BP1	Shared_indirect_RELA_interaction
		HIC2				EBF1	Shared_indirect_RELA_interaction
		HIPK2				RBPJ	Shared_indirect_RELA_interaction
		HIVEP2				RGPD3	Shared_indirect_RELA_interaction
		HMG20B				GATA6	Shared_indirect_RELA_interaction
		HOXC10				NR4A1	Shared_indirect_RELA_interaction
		HOXC11				KDM6B	Shared_indirect_RELA_interaction
		HOXC13				CRTC2	Shared_indirect_RELA_interaction
		HOXC6				FOXA1	Shared_indirect_RELA_interaction
		HOXC9				SKIL	Shared_indirect_RELA_interaction
		HSF1				TCF7	Shared_indirect_RELA_interaction
		HSF2				CREB1	Shared_indirect_RELA_interaction
		HSPA6				HDAC7	Shared_indirect_RELA_interaction
		IKBKG				ARNT	Shared_indirect_RELA_interaction
		INO80D				NFKBIA	Shared_indirect_RELA_interaction
		IRAK1				EP400	Shared_indirect_RELA_interaction
		IRF1				FOXC1	Shared_indirect_RELA_interaction
		IRF2BP1				YEATS2	Shared_indirect_RELA_interaction
		IRF2BP2				ZHX2	Shared_indirect_RELA_interaction
		IRF2BPL				SMARCB1	Shared_indirect_RELA_interaction
		ISL1				SMARCA4	Shared_indirect_RELA_interaction
		JAZF1				GSE1	Shared_indirect_RELA_interaction
		JDP2				ZZZ3	Shared_indirect_RELA_interaction
		JMJD1C				PAGR1	Shared_indirect_RELA_interaction
		JUN				BRD7	Shared_indirect_RELA_interaction
		KAT14				NFKB2	Shared_indirect_RELA_interaction
		KAT2A				KMT2B	Shared_indirect_RELA_interaction
		KAT5				PHC3	Shared_indirect_RELA_interaction
		KDM6A				KLF10	Shared_indirect_RELA_interaction
		KDM6B				TAF4	Shared_indirect_RELA_interaction
		KLF10				JDP2	Shared_indirect_RELA_interaction
		KLF4				TFAP2C	Shared_indirect_RELA_interaction
		KLF5				SKI	Shared_indirect_RELA_interaction
		KMT2B				TET2	Shared_indirect_RELA_interaction
		KMT2D				POU2F1	Shared_indirect_RELA_interaction
		KMT2E				KAT5	Shared_indirect_RELA_interaction
		KPNA1				KLF5	Shared_indirect_RELA_interaction
		KPNA3				TRERF1	Shared_indirect_RELA_interaction
		KPNA6				GID8	Shared_indirect_RELA_interaction
		LDB1				ETV6	Shared_indirect_RELA_interaction
		LEO1				RBBP8	Shared_indirect_RELA_interaction
		LIN9				KPNA6	Shared_indirect_RELA_interaction
		MAFG				TRPS1	Shared_indirect_RELA_interaction
		MAML1				SUPT7L	Shared_indirect_RELA_interaction
		MAML3				NFIC	Shared_indirect_RELA_interaction
		MAMLD1				RPS27A	Shared_indirect_RELA_interaction
		MBD2				MED8	Shared_indirect_RELA_interaction
		MBTD1				JUN	Shared_indirect_RELA_interaction
		MED12				PATZ1	Shared_indirect_RELA_interaction
		MED14				POLR3C	Shared_indirect_RELA_interaction
		MED15				GATAD2A	Shared_indirect_RELA_interaction
		MED24				KAT2A	Shared_indirect_RELA_interaction
		MED25				S100A8	Shared_indirect_RELA_interaction
		MED28				NCBP1	Shared_indirect_RELA_interaction
		MED8				TBX3	Shared_indirect_RELA_interaction
		MEF2D				DAXX	Shared_indirect_RELA_interaction
		MITF				MBTD1	Shared_indirect_RELA_interaction
		MLLT6				KDM6A	Shared_indirect_RELA_interaction
		MNX1				QKI	Shared_indirect_RELA_interaction
		MRPL12				PSMB4	Shared_indirect_RELA_interaction
		MSX1				ZNF319	Shared_indirect_RELA_interaction
		MTA3				ATF7	Shared_indirect_RELA_interaction
		N4BP3				RGPD5	Shared_indirect_RELA_interaction
		NCBP1				PCGF1	Shared_indirect_RELA_interaction
		NCOA2				PPARG	Shared_indirect_RELA_interaction
		NCOA3				GPS2	Shared_indirect_RELA_interaction
		NCOA6				PBX2	Shared_indirect_RELA_interaction
		NCOR2				KPNA1	Shared_indirect_RELA_interaction
		NELFA				TRRAP	Shared_indirect_RELA_interaction
		NFATC2				FOSL1	Shared_indirect_RELA_interaction
		NFIA				SMARCE1	Shared_indirect_RELA_interaction
		NFIB				DOT1L	Shared_indirect_RELA_interaction
		NFIC				NCOA6	Shared_indirect_RELA_interaction
		NFKB1				MED14	Shared_indirect_RELA_interaction
		NFKB2				BHLHE40	Shared_indirect_RELA_interaction
		NFKBIA				DPF2	Shared_indirect_RELA_interaction
		NFRKB				RUNX1	Shared_indirect_RELA_interaction
		NFYA				MED12	Shared_indirect_RELA_interaction
		NFYC				NR2C2	Shared_indirect_RELA_interaction
		NKX2-5				MED28	Shared_indirect_RELA_interaction
		NOL4L				IRF2BPL	Shared_indirect_RELA_interaction
		NR2C2				HSF1	Shared_indirect_RELA_interaction
		NR4A1				NFATC2	Shared_indirect_RELA_interaction
		NUP54				VGLL4	Shared_indirect_RELA_interaction
		OTX1				CREM	Shared_indirect_RELA_interaction
		PAGR1				NFYA	Shared_indirect_RELA_interaction
		PALB2				TNIP1	Shared_indirect_RELA_interaction
		PATZ1				TNRC6C	Shared_indirect_RELA_interaction
		PAXIP1				RECQL5	Shared_indirect_RELA_interaction
		PBRM1				MED15	Shared_indirect_RELA_interaction
		PBX1				CEBPA	Shared_indirect_RELA_interaction
		PBX2				TFAP2A	Shared_indirect_RELA_interaction
		PCGF1				PBX1	Shared_indirect_RELA_interaction
		PHC1				FBXW11	Shared_indirect_RELA_interaction
		PHC3				RBFOX2	Shared_indirect_RELA_interaction
		PHF20L1				USF1	Shared_indirect_RELA_interaction
		PHLDA2				PBRM1	Shared_indirect_RELA_interaction
		PITX2				MAMLD1	Shared_indirect_RELA_interaction
		PLAG1				RUNX2	Shared_indirect_RELA_interaction
		PLAGL2				CREB5	Shared_indirect_RELA_interaction
		POLR2G				ZNF205	Shared_indirect_RELA_interaction
		POLR3C				TRIM24	Shared_indirect_RELA_interaction
		POU2F1				S100A9	Shared_indirect_RELA_interaction
		PPARG				SALL4	Shared_indirect_RELA_interaction
		PPP1R8				KLF4	Shared_indirect_RELA_interaction
		PROSER1				SUPT20H	Shared_indirect_RELA_interaction
		PRR12				SNF8	Shared_indirect_RELA_interaction
		PSMB4		330_0f_366	131	PROSER1	Unique_indirect_RELA_interaction
		QKI				ZMYM4	Unique_indirect_RELA_interaction
		RAD23B				RNASEH2A	Unique_indirect_RELA_interaction
		RAD52				GLIS1	Unique_indirect_RELA_interaction
		RAD54L2				COPS6	Unique_indirect_RELA_interaction
		RAP1B				BACH1	Unique_indirect_RELA_interaction
		RBBP8				VEZF1	Unique_indirect_RELA_interaction
		RBFOX2				ATXN7L1	Unique_indirect_RELA_interaction
		RBM42				HIC2	Unique_indirect_RELA_interaction
		RBMS1				FOXP2	Unique_indirect_RELA_interaction
		RBPJ				DEAF1	Unique_indirect_RELA_interaction
		RCOR1				ZBED3	Unique_indirect_RELA_interaction
		RECQL5				HOXC13	Unique_indirect_RELA_interaction
		REL				ZBTB34	Unique_indirect_RELA_interaction
		RELA				ZNF174	Unique_indirect_RELA_interaction
		REV3L				HMG20B	Unique_indirect_RELA_interaction
		RFX1				LEO1	Unique_indirect_RELA_interaction
		RFX7				TTC37	Unique_indirect_RELA_interaction
		RGPD3				TET3	Unique_indirect_RELA_interaction
		RGPD5				ZSCAN5A	Unique_indirect_RELA_interaction
		RNASEH2A				SIX2	Unique_indirect_RELA_interaction
		RNF34				ATXN1	Unique_indirect_RELA_interaction
		RNPC3				FAM168A	Unique_indirect_RELA_interaction
		RPS27A				ECH1	Unique_indirect_RELA_interaction
		RPS4X				SSBP3	Unique_indirect_RELA_interaction
		RPS9				DNAJB4	Unique_indirect_RELA_interaction
		RUNX1				FOXC2	Unique_indirect_RELA_interaction
		RUNX2				ZNF827	Unique_indirect_RELA_interaction
		RUNX3				TOMM6	Unique_indirect_RELA_interaction
		S100A8				SAMD1	Unique_indirect_RELA_interaction
		S100A9				ACTL6A	Unique_indirect_RELA_interaction
		SALL4				C17orf49	Unique_indirect_RELA_interaction
		SAMD1				HOXC11	Unique_indirect_RELA_interaction
		SAP130				ZMIZ2	Unique_indirect_RELA_interaction
		SATB2				ETV3	Unique_indirect_RELA_interaction
		SEH1L				ATN1	Unique_indirect_RELA_interaction
		SIX2				ZIC2	Unique_indirect_RELA_interaction
		SIX4				FOXK2	Unique_indirect_RELA_interaction
		SIX5				KAT14	Unique_indirect_RELA_interaction
		SKI				ATF3	Unique_indirect_RELA_interaction
		SKIL				EPC2	Unique_indirect_RELA_interaction
		SMARCA4				NELFA	Unique_indirect_RELA_interaction
		SMARCB1				EYA4	Unique_indirect_RELA_interaction
		SMARCC1				CYTH2	Unique_indirect_RELA_interaction
		SMARCD1				PRR12	Unique_indirect_RELA_interaction
		SMARCD2				ELF1	Unique_indirect_RELA_interaction
		SMARCE1				ST13	Unique_indirect_RELA_interaction
		SNAPC4				ZBTB38	Unique_indirect_RELA_interaction
		SNF8				ALX1	Unique_indirect_RELA_interaction
		SOX9				TBX1	Unique_indirect_RELA_interaction
		SP1				TOMM40	Unique_indirect_RELA_interaction
		SP3				CIC	Unique_indirect_RELA_interaction
		SP4				RBM42	Unique_indirect_RELA_interaction
		SS18				HOXC9	Unique_indirect_RELA_interaction
		SS18L1				RAD54L2	Unique_indirect_RELA_interaction
		SSBP3				MRPL12	Unique_indirect_RELA_interaction
		ST13				PLAG1	Unique_indirect_RELA_interaction
		SUMO2				NOL4L	Unique_indirect_RELA_interaction
		SUPT20H				CDT1	Unique_indirect_RELA_interaction
		SUPT7L				FOXL2	Unique_indirect_RELA_interaction
		SYTL4				FOXF2	Unique_indirect_RELA_interaction
		TAF4				ALDH7A1	Unique_indirect_RELA_interaction
		TAF6				HOXC6	Unique_indirect_RELA_interaction
		TAF9B				PPP1R8	Unique_indirect_RELA_interaction
		TBX1				RNF34	Unique_indirect_RELA_interaction
		TBX3				HOXC10	Unique_indirect_RELA_interaction
		TCF20				THADA	Unique_indirect_RELA_interaction
		TCF3				ATF2	Unique_indirect_RELA_interaction
		TCF7				ZBTB5	Unique_indirect_RELA_interaction
		TEAD1				GLIS3	Unique_indirect_RELA_interaction
		TET2				BCL6	Unique_indirect_RELA_interaction
		TET3				MSX1	Unique_indirect_RELA_interaction
		TFAP2A				BCL9	Unique_indirect_RELA_interaction
		TFAP2C				RFX7	Unique_indirect_RELA_interaction
		TFAP4				BICRA	Unique_indirect_RELA_interaction
		TFE3				EPC1	Unique_indirect_RELA_interaction
		TFEB				RPS4X	Unique_indirect_RELA_interaction
		THADA				BNC2	Unique_indirect_RELA_interaction
		TLE3				HSF2	Unique_indirect_RELA_interaction
		TMCC1				ZNF865	Unique_indirect_RELA_interaction
		TNIP1				SIX4	Unique_indirect_RELA_interaction
		TNRC6C				HCFC2	Unique_indirect_RELA_interaction
		TOMM40				USP34	Unique_indirect_RELA_interaction
		TOMM6				RNPC3	Unique_indirect_RELA_interaction
		TRAF3IP2				JAZF1	Unique_indirect_RELA_interaction
		TRERF1				PLAGL2	Unique_indirect_RELA_interaction
		TRIM24				INO80D	Unique_indirect_RELA_interaction
		TRIM33				DPF1	Unique_indirect_RELA_interaction
		TRPS1				ALX4	Unique_indirect_RELA_interaction
		TRRAP				ARID1B	Unique_indirect_RELA_interaction
		TSEN34				TMCC1	Unique_indirect_RELA_interaction
		TSHZ2				ATF1	Unique_indirect_RELA_interaction
		TTC37				FAM172A	Unique_indirect_RELA_interaction
		UBN1				ARID5B	Unique_indirect_RELA_interaction
		USF1				GLIS2	Unique_indirect_RELA_interaction
		USF2				ARID2	Unique_indirect_RELA_interaction
		USP34				ZBTB46	Unique_indirect_RELA_interaction
		UTP6				RPS9	Unique_indirect_RELA_interaction
		VEZF1				SP4	Unique_indirect_RELA_interaction
		VGLL4				UTP6	Unique_indirect_RELA_interaction
		VPS72				ZBTB4	Unique_indirect_RELA_interaction
		WWTR1				MBD2	Unique_indirect_RELA_interaction
		YEATS2				ZNF292	Unique_indirect_RELA_interaction
		YEATS4				AMOTL2	Unique_indirect_RELA_interaction
		ZBED3				SEH1L	Unique_indirect_RELA_interaction
		ZBTB10				DNTTIP1	Unique_indirect_RELA_interaction
		ZBTB34				RELA	Unique_indirect_RELA_interaction
		ZBTB38				ELF2	Unique_indirect_RELA_interaction
		ZBTB4				TSEN34	Unique_indirect_RELA_interaction
		ZBTB46				ZBTB10	Unique_indirect_RELA_interaction
		ZBTB5				BCL9L	Unique_indirect_RELA_interaction
		ZEB1				ATXN1L	Unique_indirect_RELA_interaction
		ZFHX3				BARX1	Unique_indirect_RELA_interaction
		ZHX1				PHLDA2	Unique_indirect_RELA_interaction
		ZHX2				TSHZ2	Unique_indirect_RELA_interaction
		ZIC2				AGTRAP	Unique_indirect_RELA_interaction
		ZMIZ1				MNX1	Unique_indirect_RELA_interaction
		ZMIZ2				BAP1	Unique_indirect_RELA_interaction
		ZMYM4				OTX1	Unique_indirect_RELA_interaction
		ZNF174				RBMS1	Unique_indirect_RELA_interaction
		ZNF200				LIN9	Unique_indirect_RELA_interaction
		ZNF205				BCL7C	Unique_indirect_RELA_interaction
		ZNF217				JMJD1C	Unique_indirect_RELA_interaction
		ZNF268				AHR	Unique_indirect_RELA_interaction
		ZNF292				DHFR	Unique_indirect_RELA_interaction
		ZNF319				ZNF200	Unique_indirect_RELA_interaction
		ZNF827				N4BP3	Unique_indirect_RELA_interaction
		ZNF865				BICRAL	Unique_indirect_RELA_interaction
		ZSCAN5A				FBRS	Unique_indirect_RELA_interaction
		ZZZ3				ATP5MD	Unique_indirect_RELA_interaction
						CDKN1C	Unique_indirect_RELA_interaction
