# Supplementary material for: The proximity-based protein interactome and regulatory logics of the transcription factor p65 NF-κB/RELA
Source: EMBO Rep. 2025 Jan 3;26(4):1144–83. doi: 10.1038/s44319-024-00339-8 (PMC11850942; doi:10.1038/s44319-024-00339-8)
Supplement: Supplementary file 9 — Source data Fig. 2 [file 44319_2024_339_MOESM9_ESM.zip › Fig.2_source_file_44319_2024_339_MOESM9_ESM_corr._for_proofs_(06.12.2024)/Fig.2E/RELA_network.xlsx]

## Sheet: RELA_network_(46+RELA)
		#node1	node2	node1_string_id	node2_string_id	neighborhood_on_chromosome	gene_fusion	phylogenetic_cooccurrence	homology	coexpression	experimentally_determined_interaction	database_annotated	automated_textmining	combined_score	known_RELA_interactor				name	Mean_Log2_Ratio_(wt+IL-1)-(EV+IL-1)_(miniTuro_enrichment)	selected	shared name
		AHR	RELA	9606.ENSP00000242057	9606.ENSP00000384273	0	0	0	0	0	0.51	0	0.08	0.53	known_RELA_interactor				RELA	8.17185	false	RELA
		ARNT	RELA	9606.ENSP00000351407	9606.ENSP00000384273	0	0	0	0	0.067	0.191	0	0.501	0.59	known_RELA_interactor				NFATC2	7.07864	false	NFATC2
		ATF3	RELA	9606.ENSP00000344352	9606.ENSP00000384273	0	0	0	0	0.073	0.331	0	0.578	0.716	known_RELA_interactor				NFKB2	6.36143	false	NFKB2
		BCL6	RELA	9606.ENSP00000384371	9606.ENSP00000384273	0	0	0	0	0.064	0.095	0	0.384	0.433	known_RELA_interactor				IRF1	6.13962	false	IRF1
		CEBPA	RELA	9606.ENSP00000427514	9606.ENSP00000384273	0	0	0	0	0.044	0.045	0	0.609	0.611	known_RELA_interactor				NFKBIA	5.82782	false	NFKBIA
		CEBPD	RELA	9606.ENSP00000386165	9606.ENSP00000384273	0	0	0	0	0.062	0.294	0	0.321	0.511	known_RELA_interactor				FOSL1	5.38539	false	FOSL1
		CREB1	RELA	9606.ENSP00000387699	9606.ENSP00000384273	0	0	0	0	0.101	0	0	0.986	0.986	known_RELA_interactor				CEBPD	4.96796	false	CEBPD
		CREBBP	RELA	9606.ENSP00000262367	9606.ENSP00000384273	0	0	0	0	0.102	0.991	0.5	0.958	0.999	known_RELA_interactor				CEBPA	4.86199	false	CEBPA
		DAXX	RELA	9606.ENSP00000266000	9606.ENSP00000384273	0	0	0	0	0.083	0.625	0	0.526	0.822	known_RELA_interactor				EP300	4.26551	false	EP300
		DNTTIP1	RELA	9606.ENSP00000361705	9606.ENSP00000384273	0	0	0	0	0.061	0	0	0.486	0.496	known_RELA_interactor				JUN	4.10871	false	JUN
		DPF1	RELA	9606.ENSP00000347716	9606.ENSP00000384273	0	0	0	0	0	0.292	0	0.465	0.605	known_RELA_interactor				NFKB1	4.07698	false	NFKB1
		DPF2	RELA	9606.ENSP00000252268	9606.ENSP00000384273	0	0	0	0	0.104	0.51	0	0.471	0.747	known_RELA_interactor				NCOA2	4.05071	false	NCOA2
		EP300	RELA	9606.ENSP00000263253	9606.ENSP00000384273	0	0	0	0	0.103	0.95	0.5	0.994	0.999	known_RELA_interactor				KAT2A	3.90777	false	KAT2A
		FBXW11	RELA	9606.ENSP00000265094	9606.ENSP00000384273	0	0	0	0	0.064	0.51	0.5	0.069	0.758	known_RELA_interactor				CREBBP	3.84117	false	CREBBP
		FOSL1	RELA	9606.ENSP00000310170	9606.ENSP00000384273	0	0	0	0	0.097	0.094	0	0.861	0.876	known_RELA_interactor				IRF2BP1	3.7379	false	IRF2BP1
		FOSL2	RELA	9606.ENSP00000264716	9606.ENSP00000384273	0	0	0	0	0.108	0.094	0	0.373	0.449	known_RELA_interactor				RBPJ	3.72917	false	RBPJ
		FOXP2	RELA	9606.ENSP00000386200	9606.ENSP00000384273	0	0	0	0	0	0.043	0	0.412	0.413	known_RELA_interactor				KPNA1	3.70724	false	KPNA1
		IKBKG	RELA	9606.ENSP00000483825	9606.ENSP00000384273	0	0	0	0	0.175	0.629	0.9	0.905	0.996	known_RELA_interactor				CREB1	3.665	false	CREB1
		IRAK1	RELA	9606.ENSP00000358997	9606.ENSP00000384273	0	0	0	0	0.122	0.109	0.5	0.515	0.785	known_RELA_interactor				AHR	3.4588	false	AHR
		IRF1	RELA	9606.ENSP00000245414	9606.ENSP00000384273	0	0	0	0	0.13	0.091	0	0.595	0.651	known_RELA_interactor				ATF3	3.36609	false	ATF3
		IRF2BP1	RELA	9606.ENSP00000307265	9606.ENSP00000384273	0	0	0	0	0.076	0	0	0.393	0.415	known_RELA_interactor				NCOA3	3.22908	false	NCOA3
		IRF2BP2	RELA	9606.ENSP00000355568	9606.ENSP00000384273	0	0	0	0	0.063	0	0	0.467	0.479	known_RELA_interactor				MED15	2.90724	false	MED15
		JUN	RELA	9606.ENSP00000360266	9606.ENSP00000384273	0	0	0	0	0.087	0.271	0	0.98	0.986	known_RELA_interactor				IKBKG	2.80691	false	IKBKG
		KAT2A	RELA	9606.ENSP00000225916	9606.ENSP00000384273	0	0	0	0	0.063	0.543	0	0.672	0.847	known_RELA_interactor				DPF2	2.79953	false	DPF2
		KAT5	RELA	9606.ENSP00000340330	9606.ENSP00000384273	0	0	0	0	0.128	0.354	0	0.897	0.937	known_RELA_interactor				FOXP2	2.78372	false	FOXP2
		KLF4	RELA	9606.ENSP00000363804	9606.ENSP00000384273	0	0	0	0	0.049	0.331	0	0.361	0.558	known_RELA_interactor				RBBP8	2.74143	false	RBBP8
		KMT2D	RELA	9606.ENSP00000301067	9606.ENSP00000384273	0	0	0	0	0.06	0.31	0	0.157	0.406	known_RELA_interactor				PPARG	2.62885	false	PPARG
		KPNA1	RELA	9606.ENSP00000343701	9606.ENSP00000384273	0	0	0	0	0.097	0.409	0.9	0.182	0.95	known_RELA_interactor				KMT2D	2.56595	false	KMT2D
		KPNA3	RELA	9606.ENSP00000261667	9606.ENSP00000384273	0	0	0	0	0.049	0.581	0.9	0.186	0.963	known_RELA_interactor				FBXW11	2.4944	false	FBXW11
		KPNA6	RELA	9606.ENSP00000362728	9606.ENSP00000384273	0	0	0	0	0.081	0.409	0	0.096	0.467	known_RELA_interactor				REL	2.46964	false	REL
		MED15	RELA	9606.ENSP00000263205	9606.ENSP00000384273	0	0	0	0	0.232	0.292	0	0.407	0.649	known_RELA_interactor				POU2F1	2.43687	false	POU2F1
		NCOA2	RELA	9606.ENSP00000399968	9606.ENSP00000384273	0	0	0	0	0.056	0.054	0	0.548	0.561	known_RELA_interactor				FOSL2	2.3755	false	FOSL2
		NCOA3	RELA	9606.ENSP00000361066	9606.ENSP00000384273	0	0	0	0	0.067	0.516	0	0.217	0.616	known_RELA_interactor				DAXX	2.34207	false	DAXX
		NCOR2	RELA	9606.ENSP00000384018	9606.ENSP00000384273	0	0	0	0	0.092	0.63	0	0.344	0.76	known_RELA_interactor				NR4A1	2.26902	false	NR4A1
		NFATC2	RELA	9606.ENSP00000379330	9606.ENSP00000384273	0	0	0	0	0.086	0.091	0	0.879	0.89	known_RELA_interactor				IRAK1	2.18074	false	IRAK1
		NFIC	RELA	9606.ENSP00000396843	9606.ENSP00000384273	0	0	0	0	0.049	0.304	0	0.286	0.486	known_RELA_interactor				PSMB4	2.17521	false	PSMB4
		NFKB1	RELA	9606.ENSP00000226574	9606.ENSP00000384273	0	0	0	0.769	0.182	0.999	0.9	0.986	0.999	known_RELA_interactor				KLF4	2.15867	false	KLF4
		NFKB2	RELA	9606.ENSP00000358983	9606.ENSP00000384273	0	0	0	0.779	0.247	0.861	0.9	0.986	0.999	known_RELA_interactor				KPNA3	2.15233	false	KPNA3
		NFKBIA	RELA	9606.ENSP00000216797	9606.ENSP00000384273	0	0.003	0	0	0.147	0.999	0.9	0.999	0.999	known_RELA_interactor				NFIC	2.15086	false	NFIC
		NR4A1	RELA	9606.ENSP00000440864	9606.ENSP00000384273	0	0	0	0	0.06	0.303	0	0.251	0.467	known_RELA_interactor				ARNT	2.13515	false	ARNT
		POU2F1	RELA	9606.ENSP00000356840	9606.ENSP00000384273	0	0	0	0	0.081	0.3	0	0.259	0.483	known_RELA_interactor				IRF2BP2	2.02732	false	IRF2BP2
		PPARG	RELA	9606.ENSP00000287820	9606.ENSP00000384273	0	0	0	0	0.087	0.834	0.75	0.976	0.998	known_RELA_interactor				NCOR2	2.00918	false	NCOR2
		PSMB4	RELA	9606.ENSP00000290541	9606.ENSP00000384273	0	0	0	0	0.054	0.075	0.4	0.102	0.465	known_RELA_interactor				DPF1	1.96277	false	DPF1
		RBBP8	RELA	9606.ENSP00000382628	9606.ENSP00000384273	0	0	0	0	0	0.051	0	0.5	0.505	known_RELA_interactor				BCL6	1.81105	false	BCL6
		RBPJ	RELA	9606.ENSP00000345206	9606.ENSP00000384273	0	0	0	0	0.082	0.133	0	0.37	0.455	known_RELA_interactor				KAT5	1.63875	false	KAT5
		REL	RELA	9606.ENSP00000295025	9606.ENSP00000384273	0	0	0.078	0.884	0.075	0.91	0.54	0.984	0.999	known_RELA_interactor				DNTTIP1	1.5175	false	DNTTIP1
																			KPNA6	1.34479	false	KPNA6
