# Supplementary material for: The proximity-based protein interactome and regulatory logics of the transcription factor p65 NF-κB/RELA
Source: EMBO Rep. 2025 Jan 3;26(4):1144–83. doi: 10.1038/s44319-024-00339-8 (PMC11850942; doi:10.1038/s44319-024-00339-8)
Supplement: Supplementary file 10 — Source data Fig. 3 [file 44319_2024_339_MOESM10_ESM.zip › Fig.3_source_file_44319_2024_339_MOESM10_ESM_corr._for_proofs_(06.12.2024)/Fig.3A/Enrichment_analyses.xlsx]

## Sheet: 366_Cytoscape_enrichment
Cytoscape_enrichment_of_336_Ids_(minus redundant terms)	# background genes	# genes	category	chart color	term name	description	# genes	# genes (%)	FDR value	genes	network.SUID	nodes.SUID	p-value	PMID	term name	transferred FDR value	year
	2172	235	GO Biological Process		GO:0006357	Regulation of transcription by rna polymerase ii	235	64.2077	3.17e-121	HDAC7|MNT|TFAP2C|TFAP4|SIX4|NFKBIA|SALL4|USF2|SP4|KAT2A|NFKB1|PRDM4|HCFC2|ISL1|PCGF1|BCL9|IRF2BPL|ELF1|AHR|HOXC13|HOXC6|ATXN1|IRF1|SOX9|PLAGL2|YEATS4|FOXA1|MNX1|TAF4|BARX1|HGNC:9982|SMARCC1|KDM6B|ZBED3|MBD2|BHLHE40|TBX3|EPC2|FOXF2|ATF1|RCOR1|GLIS2|CREBBP|TCF3|EPC1|SMARCB1|MED15|EP300|ATF2|FOSL2|CREM|PATZ1|JDP2|CRTC3|ZFHX3|ZNF174|GATA6|MEF2D|RPS27A|ARID5B|OTX1|JAZF1|KLF10|ELMSAN1|PPARG|PSMB4|MED8|…	23177	23524|24127|23689|23509|23578|23866|23851|23911|24058|23764|23710|23956|24436|24286|23527|23716|23530|23677|24199|24289|23914|23545|23833|24265|24388|24043|23734|23659|24076|24055|23452|23671|23962|23536|23740|24433|24355|23392|23668|23569|24439|24418|24421|23629|23857|23539|24370|23605|23566|23692|23656|24013|24115|23782|24322|24106|24319|23518|23878|23908|24274|24139|23767|24082|23746|23827|238…	2.47e-125		GO:0006357	12.0499	0
	1706	161	UniProt Keywords		GO:0000122	Isopeptide bond	161	43.9891	2.4e-67	TFAP2C|TFAP4|NFKBIA|SALL4|KAT2A|NFKB1|HCFC2|PCGF1|IRF2BPL|ATXN1|IRF1|YEATS4|SMARCC1|KDM6B|BHLHE40|EPC2|ATF1|RCOR1|CREBBP|TCF3|EPC1|SMARCB1|EP300|FOSL2|PATZ1|JDP2|CRTC3|ZFHX3|ZNF174|GATA6|MEF2D|RPS27A|ARID5B|OTX1|ELMSAN1|MITF|ZHX1|ZNF319|KMT2D|RPS9|YEATS2|IRF2BP1|HOXC10|ZBTB5|ZBTB4|CLOCK|SP3|ZMIZ2|TFE3|ZHX2|EBF1|ZMYM4|SMARCE1|PLAG1|FOXC2|HMG20B|LIN9|SP1|FOXL2|ZMIZ1|ARID2|BCL9L|FOXK2|SUPT7L|ZNF532|…	23177	23689|23509|23866|23851|23764|23710|24436|23527|23530|23545|23833|24043|23671|23962|24433|23392|23569|24439|24421|23629|23857|23539|23605|23692|24013|24115|23782|24322|24106|24319|23518|23878|23908|24274|24082|24061|23449|23428|23443|24406|23785|23872|23986|23434|23608|24226|23638|23497|23506|23383|23749|24448|23899|24190|23362|24166|24070|24172|24037|24331|23770|24325|24280|24445|23623|24364|237…	1.77e-69		KW-1017	6.66198	0
	674	108	UniProt Keywords		GO:0000978	Activator	108	29.5082	1.41e-62	TFAP2C|TFAP4|SP4|NFKB1|ISL1|MED28|ELF1|AHR|IRF1|PLAGL2|FOXA1|HGNC:9982|FOXF2|ATF1|GLIS2|CREBBP|EPC1|SMARCB1|MED15|ATF2|CRTC3|ZFHX3|GATA6|MEF2D|ARID5B|PPARG|MED8|MAML1|REL|MITF|LEO1|RUNX1|CLOCK|GLIS1|SP3|TFE3|ALX1|SIX5|EBF1|MED14|PLAG1|FOXC2|MED25|SP1|ALX4|SS18L1|ZMIZ1|BCL9L|FOXK2|KAT5|TCF7|RBPJ|GATA2|NFYA|CREB5|ARNT|TFEB|TCF20|TRRAP|ZEB1|IRF2BP2|POU2F1|HSF2|CRTC2|NFKB2|NFIA|JUN|NCOA3|MED12|KLF4|N…	23177	23689|23509|24058|23710|24286|23953|23677|24199|23833|24388|23734|23452|23668|23569|24418|24421|23857|23539|24370|23566|23782|24322|24319|23518|23908|23746|23821|23653|23929|24061|24349|23587|24226|24073|23638|23506|23800|24211|23749|23893|24190|23362|23944|24172|24145|24379|24331|24325|24280|24364|24307|23404|23446|24091|23398|23683|23839|24217|24019|23626|23695|24052|24397|23698|23500|24154|243…	1.25e-64		KW-0010	6.18508	0
	895	115	GO Biological Process		GO:0008134	Negative regulation of transcription by rna polymerase ii	115	31.4208	2.38e-57	HDAC7|MNT|TFAP2C|SALL4|NFKB1|HCFC2|ISL1|PCGF1|IRF2BPL|AHR|ATXN1|SOX9|FOXA1|MBD2|BHLHE40|TBX3|RCOR1|GLIS2|CREBBP|TCF3|EPC1|EP300|ATF2|CREM|PATZ1|JDP2|ZFHX3|ZNF174|GATA6|RPS27A|ARID5B|JAZF1|KLF10|PPARG|REL|MITF|ZHX1|RUNX1|PITX2|YEATS2|IRF2BP1|ZBTB5|ZBTB4|GLIS1|SP3|CTBP2|ZHX2|ALX1|RECQL5|FOXC2|MED25|NKX2-5|TBX1|FOXL2|FOXK2|TAF9B|KAT5|TCF7|ATF3|RBPJ|GATA2|VPS72|ATN1|HOMEZ|SAP130|TRIM33|GATAD2A|ZEB1|I…	23177	23524|24127|23689|23851|23710|24436|24286|23527|23530|24199|23545|24265|23734|23740|24433|24355|24439|24418|24421|23629|23857|23605|23566|23656|24013|24115|24322|24106|24319|23878|23908|24139|23767|23746|23929|24061|23449|23587|24358|23785|23872|23434|23608|24073|23638|24142|23383|23800|23773|23362|23944|23818|24118|24037|24280|24295|24364|24307|23470|23404|23446|24241|24064|24220|23551|24229|239…	6.68e-60		GO:0000122	5.66234	0
	672	98	GO Molecular Function		GO:0003712	RNA polymerase II cis-regulatory region sequence-specific DNA binding	98	26.776	1.77e-52	TFAP2C|TFAP4|SIX4|NFKB1|PRDM4|ISL1|ELF1|AHR|HOXC6|IRF1|SOX9|FOXA1|HGNC:9982|KDM6B|BHLHE40|TBX3|TCF3|EP300|ATF2|FOSL2|PATZ1|JDP2|ZFHX3|GATA6|MEF2D|OTX1|KLF10|PPARG|MED8|REL|MITF|RUNX1|HOXC9|PITX2|SIX2|CLOCK|FOSL1|SP3|TFE3|SIX5|PLAG1|FOXC2|NKX2-5|SP1|FOXL2|FOXK2|TCF7|TRIM24|ATF3|RBPJ|GATA2|NFYA|MAFG|RAD23B|ARNT|TCF20|ZEB1|POU2F1|HSF2|NFKB2|NFIA|JUN|RUNX2|ZNF217|ZBTB34|MED12|KLF4|PBX2|ZBTB12|SP2|KLF…	23177	23689|23509|23578|23710|23956|24286|23677|24199|23914|23833|24265|23734|23452|23962|24433|24355|23629|23605|23566|23692|24013|24115|24322|24319|23518|24274|23767|23746|23821|23929|24061|23587|23401|24358|23932|24226|24088|23638|23506|24211|24190|23362|23818|24172|24037|24280|24307|23704|23470|23404|23446|24091|24451|24310|23683|24217|23626|24052|24397|23500|24154|24367|24304|23632|24301|24178|237…	7.13e-55		GO:0000978	5.1752	0
	672	91	GO Molecular Function		GO:0005667	Transcription factor binding	91	24.8634	5.28e-46	HDAC7|NFKBIA|SALL4|USF2|KAT2A|NFKB1|HCFC2|ISL1|AHR|SOX9|FOXA1|TAF4|BHLHE40|TBX3|FOXF2|RCOR1|CREBBP|TCF3|SMARCB1|EP300|ATF2|CREM|CRTC3|GATA6|MEF2D|ELMSAN1|PPARG|RUNX1|PITX2|SIX2|YEATS2|IRF2BP1|ZMIZ2|CTBP2|MED14|SMARCE1|PA1|MED25|NKX2-5|SP1|TBX1|FOXL2|ZMIZ1|TAF9B|KAT5|TRIM24|RBPJ|GATA2|ATN1|ARNT|USF1|CRTC2|NFIA|JUN|RUNX2|NCOA3|MED12|DAXX|KLF4|NCOA6|PBX2|KLF5|SKI|FOXC1|MED24|BRD7|NFATC2|DOT1L|JMJD1C…	23177	23524|23866|23851|23911|23764|23710|24436|24286|24199|24265|23734|24076|24433|24355|23668|24439|24421|23629|23539|23605|23566|23656|23782|24319|23518|24082|23746|23587|24358|23932|23785|23872|23497|24142|23893|23899|24175|23944|23818|24172|24118|24037|24331|24295|24364|23704|23404|23446|24064|23683|24148|23698|24154|24367|24304|23725|24178|24409|23701|23713|24385|24292|24244|24049|24034|23743|244…	2.78e-48		GO:0008134	4.52774	0
	571	85	GO Molecular Function		GO:0003682	Transcription coregulator activity	85	23.224	1.36e-45	HDAC7|MNT|SP4|KAT2A|HCFC2|ISL1|BCL9|IRF2BPL|HOXC6|TAF4|SMARCC1|BHLHE40|RCOR1|CREBBP|TCF3|SMARCB1|MED15|EP300|JDP2|ARID5B|JAZF1|PPARG|MED8|MAML1|ZHX1|KMT2D|IRF2BP1|ZMIZ2|CTBP2|GLTSCR1L|ZHX2|MED14|SMARCE1|SS18L1|ZMIZ1|BCL9L|SUPT7L|TAF9B|KAT5|TRIM24|ARID1B|ATN1|HOMEZ|TCF20|TRRAP|ZEB1|IRF2BP2|HSF2|NFKB2|JUN|NCOA3|MED12|DAXX|NCOA6|SKI|GPS2|FOXC1|NFIB|MED24|BRD7|SMARCD1|GLTSCR1|RBBP8|MTA3|NCOR2|HIPK2|C…	23177	23524|24127|24058|23764|24436|24286|23716|23530|23914|24076|23671|24433|24439|24421|23629|23539|24370|23605|24115|23908|24139|23746|23821|23653|23449|23443|23872|23497|24142|23644|23383|23893|23899|24379|24331|24325|24445|24295|24364|23704|23731|24064|24220|24217|24019|23626|23695|24397|23500|24367|23725|24178|24409|23713|24244|23812|24049|23842|24034|23743|24028|23776|23440|23554|23389|24373|238…	7.54e-48		GO:0003712	4.48665	0
	431	76	GO Cellular Component		HSA-74160	Transcription regulator complex	76	20.765	3.82e-45	TFAP4|SIX4|KAT2A|BCL9|AHR|SOX9|TAF4|FOXF2|ATF1|RCOR1|TCF3|EP300|CREM|ZFHX3|GATA6|JAZF1|PPARG|MED8|REL|SNAPC4|RUNX1|PITX2|SIX2|CLOCK|SP3|CTBP2|ALX1|SIX5|MED14|MED25|NKX2-5|LIN9|SP1|ALX4|BCL9L|TAF9B|KAT5|TCF7|RBPJ|NFYA|ARNT|TRRAP|GATAD2A|POU2F1|USF1|ETV3|JUN|SSBP3|RUNX2|KLF4|NCOA6|PBX2|KLF5|SKI|GPS2|DEAF1|NFATC2|RBBP8|RUNX3|MTA3|NCOR2|RELA|HIPK2|CREB1|LDB1|NFYC|TAF6|SATB2|PBX1|SKIL|WWTR1|SNF8|CEBPA…	23177	23509|23578|23764|23716|24199|24265|24076|23668|23569|24439|23629|23605|23656|24322|24319|24139|23746|23821|23929|23920|23587|24358|23932|24226|23638|24142|23800|24211|23893|23944|23818|24070|24172|24145|24325|24295|24364|24307|23404|24091|23683|24019|23965|24052|24148|23794|24367|24259|24304|23701|23713|24385|24292|24244|23812|24430|24400|23440|24163|23554|23389|23602|24373|23860|23752|24004|234…	2.92e-47		GO:0005667	4.44179	0
	1791	134	COMPARTMENTS		HSA-3247509	Nuclear lumen	134	36.612	1.95e-42	HDAC7|TFAP2C|NFKBIA|KAT2A|PRDM4|PCGF1|MED28|ATXN1|IRF1|SOX9|YEATS4|FOXA1|TAF4|SMARCC1|KDM6B|MBD2|BHLHE40|ZCCHC11|EPC2|PALB2|UTP6|RCOR1|GLIS2|CREBBP|TCF3|EPC1|SMARCB1|MED15|EP300|ATF2|ZFHX3|GATA6|MEF2D|JAZF1|PPARG|MED8|REL|LEO1|CDT1|KMT2D|POLR2G|RPS9|YEATS2|CLOCK|SP3|PPP1R8|ZMIZ2|KMT2E|GLTSCR1L|RECQL5|MED14|SMARCE1|PA1|MED25|SP1|SS18L1|ZMIZ1|ARID2|SUPT7L|TAF9B|KAT5|ATF3|ARID1B|RBPJ|GATA2|DPF1|ATN1…	23177	23524|23689|23866|23764|23956|23527|23953|23545|23833|24265|24043|23734|24076|23671|23962|23740|24433|23824|23392|24094|24340|24439|24418|24421|23629|23857|23539|24370|23605|23566|24322|24319|23518|24139|23746|23821|23929|24349|23761|23443|24256|24406|23785|24226|23638|23371|23497|23971|23644|23773|23893|23899|24175|23944|24172|24379|24331|23770|24445|24295|24364|23470|23731|23404|23446|23599|240…	4.21e-45		GOCC:0031981	4.171	0
	570	71	GO Molecular Function		GO:0061629	Chromatin binding	71	19.3989	5.11e-33	HDAC7|MNT|KAT2A|NFKB1|HCFC2|ISL1|PCGF1|HOXC13|SOX9|FOXA1|SMARCC1|KDM6B|MBD2|CREBBP|EP300|ATF2|FOSL2|PATZ1|JDP2|GATA6|PPARG|REL|MITF|CDT1|CLOCK|SP3|CTBP2|SMARCE1|FOXC2|NKX2-5|TRIM24|RBPJ|GATA2|ZEB1|CRTC2|NFKB2|NFIA|JUN|RUNX2|TSHZ2|DNTTIP1|MED12|KLF4|NCOA6|PBX2|ZIC2|KDM6A|TFAP2A|FOXC1|EP400|PBRM1|SMARCD1|NFATC2|JMJD1C|MTA3|NCOR2|RELA|BCL6|ACTL6A|NCOA2|SATB2|SKIL|BAP1|PHC3|CEBPA|HSF1|SAMD1|PHC1|CIC|…	23177	23524|24127|23764|23710|24436|24286|23527|24289|24265|23734|23671|23962|23740|24421|23605|23566|23692|24013|24115|24319|23746|23929|24061|23761|24226|23638|24142|23899|23362|23818|23704|23404|23446|23626|23698|23500|24154|24367|24304|23869|23431|24178|23701|23713|24385|23515|24313|23650|24049|23488|24124|24028|24400|23875|23554|23389|23602|23476|23482|24391|23479|23923|23458|24040|23407|24193|240…	3.47e-35		GO:0003682	3.22916	0
	1455	105	Reactome Pathways		GO:0006325	Gene expression (Transcription)	105	28.6885	1.13e-29	HDAC7|TFAP2C|KAT2A|NFKB1|ELF1|SOX9|YEATS4|TAF4|SMARCC1|MBD2|CREBBP|TCF3|EPC1|SMARCB1|MED15|EP300|ATF2|NUP54|ZFHX3|RPS27A|PPARG|PSMB4|MED8|MAML1|SNAPC4|LEO1|RUNX1|KMT2D|POLR2G|PITX2|KMT2E|MED14|SMARCE1|MED25|NKX2-5|SP1|POLR3C|ARID2|TNRC6C|TAF9B|KAT5|TCF7|ARID1B|RBPJ|GATA2|NFYA|SAP130|TRIM33|GATAD2A|POU2F1|IRAK1|NFIA|JUN|RUNX2|MED12|DAXX|KLF4|NCBP1|SKI|TFAP2A|GPS2|NFIB|NELFA|RNF34|MED24|ZSCAN25|ZKS…	23177	23524|23689|23764|23710|23677|24265|24043|24076|23671|23740|24421|23629|23857|23539|24370|23605|23566|24010|24322|23878|23746|23827|23821|23653|23920|24349|23587|23443|24256|24358|23971|23893|23899|23944|23818|24172|23419|23770|24262|24295|24364|24307|23731|23404|23446|24091|23551|24229|23965|24052|23422|24154|24367|24304|24178|24409|23701|24238|24244|23650|23812|23842|24223|24202|24034|24412|234…	5.19e-33		HSA-74160	2.89469	0
	605	68	UniProt Keywords		GO:0001227	Repressor	68	18.5792	2.54e-29	HDAC7|MNT|PCGF1|AHR|ATXN1|IRF1|FOXA1|BHLHE40|TBX3|RCOR1|GLIS2|PATZ1|JDP2|ZFHX3|ZNF174|KLF10|ZHX1|RUNX1|IRF2BP1|ZBTB4|GLIS1|SP3|PPP1R8|CTBP2|ZHX2|ALX1|SP1|FOXK2|TCF7|TRIM24|ATF3|RBPJ|SAP130|MAFG|TRIM33|GATAD2A|ZEB1|IRF2BP2|ETV3|NFKB2|ZNF217|TSHZ2|FOXP4|MED12|DAXX|ZIC2|GPS2|FOXC1|GLIS3|MSX1|NELFA|TRPS1|ETV6|BACH1|NCOR2|BCL6|FOXP2|HIC2|SMARCA4|SATB2|PBX1|ATXN1L|ZBTB38|ZNF268|TLE3|CIC|NR2C2|FOXP1	23177	23524|24127|23527|24199|23545|23833|23734|24433|24355|24439|24418|24013|24115|24322|24106|23767|23449|23587|23872|23608|24073|23638|23371|24142|23383|23800|24172|24280|24307|23704|23470|23404|23551|24451|24229|23965|23626|23695|23794|23500|23632|23869|23680|24178|24409|23515|23812|24049|24382|23503|24223|23926|24271|24151|23389|23476|23563|23464|23998|23479|24208|24346|23941|23560|24415|24169|240…	3.39e-31		KW-0678	2.85952	0
	237	43	Reactome Pathways		GO:0006351	Chromatin modifying enzymes	43	11.7486	2.01e-24	KAT2A|NFKB1|YEATS4|SMARCC1|KDM6B|RCOR1|CREBBP|EPC1|SMARCB1|EP300|ATF2|ARID5B|KMT2D|YEATS2|CLOCK|KMT2E|SMARCE1|HMG20B|ARID2|SUPT7L|KAT5|ARID1B|VPS72|SAP130|TRRAP|GATAD2A|NFKB2|ZZZ3|KDM6A|GPS2|EP400|PBRM1|SMARCD1|DOT1L|MTA3|NCOR2|RELA|CSRP2BP|SMARCD2|SMARCA4|ACTL6A|KMT2B|NCOA2	23177	23764|23710|24043|23671|23962|24439|24421|23857|23539|23605|23566|23908|23443|23785|24226|23971|23899|24166|23770|24445|24364|23731|24241|23551|24019|23965|23500|24343|24313|23812|23488|24124|24028|23455|23554|23389|23602|23410|24109|23998|23482|24085|24391	3.7e-27		HSA-3247509	2.36968	0
	283	45	GO Molecular Function		GO:0032991	RNA polymerase II-specific DNA-binding transcription factor binding	45	12.2951	3.96e-24	NFKBIA|ISL1|TAF4|BHLHE40|TBX3|CREBBP|SMARCB1|EP300|ATF2|GATA6|PPARG|PITX2|CTBP2|MED14|SMARCE1|PA1|MED25|SP1|TBX1|FOXL2|KAT5|TRIM24|RBPJ|ARNT|JUN|NCOA3|MED12|DAXX|KLF4|NCOA6|MED24|JMJD1C|RBBP8|MTA3|NCOR2|RELA|HIPK2|FOXP2|CREB1|LDB1|SMARCA4|NCOA2|TAF6|NR4A1|FOXP1	23177	23866|24286|24076|24433|24355|24421|23539|23605|23566|24319|23746|24358|24142|23893|23899|24175|23944|24172|24118|24037|24364|23704|23404|23683|24367|23725|24178|24409|23701|23713|24034|23875|23440|23554|23389|23602|24373|23563|23860|23752|23998|24391|23437|23512|24196	2.93e-26		GO:0061629	2.34023	0
	1726	103	UniProt Keywords		GO:0003714	Zinc-finger	103	28.1421	4.02e-24	SALL4|SP4|PRDM4|PCGF1|IRF2BPL|PLAGL2|ZBED3|ZCCHC11|GLIS2|CREBBP|EP300|ATF2|PATZ1|ZFHX3|ZNF174|GATA6|RPS27A|JAZF1|KLF10|PPARG|ZNF319|IRF2BP1|ZBTB5|ZBTB4|GLIS1|SP3|ZMIZ2|KMT2E|ZHX2|EBF1|ZMYM4|PLAG1|SP1|ZMIZ1|ARID2|ZNF532|KAT5|TRIM24|GATA2|DPF1|CREB5|TRIM33|REV3L|TCF20|GATAD2A|ZEB1|IRF2BP2|HIVEP2|ZNF292|ZZZ3|ZNF217|TSHZ2|SYTL4|FOXP4|ZBTB34|ZBTB43|KLF4|ZBTB12|ZIC2|SP2|KLF5|ZNF827|BNC2|GLIS3|DEAF1|ZSC…	23177	23851|24058|23956|23527|23530|24388|23536|23824|24418|24421|23605|23566|24013|24322|24106|24319|23878|24139|23767|23746|23428|23872|23434|23608|24073|23638|23497|23971|23383|23749|24448|24190|24172|24331|23770|23623|24364|23704|23446|23599|23398|24229|24442|24217|23965|23626|23695|23425|23983|24343|23632|23869|23995|23680|24301|24352|23701|23581|23515|24232|24292|24181|24268|24382|24430|23719|242…	5.94e-26		KW-0863	2.33958	0
	713	66	GO Biological Process		GO:0070603	Chromatin organization	66	18.0328	1.93e-23	HDAC7|KAT2A|PRDM4|HCFC2|PCGF1|SOX9|YEATS4|FOXA1|SMARCC1|KDM6B|MBD2|EPC2|RCOR1|CREBBP|EPC1|SMARCB1|EP300|ATF2|LEO1|KMT2D|YEATS2|CLOCK|ZMIZ2|KMT2E|SMARCE1|PA1|HMG20B|SS18L1|ZMIZ1|ARID2|SUPT7L|KAT5|ARID1B|VPS72|DPF1|TRRAP|CRTC2|NCOA3|DAXX|KDM6A|EP400|PBRM1|SMARCD1|FAM172A|UBN1|DOT1L|JMJD1C|MTA3|PAXIP1|RELA|TET3|CSRP2BP|LDB1|SMARCD2|SMARCA4|ACTL6A|KMT2B|TAF6|SATB2|BAP1|EYA4|DPF2|PHC1|TET2|C17orf49|MB…	23177	23524|23764|23956|24436|23527|24265|24043|23734|23671|23962|23740|23392|24439|24421|23857|23539|23605|23566|24349|23443|23785|24226|23497|23971|23899|24175|24166|24379|24331|23770|24445|24364|23731|24241|23599|24019|23698|23725|24409|24313|23488|24124|24028|23863|24130|23455|23875|23554|23728|23602|24277|23410|23752|24109|23998|23482|24085|23437|23479|23458|23854|23473|23959|23647|23542|24283	8.13e-26		GO:0006325	2.27144	0
	260	41	GO Molecular Function		GO:0009790	DNA-binding transcription repressor activity, RNA polymerase II-specific	41	11.2022	9.02e-22	MNT|TFAP2C|NFKB1|BHLHE40|TBX3|RCOR1|TCF3|CREM|PATZ1|JDP2|ZFHX3|ARID5B|PPARG|MITF|PITX2|ZBTB5|ZBTB4|GLIS1|SP3|FOXK2|TCF7|ATF3|ZEB1|ETV3|ZNF217|ZBTB34|ZBTB12|SP2|TFAP2A|DEAF1|MSX1|NFATC2|ETV6|BACH1|RELA|BCL6|FOXP2|ATF7|SKIL|HSF1|ZNF205	23177	24127|23689|23710|24433|24355|24439|23629|23656|24013|24115|24322|23908|23746|24061|24358|23434|23608|24073|23638|24280|24307|23470|23626|23794|23632|24301|23581|24232|23650|24430|23503|24400|24271|24151|23602|23476|23563|23980|23923|24193|24424	7.24e-24		GO:0001227	2.10448	0
	567	57	GO Biological Process		GO:0090575	Transcription, dna-templated	57	15.5738	1.51e-21	MNT|NFKB1|PRDM4|SOX9|PLAGL2|TAF4|CREBBP|TCF3|EPC1|SMARCB1|MED15|PPARG|MED8|MAML1|MITF|SNAPC4|LEO1|POLR2G|HOXC9|MED14|MED25|LIN9|SP1|MRPL12|POLR3C|TAF9B|TRIM24|RBPJ|NFYA|POU2F1|JUN|RUNX2|MED12|KLF4|NCOA6|NCBP1|SKI|GLIS3|DEAF1|NELFA|MED24|PBRM1|RELA|CEBPD|CREB1|LDB1|SMARCA4|NFIC|TAF6|WWTR1|MAML3|CEBPA|HSF1|TEAD1|NFRKB|NR4A1|NR2C2	23177	24127|23710|23956|24265|24388|24076|24421|23629|23857|23539|24370|23746|23821|23653|24061|23920|24349|24256|23401|23893|23944|24070|24172|24157|23419|24295|23704|23404|24091|24052|24367|24304|24178|23701|23713|24238|24244|24382|24430|24223|24034|24124|23602|23947|23860|23752|23998|23884|23437|23806|23755|23407|24193|23809|23590|23512|24022	6.47e-24		GO:0006351	2.0821	0
	5073	184	GO Cellular Component		GO:0000123	Protein-containing complex	184	50.2732	6.21e-21	RGPD5|HDAC7|TFAP4|ST13|SIX4|NFKBIA|SALL4|RNASEH2A|KAT2A|NFKB1|PRDM4|HCFC2|PCGF1|BCL9|MED28|AHR|SOX9|YEATS4|TAF4|SMARCC1|KDM6B|MBD2|EPC2|FOXF2|KPNA3|UTP6|ATF1|RCOR1|CREBBP|RBM42|TCF3|EPC1|SMARCB1|MED15|EP300|NUP54|FBXW11|CREM|GID8|ZFHX3|GATA6|RPS27A|MZT2B|JAZF1|ELMSAN1|PPARG|PSMB4|MED8|MAML1|RBMS1|REL|MITF|SNAPC4|LEO1|RUNX1|KMT2D|POLR2G|RPS9|COPS6|PITX2|SIX2|YEATS2|CLOCK|SP3|PPP1R8|CTBP2|KMT2E|GLT…	23177	23365|23524|23509|24079|23578|23866|23851|24121|23764|23710|23956|24436|23527|23716|23953|24199|24265|24043|24076|23671|23962|23740|23392|23668|23845|24340|23569|24439|24421|23815|23629|23857|23539|24370|23605|24010|24247|23656|24316|24322|24319|23878|24097|24139|24082|23746|23827|23821|23653|23461|23929|24061|23920|24349|23587|23443|24256|24406|23380|24358|23932|23785|24226|23638|23371|24142|239…	6.94e-23		GO:0032991	2.02069	0
	431	45	COMPARTMENTS		CL:5987	Chromatin	45	12.2951	2.71e-17	HDAC7|IRF1|TAF4|SMARCC1|MBD2|CREBBP|TCF3|SMARCB1|ATF2|KMT2E|GLTSCR1L|SMARCE1|SP1|SS18L1|ARID2|KAT5|ARID1B|DPF1|SAP130|TTC37|TRRAP|GATAD2A|USF1|JUN|NCOA3|KLF4|FOXC1|EP400|BRD7|PBRM1|SMARCD1|TRPS1|GLTSCR1|MTA3|NCOR2|RELA|CREB1|LDB1|SMARCD2|SMARCA4|ACTL6A|SS18|DPF2|NFRKB|C17orf49	23177	23524|23833|24076|23671|23740|24421|23629|23539|23566|23971|23644|23899|24172|24379|23770|24364|23731|23599|23551|24334|24019|23965|24148|24367|23725|23701|24049|23488|23743|24124|24028|23926|23776|23554|23389|23602|23860|23752|24109|23998|23482|23611|23473|23590|23542	1.41e-19		GOCC:0000785	1.6567	0
	962	65	UniProt Keywords		GO:0018205	Methylation	65	17.7596	6.36e-17	FAM168A|BCL9|RAP1B|TAF4|GSE1|SMARCC1|ZCCHC11|CREBBP|RBM42|TCF3|MED15|EP300|ARID5B|ELMSAN1|RUNX1|KMT2D|IRF2BP1|HSPA6|ZMIZ2|CTBP2|C17orf53|TFE3|TNIP1|SMARCE1|FOXC2|MED25|BCL9L|FOXK2|TNRC6C|TRIM24|ARID1B|GATA2|FBRS|ATN1|SAP130|TRIM33|TCF20|GATAD2A|QKI|CRTC2|S100A9|NFIA|SSBP3|RUNX2|NCOA3|MED12|NCOA6|KDM6A|GPS2|NFIB|ELF2|SMARCD1|NCOR2|RELA|ZBTB10|SMARCD2|GPSM1|NFIC|NCOA2|TAF6|RBFOX2|CDKN1C|SNF8|TET2|C…	23177	23707|23716|23665|24076|23575|23671|23824|24421|23815|23629|24370|23605|23908|24082|23587|23443|23872|23557|23497|24142|23413|23506|23584|23899|23362|23944|24325|24280|24262|23704|23731|23446|23662|24064|23551|24229|24217|23965|23935|23698|23836|24154|24259|24304|23725|24178|23713|24313|23812|23842|23791|24028|23389|23602|23896|24109|23974|23884|24391|23437|24136|24067|23989|23647|24169	1.22e-18		KW-0488	1.61965	0
	236	34	GO Molecular Function		HSA-381340	Transcription corepressor activity	34	9.28962	8.59e-17	HDAC7|MNT|IRF2BPL|HOXC6|BHLHE40|RCOR1|CREBBP|JDP2|JAZF1|ZHX1|IRF2BP1|CTBP2|ZHX2|TAF9B|ATN1|HOMEZ|ZEB1|IRF2BP2|DAXX|SKI|GPS2|NFIB|BRD7|RBBP8|MTA3|NCOR2|HIPK2|LDB1|SMARCA4|RBFOX2|SKIL|WWTR1|DPF2|TLE3	23177	23524|24127|23530|23914|24433|24439|24421|24115|24139|23449|23872|24142|23383|24295|24064|24220|23626|23695|24409|24244|23812|23842|23743|23440|23554|23389|24373|23752|23998|24136|23923|23806|23473|24415	7.43e-19		GO:0003714	1.6066	0
	78	22	GO Cellular Component		HSA-8878171	SWI/SNF superfamily-type complex	22	6.01093	5.77e-16	SMARCC1|SMARCB1|GLTSCR1L|SMARCE1|SS18L1|KAT5|ARID1B|DPF1|TRRAP|GATAD2A|EP400|PBRM1|SMARCD1|GLTSCR1|MTA3|SMARCD2|SMARCA4|ACTL6A|SS18|DPF2|NFRKB|C17orf49	23177	23671|23539|23644|23899|24379|24364|23731|23599|24019|23965|23488|24124|24028|23776|23554|24109|23998|23482|23611|23473|23590|23542	6.8e-18		GO:0070603	1.52388	0
	1002	64	GO Biological Process		GO:0042127	Embryo development	64	17.4863	6.5e-15	SIX4|SALL4|KAT2A|ISL1|HOXC6|SOX9|FOXA1|KDM6B|MBD2|TBX3|FOXF2|PALB2|CREBBP|EP300|GATA6|OTX1|LEO1|HOXC9|SIX2|HOXC10|FOSL1|SP3|ALX1|FOXC2|NKX2-5|TBX1|ALX4|FOXL2|ZMIZ1|ARID2|TCF7|RBPJ|GATA2|MAFG|RAD23B|ARNT|TFEB|ZEB1|SSBP3|RUNX2|MED12|KLF4|PBX2|KDM6A|SKI|TFAP2A|FOXC1|DEAF1|MSX1|MKS1|RBBP8|HIPK2|TET3|TPRN|ACTL6A|SATB2|PBX1|SKIL|SUPT20H|CEBPA|HSF1|TEAD1|HOXC11|MBTD1	23177	23578|23851|23764|24286|23914|24265|23734|23962|23740|24355|23668|24094|24421|23605|24319|24274|24349|23401|23932|23986|24088|23638|23800|23362|23818|24118|24145|24037|24331|23770|24307|23404|23446|24451|24310|23683|23839|23626|24259|24304|24178|23701|24385|24313|24244|23650|24049|24430|23503|24250|23440|24373|24277|23902|23482|23479|24208|23923|24133|23407|24193|23809|24184|24283	3.24e-17		GO:0009790	1.41871	0
	163	27	GO Cellular Component		GO:0048731	RNA polymerase II transcription regulator complex	27	7.37705	1.17e-14	KAT2A|BCL9|TAF4|ATF1|TCF3|PPARG|MED8|RUNX1|MED14|NKX2-5|BCL9L|TAF9B|NFYA|ARNT|TRRAP|POU2F1|JUN|RUNX3|HIPK2|CREB1|LDB1|NFYC|TAF6|PBX1|CEBPA|TEAD1|TLE3	23177	23764|23716|24076|23569|23629|23746|23821|23587|23893|23818|24325|24295|24091|23683|24019|24052|24367|24163|24373|23860|23752|24004|23437|24208|23407|23809|24415	1.51e-16		GO:0090575	1.39318	0
	83	21	GO Cellular Component		GO:1902494	Histone acetyltransferase complex	21	5.7377	1.86e-14	KAT2A|HCFC2|YEATS4|TAF4|EPC2|CREBBP|EPC1|EP300|YEATS2|SUPT7L|TAF9B|KAT5|DPF1|TRRAP|ZZZ3|EP400|CSRP2BP|ACTL6A|TAF6|SUPT20H|DPF2	23177	23764|24436|24043|24076|23392|24421|23857|23605|23785|24445|24295|24364|23599|24019|24343|23488|23410|23482|23437|24133|23473	2.51e-16		GO:0000123	1.37305	0
	198	30	STRING Clusters		GO:0019827	Mixed, incl. ppara activates gene expression, and host-pathogen interaction of human coronaviruses - mapk signaling	30	8.19672	4.02e-14	HDAC7|USF2|MED28|AHR|CREBBP|MED15|ATF2|FOSL2|PPARG|MED8|FOSL1|SP3|MED14|MED25|SP1|ARNT|ZEB1|USF1|JUN|NCOA3|MED12|KLF5|GPS2|MED24|NFATC2|NCOR2|CEBPD|CREB1|NCOA2|CEBPA	23177	23524|23911|23953|24199|24421|24370|23566|23692|23746|23821|24088|23638|23893|23944|24172|23683|23626|24148|24367|23725|24178|24292|23812|24034|24400|23389|23947|23860|24391|23407	2.65e-17		CL:5987	1.33958	0
	299	34	GO Biological Process		HSA-3108232	Peptidyl-lysine modification	34	9.28962	9.64e-14	KAT2A|YEATS4|EPC2|CREBBP|EPC1|EP300|ATF2|NUP54|KMT2D|YEATS2|CLOCK|ZMIZ2|KMT2E|PA1|ZMIZ1|SUPT7L|KAT5|DPF1|TRRAP|CRTC2|NCOA3|KDM6A|EP400|DOT1L|SEH1L|PAXIP1|TET3|CSRP2BP|LDB1|ACTL6A|KMT2B|SUMO2|DPF2|TET2	23177	23764|24043|23392|24421|23857|23605|23566|24010|23443|23785|24226|23497|23971|24175|24331|24445|24364|23599|24019|23698|23725|24313|23488|23455|23521|23728|24277|23410|23752|23482|24085|23395|23473|23647	5.03e-16		GO:0018205	1.30159	0
	84	21	Reactome Pathways		GO:0009952	Transcriptional regulation of white adipocyte differentiation	21	5.7377	1.12e-13	NFKB1|MED28|CREBBP|MED15|EP300|PPARG|MED8|EBF1|MED14|MED25|NCOA3|MED12|KLF4|NCOA6|KLF5|MED24|NCOR2|RELA|CEBPD|NCOA2|CEBPA	23177	23710|23953|24421|24370|23605|23746|23821|23749|23893|23944|23725|24178|23701|23713|24292|24034|23389|23602|23947|24391|23407	3.09e-16		HSA-381340	1.29508	0
	204	29	Reactome Pathways		GO:0045595	Transcriptional regulation by RUNX1	29	7.9235	1.29e-13	ELF1|SMARCC1|CREBBP|TCF3|SMARCB1|EP300|RPS27A|PSMB4|RUNX1|KMT2D|KMT2E|SMARCE1|ARID2|TNRC6C|ARID1B|GATA2|RUNX2|ELF2|PBRM1|SMARCD1|NFATC2|HIPK2|LDB1|SMARCD2|SMARCA4|ACTL6A|KMT2B|PHC3|PHC1	23177	23677|23671|24421|23629|23539|23605|23878|23827|23587|23443|23971|23899|23770|24262|23731|23446|24304|23791|24124|24028|24400|24373|23752|24109|23998|23482|24085|24040|23959	4.16e-16		HSA-8878171	1.28894	0
	297	35	InterPro Domains		GO:0009887	Homeobox-like domain superfamily	35	9.56284	1.51e-13	SIX4|ISL1|HOXC13|HOXC6|MNX1|BARX1|SMARCC1|RCOR1|ZFHX3|OTX1|ELMSAN1|ZHX1|SNAPC4|HOXC9|PITX2|SIX2|HOXC10|ZHX2|ALX1|SIX5|NKX2-5|ALX4|HOMEZ|ZEB1|POU2F1|ZZZ3|PBX2|MSX1|MTA3|NCOR2|SATB2|PBX1|TRERF1|HOXC11|C17orf49	23177	23578|24286|24289|23914|23659|24055|23671|24439|24322|24274|24082|23449|23920|23401|24358|23932|23986|23383|23800|24211|23818|24145|24220|23626|24052|24343|24385|23503|23554|23389|23479|24208|24394|24184|23542	6.7e-17		IPR009057	1.2821	0
	1642	81	GO Biological Process		GO:0017053	Regulation of cell population proliferation	81	22.1311	3.22e-13	MNT|TFAP2C|TFAP4|SIX4|NFKBIA|ISL1|AHR|IRF1|SOX9|MBD2|TBX3|TCF3|ATF2|FOSL2|GID8|GATA6|MEF2D|KLF10|PPARG|MITF|KMT2D|RPS9|SIX2|HOXC10|FOSL1|CTBP2|SIX5|PHLDA2|PLAG1|MED25|NKX2-5|SP1|TBX1|ZMIZ1|ARID2|TCF7|TRIM24|ATF3|RBPJ|GATA2|MAFG|ARNT|ZEB1|ETV3|IRAK1|JUN|SSBP3|RUNX2|RPS4X|KLF4|KLF5|SKI|TFAP2A|NFIB|DEAF1|MSX1|MKS1|BRD7|PBRM1|NFATC2|DOT1L|RUNX3|MTA3|RELA|BCL6|HIPK2|FOXP2|CREB1|TAF6|VGLL4|PBX1|RBFOX2|…	23177	24127|23689|23509|23578|23866|24286|24199|23833|24265|23740|24355|23629|23566|23692|24316|24319|23518|23767|23746|24061|23443|24406|23932|23986|24088|24142|24211|23890|24190|23944|23818|24172|24118|24331|23770|24307|23704|23470|23404|23446|24451|23683|23626|23794|23422|24367|24259|24304|23938|23701|24292|24244|23650|23842|24430|23503|24250|23743|24124|24400|23455|24163|23554|23602|23476|24373|235…	1.7e-15		GO:0042127	1.24921	0
	4426	151	GO Biological Process		GO:0006352	System development	151	41.2568	5.42e-13	HDAC7|TFAP2C|SIX4|SALL4|CDK5RAP1|USF2|KAT2A|ISL1|BCL9|IRF2BPL|AHR|HOXC13|HOXC6|ATXN1|IRF1|SOX9|FOXA1|MNX1|TAF4|BARX1|SMARCC1|KDM6B|MBD2|BHLHE40|TBX3|FOXF2|PALB2|ATF1|GLIS2|TCF3|EPC1|SMARCB1|EP300|ATF2|FOSL2|PATZ1|ZFHX3|GATA6|MEF2D|N4BP3|ARID5B|OTX1|KLF10|PPARG|MAML1|MITF|RUNX1|HOXC9|PITX2|SIX2|HOXC10|FOSL1|SP3|KMT2E|ZHX2|ALX1|SIX5|PHLDA2|SMARCE1|PLAG1|FOXC2|NKX2-5|HMG20B|TBX1|ALX4|SS18L1|FOXL2|ZM…	23177	23524|23689|23578|23851|23368|23911|23764|24286|23716|23530|24199|24289|23914|23545|23833|24265|23734|23659|24076|24055|23671|23962|23740|24433|24355|23668|24094|23569|24418|23629|23857|23539|23605|23566|23692|24013|24322|24319|23518|23386|23908|24274|23767|23746|23653|24061|23587|23401|24358|23932|23986|24088|23638|23971|23383|23800|24211|23890|23899|24190|23362|23818|24166|24118|24145|24379|240…	2.95e-15		GO:0048731	1.2266	0
	1328	70	GO Cellular Component		GO:0001501	Catalytic complex	70	19.1257	6.48e-13	HDAC7|KAT2A|PRDM4|HCFC2|PCGF1|YEATS4|TAF4|SMARCC1|KDM6B|MBD2|EPC2|CREBBP|EPC1|SMARCB1|EP300|FBXW11|GID8|ELMSAN1|PSMB4|LEO1|KMT2D|POLR2G|YEATS2|GLTSCR1L|RECQL5|SMARCE1|PA1|SS18L1|POLR3C|SUPT7L|TAF9B|KAT5|ARID1B|DPF1|SAP130|RAD23B|REV3L|TRRAP|GATAD2A|ZZZ3|ZNF217|DNTTIP1|MED12|NCOA6|KDM6A|EP400|PBRM1|SMARCD1|GLTSCR1|MTA3|NCOR2|PAXIP1|CSRP2BP|SMARCD2|SMARCA4|TSEN34|ACTL6A|KMT2B|TAF6|SATB2|SS18|SUPT20…	23177	23524|23764|23956|24436|23527|24043|24076|23671|23962|23740|23392|24421|23857|23539|23605|24247|24316|24082|23827|24349|23443|24256|23785|23644|23773|23899|24175|24379|23419|24445|24295|24364|23731|23599|23551|24310|24442|24019|23965|24343|23632|23431|24178|23713|24313|23488|24124|24028|23776|23554|23389|23728|23410|24109|23998|24253|23482|24085|23437|23479|23611|24133|24040|24007|23473|23590|243…	9.91e-15		GO:1902494	1.21884	0
	135	23	GO Biological Process		hsa05202	Stem cell population maintenance	23	6.28415	2.87e-12	SALL4|BCL9|MED28|SOX9|ZCCHC11|TBX3|MED15|KLF10|LEO1|POLR2G|SIX2|ZHX2|MED14|BCL9L|RBPJ|GATA2|VPS72|MED12|KLF4|SKI|PBX1|SS18|FOXP1	23177	23851|23716|23953|24265|23824|24355|24370|23767|24349|24256|23932|23383|23893|24325|23404|23446|24241|24178|23701|24244|24208|23611|24196	1.65e-14		GO:0019827	1.15421	0
	166	24	Reactome Pathways		GO:0016922	SUMO E3 ligases SUMOylate target proteins	24	6.55738	2.4e-11	HDAC7|TFAP2C|NFKBIA|CREBBP|EP300|NUP54|PPARG|MITF|SP3|FOXL2|RAD52|NFKB2|DAXX|TFAP2A|SEH1L|NCOR2|RELA|HIPK2|NCOA2|SATB2|SUMO2|PHC3|PHC1|IKBKG	23177	23524|23689|23866|24421|23605|24010|23746|24061|23638|24037|23968|23500|24409|23650|23521|23389|23602|24373|24391|23479|23395|24040|23959|24100	1.11e-13		HSA-3108232	1.06198	0
	214	26	GO Biological Process		GO:0000118	Anterior/posterior pattern specification	26	7.10383	6.15e-11	KAT2A|HOXC13|HOXC6|BARX1|BHLHE40|TBX3|PALB2|EP300|OTX1|HOXC9|SIX2|HOXC10|ALX1|FOXC2|TBX1|ALX4|RBPJ|SSBP3|MED12|KDM6A|SKI|FOXC1|MSX1|HIPK2|PBX1|HOXC11	23177	23764|24289|23914|24055|24433|24355|24094|23605|24274|23401|23932|23986|23800|23362|24118|24145|23404|24259|24178|24313|24244|24049|23503|24373|24208|24184	3.97e-13		GO:0009952	1.02111	0
	734	48	SMART Domains		GO:0033613	Zinc finger	48	13.1148	1.52e-10	SALL4|PRDM4|ZFHX3|ZNF174|KLF10|ZHX1|ZNF319|ZBTB5|ZBTB4|GLIS1|SP3|ZHX2|SP1|ARID2|ZNF532|CREB5|ZEB1|HIVEP2|ZNF292|ZNF217|TSHZ2|FOXP4|ZBTB12|ZIC2|KLF5|ZNF827|BNC2|GLIS3|ZSCAN5A|ZSCAN25|ZKSCAN5|ZBTB9|ZBTB46|TRPS1|BCL6|FOXP2|ZBTB10|HIC2|ZNF655|ZNF200|ZBTB38|TRERF1|ZNF268|ZNF362|VEZF1|ZNF205|ZNF865|FOXP1	23177	23851|23956|24322|24106|23767|23449|23428|23434|23608|24073|23638|23383|24172|23770|23623|23398|23626|23425|23983|23632|23869|23680|23581|23515|24292|24181|24268|24382|23719|24412|23494|23830|24025|23926|23476|23563|23896|23464|23491|23548|23941|24394|23560|24112|24031|24424|24337|24196	2.1e-13		SM00355	0.981816	0
	3341	117	UniProt Keywords		GO:1904837	Acetylation	117	31.9672	2.11e-10	FAM168A|MNT|ST13|SIX4|ECH1|RNASEH2A|KAT2A|NFKB1|PCGF1|BCL9|AHR|IRF1|MNX1|GSE1|SMARCC1|KPNA3|CREBBP|RBM42|EP300|ATF2|FOSL2|MEF2D|RPS27A|ELMSAN1|PSMB4|MAML1|REL|LEO1|RUNX1|KMT2D|RPS9|SP3|ALX1|EBF1|ZMYM4|PLAG1|LIN9|SP1|PROSER1|MRPL12|ARID2|BCL9L|FOXK2|ZNF532|TAF9B|KAT5|KPNA1|ARID1B|RBPJ|ATN1|SAP130|MAFG|TRIM33|ARNT|TTC37|TCF20|TRRAP|C15orf39|IRF2BP2|ETV3|CRTC2|ZNF292|USMG5|ZZZ3|JUN|SSBP3|NCOA3|ZBTB4…	23177	23707|24127|24079|23578|23596|24121|23764|23710|23527|23716|24199|23833|23659|23575|23671|23845|24421|23815|23605|23566|23692|23518|23878|24082|23827|23653|23929|24349|23587|23443|24406|23638|23800|23749|24448|24190|24070|24172|24454|24157|23770|24325|24280|23623|24295|24364|23377|23731|23404|24064|23551|24451|24229|23683|24334|24217|24019|23485|23695|23794|23698|23983|23635|24343|24367|24259|237…	4.69e-12		KW-0007	0.967572	0
	1874	81	GO Biological Process		GO:0071565	Regulation of cell differentiation	81	22.1311	2.32e-10	HDAC7|SIX4|NFKBIA|CDK5RAP1|KAT2A|NFKB1|ISL1|MED28|IRF1|SOX9|FOXA1|BHLHE40|TBX3|ATF1|CREBBP|TCF3|EP300|JDP2|ZFHX3|GATA6|KLF10|PPARG|PSMB4|MAML1|MITF|LEO1|RUNX1|KMT2D|SIX2|CLOCK|GLIS1|KMT2E|TFE3|ZHX2|ALX1|PLAG1|NKX2-5|HMG20B|TBX1|SS18L1|ZMIZ1|BCL9L|TNRC6C|TCF7|RBPJ|GATA2|MAFG|ARNT|LZTS3|ZEB1|S100A9|JUN|RUNX2|NCOA3|KLF4|KLF5|SKI|TFAP2A|GPS2|FOXC1|MSX1|MYADM|ZBTB46|TRPS1|NFATC2|RUNX3|RELA|BCL6|CEBPD|…	23177	23524|23578|23866|23368|23764|23710|24286|23953|23833|24265|23734|24433|24355|23569|24421|23629|23605|24115|24322|24319|23767|23746|23827|23653|24061|24349|23587|23443|23932|24226|24073|23971|23506|23383|23800|24190|23818|24166|24118|24379|24331|24325|24262|24307|23404|23446|24451|23683|23788|23626|23836|24367|24304|23725|23701|24292|24244|23650|23812|24049|23503|24427|24025|23926|24400|24163|236…	1.61e-12		GO:0045595	0.963451	0
	967	54	GO Biological Process		CL:6308	Animal organ morphogenesis	54	14.7541	3.08e-10	SIX4|ISL1|HOXC13|SOX9|FOXA1|SMARCC1|TBX3|FOXF2|PALB2|EP300|ATF2|GATA6|MEF2D|ARID5B|OTX1|HOXC9|PITX2|SIX2|SP3|ZHX2|ALX1|PHLDA2|PLAG1|FOXC2|NKX2-5|TBX1|ALX4|FOXL2|ZMIZ1|ARID2|TCF7|RBPJ|GATA2|ZEB1|JUN|RUNX2|MED12|PBX2|KDM6A|SKI|TFAP2A|FOXC1|NFIB|MSX1|MKS1|RELA|HIPK2|TPRN|NFIC|SATB2|PBX1|WWTR1|HOXC11|TLE3	23177	23578|24286|24289|24265|23734|23671|24355|23668|24094|23605|23566|24319|23518|23908|24274|23401|24358|23932|23638|23383|23800|23890|24190|23362|23818|24118|24145|24037|24331|23770|24307|23404|23446|23626|24367|24304|24178|24385|24313|24244|23650|24049|23842|23503|24250|23602|24373|23902|23884|23479|24208|23806|24184|24415	2.18e-12		GO:0009887	0.951145	0
	76	16	GO Cellular Component		GO:0004402	Transcription repressor complex	16	4.37158	6.5e-10	TFAP4|RCOR1|JAZF1|SP3|CTBP2|LIN9|SP1|RBPJ|GATAD2A|ETV3|JUN|SKI|GPS2|RBBP8|MTA3|NCOR2	23177	23509|24439|24139|23638|24142|24070|24172|23404|23965|23794|24367|24244|23812|23440|23554|23389	1.07e-11		GO:0017053	0.918709	0
	42	13	COMPARTMENTS		GO:0005515	H4 histone acetyltransferase complex	13	3.55191	1.46e-09	KAT2A|YEATS4|EPC2|EPC1|ATF2|YEATS2|KAT5|TRRAP|ZZZ3|EP400|PHF20L1|CSRP2BP|ACTL6A	23177	23764|24043|23392|23857|23566|23785|24364|24019|24343|23488|23977|23410|23482	1.58e-11		GOCC:1902562	0.883565	0
	214	24	GO Biological Process		WP138	DNA-templated transcription, initiation	24	6.55738	1.99e-09	SOX9|TAF4|CREBBP|SMARCB1|MED15|PPARG|MED8|MAML1|POLR2G|MED14|MED25|TAF9B|RBPJ|RUNX2|MED12|NCOA6|MED24|SMARCA4|TAF6|WWTR1|MAML3|TEAD1|NR4A1|NR2C2	23177	24265|24076|24421|23539|24370|23746|23821|23653|24256|23893|23944|24295|23404|24304|24178|23713|24034|23998|23437|23806|23755|23809|23512|24022	1.52e-11		GO:0006352	0.870115	0
	499	36	GO Biological Process		GO:0048562	Skeletal system development	36	9.83607	2.61e-09	SIX4|HOXC6|SOX9|TBX3|EP300|MEF2D|ARID5B|RUNX1|HOXC9|PITX2|SIX2|HOXC10|SP3|ALX1|FOXC2|TBX1|ALX4|PLS3|ZEB1|RUNX2|MED12|SKI|TFAP2A|FOXC1|NFIB|DEAF1|MSX1|MKS1|VKORC1|TRPS1|RUNX3|SATB2|PBX1|HOXC11|MBTD1|FOXP1	23177	23578|23914|24265|24355|23605|23518|23908|23587|23401|24358|23932|23986|23638|23800|23362|24118|24145|23374|23626|24304|24178|24244|23650|24049|23842|24430|23503|24250|24103|23926|24163|23479|24208|24184|24283|24196	2.05e-11		GO:0001501	0.858336	0
	171	22	KEGG Pathways		GO:0016604	Transcriptional misregulation in cancer	22	6.01093	3.24e-09	SIX4|NFKB1|ATF1|TCF3|PPARG|REL|MITF|RUNX1|TFE3|SP1|ZEB1|RUNX2|KDM6A|ETV6|DOT1L|JMJD1C|RELA|BCL6|LDB1|PBX1|SS18|CEBPA	23177	23578|23710|23569|23629|23746|23929|24061|23587|23506|24172|23626|24304|24313|24271|23455|23875|23602|23476|23752|24208|23611|23407	9.64e-12		hsa05202	0.848945	0
	114	18	GO Molecular Function		GO:0044260	Nuclear receptor binding	18	4.91803	3.97e-09	ISL1|EP300|PPARG|SMARCE1|PA1|MED25|FOXL2|KAT5|TRIM24|NCOA3|DAXX|NCOA6|NCOR2|FOXP2|SMARCA4|NCOA2|NR4A1|FOXP1	23177	24286|23605|23746|23899|24175|23944|24037|24364|23704|23725|24409|23713|23389|23563|23998|24391|23512|24196	3.8e-11		GO:0016922	0.840121	0
	44	14	Pfam		HSA-9018519	Basic region leucine zipper	14	3.82514	6.51e-09	ATF1|ATF2|FOSL2|CREM|JDP2|FOSL1|ATF3|CREB5|JUN|BACH1|CEBPD|CREB1|ATF7|CEBPA	23177	23569|23566|23692|23656|24115|24088|23470|23398|24367|24151|23947|23860|23980|23407	1.89e-12		PF07716	0.818642	0
	65	14	GO Cellular Component		GO:1903706	Histone deacetylase complex	14	3.82514	9.58e-09	HDAC7|MBD2|ELMSAN1|KAT5|SAP130|TRRAP|GATAD2A|ZNF217|DNTTIP1|EP400|MTA3|NCOR2|SATB2|TRERF1	23177	23524|23740|24082|24364|23551|24019|23965|23632|23431|23488|23554|23389|23479|24394	1.64e-10		GO:0000118	0.801863	0
	90	16	GO Molecular Function		GO:0043425	Activating transcription factor binding	16	4.37158	1e-08	HDAC7|ISL1|BHLHE40|TBX3|CREBBP|EP300|ATF2|MEF2D|PPARG|PITX2|TBX1|JUN|RELA|HIPK2|CREB1|LDB1	23177	23524|24286|24433|24355|24421|23605|23566|23518|23746|24358|24118|24367|23602|24373|23860|23752	9.92e-11		GO:0033613	0.8	0
	29	11	GO Biological Process		GO:0046983	beta-catenin-TCF complex assembly	11	3.00546	1.2e-08	BCL9|CREBBP|EP300|LEO1|KMT2D|BCL9L|KAT5|TCF7|TRRAP|SMARCA4|TLE3	23177	23716|24421|23605|24349|23443|24325|24364|24307|24019|23998|24415	9.89e-11		GO:1904837	0.792082	0
	15	9	GO Cellular Component		HSA-8878159	nBAF complex	9	2.45902	1.21e-08	SMARCC1|SMARCB1|SMARCE1|SS18L1|ARID1B|DPF1|SMARCD1|SMARCA4|DPF2	23177	23671|23539|23899|24379|23731|23599|24028|23998|23473	2.21e-10		GO:0071565	0.791721	0
	33	12	STRING Clusters		GO:0007423	Mixed, incl. bzip maf transcription factor, and bhlh transcription factor binding	12	3.27869	1.55e-08	USF2|ATF2|FOSL2|FOSL1|SP3|SP1|ZEB1|USF1|JUN|KLF5|NFATC2|CEBPD	23177	23911|23566|23692|24088|23638|24172|23626|24148|24367|24292|24400|23947	2.05e-11		CL:6308	0.780967	0
	895	51	DISEASES		GO:2000144	Cancer	51	13.9344	2.08e-08	TFAP2C|SALL4|ISL1|BCL9|IRF1|PALB2|ATF1|CREBBP|TCF3|SMARCB1|EP300|PATZ1|ZFHX3|GATA6|ARID5B|JAZF1|REL|MITF|RUNX1|CDT1|KMT2D|TFE3|SMARCE1|PLAG1|LIN9|FOXL2|TRIM24|IRF2BP2|S100A8|NFKB2|JUN|MED12|KLF4|KDM6A|GPS2|NFIB|BRD7|PBRM1|ETV6|BCL6|SMARCA4|KMT2B|NCOA2|PBX1|CDKN1C|SS18|BAP1|WWTR1|CEBPA|TET2|MLLT6	23177	23689|23851|24286|23716|23833|24094|23569|24421|23629|23539|23605|24013|24322|24319|23908|24139|23929|24061|23587|23761|23443|23506|23899|24190|24070|24037|23704|23695|23848|23500|24367|24178|23701|24313|23812|23842|23743|24124|24271|23476|23998|24085|24391|24208|24067|23611|23458|23806|23407|23647|23992	4.77e-12		DOID:162	0.768194	0
	32	11	GO Molecular Function		GO:0035295	Histone acetyltransferase activity	11	3.00546	2.3e-08	KAT2A|CREBBP|EP300|ATF2|CLOCK|SUPT7L|KAT5|DPF1|NCOA3|CSRP2BP|DPF2	23177	23764|24421|23605|23566|24226|24445|24364|23599|23725|23410|23473	2.34e-10		GO:0004402	0.763827	0
	361	30	TISSUES		hsa05166	Lymphocytic leukemia cell	30	8.19672	2.3e-08	NFKB1|SMARCC1|GLIS2|CREBBP|TCF3|EP300|MAML1|CDT1|KMT2D|ZBTB5|KAT5|ZEB1|JUN|NCOA3|MED12|DAXX|KDM6A|SKI|NFATC2|ETV6|DOT1L|RBBP8|NCOR2|CREB1|SMARCA4|NFIC|KMT2B|PHC3|TET2|NOL4L	23177	23710|23671|24418|24421|23629|23605|23653|23761|23443|23434|24364|23626|24367|23725|24178|24409|24313|24244|24400|24271|23455|23440|23389|23860|23998|23884|24085|24040|23647|23686	4.43e-11		BTO:0000744	0.763827	0
	7026	190	GO Molecular Function		HSA-1266738	Protein binding	190	51.9126	4.07e-08	RGPD5|HDAC7|MNT|TFAP4|ST13|NFKBIA|SALL4|CDK5RAP1|USF2|KAT2A|NFKB1|PRDM4|HCFC2|ISL1|PCGF1|BCL9|MED28|AHR|ATXN1|SOX9|YEATS4|FOXA1|TAF4|SMARCC1|KDM6B|MBD2|BHLHE40|TBX3|FOXF2|KPNA3|ATF1|RCOR1|CREBBP|TCF3|SMARCB1|EP300|ATF2|NUP54|FBXW11|CREM|GID8|CRTC3|ZFHX3|ZNF174|GATA6|MEF2D|RPS27A|ELMSAN1|PPARG|MAML1|MITF|ZHX1|ARHGEF40|LEO1|RUNX1|CDT1|KMT2D|POLR2G|PITX2|SIX2|YEATS2|IRF2BP1|ZBTB4|CLOCK|HSPA6|ZMIZ2|C…	23177	23365|23524|24127|23509|24079|23866|23851|23368|23911|23764|23710|23956|24436|24286|23527|23716|23953|24199|23545|24265|24043|23734|24076|23671|23962|23740|24433|24355|23668|23845|23569|24439|24421|23629|23539|23605|23566|24010|24247|23656|24316|23782|24322|24106|24319|23518|23878|24082|23746|23653|24061|23449|24214|24349|23587|23761|23443|24256|24358|23932|23785|23872|23608|24226|23557|23497|241…	4.4e-10		GO:0005515	0.739041	0
	88	16	WikiPathways		WP2857	Androgen receptor signaling pathway	16	4.37158	5e-08	CREBBP|EP300|PATZ1|SMARCE1|SP1|ZMIZ1|KAT5|JUN|RUNX2|NCOA3|DAXX|NCOR2|RELA|CREB1|NCOA2|NR2C2	23177	24421|23605|24013|23899|24172|24331|24364|24367|24304|23725|24409|23389|23602|23860|24391|24022	7.38e-11		WP138	0.730103	0
	301	26	GO Biological Process		GO:0070491	Embryonic organ morphogenesis	26	7.10383	5.01e-08	SIX4|SOX9|TBX3|FOXF2|OTX1|HOXC9|SIX2|SP3|ALX1|FOXC2|NKX2-5|TBX1|ALX4|FOXL2|TCF7|GATA2|ZEB1|RUNX2|MED12|KDM6A|TFAP2A|MSX1|HIPK2|TPRN|SATB2|HOXC11	23177	23578|24265|24355|23668|24274|23401|23932|23638|23800|23362|23818|24118|24145|24037|24307|23446|23626|24304|24178|24313|23650|23503|24373|23902|23479|24184	4.25e-10		GO:0048562	0.730016	0
	789	43	GO Cellular Component		GO:0043657	Nuclear body	43	11.7486	5.03e-08	HCFC2|BHLHE40|GLIS2|CREBBP|EPC1|ZFHX3|MAML1|CDT1|HOXC10|ZBTB4|SP3|PPP1R8|KMT2E|ALX1|PLAG1|FOXC2|HMG20B|SS18L1|TCF7|VPS72|SAP130|ARNT|TCF20|GATAD2A|ZNF217|DAXX|ZIC2|SKI|NELFA|EP400|RNF34|ELF2|UBN1|NCOR2|HIPK2|NCOA2|SUMO2|MAMLD1|SKIL|WWTR1|MAML3|HSF1|RBM4B	23177	24436|24433|24418|24421|23857|24322|23653|23761|23986|23608|23638|23371|23971|23800|24190|23362|24166|24379|24307|24241|23551|23683|24217|23965|23632|24409|23515|24244|24223|23488|24202|23791|24130|23389|24373|24391|23395|23617|23923|23806|23755|24193|23359	9.77e-10		GO:0016604	0.729843	0
	4976	147	GO Biological Process		GO:0006338	Cellular macromolecule metabolic process	147	40.1639	8.27e-08	HDAC7|MNT|NFKBIA|RNASEH2A|KAT2A|NFKB1|PRDM4|PCGF1|IRF2BPL|SOX9|PLAGL2|YEATS4|TAF4|KDM6B|ZCCHC11|EPC2|PALB2|RCOR1|CREBBP|TCF3|EPC1|SMARCB1|MED15|EP300|ATF2|NUP54|FBXW11|GID8|GATA6|RPS27A|PPARG|PSMB4|MED8|MAML1|RBMS1|MITF|SNAPC4|LEO1|CDT1|KMT2D|POLR2G|HOXC9|RPS9|COPS6|YEATS2|IRF2BP1|CLOCK|PPP1R8|ZMIZ2|KMT2E|C17orf53|ZHX2|RECQL5|TNIP1|MED14|PA1|MED25|LIN9|SP1|FOXL2|MRPL12|ZMIZ1|POLR3C|FOXK2|SUPT7L|T…	23177	23524|24127|23866|24121|23764|23710|23956|23527|23530|24265|24388|24043|24076|23962|23824|23392|24094|24439|24421|23629|23857|23539|24370|23605|23566|24010|24247|24316|24319|23878|23746|23827|23821|23653|23461|24061|23920|24349|23761|23443|24256|23401|24406|23380|23785|23872|24226|23371|23497|23971|23413|23383|23773|23584|23893|24175|23944|24070|24172|24037|24157|24331|23419|24280|24445|24295|243…	7.27e-10		GO:0044260	0.708249	0
	119	17	Reactome Pathways		HSA-2122947	Estrogen-dependent gene expression	17	4.64481	8.33e-08	USF2|FOXA1|CREBBP|EP300|ATF2|RUNX1|POLR2G|SP1|TNRC6C|KAT5|POU2F1|USF1|JUN|ZNF217|NCOA3|NCOA2|TLE3	23177	23911|23734|24421|23605|23566|23587|24256|24172|24262|24364|24052|24148|24367|23632|23725|24391|24415	5.37e-10		HSA-9018519	0.707935	0
	493	33	GO Biological Process		GO:0051090	Regulation of hemopoiesis	33	9.01639	1e-07	NFKBIA|KAT2A|IRF1|CREBBP|TCF3|EP300|KLF10|PSMB4|MITF|LEO1|RUNX1|KMT2D|KMT2E|TFE3|ZMIZ1|TNRC6C|TCF7|GATA2|ARNT|ZEB1|JUN|FOXC1|ZBTB46|NFATC2|RUNX3|BCL6|CREB1|LDB1|KMT2B|RBFOX2|ATXN1L|DPF2|FOXP1	23177	23866|23764|23833|24421|23629|23605|23767|23827|24061|24349|23587|23443|23971|23506|24331|24262|24307|23446|23683|23626|24367|24049|24025|24400|24163|23476|23860|23752|24085|24136|24346|23473|24196	8.91e-10		GO:1903706	0.7	0
	28	10	GO Molecular Function		GO:0071564	bHLH transcription factor binding	10	2.73224	1.04e-07	USF2|ISL1|SOX9|BHLHE40|CREBBP|TCF3|SP1|USF1|RUNX2|KLF5	23177	23911|24286|24265|24433|24421|23629|24172|24148|24304|24292	1.15e-09		GO:0043425	0.698297	0
	307	25	UniProt Keywords		GO:1902893	Chromosomal rearrangement	25	6.8306	1.13e-07	BCL9|ATF1|CREBBP|TCF3|EP300|PATZ1|JAZF1|RUNX1|TFE3|PLAG1|TRIM24|TRIM33|NFKB2|ETV6|RELA|BCL6|THADA|FOXP2|CREB1|SATB2|PBX1|SS18|MBTD1|MLLT6|FOXP1	23177	23716|23569|24421|23629|23605|24013|24139|23587|23506|24190|23704|24229|23500|24271|23602|23476|24160|23563|23860|23479|24208|23611|24283|23992|24196	2.85e-09		KW-0160	0.694692	0
	1037	50	GO Molecular Function		GO:0030374	Protein dimerization activity	50	13.6612	1.7e-07	MNT|TFAP4|ST13|USF2|AHR|TAF4|BHLHE40|ATF1|TCF3|FBXW11|GID8|ZNF174|MEF2D|MITF|ZHX1|RUNX1|PITX2|ZBTB4|CLOCK|TFE3|ZHX2|ALX1|EBF1|NKX2-5|SP1|TBX1|SUPT7L|TAF9B|ATF3|MAFG|ARNT|TFEB|USF1|IRAK1|NCOA3|DNTTIP1|DAXX|RELA|FOXP2|LDB1|NFYC|NCOA2|TAF6|WWTR1|SNF8|ZBTB38|CEBPA|HSF1|NR4A1|IKBKG	23177	24127|23509|24079|23911|24199|24076|24433|23569|23629|24247|24316|24106|23518|24061|23449|23587|24358|23608|24226|23506|23383|23800|23749|23818|24172|24118|24445|24295|23470|24451|23683|23839|24148|23422|23725|23431|24409|23602|23563|23752|24004|24391|23437|23806|23989|23941|23407|24193|23512|24100	2e-09		GO:0046983	0.676955	0
	93	15	Reactome Pathways		GO:0061061	Transcriptional regulation by RUNX3	15	4.09836	1.84e-07	KAT2A|CREBBP|EP300|ZFHX3|RPS27A|PSMB4|MAML1|RUNX1|TCF7|RBPJ|RUNX3|MAMLD1|WWTR1|MAML3|TEAD1	23177	23764|24421|23605|24322|23878|23827|23653|23587|24307|23404|24163|23617|23806|23755|23809	1.27e-09		HSA-8878159	0.673518	0
	563	35	GO Biological Process		GO:0035097	Sensory organ development	35	9.56284	1.85e-07	SIX4|HOXC13|SOX9|FOXF2|OTX1|MITF|PITX2|SIX2|SP3|ZHX2|SIX5|FOXC2|TBX1|FOXL2|RBPJ|GATA2|ZEB1|JUN|KLF4|PBX2|SKI|TFAP2A|BNC2|FOXC1|MSX1|MKS1|HIPK2|CEBPD|FOXP2|TPRN|SMARCA4|ACTL6A|PBX1|SKIL|CEBPA	23177	23578|24289|24265|23668|24274|24061|24358|23932|23638|23383|24211|23362|24118|24037|23404|23446|23626|24367|23701|24385|24244|23650|24268|24049|23503|24250|24373|23947|23563|23902|23998|23482|24208|23923|23407	1.68e-09		GO:0007423	0.673283	0
	42	11	GO Biological Process		HSA-400253	Positive regulation of dna-templated transcription, initiation	11	3.00546	2.82e-07	MITF|FOSL1|MED14|NKX2-5|JUN|MED12|MED24|PAXIP1|CREB1|TAF6|CEBPA	23177	24061|24088|23893|23818|24367|24178|24034|23728|23860|23437|23407	2.63e-09		GO:2000144	0.654975	0
	851	44	GO Biological Process		GO:0045165	Tube development	44	12.0219	3.02e-07	HDAC7|SALL4|KAT2A|SOX9|FOXA1|TBX3|FOXF2|EP300|GATA6|SIX2|SP3|ALX1|FOXC2|NKX2-5|TBX1|ALX4|ZMIZ1|ARID2|TCF7|RBPJ|GATA2|ZEB1|QKI|NFIA|JUN|SSBP3|MED12|KLF5|KDM6A|SKI|FOXC1|NFIB|DEAF1|MKS1|PAXIP1|FOXP2|CREB1|PBX1|ATXN1L|AMOTL2|CEBPA|NR4A1|CIC|VEZF1	23177	23524|23851|23764|24265|23734|24355|23668|23605|24319|23932|23638|23800|23362|23818|24118|24145|24331|23770|24307|23404|23446|23626|23935|24154|24367|24259|24178|24292|24313|24244|24049|23842|24430|24250|23728|23563|23860|24208|24346|23950|23407|23512|24169|24031	2.85e-09		GO:0035295	0.651999	0
	230	23	InterPro Domains		GO:0060173	Winged helix-like DNA-binding domain superfamily	23	6.28415	3.17e-07	ELF1|IRF1|FOXA1|HGNC:9982|SMARCC1|FOXF2|FOXC2|FOXL2|POLR3C|ARID2|FOXK2|KAT5|ETV3|HSF2|FOXP4|FOXC1|ELF2|ETV6|FOXP2|SNF8|HSF1|RFX7|FOXP1	23177	23677|23833|23734|23452|23671|23668|23362|24037|23419|23770|24280|24364|23794|24397|23680|24049|23791|24271|23563|23989|24193|24235|24196	3.27e-10		IPR036388	0.649894	0
	211	21	KEGG Pathways		GO:0044403	Human T-cell leukemia virus 1 infection	21	5.7377	3.55e-07	NFKBIA|KAT2A|NFKB1|CREBBP|TCF3|EP300|ATF2|CRTC3|FOSL1|KAT5|CREB5|TRRAP|CRTC2|NFKB2|JUN|GPS2|MSX1|NFATC2|RELA|CREB1|IKBKG	23177	23866|23764|23710|24421|23629|23605|23566|23782|24088|24364|23398|24019|23698|23500|24367|23812|23503|24400|23602|23860|24100	2.11e-09		hsa05166	0.644977	0
	1087	51	Reactome Pathways		GO:0030522	Developmental Biology	51	13.9344	4.16e-07	SALL4|KAT2A|NFKB1|ISL1|MED28|SOX9|CREBBP|TCF3|MED15|EP300|MEF2D|RPS27A|PPARG|PSMB4|MED8|MAML1|RUNX1|KMT2D|POLR2G|RPS9|EBF1|MED14|PA1|MED25|RBPJ|GATA2|JUN|NCOA3|RPS4X|MED12|KLF4|NCOA6|NCBP1|KLF5|KDM6A|MED24|NCOR2|PAXIP1|RELA|CEBPD|CREB1|LDB1|SMARCA4|NCOA2|PBX1|MAMLD1|WWTR1|MAML3|CEBPA|TEAD1|FOXP1	23177	23851|23764|23710|24286|23953|24265|24421|23629|24370|23605|23518|23878|23746|23827|23821|23653|23587|23443|24256|24406|23749|23893|24175|23944|23404|23446|24367|23725|23938|24178|23701|23713|24238|24292|24313|24034|23389|23728|23602|23947|23860|23752|23998|24391|24208|23617|23806|23755|23407|23809|24196	3.25e-09		HSA-1266738	0.638091	0
	145	18	WikiPathways		GO:0048534	Mesodermal commitment pathway	18	4.91803	4.35e-07	FOXA1|BHLHE40|TBX3|GATA6|ARID5B|PITX2|CTBP2|FOXC2|TBX1|KLF4|ZIC2|KLF5|KDM6A|FOXC1|PBX1|TEAD1|TRERF1|MBTD1	23177	23734|24433|24355|24319|23908|24358|24142|23362|24118|23701|23515|24292|24313|24049|24208|23809|24394|24283	1.28e-09		WP2857	0.636151	0
	73	13	GO Molecular Function		CL:20435	Repressing transcription factor binding	13	3.55191	4.48e-07	HDAC7|TCF3|GATA6|PPARG|SP1|KAT5|RBPJ|RUNX2|SKI|RBBP8|MTA3|RELA|TLE3	23177	23524|23629|24319|23746|24172|24364|23404|24304|24244|23440|23554|23602|24415	5.67e-09		GO:0070491	0.634872	0
	256	22	GO Cellular Component		GO:0048646	Host cell	22	6.01093	5.28e-07	NFKB1|MBD2|KPNA3|CREBBP|EP300|NUP54|RPS27A|PPARG|REL|KPNA1|MAFG|RAD23B|HSF2|NFKB2|KPNA6|ETV6|SEH1L|BACH1|RELA|HSF1|NR4A1|NR2C2	23177	23710|23740|23845|24421|23605|24010|23878|23746|23929|23377|24451|24310|24397|23500|23797|24271|23521|24151|23602|24193|23512|24022	1.06e-08		GO:0043657	0.627737	0
	206	20	GO Biological Process		GO:0048608	Chromatin remodeling	20	5.46448	7.85e-07	KAT2A|HCFC2|SOX9|FOXA1|SMARCC1|KDM6B|MBD2|SMARCB1|SMARCE1|ARID1B|VPS72|DAXX|KDM6A|PBRM1|SMARCD1|FAM172A|SMARCD2|SMARCA4|ACTL6A|SATB2	23177	23764|24436|24265|23734|23671|23962|23740|23539|23899|23731|24241|24409|24313|24124|24028|23863|24109|23998|23482|23479	7.58e-09		GO:0006338	0.610513	0
	48	11	Reactome Pathways		HSA-8943724	NOTCH1 Intracellular Domain Regulates Transcription	11	3.00546	1e-06	HDAC7|KAT2A|CREBBP|EP300|RPS27A|MAML1|RBPJ|NCOR2|MAMLD1|MAML3|TLE3	23177	23524|23764|24421|23605|23878|23653|23404|23389|23617|23755|24415	8.77e-09		HSA-2122947	0.6	0
	437	29	GO Biological Process		WP3414	Regulation of dna-binding transcription factor activity	29	7.9235	1.2e-06	NFKBIA|NFKB1|FOXA1|BHLHE40|GLIS2|TCF3|SMARCB1|EP300|ATF2|CRTC3|RPS27A|ARID5B|PPARG|CLOCK|FOSL1|CRTC2|S100A8|S100A9|NFKB2|IRAK1|JUN|KLF4|ZIC2|PAXIP1|RELA|HIPK2|SMARCA4|PBX1|IKBKG	23177	23866|23710|23734|24433|24418|23629|23539|23605|23566|23782|23878|23908|23746|24226|24088|23698|23848|23836|23500|23422|24367|23701|23515|23728|23602|24373|23998|24208|24100	1.17e-08		GO:0051090	0.592082	0
	12	7	GO Cellular Component		WP4149	npBAF complex	7	1.91257	1.21e-06	SMARCC1|SMARCB1|SMARCE1|SMARCD1|SMARCA4|ACTL6A|SS18	23177	23671|23539|23899|24028|23998|23482|23611	2.77e-08		GO:0071564	0.591721	0
	52	11	GO Biological Process		WP3651	Regulation of pri-mirna transcription by rna polymerase ii	11	3.00546	1.83e-06	SOX9|PPARG|FOSL1|GATA2|JUN|KLF4|KLF5|NFIB|RELA|SMARCA4|TEAD1	23177	24265|23746|24088|23446|24367|23701|24292|23842|23602|23998|23809	1.81e-08		GO:1902893	0.573755	0
	54	11	GO Molecular Function		WP706	Nuclear receptor transcription coactivator activity	11	3.00546	1.91e-06	PPARG|ZMIZ2|MED14|ZMIZ1|NCOA3|MED12|NCOA6|MED24|NCOA2|SS18|TRERF1	23177	23746|23497|23893|24331|23725|24178|23713|24034|24391|23611|24394	2.54e-08		GO:0030374	0.571897	0
	479	30	GO Biological Process		HSA-975871	Muscle structure development	30	8.19672	2.19e-06	SIX4|ISL1|BCL9|SOX9|KDM6B|TBX3|EPC1|EP300|ZFHX3|GATA6|MEF2D|ARID5B|MAML1|FOXC2|NKX2-5|HMG20B|TBX1|ALX4|FOXL2|BCL9L|ATF3|RBPJ|QKI|KLF5|SKI|FOXC1|MSX1|NFATC2|FOXP2|SKIL	23177	23578|24286|23716|24265|23962|24355|23857|23605|24322|24319|23518|23908|23653|23362|23818|24166|24118|24145|24037|24325|23470|23404|23935|24292|24244|24049|23503|24400|23563|23923	2.22e-08		GO:0061061	0.565956	0
	74	12	GO Cellular Component		GO:0008285	Histone methyltransferase complex	12	3.27869	2.19e-06	PRDM4|HCFC2|TAF4|KDM6B|KMT2D|PA1|NCOA6|KDM6A|PAXIP1|KMT2B|TAF6|C17orf49	23177	23956|24436|24076|23962|23443|24175|23713|24313|23728|24085|23437|23542	5.54e-08		GO:0035097	0.565956	0
	67	12	Reactome Pathways		HSA-3899300	Circadian Clock	12	3.27869	2.26e-06	BHLHE40|CREBBP|EP300|ATF2|CRTC3|MEF2D|RPS27A|CLOCK|CRTC2|NCOA6|CREB1|NCOA2	23177	24433|24421|23605|23566|23782|23518|23878|24226|23698|23713|23860|24391	2.08e-08		HSA-400253	0.564589	0
	248	21	GO Biological Process		HSA-2197563	Cell fate commitment	21	5.7377	2.81e-06	ISL1|SOX9|FOXA1|MNX1|KDM6B|TBX3|TCF3|GATA6|PPARG|MITF|LEO1|SIX2|HOXC10|FOXC2|NKX2-5|TBX1|RBPJ|GATA2|RUNX2|KLF4|SATB2	23177	24286|24265|23734|23659|23962|24355|23629|24319|23746|24061|24349|23932|23986|23362|23818|24118|23404|23446|24304|23701|23479	2.91e-08		GO:0045165	0.555129	0
	181	18	GO Biological Process		GO:0033554	Limb development	18	4.91803	2.92e-06	SALL4|KAT2A|HOXC13|SOX9|TBX3|CREBBP|PITX2|HOXC10|ALX1|ALX4|RUNX2|PBX2|SKI|TFAP2A|MSX1|MKS1|PBX1|HOXC11	23177	23851|23764|24289|24265|24355|24421|24358|23986|23800|24145|24304|24385|24244|23650|23503|24250|24208|24184	3.07e-08		GO:0060173	0.553462	0
	44	11	InterPro Domains		GO:0051101	p53-like transcription factor, DNA-binding	11	3.00546	3.01e-06	NFKB1|TBX3|REL|RUNX1|TBX1|RBPJ|NFKB2|RUNX2|NFATC2|RUNX3|RELA	23177	23710|24355|23929|23587|24118|23404|23500|24304|24400|24163|23602	4e-09		IPR008967	0.552143	0
	865	42	GO Biological Process		WP4321	Symbiotic process	42	11.4754	3.45e-06	TFAP4|NFKBIA|USF2|KAT2A|HCFC2|TAF4|KPNA3|RCOR1|CREBBP|SMARCB1|EP300|NUP54|FBXW11|CRTC3|RPS27A|PSMB4|RPS9|COPS6|CTBP2|TNIP1|SP1|KAT5|KPNA1|USF1|CRTC2|IRAK1|NFIA|JUN|KPNA6|RPS4X|DAXX|GPS2|UBN1|SEH1L|RELA|HIPK2|CREB1|SMARCA4|ATF7|CEBPA|HSF1|IKBKG	23177	23509|23866|23911|23764|24436|24076|23845|24439|24421|23539|23605|24010|24247|23782|23878|23827|24406|23380|24142|23584|24172|24364|23377|24148|23698|23422|24154|24367|23797|23938|24409|23812|24130|23521|23602|24373|23860|23998|23980|23407|24193|24100	3.7e-08		GO:0044403	0.546218	0
	166	17	GO Biological Process		WP1591	Intracellular receptor signaling pathway	17	4.64481	4.62e-06	NFKBIA|AHR|CREM|RPS27A|PPARG|TBX1|ZMIZ1|KAT5|ARNT|IRAK1|NCOA3|DAXX|RNF34|RELA|RBFOX2|NR4A1|IKBKG	23177	23866|24199|23656|23878|23746|24118|24331|24364|23683|23422|23725|24409|24202|23602|24136|23512|24100	5.03e-08		GO:0030522	0.533536	0
	619	34	GO Biological Process		WP1984	Hematopoietic or lymphoid organ development	34	9.28962	4.77e-06	SIX4|IRF1|BARX1|TCF3|EP300|PATZ1|PPARG|MITF|RUNX1|PITX2|SP3|KMT2E|NKX2-5|TBX1|TCF7|RBPJ|GATA2|IRF2BP2|NFKB2|JUN|SSBP3|RUNX2|KLF4|NCOA6|GPS2|ETV6|RUNX3|BCL6|HIPK2|CEBPD|PBX1|CEBPA|TET2|FOXP1	23177	23578|23833|24055|23629|23605|24013|23746|24061|23587|24358|23638|23971|23818|24118|24307|23404|23446|23695|23500|24367|24259|24304|23701|23713|23812|24271|24163|23476|24373|23947|24208|23407|23647|24196	5.23e-08		GO:0048534	0.532148	0
	148	17	STRING Clusters		WP236	Homeobox, conserved site, and cell fate specification	17	4.64481	5.4e-06	SIX4|HOXC6|TBX3|HOXC9|PITX2|SIX2|HOXC10|ALX4|FOXP4|PBX2|FOXC1|FOXP2|SATB2|PBX1|EYA4|HOXC11|TLE3	23177	23578|23914|24355|23401|24358|23932|23986|24145|23680|24385|24049|23563|23479|24208|23854|24184|24415	1.07e-08		CL:20435	0.526761	0
	883	42	GO Biological Process		GO:0042393	Anatomical structure formation involved in morphogenesis	42	11.4754	5.78e-06	SIX4|SALL4|KAT2A|ISL1|SOX9|FOXA1|KDM6B|TBX3|PALB2|EP300|ATF2|GATA6|LEO1|SIX2|SP3|ALX1|FOXC2|NKX2-5|TBX1|RBPJ|GATA2|NFKB2|JUN|SSBP3|MED12|KLF4|KLF5|KDM6A|SKI|TFAP2A|FOXC1|NFIB|DEAF1|MSX1|MKS1|BCL6|HIPK2|ACTL6A|SKIL|AMOTL2|NR4A1|VEZF1	23177	23578|23851|23764|24286|24265|23734|23962|24355|24094|23605|23566|24319|24349|23932|23638|23800|23362|23818|24118|23404|23446|23500|24367|24259|24178|23701|24292|24313|24244|23650|24049|23842|24430|23503|24250|23476|24373|23482|23923|23950|23512|24031	6.39e-08		GO:0048646	0.523807	0
	420	27	GO Biological Process		CL:3943	Reproductive structure development	27	7.37705	6.25e-06	TFAP2C|SIX4|SOX9|FOXA1|TAF4|SMARCC1|TBX3|FOXF2|PATZ1|GATA6|ARID5B|PPARG|FOSL1|SP3|PHLDA2|PLAG1|FOXL2|TCF7|RBPJ|GATA2|ARNT|TFEB|FOXC1|KMT2B|MAMLD1|CEBPA|HSF1	23177	23689|23578|24265|23734|24076|23671|24355|23668|24013|24319|23908|23746|24088|23638|23890|24190|24037|24307|23404|23446|23683|23839|24049|24085|23617|23407|24193	7e-08		GO:0048608	0.520412	0
	60	11	Reactome Pathways		GO:0048732	Regulation of PTEN gene transcription	11	3.00546	6.5e-06	HDAC7|SALL4|RCOR1|ATF2|PPARG|ATN1|GATAD2A|JUN|MTA3|PHC3|PHC1	23177	23524|23851|24439|23566|23746|24064|23965|24367|23554|24040|23959	6.59e-08		HSA-8943724	0.518709	0
	32	9	WikiPathways		GO:0033256	Initiation of transcription and translation elongation at the HIV-1 LTR	9	2.45902	7.61e-06	HDAC7|NFKBIA|NFKB1|CREBBP|EP300|SP1|NELFA|NFATC2|RELA	23177	23524|23866|23710|24421|23605|24172|24223|24400|23602	4.49e-08		WP3414	0.511862	0
	32	9	WikiPathways		GO:0046982	White fat cell differentiation	9	2.45902	7.61e-06	PPARG|EBF1|GATA2|KLF4|KLF5|CEBPD|CREB1|CEBPA|TLE3	23177	23746|23749|23446|23701|24292|23947|23860|23407|24415	4.49e-08		WP4149	0.511862	0
	3196	100	COMPARTMENTS		GO:0035270	Intracellular non-membrane-bounded organelle	100	27.3224	8.64e-06	HDAC7|KAT2A|IRF1|FOXA1|RAP1B|TAF4|SMARCC1|MBD2|ZCCHC11|UTP6|CREBBP|TCF3|SMARCB1|ATF2|FBXW11|ZNF174|RPS27A|MZT2B|JAZF1|PSMB4|LEO1|CDT1|RPS9|CLOCK|HSPA6|ZMIZ2|CTBP2|KMT2E|C17orf53|GLTSCR1L|TRIP10|SMARCE1|NKX2-5|HMG20B|SP1|SS18L1|MRPL12|ARID2|TNRC6C|KAT5|ATF3|ARID1B|RBPJ|DPF1|PLS3|SAP130|RAD52|TTC37|TRRAP|GATAD2A|ZEB1|USF1|S100A8|S100A9|IRAK1|ZZZ3|JUN|NCOA3|RPS4X|DAXX|KLF4|SKI|FOXC1|NFIB|GLIS3|DEAF1…	23177	23524|23764|23833|23734|23665|24076|23671|23740|23824|24340|24421|23629|23539|23566|24247|24106|23878|24097|24139|23827|24349|23761|24406|24226|23557|23497|24142|23971|23413|23644|23758|23899|23818|24166|24172|24379|24157|23770|24262|24364|23470|23731|23404|23599|23374|23551|23968|24334|24019|23965|23626|24148|23848|23836|23422|24343|24367|23725|23938|24409|23701|24244|24049|23842|24382|24430|234…	1.08e-07		GOCC:0043232	0.506349	0
	27	8	COMPARTMENTS		HSA-5617472	SAGA-type complex	8	2.18579	1.28e-05	KAT2A|TAF4|EP300|SUPT7L|TAF9B|TRRAP|TAF6|SUPT20H	23177	23764|24076|23605|24445|24295|24019|23437|24133	1.83e-07		GOCC:0070461	0.489279	0
	64	11	WikiPathways		WP560	Pathways affected in adenoid cystic carcinoma	11	3.00546	1.28e-05	KDM6B|CREBBP|EP300|ARID5B|SMARCE1|KDM6A|NFIB|JMJD1C|FOXP2|MAML3|CEBPA	23177	23962|24421|23605|23908|23899|24313|23842|23875|23563|23755|23407	1.18e-07		WP3651	0.489279	0
	155	16	WikiPathways		WP2355	Sudden infant death syndrome (SIDS) susceptibility pathways	16	4.37158	1.28e-05	NFKB1|BHLHE40|CREBBP|TCF3|EP300|CREM|SP3|SP1|GATA2|NFYA|NFKB2|JUN|DEAF1|RUNX3|CREB1|PBX1	23177	23710|24433|24421|23629|23605|23656|23638|24172|23446|24091|23500|24367|24430|24163|23860|24208	1.13e-07		WP706	0.489279	0
	117	15	InterPro Domains		GO:0051240	Myc-type, basic helix-loop-helix (bHLH) domain	15	4.09836	1.42e-05	MNT|TFAP4|USF2|AHR|BHLHE40|TCF3|MITF|CLOCK|TFE3|EBF1|ARNT|TFEB|USF1|NCOA3|NCOA2	23177	24127|23509|23911|24199|24433|23629|24061|24226|23506|23749|23683|23839|24148|23725|24391	2.1e-08		IPR011598	0.484771	0
	84	12	Reactome Pathways		CL:4124	MyD88 cascade initiated on plasma membrane	12	3.27869	1.6e-05	NFKBIA|NFKB1|ATF1|ATF2|FBXW11|RPS27A|NFKB2|IRAK1|JUN|RELA|CREB1|IKBKG	23177	23866|23710|23569|23566|24247|23878|23500|23422|24367|23602|23860|24100	1.92e-07		HSA-975871	0.479588	0
	696	35	GO Biological Process		CL:4211	Negative regulation of cell population proliferation	35	9.56284	2.13e-05	MNT|TFAP4|ISL1|IRF1|SOX9|ATF2|KLF10|PPARG|FOSL1|CTBP2|SIX5|MED25|ARID2|TRIM24|RBPJ|GATA2|ZEB1|ETV3|JUN|KLF4|SKI|TFAP2A|NFIB|MSX1|BRD7|PBRM1|RUNX3|BCL6|TAF6|VGLL4|CDKN1C|BAP1|CEBPA|HSF1|ZNF268	23177	24127|23509|24286|23833|24265|23566|23767|23746|24088|24142|24211|23944|23770|23704|23404|23446|23626|23794|24367|23701|24244|23650|23842|23503|23743|24124|24163|23476|23437|24376|24067|23458|23407|24193|23560	2.51e-07		GO:0008285	0.467162	0
	395	26	TISSUES		CL:6133	Bone marrow cancer cell	26	7.10383	2.17e-05	NFKB1|BCL9|RCOR1|CREBBP|TCF3|EP300|RUNX1|LIN9|SP1|KAT5|TRIM24|ATF3|GATA2|NFKB2|NFIA|JUN|DAXX|SP2|KDM6A|DOT1L|CREB1|LDB1|SMARCA4|TET2|ZNF205|NR2C2	23177	23710|23716|24439|24421|23629|23605|23587|24070|24172|24364|23704|23470|23446|23500|24154|24367|24409|24232|24313|23455|23860|23752|23998|23647|24424|24022	7.96e-08		BTO:0000583	0.466354	0
	6716	175	TISSUES		GO:0045596	Urogenital system	175	47.8142	2.27e-05	RGPD5|HDAC7|MNT|TFAP2C|ST13|NFKBIA|ECH1|KAT2A|NFKB1|HCFC2|AHR|IRF1|SOX9|PLAGL2|FOXA1|RAP1B|SMARCC1|MBD2|TBX3|PALB2|GLIS2|EPC1|SMARCB1|MED15|ATF2|CREM|ZNF174|MEF2D|RPS27A|ARID5B|JAZF1|KLF10|PPARG|PSMB4|MED8|MITF|ZHX1|ARHGEF40|LEO1|RPS9|COPS6|PITX2|YEATS2|HOXC10|ZBTB4|CLOCK|HSPA6|SP3|ZMIZ2|CTBP2|RECQL5|PHLDA2|AGTRAP|ZMYM4|MED14|SMARCE1|MED25|HMG20B|LIN9|SP1|FOXL2|ARID2|BCL9L|SUPT7L|ZNF532|KAT5|TRIM…	23177	23365|23524|24127|23689|24079|23866|23596|23764|23710|24436|24199|23833|24265|24388|23734|23665|23671|23740|24355|24094|24418|23857|23539|24370|23566|23656|24106|23518|23878|23908|24139|23767|23746|23827|23821|24061|23449|24214|24349|24406|23380|24358|23785|23986|23608|24226|23557|23638|23497|24142|23773|23890|23620|24448|23893|23899|23944|24166|24070|24172|24037|23770|24325|24445|23623|24364|237…	9.53e-08		BTO:0003091	0.464397	0
	226	18	UniProt Keywords		HSA-3232118	Proto-oncogene	18	4.91803	2.48e-05	BCL9|TCF3|PATZ1|JAZF1|REL|RUNX1|CDT1|TFE3|PLAG1|NFKB2|JUN|SKI|ETV6|BCL6|PBX1|SS18|WWTR1|MLLT6	23177	23716|23629|24013|24139|23929|23587|23761|23506|24190|23500|24367|24244|24271|23476|24208|23611|23806|23992	6.6e-07		KW-0656	0.460555	0
	43	9	Reactome Pathways		GO:0001223	SUMOylation of transcription cofactors	9	2.45902	2.6e-05	CREBBP|EP300|DAXX|NCOR2|HIPK2|NCOA2|SUMO2|PHC3|PHC1	23177	24421|23605|24409|23389|24373|24391|23395|24040|23959	3.94e-07		HSA-3899300	0.458503	0
	145	16	Pfam		WP4659	Zinc-finger of C2H2 type	16	4.37158	2.79e-05	SALL4|PRDM4|PATZ1|ZFHX3|ZNF319|ZEB1|ZBTB34|ZBTB12|KLF5|BNC2|ZSCAN5A|BCL6|HIC2|ZNF200|ZNF205|ZNF865	23177	23851|23956|24013|24322|23428|23626|24301|23581|24292|24268|23719|23476|23464|23548|24424|24337	4.85e-08		PF12874	0.45544	0
	12	6	Reactome Pathways		GO:0072359	NOTCH2 intracellular domain regulates transcription	6	1.63934	2.86e-05	EP300|MAML1|RBPJ|CREB1|MAMLD1|MAML3	23177	23605|23653|23404|23860|23617|23755	5.67e-07		HSA-2197563	0.454363	0
	1725	63	GO Biological Process		GO:0051099	Cellular response to stress	63	17.2131	2.9e-05	TFAP4|NFKBIA|RNASEH2A|NFKB1|ISL1|KDM6B|TBX3|EPC2|PALB2|CREBBP|SMARCB1|EP300|ATF2|FBXW11|GATA6|RPS27A|KLF10|PPARG|PSMB4|POLR2G|COPS6|ZBTB5|ZBTB4|CLOCK|HSPA6|C17orf53|RECQL5|PA1|KAT5|ATF3|RBPJ|RAD23B|RAD52|ARNT|REV3L|TFEB|TRRAP|HSF2|IRAK1|JUN|DAXX|KLF4|NCOA6|GPS2|RNF34|NFATC2|DOT1L|RBBP8|SEH1L|BACH1|PAXIP1|INO80D|RELA|BCL6|HIPK2|DHFR|ACTL6A|ZBTB38|HSF1|EYA4|NFRKB|IKBKG|FOXP1	23177	23509|23866|24121|23710|24286|23962|24355|23392|24094|24421|23539|23605|23566|24247|24319|23878|23767|23746|23827|24256|23380|23434|23608|24226|23557|23413|23773|24175|24364|23470|23404|24310|23968|23683|24442|23839|24019|24397|23422|24367|24409|23701|23713|23812|24202|24400|23455|23440|23521|24151|23728|23803|23602|23476|24373|24328|23482|23941|24193|23854|23590|24100|24196	3.49e-07		GO:0033554	0.45376	0
	128	14	GO Biological Process		WP23	Regulation of dna binding	14	3.82514	3.04e-05	TFAP4|NFKBIA|ISL1|EP300|PPARG|CDT1|JUN|KLF4|SKI|FOXC1|NFIB|MSX1|DOT1L|HIPK2	23177	23509|23866|24286|23605|23746|23761|24367|23701|24244|24049|23842|23503|23455|24373	3.71e-07		GO:0051101	0.451713	0
	108	13	WikiPathways		GO:0060021	Thermogenesis	13	3.55191	3.04e-05	SMARCC1|SMARCB1|ATF2|PPARG|SMARCE1|ARID1B|DPF1|CREB5|SMARCD1|CREB1|SMARCD2|SMARCA4|ACTL6A	23177	23671|23539|23566|23746|23899|23731|23599|23398|24028|23860|24109|23998|23482	3.59e-07		WP4321	0.451713	0
	44	9	WikiPathways		GO:0043923	Heart development	9	2.45902	3.32e-05	ISL1|BHLHE40|GATA6|PITX2|FOXC2|NKX2-5|TBX1|FOXC1|NFATC2	23177	24286|24433|24319|24358|23362|23818|24118|24049|24400	4.68e-07		WP1591	0.447886	0
	151	15	WikiPathways		HSA-1834949	Integrated breast cancer pathway	15	4.09836	3.32e-05	NFKB1|AHR|ATF1|EP300|FOSL2|FOSL1|SP1|ZMIZ1|JUN|NCOA3|BACH1|HIPK2|CREB1|ZNF655|SMARCA4	23177	23710|24199|23569|23605|23692|24088|24172|24331|24367|23725|24151|24373|23860|23491|23998	4.43e-07		WP1984	0.447886	0
	130	14	WikiPathways		GO:0006259	Adipogenesis	14	3.82514	3.32e-05	AHR|MEF2D|PPARG|EBF1|FOXC2|SP1|GATA2|KLF5|NCOR2|CEBPD|CREB1|NCOA2|WWTR1|CEBPA	23177	24199|23518|23746|23749|23362|24172|23446|24292|23389|23947|23860|24391|23806|23407	4.41e-07		WP236	0.447886	0
	221	18	GO Molecular Function		GO:0016571	Histone binding	18	4.91803	3.36e-05	YEATS4|SMARCC1|KMT2D|YEATS2|KMT2E|KAT5|TRIM24|VPS72|DPF1|DAXX|BRD7|SMARCA4|PHC3|SAMD1|DPF2|PHC1|MBTD1|MLLT6	23177	24043|23671|23443|23785|23971|24364|23704|24241|23599|24409|23743|23998|24040|24007|23473|23959|24283|23992	4.88e-07		GO:0042393	0.447366	0
	49	10	STRING Clusters		CL:21787	Histone lysine methylation, and jmjc domain, hydroxylase	10	2.73224	4.12e-05	KDM6B|ARID5B|KMT2D|PA1|TCF20|NCOA6|KDM6A|JMJD1C|PAXIP1|KMT2B	23177	23962|23908|23443|24175|24217|23713|24313|23875|23728|24085	1.09e-07		CL:3943	0.43851	0
	410	25	GO Biological Process		GO:0033143	Gland development	25	6.8306	4.4e-05	SIX4|USF2|ISL1|SOX9|FOXA1|SMARCC1|TBX3|GATA6|ARID5B|PITX2|SP3|PLAG1|NKX2-5|TBX1|RBPJ|GATA2|JUN|FOXC1|NFIB|MSX1|NCOR2|RELA|CREB1|PBX1|CEBPA	23177	23578|23911|24286|24265|23734|23671|24355|24319|23908|24358|23638|24190|23818|24118|23404|23446|24367|24049|23842|23503|23389|23602|23860|24208|23407	5.48e-07		GO:0048732	0.435655	0
	47	10	InterPro Domains		CL:6360	SANT/Myb domain	10	2.73224	4.76e-05	SMARCC1|RCOR1|ELMSAN1|SNAPC4|ZZZ3|EP400|MTA3|NCOR2|TRERF1|C17orf49	23177	23671|24439|24082|23920|24343|23488|23554|23389|24394|23542	7.73e-08		IPR001005	0.432239	0
	7	5	GO Cellular Component		GO:0031490	I-kappaB/NF-kappaB complex	5	1.36612	5.12e-05	NFKBIA|NFKB1|REL|NFKB2|RELA	23177	23866|23710|23929|23500|23602	1.45e-06		GO:0033256	0.429073	0
	468	26	UniProt Keywords		HSA-8866907	Mental retardation	26	7.10383	6.02e-05	KDM6B|CREBBP|SMARCB1|EP300|KMT2D|SMARCE1|MED25|ARID2|ARID1B|ATN1|TCF20|TRRAP|HIVEP2|MED12|KDM6A|NFIB|DEAF1|MKS1|RBBP8|SMARCA4|ACTL6A|TAF6|SATB2|DPF2|CIC|FOXP1	23177	23962|24421|23539|23605|23443|23899|23944|23770|23731|24064|24217|24019|23425|24178|24313|23842|24430|24250|23440|23998|23482|23437|23479|23473|24169|24196	1.69e-06		KW-0991	0.42204	0
	338	22	GO Molecular Function		GO:0060485	Protein heterodimerization activity	22	6.01093	6.38e-05	USF2|AHR|TAF4|BHLHE40|ATF1|TCF3|MEF2D|ZHX1|RUNX1|ZHX2|SUPT7L|TAF9B|ATF3|MAFG|ARNT|USF1|IRAK1|NFYC|TAF6|HSF1|NR4A1|IKBKG	23177	23911|24199|24076|24433|23569|23629|23518|23449|23587|23383|24445|24295|23470|24451|23683|24148|23422|24004|23437|24193|23512|24100	9.66e-07		GO:0046982	0.419518	0
	39	8	UniProt Keywords		WP3594	Bromodomain	8	2.18579	6.61e-05	KAT2A|CREBBP|EP300|TRIM24|TRIM33|BRD7|PBRM1|SMARCA4	23177	23764|24421|23605|23704|24229|23743|24124|23998	2.02e-06		KW-0103	0.41798	0
	120	13	GO Biological Process		GO:0006607	Endocrine system development	13	3.55191	8.24e-05	ISL1|SOX9|MNX1|GATA6|ARID5B|PITX2|NKX2-5|TBX1|RBPJ|GATA2|MSX1|CREB1|PBX1	23177	24286|24265|23659|24319|23908|24358|23818|24118|23404|23446|23503|23860|24208	1.07e-06		GO:0035270	0.408407	0
	45	9	SMART Domains		GO:0060487	FORKHEAD	9	2.45902	8.68e-05	FOXA1|FOXF2|FOXC2|FOXL2|FOXK2|FOXP4|FOXC1|FOXP2|FOXP1	23177	23734|23668|23362|24037|24280|23680|24049|23563|24196	5.52e-07		SM00339	0.406148	0
	170	16	SMART Domains		GO:0008270	Homeodomain	16	4.37158	8.68e-05	SIX4|MNX1|BARX1|ZFHX3|OTX1|ZHX1|HOXC10|ZHX2|SIX5|NKX2-5|ALX4|HOMEZ|ZEB1|POU2F1|TSHZ2|HOXC11	23177	23578|23659|24055|24322|24274|23449|23986|23383|24211|23818|24145|24220|23626|24052|23869|24184	3.59e-07		SM00389	0.406148	0
	91	11	Reactome Pathways		GO:0045786	Activation of anterior HOX genes in hindbrain development during early embryogenesis	11	3.00546	0.0001	CREBBP|EP300|KMT2D|POLR2G|PA1|JUN|NCOA3|NCOA6|KDM6A|PAXIP1|PBX1	23177	24421|23605|23443|24256|24175|24367|23725|23713|24313|23728|24208	2.76e-06		HSA-5617472	0.4	0
	54	9	WikiPathways		HSA-209560	TGF-beta receptor signaling	9	2.45902	0.00011	NFKB1|CREBBP|EP300|TFE3|JUN|RUNX2|SKI|RUNX3|SKIL	23177	23710|24421|23605|23506|24367|24304|24244|24163|23923	2.12e-06		WP560	0.395861	0
	91	11	WikiPathways		hsa04380	Corticotropin-releasing hormone signaling pathway	11	3.00546	0.00012	NFKBIA|NFKB1|RAP1B|FOSL2|FOSL1|SP1|TFAP2A|RELA|CREB1|NCOA2|NR4A1	23177	23866|23710|23665|23692|24088|24172|23650|23602|23860|24391|23512	2.76e-06		WP2355	0.392082	0
	1770	62	GO Biological Process		GO:0007519	Positive regulation of multicellular organismal process	62	16.9399	0.00013	HDAC7|SIX4|KAT2A|NFKB1|ISL1|IRF1|SOX9|FOXA1|KDM6B|ATF1|CREBBP|TCF3|EP300|ATF2|GATA6|KLF10|PPARG|RUNX1|ALX1|PLAG1|FOXC2|NKX2-5|HMG20B|SP1|TBX1|SS18L1|FOXL2|ZMIZ1|POLR3C|BCL9L|RBPJ|GATA2|ARNT|ZEB1|USF1|S100A9|NFKB2|IRAK1|JUN|RUNX2|NCOA3|KPNA6|KLF4|TFAP2A|FOXC1|ZBTB46|RUNX3|PAXIP1|RELA|BCL6|HIPK2|CEBPD|FOXP2|CREB1|SKIL|ATXN1L|WWTR1|CEBPA|HSF1|HOXC11|NR2C2|FOXP1	23177	23524|23578|23764|23710|24286|23833|24265|23734|23962|23569|24421|23629|23605|23566|24319|23767|23746|23587|23800|24190|23362|23818|24166|24172|24118|24379|24037|24331|23419|24325|23404|23446|23683|23626|24148|23836|23500|23422|24367|24304|23725|23797|23701|23650|24049|24025|24163|23728|23602|23476|24373|23947|23563|23860|23923|24346|23806|23407|24193|24184|24022|24196	1.71e-06		GO:0051240	0.388606	0
	43	9	STRING Clusters		GO:0043620	INO80-type complex, and histone H4-K16 acetylation	9	2.45902	0.00013	YEATS4|EPC2|EPC1|VPS72|TRRAP|EP400|INO80D|ACTL6A|NFRKB	23177	24043|23392|23857|24241|24019|23488|23803|23482|23590	3.94e-07		CL:4124	0.388606	0
	20	7	STRING Clusters		GO:0070888	SAGA-type complex, and Ada2/Gcn5/Ada3 transcription activator complex	7	1.91257	0.00013	KAT2A|YEATS2|SUPT7L|TAF9B|ZZZ3|CSRP2BP|SUPT20H	23177	23764|23785|24445|24295|24343|23410|24133	4.3e-07		CL:4211	0.388606	0
	43	9	STRING Clusters		GO:0000791	Mediator complex	9	2.45902	0.00013	MED28|MED15|PPARG|MED8|MED14|MED25|MED12|MED24|CEBPA	23177	23953|24370|23746|23821|23893|23944|24178|24034|23407	3.94e-07		CL:6133	0.388606	0
	728	34	GO Biological Process		hsa04658	Negative regulation of cell differentiation	34	9.28962	0.00014	HDAC7|SIX4|NFKBIA|ISL1|MED28|IRF1|SOX9|FOXA1|TBX3|JDP2|ZFHX3|PPARG|LEO1|RUNX1|SIX2|GLIS1|ZHX2|NKX2-5|TBX1|RBPJ|GATA2|ZEB1|SKI|GPS2|MSX1|ZBTB46|NFATC2|RUNX3|BCL6|LDB1|PBX1|SKIL|WWTR1|DPF2	23177	23524|23578|23866|24286|23953|23833|24265|23734|24355|24115|24322|23746|24349|23587|23932|24073|23383|23818|24118|23404|23446|23626|24244|23812|23503|24025|24400|24163|23476|23752|24208|23923|23806|23473	1.84e-06		GO:0045596	0.385387	0
	18	6	Reactome Pathways		GO:0003007	SUMOylation of transcription factors	6	1.63934	0.00014	TFAP2C|MITF|SP3|FOXL2|TFAP2A|SUMO2	23177	23689|24061|23638|24037|23650|23395	3.74e-06		HSA-3232118	0.385387	0
	27	7	GO Molecular Function		WP2853	Transcription coactivator binding	7	1.91257	0.00015	NFKB1|AHR|MED25|FOXC1|RELA|CREB1|VGLL4	23177	23710|24199|23944|24049|23602|23860|24376	2.33e-06		GO:0001223	0.382391	0
	114	12	WikiPathways		HSA-2032785	Gastrin signaling pathway	12	3.27869	0.00015	HDAC7|NFKBIA|NFKB1|ATF2|MEF2D|PPARG|SP1|KAT5|JUN|KLF4|RELA|CREB1	23177	23524|23866|23710|23566|23518|23746|24172|24364|24367|23701|23602|23860	3.65e-06		WP4659	0.382391	0
	872	38	GO Biological Process		HSA-3769402	Circulatory system development	38	10.3825	0.00016	HDAC7|SALL4|KAT2A|ISL1|AHR|SOX9|KDM6B|MBD2|TBX3|EPC1|EP300|ATF2|GATA6|MEF2D|PPARG|MAML1|PITX2|FOSL1|FOXC2|NKX2-5|TBX1|ZMIZ1|ARID2|RBPJ|GATA2|QKI|JUN|MED12|NCOA6|KLF5|KDM6A|FOXC1|MSX1|MKS1|PAXIP1|AMOTL2|NR4A1|VEZF1	23177	23524|23851|23764|24286|24199|24265|23962|23740|24355|23857|23605|23566|24319|23518|23746|23653|24358|24088|23362|23818|24118|24331|23770|23404|23446|23935|24367|24178|23713|24292|24313|24049|23503|24250|23728|23950|23512|24031	2.18e-06		GO:0072359	0.379588	0
	10179	233	UniProt Keywords		HSA-9614657	Alternative splicing	233	63.6612	0.00017	RGPD5|FAM168A|HDAC7|TFAP2C|SALL4|CDK5RAP1|USF2|KAT2A|NFKB1|HCFC2|PCGF1|ELF1|HOXC6|ATXN1|FOXA1|RAP1B|MNX1|GSE1|BARX1|KDM6B|MBD2|ZCCHC11|TBX3|ATF1|CREBBP|RBM42|QRICH2|TCF3|EPC1|SMARCB1|MED15|ATF2|FOSL2|NUP54|FBXW11|RBM48|PATZ1|JDP2|CRTC3|ZFHX3|ZNF174|MEF2D|ARID5B|JAZF1|KLF10|PPARG|MED8|RBMS1|REL|MITF|ZHX1|ARHGEF40|LEO1|RUNX1|KMT2D|PITX2|FOSL1|SP3|PPP1R8|ZMIZ2|CTBP2|KMT2E|C17orf53|TFE3|RECQL5|TNIP1|…	23177	23365|23707|23524|23689|23851|23368|23911|23764|23710|24436|23527|23677|23914|23545|23734|23665|23659|23575|24055|23962|23740|23824|24355|23569|24421|23815|23881|23629|23857|23539|24370|23566|23692|24010|24247|24001|24013|24115|23782|24322|24106|23518|23908|24139|23767|23746|23821|23461|23929|24061|23449|24214|24349|23587|23443|24358|24088|23638|23371|23497|24142|23971|23413|23506|23773|23584|236…	5.54e-06		KW-0025	0.376955	0
	175	15	GO Biological Process		GO:0002039	Positive regulation of binding	15	4.09836	0.00018	ISL1|MBD2|EP300|PPARG|CDT1|CTBP2|MED25|KLF4|NCBP1|SKI|FOXC1|HIPK2|GPSM1|HSF1|ZNF268	23177	24286|23740|23605|23746|23761|24142|23944|23701|24238|24244|24049|24373|23974|24193|23560	2.46e-06		GO:0051099	0.374473	0
	708	34	TISSUES		CL:25546	Embryo	34	9.28962	0.00018	SIX4|ZCCHC11|PALB2|CREBBP|SMARCB1|ARID5B|PSMB4|MITF|KMT2D|SIX2|KMT2E|FOXK2|GATA2|VPS72|RAD23B|RAD52|ZEB1|QKI|USF1|DNAJB4|RUNX2|PBX2|MSX1|TRPS1|JMJD1C|MTA3|CREB1|SMARCA4|ACTL6A|CDKN1C|SKIL|WWTR1|PHC3|TET2	23177	23578|23824|24094|24421|23539|23908|23827|24061|23443|23932|23971|24280|23446|24241|24310|23968|23626|23935|24148|23779|24304|24385|23503|23926|23875|23554|23860|23998|23482|24067|23923|23806|24040|23647	1.02e-06		BTO:0000379	0.374473	0
	97	11	WikiPathways		GO:0071824	B cell receptor signaling pathway	11	3.00546	0.00018	NFKBIA|NFKB1|ATF2|MEF2D|REL|JUN|NFATC2|RELA|BCL6|CREB1|IKBKG	23177	23866|23710|23566|23518|23929|24367|24400|23602|23476|23860|24100	4.84e-06		WP23	0.374473	0
	91	11	GO Biological Process		HSA-5663202	Roof of mouth development	11	3.00546	0.0002	TBX3|FOXF2|ARID5B|ALX1|TBX1|ALX4|SKI|TFAP2A|BNC2|MSX1|SATB2	23177	24355|23668|23908|23800|24118|24145|24244|23650|24268|23503|23479	2.76e-06		GO:0060021	0.369897	0
	17	6	GO Biological Process		GO:2000027	Positive regulation by host of viral transcription	6	1.63934	0.00021	TFAP4|SMARCB1|EP300|SP1|JUN|SMARCA4	23177	23509|23539|23605|24172|24367|23998	2.85e-06		GO:0043923	0.367778	0
	62	9	Reactome Pathways		GO:0009966	Cytosolic sensors of pathogen-associated DNA	9	2.45902	0.00021	NFKBIA|NFKB1|CREBBP|EP300|RPS27A|POLR3C|NFKB2|RELA|IKBKG	23177	23866|23710|24421|23605|23878|23419|23500|23602|24100	5.88e-06		HSA-1834949	0.367778	0
	145	13	UniProt Keywords		HSA-1168372	Biological rhythms	13	3.55191	0.00022	AHR|BHLHE40|CREBBP|EP300|FBXW11|KLF10|PPARG|CLOCK|SP1|NFYA|NFKB2|CREB1|NCOA2	23177	24199|24433|24421|23605|24247|23767|23746|24226|24172|24091|23500|23860|24391	7.34e-06		KW-0090	0.365758	0
	750	34	GO Biological Process		HSA-2173793	DNA metabolic process	34	9.28962	0.00024	RNASEH2A|EPC2|PALB2|TCF3|SMARCB1|EP300|RPS27A|POLR2G|COPS6|KMT2E|C17orf53|RECQL5|PA1|LIN9|FOXL2|KAT5|TCF7|KPNA1|RAD23B|RAD52|REV3L|TRRAP|GATAD2A|DOT1L|RBBP8|BACH1|PAXIP1|INO80D|TET3|ACTL6A|HSF1|EYA4|NFRKB|TET2	23177	24121|23392|24094|23629|23539|23605|23878|24256|23380|23971|23413|23773|24175|24070|24037|24364|24307|23377|24310|23968|24442|24019|23965|23455|23440|24151|23728|23803|24277|23482|24193|23854|23590|23647	3.42e-06		GO:0006259	0.361979	0
	93	11	GO Biological Process		WP2064	Histone methylation	11	3.00546	0.00024	PRDM4|CREBBP|KMT2D|KMT2E|PA1|KDM6A|DOT1L|PAXIP1|TET3|KMT2B|TET2	23177	23956|24421|23443|23971|24175|24313|23455|23728|24277|24085|23647	3.34e-06		GO:0016571	0.361979	0
	100	12	STRING Clusters		GO:0001701	Mixed, incl. hemoglobin complex, and basic leucine zipper domain, maf-type	12	3.27869	0.00025	ISL1|ELF1|RUNX1|EBF1|GATA2|MAFG|ETV3|SSBP3|ELF2|ETV6|BACH1|LDB1	23177	24286|23677|23587|23749|23446|24451|23794|24259|23791|24271|24151|23752	1.04e-06		CL:21787	0.360206	0
	76	10	GO Biological Process		GO:0048096	Regulation of intracellular steroid hormone receptor signaling pathway	10	2.73224	0.00028	ISL1|FOXA1|EP300|RUNX1|KMT2D|CLOCK|PA1|NCOR2|SMARCA4|FOXP1	23177	24286|23734|23605|23587|23443|24226|24175|23389|23998|24196	3.95e-06		GO:0033143	0.355284	0
	7	5	STRING Clusters		GO:0001085	Mixed, incl. regulation of transcription from rna polymerase ii promoter by glucose, and fos-related antigen 1	5	1.36612	0.00032	USF2|FOSL1|SP3|SP1|USF1	23177	23911|24088|23638|24172|24148	1.45e-06		CL:6360	0.349485	0
	79	10	GO Molecular Function		hsa05215	Chromatin dna binding	10	2.73224	0.00034	KDM6B|EP300|CLOCK|FOXC2|ZIC2|KDM6A|JMJD1C|RELA|BCL6|HSF1	23177	23962|23605|24226|23362|23515|24313|23875|23602|23476|24193	5.41e-06		GO:0031490	0.346852	0
	12	5	Reactome Pathways		GO:0048589	Activation of the TFAP2 (AP-2) family of transcription factors	5	1.36612	0.00034	TFAP2C|YEATS4|CREBBP|EP300|TFAP2A	23177	23689|24043|24421|23605|23650	1.05e-05		HSA-8866907	0.346852	0
	212	16	GO Biological Process		HSA-2262752	Mesenchyme development	16	4.37158	0.00036	SIX4|ISL1|SOX9|FOXF2|PITX2|SIX2|ALX1|FOXC2|NKX2-5|TBX1|RBPJ|BNC2|FOXC1|MSX1|FAM172A|WWTR1	23177	23578|24286|24265|23668|24358|23932|23800|23362|23818|24118|23404|24268|24049|23503|23863|23806	5.26e-06		GO:0060485	0.34437	0
	199	15	WikiPathways		HSA-3214841	Circadian rhythm genes	15	4.09836	0.00037	AHR|BHLHE40|EP300|FBXW11|CREM|ZFHX3|RPS27A|KLF10|PPARG|CLOCK|ARNT|JUN|CREB1|NCOA2|RBM4B	23177	24199|24433|23605|24247|23656|24322|23878|23767|23746|24226|23683|24367|23860|24391|23359	1.05e-05		WP3594	0.34318	0
	4729	125	UniProt Keywords		WP2112	Repeat	125	34.153	0.00038	RGPD5|HDAC7|TFAP4|ST13|NFKBIA|SALL4|SP4|NFKB1|PRDM4|HCFC2|ISL1|AHR|PLAGL2|ZCCHC11|PALB2|KPNA3|UTP6|RCOR1|GLIS2|CREBBP|SMARCB1|EP300|ABCB11|NUP54|FBXW11|PATZ1|ZFHX3|ZNF174|GATA6|JAZF1|KLF10|RBMS1|ZHX1|SNAPC4|ZNF319|KMT2D|ZBTB5|ZBTB4|CLOCK|GLIS1|SP3|PPP1R8|ZHX2|ZMYM4|MED14|PLAG1|SP1|SS18L1|ZNF532|TRIM24|KPNA1|RBPJ|GATA2|PLS3|HOMEZ|RAD23B|TRIM33|ARNT|TTC37|ZEB1|HIVEP2|S100A8|S100A9|ZNF292|NFKB2|ZNF2…	23177	23365|23524|23509|24079|23866|23851|24058|23710|23956|24436|24286|24199|24388|23824|24094|23845|24340|24439|24418|24421|23539|23605|23614|24010|24247|24013|24322|24106|24319|24139|23767|23461|23449|23920|23428|23443|23434|23608|24226|24073|23638|23371|23383|24448|23893|24190|24172|24379|23623|23704|23377|23404|23446|23374|24220|24310|24229|23683|24334|23626|23425|23848|23836|23983|23500|23632|238…	1.35e-05		KW-0677	0.342022	0
	20	6	GO Biological Process		WP366	NLS-bearing protein import into nucleus	6	1.63934	0.00042	RGPD5|KPNA3|NUP54|KPNA1|KPNA6|RGPD3	23177	23365|23845|24010|23377|23797|23722	6.21e-06		GO:0006607	0.337675	0
	20	6	GO Biological Process		CL:4259	Lung epithelial cell differentiation	6	1.63934	0.00042	SOX9|FOXA1|GATA6|RBPJ|NFIB|CREB1	23177	24265|23734|24319|23404|23842|23860	6.21e-06		GO:0060487	0.337675	0
	953	38	UniProt Keywords		GO:0007219	Developmental protein	38	10.3825	0.00042	SIX4|ISL1|HOXC13|HOXC6|FOXA1|TBX3|GLIS2|MEF2D|N4BP3|OTX1|MITF|HOXC9|PITX2|SIX2|HOXC10|ALX1|SIX5|EBF1|FOXC2|NKX2-5|TBX1|ALX4|QKI|TSHZ2|ZIC2|FOXC1|DEAF1|MSX1|TET3|LDB1|GPSM1|SATB2|PBX1|PHC3|CEBPA|EYA4|PHC1|HOXC11	23177	23578|24286|24289|23914|23734|24355|24418|23518|23386|24274|24061|23401|24358|23932|23986|23800|24211|23749|23362|23818|24118|24145|23935|23869|23515|24049|24430|23503|24277|23752|23974|23479|24208|24040|23407|23854|23959|24184	1.54e-05		KW-0217	0.337675	0
	811	35	GO Molecular Function		GO:0007417	Zinc ion binding	35	9.56284	0.00043	ZCCHC11|CREBBP|EP300|ZFHX3|GATA6|PPARG|ZMIZ2|ZMYM4|ZMIZ1|TRIM24|GATA2|DPF1|TRIM33|GATAD2A|ZEB1|S100A8|S100A9|ZZZ3|KLF4|SKI|ZKSCAN5|TRPS1|MTA3|TET3|KMT2B|PHC3|ZCCHC10|ZGRF1|RBM4B|PHC1|NR4A1|TET2|MBTD1|ZNF205|NR2C2	23177	23824|24421|23605|24322|24319|23746|23497|24448|24331|23704|23446|23599|24229|23965|23626|23848|23836|24343|23701|24244|23494|23926|23554|24277|24085|24040|23416|24361|23359|23959|23512|23647|24283|24424|24022	6.87e-06		GO:0008270	0.336653	0
	571	28	GO Biological Process		GO:0030099	Negative regulation of cell cycle	28	7.65027	0.00044	TFAP4|CDK5RAP1|KAT2A|IRF1|EPC1|EP300|ATF2|ZFHX3|PSMB4|CDT1|CLOCK|KMT2E|KLF4|FOXC1|BRD7|DOT1L|RBBP8|RUNX3|BCL6|ZNF655|TAF6|CDKN1C|SKIL|PHC3|CEBPA|PHC1|NR4A1|ZNF268	23177	23509|23368|23764|23833|23857|23605|23566|24322|23827|23761|24226|23971|23701|24049|23743|23455|23440|24163|23476|23491|23437|24067|23923|24040|23407|23959|23512|23560	6.56e-06		GO:0045786	0.335655	0
	13	5	Reactome Pathways		GO:0071495	NF-kB is activated and signals survival	5	1.36612	0.00046	NFKBIA|NFKB1|RPS27A|IRAK1|RELA	23177	23866|23710|23878|23422|23602	1.43e-05		HSA-209560	0.333724	0
	122	12	KEGG Pathways		CL:4023	Osteoclast differentiation	12	3.27869	0.00047	NFKBIA|NFKB1|FOSL2|PPARG|MITF|FOSL1|NFKB2|JUN|NFATC2|RELA|CREB1|IKBKG	23177	23866|23710|23692|23746|24061|24088|23500|24367|24400|23602|23860|24100	6.94e-06		hsa04380	0.33279	0
	124	12	GO Biological Process		HSA-5633007	Skeletal muscle tissue development	12	3.27869	0.00054	SIX4|BCL9|EP300|MEF2D|HMG20B|FOXL2|BCL9L|ATF3|KLF5|SKI|FOXP2|SKIL	23177	23578|23716|23605|23518|24166|24037|24325|23470|24292|24244|23563|23923	8.08e-06		GO:0007519	0.326761	0
	124	12	GO Biological Process		CL:20679	Regulation of dna-templated transcription in response to stress	12	3.27869	0.00054	CREBBP|EP300|RPS27A|PSMB4|ATF3|RBPJ|ARNT|HSF2|JUN|BACH1|RELA|HSF1	23177	24421|23605|23878|23827|23470|23404|23683|24397|24367|24151|23602|24193	8.08e-06		GO:0043620	0.326761	0
	49	8	GO Molecular Function		GO:0060541	E-box binding	8	2.18579	0.00054	TFAP4|AHR|BHLHE40|TCF3|PPARG|MITF|CLOCK|ZEB1	23177	23509|24199|24433|23629|23746|24061|24226|23626	9.03e-06		GO:0070888	0.326761	0
	39	7	GO Cellular Component		GO:0061448	Euchromatin	7	1.91257	0.00062	SP1|TCF7|TRIM24|JUN|KLF4|CREB1|HSF1	23177	24172|24307|23704|24367|23701|23860|24193	1.92e-05		GO:0000791	0.320761	0
	87	10	KEGG Pathways		GO:0050681	Th1 and Th2 cell differentiation	10	2.73224	0.00066	NFKBIA|NFKB1|MAML1|RBPJ|JUN|NFATC2|RUNX3|RELA|MAML3|IKBKG	23177	23866|23710|23653|23404|24367|24400|24163|23602|23755|24100	1.17e-05		hsa04658	0.318046	0
	251	17	GO Biological Process		GO:0140030	Heart morphogenesis	17	4.64481	0.00067	ISL1|SOX9|TBX3|ATF2|GATA6|PITX2|FOXC2|NKX2-5|TBX1|ZMIZ1|ARID2|RBPJ|JUN|KDM6A|FOXC1|MSX1|MKS1	23177	24286|24265|24355|23566|24319|24358|23362|23818|24118|24331|23770|23404|24367|24313|24049|23503|24250	1.03e-05		GO:0003007	0.317393	0
	79	11	DISEASES		CL:5989	Urinary system cancer	11	3.00546	0.00068	CREBBP|SMARCB1|EP300|KMT2D|TFE3|KDM6A|PBRM1|ETV6|SMARCA4|KMT2B|SS18	23177	24421|23539|23605|23443|23506|24313|24124|24271|23998|24085|23611	7.84e-07		DOID:3996	0.316749	0
	140	12	WikiPathways		HSA-2559583	Endoderm differentiation	12	3.27869	0.00073	SP4|FOXA1|GATA6|LEO1|CTBP2|TNRC6C|TCF7|PBX1|TRERF1|HOXC11|RFX7|MBTD1	23177	24058|23734|24319|24349|24142|24262|24307|24208|24394|24184|24235|24283	2.49e-05		WP2853	0.313668	0
	15	5	Reactome Pathways		WP4482	YAP1- and WWTR1 (TAZ)-stimulated gene expression	5	1.36612	0.00075	NKX2-5|RUNX2|HIPK2|WWTR1|TEAD1	23177	23818|24304|24373|23806|23809	2.51e-05		HSA-2032785	0.312494	0
	41	7	Reactome Pathways		GO:0061053	Deactivation of the beta-catenin transactivating complex	7	1.91257	0.00075	BCL9|SOX9|RPS27A|KMT2D|BCL9L|TCF7|TLE3	23177	23716|24265|23878|23443|24325|24307|24415	2.56e-05		HSA-3769402	0.312494	0
	15	5	Reactome Pathways		GO:0031056	FOXO-mediated transcription of cell death genes	5	1.36612	0.00075	CREBBP|EP300|NFYA|BCL6|NFYC	23177	24421|23605|24091|23476|24004	2.51e-05		HSA-9614657	0.312494	0
	69	9	GO Molecular Function		HSA-73894	p53 binding	9	2.45902	0.00076	CREBBP|SMARCB1|EP300|TRIM24|DAXX|MSX1|RNF34|BRD7|SMARCA4	23177	24421|23539|23605|23704|24409|23503|24202|23743|23998	1.29e-05		GO:0002039	0.311919	0
	184	15	STRING Clusters		WP712	Mostly uncharacterized, incl. type 2 diabetes mellitus, and ctlh, c-terminal lish motif	15	4.09836	0.00079	ZBED3|GID8|JAZF1|ELMSAN1|ZMIZ1|ZNF532|ZNF217|DNTTIP1|TFAP2A|GLIS3|PHF20L1|THADA|ZBTB38|TRERF1|NR2C2	23177	23536|24316|24139|24082|24331|23623|23632|23431|23650|24382|23977|24160|23941|24394|24022	4.35e-06		CL:25546	0.310237	0
	255	17	GO Biological Process		HSA-5688426	protein-DNA complex subunit organization	17	4.64481	0.0008	SOX9|SMARCC1|SMARCB1|RPS27A|CDT1|SMARCE1|ARID2|VPS72|RAD23B|RAD52|DAXX|PBRM1|SMARCD1|UBN1|SMARCD2|SMARCA4|TAF6	23177	24265|23671|23539|23878|23761|23899|23770|24241|24310|23968|24409|24124|24028|24130|24109|23998|23437	1.25e-05		GO:0071824	0.309691	0
	392	21	Reactome Pathways		GO:0045444	Diseases of signal transduction by growth factor receptors and second messengers	21	5.7377	0.00081	HDAC7|KAT2A|RAP1B|CREBBP|EP300|RPS27A|PSMB4|MAML1|POLR2G|CTBP2|AGTRAP|TRIM24|RBPJ|QKI|NCBP1|ETV6|NCOR2|CREB1|MAMLD1|MAML3|NR4A1	23177	23524|23764|23665|24421|23605|23878|23827|23653|24256|24142|23620|23704|23404|23935|24238|24271|23389|23860|23617|23755|23512	2.84e-05		HSA-5663202	0.309151	0
	131	13	Pfam		hsa05030	BTB/POZ domain	13	3.55191	0.00086	PATZ1|ZBTB5|ZBTB4|ZBTB34|ZBTB43|ZBTB12|ZBTB9|ZBTB46|BACH1|BCL6|ZBTB10|HIC2|ZBTB38	23177	24013|23434|23608|24301|24352|23581|23830|24025|24151|23476|23896|23464|23941	2.63e-06		PF00651	0.30655	0
	54	9	Pfam		hsa05225	Homeobox KN domain	9	2.45902	0.00086	SIX4|ISL1|HOXC13|ZHX1|SIX2|SIX5|HOMEZ|PBX2|PBX1	23177	23578|24286|24289|23449|23932|24211|24220|24385|24208	2.12e-06		PF05920	0.30655	0
	257	17	GO Biological Process		hsa04657	Regulation of animal organ morphogenesis	17	4.64481	0.00087	SIX4|ISL1|SOX9|PSMB4|SIX2|FOXC2|TBX1|RBPJ|RUNX2|MED12|TFAP2A|FOXC1|NFIB|MSX1|MKS1|FOXP2|HOXC11	23177	23578|24286|24265|23827|23932|23362|24118|23404|24304|24178|23650|24049|23842|23503|24250|23563|24184	1.37e-05		GO:2000027	0.306048	0
	3107	90	GO Biological Process		HSA-5696394	Regulation of signal transduction	90	24.5902	0.00088	HDAC7|MNT|TFAP4|NFKBIA|NFKB1|ISL1|ELF1|IRF1|SOX9|PLAGL2|FOXA1|RAP1B|TAF4|BARX1|ZBED3|MBD2|GLIS2|CREBBP|SMARCB1|EP300|FBXW11|GID8|CRTC3|RPS27A|PPARG|PSMB4|MAML1|REL|RUNX1|KMT2D|CLOCK|CTBP2|TNIP1|PHLDA2|TRIP10|PA1|NKX2-5|TBX1|ZMIZ1|BCL9L|TAF9B|KAT5|TRIM24|ATF3|RBPJ|GATA2|TRIM33|ARNT|ZEB1|S100A8|S100A9|TRAF3IP2|IRAK1|JUN|RUNX2|NCOA3|DAXX|KLF4|SKI|GPS2|MSX1|MYADM|RNF34|MKS1|ELF2|BRD7|TRPS1|USP34|DOT1…	23177	23524|24127|23509|23866|23710|24286|23677|23833|24265|24388|23734|23665|24076|24055|23536|23740|24418|24421|23539|23605|24247|24316|23782|23878|23746|23827|23653|23929|23587|23443|24226|24142|23584|23890|23758|24175|23818|24118|24331|24325|24295|24364|23704|23470|23404|23446|24229|23683|23626|23848|23836|23641|23422|24367|24304|23725|24409|23701|24244|23812|23503|24427|24202|24250|23791|23743|239…	1.39e-05		GO:0009966	0.305552	0
	79	9	Reactome Pathways		GO:0048701	Downstream signaling events of B Cell Receptor (BCR)	9	2.45902	0.00093	NFKBIA|NFKB1|FBXW11|RPS27A|PSMB4|REL|NFATC2|RELA|IKBKG	23177	23866|23710|24247|23878|23827|23929|24400|23602|24100	3.43e-05		HSA-1168372	0.303152	0
	43	7	Reactome Pathways		HSA-9031628	Transcriptional activity of SMAD2/SMAD3:SMAD4 heterotrimer	7	1.91257	0.00093	RPS27A|SP1|TRIM33|SKI|NCOR2|SKIL|WWTR1	23177	23878|24172|24229|24244|23389|23923|23806	3.37e-05		HSA-2173793	0.303152	0
	29	6	UniProt Keywords		GO:0001708	Triplet repeat expansion	6	1.63934	0.00099	IRF2BPL|ATXN1|MED15|FOXL2|ARID1B|ATN1	23177	23530|23545|24370|24037|23731|24064	3.81e-05		KW-0818	0.300436	0
	100	10	WikiPathways		GO:0017162	Neural crest differentiation	10	2.73224	0.001	HDAC7|NFKB1|ISL1|SOX9|MITF|CTBP2|RBPJ|NFKB2|TFAP2A|MSX1	23177	23524|23710|24286|24265|24061|24142|23404|23500|23650|23503	3.55e-05		WP2064	0.3	0
	382	21	GO Biological Process		HSA-749476	In utero embryonic development	21	5.7377	0.0012	SALL4|KAT2A|TBX3|PALB2|GATA6|FOSL1|SP3|ZMIZ1|RBPJ|GATA2|MAFG|ARNT|TFEB|KDM6A|FOXC1|MSX1|RBBP8|ACTL6A|SKIL|CEBPA|HSF1	23177	23851|23764|24355|24094|24319|24088|23638|24331|23404|23446|24451|23683|23839|24313|24049|23503|23440|23482|23923|23407|24193	1.98e-05		GO:0001701	0.292082	0
	14	5	GO Biological Process		GO:0048468	Chromatin-mediated maintenance of transcription	5	1.36612	0.0012	ZMIZ2|ZMIZ1|ARID1B|SMARCD1|KMT2B	23177	23497|24331|23731|24028|24085	1.91e-05		GO:0048096	0.292082	0
	56	8	GO Molecular Function		GO:1990907	RNA polymerase II transcription factor binding	8	2.18579	0.0012	TBX3|CREBBP|EP300|PITX2|ZMIZ2|ZMIZ1|ATN1|KLF4	23177	24355|24421|23605|24358|23497|24331|24064|23701	2.16e-05		GO:0001085	0.292082	0
	96	10	KEGG Pathways		GO:0042981	Prostate cancer	10	2.73224	0.0012	NFKBIA|NFKB1|CREBBP|EP300|TCF7|CREB5|ZEB1|RELA|CREB1|IKBKG	23177	23866|23710|24421|23605|24307|23398|23626|23602|23860|24100	2.57e-05		hsa05215	0.292082	0
	6	4	COMPARTMENTS		HSA-8866906	RSC-type complex	4	1.0929	0.0013	ARID2|BRD7|PBRM1|SMARCA4	23177	23770|23743|24124|23998	2.15e-05		GOCC:0016586	0.288606	0
	389	21	GO Biological Process		HSA-8986944	Developmental growth	21	5.7377	0.0015	SALL4|KAT2A|BCL9|SOX9|PALB2|EP300|ARID5B|KMT2D|PLAG1|FOXC2|NKX2-5|FOXL2|ZMIZ1|ARID2|MED12|SP2|KLF5|KDM6A|BNC2|FOXC1|WWTR1	23177	23851|23764|23716|24265|24094|23605|23908|23443|24190|23362|23818|24037|24331|23770|24178|24232|24292|24313|24268|24049|23806	2.55e-05		GO:0048589	0.282391	0
	544	25	Reactome Pathways		GO:0070577	Cellular responses to stress	25	6.8306	0.0015	ST13|NFKB1|KDM6B|CREBBP|EP300|ATF2|NUP54|RPS27A|PSMB4|RPS9|HSPA6|SP1|TNRC6C|KAT5|ATF3|ARNT|JUN|RPS4X|EP400|UBN1|SEH1L|RELA|PHC3|HSF1|PHC1	23177	24079|23710|23962|24421|23605|23566|24010|23878|23827|24406|23557|24172|24262|24364|23470|23683|24367|23938|23488|24130|23521|23602|24040|24193|23959	5.68e-05		HSA-2262752	0.282391	0
	47	7	Reactome Pathways		HSA-2426168	PKMTs methylate histone lysines	7	1.91257	0.0015	NFKB1|KMT2D|KMT2E|NFKB2|DOT1L|RELA|KMT2B	23177	23710|23443|23971|23500|23455|23602|24085	5.6e-05		HSA-3214841	0.282391	0
	32	6	WikiPathways		GO:0001103	IL-17 signaling pathway	6	1.63934	0.0016	NFKB1|SP1|TRAF3IP2|RELA|CEBPD|IKBKG	23177	23710|24172|23641|23602|23947|24100	6.18e-05		WP2112	0.279588	0
	23	6	TISSUES		GO:0008140	Craniofacial region	6	1.63934	0.0017	BARX1|PITX2|CTBP2|TNIP1|RUNX2|LDB1	23177	24055|24358|24142|23584|24304|23752	1.22e-05		BTO:0003370	0.276955	0
	132	11	WikiPathways		GO:0042826	TGF-beta signaling pathway	11	3.00546	0.0017	CREBBP|EP300|ATF2|KLF10|SP1|ATF3|ZEB1|JUN|RUNX2|SKI|SKIL	23177	24421|23605|23566|23767|24172|23470|23626|24367|24304|24244|23923	6.85e-05		WP366	0.276955	0
	68	9	STRING Clusters		HSA-1368108	PcG protein complex, and Regulation of PTEN gene transcription	9	2.45902	0.0017	PCGF1|GSE1|FOXK2|ATN1|BCL6|BAP1|PHC3|SAMD1|PHC1	23177	23527|23575|24280|24064|23476|23458|24040|24007|23959	1.16e-05		CL:4259	0.276955	0
	120	11	GO Biological Process		GO:0033993	Notch signaling pathway	11	3.00546	0.0018	SOX9|FOXA1|CREBBP|EP300|MAML1|FOXC2|RBPJ|FOXC1|PBX1|MAML3|CEBPA	23177	24265|23734|24421|23605|23653|23362|23404|24049|24208|23755|23407	3.06e-05		GO:0007219	0.274473	0
	988	38	GO Biological Process		GO:0060323	Central nervous system development	38	10.3825	0.0019	CDK5RAP1|KAT2A|ISL1|ATXN1|SOX9|MNX1|KDM6B|TBX3|GLIS2|ZFHX3|OTX1|PITX2|HOXC10|TBX1|ZMIZ1|RBPJ|GATA2|ATN1|ZEB1|S100A8|SSBP3|MED12|NCOA6|PBX2|ZIC2|SKI|TFAP2A|FOXC1|NFIB|MSX1|FOXP2|CREB1|ACTL6A|SATB2|PBX1|RBFOX2|ATXN1L|CIC	23177	23368|23764|24286|23545|24265|23659|23962|24355|24418|24322|24274|24358|23986|24118|24331|23404|23446|24064|23626|23848|24259|24178|23713|24385|23515|24244|23650|24049|23842|23503|23563|23860|23482|23479|24208|24136|24346|24169	3.28e-05		GO:0007417	0.272125	0
	221	15	GO Biological Process		GO:0097346	Myeloid cell differentiation	15	4.09836	0.0019	EP300|PPARG|MITF|RUNX1|SP3|KMT2E|RBPJ|GATA2|JUN|NCOA6|BCL6|HIPK2|CEBPA|TET2|FOXP1	23177	23605|23746|24061|23587|23638|23971|23404|23446|24367|23713|23476|24373|23407|23647|24196	3.32e-05		GO:0030099	0.272125	0
	1181	43	GO Biological Process		GO:0007498	Cellular response to endogenous stimulus	43	11.7486	0.0019	TFAP4|KAT2A|NFKB1|ISL1|AHR|SOX9|RAP1B|SMARCC1|GATA6|RPS27A|KLF10|PPARG|POLR2G|RECQL5|AGTRAP|FOXC2|SP1|TBX1|ZMIZ1|KAT5|TRIM24|ARID1B|ZEB1|USF1|JUN|RUNX2|NCOA3|DAXX|KLF4|NCBP1|KLF5|SKI|FOXC1|MSX1|RELA|HIPK2|CREB1|NCOA2|RBFOX2|SKIL|HSF1|NR4A1|NR2C2	23177	23509|23764|23710|24286|24199|24265|23665|23671|24319|23878|23767|23746|24256|23773|23620|23362|24172|24118|24331|24364|23704|23731|23626|24148|24367|24304|23725|24409|23701|24238|24292|24244|24049|23503|23602|24373|23860|24391|24136|23923|24193|23512|24022	3.4e-05		GO:0071495	0.272125	0
	5	4	STRING Clusters		GO:1904385	Kabuki syndrome, and KMT2C, ePHD2	4	1.0929	0.0019	KMT2D|NCOA6|KDM6A|PAXIP1	23177	23443|23713|24313|23728	1.31e-05		CL:4023	0.272125	0
	159	12	Reactome Pathways		GO:0032777	Regulation of TP53 Activity	12	3.27869	0.002	TAF4|EP300|RPS27A|TAF9B|KAT5|GATAD2A|DAXX|RNF34|BRD7|RBBP8|HIPK2|TAF6	23177	24076|23605|23878|24295|24364|23965|24409|24202|23743|23440|24373|23437	7.9e-05		HSA-5633007	0.269897	0
	13	5	STRING Clusters		GO:0016043	Mixed, incl. mammary gland formation, and protein of unknown function (duf3528)	5	1.36612	0.002	TBX3|HOXC9|HOXC10|ALX4|HOXC11	23177	24355|23401|23986|24145|24184	1.43e-05		CL:20679	0.269897	0
	197	14	GO Biological Process		GO:0048048	Respiratory system development	14	3.82514	0.0021	SIX4|SOX9|FOXA1|EP300|GATA6|SP3|RBPJ|SKI|NFIB|FOXP2|CREB1|ATXN1L|CEBPA|CIC	23177	23578|24265|23734|23605|24319|23638|23404|24244|23842|23563|23860|24346|23407|24169	3.79e-05		GO:0060541	0.267778	0
	223	15	GO Biological Process		hsa04934	Connective tissue development	15	4.09836	0.0021	SOX9|FOXA1|ATF2|MEF2D|ARID5B|RUNX1|SIX2|FOXC2|ZEB1|RUNX2|NFIB|MSX1|RUNX3|PAXIP1|SATB2	23177	24265|23734|23566|23518|23908|23587|23932|23362|23626|24304|23842|23503|24163|23728|23479	3.66e-05		GO:0061448	0.267778	0
	44	7	GO Molecular Function		WP2586	Androgen receptor binding	7	1.91257	0.0021	EP300|KAT5|NCOA3|DAXX|FOXP2|SMARCA4|FOXP1	23177	23605|24364|23725|24409|23563|23998|24196	3.84e-05		GO:0050681	0.267778	0
	271	16	UniProt Keywords		GO:0017015	Neurogenesis	16	4.37158	0.0022	SMARCC1|GLIS2|TCF3|SMARCB1|MEF2D|N4BP3|ZHX2|SMARCE1|ARID1B|ZEB1|ZIC2|DEAF1|SMARCD1|GPSM1|SMARCA4|ACTL6A	23177	23671|24418|23629|23539|23518|23386|23383|23899|23731|23626|23515|24430|24028|23974|23998|23482	8.8e-05		KW-0524	0.265758	0
	148	12	GO Molecular Function		GO:1901522	Modification-dependent protein binding	12	3.27869	0.0023	YEATS4|YEATS2|KMT2E|TNIP1|TRIM24|RAD23B|DAXX|BRD7|SMARCA4|DPF2|MBTD1|IKBKG	23177	24043|23785|23971|23584|23704|24310|24409|23743|23998|23473|24283|24100	4.14e-05		GO:0140030	0.263827	0
	72	9	STRING Clusters		GO:0043583	Mixed, incl. nuclear receptor activity, and rora activates gene expression	9	2.45902	0.0023	HDAC7|AHR|CREBBP|ARNT|NCOA3|GPS2|NCOR2|CREB1|NCOA2	23177	23524|24199|24421|23683|23725|23812|23389|23860|24391	1.75e-05		CL:5989	0.263827	0
	164	12	Reactome Pathways		WP4312	Cellular Senescence	12	3.27869	0.0024	NFKB1|KDM6B|RPS27A|SP1|TNRC6C|KAT5|JUN|EP400|UBN1|RELA|PHC3|PHC1	23177	23710|23962|23878|24172|24262|24364|24367|23488|24130|23602|24040|23959	0.0001		HSA-2559583	0.261979	0
	22	5	WikiPathways		CL:4460	Vitamin D in inflammatory diseases	5	1.36612	0.0024	NFKBIA|NFKB1|MED14|RELA|IKBKG	23177	23866|23710|23893|23602|24100	0.00012		WP4482	0.261979	0
	82	9	GO Biological Process		hsa04137	Somite development	9	2.45902	0.0025	SIX4|KAT2A|PALB2|EP300|FOXC2|RBPJ|MED12|KDM6A|FOXC1	23177	23578|23764|24094|23605|23362|23404|24178|24313|24049	4.48e-05		GO:0061053	0.260206	0
	151	12	GO Biological Process		HSA-5684264	Regulation of histone modification	12	3.27869	0.0027	KAT2A|ISL1|SMARCB1|JDP2|KMT2E|GATA2|SKI|BRD7|PAXIP1|BCL6|KMT2B|MLLT6	23177	23764|24286|23539|24115|23971|23446|24244|23743|23728|23476|24085|23992	4.96e-05		GO:0031056	0.256864	0
	309	17	Reactome Pathways		GO:0016055	DNA Repair	17	4.64481	0.0027	PALB2|EP300|RPS27A|POLR2G|COPS6|KAT5|RAD23B|RAD52|REV3L|RBBP8|PAXIP1|INO80D|ACTL6A|SUMO2|BAP1|EYA4|NFRKB	23177	24094|23605|23878|24256|23380|24364|24310|23968|24442|23440|23728|23803|23482|23395|23458|23854|23590	0.00012		HSA-73894	0.256864	0
	23	5	WikiPathways		WP231	Estrogen signaling pathway	5	1.36612	0.0027	NFKB1|SP1|JUN|CREB1|IKBKG	23177	23710|24172|24367|23860|24100	0.00014		WP712	0.256864	0
	8	4	COMPARTMENTS		CL:21792	Brahma complex	4	1.0929	0.0028	SMARCC1|SMARCB1|ARID1B|SMARCA4	23177	23671|23539|23731|23998	4.93e-05		GOCC:0035060	0.255284	0
	280	16	Reactome Pathways		HSA-8939245	Deubiquitination	16	4.37158	0.0028	NFKBIA|KAT2A|EP300|RPS27A|PSMB4|TNIP1|FOXK2|TAF9B|RAD23B|TRRAP|USP34|INO80D|ACTL6A|BAP1|NFRKB|IKBKG	23177	23866|23764|23605|23878|23827|23584|24280|24295|24310|24019|23737|23803|23482|23458|23590|24100	0.00013		HSA-5688426	0.255284	0
	3996	105	UniProt Keywords		GO:0007296	Disease	105	28.6885	0.0029	NFKBIA|SALL4|RNASEH2A|BCL9|IRF2BPL|AHR|HOXC13|ATXN1|IRF1|SOX9|MNX1|KDM6B|TBX3|PALB2|GLIS2|CREBBP|QRICH2|TCF3|SMARCB1|EP300|ABCB11|PATZ1|GATA6|JAZF1|PPARG|PSMB4|REL|MITF|RUNX1|CDT1|KMT2D|PITX2|TFE3|SIX5|SMARCE1|PLAG1|FOXC2|MED25|NKX2-5|LIN9|TBX1|ALX4|FOXL2|ARID2|TRIM24|ATF3|ARID1B|RBPJ|GATA2|PLS3|ATN1|TCF20|TRRAP|ZEB1|IRF2BP2|HIVEP2|TRAF3IP2|NFKB2|JUN|RUNX2|MED12|ZIC2|KDM6A|SKI|TFAP2A|GPS2|FOXC1|N…	23177	23866|23851|24121|23716|23530|24199|24289|23545|23833|24265|23659|23962|24355|24094|24418|24421|23881|23629|23539|23605|23614|24013|24319|24139|23746|23827|23929|24061|23587|23761|23443|24358|23506|24211|23899|24190|23362|23944|23818|24070|24118|24145|24037|23770|23704|23470|23731|23404|23446|23374|24064|24217|24019|23626|23695|23425|23641|23500|24367|24304|24178|23515|24313|24244|23650|23812|240…	0.00012		KW-9995	0.25376	0
	106	10	GO Biological Process		GO:0060926	Fat cell differentiation	10	2.73224	0.003	EP300|ATF2|ARID5B|PPARG|GLIS1|CTBP2|KLF4|CEBPD|CEBPA|NR4A1	23177	23605|23566|23908|23746|24073|24142|23701|23947|23407|23512	5.6e-05		GO:0045444	0.252288	0
	49	7	KEGG Pathways		GO:0048286	Cocaine addiction	7	1.91257	0.003	NFKB1|ATF2|CREB5|JUN|RELA|CREB1|GPSM1	23177	23710|23566|23398|24367|23602|23860|23974	7.11e-05		hsa05030	0.252288	0
	160	12	KEGG Pathways		GO:0035563	Hepatocellular carcinoma	12	3.27869	0.003	SMARCC1|SMARCB1|SMARCE1|ARID2|TCF7|ARID1B|BRD7|PBRM1|SMARCD1|SMARCD2|SMARCA4|ACTL6A	23177	23671|23539|23899|23770|24307|23731|23743|24124|24028|24109|23998|23482	8.35e-05		hsa05225	0.252288	0
	92	9	KEGG Pathways		GO:0008593	IL-17 signaling pathway	9	2.45902	0.0031	NFKBIA|NFKB1|FOSL1|S100A8|S100A9|TRAF3IP2|JUN|RELA|IKBKG	23177	23866|23710|24088|23848|23836|23641|24367|23602|24100	0.0001		hsa04657	0.250864	0
	2239	69	TISSUES		GO:0001225	Organism form	69	18.8525	0.0032	SIX4|NFKBIA|AHR|IRF1|RAP1B|ZCCHC11|PALB2|CREBBP|SMARCB1|MED15|CREM|GATA6|RPS27A|ARID5B|KLF10|PPARG|PSMB4|MITF|KMT2D|RPS9|PITX2|SIX2|YEATS2|CLOCK|CTBP2|KMT2E|ALX1|PHLDA2|FOXK2|KAT5|RBPJ|GATA2|VPS72|PLS3|RAD23B|RAD52|ZEB1|QKI|USF1|ZNF292|IRAK1|DNAJB4|RUNX2|RPS4X|KLF4|PBX2|KLF5|MSX1|NELFA|MYADM|TRPS1|JMJD1C|MTA3|CEBPD|ALDH7A1|CREB1|SMARCA4|DHFR|ACTL6A|VGLL4|RBFOX2|CDKN1C|SKIL|WWTR1|PHC3|AMOTL2|CEBPA…	23177	23578|23866|24199|23833|23665|23824|24094|24421|23539|24370|23656|24319|23878|23908|23767|23746|23827|24061|23443|24406|24358|23932|23785|24226|24142|23971|23800|23890|24280|24364|23404|23446|24241|23374|24310|23968|23626|23935|24148|23983|23422|23779|24304|23938|23701|24385|24292|23503|24223|24427|23926|23875|23554|23947|24016|23860|23998|24328|23482|24376|24136|24067|23923|23806|24040|23950|234…	2.86e-05		BTO:0000284	0.249485	0
	38	6	Reactome Pathways		WP3584	DNA Damage Recognition in GG-NER	6	1.63934	0.0032	RPS27A|COPS6|RAD23B|INO80D|ACTL6A|NFRKB	23177	23878|23380|24310|23803|23482|23590	0.00014		HSA-5696394	0.249485	0
	48	7	GO Biological Process		WP4533	Embryonic cranial skeleton morphogenesis	7	1.91257	0.0033	SIX4|SIX2|FOXC2|TBX1|RUNX2|MED12|TFAP2A	23177	23578|23932|23362|24118|24304|24178|23650	6.32e-05		GO:0048701	0.248149	0
	39	6	Reactome Pathways		GO:0021983	NGF-stimulated transcription	6	1.63934	0.0035	ATF1|EP300|ATF2|MEF2D|FOSL1|CREB1	23177	23569|23605|23566|23518|24088|23860	0.00016		HSA-9031628	0.245593	0
	87	9	GO Biological Process		GO:2000826	Cell fate specification	9	2.45902	0.0036	ISL1|SOX9|FOXA1|MNX1|TBX3|SIX2|HOXC10|TBX1|RBPJ	23177	24286|24265|23734|23659|24355|23932|23986|24118|23404	6.84e-05		GO:0001708	0.24437	0
	9	4	GO Molecular Function		WP4241	Aryl hydrocarbon receptor binding	4	1.0929	0.0038	TAF4|ARNT|NCOA2|TAF6	23177	24076|23683|24391|23437	7.01e-05		GO:0017162	0.242022	0
	40	6	Reactome Pathways		WP395	RNA Polymerase III Abortive And Retractive Initiation	6	1.63934	0.0038	SNAPC4|POLR3C|POU2F1|NFIA|NFIB|NFIC	23177	23920|23419|24052|24154|23842|23884	0.00019		HSA-749476	0.242022	0
	1629	53	GO Biological Process		WP4754	Cell development	53	14.4809	0.0039	SIX4|ISL1|SOX9|FOXA1|RAP1B|MNX1|ZCCHC11|TBX3|EP300|FOSL2|ARID5B|PPARG|MAML1|RUNX1|KMT2D|PITX2|ALX1|SIX5|FOXC2|NKX2-5|TBX1|SS18L1|FOXL2|ZMIZ1|ARID1B|GATA2|QKI|S100A8|JUN|RUNX2|MED12|PBX2|KLF5|SKI|FOXC1|NFIB|DEAF1|MYADM|MKS1|FAM172A|NFATC2|RUNX3|BCL6|TPRN|CREB1|DHFR|KMT2B|SATB2|PBX1|RBFOX2|CEBPA|VEZF1|FOXP1	23177	23578|24286|24265|23734|23665|23659|23824|24355|23605|23692|23908|23746|23653|23587|23443|24358|23800|24211|23362|23818|24118|24379|24037|24331|23731|23446|23935|23848|24367|24304|24178|24385|24292|24244|24049|23842|24430|24427|24250|23863|24400|24163|23476|23902|23860|24328|24085|23479|24208|24136|23407|24031|24196	7.46e-05		GO:0048468	0.240894	0
	11	4	GO Cellular Component		WP4844	beta-catenin-TCF complex	4	1.0929	0.0039	BCL9|BCL9L|LDB1|TLE3	23177	23716|24325|23752|24415	0.00013		GO:1990907	0.240894	0
	1550	51	GO Biological Process		GO:0060038	Regulation of apoptotic process	51	13.9344	0.0041	MNT|TFAP4|SIX4|NFKBIA|NFKB1|ISL1|SOX9|PLAGL2|FOXA1|TBX3|PALB2|CREBBP|ATF2|GATA6|RPS27A|PPARG|MITF|FOSL1|PHLDA2|FOXC2|NKX2-5|TBX1|ALX4|FOXL2|TAF9B|TCF7|TRIM24|ATF3|GATA2|S100A8|S100A9|IRAK1|JUN|DAXX|KLF4|TFAP2A|FOXC1|MSX1|RNF34|TRPS1|RELA|BCL6|HIPK2|CREB1|TAF6|SKIL|HSF1|EYA4|ZNF268|ZNF205|FOXP1	23177	24127|23509|23578|23866|23710|24286|24265|24388|23734|24355|24094|24421|23566|24319|23878|23746|24061|24088|23890|23362|23818|24118|24145|24037|24295|24307|23704|23470|23446|23848|23836|23422|24367|24409|23701|23650|24049|23503|24202|23926|23602|23476|24373|23860|23437|23923|24193|23854|23560|24424|24196	7.89e-05		GO:0042981	0.238722	0
	4	3	Reactome Pathways		HSA-8939246	TFAP2 (AP-2) family regulates transcription of other transcription factors	3	0.819672	0.0041	TFAP2C|PITX2|TFAP2A	23177	23689|24358|23650	0.0002		HSA-8866906	0.238722	0
	59	7	Reactome Pathways		WP3657	Transcriptional Regulation by MECP2	7	1.91257	0.0041	PPARG|TNRC6C|IRAK1|GPS2|NCOR2|HIPK2|CREB1	23177	23746|24262|23422|23812|23389|24373|23860	0.0002		HSA-8986944	0.238722	0
	20	5	GO Molecular Function		WP3926	Lysine-acetylated histone binding	5	1.36612	0.0042	YEATS4|TRIM24|BRD7|SMARCA4|DPF2	23177	24043|23704|23743|23998|23473	7.97e-05		GO:0070577	0.237675	0
	5	4	InterPro Domains		WP3927	Nuclear receptor coactivator, interlocking	4	1.0929	0.0042	CREBBP|EP300|NCOA3|NCOA2	23177	24421|23605|23725|24391	1.31e-05		IPR009110	0.237675	0
	68	8	COMPARTMENTS		WP4016	RNA polymerase II, holoenzyme	8	2.18579	0.0043	KAT2A|TAF4|LEO1|POLR2G|RECQL5|TAF9B|TRRAP|TAF6	23177	23764|24076|24349|24256|23773|24295|24019|23437	7.61e-05		GOCC:0016591	0.236653	0
	14	5	Pfam		GO:1901985	GATA zinc finger	5	1.36612	0.0047	GATA6|GATA2|GATAD2A|TRPS1|MTA3	23177	24319|23446|23965|23926|23554	1.91e-05		PF00320	0.23279	0
	42	6	Reactome Pathways		GO:0042974	Activation of gene expression by SREBF (SREBP)	6	1.63934	0.0047	CREBBP|SP1|NFYA|NCOA6|NFYC|NCOA2	23177	24421|24172|24091|23713|24004|24391	0.00024		HSA-2426168	0.23279	0
	35	6	GO Molecular Function		WP4970	RNA polymerase II repressing transcription factor binding	6	1.63934	0.0049	GATA6|PPARG|SP1|RBPJ|RBBP8|MTA3	23177	24319|23746|24172|23404|23440|23554	9.61e-05		GO:0001103	0.23098	0
	10	4	GO Molecular Function		GO:0002009	cAMP response element binding protein binding	4	1.0929	0.0049	ATF2|CREM|CRTC3|CRTC2	23177	23566|23656|23782|23698	9.68e-05		GO:0008140	0.23098	0
	114	10	GO Molecular Function		GO:0042692	Histone deacetylase binding	10	2.73224	0.0049	TFAP4|KAT2A|MEF2D|SP1|USF1|KLF4|SP2|MTA3|NCOR2|RELA	23177	23509|23764|23518|24172|24148|23701|24232|23554|23389|23602	9.84e-05		GO:0042826	0.23098	0
	1163	44	DISEASES		GO:0060795	Autosomal dominant disease	44	12.0219	0.0049	SALL4|ATXN1|SOX9|MNX1|BARX1|TBX3|UTP6|CREBBP|EPC1|SMARCB1|EP300|PPARG|MITF|PITX2|YEATS2|KMT2E|SIX5|SMARCE1|FOXC2|NKX2-5|TBX1|ARID2|ARID1B|GATA2|ATN1|TCF20|HIVEP2|NFIA|RUNX2|ZIC2|SHROOM1|TFAP2A|FOXC1|TRPS1|UBN1|FOXP2|SMARCA4|NFIC|ATXN1L|EYA4|DPF2|RFX7|CIC|FOXP1	23177	23851|23545|24265|23659|24055|24355|24340|24421|23857|23539|23605|23746|24061|24358|23785|23971|24211|23899|23362|23818|24118|23770|23731|23446|24064|24217|23425|24154|24304|23515|23593|23650|24049|23926|24130|23563|23998|23884|24346|23854|23473|24235|24169|24196	1.11e-05		DOID:0050736	0.23098	0
	56	8	Pfam		GO:0030111	PHD-finger	8	2.18579	0.005	KMT2D|KMT2E|TRIM24|DPF1|TRIM33|KMT2B|DPF2|MLLT6	23177	23443|23971|23704|23599|24229|24085|23473|23992	2.16e-05		PF00628	0.230103	0
	27	5	Reactome Pathways		GO:0021915	BMAL1:CLOCK,NPAS2 activates circadian gene expression	5	1.36612	0.0053	BHLHE40|CREBBP|CLOCK|NCOA6|NCOA2	23177	24433|24421|24226|23713|24391	0.00027		HSA-1368108	0.227572	0
	1059	41	DISEASES		GO:0043966	Syndrome	41	11.2022	0.0054	SALL4|RNASEH2A|HOXC13|MNX1|ZCCHC11|TBX3|CREBBP|SMARCB1|EP300|MITF|CDT1|KMT2D|KMT2E|SIX5|RECQL5|SMARCE1|FOXC2|NKX2-5|TBX1|ALX4|FOXL2|ARID2|ARID1B|RBPJ|RAD23B|TTC37|NFIA|MED12|ZIC2|KDM6A|TFAP2A|MSX1|MKS1|TRPS1|RBBP8|SMARCA4|NFIC|KMT2B|SATB2|CDKN1C|DPF2	23177	23851|24121|24289|23659|23824|24355|24421|23539|23605|24061|23761|23443|23971|24211|23773|23899|23362|23818|24118|24145|24037|23770|23731|23404|24310|24334|24154|24178|23515|24313|23650|23503|24250|23926|23440|23998|23884|24085|23479|24067|23473	1.36e-05		DOID:225	0.226761	0
	858	33	GO Biological Process		GO:0035264	Response to lipid	33	9.01639	0.0056	TFAP4|NFKBIA|NFKB1|ISL1|AHR|SOX9|FOXA1|MBD2|PPARG|FOSL1|TBX1|ZMIZ1|KAT5|GATA2|S100A8|NFKB2|IRAK1|JUN|NCOA3|DAXX|KLF4|SMARCD1|RBBP8|NCOR2|RELA|FOXP2|CREB1|NCOA2|RBFOX2|HSF1|NR4A1|NR2C2|FOXP1	23177	23509|23866|23710|24286|24199|24265|23734|23740|23746|24088|24118|24331|24364|23446|23848|23500|23422|24367|23725|24409|23701|24028|23440|23389|23602|23563|23860|24391|24136|24193|23512|24022|24196	0.00011		GO:0033993	0.225181	0
	36	6	GO Biological Process		HSA-3108214	Head morphogenesis	6	1.63934	0.0056	EP300|ARID5B|TBX1|SSBP3|SKI|MSX1	23177	23605|23908|24118|24259|24244|23503	0.00011		GO:0060323	0.225181	0
	25	5	GO Cellular Component		WP3527	INO80-type complex	5	1.36612	0.0058	KAT5|TRRAP|EP400|ACTL6A|NFRKB	23177	24364|24019|23488|23482|23590	0.0002		GO:0097346	0.223657	0
	117	10	GO Biological Process		GO:0042802	Mesoderm development	10	2.73224	0.0059	KDM6B|TBX3|PALB2|SIX2|FOXC2|TBX1|SSBP3|KLF4|KDM6A|FOXC1	23177	23962|24355|24094|23932|23362|24118|24259|23701|24313|24049	0.00012		GO:0007498	0.222915	0
	22	5	GO Biological Process		WP2516	Cellular response to angiotensin	5	1.36612	0.0059	NFKB1|AGTRAP|ARID1B|RELA|HSF1	23177	23710|23620|23731|23602|24193	0.00012		GO:1904385	0.222915	0
	4	3	GO Cellular Component		HSA-162587	Piccolo NuA4 histone acetyltransferase complex	3	0.819672	0.0059	EPC2|EPC1|KAT5	23177	23392|23857|24364	0.0002		GO:0032777	0.222915	0
	5447	135	GO Biological Process		GO:0003279	Cellular component organization	135	36.8852	0.006	HDAC7|TFAP4|ST13|SIX4|ECH1|KAT2A|PRDM4|HCFC2|ISL1|PCGF1|BCL9|SOX9|PLAGL2|YEATS4|FOXA1|MNX1|SMARCC1|KDM6B|MBD2|EPC2|FOXF2|KPNA3|ATF1|RCOR1|CREBBP|QRICH2|EPC1|SMARCB1|EP300|ATF2|NUP54|CRTC3|RPS27A|MITF|LEO1|CDT1|KMT2D|COPS6|YEATS2|CLOCK|FOSL1|ZMIZ2|CTBP2|KMT2E|RECQL5|TRIP10|ZMYM4|SMARCE1|FOXC2|PA1|NKX2-5|HMG20B|SS18L1|FOXL2|MRPL12|ZMIZ1|ARID2|BCL9L|SUPT7L|KAT5|TCF7|KPNA1|ARID1B|VPS72|DPF1|PLS3|RAD2…	23177	23524|23509|24079|23578|23596|23764|23956|24436|24286|23527|23716|24265|24388|24043|23734|23659|23671|23962|23740|23392|23668|23845|23569|24439|24421|23881|23857|23539|23605|23566|24010|23782|23878|24061|24349|23761|23443|23380|23785|24226|24088|23497|24142|23971|23773|23758|24448|23899|23362|24175|23818|24166|24379|24037|24157|24331|23770|24325|24445|24364|24307|23377|23731|24241|23599|23374|243…	0.00012		GO:0016043	0.222185	0
	37	6	GO Biological Process		GO:0043426	Embryonic eye morphogenesis	6	1.63934	0.0062	FOXF2|SP3|FOXL2|ZEB1|TFAP2A|HIPK2	23177	23668|23638|24037|23626|23650|24373	0.00013		GO:0048048	0.220761	0
	153	11	KEGG Pathways		HSA-1643685	Cushing syndrome	11	3.00546	0.0065	AHR|RAP1B|ATF2|KMT2D|SP1|TCF7|CREB5|ARNT|CREB1|PBX1|NR4A1	23177	24199|23665|23566|23443|24172|24307|23398|23683|23860|24208|23512	0.00023		hsa04934	0.218709	0
	46	6	WikiPathways		GO:0006310	Aryl hydrocarbon receptor Netpath	6	1.63934	0.0066	NFKB1|AHR|EP300|ARNT|NCOR2|RELA	23177	23710|24199|23605|23683|23389|23602	0.00037		WP2586	0.218046	0
	119	10	GO Biological Process		HSA-9609646	Regulation of transforming growth factor beta receptor signaling pathway	10	2.73224	0.0067	CREBBP|EP300|RPS27A|BCL9L|TRIM33|ZEB1|SKI|HIPK2|CDKN1C|SKIL	23177	24421|23605|23878|24325|24229|23626|24244|24373|24067|23923	0.00014		GO:0017015	0.217393	0
	23	5	GO Biological Process		GO:0048663	Positive regulation of transcription from rna polymerase ii promoter involved in cellular response to chemical stimulus	5	1.36612	0.0068	EP300|RBPJ|NFYA|RUNX2|RELA	23177	23605|23404|24091|24304|23602	0.00014		GO:1901522	0.216749	0
	225	14	GO Biological Process		HSA-8951671	Ear development	14	3.82514	0.0069	SIX4|SOX9|OTX1|SIX2|TBX1|RBPJ|GATA2|ZEB1|TFAP2A|MSX1|MKS1|CEBPD|TPRN|CEBPA	23177	23578|24265|24274|23932|24118|23404|23446|23626|23650|23503|24250|23947|23902|23407	0.00014		GO:0043583	0.216115	0
	47	6	WikiPathways		GO:0008013	Rett syndrome causing genes	6	1.63934	0.0071	TRRAP|HIVEP2|GPS2|NCOR2|SMARCA4|SATB2	23177	24019|23425|23812|23389|23998|23479	0.00041		WP4312	0.214874	0
	155	12	STRING Clusters		GO:0047485	RNA Polymerase II Pre-transcription Events, and RNA Polymerase III Transcription	12	3.27869	0.0073	TAF4|SNAPC4|LEO1|POLR2G|POLR3C|POU2F1|NFIA|NFIB|NELFA|DOT1L|TAF6|MLLT6	23177	24076|23920|24349|24256|23419|24052|24154|23842|24223|23455|23437|23992	6.28e-05		CL:4460	0.213668	0
	63	7	KEGG Pathways		GO:0046966	Mitophagy - animal	7	1.91257	0.0076	RPS27A|MITF|TFE3|SP1|TFEB|JUN|RELA	23177	23878|24061|23506|24172|23839|24367|23602	0.0003		hsa04137	0.211919	0
	16	4	Reactome Pathways		GO:0045589	MAP3K8 (TPL2)-dependent MAPK1/3 activation	4	1.0929	0.0082	NFKB1|FBXW11|RPS27A|IKBKG	23177	23710|24247|23878|24100	0.00043		HSA-5684264	0.208619	0
	351	18	GO Biological Process		GO:0035102	Wnt signaling pathway	18	4.91803	0.0083	BCL9|ZBED3|FBXW11|GID8|RPS27A|PSMB4|MITF|LEO1|BCL9L|TNRC6C|TCF7|MED12|KLF4|KDM6A|BRD7|USP34|AMOTL2|TLE3	23177	23716|23536|24247|24316|23878|23827|24061|24349|24325|24262|24307|24178|23701|24313|23743|23737|23950|24415	0.00018		GO:0016055	0.208092	0
	92	8	WikiPathways		HSA-5621575	TNF-alpha signaling pathway	8	2.18579	0.0087	NFKBIA|NFKB1|CREBBP|FBXW11|REL|NFKB2|JUN|IKBKG	23177	23866|23710|24421|24247|23929|23500|24367|24100	0.00051		WP231	0.206048	0
	57	8	DISEASES		GO:0001655	Autosomal dominant non-syndromic intellectual disability	8	2.18579	0.0088	SMARCB1|SMARCE1|ARID2|ARID1B|HIVEP2|SMARCA4|DPF2|CIC	23177	23539|23899|23770|23731|23425|23998|23473|24169	2.43e-05		DOID:0060307	0.205552	0
	20	5	STRING Clusters		GO:0001046	Mixed, incl. single-stranded dna binding protein, ssdp, and granulocyte differentiation	5	1.36612	0.0088	ISL1|RUNX1|GATA2|SSBP3|LDB1	23177	24286|23587|23446|24259|23752	7.97e-05		CL:21792	0.205552	0
	6	3	Reactome Pathways		GO:0001161	RUNX1 regulates transcription of genes involved in BCR signaling	3	0.819672	0.009	ELF1|RUNX1|ELF2	23177	23677|23587|23791	0.00048		HSA-8939245	0.204576	0
	78	8	COMPARTMENTS		GO:0003697	PML body	8	2.18579	0.0092	SP3|DAXX|SKI|UBN1|HIPK2|SUMO2|SKIL|HSF1	23177	23638|24409|24244|24130|24373|23395|23923|24193	0.00018		GOCC:0016605	0.203621	0
	4	3	GO Biological Process		WP3888	Vitellogenesis	3	0.819672	0.0093	FOSL1|ZMIZ1|ETV6	23177	24088|24331|24271	0.0002		GO:0007296	0.203152	0
	4	3	GO Biological Process		WP4842	Cardiac pacemaker cell development	3	0.819672	0.0093	TBX3|MAML1|NKX2-5	23177	24355|23653|23818	0.0002		GO:0060926	0.203152	0
	41	6	GO Biological Process		HSA-8951936	Lung alveolus development	6	1.63934	0.0095	FOXA1|GATA6|FOXP2|CREB1|ATXN1L|CIC	23177	23734|24319|23563|23860|24346|24169	0.00021		GO:0048286	0.202228	0
	13	4	GO Biological Process		GO:0050727	Positive regulation of chromatin binding	4	1.0929	0.0098	MBD2|CDT1|CTBP2|MED25	23177	23740|23761|24142|23944	0.00022		GO:0035563	0.200877	0
	103	9	GO Biological Process		HSA-9616222	Regulation of notch signaling pathway	9	2.45902	0.01	NFKBIA|CREBBP|EP300|MAML1|ZMIZ1|RBPJ|GATA2|BCL6|MAML3	23177	23866|24421|23605|23653|24331|23404|23446|23476|23755	0.00022		GO:0008593	0.2	0
	4	3	GO Molecular Function		HSA-162582	RNA polymerase II transcription coactivator binding	3	0.819672	0.01	NFKB1|RELA|CREB1	23177	23710|23602|23860	0.0002		GO:0001225	0.2	0
	72	7	WikiPathways		GO:0070848	MECP2 and associated Rett syndrome	7	1.91257	0.01	SP3|SP1|BCL6|CEBPD|TET3|CREB1|TET2	23177	23638|24172|23476|23947|24277|23860|23647	0.00062		WP3584	0.2	0
	18	4	WikiPathways		GO:0050544	Transcription co-factors SKI and SKIL protein partners	4	1.0929	0.01	SKI|SATB2|SKIL|TEAD1	23177	24244|23479|23923|23809	0.00063		WP4533	0.2	0
	42	6	GO Biological Process		WP2840	Pituitary gland development	6	1.63934	0.0103	ISL1|PITX2|RBPJ|GATA2|MSX1|CREB1	23177	24286|24358|23404|23446|23503|23860	0.00024		GO:0021983	0.198716	0
	42	6	GO Biological Process		HSA-3214815	Regulation of heart morphogenesis	6	1.63934	0.0103	ISL1|SOX9|FOXC2|RBPJ|FOXC1|MKS1	23177	24286|24265|23362|23404|24049|24250	0.00024		GO:2000826	0.198716	0
	34	5	WikiPathways		WP1991	Type 2 papillary renal cell carcinoma	5	1.36612	0.0105	CREBBP|EP300|TFE3|ARNT|TFEB	23177	24421|23605|23506|23683|23839	0.0007		WP4241	0.197881	0
	383	18	UniProt Keywords		GO:0060348	DNA damage	18	4.91803	0.0112	EPC2|PALB2|ATF2|CLOCK|RECQL5|PA1|RAD23B|RAD52|REV3L|RBBP8|PAXIP1|INO80D|HIPK2|ACTL6A|HSF1|EYA4|NFRKB|IKBKG	23177	23392|24094|23566|24226|23773|24175|24310|23968|24442|23440|23728|23803|24373|23482|24193|23854|23590|24100	0.00048		KW-0227	0.195078	0
	54	6	WikiPathways		GO:0070647	IL-4 signaling pathway	6	1.63934	0.0116	NFKBIA|NFKB1|EP300|ATF2|RELA|CEBPA	23177	23866|23710|23605|23566|23602|23407	0.0008		WP395	0.193554	0
	270	14	WikiPathways		GO:1903708	IL-18 signaling pathway	14	3.82514	0.0116	NFKBIA|ECH1|NFKB1|IRF1|REL|SP1|ATF3|NFKB2|IRAK1|JUN|RUNX2|RELA|TOMM40|NR4A1	23177	23866|23596|23710|23833|23929|24172|23470|23500|23422|24367|24304|23602|24046|23512	0.00082		WP4754	0.193554	0
	35	5	WikiPathways		CL:25604	Influence of laminopathies on Wnt signaling	5	1.36612	0.0116	PPARG|TCF7|RUNX2|CEBPD|CEBPA	23177	23746|24307|24304|23947|23407	0.00079		WP4844	0.193554	0
	11	4	SMART Domains		GO:2000736	The ELM2 (Egl-27 and MTA1 homology 2) domain is a small domain of unknown function. It is found in the MTA1 protein that is part of the NuRD complex PUBMED:10226007. The domain is usually found to the N terminus of a myb-like DNA binding domain SANT ...	4	1.0929	0.0118	RCOR1|ELMSAN1|MTA3|TRERF1	23177	24439|24082|23554|24394	0.00013		SM01189	0.192812	0
	14	4	GO Biological Process		WP3878	Cardiac muscle cell proliferation	4	1.0929	0.012	FOXC2|NKX2-5|ARID2|FOXC1	23177	23362|23818|23770|24049	0.00028		GO:0060038	0.192082	0
	7	3	Reactome Pathways		GO:0009954	RUNX1 regulates transcription of genes involved in differentiation of myeloid cells	3	0.819672	0.0121	CREBBP|RUNX1|RUNX2	23177	24421|23587|24304	0.00067		HSA-8939246	0.191721	0
	20	4	WikiPathways		GO:0010464	Hematopoietic stem cell gene regulation by GABP alpha/beta complex	4	1.0929	0.0121	CREBBP|EP300|ETV6|SMARCA4	23177	24421|23605|24271|23998	0.00089		WP3657	0.191721	0
	8	3	WikiPathways		GO:0035115	ApoE and miR-146 in inflammation and atherosclerosis	3	0.819672	0.0121	NFKB2|IRAK1|RELA	23177	23500|23422|23602	0.00091		WP3926	0.191721	0
	20	4	WikiPathways		GO:0040029	BMP signaling in eyelid development	4	1.0929	0.0121	PITX2|FOXC2|JUN|FOXC1	23177	24358|23362|24367|24049	0.00089		WP3927	0.191721	0
	77	7	WikiPathways		GO:0022008	DNA IR-damage and cellular response via ATR	7	1.91257	0.0121	PALB2|RECQL5|SP1|RAD52|RBBP8|BCL6|IKBKG	23177	24094|23773|24172|23968|23440|23476|24100	0.0009		WP4016	0.191721	0
	44	6	GO Biological Process		GO:0002761	Positive regulation of protein acetylation	6	1.63934	0.0126	KAT2A|ISL1|SMARCB1|KAT5|BRD7|PAXIP1	23177	23764|24286|23539|24364|23743|23728	0.0003		GO:1901985	0.189963	0
	27	5	GO Molecular Function		HSA-452723	Retinoic acid receptor binding	5	1.36612	0.0131	PPARG|CTBP2|MED25|NCOA6|NCOR2	23177	23746|24142|23944|23713|23389	0.00027		GO:0042974	0.188273	0
	21	4	WikiPathways		WP4258	Galanin receptor pathway	4	1.0929	0.0131	PPARG|TFAP2A|CREB1|CDKN1C	23177	23746|23650|23860|24067	0.001		WP4970	0.188273	0
	435	20	GO Biological Process		GO:0048536	Morphogenesis of an epithelium	20	5.46448	0.0132	SALL4|KAT2A|SOX9|FOXA1|TBX3|FOXF2|SIX2|ALX1|FOXC2|NKX2-5|TBX1|RBPJ|MED12|KLF4|KDM6A|SKI|TFAP2A|DEAF1|MKS1|PBX1	23177	23851|23764|24265|23734|24355|23668|23932|23800|23362|23818|24118|23404|24178|23701|24313|24244|23650|24430|24250|24208	0.00031		GO:0002009	0.187943	0
	244	14	GO Biological Process		GO:1901653	Muscle cell differentiation	14	3.82514	0.0133	SIX4|BCL9|SOX9|KDM6B|TBX3|EPC1|GATA6|MAML1|NKX2-5|TBX1|QKI|KLF5|SKI|NFATC2	23177	23578|23716|24265|23962|24355|23857|24319|23653|23818|24118|23935|24292|24244|24400	0.00032		GO:0042692	0.187615	0
	28	5	GO Biological Process		WP4919	Cell fate commitment involved in formation of primary germ layer	5	1.36612	0.0133	GATA6|LEO1|SIX2|FOXC2|KLF4	23177	24319|24349|23932|23362|23701	0.00032		GO:0060795	0.187615	0
	1020	37	TISSUES		GO:0030856	Uterus	37	10.1093	0.0133	HDAC7|NFKB1|RAP1B|PALB2|ATF2|CREM|ZNF174|ARID5B|MITF|HOXC10|ZBTB4|SP3|RECQL5|HMG20B|SUPT7L|KAT5|RAD23B|ARNT|TRAF3IP2|JUN|SYTL4|KPNA6|KLF4|GPS2|NFIB|MYADM|MTA3|ALDH7A1|SMARCD2|NFIC|TOMM40|RBFOX2|WWTR1|DPF2|NR4A1|ZNF362|HOXC11	23177	23524|23710|23665|24094|23566|23656|24106|23908|24061|23986|23608|23638|23773|24166|24445|24364|24310|23683|23641|24367|23995|23797|23701|23812|23842|24427|23554|24016|24109|23884|24046|24136|23806|23473|23512|24112|24184	0.00013		BTO:0001424	0.187615	0
	352	19	Pfam		CL:25881	C2H2-type zinc finger	19	5.19126	0.0133	SALL4|PRDM4|PLAGL2|PATZ1|ZNF319|SP3|PLAG1|SP1|ZBTB34|KLF5|ZSCAN5A|ZSCAN25|HIC2|ZNF200|ZNF268|ZNF362|VEZF1|ZNF205|ZNF865	23177	23851|23956|24388|24013|23428|23638|24190|24172|24301|24292|23719|24412|23464|23548|23560|24112|24031|24424|24337	6.19e-05		PF13894	0.187615	0
	370	18	GO Biological Process		HSA-3371556	Regulation of wnt signaling pathway	18	4.91803	0.0134	NFKB1|ISL1|SOX9|BARX1|ZBED3|MBD2|GID8|PSMB4|RUNX1|NKX2-5|RBPJ|SKI|MKS1|USP34|SMARCA4|VGLL4|WWTR1|TLE3	23177	23710|24286|24265|24055|23536|23740|24316|23827|23587|23818|23404|24244|24250|23737|23998|24376|23806|24415	0.00032		GO:0030111	0.18729	0
	160	11	GO Biological Process		HSA-212165	Neural tube development	11	3.00546	0.0135	SALL4|KAT2A|FOXA1|ALX1|TCF7|SSBP3|MED12|KDM6A|SKI|DEAF1|MKS1	23177	23851|23764|23734|23800|24307|24259|24178|24313|24244|24430|24250	0.00033		GO:0021915	0.186967	0
	45	6	GO Biological Process		HSA-8936459	Histone h3 acetylation	6	1.63934	0.0135	KAT2A|YEATS2|SUPT7L|CRTC2|CSRP2BP|LDB1	23177	23764|23785|24445|23698|23410|23752	0.00033		GO:0043966	0.186967	0
	86	8	GO Biological Process		GO:0080182	Multicellular organism growth	8	2.18579	0.0137	KAT2A|PALB2|EP300|ARID5B|PLAG1|SP2|KDM6A|WWTR1	23177	23764|24094|23605|23908|24190|24232|24313|23806	0.00034		GO:0035264	0.186328	0
	75	7	Reactome Pathways		WP2882	SUMOylation of DNA damage response and repair proteins	7	1.91257	0.0138	HDAC7|NUP54|RAD52|SEH1L|SUMO2|PHC3|PHC1	23177	23524|24010|23968|23521|23395|24040|23959	0.00078		HSA-3108214	0.186012	0
	58	6	WikiPathways		WP4949	Pre-implantation embryo	6	1.63934	0.0139	TBX3|GATA2|KLF4|MTA3|SMARCA4|PBX1	23177	24355|23446|23701|23554|23998|24208	0.0011		WP3527	0.185699	0
	1896	57	GO Molecular Function		WP5102	Identical protein binding	57	15.5738	0.0141	TFAP4|ST13|NFKBIA|USF2|NFKB1|AHR|ATXN1|BHLHE40|ATF1|TCF3|NUP54|GID8|ZNF174|MEF2D|PPARG|RUNX1|PITX2|ZBTB4|ZHX2|ALX1|RECQL5|TNIP1|TRIP10|FOXC2|NKX2-5|SP1|TBX1|ATF3|RAD52|ARNT|USF1|HSF2|IRAK1|JUN|DNTTIP1|DAXX|KDM6A|SKI|TFAP2A|TMCC1|RBBP8|RELA|BCL6|CEBPD|FOXP2|CREB1|LDB1|SKIL|WWTR1|SNF8|AMOTL2|ZBTB38|CEBPA|HSF1|MSANTD3|IKBKG|FOXP1	23177	23509|24079|23866|23911|23710|24199|23545|24433|23569|23629|24010|24316|24106|23518|23746|23587|24358|23608|23383|23800|23773|23584|23758|23362|23818|24172|24118|23470|23968|23683|24148|24397|23422|24367|23431|24409|24313|24244|23650|24205|23440|23602|23476|23947|23563|23860|23752|23923|23806|23989|23950|23941|23407|24193|24187|24100|24196	0.0003		GO:0042802	0.185078	0
	5	3	COMPARTMENTS		GO:0001890	Ski complex	3	0.819672	0.0145	TTC37|SKI|SKIL	23177	24334|24244|23923	0.00032		GOCC:0055087	0.183863	0
	39	5	WikiPathways		GO:0051147	ATM signaling pathway	5	1.36612	0.0147	NFKBIA|ATF2|JUN|CREB1|IKBKG	23177	23866|23566|24367|23860|24100	0.0012		WP2516	0.183268	0
	152	10	Reactome Pathways		GO:0050678	HIV Life Cycle	10	2.73224	0.0149	TAF4|NUP54|RPS27A|POLR2G|TAF9B|KPNA1|NCBP1|NELFA|SEH1L|TAF6	23177	24076|24010|23878|24256|24295|23377|24238|24223|23521|23437	0.00084		HSA-162587	0.182681	0
	111	9	GO Biological Process		hsa05221	Cardiac septum development	9	2.45902	0.0151	SALL4|ISL1|TBX3|GATA6|MAML1|NKX2-5|TBX1|RBPJ|MKS1	23177	23851|24286|24355|24319|23653|23818|24118|23404|24250	0.00038		GO:0003279	0.182102	0
	5	3	GO Molecular Function		WP399	MRF binding	3	0.819672	0.0151	BHLHE40|CREBBP|KLF5	23177	24433|24421|24292	0.00032		GO:0043426	0.182102	0
	19	5	InterPro Domains		HSA-4641265	PAS fold	5	1.36612	0.0151	AHR|CLOCK|ARNT|NCOA3|NCOA2	23177	24199|24226|23683|23725|24391	6.48e-05		IPR013767	0.182102	0
	1548	47	Reactome Pathways		GO:0071559	Disease	47	12.8415	0.0151	HDAC7|NFKBIA|KAT2A|NFKB1|RAP1B|TAF4|KPNA3|RCOR1|CREBBP|EP300|ABCB11|NUP54|RPS27A|PSMB4|MAML1|POLR2G|RPS9|CTBP2|AGTRAP|HMG20B|TAF9B|TRIM24|KPNA1|RBPJ|GATAD2A|QKI|NFKB2|JUN|RPS4X|DAXX|NCBP1|GPS2|NELFA|ETV6|SEH1L|MTA3|NCOR2|RELA|CEBPD|CREB1|TAF6|CDKN1C|MAMLD1|MAML3|SNF8|NR4A1|IKBKG	23177	23524|23866|23764|23710|23665|24076|23845|24439|24421|23605|23614|24010|23878|23827|23653|24256|24406|24142|23620|24166|24295|23704|23377|23404|23965|23935|23500|24367|23938|24409|24238|23812|24223|24271|23521|23554|23389|23602|23947|23860|23437|24067|23617|23755|23989|23512|24100	0.00086		HSA-1643685	0.182102	0
	219	13	GO Biological Process		GO:1903707	DNA recombination	13	3.55191	0.0152	PALB2|TCF3|C17orf53|RECQL5|PA1|TCF7|RAD52|REV3L|RBBP8|PAXIP1|INO80D|ACTL6A|NFRKB	23177	24094|23629|23413|23773|24175|24307|23968|24442|23440|23728|23803|23482|23590	0.00038		GO:0006310	0.181816	0
	126	9	Reactome Pathways		CL:6310	HCMV Infection	9	2.45902	0.0152	NFKB1|NUP54|DAXX|GPS2|SEH1L|NCOR2|CEBPD|CREB1|SNF8	23177	23710|24010|24409|23812|23521|23389|23947|23860|23989	0.00088		HSA-9609646	0.181816	0
	66	7	GO Biological Process		GO:0001817	Neuron fate commitment	7	1.91257	0.0153	ISL1|FOXA1|MNX1|HOXC10|RBPJ|GATA2|SATB2	23177	24286|23734|23659|23986|23404|23446|23479	0.00038		GO:0048663	0.181531	0
	8	3	Reactome Pathways		GO:2000738	RUNX3 regulates YAP1-mediated transcription	3	0.819672	0.0153	RUNX3|WWTR1|TEAD1	23177	24163|23806|23809	0.00091		HSA-8951671	0.181531	0
	86	8	GO Molecular Function		WP3995	Beta-catenin binding	8	2.18579	0.0154	BCL9|SOX9|KDM6B|EP300|BCL9L|TCF7|MED12|KLF4	23177	23716|24265|23962|23605|24325|24307|24178|23701	0.00034		GO:0008013	0.181248	0
	9	4	InterPro Domains		HSA-5689603	AP-1 transcription factor	4	1.0929	0.0155	FOSL2|JDP2|FOSL1|ATF3	23177	23692|24115|24088|23470	7.01e-05		IPR000837	0.180967	0
	110	9	GO Molecular Function		CL:4054	Protein n-terminus binding	9	2.45902	0.0159	SMARCC1|SMARCE1|RBPJ|NCOA3|DAXX|NCOR2|RELA|SMARCA4|SNF8	23177	23671|23899|23404|23725|24409|23389|23602|23998|23989	0.00035		GO:0047485	0.17986	0
	29	5	GO Molecular Function		CL:9509	Thyroid hormone receptor binding	5	1.36612	0.0162	NCOA3|MED12|NCOA6|MED24|JMJD1C	23177	23725|24178|23713|24034|23875	0.00036		GO:0046966	0.179048	0
	30	5	GO Biological Process		CL:25774	Regulation of regulatory t cell differentiation	5	1.36612	0.0167	KAT2A|IRF1|RUNX1|NFATC2|BCL6	23177	23764|23833|23587|24400|23476	0.00042		GO:0045589	0.177728	0
	18	4	GO Cellular Component		WP3959	PRC1 complex	4	1.0929	0.0167	PCGF1|PHC3|SAMD1|PHC1	23177	23527|24040|24007|23959	0.00063		GO:0035102	0.177728	0
	21	4	Reactome Pathways		GO:0060872	CD209 (DC-SIGN) signaling	4	1.0929	0.0171	NFKB1|CREBBP|EP300|RELA	23177	23710|24421|23605|23602	0.001		HSA-5621575	0.1767	0
	315	16	GO Biological Process		WP4874	Urogenital system development	16	4.37158	0.0176	SIX4|SOX9|FOXA1|SMARCC1|GLIS2|ARID5B|SIX2|PLAG1|FOXC2|GATA2|NFIA|TFAP2A|FOXC1|PBX1|WWTR1|HOXC11	23177	23578|24265|23734|23671|24418|23908|23932|24190|23362|23446|24154|23650|24049|24208|23806|24184	0.00044		GO:0001655	0.175449	0
	47	6	GO Molecular Function		GO:0048738	Core promoter sequence-specific dna binding	6	1.63934	0.0178	SMARCB1|KLF10|POU2F1|RELA|SMARCA4|FOXP1	23177	23539|23767|24052|23602|23998|24196	0.00041		GO:0001046	0.174958	0
	16	4	GO Molecular Function		GO:0045598	Intronic transcription regulatory region sequence-specific dna binding	4	1.0929	0.0183	HSF2|BCL6|NCOA2|HSF1	23177	24397|23476|24391|24193	0.00043		GO:0001161	0.173755	0
	113	9	GO Molecular Function		WP400	Single-stranded dna binding	9	2.45902	0.0183	RBMS1|POLR2G|C17orf53|POLR3C|RAD23B|RAD52|SSBP3|RBBP8|HSF1	23177	23461|24256|23413|23419|24310|23968|24259|23440|24193	0.00042		GO:0003697	0.173755	0
	428	18	WikiPathways		GO:0005730	VEGFA-VEGFR2 signaling pathway	18	4.91803	0.0185	HDAC7|NFKBIA|NFKB1|RAP1B|CREBBP|ATF2|FBXW11|GATA2|ARNT|C15orf39|QKI|TRAF3IP2|DNAJB4|JUN|NFATC2|RELA|CREB1|NR4A1	23177	23524|23866|23710|23665|24421|23566|24247|23446|23683|23485|23935|23641|23779|24367|24400|23602|23860|23512	0.0016		WP3888	0.173283	0
	24	4	WikiPathways		GO:2001244	Mammalian disorder of sexual development	4	1.0929	0.0185	SOX9|FOXL2|PBX1|RBFOX2	23177	24265|24037|24208|24136	0.0016		WP4842	0.173283	0
	108	10	DISEASES		GO:0048145	Arthritis	10	2.73224	0.0189	ARID5B|REL|RUNX1|RBPJ|TRAF3IP2|IRAK1|RUNX2|NCOA3|DOT1L|TLE3	23177	23908|23929|23587|23404|23641|23422|24304|23725|23455|24415	6.48e-05		DOID:848	0.172354	0
	9	3	Reactome Pathways		GO:0048644	RUNX3 regulates p14-ARF	3	0.819672	0.0192	EP300|RUNX1|RUNX3	23177	23605|23587|24163	0.0012		HSA-8951936	0.17167	0
	351	17	GO Biological Process		GO:0043586	Regulation of inflammatory response	17	4.64481	0.0193	NFKBIA|NFKB1|ISL1|PPARG|PSMB4|CLOCK|TNIP1|S100A8|S100A9|KPNA6|KLF4|GPS2|RELA|BCL6|BAP1|CEBPA|FOXP1	23177	23866|23710|24286|23746|23827|24226|23584|23848|23836|23797|23701|23812|23602|23476|23458|23407|24196	0.0005		GO:0050727	0.171444	0
	59	6	Reactome Pathways		GO:0002062	Transcriptional regulation of granulopoiesis	6	1.63934	0.0194	EP300|RUNX1|GATA2|KLF5|CREB1|CEBPA	23177	23605|23587|23446|24292|23860|23407	0.0012		HSA-9616222	0.17122	0
	2741	73	Reactome Pathways		GO:0042733	Signal Transduction	73	19.9454	0.0197	HDAC7|NFKBIA|SALL4|USF2|KAT2A|NFKB1|PRDM4|BCL9|SOX9|FOXA1|RAP1B|ATF1|RCOR1|CREBBP|EP300|ATF2|MEF2D|RPS27A|PPARG|PSMB4|MAML1|ARHGEF40|LEO1|RUNX1|KMT2D|POLR2G|FOSL1|CTBP2|TRIP10|SP1|BCL9L|TNRC6C|KAT5|TCF7|RBPJ|ATN1|TRIM33|TRRAP|GATAD2A|POU2F1|USF1|S100A8|S100A9|IRAK1|JUN|ZNF217|NCOA3|NCBP1|SKI|GPS2|MKS1|USP34|SEH1L|RUNX3|MTA3|NCOR2|RELA|CREB1|GPSM1|SMARCA4|NCOA2|PBX1|RBFOX2|MAMLD1|SKIL|WWTR1|PHC3|M…	23177	23524|23866|23851|23911|23764|23710|23956|23716|24265|23734|23665|23569|24439|24421|23605|23566|23518|23878|23746|23827|23653|24214|24349|23587|23443|24256|24088|24142|23758|24172|24325|24262|24364|24307|23404|24064|24229|24019|23965|24052|24148|23848|23836|23422|24367|23632|23725|24238|24244|23812|24250|23737|23521|24163|23554|23389|23602|23860|23974|23998|24391|24208|24136|23617|23923|23806|240…	0.0012		HSA-162582	0.170553	0
	524	22	GO Biological Process		GO:0048844	Response to growth factor	22	6.01093	0.02	KAT2A|SOX9|ZFHX3|GATA6|RPS27A|POLR2G|TBX1|ZMIZ1|JUN|RUNX2|KLF4|NCBP1|SKI|FOXC1|MSX1|RUNX3|RELA|HIPK2|CREB1|RBFOX2|SKIL|NR4A1	23177	23764|24265|24322|24319|23878|24256|24118|24331|24367|24304|23701|24238|24244|24049|23503|24163|23602|24373|23860|24136|23923|23512	0.00052		GO:0070848	0.169897	0
	6	3	GO Molecular Function		GO:0007292	Arachidonic acid binding	3	0.819672	0.02	PPARG|S100A8|S100A9	23177	23746|23848|23836	0.00048		GO:0050544	0.169897	0
	88	7	WikiPathways		GO:0003407	Hair follicle development: cytodifferentiation - part 3 of 3	7	1.91257	0.0201	NFKB1|SOX9|TCF3|RBPJ|JUN|MSX1|RUNX3	23177	23710|24265|23629|23404|24367|23503|24163	0.0018		WP2840	0.16968	0
	60	6	Reactome Pathways		HSA-937039	HDACs deacetylate histones	6	1.63934	0.0207	RCOR1|HMG20B|GATAD2A|GPS2|MTA3|NCOR2	23177	24439|24166|23965|23812|23554|23389	0.0013		HSA-3214815	0.168403	0
	11	3	WikiPathways		HSA-6807505	SRF and miRs in smooth muscle differentiation and proliferation	3	0.819672	0.0207	MEF2D|NKX2-5|KLF4	23177	23518|23818|23701	0.0019		WP1991	0.168403	0
	53	7	InterPro Domains		hsa04710	High mobility group box domain	7	1.91257	0.0209	SOX9|KMT2D|SMARCE1|HMG20B|TCF7|PBRM1|CIC	23177	24265|23443|23899|24166|24307|24124|24169	0.00011		IPR009071	0.167985	0
	199	12	GO Biological Process		GO:0001163	Bone development	12	3.27869	0.021	SOX9|EP300|MEF2D|PITX2|PLS3|RUNX2|SKI|TFAP2A|FOXC1|MSX1|VKORC1|FOXP1	23177	24265|23605|23518|24358|23374|24304|24244|23650|24049|23503|24103|24196	0.00055		GO:0060348	0.167778	0
	1021	35	GO Biological Process		WP3877	Protein modification by small protein conjugation or removal	35	9.56284	0.021	NFKBIA|KAT2A|PCGF1|IRF2BPL|EP300|NUP54|FBXW11|RPS27A|PSMB4|MED8|LEO1|COPS6|IRF2BP1|ZMIZ2|TNIP1|ZMIZ1|FOXK2|TAF9B|TRIM24|RAD23B|TRIM33|TRRAP|IRF2BP2|MED12|RNF34|USP34|SEH1L|INO80D|ACTL6A|SUMO2|BAP1|WWTR1|NFRKB|PHC1|IKBKG	23177	23866|23764|23527|23530|23605|24010|24247|23878|23827|23821|24349|23380|23872|23497|23584|24331|24280|24295|23704|24310|24229|24019|23695|24178|24202|23737|23521|23803|23482|23395|23458|23806|23590|23959|24100	0.00056		GO:0070647	0.167778	0
	199	12	GO Biological Process			Positive regulation of hemopoiesis	12	3.27869	0.021	KLF10|RUNX1|ZMIZ1|GATA2|ARNT|JUN|FOXC1|ZBTB46|RUNX3|BCL6|CREB1|ATXN1L	23177	23767|23587|24331|23446|23683|24367|24049|24025|24163|23476|23860|24346	0.00055		GO:1903708	0.167778	0
	3	3	InterPro Domains			Coactivator CBP, pKID	3	0.819672	0.0216	ATF1|CREM|CREB1	23177	23569|23656|23860	0.00012		IPR003102	0.166555	0
	3	3	InterPro Domains			Interferon regulatory factor 2-binding protein 1 & 2, zinc finger	3	0.819672	0.0216	IRF2BPL|IRF2BP1|IRF2BP2	23177	23530|23872|23695	0.00012		IPR022750	0.166555	0
	3	3	InterPro Domains			MiT/TFE transcription factors, N-terminal	3	0.819672	0.0216	MITF|TFE3|TFEB	23177	24061|23506|23839	0.00012		IPR031867	0.166555	0
	3	3	InterPro Domains			Coactivator CBP, KIX domain superfamily	3	0.819672	0.0216	CREBBP|MED15|EP300	23177	24421|24370|23605	0.00012		IPR036529	0.166555	0
	26	5	STRING Clusters			Mixed, incl. type 2 diabetes mellitus, and cellular triglyceride homeostasis	5	1.36612	0.0216	ZBED3|JAZF1|GLIS3|THADA|NR2C2	23177	23536|24139|24382|24160|24022	0.00023		CL:25604	0.166555	0
	523	24	DISEASES			Bone disease	24	6.55738	0.0223	SOX9|SMARCB1|ARID5B|REL|MITF|RUNX1|RECQL5|ALX4|ARID1B|RBPJ|IRF2BP2|TRAF3IP2|IRAK1|RUNX2|NCOA3|SKI|SHROOM1|BNC2|DOT1L|BCL6|SMARCA4|NCOA2|TLE3|IKBKG	23177	24265|23539|23908|23929|24061|23587|23773|24145|23731|23404|23695|23641|23422|24304|23725|24244|23593|24268|23455|23476|23998|24391|24415|24100	8.16e-05		DOID:0080001	0.16517	0
	119	9	GO Biological Process			Regulation of stem cell differentiation	9	2.45902	0.0224	SOX9|TCF3|GATA6|PSMB4|RUNX1|NKX2-5|GATA2|FOXC1|LDB1	23177	24265|23629|24319|23827|23587|23818|23446|24049|23752	0.0006		GO:2000736	0.164975	0
	45	5	WikiPathways			ATM signaling in development and disease	5	1.36612	0.0228	NFKB1|ATF2|KAT5|RBBP8|IKBKG	23177	23710|23566|24364|23440|24100	0.0022		WP3878	0.164207	0
	33	5	GO Biological Process			Proximal/distal pattern formation	5	1.36612	0.023	HOXC9|HOXC10|PBX2|PBX1|HOXC11	23177	23401|23986|24385|24208|24184	0.00062		GO:0009954	0.163827	0
	33	5	GO Biological Process			Regulation of mesenchymal cell proliferation	5	1.36612	0.023	SOX9|TBX1|ZEB1|NFIB|FOXP2	23177	24265|24118|23626|23842|23563	0.00062		GO:0010464	0.163827	0
	33	5	GO Biological Process			Embryonic forelimb morphogenesis	5	1.36612	0.023	TBX3|ALX4|RUNX2|TFAP2A|MSX1	23177	24355|24145|24304|23650|23503	0.00062		GO:0035115	0.163827	0
	202	12	GO Biological Process			Regulation of gene expression, epigenetic	12	3.27869	0.023	TFAP2C|KAT2A|PCGF1|EPC1|EP300|KMT2D|ZMIZ2|ZMIZ1|ARID1B|SMARCD1|DOT1L|KMT2B	23177	23689|23764|23527|23857|23605|23443|23497|24331|23731|24028|23455|24085	0.00063		GO:0040029	0.163827	0
	1657	50	GO Biological Process			Neurogenesis	50	13.6612	0.0242	SIX4|CDK5RAP1|ISL1|SOX9|FOXA1|MNX1|BHLHE40|ATF1|TCF3|EP300|ZFHX3|PPARG|RUNX1|PITX2|HOXC10|ZHX2|SMARCE1|PLAG1|NKX2-5|HMG20B|SS18L1|ZMIZ1|ARID1B|RBPJ|GATA2|LZTS3|ZEB1|S100A8|S100A9|JUN|RUNX2|MED12|KLF4|PBX2|SKI|NFIB|MKS1|ETV6|RUNX3|RELA|BCL6|HIPK2|TPRN|CREB1|LDB1|DHFR|SATB2|PBX1|RBFOX2|SKIL	23177	23578|23368|24286|24265|23734|23659|24433|23569|23629|23605|24322|23746|23587|24358|23986|23383|23899|24190|23818|24166|24379|24331|23731|23404|23446|23788|23626|23848|23836|24367|24304|24178|23701|24385|24244|23842|24250|24271|24163|23602|23476|24373|23902|23860|23752|24328|23479|24208|24136|23923	0.00067		GO:0022008	0.161618	0
	121	9	GO Biological Process			Regulation of myeloid leukocyte differentiation	9	2.45902	0.0243	KLF10|MITF|RUNX1|TFE3|GATA2|JUN|ZBTB46|CREB1|FOXP1	23177	23767|24061|23587|23506|23446|24367|24025|23860|24196	0.00067		GO:0002761	0.161439	0
	24	4	Reactome Pathways			Transcriptional regulation of pluripotent stem cells	4	1.0929	0.0244	SALL4|KLF4|PBX1|FOXP1	23177	23851|23701|24208|24196	0.0016		HSA-452723	0.161261	0
	93	7	WikiPathways			lncRNA in canonical Wnt signaling and colorectal cancer	7	1.91257	0.025	TCF3|FOSL1|CTBP2|TCF7|ATF3|JUN|TFAP2A	23177	23629|24088|24142|24307|23470|24367|23650	0.0025		WP4258	0.160206	0
	34	5	GO Biological Process			Spleen development	5	1.36612	0.0251	BARX1|PITX2|NKX2-5|NFKB2|PBX1	23177	24055|24358|23818|23500|24208	0.0007		GO:0048536	0.160033	0
	271	15	TISSUES			Cervical carcinoma cell	15	4.09836	0.0255	EP300|PPARG|MAML1|CDT1|FOSL1|SP1|KAT5|ARNT|ZEB1|JUN|KLF4|TMCC1|RUNX3|CREB1|SMARCA4	23177	23605|23746|23653|23761|24088|24172|24364|23683|23626|24367|23701|24205|24163|23860|23998	0.00028		BTO:0000180	0.159346	0
	331	16	GO Biological Process			Cellular response to peptide	16	4.37158	0.0257	NFKB1|RAP1B|SMARCC1|KLF10|PPARG|AGTRAP|FOXC2|SP1|ARID1B|USF1|KLF4|KLF5|RELA|CREB1|HSF1|NR4A1	23177	23710|23665|23671|23767|23746|23620|23362|24172|23731|24148|23701|24292|23602|23860|24193|23512	0.00073		GO:1901653	0.159007	0
	13	3	WikiPathways			Neuroinflammation	3	0.819672	0.0275	NFKBIA|JUN|RELA	23177	23866|24367|23602	0.0029		WP4919	0.156067	0
	151	10	GO Biological Process			Regulation of epithelial cell differentiation	10	2.73224	0.0279	SOX9|TBX3|RUNX1|CLOCK|MAFG|ZEB1|NCOA3|FOXC1|WWTR1|VEZF1	23177	24265|24355|23587|24226|24451|23626|23725|24049|23806|24031	0.00081		GO:0030856	0.15544	0
	5	3	STRING Clusters			Mixed, incl. dnttip1, dimerisation domain, and upf0547 protein c16orf87-like	3	0.819672	0.0281	ELMSAN1|DNTTIP1|TRERF1	23177	24082|23431|24394	0.00032		CL:25881	0.155129	0
	89	7	Reactome Pathways			Cellular response to heat stress	7	1.91257	0.0287	ST13|CREBBP|EP300|NUP54|HSPA6|SEH1L|HSF1	23177	24079|24421|23605|24010|23557|23521|24193	0.002		HSA-3371556	0.154212	0
	4	3	InterPro Domains			Transcription factor cyclic AMP-dependent, CRE-BP1-type	3	0.819672	0.0293	ATF2|CREB5|ATF7	23177	23566|23398|23980	0.0002		IPR016378	0.153313	0
	4	3	InterPro Domains			FOXP, coiled-coil domain	3	0.819672	0.0293	FOXP4|FOXP2|FOXP1	23177	23680|23563|24196	0.0002		IPR032354	0.153313	0
	116	8	Reactome Pathways			Epigenetic regulation of gene expression	8	2.18579	0.0302	KAT2A|MBD2|EP300|SAP130|GATAD2A|MTA3|TET3|TET2	23177	23764|23740|23605|23551|23965|23554|24277|23647	0.0021		HSA-212165	0.151999	0
	66	6	Reactome Pathways			RUNX1 regulates genes involved in megakaryocyte differentiation and platelet function	6	1.63934	0.0302	EP300|RUNX1|KMT2D|KMT2E|TNRC6C|KMT2B	23177	23605|23587|23443|23971|24262|24085	0.0021		HSA-8936459	0.151999	0
	20	4	GO Biological Process			Histone h3-k4 trimethylation	4	1.0929	0.0303	KMT2D|TET3|KMT2B|TET2	23177	23443|24277|24085|23647	0.00089		GO:0080182	0.151856	0
	3	3	DISEASES			Kabuki syndrome	3	0.819672	0.0303	KMT2D|KDM6A|KMT2B	23177	23443|24313|24085	0.00012		DOID:0060473	0.151856	0
	316	14	WikiPathways			Nuclear receptors meta-pathway	14	3.82514	0.0307	AHR|BHLHE40|EP300|ABCB11|SP1|MAFG|ARNT|NFKB2|JUN|NCOA3|NCOA6|ZIC2|NCOA2|CDKN1C	23177	24199|24433|23605|23614|24172|24451|23683|23500|24367|23725|23713|23515|24391|24067	0.0033		WP2882	0.151286	0
	73	6	WikiPathways			16p11.2 proximal deletion syndrome	6	1.63934	0.0307	NFKB1|PPARG|REL|KMT2D|PA1|PAXIP1	23177	23710|23746|23929|23443|24175|23728	0.0033		WP4949	0.151286	0
	30	4	WikiPathways			Familial partial lipodystrophy (FPLD)	4	1.0929	0.0307	PPARG|GATA2|KLF5|CEBPA	23177	23746|23446|24292|23407	0.0034		WP5102	0.151286	0
	154	10	GO Biological Process			Placenta development	10	2.73224	0.0312	PPARG|FOSL1|SP3|PHLDA2|RBPJ|GATA2|ARNT|TFEB|CEBPA|HSF1	23177	23746|24088|23638|23890|23404|23446|23683|23839|23407|24193	0.00093		GO:0001890	0.150585	0
	154	10	GO Biological Process			Regulation of muscle cell differentiation	10	2.73224	0.0312	KAT2A|MED28|TCF3|MAML1|NKX2-5|TBX1|RBPJ|ZEB1|MSX1|NFATC2	23177	23764|23953|23629|23653|23818|24118|23404|23626|23503|24400	0.00093		GO:0051147	0.150585	0
	6329	150	TISSUES			Head	150	40.9836	0.0312	RGPD5|FAM168A|MNT|ST13|NFKBIA|ECH1|RNASEH2A|USF2|KAT2A|NFKB1|ATXN1|SOX9|RAP1B|BARX1|SMARCC1|KPNA3|CREBBP|RBM42|EPC1|SMARCB1|MED15|ATF2|FOSL2|NUP54|FBXW11|CREM|CRTC3|MEF2D|RPS27A|ARID5B|MZT2B|OTX1|JAZF1|KLF10|PSMB4|MITF|POLR2G|RPS9|PITX2|SIX2|YEATS2|ZBTB5|ZBTB4|CLOCK|ZMIZ2|CTBP2|TFE3|SIX5|TNIP1|SMARCE1|PLAG1|MED25|SP1|SS18L1|ZMIZ1|SUPT7L|TNRC6C|ZNF532|ATF3|RBPJ|DPF1|PLS3|ATN1|TRIM33|RAD52|ARNT|TTC…	23177	23365|23707|24127|24079|23866|23596|24121|23911|23764|23710|23545|24265|23665|24055|23671|23845|24421|23815|23857|23539|24370|23566|23692|24010|24247|23656|23782|23518|23878|23908|24097|24274|24139|23767|23827|24061|24256|24406|24358|23932|23785|23434|23608|24226|23497|24142|23506|24211|23584|23899|24190|23944|24172|24379|24331|24445|24262|23623|23470|23404|23599|23374|24064|24229|23968|23683|243…	0.00036		BTO:0000282	0.150585	0
	339	16	GO Biological Process			Regulation of epithelial cell proliferation	16	4.37158	0.0313	SIX4|ISL1|SOX9|ATF2|PPARG|SP1|TBX1|GATA2|ARNT|JUN|NFIB|DEAF1|RUNX3|FOXP2|CDKN1C|NR4A1	23177	23578|24286|24265|23566|23746|24172|24118|23446|23683|24367|23842|24430|24163|23563|24067|23512	0.00093		GO:0050678	0.150446	0
	406	20	DISEASES			Cell type cancer	20	5.46448	0.0317	TFAP2C|SALL4|ISL1|ATF1|SMARCB1|GATA6|JAZF1|MITF|TFE3|IRF2BP2|S100A8|KLF4|NFIB|PBRM1|ETV6|SMARCA4|NCOA2|PBX1|CDKN1C|BAP1	23177	23689|23851|24286|23569|23539|24319|24139|24061|23506|23695|23848|23701|23842|24124|24271|23998|24391|24208|24067|23458	0.00013		DOID:0050687	0.149894	0
	249	14	TISSUES			Colonic cancer cell	14	3.82514	0.0318	RAP1B|CREBBP|KMT2D|CTBP2|FOXK2|GATA2|QKI|NCOA3|MED12|DEAF1|NCOR2|ZBTB10|NR4A1|TET2	23177	23665|24421|23443|24142|24280|23446|23935|23725|24178|24430|23389|23896|23512|23647	0.00038		BTO:0000586	0.149757	0
	66	6	KEGG Pathways			Acute myeloid leukemia	6	1.63934	0.0332	NFKB1|RUNX1|TCF7|RELA|CEBPA|IKBKG	23177	23710|23587|24307|23602|23407|24100	0.0021		hsa05221	0.147886	0
	101	7	WikiPathways			Wnt signaling pathway and pluripotency	7	1.91257	0.0333	CREBBP|EP300|FOSL1|CTBP2|TCF7|NFYA|JUN	23177	24421|23605|24088|24142|24307|24091|24367	0.0038		WP399	0.147756	0
	12	3	Reactome Pathways			Repression of WNT target genes	3	0.819672	0.0334	CTBP2|TCF7|TLE3	23177	24142|24307|24415	0.0024		HSA-4641265	0.147625	0
	145	11	DISEASES			Reproductive organ cancer	11	3.00546	0.0335	SALL4|PALB2|EP300|ZFHX3|JAZF1|FOXL2|MED12|ETV6|SMARCA4|NCOA2|CDKN1C	23177	23851|24094|23605|24322|24139|24037|24178|24271|23998|24391|24067	0.00015		DOID:193	0.147496	0
	156	10	GO Biological Process			Response to transforming growth factor beta	10	2.73224	0.0336	SOX9|ZFHX3|RPS27A|ZMIZ1|JUN|SKI|RUNX3|HIPK2|CREB1|SKIL	23177	24265|24322|23878|24331|24367|24244|24163|24373|23860|23923	0.001		GO:0071559	0.147366	0
	156	10	GO Biological Process			Negative regulation of hemopoiesis	10	2.73224	0.0336	NFKBIA|IRF1|LEO1|RUNX1|GATA2|ZBTB46|RUNX3|BCL6|LDB1|DPF2	23177	23866|23833|24349|23587|23446|24025|24163|23476|23752|23473	0.001		GO:1903707	0.147366	0
	16	4	STRING Clusters			Mixed, incl. ap-1 transcription factor, and activation of the ap-1 family of transcription factors	4	1.0929	0.0336	ATF2|FOSL2|JUN|NFATC2	23177	23566|23692|24367|24400	0.00043		CL:6310	0.147366	0
	742	27	GO Biological Process			Regulation of cytokine production	27	7.37705	0.0341	HDAC7|NFKB1|ISL1|ELF1|IRF1|CREBBP|EP300|ATF2|PATZ1|GATA6|REL|RUNX1|POLR3C|KAT5|ARNT|NFKB2|IRAK1|ZBTB34|KPNA6|KLF4|ZBTB12|RELA|BCL6|CREB1|BAP1|HSF1|FOXP1	23177	23524|23710|24286|23677|23833|24421|23605|23566|24013|24319|23929|23587|23419|24364|23683|23500|23422|24301|23797|23701|23581|23602|23476|23860|23458|24193|24196	0.001		GO:0001817	0.146725	0
	21	4	GO Biological Process			Positive regulation of stem cell differentiation	4	1.0929	0.0341	SOX9|GATA6|NKX2-5|FOXC1	23177	24265|24319|23818|24049	0.001		GO:2000738	0.146725	0
	32	4	WikiPathways			Prion disease pathway	4	1.0929	0.0351	NFKB1|EP300|EBF1|CREB1	23177	23710|23605|23749|23860	0.0041		WP3995	0.145469	0
	94	7	Reactome Pathways			UCH proteinases	7	1.91257	0.036	RPS27A|PSMB4|FOXK2|INO80D|ACTL6A|BAP1|NFRKB	23177	23878|23827|24280|23803|23482|23458|23590	0.0026		HSA-5689603	0.14437	0
	6	3	STRING Clusters			npBAF complex	3	0.819672	0.036	SMARCB1|SMARCE1|SMARCD1	23177	23539|23899|24028	0.00048		CL:4054	0.14437	0
	6	3	STRING Clusters			Mixed, incl. ataxin1-like, and protein bean1	3	0.819672	0.036	ATXN1|ATXN1L|CIC	23177	23545|24346|24169	0.00048		CL:9509	0.14437	0
	70	7	STRING Clusters			Mostly uncharacterized, incl. elm2 domain, and chromosome 17q11.2 deletion syndrome	7	1.91257	0.0371	ELMSAN1|ZNF532|ZNF217|DNTTIP1|PHF20L1|ZBTB38|TRERF1	23177	24082|23623|23632|23431|23977|23941|24394	0.00053		CL:25774	0.143063	0
	54	5	WikiPathways			DNA IR-double strand breaks and cellular response via ATM	5	1.36612	0.0378	ATF2|KAT5|RAD52|ACTL6A|HSF1	23177	23566|24364|23968|23482|24193	0.0045		WP3959	0.142251	0
	9	3	GO Biological Process			Semicircular canal development	3	0.819672	0.0379	TBX1|GATA2|ZEB1	23177	24118|23446|23626	0.0012		GO:0060872	0.142136	0
	33	4	WikiPathways			CAMKK2 pathway	4	1.0929	0.0379	EP300|NFATC2|RELA|CREB1	23177	23605|24400|23602|23860	0.0046		WP4874	0.142136	0
	160	10	GO Biological Process			Cardiac muscle tissue development	10	2.73224	0.0383	ISL1|KDM6B|TBX3|GATA6|MAML1|FOXC2|NKX2-5|ARID2|RBPJ|FOXC1	23177	24286|23962|24355|24319|23653|23362|23818|23770|23404|24049	0.0012		GO:0048738	0.14168	0
	5	3	InterPro Domains			Zinc finger, FCS-type	3	0.819672	0.0388	PHC3|PHC1|MBTD1	23177	24040|23959|24283	0.00032		IPR012313	0.141117	0
	133	9	GO Biological Process			Regulation of fat cell differentiation	9	2.45902	0.0392	JDP2|PPARG|TFE3|GATA2|KLF5|GPS2|CREB1|WWTR1|CEBPA	23177	24115|23746|23506|23446|24292|23812|23860|23806|23407	0.0013		GO:0045598	0.140671	0
	34	4	WikiPathways			p38 MAPK signaling pathway	4	1.0929	0.0402	ATF2|MEF2D|DAXX|CREB1	23177	23566|23518|24409|23860	0.005		WP400	0.139577	0
	924	31	GO Cellular Component			Nucleolus	31	8.46995	0.0404	ATXN1|FOXA1|MNX1|ZCCHC11|UTP6|SMARCB1|RPS27A|JAZF1|LEO1|RPS9|BCL9L|KAT5|ATF3|RBPJ|HOMEZ|REV3L|ZZZ3|DNTTIP1|DAXX|NFIB|DEAF1|ETV6|RUNX3|ZNF655|SMARCA4|NFIC|TSEN34|ATXN1L|CEBPA|RBM4B|TRERF1	23177	23545|23734|23659|23824|24340|23539|23878|24139|24349|24406|24325|24364|23470|23404|24220|24442|24343|23431|24409|23842|24430|24271|24163|23491|23998|23884|24253|24346|23407|23359|24394	0.0016		GO:0005730	0.139362	0
	60	6	GO Biological Process			Positive regulation of intrinsic apoptotic signaling pathway	6	1.63934	0.0409	PLAGL2|S100A8|S100A9|MSX1|TAF6|SKIL	23177	24388|23848|23836|23503|23437|23923	0.0013		GO:2001244	0.138828	0
	83	7	GO Biological Process			Regulation of fibroblast proliferation	7	1.91257	0.0413	FOSL2|PPARG|MED25|ZMIZ1|JUN|SKI|CREB1	23177	23692|23746|23944|24331|24367|24244|23860	0.0013		GO:0048145	0.138405	0
	83	7	GO Biological Process			Muscle organ morphogenesis	7	1.91257	0.0413	ISL1|ARID5B|FOXC2|NKX2-5|TBX1|RBPJ|FOXC1	23177	24286|23908|23362|23818|24118|23404|24049	0.0013		GO:0048644	0.138405	0
	23	4	GO Biological Process			Tongue development	4	1.0929	0.0428	SIX4|HOXC13|TBX1|BNC2	23177	23578|24289|24118|24268	0.0014		GO:0043586	0.136856	0
	84	7	GO Biological Process			Chondrocyte differentiation	7	1.91257	0.0433	SOX9|MEF2D|RUNX1|SIX2|RUNX2|NFIB|RUNX3	23177	24265|23518|23587|23932|24304|23842|24163	0.0014		GO:0002062	0.136351	0
	61	6	GO Biological Process			Embryonic digit morphogenesis	6	1.63934	0.0433	TBX3|CREBBP|ALX4|MSX1|MKS1|HOXC11	23177	24355|24421|24145|23503|24250|24184	0.0014		GO:0042733	0.136351	0
	61	6	GO Biological Process			Artery morphogenesis	6	1.63934	0.0433	FOXC2|TBX1|ZMIZ1|ARID2|RBPJ|FOXC1	23177	23362|24118|24331|23770|23404|24049	0.0014		GO:0048844	0.136351	0
	136	9	GO Biological Process			Female gamete generation	9	2.45902	0.0436	ZCCHC11|KMT2D|FOSL1|C17orf53|FOXL2|ZMIZ1|ETV6|KMT2B|HSF1	23177	23824|23443|24088|23413|24037|24331|24271|24085|24193	0.0015		GO:0007292	0.136051	0
	62	6	GO Biological Process			Neural retina development	6	1.63934	0.0454	SOX9|ZHX2|TFAP2A|HIPK2|SMARCA4|ACTL6A	23177	24265|23383|23650|24373|23998|23482	0.0015		GO:0003407	0.134294	0
	14	3	Reactome Pathways			IRAK1 recruits IKK complex	3	0.819672	0.046	RPS27A|IRAK1|IKBKG	23177	23878|23422|24100	0.0034		HSA-937039	0.133724	0
	74	6	Reactome Pathways			RNA polymerase II transcribes snRNA genes	6	1.63934	0.0465	SNAPC4|POLR2G|SP1|POU2F1|NCBP1|TAF6	23177	23920|24256|24172|24052|24238|23437	0.0035		HSA-6807505	0.133255	0
	30	4	KEGG Pathways			Circadian rhythm	4	1.0929	0.047	BHLHE40|FBXW11|CLOCK|CREB1	23177	24433|24247|24226|23860	0.0034		hsa04710	0.13279	0
	9	3	GO Molecular Function			RNA polymerase I transcription regulatory region sequence-specific DNA binding	3	0.819672	0.0471	SMARCB1|SMARCA4|CEBPA	23177	23539|23998|23407	0.0012		GO:0001163	0.132698	0
	378	17	COMPARTMENTS			Nuclear body	17	4.64481	0.0473	GLIS2|CREBBP|ZFHX3|SP3|PPP1R8|TCF20|DAXX|SKI|EP400|UBN1|NCOR2|HIPK2|NCOA2|SUMO2|MAMLD1|SKIL|HSF1	23177	24418|24421|24322|23638|23371|24217|24409|24244|23488|24130|23389|24373|24391|23395|23617|23923|24193	0.0011		GOCC:0016604	0.132514	0
	18	3	WikiPathways			MYD88 distinct input-output pathway	3	0.819672	0.0492	NFKB1|IRAK1|JUN	23177	23710|23422|24367	0.0064		WP3877	0.130803	0

## Sheet: Top10
chart color		term name	description	# genes	# genes (%)	FDR value	minusLOG10 FDR					category	chart color	term name	description	# genes	# genes (%)	FDR value	minusLOG10 FDR
		GO:0006357	Regulation of transcription by rna polymerase ii	235	64.2077	3.17e-121	120.499					COMPARTMENTS		HSA-3247509	Nuclear lumen	134	36.612	1.95e-42	41.71
		GO:0008134	Negative regulation of transcription by rna polymerase ii	115	31.4208	2.38e-57	56.6234					COMPARTMENTS		GO:0035270	Intracellular non-membrane-bounded organelle	100	27.3224	8.64e-06	5.06349
		GO:0006325	Gene expression (Transcription)	105	28.6885	1.13e-29	28.9469					COMPARTMENTS		CL:5987	Chromatin	45	12.2951	2.71e-17	16.567
		GO:0003712	RNA polymerase II cis-regulatory region sequence-specific DNA binding	98	26.776	1.77e-52	51.752					COMPARTMENTS			Nuclear body	17	4.64481	0.0473	1.32514
		GO:0005667	Transcription factor binding	91	24.8634	5.28e-46	45.2774					COMPARTMENTS		GO:0005515	H4 histone acetyltransferase complex	13	3.55191	1.46e-09	8.83565
		GO:0003682	Transcription coregulator activity	85	23.224	1.36e-45	44.8665					COMPARTMENTS		HSA-5617472	SAGA-type complex	8	2.18579	1.28e-05	4.89279
		HSA-74160	Transcription regulator complex	76	20.765	3.82e-45	44.4179					COMPARTMENTS		WP4016	RNA polymerase II, holoenzyme	8	2.18579	0.0043	2.36653
		GO:0061629	Chromatin binding	71	19.3989	5.11e-33	32.2916					COMPARTMENTS		GO:0003697	PML body	8	2.18579	0.0092	2.03621
		GO:0032991	RNA polymerase II-specific DNA-binding transcription factor binding	45	12.2951	3.96e-24	23.4023					COMPARTMENTS		HSA-8866906	RSC-type complex	4	1.0929	0.0013	2.88606
		GO:0006351	Chromatin modifying enzymes	43	11.7486	2.01e-24	23.6968					COMPARTMENTS		CL:21792	Brahma complex	4	1.0929	0.0028	2.55284
