# Supplementary material for: The proximity-based protein interactome and regulatory logics of the transcription factor p65 NF-κB/RELA
Source: EMBO Rep. 2025 Jan 3;26(4):1144–83. doi: 10.1038/s44319-024-00339-8 (PMC11850942; doi:10.1038/s44319-024-00339-8)
Supplement: Supplementary file 10 — Source data Fig. 3 [file 44319_2024_339_MOESM10_ESM.zip › Fig.3_source_file_44319_2024_339_MOESM10_ESM_corr._for_proofs_(06.12.2024)/Fig.3D/TF_classes.xlsx]

## Sheet: Mapping(366)
		Unique Gene names	RELA_interactors_(366)	Overlap with TFs (Lambert et all 2018)				Circle_plot		Number	Percent
		TRPS1	wt(56)	GATA					C2H2 ZF	47	27.3256
		BRD7	wt(56)	#N/A					Homeodomain	22	12.7907
		ELMSAN1	wt(56)	#N/A					bZIP	15	8.72093
		RPS4X	wt(56)	#N/A					bHLH	14	8.13953
		RPS27A	wt(56)	#N/A					Forkhead	9	5.23256
		MBTD1	wt(56)	#N/A					Rel	5	2.90698
		NUP54	wt(56)	#N/A					Unknown	5	2.90698
		ZNF532	wt(56)	C2H2 ZF					Other	55	31.9767
		NFYC	wt(56)	Unknown					Total	172	100
		DNTTIP1	wt(56)	AT hook
		ATF1	wt(56)	bZIP
		USP34	wt(56)	#N/A
		ZSCAN5A	wt(56)	C2H2 ZF
		TOMM40	wt(56)	#N/A
		ZEB1	wt(56)	C2H2 ZF; Homeodomain
		DPF1	wt(56)	C2H2 ZF
		BCL6	wt(56)	C2H2 ZF
		DOT1L	wt(56)	AT hook
		SP1	wt(56)	C2H2 ZF
		CTBP2	wt(56)	#N/A
		SS18L1	wt(56)	#N/A
		MYADM	wt(56)	#N/A
		NOL4L	wt(56)	#N/A
		SNF8	wt(56)	#N/A
		HIVEP2	wt(56)	C2H2 ZF
		LEO1	wt(56)	#N/A
		ABCB11	wt(56)	#N/A
		THADA	wt(56)	#N/A
		PLAG1	wt(56)	C2H2 ZF
		CREM	wt(56)	bZIP
		PCGF1	wt(56)	#N/A
		GPSM1	wt(56)	#N/A
		KAT5	wt(56)	#N/A
		PRDM4	wt(56)	C2H2 ZF
		HDAC7	wt(56)	#N/A
		PROSER1	wt(56)	#N/A
		S100A8	wt(56)	#N/A
		HSF1	wt(56)	HSF
		TRAF3IP2	wt(56)	#N/A
		RBM4B	wt(56)	#N/A
		PALB2	wt(56)	#N/A
		HMG20B	wt(56)	HMG/Sox
		PHF20L1	wt(56)	#N/A
		QRICH2	wt(56)	#N/A
		NFYA	wt(56)	CBF/NF-Y
		USF1	wt(56)	bHLH
		KPNA6	wt(56)	#N/A
		PAGR1	wt(56)	#N/A
		S100A9	wt(56)	#N/A
		JAZF1	wt(56)	C2H2 ZF
		TRIP10	wt(56)	#N/A
		SP3	wt(56)	C2H2 ZF
		RNF34	wt(56)	#N/A
		RAD23B	wt(56)	#N/A
		MTA3	wt(56)	#N/A
		ZHX1	wt(56)	Homeodomain
		ZFHX3	wt,wt+IL-1(223)	C2H2 ZF; Homeodomain
		N4BP3	wt,wt+IL-1(223)	#N/A
		SMARCA4	wt,wt+IL-1(223)	#N/A
		ARID2	wt,wt+IL-1(223)	ARID/BRIGHT; RFX
		EP400	wt,wt+IL-1(223)	#N/A
		KMT2D	wt,wt+IL-1(223)	#N/A
		SMARCC1	wt,wt+IL-1(223)	#N/A
		YEATS2	wt,wt+IL-1(223)	#N/A
		PRR12	wt,wt+IL-1(223)	AT hook
		EP300	wt,wt+IL-1(223)	#N/A
		TAF4	wt,wt+IL-1(223)	#N/A
		TRIM33	wt,wt+IL-1(223)	#N/A
		MED15	wt,wt+IL-1(223)	#N/A
		SMARCD1	wt,wt+IL-1(223)	#N/A
		NFRKB	wt,wt+IL-1(223)	#N/A
		PBRM1	wt,wt+IL-1(223)	#N/A
		ZMYM4	wt,wt+IL-1(223)	#N/A
		SMARCE1	wt,wt+IL-1(223)	#N/A
		SATB2	wt,wt+IL-1(223)	CUT; Homeodomain
		GATA2	wt,wt+IL-1(223)	GATA
		CREBBP	wt,wt+IL-1(223)	#N/A
		GATAD2A	wt,wt+IL-1(223)	GATA
		MED12	wt,wt+IL-1(223)	#N/A
		NFKB1	wt,wt+IL-1(223)	Rel
		KLF5	wt,wt+IL-1(223)	C2H2 ZF
		TLE3	wt,wt+IL-1(223)	#N/A
		GLIS3	wt,wt+IL-1(223)	C2H2 ZF
		TAF6	wt,wt+IL-1(223)	#N/A
		TEAD1	wt,wt+IL-1(223)	TEA
		BCL9L	wt,wt+IL-1(223)	#N/A
		SAP130	wt,wt+IL-1(223)	#N/A
		SALL4	wt,wt+IL-1(223)	C2H2 ZF
		ZZZ3	wt,wt+IL-1(223)	Myb/SANT
		PAXIP1	wt,wt+IL-1(223)	#N/A
		VEZF1	wt,wt+IL-1(223)	C2H2 ZF
		SMARCB1	wt,wt+IL-1(223)	#N/A
		EPC2	wt,wt+IL-1(223)	#N/A
		EPC1	wt,wt+IL-1(223)	#N/A
		JUN	wt,wt+IL-1(223)	bZIP
		GLTSCR1	wt,wt+IL-1(223)	#N/A
		MED8	wt,wt+IL-1(223)	#N/A
		MAML1	wt,wt+IL-1(223)	#N/A
		SEH1L	wt,wt+IL-1(223)	#N/A
		ZNF362	wt,wt+IL-1(223)	C2H2 ZF
		LDB1	wt,wt+IL-1(223)	#N/A
		NFKB2	wt,wt+IL-1(223)	Rel
		KDM6B	wt,wt+IL-1(223)	#N/A
		FOXK2	wt,wt+IL-1(223)	Forkhead
		NFIA	wt,wt+IL-1(223)	SMAD
		ETV3	wt,wt+IL-1(223)	Ets
		KLF10	wt,wt+IL-1(223)	C2H2 ZF
		MITF	wt,wt+IL-1(223)	bHLH
		KDM6A	wt,wt+IL-1(223)	#N/A
		VPS72	wt,wt+IL-1(223)	#N/A
		SIX4	wt,wt+IL-1(223)	Homeodomain
		CREB5	wt,wt+IL-1(223)	bZIP
		ACTL6A	wt,wt+IL-1(223)	#N/A
		DPF2	wt,wt+IL-1(223)	#N/A
		CSRP2BP	wt,wt+IL-1(223)	#N/A
		ZBTB10	wt,wt+IL-1(223)	C2H2 ZF
		PSMB4	wt,wt+IL-1(223)	#N/A
		KLF4	wt,wt+IL-1(223)	C2H2 ZF
		BARX1	wt,wt+IL-1(223)	Homeodomain
		PHLDA2	wt,wt+IL-1(223)	#N/A
		FOXL2	wt,wt+IL-1(223)	Forkhead
		PHC3	wt,wt+IL-1(223)	#N/A
		FOXP1	wt,wt+IL-1(223)	Forkhead
		RFX1	wt,wt+IL-1(223)	RFX
		KMT2B	wt,wt+IL-1(223)	CxxC; AT hook
		HCFC2	wt,wt+IL-1(223)	#N/A
		ATF3	wt,wt+IL-1(223)	bZIP
		HOXC11	wt,wt+IL-1(223)	Homeodomain
		GLTSCR1L	wt,wt+IL-1(223)	#N/A
		RUNX3	wt,wt+IL-1(223)	Runt
		MED25	wt,wt+IL-1(223)	#N/A
		PBX2	wt,wt+IL-1(223)	Homeodomain
		ALX4	wt,wt+IL-1(223)	Homeodomain
		IRF2BP1	wt,wt+IL-1(223)	#N/A
		FOXP4	wt,wt+IL-1(223)	Forkhead
		C15orf39	wt,wt+IL-1(223)	#N/A
		BNC2	wt,wt+IL-1(223)	C2H2 ZF
		NKX2-5	wt,wt+IL-1(223)	Homeodomain
		RGPD3	wt,wt+IL-1(223)	#N/A
		RBBP8	wt,wt+IL-1(223)	#N/A
		SNAPC4	wt,wt+IL-1(223)	Myb/SANT
		GPS2	wt,wt+IL-1(223)	#N/A
		ZIC2	wt,wt+IL-1(223)	C2H2 ZF
		FBRS	wt,wt+IL-1(223)	#N/A
		TCF3	wt,wt+IL-1(223)	bHLH
		HOXC9	wt,wt+IL-1(223)	Homeodomain
		SIX5	wt,wt+IL-1(223)	Homeodomain
		MEF2D	wt,wt+IL-1(223)	MADS box
		ZBTB34	wt,wt+IL-1(223)	C2H2 ZF
		MED14	wt,wt+IL-1(223)	#N/A
		MBD2	wt,wt+IL-1(223)	MBD
		TAF9B	wt,wt+IL-1(223)	#N/A
		IRF2BPL	wt,wt+IL-1(223)	#N/A
		SUMO2	wt,wt+IL-1(223)	#N/A
		HOXC13	wt,wt+IL-1(223)	Homeodomain
		MSX1	wt,wt+IL-1(223)	Homeodomain
		ZBTB4	wt,wt+IL-1(223)	C2H2 ZF
		PBX1	wt,wt+IL-1(223)	Homeodomain
		SMARCD2	wt,wt+IL-1(223)	#N/A
		QKI	wt,wt+IL-1(223)	#N/A
		HOXC10	wt,wt+IL-1(223)	Homeodomain
		UBN1	wt,wt+IL-1(223)	#N/A
		ZBTB5	wt,wt+IL-1(223)	C2H2 ZF
		POLR3C	wt,wt+IL-1(223)	#N/A
		MAFG	wt,wt+IL-1(223)	bZIP
		CREB1	wt,wt+IL-1(223)	bZIP
		RUNX2	wt,wt+IL-1(223)	Runt
		TFAP2A	wt,wt+IL-1(223)	AP-2
		ZHX2	wt,wt+IL-1(223)	Homeodomain
		KAT2A	wt,wt+IL-1(223)	#N/A
		TRERF1	wt,wt+IL-1(223)	C2H2 ZF; Myb/SANT
		ZBTB9	wt,wt+IL-1(223)	C2H2 ZF
		ETV6	wt,wt+IL-1(223)	Ets
		RGPD5	wt,wt+IL-1(223)	#N/A
		MLLT6	wt,wt+IL-1(223)	#N/A
		ZBTB38	wt,wt+IL-1(223)	C2H2 ZF
		SP2	wt,wt+IL-1(223)	C2H2 ZF
		HIC2	wt,wt+IL-1(223)	C2H2 ZF
		GLIS2	wt,wt+IL-1(223)	C2H2 ZF
		ATF2	wt,wt+IL-1(223)	bZIP
		ZNF205	wt,wt+IL-1(223)	C2H2 ZF
		SS18	wt,wt+IL-1(223)	#N/A
		TBX3	wt,wt+IL-1(223)	T-box
		ZNF174	wt,wt+IL-1(223)	C2H2 ZF
		NFATC2	wt,wt+IL-1(223)	Rel
		TET3	wt,wt+IL-1(223)	CxxC
		AHR	wt,wt+IL-1(223)	bHLH
		GLIS1	wt,wt+IL-1(223)	C2H2 ZF
		NFKBIA	wt,wt+IL-1(223)	#N/A
		UTP6	wt,wt+IL-1(223)	#N/A
		NR4A1	wt,wt+IL-1(223)	Nuclear receptor
		MKS1	wt,wt+IL-1(223)	#N/A
		DNAJB4	wt,wt+IL-1(223)	#N/A
		TFEB	wt,wt+IL-1(223)	bHLH
		ZBTB46	wt,wt+IL-1(223)	C2H2 ZF
		TTC37	wt,wt+IL-1(223)	#N/A
		RBM42	wt,wt+IL-1(223)	#N/A
		BCL7C	wt,wt+IL-1(223)	#N/A
		CEBPA	wt,wt+IL-1(223)	bZIP
		CEBPD	wt,wt+IL-1(223)	bZIP
		RBFOX2	wt,wt+IL-1(223)	#N/A
		DAXX	wt,wt+IL-1(223)	#N/A
		RAP1B	wt,wt+IL-1(223)	#N/A
		TMCC1	wt,wt+IL-1(223)	#N/A
		CYTH2	wt,wt+IL-1(223)	#N/A
		IRF1	wt,wt+IL-1(223)	IRF
		ATXN1L	wt,wt+IL-1(223)	#N/A
		SIX2	wt,wt+IL-1(223)	Homeodomain
		ZNF200	wt,wt+IL-1(223)	C2H2 ZF
		RAD52	wt,wt+IL-1(223)	#N/A
		ZNF292	wt,wt+IL-1(223)	C2H2 ZF
		RNASEH2A	wt,wt+IL-1(223)	#N/A
		SAMD1	wt,wt+IL-1(223)	#N/A
		MSANTD3	wt,wt+IL-1(223)	MADF
		ECH1	wt,wt+IL-1(223)	#N/A
		EBF1	wt,wt+IL-1(223)	EBF1
		HOMEZ	wt,wt+IL-1(223)	Homeodomain
		AGTRAP	wt,wt+IL-1(223)	#N/A
		SKIL	wt,wt+IL-1(223)	Unknown
		ATXN1	wt,wt+IL-1(223)	#N/A
		SUPT7L	wt,wt+IL-1(223)	#N/A
		HIPK2	wt,wt+IL-1(223)	#N/A
		ZMIZ1	wt,wt+IL-1(223)	#N/A
		RUNX1	wt,wt+IL-1(223)	Runt
		VGLL4	wt,wt+IL-1(223)	#N/A
		PPP1R8	wt,wt+IL-1(223)	#N/A
		FOXC2	wt,wt+IL-1(223)	Forkhead
		NCBP1	wt,wt+IL-1(223)	#N/A
		BAP1	wt,wt+IL-1(223)	#N/A
		FOSL1	wt,wt+IL-1(223)	bZIP
		SHROOM1	wt,wt+IL-1(223)	#N/A
		SKI	wt,wt+IL-1(223)	Unknown
		ZBED5	wt,wt+IL-1(223)	BED ZF
		INO80D	wt,wt+IL-1(223)	#N/A
		RCOR1	wt,wt+IL-1(223)	#N/A
		PATZ1	wt,wt+IL-1(223)	C2H2 ZF; AT hook
		TFE3	wt,wt+IL-1(223)	bHLH
		ZBTB12	wt,wt+IL-1(223)	C2H2 ZF
		ZMIZ2	wt,wt+IL-1(223)	#N/A
		AMOTL2	wt,wt+IL-1(223)	#N/A
		ISL1	wt,wt+IL-1(223)	Homeodomain
		PHC1	wt,wt+IL-1(223)	#N/A
		SOX9	wt,wt+IL-1(223)	HMG/Sox
		ZCCHC11	wt,wt+IL-1(223)	#N/A
		ZNF319	wt,wt+IL-1(223)	C2H2 ZF
		CRTC2	wt,wt+IL-1(223)	#N/A
		PLAGL2	wt,wt+IL-1(223)	C2H2 ZF
		TNIP1	wt,wt+IL-1(223)	#N/A
		ZBED3	wt,wt+IL-1(223)	BED ZF
		JDP2	wt,wt+IL-1(223)	bZIP
		TFAP2C	wt,wt+IL-1(223)	AP-2
		TCF7	wt,wt+IL-1(223)	HMG/Sox
		ZNF865	wt,wt+IL-1(223)	C2H2 ZF
		ALDH7A1	wt,wt+IL-1(223)	#N/A
		POLR2G	wt,wt+IL-1(223)	#N/A
		USF2	wt,wt+IL-1(223)	bHLH
		ZBTB43	wt,wt+IL-1(223)	C2H2 ZF
		FOXA1	wt,wt+IL-1(223)	Forkhead
		GATA6	wt,wt+IL-1(223)	GATA
		CLOCK	wt,wt+IL-1(223)	bHLH
		RECQL5	wt,wt+IL-1(223)	#N/A
		FAM168A	wt,wt+IL-1(223)	#N/A
		MAML3	wt,wt+IL-1(223)	#N/A
		MED28	wt,wt+IL-1(223)	#N/A
		YEATS4	wt,wt+IL-1(223)	#N/A
		BACH1	wt,wt+IL-1(223)	bZIP
		RAD54L2	wt,wt+IL-1(223)	#N/A
		RELA	wt,wt+IL-1(223)	Rel
		MED24	wt,wt+IL-1(223)	#N/A
		RBMS1	wt,wt+IL-1(223)	#N/A
		RBPJ	wt,wt+IL-1(223)	CSL
		ARHGEF40	wt,wt+IL-1(223)	#N/A
		ZKSCAN5	wt,wt+IL-1(223)	C2H2 ZF
		DHFR	wt,wt+IL-1(223)	#N/A
		FBXW11	wt,wt+IL-1(223)	#N/A
		FOXF2	wt,wt+IL-1(223)	Forkhead
		ZNF655	wt,wt+IL-1(223)	C2H2 ZF
		SP4	wt,wt+IL-1(223)	C2H2 ZF
		POU2F1	wt,wt+IL-1(223)	Homeodomain; POU
		ALX1	wt+IL-1(87)	Homeodomain
		ARID1B	wt+IL-1(87)	#N/A
		NCOR2	wt+IL-1(87)	#N/A
		TCF20	wt+IL-1(87)	Unknown
		TRIM24	wt+IL-1(87)	#N/A
		GSE1	wt+IL-1(87)	#N/A
		JMJD1C	wt+IL-1(87)	#N/A
		CRTC3	wt+IL-1(87)	#N/A
		NCOA3	wt+IL-1(87)	bHLH
		ARNT	wt+IL-1(87)	bHLH
		FOSL2	wt+IL-1(87)	bZIP
		KPNA3	wt+IL-1(87)	#N/A
		CIC	wt+IL-1(87)	HMG/Sox
		NFIC	wt+IL-1(87)	SMAD
		ZNF217	wt+IL-1(87)	C2H2 ZF
		ARID5B	wt+IL-1(87)	ARID/BRIGHT
		IRF2BP2	wt+IL-1(87)	#N/A
		ATF7	wt+IL-1(87)	bZIP
		TFAP4	wt+IL-1(87)	bHLH
		ZNF827	wt+IL-1(87)	C2H2 ZF
		NCOA6	wt+IL-1(87)	#N/A
		TET2	wt+IL-1(87)	Unknown
		NFIB	wt+IL-1(87)	SMAD
		NCOA2	wt+IL-1(87)	bHLH
		NELFA	wt+IL-1(87)	#N/A
		SUPT20H	wt+IL-1(87)	#N/A
		RPS9	wt+IL-1(87)	#N/A
		EYA4	wt+IL-1(87)	#N/A
		REL	wt+IL-1(87)	Rel
		WWTR1	wt+IL-1(87)	#N/A
		BHLHE40	wt+IL-1(87)	bHLH
		ELF2	wt+IL-1(87)	Ets
		MAMLD1	wt+IL-1(87)	#N/A
		ZSCAN25	wt+IL-1(87)	C2H2 ZF
		CDT1	wt+IL-1(87)	#N/A
		NR2C2	wt+IL-1(87)	Nuclear receptor
		ATN1	wt+IL-1(87)	#N/A
		ELF1	wt+IL-1(87)	Ets
		IKBKG	wt+IL-1(87)	#N/A
		TBX1	wt+IL-1(87)	T-box
		SYTL4	wt+IL-1(87)	#N/A
		HSPA6	wt+IL-1(87)	#N/A
		RFX7	wt+IL-1(87)	RFX
		TSHZ2	wt+IL-1(87)	C2H2 ZF
		FOXC1	wt+IL-1(87)	Forkhead
		MNT	wt+IL-1(87)	bHLH
		VKORC1	wt+IL-1(87)	#N/A
		TRRAP	wt+IL-1(87)	#N/A
		MZT2B	wt+IL-1(87)	#N/A
		C17orf53	wt+IL-1(87)	#N/A
		LIN9	wt+IL-1(87)	#N/A
		HSF2	wt+IL-1(87)	HSF
		KPNA1	wt+IL-1(87)	#N/A
		BCL9	wt+IL-1(87)	#N/A
		TNRC6C	wt+IL-1(87)	#N/A
		USMG5	wt+IL-1(87)	#N/A
		TSEN34	wt+IL-1(87)	#N/A
		TPRN	wt+IL-1(87)	#N/A
		ZNF268	wt+IL-1(87)	C2H2 ZF
		BAP18	wt+IL-1(87)	#N/A
		RNPC3	wt+IL-1(87)	#N/A
		ZGRF1	wt+IL-1(87)	#N/A
		DEAF1	wt+IL-1(87)	SAND
		SSBP3	wt+IL-1(87)	#N/A
		ATXN7L1	wt+IL-1(87)	#N/A
		MRPL12	wt+IL-1(87)	#N/A
		REV3L	wt+IL-1(87)	#N/A
		OTX1	wt+IL-1(87)	Homeodomain
		ST13	wt+IL-1(87)	#N/A
		FAM172A	wt+IL-1(87)	#N/A
		MNX1	wt+IL-1(87)	Homeodomain
		ZCCHC10	wt+IL-1(87)	#N/A
		TOMM6	wt+IL-1(87)	#N/A
		PITX2	wt+IL-1(87)	Homeodomain
		HOXC6	wt+IL-1(87)	Homeodomain
		KMT2E	wt+IL-1(87)	#N/A
		FOXP2	wt+IL-1(87)	Forkhead
		COPS6	wt+IL-1(87)	#N/A
		CCDC157	wt+IL-1(87)	#N/A
		GID8	wt+IL-1(87)	#N/A
		LZTS3	wt+IL-1(87)	#N/A
		PLS3	wt+IL-1(87)	#N/A
		PPARG	wt+IL-1(87)	Nuclear receptor
		CDK5RAP1	wt+IL-1(87)	#N/A
		CDKN1C	wt+IL-1(87)	#N/A
		IRAK1	wt+IL-1(87)	#N/A
		RBM48	wt+IL-1(87)	#N/A

## Sheet: 1639_TFs_(Lambert et al, 2018)
1639 TFs_from Lambert et al_2018		Ensembl ID	HGNC symbol	DBD	Is TF?	TF assessment	Binding mode	Motif status	Final Notes	Final Comments	Interpro ID(s)	EntrezGene ID	EntrezGene Description	PDB ID	TF tested by HT-SELEX?	TF tested by PBM?	Conditional Binding Requirements	Original Comments	Vaquerizas 2009 classification	CisBP considers it a TF?	TFCat classification	Is a GO TF?	Initial assessment	Curator 1	Curator 2	TFclass considers it a TF?	Go Evidence	Pfam Domains (By ENSP ID)	Is C2H2 ZF(KRAB)?
	0	ENSG00000137203	TFAP2A	AP-2	Yes	Known motif	Monomer or homomultimer	High-throughput in vitro	None	None	IPR008121;IPR013854	7020	transcription factor AP-2 alpha [Source:HGNC Symbol;Acc:HGNC:11742]	None	DBD	Yes	None	None	a	Yes	TF Gene_DNA-Binding: sequence-specific_DNA Binding; Transactivation_PMIDS:11522791;15475956	Yes	1a1, Direct HQ evidence	Sam Lambert	Yimeng Yin	Yes	$#ENSG00000137203#GO:0000981#sequence-specific DNA binding RNA polymerase II transcription factor activity#IDA - PMID:7555706$#ENSG00000137203#GO:0000982#RNA polymerase II core promoter proximal region sequence-specific DNA binding transcription factor a#IDA - PMID:21084835$#ENSG00000137203#GO:0001077#RNA polymerase II core promoter proximal region sequence-specific DNA binding transcription fact…	$#ENSP00000368928#ENSG00000137203#ENST00000379608#AP-2#$#ENSP00000368933#ENSG00000137203#ENST00000379613#AP-2#$#ENSP00000417495#ENSG00000137203#ENST00000466073#AP-2#$#ENSP00000417735#ENSG00000137203#ENST00000461628#AP-2#$#ENSP00000418391#ENSG00000137203#ENST00000465858#AP-2#$#ENSP00000419696#ENSG00000137203#ENST00000475264#AP-2#	FALSE
	1	ENSG00000008196	TFAP2B	AP-2	Yes	Known motif	Monomer or homomultimer	High-throughput in vitro	None	None	IPR008122;IPR013854	7021	transcription factor AP-2 beta [Source:HGNC Symbol;Acc:HGNC:11743]	None	DBD	Yes	None	None	a	Yes	TF Gene_DNA-Binding: sequence-specific_DNA Binding; Transactivation_PMIDS:7555706	Yes	1a1, Direct HQ evidence	Matt Weirauch	Yimeng Yin	Yes	$#ENSG00000008196#GO:0000981#sequence-specific DNA binding RNA polymerase II transcription factor activity#IDA - PMID:7555706$#ENSG00000008196#GO:0000983#RNA polymerase II core promoter sequence-specific DNA binding transcription factor activity#ISS - GO_REF:0000024$#ENSG00000008196#GO:0001077#RNA polymerase II core promoter proximal region sequence-specific DNA binding transcription factor a#IEA…	$#ENSP00000377265#ENSG00000008196#ENST00000393655#AP-2#$#ENSP00000342252#ENSG00000008196#ENST00000344788#AP-2#	FALSE
	2	ENSG00000087510	TFAP2C	AP-2	Yes	Known motif	Monomer or homomultimer	High-throughput in vitro	None	None	IPR008123;IPR013854	7022	transcription factor AP-2 gamma [Source:HGNC Symbol;Acc:HGNC:11744]	None	DBD and Full	Yes	None	None	a	Yes	No	Yes	1a1, Direct HQ evidence	Matt Weirauch	Yimeng Yin	Yes	$#ENSG00000087510#GO:0001077#RNA polymerase II core promoter proximal region sequence-specific DNA binding transcription factor a#IDA - PMID:11278550$#ENSG00000087510#GO:0001078#RNA polymerase II core promoter proximal region sequence-specific DNA binding transcription factor a#IDA - PMID:11278550$#ENSG00000087510#GO:0003700#sequence-specific DNA binding transcription factor activity#TAS - PMID:9…	$#ENSP00000201031#ENSG00000087510#ENST00000201031#AP-2#$#ENSP00000390857#ENSG00000087510#ENST00000416606#AP-2#	FALSE
	3	ENSG00000008197	TFAP2D	AP-2	Yes	Known motif	Monomer or homomultimer	In vivo/Misc source	Only known motifs are from Transfac or HocoMoco - origin is uncertain	Binds the same GCCTGAGGC sequence as the other AP-2s (PMID: 24789576)	IPR013854;	83741	transcription factor AP-2 delta [Source:HGNC Symbol;Acc:HGNC:15581]	None	not tested	not tested	None	None	a	Yes	No	Yes	2a1, Lower confidence direct evidence	Arttu Jolma	Sam Lambert	Yes	$#ENSG00000008197#GO:0000981#sequence-specific DNA binding RNA polymerase II transcription factor activity#IBA - GO_REF:0000033	$#ENSP00000008391#ENSG00000008197#ENST00000008391#AP-2#	FALSE
	4	ENSG00000116819	TFAP2E	AP-2	Yes	Known motif	Monomer or homomultimer	High-throughput in vitro	None	None	IPR013854;	339488	transcription factor AP-2 epsilon [Source:HGNC Symbol;Acc:HGNC:30774]	None	Full	Yes	None	None	a	Yes	TF Gene_DNA-Binding: sequence-specific_DNA Binding_PMIDS:14572467	Yes	1a1, Direct HQ evidence	Sam Lambert	Laura Campitelli	Yes	$#ENSG00000116819#GO:0000981#sequence-specific DNA binding RNA polymerase II transcription factor activity#IBA - GO_REF:0000033$#ENSG00000116819#GO:0001077#RNA polymerase II core promoter proximal region sequence-specific DNA binding transcription factor a#IEA - GO_REF:0000019	$#ENSP00000362332#ENSG00000116819#ENST00000373235#AP-2#	FALSE
	7	ENSG00000116017	ARID3A	ARID/BRIGHT	Yes	Known motif	Monomer or homomultimer	100 perc ID - in vitro	None	None	IPR001606;IPR023334	1820	AT-rich interaction domain 3A [Source:HGNC Symbol;Acc:HGNC:3031]	None	not tested	Yes	None	None	other	Yes	TF Gene_DNA-Binding: sequence-specific_DNA Binding; Transactivation_PMIDS:15456761	Yes	1a1, Direct HQ evidence	Sam Lambert	Arttu Jolma	Yes	$#ENSG00000116017#GO:0001228#RNA polymerase II transcription regulatory region sequence-specific DNA binding transcription factor#IBA - GO_REF:0000033	$#ENSP00000263620#ENSG00000116017#ENST00000263620#ARID/BRIGHT#$#ENSP00000464969#ENSG00000116017#ENST00000587532#ARID/BRIGHT#	FALSE
	8	ENSG00000179361	ARID3B	ARID/BRIGHT	Yes	Inferred motif	Monomer or homomultimer	High-throughput in vitro	None	None	IPR001606;IPR023334	10620	AT-rich interaction domain 3B [Source:HGNC Symbol;Acc:HGNC:14350]	None	not tested	Yes	None	TFs that are in CisBP but not in Vaquerizas set	No	Yes	TF Gene Candidate_Transcription Factor Binding: tf co-factor binding; DNA-Binding: non-sequence-specific_DNA Binding; TF PPI_PMIDS:10446990	Yes	1a1, Direct HQ evidence	Yimeng Yin	Pratyush Das	Yes	$#ENSG00000179361#GO:0001077#RNA polymerase II core promoter proximal region sequence-specific DNA binding transcription factor a#IEA - GO_REF:0000019$#ENSG00000179361#GO:0001205#RNA polymerase II distal enhancer sequence-specific DNA binding transcription factor activity involv#IEA - GO_REF:0000019$#ENSG00000179361#GO:0001228#RNA polymerase II transcription regulatory region sequence-specific DN…	$#ENSP00000343126#ENSG00000179361#ENST00000346246#ARID/BRIGHT#$#ENSP00000477878#ENSG00000179361#ENST00000622429#ARID/BRIGHT#$#ENSP00000455668#ENSG00000179361#ENST00000566147#ARID/BRIGHT#	FALSE
	9	ENSG00000205143	ARID3C	ARID/BRIGHT	Yes	Inferred motif	Monomer or homomultimer	High-throughput in vitro	None	None	IPR001606;IPR023334	138715	AT-rich interaction domain 3C [Source:HGNC Symbol;Acc:HGNC:21209]	None	not tested	Yes	None	None	No	Yes	Indeterminate - There is no evidence for or against this genes role as a TF__Other_PMIDS:15922553	Yes	1a2, Orthologous HQ evidence	Yimeng Yin	Pratyush Das	Yes	$#ENSG00000205143#GO:0001228#RNA polymerase II transcription regulatory region sequence-specific DNA binding transcription factor#IBA - GO_REF:0000033	$#ENSP00000368189#ENSG00000205143#ENST00000378909#ARID/BRIGHT#	FALSE
	12	ENSG00000196843	ARID5A	ARID/BRIGHT	Yes	Known motif	Monomer or homomultimer	100 perc ID - in vitro	None	None	IPR001606;	10865	AT-rich interaction domain 5A [Source:HGNC Symbol;Acc:HGNC:17361]	None	not tested	Yes	None	TFs that are in CisBP but not in Vaquerizas set	No	Yes	Indeterminate - There is no evidence for or against this genes role as a TF___PMIDS:0	No	1a1, Direct HQ evidence	Sam Lambert	Laura Campitelli	Yes	None	$#ENSP00000350078#ENSG00000196843#ENST00000357485#ARID/BRIGHT#$#ENSP00000400785#ENSG00000196843#ENST00000454558#ARID/BRIGHT#	FALSE
	13	ENSG00000150347	ARID5B	ARID/BRIGHT	Yes	Known motif	Monomer or homomultimer	100 perc ID - in vitro	Has a putative AT-hook	None	IPR001606;	84159	AT-rich interaction domain 5B [Source:HGNC Symbol;Acc:HGNC:17362]	2OEH	not tested	Yes	None	None	other	Yes	TF Gene Candidate_DNA-Binding: sequence-specific_DNA Binding; Transactivation_PMIDS:8649988;10329386	Yes	1a1, Direct HQ evidence	Arttu Jolma	Yimeng Yin	Yes	$#ENSG00000150347#GO:0001227#RNA polymerase II transcription regulatory region sequence-specific DNA binding transcription factor#IDA - PMID:8649988$#ENSG00000150347#GO:0051091#positive regulation of sequence-specific DNA binding transcription factor activity#IDA - PMID:21532585	$#ENSP00000279873#ENSG00000150347#ENST00000279873#ARID/BRIGHT#$#ENSP00000308862#ENSG00000150347#ENST00000309334#ARID/BRIGHT#	FALSE
	16	ENSG00000117139	KDM5B	ARID/BRIGHT	Yes	Likely to be sequence specific TF	Monomer or homomultimer	No motif	None	Binds GC-rich sequences such as CCGCCC (PMID: 18270511).	IPR001606;IPR001965;IPR003347;IPR003349;IPR004198;IPR011011;IPR013637;IPR019786;IPR019787;	10765	lysine demethylase 5B [Source:HGNC Symbol;Acc:HGNC:18039]	None	not tested	not tested	None	Chromatin_Modifier_etc	No	Yes	TF Gene_Transcription Factor Binding: tf co-factor binding_TF PPI; Transactivation_PMIDS:12657635	Yes	4a, two or more datasets predict it as a TF	Arttu Jolma	Yimeng Yin	Yes	$#ENSG00000117139#GO:0003700#sequence-specific DNA binding transcription factor activity#TAS - PMID:10336460	$#ENSP00000356233#ENSG00000117139#ENST00000367264#ARID/BRIGHT#JmjC, JmjN, PHD, PHD_2, PLU-1, zf-C5HC2$#ENSP00000356234#ENSG00000117139#ENST00000367265#ARID/BRIGHT#JmjC, JmjN, PHD, PHD_2, PLU-1, zf-C5HC2$#ENSP00000235790#ENSG00000117139#ENST00000235790#ARID/BRIGHT#JmjC, PHD, PHD_2, PLU-1, zf-C5HC2, zf-PHD-like	FALSE
	19	ENSG00000189079	ARID2	ARID/BRIGHT; RFX	Yes	Likely to be sequence specific TF	Monomer or homomultimer	No motif	None	None	IPR001606;IPR003150;IPR007087;IPR016024	196528	AT-rich interaction domain 2 [Source:HGNC Symbol;Acc:HGNC:18037]	None	not tested	Yes	None	None	x	Yes	TF Gene_Transcription Factor Binding: tf co-factor binding_Co-activation_PMIDS:16782067	No	1a2, Orthologous HQ evidence	Pratyush Das	Jussi Taipale	Yes	None	$#ENSP00000335044#ENSG00000189079#ENST00000334344#ARID/BRIGHT, RFX#$#ENSP00000415650#ENSG00000189079#ENST00000422737#ARID/BRIGHT, RFX#$#ENSP00000397307#ENSG00000189079#ENST00000444670#ARID/BRIGHT, RFX#$#ENSP00000388357#ENSG00000189079#ENST00000457135#ARID/BRIGHT, RFX#FOXP-CC$#ENSP00000481488#ENSG00000189079#ENST00000477947#ARID/BRIGHT, RFX#	FALSE
	20	ENSG00000153207	AHCTF1	AT hook	Yes	Likely to be sequence specific TF	Monomer or homomultimer	No motif	None	None	IPR011047;IPR025151	25909	AT-hook containing transcription factor 1 [Source:HGNC Symbol;Acc:HGNC:24618]	None	not tested	Yes	None	None	c	No	No	No	1a1, Direct HQ evidence	Jussi Taipale	Laura Campitelli	No	$#ENSG00000153207#GO:0003700#sequence-specific DNA binding transcription factor activity#IEA - GO_REF:0000019	$#ENSP00000355465#ENSG00000153207#ENST00000326225#AT hook#ELYS, ELYS-bb$#ENSP00000417115#ENSG00000153207#ENST00000478568#AT hook#ELYS-bb$#ENSP00000355464#ENSG00000153207#ENST00000366508#AT hook#ELYS, ELYS-bb	FALSE
	21	ENSG00000126705	AHDC1	AT hook	Yes	Likely to be sequence specific TF	Monomer or homomultimer	No motif	None	None	None	27245	AT-hook DNA binding motif containing 1 [Source:HGNC Symbol;Acc:HGNC:25230]	None	not tested	not tested	None	None	x	No	No	No	5a, one of the source datasets predicts is as a TF	Sam Lambert	Laura Campitelli	No	None	$#ENSP00000247087#ENSG00000126705#ENST00000247087#AT hook#DUF4683$#ENSP00000363123#ENSG00000126705#ENST00000374011#AT hook#DUF4683	FALSE
	22	ENSG00000106948	AKNA	AT hook	Yes	Likely to be sequence specific TF	Monomer or homomultimer	No motif	None	Binds AT-rich promoters of CD40 and CD40L and coordinates their expression (PMID: 11268217).	IPR022150;	80709	AT-hook transcription factor [Source:HGNC Symbol;Acc:HGNC:24108]	None	Full	not tested	None	None	c	No	No	Yes	4a, two or more datasets predict it as a TF	Tim Hughes	Laura Campitelli	No	$#ENSG00000106948#GO:0001077#RNA polymerase II core promoter proximal region sequence-specific DNA binding transcription factor a#IDA - PMID:11268217	$#ENSP00000303769#ENSG00000106948#ENST00000307564#AT hook#AKNA$#ENSP00000309222#ENSG00000106948#ENST00000312033#AT hook#AKNA$#ENSP00000363188#ENSG00000106948#ENST00000374075#AT hook#AKNA$#ENSP00000363192#ENSG00000106948#ENST00000374079#AT hook#$#ENSP00000223791#ENSG00000106948#ENST00000223791#AT hook#AKNA$#ENSP00000363201#ENSG00000106948#ENST00000374088#AT hook#AKNA	FALSE
	23	ENSG00000116539	ASH1L	AT hook	Yes	Likely to be sequence specific TF	Monomer or homomultimer	No motif	None	None	IPR001025;IPR001214;IPR001487;IPR001965;IPR003616;IPR006560;IPR011011;IPR017956;IPR019786;IPR019787	693140	ASH1 like histone lysine methyltransferase [Source:HGNC Symbol;Acc:HGNC:19088]	None	not tested	not tested	Chromatin_Modifier_etc	None	a	No	No	No	5a, one of the source datasets predicts is as a TF	Pratyush Das	Arttu Jolma	No	None	$#ENSP00000357330#ENSG00000116539#ENST00000368346#AT hook#BAH, Bromodomain, PHD, SET$#ENSP00000376204#ENSG00000116539#ENST00000392403#AT hook#BAH, Bromodomain, PHD, SET$#ENSP00000449283#ENSG00000116539#ENST00000548830#AT hook#	FALSE
	24	ENSG00000173894	CBX2	AT hook	Yes	Likely to be sequence specific TF	Monomer or homomultimer	No motif	None	None	IPR000953;IPR016197;IPR017984;IPR023779;IPR023780;	84733	chromobox 2 [Source:HGNC Symbol;Acc:HGNC:1552]	None	not tested	not tested	None	None	x	No	No	No	5a, one of the source datasets predicts is as a TF	Sam Lambert	Yimeng Yin	No	None	$#ENSP00000269399#ENSG00000173894#ENST00000269399#Other#Chromo, Tudor-knot$#ENSP00000308750#ENSG00000173894#ENST00000310942#Other#CBX7_C, Chromo	FALSE
	25	ENSG00000101457	DNTTIP1	AT hook	Yes	Likely to be sequence specific TF	Monomer or homomultimer	No motif	Has a putative AT-hook	None	None	116092	deoxynucleotidyltransferase, terminal, interacting protein 1 [Source:HGNC Symbol;Acc:HGNC:16160]	None	not tested	not tested	None	PMID:11473582 Terminal deoxynucleotidyltransferase (TdT) is a DNA polymerase that enhances Ig and TcR gene diversity in the N region in B- and T-cells.	No	No	No	No	2a1, Lower confidence direct evidence	Yimeng Yin	Arttu Jolma	No	None	$##ENSG00000101457##Other#	FALSE
	26	ENSG00000104885	DOT1L	AT hook	Yes	Likely to be sequence specific TF	Monomer or homomultimer	No motif	None	None	IPR013110;IPR021169;IPR025789;IPR029063	84444	DOT1 like histone lysine methyltransferase [Source:HGNC Symbol;Acc:HGNC:24948]	None	not tested	not tested	None	None	x	No	No	No	5a, one of the source datasets predicts is as a TF	Arttu Jolma	Yimeng Yin	No	None	$#ENSP00000381657#ENSG00000104885#ENST00000398665#Other#DOT1$#ENSP00000412916#ENSG00000104885#ENST00000446286#Other#$#ENSP00000404284#ENSG00000104885#ENST00000452696#Other#DOT1$#ENSP00000476469#ENSG00000104885#ENST00000586024#Other#	FALSE
	27	ENSG00000140632	GLYR1	AT hook	Yes	Likely to be sequence specific TF	Monomer or homomultimer	No motif	Has a putative AT-hook	None	IPR000313;IPR006115;IPR008927;IPR029154	84656	glyoxylate reductase 1 homolog	None	not tested	not tested	None	None	x	No	No	No	5a, one of the source datasets predicts is as a TF	Laura Campitelli	Pratyush Das	No	None	$#ENSP00000322716#ENSG00000140632#ENST00000321919#Other#2-Hacid_dh_C, 3HCDH_N, ApbA, F420_oxidored, NAD_bi$#ENSP00000466570#ENSG00000140632#ENST00000589389#Other#2-Hacid_dh_C, 3HCDH_N, ApbA, F420_oxidored, NAD_bi$#ENSP00000468328#ENSG00000140632#ENST00000591451#Other#2-Hacid_dh_C, 3HCDH_N, F420_oxidored, NAD_binding_$#ENSP00000390276#ENSG00000140632#ENST00000436648#Other#2-Hacid_dh_C, 3HCDH_N, Ap…	FALSE
	28	ENSG00000137309	HMGA1	AT hook	Yes	Known motif	Monomer or homomultimer	In vivo/Misc source	Only known motifs are from Transfac or HocoMoco - origin is uncertain	None	IPR000116;IPR000637;IPR017956;IPR020478	3159	high mobility group AT-hook 1 [Source:HGNC Symbol;Acc:HGNC:5010]	2EZD	not tested	not tested	None	Pmid:9253416 Architectural HMG	c	Yes	TF Gene_DNA-Binding: non-sequence-specific; Transcription Factor Binding: tf co-factor binding_DNA Binding_PMIDS:9199299;12907668	Yes	3a, decent circumstantial evidence for its role as	Yimeng Yin	Arttu Jolma	Yes	$#ENSG00000137309#GO:0001205#RNA polymerase II distal enhancer sequence-specific DNA binding transcription factor activity involv#ISS - GO_REF:0000024$#ENSG00000137309#GO:0003700#sequence-specific DNA binding transcription factor activity#IBA - GO_REF:0000033	$#ENSP00000308227#ENSG00000137309#ENST00000311487#AT hook#$#ENSP00000288245#ENSG00000137309#ENST00000347617#AT hook#$#ENSP00000363230#ENSG00000137309#ENST00000374116#AT hook#$#ENSP00000385693#ENSG00000137309#ENST00000401473#AT hook#$#ENSP00000399888#ENSG00000137309#ENST00000447654#AT hook#	FALSE
	29	ENSG00000149948	HMGA2	AT hook	Yes	Known motif	Monomer or homomultimer	In vivo/Misc source	None	None	IPR000116;IPR000637;IPR017956;IPR020478	8091	high mobility group AT-hook 2 [Source:HGNC Symbol;Acc:HGNC:5009]	None	not tested	Yes	None	None	x	Yes	No	Yes	1a1, Direct HQ evidence	Arttu Jolma	Pratyush Das	Yes	$#ENSG00000149948#GO:0001077#RNA polymerase II core promoter proximal region sequence-specific DNA binding transcription factor a#IDA - PMID:18832382$#ENSG00000149948#GO:0001078#RNA polymerase II core promoter proximal region sequence-specific DNA binding transcription factor a#IDA - PMID:14627817	$#ENSP00000346658#ENSG00000149948#ENST00000354636#AT hook#$#ENSP00000377206#ENSG00000149948#ENST00000393578#AT hook#$#ENSP00000384026#ENSG00000149948#ENST00000403681#AT hook#$#ENSP00000407306#ENSG00000149948#ENST00000425208#AT hook#$#ENSP00000437621#ENSG00000149948#ENST00000536545#AT hook#$#ENSP00000439317#ENSG00000149948#ENST00000541363#AT hook#$#ENSP00000377205#ENSG00000149948#ENST00000393577#A…	FALSE
	30	ENSG00000025293	PHF20	AT hook	Yes	Likely to be sequence specific TF	Monomer or homomultimer	No motif	None	None	IPR001965;IPR002999;IPR007087;IPR011011;IPR019786;IPR019787;IPR022255;	51230	PHD finger protein 20 [Source:HGNC Symbol;Acc:HGNC:16098]	None	DBD and Full	not tested	None	None	b	No	No	No	5a, one of the source datasets predicts is as a TF	Arttu Jolma	Yimeng Yin	No	None	$#ENSP00000363112#ENSG00000025293#ENST00000374000#Other#DUF3776, DUF4537, LBR_tudor, MBT, Rad9_Rad53_bind,$#ENSP00000363124#ENSG00000025293#ENST00000374012#Other#DUF1325, DUF3776, DUF4537, LBR_tudor, MBT, PHD, Ra$#ENSP00000341900#ENSG00000025293#ENST00000339089#Other#DUF1325, DUF3776, DUF4537, LBR_tudor, MBT, Rad9_Ra$#ENSP00000413712#ENSG00000025293#ENST00000420233#Other#	FALSE
	31	ENSG00000135365	PHF21A	AT hook	Yes	Likely to be sequence specific TF	Monomer or homomultimer	No motif	Has a putative AT-hook	None	IPR001965;IPR011011;IPR017956;IPR019786;IPR019787;	51317	PHD finger protein 21A [Source:HGNC Symbol;Acc:HGNC:24156]	None	not tested	not tested	None	None	x	No	Indeterminate - There is no evidence for or against this genes role as a TF___PMIDS:0	No	1a1, Direct HQ evidence	Pratyush Das	Jussi Taipale	No	None	$#ENSP00000323152#ENSG00000135365#ENST00000323180#Other#C1_1, PHD, PHD_2$#ENSP00000398824#ENSG00000135365#ENST00000418153#Other#C1_1, PHD, PHD_2, zf-HC5HC2H$#ENSP00000431621#ENSG00000135365#ENST00000532028#Other#DUF1043, DUF1664, HOOK, S6OS1	FALSE
	32	ENSG00000126464	PRR12	AT hook	Yes	Likely to be sequence specific TF	Monomer or homomultimer	No motif	None	None	IPR025451;	57479	proline rich 12 [Source:HGNC Symbol;Acc:HGNC:29217]	None	not tested	not tested	None	None	x	No	No	No	5a, one of the source datasets predicts is as a TF	Laura Campitelli	Tim Hughes	No	None	$#ENSP00000394510#ENSG00000126464#ENST00000418929#Other#DUF4211$#ENSP00000478000#ENSG00000126464#ENST00000615927#Other#DUF4211	FALSE
	33	ENSG00000146285	SCML4	AT hook	Yes	Likely to be sequence specific TF	Monomer or homomultimer	No motif	None	None	IPR001660;IPR013761;IPR021129;IPR021987	256380	sex comb on midleg-like 4 (Drosophila) [Source:HGNC Symbol;Acc:HGNC:21397]	None	not tested	not tested	None	None	x	No	No	No	5a, one of the source datasets predicts is as a TF	Matt Weirauch	Laura Campitelli	No	None	$#ENSP00000358021#ENSG00000146285#ENST00000369025#Other#SAM_1, SAM_2, SAM_PNT$#ENSP00000358018#ENSG00000146285#ENST00000369022#Other#SAM_1, SAM_2, SAM_PNT, SLED$#ENSP00000404688#ENSG00000146285#ENST00000440927#Other#SLED	FALSE
	34	ENSG00000152217	SETBP1	AT hook	Yes	Likely to be sequence specific TF	Monomer or homomultimer	No motif	None	Orthologous protein from mouse (Setbp1) bind DNA sequence-specifically by PBM	IPR017956;	26040	SET binding protein 1 [Source:HGNC Symbol;Acc:HGNC:15573]	None	not tested	Yes	None	None	c	No	No	No	1a1, Direct HQ evidence	Pratyush Das	Sam Lambert	No	None	$#ENSP00000282030#ENSG00000152217#ENST00000282030#AT hook#$#ENSP00000390687#ENSG00000152217#ENST00000426838#AT hook#$#ENSP00000468506#ENSG00000152217#ENST00000591940#AT hook#	FALSE
	35	ENSG00000080603	SRCAP	AT hook	Yes	Likely to be sequence specific TF	Monomer or homomultimer	No motif	None	None	IPR000330;IPR001650;IPR013999;IPR014001;IPR014012;IPR017956;IPR020478;IPR027417	10847	Snf2-related CREBBP activator protein [Source:HGNC Symbol;Acc:HGNC:16974]	None	Full	not tested	None	None	x	No	No	No	5a, one of the source datasets predicts is as a TF	Matt Weirauch	Arttu Jolma	No	None	$#ENSP00000262518#ENSG00000080603#ENST00000262518#AT hook#DEAD, HSA, Helicase_C, SNF2_N$#ENSP00000378499#ENSG00000080603#ENST00000395059#AT hook#DEAD, Helicase_C, SNF2_N$#ENSP00000483329#ENSG00000080603#ENST00000483083#AT hook#ResIII, SNF2_N$#ENSP00000405186#ENSG00000080603#ENST00000411466#AT hook#	FALSE
	36	ENSG00000188070	C11orf95	BED ZF	Yes	Likely to be sequence specific TF	Monomer or homomultimer	No motif	None	None	IPR015880;	65998	chromosome 11 open reading frame 95 [Source:HGNC Symbol;Acc:HGNC:28449]	None	not tested	not tested	None	None	x	Yes	No	No	4a, two or more datasets predict it as a TF	Sam Lambert	Jussi Taipale	No	None	$#ENSP00000483097#ENSG00000188070#ENST00000338498#BED ZF#$#ENSP00000482857#ENSG00000188070#ENST00000546282#BED ZF#$#ENSP00000482180#ENSG00000188070#ENST00000433688#BED ZF#DUF678, Trm112p$#ENSP00000478462#ENSG00000188070#ENST00000445014#BED ZF#	FALSE
	37	ENSG00000237765	FAM200B	BED ZF	Yes	Likely to be sequence specific TF	Monomer or homomultimer	No motif	None	None	IPR012337	285550	family with sequence similarity 200 member B [Source:HGNC Symbol;Acc:HGNC:27740]	None	not tested	not tested	None	None	No	Yes	No	Yes	4a, two or more datasets predict it as a TF	Laura Campitelli	Yimeng Yin	No	$#ENSG00000237765#GO:0000981#sequence-specific DNA binding RNA polymerase II transcription factor activity#IBA - GO_REF:0000033	$#ENSP00000393017#ENSG00000237765#ENST00000422728#BED ZF#$#ENSP00000483930#ENSG00000237765#ENST00000622362#BED ZF#$#ENSP00000422751#ENSG00000237765#ENST00000503617#BED ZF#	FALSE
	38	ENSG00000141258	SGSM2	BED ZF	Yes	Likely to be sequence specific TF	Monomer or homomultimer	No motif	None	None	IPR000195;IPR004012	9905	small G protein signaling modulator 2 [Source:HGNC Symbol;Acc:HGNC:29026]	None	not tested	not tested	None	None	No	Yes	No	No	5a, one of the source datasets predicts is as a TF	Matt Weirauch	Yimeng Yin	No	None	$#ENSP00000268989#ENSG00000141258#ENST00000268989#BED ZF#DUF3548, RUN, RabGAP-TBC$#ENSP00000415107#ENSG00000141258#ENST00000426855#BED ZF#DUF3548, RUN, RabGAP-TBC$#ENSP00000464593#ENSG00000141258#ENST00000573851#BED ZF#RabGAP-TBC$#ENSP00000459126#ENSG00000141258#ENST00000574563#BED ZF#DUF3548, RUN, RabGAP-TBC$#ENSP00000460205#ENSG00000141258#ENST00000570431#BED ZF#DUF3548$#ENSP00000461820#ENSG000…	FALSE
	39	ENSG00000214717	ZBED1	BED ZF	Yes	Known motif	Monomer or homomultimer	High-throughput in vitro	None	None	IPR003656;IPR008906;IPR012337;	9189	zinc finger BED-type containing 1 [Source:HGNC Symbol;Acc:HGNC:447]	None	DBD	not tested	None	None	a	Yes	No	Yes	1a1, Direct HQ evidence	Yimeng Yin	Pratyush Das	Yes	$#ENSG00000214717#GO:0003700#sequence-specific DNA binding transcription factor activity#IBA - GO_REF:0000033	$#ENSP00000370616#ENSG00000214717#ENST00000381218#BED ZF#DUF4413, Dimer_Tnp_hAT$#ENSP00000370620#ENSG00000214717#ENST00000381222#BED ZF#DUF4413, Dimer_Tnp_hAT$#ENSP00000370621#ENSG00000214717#ENST00000381223#BED ZF#DUF4413, Dimer_Tnp_hAT$#ENSP00000419148#ENSG00000214717#ENST00000461691#BED ZF#	FALSE
	40	ENSG00000177494	ZBED2	BED ZF	Yes	Likely to be sequence specific TF	Monomer or homomultimer	No motif	None	Has a BED domain that should bind DNA, but lacks the dimerization domain (PMID: 20016685).	IPR003656;	79413	zinc finger BED-type containing 2 [Source:HGNC Symbol;Acc:HGNC:20710]	None	not tested	not tested	None	None	c	Yes	No	No	4a, two or more datasets predict it as a TF	Pratyush Das	Jussi Taipale	Yes	None	$#ENSP00000321370#ENSG00000177494#ENST00000317012#BED ZF#	FALSE
	41	ENSG00000132846	ZBED3	BED ZF	Yes	Likely to be sequence specific TF	Monomer or homomultimer	No motif	None	None	IPR003656;	84327	zinc finger BED-type containing 3 [Source:HGNC Symbol;Acc:HGNC:20711]	None	Full	not tested	None	None	c	Yes	No	No	4a, two or more datasets predict it as a TF	Yimeng Yin	Jussi Taipale	Yes	None	$#ENSP00000255198#ENSG00000132846#ENST00000255198#BED ZF#$#ENSP00000427487#ENSG00000132846#ENST00000511587#BED ZF#	FALSE
	42	ENSG00000100426	ZBED4	BED ZF	Yes	Likely to be sequence specific TF	Monomer or homomultimer	No motif	None	None	IPR003656;IPR008906;IPR012337;	9889	zinc finger BED-type containing 4 [Source:HGNC Symbol;Acc:HGNC:20721]	None	Full	Yes	None	None	b	Yes	No	Yes	4a, two or more datasets predict it as a TF	Jussi Taipale	Laura Campitelli	Yes	$#ENSG00000100426#GO:0003700#sequence-specific DNA binding transcription factor activity#IBA - GO_REF:0000033	$#ENSP00000216268#ENSG00000100426#ENST00000216268#BED ZF#Dimer_Tnp_hAT	FALSE
	43	ENSG00000236287	ZBED5	BED ZF	Yes	Likely to be sequence specific TF	Monomer or homomultimer	No motif	None	None	IPR003656;IPR012337	58486	zinc finger BED-type containing 5 [Source:HGNC Symbol;Acc:HGNC:30803]	None	not tested	not tested	None	None	No	Yes	No	Yes	3a, decent circumstantial evidence for its role as	Laura Campitelli	Pratyush Das	Yes	$#ENSG00000236287#GO:0000981#sequence-specific DNA binding RNA polymerase II transcription factor activity#IBA - GO_REF:0000033	$#ENSP00000415939#ENSG00000236287#ENST00000413761#BED ZF#DUF3887$#ENSP00000398106#ENSG00000236287#ENST00000432999#BED ZF#DUF3887$#ENSP00000433093#ENSG00000236287#ENST00000526020#BED ZF#	FALSE
	44	ENSG00000257315	ZBED6	BED ZF	Yes	Inferred motif	Monomer or homomultimer	In vivo/Misc source	None	None	IPR003656;IPR008906;IPR012337	100381270	zinc finger BED-type containing 6 [Source:HGNC Symbol;Acc:HGNC:33273]	None	not tested	not tested	None	None	No	Yes	No	Yes	2a1, Lower confidence direct evidence	Laura Campitelli	Arttu Jolma	Yes	$#ENSG00000257315#GO:0003700#sequence-specific DNA binding transcription factor activity#IBA - GO_REF:0000033	$#ENSP00000447879#ENSG00000257315#ENST00000550078#BED ZF#Dimer_Tnp_hAT	FALSE
	46	ENSG00000232040	ZBED9	BED ZF	Yes	Likely to be sequence specific TF	Monomer or homomultimer	No motif	None	None	IPR001584;IPR003309;IPR008916;IPR012337	None	zinc finger BED-type containing 9 [Source:HGNC Symbol;Acc:HGNC:13851]	None	not tested	not tested	None	None	No	Yes	No	Yes	4a, two or more datasets predict it as a TF	Yimeng Yin	Pratyush Das	No	None	None	FALSE
	47	ENSG00000106546	AHR	bHLH	Yes	Known motif	Monomer or homomultimer	In vivo/Misc source	Only known motifs are from Transfac or HocoMoco - origin is uncertain	None	IPR000014;IPR001610;IPR011598;IPR013655;IPR013767;	196	aryl hydrocarbon receptor [Source:HGNC Symbol;Acc:HGNC:348]	None	DBD and Full	Yes	Obligate_Multimer, 4ZPR is structure of heterodime	PMID:12213385, forms heterodimers with ARNT	other	Yes	TF Gene_DNA-Binding: sequence-specific_DNA Binding_PMIDS:7592839	Yes	1a1, Direct HQ evidence	Tim Hughes	Laura Campitelli	Yes	$#ENSG00000106546#GO:0003700#sequence-specific DNA binding transcription factor activity#IDA - PMID:11782478$#ENSG00000106546#GO:0004879#ligand-activated sequence-specific DNA binding RNA polymerase II transcription factor activity#IDA - PMID:10395741	$#ENSP00000242057#ENSG00000106546#ENST00000242057#bHLH#PAS, PAS_11, PAS_3, PAS_4, PAS_9	FALSE
	48	ENSG00000063438	AHRR	bHLH	Yes	Inferred motif	Monomer or homomultimer	In vivo/Misc source	None	None	IPR000014;IPR011598;IPR013767;	57491	aryl-hydrocarbon receptor repressor [Source:HGNC Symbol;Acc:HGNC:346]	None	DBD and Full	not tested	None	None	b	Yes	No	No	4a, two or more datasets predict it as a TF	Arttu Jolma	Tim Hughes	Yes	None	$#ENSP00000323816#ENSG00000063438#ENST00000316418#bHLH#PAS, PAS_4$#ENSP00000424601#ENSG00000063438#ENST00000505113#bHLH#PAS, PAS_4$#ENSP00000426932#ENSG00000063438#ENST00000506456#bHLH#$#ENSP00000429944#ENSG00000063438#ENST00000504625#bHLH#$#ENSP00000426076#ENSG00000063438#ENST00000511487#bHLH#	FALSE
	49	ENSG00000143437	ARNT	bHLH	Yes	Known motif	Monomer or homomultimer	100 perc ID - in vitro	None	None	IPR000014;IPR001067;IPR001610;IPR011598;IPR013767;	405	aryl hydrocarbon receptor nuclear translocator [Source:HGNC Symbol;Acc:HGNC:700]	4ZPR	DBD and Full	Yes	Obligate_Multimer, the structure4ZPR is a HIF1A-AR	Structure has HIF1A - ARNT heterodimer; Heterodimerizes with ARNT, PMID:7539918, PubMed: 26245371 for the crystal structure	a	Yes	TF Gene_DNA-Binding: sequence-specific_DNA Binding_PMIDS:7592839	Yes	1a1, Direct HQ evidence	Yimeng Yin	Jussi Taipale	Yes	$#ENSG00000143437#GO:0003700#sequence-specific DNA binding transcription factor activity#TAS - PMID:10777486, PMID:1317062$#ENSG00000143437#GO:0003705#RNA polymerase II distal enhancer sequence-specific DNA binding transcription factor activity#IDA - PMID:7539918, PMID:8756616	$#ENSP00000346372#ENSG00000143437#ENST00000354396#bHLH#PAS, PAS_11, PAS_3, PAS_4, PAS_9$#ENSP00000351407#ENSG00000143437#ENST00000358595#bHLH#PAS, PAS_11, PAS_3, PAS_4, PAS_9$#ENSP00000423851#ENSG00000143437#ENST00000515192#bHLH#PAS, PAS_11, PAS_3, PAS_4, PAS_9$#ENSP00000427571#ENSG00000143437#ENST00000505755#bHLH#PAS, PAS_11, PAS_3, PAS_4, PAS_9	FALSE
	50	ENSG00000172379	ARNT2	bHLH	Yes	Known motif	Monomer or homomultimer	High-throughput in vitro	None	None	IPR000014;IPR001067;IPR001610;IPR011598;IPR013767;	100847042	aryl hydrocarbon receptor nuclear translocator 2 [Source:HGNC Symbol;Acc:HGNC:16876]	None	DBD and Full	Yes	None	None	a	Yes	TF Gene_DNA-Binding: sequence-specific_DNA Binding; Transactivation_PMIDS:8657146	Yes	1a1, Direct HQ evidence	Sam Lambert	Matt Weirauch	Yes	$#ENSG00000172379#GO:0000981#sequence-specific DNA binding RNA polymerase II transcription factor activity#IDA - PMID:24465693$#ENSG00000172379#GO:0001077#RNA polymerase II core promoter proximal region sequence-specific DNA binding transcription factor a#IEA - GO_REF:0000019$#ENSG00000172379#GO:0003700#sequence-specific DNA binding transcription factor activity#ISS - GO_REF:0000024	$#ENSP00000307479#ENSG00000172379#ENST00000303329#bHLH#PAS, PAS_11, PAS_3, PAS_4, PAS_9$#ENSP00000453792#ENSG00000172379#ENST00000527771#bHLH#PAS, PAS_11, PAS_3, PAS_4, PAS_9$#ENSP00000479393#ENSG00000172379#ENST00000622346#bHLH#PAS, PAS_11, PAS_3, PAS_4, PAS_9$#ENSP00000452961#ENSG00000172379#ENST00000525103#bHLH#	FALSE
	51	ENSG00000133794	ARNTL	bHLH	Yes	Known motif	Monomer or homomultimer	High-throughput in vitro	None	None	IPR000014;IPR001067;IPR001610;IPR011598;IPR013767;	406	aryl hydrocarbon receptor nuclear translocator like [Source:HGNC Symbol;Acc:HGNC:701]	4H10	DBD and Full	Yes	None	Structure is ARNTL-CLOCK heterodimer	a	Yes	TF Gene_DNA-Binding: sequence-specific_DNA Binding; TF PPI_PMIDS:9576906;9616112	Yes	1a1, Direct HQ evidence	Yimeng Yin	Arttu Jolma	Yes	$#ENSG00000133794#GO:0000982#RNA polymerase II core promoter proximal region sequence-specific DNA binding transcription factor a#ISS - GO_REF:0000024	$#ENSP00000374357#ENSG00000133794#ENST00000389707#bHLH#PAS, PAS_11, PAS_3, PAS_4, PAS_9$#ENSP00000385915#ENSG00000133794#ENST00000401424#bHLH#PAS, PAS_11, PAS_3, PAS_4, PAS_9$#ENSP00000384517#ENSG00000133794#ENST00000403290#bHLH#PAS, PAS_11, PAS_3, PAS_4, PAS_9$#ENSP00000385897#ENSG00000133794#ENST00000403482#bHLH#PAS, PAS_11, PAS_3, PAS_4, PAS_9$#ENSP00000385581#ENSG00000133794#ENST00000403510#b…	FALSE
	52	ENSG00000029153	ARNTL2	bHLH	Yes	Inferred motif	Obligate heteromer	High-throughput in vitro	None	ARNTL2 Forms heterodimers with CLOCK and NPAS2 (PMID:10864977 ).	IPR000014;IPR001067;IPR011598;IPR013767	56938	aryl hydrocarbon receptor nuclear translocator like 2 [Source:HGNC Symbol;Acc:HGNC:18984]	None	DBD and Full	Yes	None	PMID:10864977 ARNTL2 Forms heterodimers with CLOCK and NPAS2	a	Yes	No	Yes	1a2, Orthologous HQ evidence	Arttu Jolma	Jussi Taipale	Yes	$#ENSG00000029153#GO:0000982#RNA polymerase II core promoter proximal region sequence-specific DNA binding transcription factor a#IDA - PMID:15147242$#ENSG00000029153#GO:0003700#sequence-specific DNA binding transcription factor activity#IDA - PMID:12055078 | NAS - PMID:11018023	$#ENSP00000261178#ENSG00000029153#ENST00000261178#bHLH#PAS, PAS_11, PAS_3, PAS_4, PAS_9$#ENSP00000266503#ENSG00000029153#ENST00000266503#bHLH#PAS, PAS_11, PAS_3, PAS_4, PAS_9$#ENSP00000312247#ENSG00000029153#ENST00000311001#bHLH#PAS, PAS_11, PAS_3, PAS_4, PAS_9$#ENSP00000379238#ENSG00000029153#ENST00000395901#bHLH#PAS, PAS_11, PAS_3, PAS_4, PAS_9$#ENSP00000400185#ENSG00000029153#ENST00000457040#b…	FALSE
	53	ENSG00000139352	ASCL1	bHLH	Yes	Known motif	Monomer or homomultimer	High-throughput in vitro	None	None	IPR011598;	429	achaete-scute family bHLH transcription factor 1 [Source:HGNC Symbol;Acc:HGNC:738]	None	DBD	Yes	None	pmid:10903890, prefers heterodimerization with TCF3	a	Yes	TF Gene_Transcription Factor Binding: tf co-factor binding; DNA-Binding: sequence-specific_DNA Binding; TF PPI; Transactivation_PMIDS:8662987;8900141	Yes	1a1, Direct HQ evidence	Pratyush Das	Sam Lambert	Yes	$#ENSG00000139352#GO:0001078#RNA polymerase II core promoter proximal region sequence-specific DNA binding transcription factor a#IDA - PMID:11736660$#ENSG00000139352#GO:0003700#sequence-specific DNA binding transcription factor activity#IDA - PMID:10903890	$#ENSP00000266744#ENSG00000139352#ENST00000266744#bHLH#	FALSE
	54	ENSG00000183734	ASCL2	bHLH	Yes	Known motif	Monomer or homomultimer	High-throughput in vitro	None	None	IPR011598;	430	achaete-scute family bHLH transcription factor 2 [Source:HGNC Symbol;Acc:HGNC:739]	None	DBD and Full	Yes	None	None	a	Yes	No	Yes	1a1, Direct HQ evidence	Yimeng Yin	Sam Lambert	Yes	$#ENSG00000183734#GO:0001078#RNA polymerase II core promoter proximal region sequence-specific DNA binding transcription factor a#IDA - PMID:14561729$#ENSG00000183734#GO:0003700#sequence-specific DNA binding transcription factor activity#NAS - PMID:8751384	$#ENSP00000332293#ENSG00000183734#ENST00000331289#bHLH#	FALSE
	55	ENSG00000176009	ASCL3	bHLH	Yes	Inferred motif	Obligate heteromer	High-throughput in vitro	None	ASCL1 heterodimerizes with TCF3; TCF4 and TCF12 (PMID: 24835951).	IPR011598;	56676	Achaete-scute family bHLH transcription factor 3 [Source:HGNC Symbol;Acc:HGNC:740]	None	DBD	Yes	None	ASCL1 heterodimerizes with TCF3	a	Yes	No	No	3a, decent circumstantial evidence for its role as	Arttu Jolma	Pratyush Das	Yes	$#ENSG00000176009#GO:0001227#RNA polymerase II transcription regulatory region sequence-specific DNA binding transcription factor#IEA - GO_REF:0000019$#ENSG00000176009#GO:0003700#sequence-specific DNA binding transcription factor activity#IBA - GO_REF:0000033	$#ENSP00000435770#ENSG00000176009#ENST00000531618#bHLH#	FALSE
	56	ENSG00000187855	ASCL4	bHLH	Yes	Inferred motif	Monomer or homomultimer	High-throughput in vitro	None	Probably heterodimerizes with TCF3; TCF4 or TCF12 like the other ASCL TFs	IPR011598;	121549	Achaete-scute family bHLH transcription factor 4 [Source:HGNC Symbol;Acc:HGNC:24311]	None	DBD and Full	not tested	None	ASCL1 heterodimerizes with TCF3	a	Yes	No	No	3a, decent circumstantial evidence for its role as	Arttu Jolma	Sam Lambert	Yes	$#ENSG00000187855#GO:0003700#sequence-specific DNA binding transcription factor activity#IBA - GO_REF:0000033	$#ENSP00000345420#ENSG00000187855#ENST00000342331#bHLH#	FALSE
	57	ENSG00000232237	ASCL5	bHLH	Yes	Inferred motif	Monomer or homomultimer	High-throughput in vitro	None	Probably heterodimerizes with TCF3; TCF4 or TCF12 like the other ASCL TFs	IPR011598	647219	Achaete-scute family bHLH transcription factor 5 [Source:HGNC Symbol;Acc:HGNC:33169]	None	not tested	not tested	None	ASCL1 heterodimerizes with TCF3	No	Yes	No	Yes	3a, decent circumstantial evidence for its role as	Jussi Taipale	Yimeng Yin	Yes	$#ENSG00000232237#GO:0003700#sequence-specific DNA binding transcription factor activity#IBA - GO_REF:0000033	$#ENSP00000472681#ENSG00000232237#ENST00000449188#bHLH#$#ENSP00000469019#ENSG00000232237#ENST00000458416#bHLH#	FALSE
	58	ENSG00000172238	ATOH1	bHLH	Yes	Known motif	Monomer or homomultimer	High-throughput in vitro	None	None	IPR011598;	474	atonal bHLH transcription factor 1 [Source:HGNC Symbol;Acc:HGNC:797]	None	DBD and Full	Yes	None	None	a	Yes	TF Gene_DNA-Binding: sequence-specific_Co-activation_PMIDS:14757642	Yes	1a1, Direct HQ evidence	Matt Weirauch	Jussi Taipale	Yes	$#ENSG00000172238#GO:0001077#RNA polymerase II core promoter proximal region sequence-specific DNA binding transcription factor a#IEA - GO_REF:0000019$#ENSG00000172238#GO:0003700#sequence-specific DNA binding transcription factor activity#TAS - PMID:8872459	$#ENSP00000302216#ENSG00000172238#ENST00000306011#bHLH#	FALSE
	59	ENSG00000179774	ATOH7	bHLH	Yes	Known motif	Monomer or homomultimer	High-throughput in vitro	None	None	IPR011598;	220202	atonal bHLH transcription factor 7 [Source:HGNC Symbol;Acc:HGNC:13907]	None	DBD and Full	Yes	None	None	a	Yes	TF Gene Candidate__Transactivation_PMIDS:7721778;15882586;17653051	No	1a1, Direct HQ evidence	Laura Campitelli	Yimeng Yin	Yes	None	$#ENSP00000362777#ENSG00000179774#ENST00000373673#bHLH#	FALSE
	60	ENSG00000168874	ATOH8	bHLH	Yes	Inferred motif	Monomer or homomultimer	High-throughput in vitro	None	None	IPR011598;	84913	atonal bHLH transcription factor 8 [Source:HGNC Symbol;Acc:HGNC:24126]	None	DBD	Yes	None	ATOH8 Is thought to make a heterodimer with TCF3	c	Yes	TF Gene Candidate_DNA-Binding: sequence-specific_Other_PMIDS:11733035;12419857	Yes	1a2, Orthologous HQ evidence	Laura Campitelli	Jussi Taipale	Yes	$#ENSG00000168874#GO:0003700#sequence-specific DNA binding transcription factor activity#IDA - PMID:24236640	$#ENSP00000304676#ENSG00000168874#ENST00000306279#bHLH#	FALSE
	61	ENSG00000180535	BHLHA15	bHLH	Yes	Known motif	Monomer or homomultimer	High-throughput in vitro	None	None	IPR011598;	168620	basic helix-loop-helix family member a15 [Source:HGNC Symbol;Acc:HGNC:22265]	None	DBD and Full	Yes	None	None	a	Yes	No	No	1a1, Direct HQ evidence	Arttu Jolma	Jussi Taipale	Yes	$#ENSG00000180535#GO:0001228#RNA polymerase II transcription regulatory region sequence-specific DNA binding transcription factor#IEA - GO_REF:0000019	$#ENSP00000476312#ENSG00000180535#ENST00000609256#bHLH#$#ENSP00000326391#ENSG00000180535#ENST00000314018#bHLH#	FALSE
	62	ENSG00000205899	BHLHA9	bHLH	Yes	Likely to be sequence specific TF	Obligate heteromer	No motif	None	Protein heterodimerizes with TCF3; TCF4 and TCF12 (PMID: 25466284).	IPR011598;	727857	basic helix-loop-helix family member a9 [Source:HGNC Symbol;Acc:HGNC:35126]	None	DBD	not tested	None	None	c	Yes	No	No	4a, two or more datasets predict it as a TF	Pratyush Das	Arttu Jolma	Yes	None	$#ENSP00000375248#ENSG00000205899#ENST00000391429#bHLH#	FALSE
	63	ENSG00000180828	BHLHE22	bHLH	Yes	Known motif	Monomer or homomultimer	High-throughput in vitro	None	None	IPR011598;	27319	basic helix-loop-helix family member e22 [Source:HGNC Symbol;Acc:HGNC:11963]	None	DBD	Yes	None	Vaquerizas dataset used old symbol BHLHB5	a	Yes	No	Yes	1a1, Direct HQ evidence	Yimeng Yin	Arttu Jolma	Yes	$#ENSG00000180828#GO:0000981#sequence-specific DNA binding RNA polymerase II transcription factor activity#IEA - GO_REF:0000002	$#ENSP00000318799#ENSG00000180828#ENST00000321870#bHLH#	FALSE
	64	ENSG00000125533	BHLHE23	bHLH	Yes	Known motif	Monomer or homomultimer	High-throughput in vitro	None	None	IPR011598;	128408	basic helix-loop-helix family member e23 [Source:HGNC Symbol;Acc:HGNC:16093]	None	DBD and Full	Yes	None	Vaquerizas dataset used old symbol BHLHB4; pmid:15363390, protein is required for rod cell maturation	a	Yes	No	No	1a1, Direct HQ evidence	Sam Lambert	Pratyush Das	Yes	None	$#ENSP00000359371#ENSG00000125533#ENST00000370346#bHLH#$#ENSP00000480998#ENSG00000125533#ENST00000612929#bHLH#	FALSE
	65	ENSG00000134107	BHLHE40	bHLH	Yes	Known motif	Monomer or homomultimer	High-throughput in vitro	None	None	IPR003650;IPR011598	8553	basic helix-loop-helix family member e40 [Source:HGNC Symbol;Acc:HGNC:1046]	None	DBD and Full	Yes	None	Cell2013 has old symbol BHLHB2	a	Yes	TF Gene_Transcription Factor Binding: tf co-factor binding; DNA-Binding: sequence-specific_DNA Binding_PMIDS:12297495;12397359	Yes	1a1, Direct HQ evidence	Jussi Taipale	Sam Lambert	Yes	$#ENSG00000134107#GO:0000981#sequence-specific DNA binding RNA polymerase II transcription factor activity#IDA - PMID:12397359$#ENSG00000134107#GO:0001078#RNA polymerase II core promoter proximal region sequence-specific DNA binding transcription factor a#IDA - PMID:12624110, PMID:15193144, PMID:18411297$#ENSG00000134107#GO:0003700#sequence-specific DNA binding transcription factor activity#NAS -…	$#ENSP00000256495#ENSG00000134107#ENST00000256495#bHLH#Hairy_orange	FALSE
	66	ENSG00000123095	BHLHE41	bHLH	Yes	Known motif	Monomer or homomultimer	High-throughput in vitro	None	None	IPR003650;IPR011598	79365	basic helix-loop-helix family member e41 [Source:HGNC Symbol;Acc:HGNC:16617]	None	DBD and Full	Yes	None	Cell2013 has old symbol BHLHB3	b	Yes	TF Gene_DNA-Binding: sequence-specific; Transcription Factor Binding: tf co-factor binding_DNA Binding; Other_PMIDS:12657651;15448136	Yes	1a1, Direct HQ evidence	Tim Hughes	Yimeng Yin	Yes	$#ENSG00000123095#GO:0001078#RNA polymerase II core promoter proximal region sequence-specific DNA binding transcription factor a#ISS - GO_REF:0000024$#ENSG00000123095#GO:0003705#RNA polymerase II distal enhancer sequence-specific DNA binding transcription factor activity#ISS - GO_REF:0000024	$#ENSP00000242728#ENSG00000123095#ENST00000242728#bHLH#Hairy_orange	FALSE
	67	ENSG00000250709	CCDC169-SOHLH2	bHLH	Yes	Known motif	Monomer or homomultimer	100 perc ID - in vitro	None	None	IPR011598;IPR028022	100526761	CCDC169-SOHLH2 readthrough [Source:HGNC Symbol;Acc:HGNC:38866]	None	not tested	not tested	None	None	No	Yes	No	No	1a2, Orthologous HQ evidence	Arttu Jolma	Pratyush Das	No	None	$#ENSP00000421868#ENSG00000250709#ENST00000511166#bHLH#DUF4600	FALSE
	68	ENSG00000134852	CLOCK	bHLH	Yes	Known motif	Monomer or homomultimer	High-throughput in vitro	None	Can also bind as heterodimer with ARNTL.	IPR000014;IPR001067;IPR001610;IPR011598;IPR013767;	9575	clock circadian regulator [Source:HGNC Symbol;Acc:HGNC:2082]	4H10	DBD and Full	Yes	None	Structure is ARNTL-CLOCK heterodimer	a	Yes	TF Gene_DNA-Binding: sequence-specific_DNA Binding_PMIDS:9616112;15147242;15500444	Yes	1a1, Direct HQ evidence	Arttu Jolma	Laura Campitelli	Yes	$#ENSG00000134852#GO:0000982#RNA polymerase II core promoter proximal region sequence-specific DNA binding transcription factor a#ISS - GO_REF:0000024$#ENSG00000134852#GO:0003700#sequence-specific DNA binding transcription factor activity#ISS - GO_REF:0000024$#ENSG00000134852#GO:0051092#positive regulation of NF-kappaB transcription factor activity#ISS - GO_REF:0000024	$#ENSP00000308741#ENSG00000134852#ENST00000309964#bHLH#PAS, PAS_11, PAS_3, PAS_9$#ENSP00000370723#ENSG00000134852#ENST00000381322#bHLH#PAS, PAS_11, PAS_3, PAS_9$#ENSP00000426983#ENSG00000134852#ENST00000513440#bHLH#PAS, PAS_11, PAS_3, PAS_9$#ENSP00000396649#ENSG00000134852#ENST00000435527#bHLH#PAS, PAS_9	FALSE
	69	ENSG00000116016	EPAS1	bHLH	Yes	Known motif	Monomer or homomultimer	In vivo/Misc source	Only known motifs are from Transfac or HocoMoco - origin is uncertain	None	IPR000014;IPR001067;IPR001610;IPR011598;IPR013767;IPR014887;IPR021537;	2034	endothelial PAS domain protein 1 [Source:HGNC Symbol;Acc:HGNC:3374]	4ZPK	DBD and Full	Yes	Obligate_Multimer	4ZPK is EPAS1 - ARNT heterodimer; Heterodimerizes with ARNT, PMID: 26245371 for the crystal structure;	a	Yes	TF Gene_Transcription Factor Binding: tf co-factor binding; DNA-Binding: sequence-specific_Co-activation; DNA Binding_PMIDS:15190133	Yes	1a1, Direct HQ evidence	Tim Hughes	Sam Lambert	Yes	$#ENSG00000116016#GO:0000981#sequence-specific DNA binding RNA polymerase II transcription factor activity#IBA - GO_REF:0000033$#ENSG00000116016#GO:0001077#RNA polymerase II core promoter proximal region sequence-specific DNA binding transcription factor a#IEA - GO_REF:0000019	$#ENSP00000263734#ENSG00000116016#ENST00000263734#bHLH#HIF-1, HIF-1a_CTAD, PAS, PAS_11, PAS_3, PAS_4, PAS$#ENSP00000406137#ENSG00000116016#ENST00000449347#bHLH#PAS, PAS_11, PAS_3, PAS_4, PAS_9	FALSE
	70	ENSG00000146618	FERD3L	bHLH	Yes	Known motif	Monomer or homomultimer	High-throughput in vitro	None	None	IPR011598;	222894	Fer3-like bHLH transcription factor [Source:HGNC Symbol;Acc:HGNC:16660]	None	DBD and Full	Yes	None	None	c	Yes	No	No	1a1, Direct HQ evidence	Laura Campitelli	Arttu Jolma	Yes	$#ENSG00000146618#GO:0001227#RNA polymerase II transcription regulatory region sequence-specific DNA binding transcription factor#IEA - GO_REF:0000019	$#ENSP00000275461#ENSG00000146618#ENST00000275461#bHLH#	FALSE
	71	ENSG00000183733	FIGLA	bHLH	Yes	Known motif	Monomer or homomultimer	High-throughput in vitro	None	None	IPR011598;	344018	folliculogenesis specific bHLH transcription factor [Source:HGNC Symbol;Acc:HGNC:24669]	None	DBD	Yes	None	None	a	Yes	TF Gene_DNA-Binding: sequence-specific_DNA Binding; Transactivation_PMIDS:9362457;15044608	No	1a1, Direct HQ evidence	Arttu Jolma	Pratyush Das	Yes	$#ENSG00000183733#GO:0001077#RNA polymerase II core promoter proximal region sequence-specific DNA binding transcription factor a#IEA - GO_REF:0000019	$#ENSP00000333097#ENSG00000183733#ENST00000332372#bHLH#	FALSE
	72	ENSG00000113196	HAND1	bHLH	Yes	Known motif	Obligate heteromer	In vivo/Misc source	Only known motifs are from Transfac or HocoMoco - origin is uncertain	Obligate heteromer (PMID: 10611232).	IPR011598;	9421	heart and neural crest derivatives expressed 1 [Source:HGNC Symbol;Acc:HGNC:4807]	None	DBD and Full	Yes	None	None	a	Yes	TF Gene_DNA-Binding: sequence-specific_DNA Binding_PMIDS:7791788;11802795;16043483;7671815;15509787;16043483;10611232;16043483	Yes	2a1, Lower confidence direct evidence	Jussi Taipale	Pratyush Das	Yes	$#ENSG00000113196#GO:0001078#RNA polymerase II core promoter proximal region sequence-specific DNA binding transcription factor a#IDA - PMID:11802795$#ENSG00000113196#GO:0043433#negative regulation of sequence-specific DNA binding transcription factor activity#IDA - PMID:11802795	$#ENSP00000231121#ENSG00000113196#ENST00000231121#bHLH#	FALSE
	73	ENSG00000164107	HAND2	bHLH	Yes	Known motif	Monomer or homomultimer	High-throughput in vitro	None	None	IPR011598;	9464	heart and neural crest derivatives expressed 2 [Source:HGNC Symbol;Acc:HGNC:4808]	None	DBD and Full	Yes	None	None	a	Yes	TF Gene_Transcription Factor Binding: tf co-factor binding; DNA-Binding: sequence-specific_TF PPI; Transactivation_PMIDS:11812799;12392994	Yes	1a1, Direct HQ evidence	Sam Lambert	Pratyush Das	Yes	$#ENSG00000164107#GO:0001077#RNA polymerase II core promoter proximal region sequence-specific DNA binding transcription factor a#IDA - PMID:15486975$#ENSG00000164107#GO:0043433#negative regulation of sequence-specific DNA binding transcription factor activity#IEA - GO_REF:0000019	$#ENSP00000352565#ENSG00000164107#ENST00000359562#bHLH#$#ENSP00000477638#ENSG00000164107#ENST00000621866#bHLH#	FALSE
	74	ENSG00000187821	HELT	bHLH	Yes	Inferred motif	Monomer or homomultimer	High-throughput in vitro	None	Can form homodimers or heterodimers with HEY2 and HES5, suggesting also that the HELT homodimer is dependent of a additional Orange domain while the HEY2 heterodimer requires just the DBD (PMID: 14764602).	IPR003650;IPR011598	391723	helt bHLH transcription factor [Source:HGNC Symbol;Acc:HGNC:33783]	None	DBD	Yes	None	PMID: 14764602 shows that it can form homodimers or heterodimers with HEY2 and HES5, suggesting also that the homodimer or heterodimer is dependent of a additional Orange domain while the HEY2 heterodimer requires just the DBD	c	Yes	TF Gene_DNA-Binding: sequence-specific_DNA Binding; Transactivation_PMIDS:14764602;15071116	Yes	3a, decent circumstantial evidence for its role as	Arttu Jolma	Pratyush Das	Yes	$#ENSG00000187821#GO:0001078#RNA polymerase II core promoter proximal region sequence-specific DNA binding transcription factor a#IEA - GO_REF:0000019	$#ENSP00000422140#ENSG00000187821#ENST00000505610#bHLH#Hairy_orange$#ENSP00000426033#ENSG00000187821#ENST00000515777#bHLH#Hairy_orange$#ENSP00000343464#ENSG00000187821#ENST00000338875#bHLH#Hairy_orange	FALSE
	75	ENSG00000114315	HES1	bHLH	Yes	Known motif	Monomer or homomultimer	High-throughput in vitro	None	None	IPR003650;IPR011598	3280	hes family bHLH transcription factor 1 [Source:HGNC Symbol;Acc:HGNC:5192]	None	DBD	Yes	None	None	a	Yes	No	Yes	1a1, Direct HQ evidence	Matt Weirauch	Pratyush Das	Yes	$#ENSG00000114315#GO:0001078#RNA polymerase II core promoter proximal region sequence-specific DNA binding transcription factor a#ISS - GO_REF:0000024$#ENSG00000114315#GO:0003700#sequence-specific DNA binding transcription factor activity#IDA - PMID:17681138	$#ENSP00000232424#ENSG00000114315#ENST00000232424#bHLH#Hairy_orange	FALSE
	76	ENSG00000069812	HES2	bHLH	Yes	Known motif	Monomer or homomultimer	High-throughput in vitro	None	None	IPR003650;IPR011598	54626	hes family bHLH transcription factor 2 [Source:HGNC Symbol;Acc:HGNC:16005]	None	DBD and Full	Yes	None	None	a	Yes	TF Gene_DNA-Binding: sequence-specific_DNA Binding_PMIDS:8354270	No	1a1, Direct HQ evidence	Sam Lambert	Pratyush Das	Yes	None	$#ENSP00000367065#ENSG00000069812#ENST00000377834#bHLH#Hairy_orange$#ENSP00000367068#ENSG00000069812#ENST00000377837#bHLH#$#ENSP00000367067#ENSG00000069812#ENST00000377836#bHLH#$#ENSP00000465270#ENSG00000069812#ENST00000489730#bHLH#$#ENSP00000465248#ENSG00000069812#ENST00000487437#bHLH#	FALSE
	77	ENSG00000173673	HES3	bHLH	Yes	Inferred motif	Monomer or homomultimer	High-throughput in vitro	None	None	IPR011598;	390992	hes family bHLH transcription factor 3 [Source:HGNC Symbol;Acc:HGNC:26226]	None	DBD	Yes	None	None	c	Yes	TF Gene_DNA-Binding: sequence-specific_DNA Binding; Transactivation_PMIDS:10858455	No	4a, two or more datasets predict it as a TF	Sam Lambert	Laura Campitelli	Yes	None	$#ENSP00000367130#ENSG00000173673#ENST00000377898#bHLH#	FALSE
	78	ENSG00000188290	HES4	bHLH	Yes	Inferred motif	Monomer or homomultimer	High-throughput in vitro	None	None	IPR003650;IPR011598	57801	hes family bHLH transcription factor 4 [Source:HGNC Symbol;Acc:HGNC:24149]	None	DBD	not tested	None	None	b	Yes	No	No	1a2, Orthologous HQ evidence	Sam Lambert	Pratyush Das	Yes	None	$#ENSP00000304595#ENSG00000188290#ENST00000304952#bHLH#Hairy_orange$#ENSP00000393198#ENSG00000188290#ENST00000428771#bHLH#Hairy_orange$#ENSP00000425085#ENSG00000188290#ENST00000484667#bHLH#Hairy_orange	FALSE
	79	ENSG00000197921	HES5	bHLH	Yes	Known motif	Monomer or homomultimer	High-throughput in vitro	None	None	IPR003650;IPR011598	388585	hes family bHLH transcription factor 5 [Source:HGNC Symbol;Acc:HGNC:19764]	None	DBD and Full	Yes	None	None	b	Yes	TF Gene_DNA-Binding: sequence-specific_TF PPI_PMIDS:15156153	Yes	1a1, Direct HQ evidence	Yimeng Yin	Arttu Jolma	Yes	$#ENSG00000197921#GO:0001078#RNA polymerase II core promoter proximal region sequence-specific DNA binding transcription factor a#ISS - GO_REF:0000024	$#ENSP00000367714#ENSG00000197921#ENST00000378453#bHLH#Hairy_orange	FALSE
	80	ENSG00000144485	HES6	bHLH	Yes	Known motif	Monomer or homomultimer	High-throughput in vitro	None	None	IPR003650;IPR011598	55502	hes family bHLH transcription factor 6 [Source:HGNC Symbol;Acc:HGNC:18254]	None	DBD and Full	Yes	None	None	x	Yes	TF Gene Candidate_Transcription Factor Binding: tf co-factor binding_TF PPI_PMIDS:10851137;10976052	Yes	1a1, Direct HQ evidence	Arttu Jolma	Pratyush Das	Yes	$#ENSG00000144485#GO:0001227#RNA polymerase II transcription regulatory region sequence-specific DNA binding transcription factor#IEA - GO_REF:0000019$#ENSG00000144485#GO:0003700#sequence-specific DNA binding transcription factor activity#TAS - PMID:10851137	$#ENSP00000272937#ENSG00000144485#ENST00000272937#bHLH#Hairy_orange$#ENSP00000387155#ENSG00000144485#ENST00000409002#bHLH#Hairy_orange$#ENSP00000387215#ENSG00000144485#ENST00000409160#bHLH#$#ENSP00000387343#ENSG00000144485#ENST00000409182#bHLH#Hairy_orange$#ENSP00000387107#ENSG00000144485#ENST00000409356#bHLH#$#ENSP00000387008#ENSG00000144485#ENST00000409574#bHLH#$#ENSP00000401797#ENSG00000144485…	FALSE
	81	ENSG00000179111	HES7	bHLH	Yes	Known motif	Monomer or homomultimer	High-throughput in vitro	None	Also forms heterodimers.	IPR003650;IPR011598	84667	hes family bHLH transcription factor 7 [Source:HGNC Symbol;Acc:HGNC:15977]	None	DBD	Yes	None	None	a	Yes	TF Gene Candidate__Other_PMIDS:11260262;12783854	No	1a1, Direct HQ evidence	Yimeng Yin	Pratyush Das	Yes	None	$#ENSP00000314774#ENSG00000179111#ENST00000317814#bHLH#$#ENSP00000446205#ENSG00000179111#ENST00000541682#bHLH#$#ENSP00000462491#ENSG00000179111#ENST00000577735#bHLH#	FALSE
	82	ENSG00000164683	HEY1	bHLH	Yes	Known motif	Monomer or homomultimer	High-throughput in vitro	None	None	IPR003650;IPR011598	23462	hes related family bHLH transcription factor with YRPW motif 1 [Source:HGNC Symbol;Acc:HGNC:4880]	None	DBD and Full	Yes	None	None	a	Yes	TF Gene Candidate_Transcription Factor Binding: tf co-factor binding_Transactivation_PMIDS:16199874	Yes	1a1, Direct HQ evidence	Laura Campitelli	Pratyush Das	Yes	$#ENSG00000164683#GO:0000983#RNA polymerase II core promoter sequence-specific DNA binding transcription factor activity#ISS - GO_REF:0000024$#ENSG00000164683#GO:0003700#sequence-specific DNA binding transcription factor activity#IDA - PMID:15485867	$#ENSP00000338272#ENSG00000164683#ENST00000337919#bHLH#Hairy_orange$#ENSP00000346761#ENSG00000164683#ENST00000354724#bHLH#Hairy_orange$#ENSP00000429792#ENSG00000164683#ENST00000523976#bHLH#Hairy_orange$#ENSP00000429705#ENSG00000164683#ENST00000518733#bHLH#Hairy_orange	FALSE
	83	ENSG00000135547	HEY2	bHLH	Yes	Known motif	Monomer or homomultimer	High-throughput in vitro	None	None	IPR003650;IPR011598	23493	hes related family bHLH transcription factor with YRPW motif 2 [Source:HGNC Symbol;Acc:HGNC:4881]	None	DBD and Full	Yes	None	Can also form heterodimer with HELT	a	Yes	No	Yes	1a1, Direct HQ evidence	Tim Hughes	Yimeng Yin	Yes	$#ENSG00000135547#GO:0000983#RNA polymerase II core promoter sequence-specific DNA binding transcription factor activity#ISS - GO_REF:0000024$#ENSG00000135547#GO:0003700#sequence-specific DNA binding transcription factor activity#IDA - PMID:15485867	$#ENSP00000357348#ENSG00000135547#ENST00000368364#bHLH#Hairy_orange$#ENSP00000357349#ENSG00000135547#ENST00000368365#bHLH#Hairy_orange	FALSE
	84	ENSG00000163909	HEYL	bHLH	Yes	Inferred motif	Monomer or homomultimer	High-throughput in vitro	None	None	IPR003650;IPR011598	26508	hes related family bHLH transcription factor with YRPW motif-like [Source:HGNC Symbol;Acc:HGNC:4882]	None	DBD and Full	not tested	None	None	a	Yes	No	Yes	1a2, Orthologous HQ evidence	Jussi Taipale	Yimeng Yin	Yes	$#ENSG00000163909#GO:0000983#RNA polymerase II core promoter sequence-specific DNA binding transcription factor activity#ISS - GO_REF:0000024$#ENSG00000163909#GO:0001077#RNA polymerase II core promoter proximal region sequence-specific DNA binding transcription factor a#IEA - GO_REF:0000019$#ENSG00000163909#GO:0003700#sequence-specific DNA binding transcription factor activity#IDA - PMID:15485867…	$#ENSP00000361943#ENSG00000163909#ENST00000372852#bHLH#Hairy_orange	FALSE
	85	ENSG00000100644	HIF1A	bHLH	Yes	Known motif	Obligate heteromer	In vivo/Misc source	Only known motifs are from Transfac or HocoMoco - origin is uncertain	Binds as obligate heteromer with ARNT (PMID: 9027737).	IPR000014;IPR001321;IPR001610;IPR011598;IPR013767;IPR014887;IPR021537;	3091	hypoxia inducible factor 1 alpha subunit [Source:HGNC Symbol;Acc:HGNC:4910]	4ZPR	DBD and Full	Yes	Obligate_Multimer	4ZPR is structure of HIF1A - ARNT heterodimer;Heterodimerizes with ARNT, PMID:7539918, PubMed: 26245371 for the crystal structure	a	Yes	TF Gene_DNA-Binding: sequence-specific_Transactivation_PMIDS:12133832;15111179;15906272	Yes	1a1, Direct HQ evidence	Yimeng Yin	Matt Weirauch	Yes	$#ENSG00000100644#GO:0001077#RNA polymerase II core promoter proximal region sequence-specific DNA binding transcription factor a#IEA - GO_REF:0000019$#ENSG00000100644#GO:0001228#RNA polymerase II transcription regulatory region sequence-specific DNA binding transcription factor#IMP - PMID:24983504$#ENSG00000100644#GO:0003700#sequence-specific DNA binding transcription factor activity#IDA - PMID:…	$#ENSP00000323326#ENSG00000100644#ENST00000323441#bHLH#HIF-1, PAS, PAS_11, PAS_3, PAS_4, PAS_9$#ENSP00000338018#ENSG00000100644#ENST00000337138#bHLH#HIF-1, HIF-1a_CTAD, PAS, PAS_11, PAS_3, PAS_4, PAS$#ENSP00000378446#ENSG00000100644#ENST00000394997#bHLH#HIF-1, HIF-1a_CTAD, PAS, PAS_11, PAS_3, PAS_4, PAS$#ENSP00000437955#ENSG00000100644#ENST00000539097#bHLH#HIF-1, HIF-1a_CTAD, PAS, PAS_11, PAS_3, …	FALSE
	86	ENSG00000124440	HIF3A	bHLH	Yes	Inferred motif	Obligate heteromer	In vivo/Misc source	None	Binds DNA as a heterodimer with ARNT and ARNT2; reviewed in (PMID: 24099156).	IPR000014;IPR001610;IPR011598;IPR013767;IPR021537;	64344	hypoxia inducible factor 3 alpha subunit [Source:HGNC Symbol;Acc:HGNC:15825]	None	DBD	Yes	None	None	a	Yes	No	Yes	2a1, Lower confidence direct evidence	Arttu Jolma	Pratyush Das	Yes	$#ENSG00000124440#GO:0000981#sequence-specific DNA binding RNA polymerase II transcription factor activity#IBA - GO_REF:0000033	$#ENSP00000300862#ENSG00000124440#ENST00000300862#bHLH#HIF-1, PAS, PAS_11, PAS_3, PAS_4, PAS_9$#ENSP00000366898#ENSG00000124440#ENST00000377670#bHLH#HIF-1, PAS, PAS_11, PAS_3, PAS_4, PAS_9$#ENSP00000244303#ENSG00000124440#ENST00000244303#bHLH#HIF-1, PAS, PAS_11, PAS_3, PAS_4, PAS_9$#ENSP00000434653#ENSG00000124440#ENST00000472815#bHLH#PAS, PAS_11, PAS_3, PAS_4, PAS_9$#ENSP00000471560#ENSG00000124…	FALSE
	91	ENSG00000104903	LYL1	bHLH	Yes	Inferred motif	Obligate heteromer	In vivo/Misc source	None	TAL1, TAL2 and LYL are very similar and have a basic region with a bulky tryptophan inserting into the cluster of the basic residues. Binds DNA as a heterodimer with TCF3 (PDB:2YPB and PDB:2YPA).	IPR011598;	4066	lymphoblastic leukemia associated hematopoiesis regulator 1 [Source:HGNC Symbol;Acc:HGNC:6734]	None	DBD and Full	Yes	None	PMID:8628307 LYL1 makes heterodimer with TCF3	a	Yes	No	Yes	1a2, Orthologous HQ evidence	Matt Weirauch	Pratyush Das	Yes	$#ENSG00000104903#GO:0000981#sequence-specific DNA binding RNA polymerase II transcription factor activity#IBA - GO_REF:0000033	$#ENSP00000264824#ENSG00000104903#ENST00000264824#bHLH#$#ENSP00000468122#ENSG00000104903#ENST00000590974#bHLH#	FALSE
	92	ENSG00000125952	MAX	bHLH	Yes	Known motif	Monomer or homomultimer	High-throughput in vitro	None	None	IPR011598;	4149	MYC associated factor X [Source:HGNC Symbol;Acc:HGNC:6913]	1AN2	DBD and Full	Yes	None	Structure is a homodimer	a	Yes	TF Gene_DNA-Binding: sequence-specific_DNA Binding_PMIDS:8265351	Yes	1a1, Direct HQ evidence	Pratyush Das	Jussi Taipale	Yes	$#ENSG00000125952#GO:0003700#sequence-specific DNA binding transcription factor activity#IEA - GO_REF:0000019	$#ENSP00000246163#ENSG00000125952#ENST00000246163#bHLH#$#ENSP00000284165#ENSG00000125952#ENST00000284165#bHLH#$#ENSP00000351175#ENSG00000125952#ENST00000358402#bHLH#$#ENSP00000351490#ENSG00000125952#ENST00000358664#bHLH#$#ENSP00000452286#ENSG00000125952#ENST00000555667#bHLH#$#ENSP00000480127#ENSG00000125952#ENST00000618858#bHLH#$#ENSP00000342482#ENSG00000125952#ENST00000341653#bHLH#$#ENSP00000450…	FALSE
	93	ENSG00000166823	MESP1	bHLH	Yes	Known motif	Monomer or homomultimer	High-throughput in vitro	None	None	IPR011598;	55897	mesoderm posterior bHLH transcription factor 1 [Source:HGNC Symbol;Acc:HGNC:29658]	None	DBD	Yes	None	None	c	Yes	No	Yes	1a1, Direct HQ evidence	Arttu Jolma	Sam Lambert	Yes	$#ENSG00000166823#GO:0001077#RNA polymerase II core promoter proximal region sequence-specific DNA binding transcription factor a#IEA - GO_REF:0000019$#ENSG00000166823#GO:0003700#sequence-specific DNA binding transcription factor activity#IDA - PMID:18297060	$#ENSP00000300057#ENSG00000166823#ENST00000300057#bHLH#	FALSE
	94	ENSG00000188095	MESP2	bHLH	Yes	Known motif	Monomer or homomultimer	High-throughput in vitro	None	None	IPR011598;	145873	mesoderm posterior bHLH transcription factor 2 [Source:HGNC Symbol;Acc:HGNC:29659]	None	DBD and Full	Yes	None	None	a	Yes	TF Gene_DNA-Binding: sequence-specific; Transcription Factor Binding: tf co-factor binding_Co-activation_PMIDS:16728472	No	1a1, Direct HQ evidence	Sam Lambert	Arttu Jolma	Yes	None	$#ENSP00000342392#ENSG00000188095#ENST00000341735#bHLH#$#ENSP00000452998#ENSG00000188095#ENST00000560219#bHLH#	FALSE
	95	ENSG00000187098	MITF	bHLH	Yes	Known motif	Monomer or homomultimer	100 perc ID - in vitro	None	Binds DNA both as homo- and heterodimers (PMID: 23207919). The structure 4ATI is a homodimer with DNA GTTAGCACATGACCCT.	IPR011598;IPR021802	4286	melanogenesis associated transcription factor [Source:HGNC Symbol;Acc:HGNC:7105]	4ATI	DBD and Full	Yes	None	Based on pmid:23207919, it binds DNA both as homo- and heterodimers, The structure 4ATI is homodimer with DNA GTTAGCACATGACCCT	a	Yes	TF Gene_DNA-Binding: sequence-specific_DNA Binding; Transactivation_PMIDS:14737107;15716956	Yes	1a1, Direct HQ evidence	Pratyush Das	Arttu Jolma	Yes	$#ENSG00000187098#GO:0001077#RNA polymerase II core promoter proximal region sequence-specific DNA binding transcription factor a#IDA - PMID:14737107, PMID:20530484 | IMP - PMID:14$#ENSG00000187098#GO:0001227#RNA polymerase II transcription regulatory region sequence-specific DNA binding transcription factor#NAS - PMID:24769727	$#ENSP00000324246#ENSG00000187098#ENST00000314557#bHLH#DUF3371, MITF_TFEB_C_3_N$#ENSP00000295600#ENSG00000187098#ENST00000352241#bHLH#DUF3371, MITF_TFEB_C_3_N$#ENSP00000481286#ENSG00000187098#ENST00000394348#bHLH#MITF_TFEB_C_3_N$#ENSP00000377880#ENSG00000187098#ENST00000394351#bHLH#DUF3371, MITF_TFEB_C_3_N$#ENSP00000391276#ENSG00000187098#ENST00000457080#bHLH#MITF_TFEB_C_3_N$#ENSP00000435909#ENSG…	FALSE
	96	ENSG00000108788	MLX	bHLH	Yes	Known motif	Monomer or homomultimer	High-throughput in vitro	None	None	IPR011598;	6945	MLX, MAX dimerization protein [Source:HGNC Symbol;Acc:HGNC:11645]	None	DBD and Full	Yes	None	None	a	Yes	TF Gene_DNA-Binding: sequence-specific_DNA Binding_PMIDS:10918583;14742444	Yes	1a1, Direct HQ evidence	Jussi Taipale	Arttu Jolma	Yes	$#ENSG00000108788#GO:0001227#RNA polymerase II transcription regulatory region sequence-specific DNA binding transcription factor#IDA - PMID:10918583 | IMP - PMID:10918583$#ENSG00000108788#GO:0003700#sequence-specific DNA binding transcription factor activity#NAS - PMID:10918583	$#ENSP00000246912#ENSG00000108788#ENST00000246912#bHLH#$#ENSP00000320913#ENSG00000108788#ENST00000346833#bHLH#$#ENSP00000416627#ENSG00000108788#ENST00000435881#bHLH#$#ENSP00000464697#ENSG00000108788#ENST00000591024#bHLH#	FALSE
	97	ENSG00000175727	MLXIP	bHLH	Yes	Inferred motif	Obligate heteromer	High-throughput in vitro	None	None	IPR011598;	22877	MLX interacting protein [Source:HGNC Symbol;Acc:HGNC:17055]	None	DBD	Yes	None	None	a	Yes	No	Yes	1a1, Direct HQ evidence	Pratyush Das	Sam Lambert	Yes	$#ENSG00000175727#GO:0003700#sequence-specific DNA binding transcription factor activity#IBA - GO_REF:0000033	$#ENSP00000312834#ENSG00000175727#ENST00000319080#bHLH#$#ENSP00000440769#ENSG00000175727#ENST00000538698#bHLH#$#ENSP00000438206#ENSG00000175727#ENST00000535430#bHLH#$#ENSP00000444507#ENSG00000175727#ENST00000542417#bHLH#$#ENSP00000445891#ENSG00000175727#ENST00000366272#bHLH#	FALSE
	98	ENSG00000009950	MLXIPL	bHLH	Yes	Known motif	Monomer or homomultimer	High-throughput in vitro	None	None	IPR011598;	51085	MLX interacting protein like [Source:HGNC Symbol;Acc:HGNC:12744]	None	DBD and Full	Yes	None	None	a	Yes	TF Gene_DNA-Binding: sequence-specific__PMIDS:0	Yes	1a1, Direct HQ evidence	Pratyush Das	Sam Lambert	Yes	$#ENSG00000009950#GO:0001078#RNA polymerase II core promoter proximal region sequence-specific DNA binding transcription factor a#IEA - GO_REF:0000019$#ENSG00000009950#GO:0003700#sequence-specific DNA binding transcription factor activity#IBA - GO_REF:0000033 | NAS - PMID:10780788	$#ENSP00000320886#ENSG00000009950#ENST00000313375#bHLH#$#ENSP00000346629#ENSG00000009950#ENST00000354613#bHLH#$#ENSP00000412330#ENSG00000009950#ENST00000414749#bHLH#$#ENSP00000406296#ENSG00000009950#ENST00000429400#bHLH#$#ENSP00000392636#ENSG00000009950#ENST00000434326#bHLH#	FALSE
	99	ENSG00000070444	MNT	bHLH	Yes	Known motif	Monomer or homomultimer	High-throughput in vitro	None	Prefers to heterodimerize with MAX over homodimer formation (PMID: 9000049).	IPR011598;	4335	MAX network transcriptional repressor [Source:HGNC Symbol;Acc:HGNC:7188]	None	DBD and Full	Yes	None	None	a	Yes	TF Gene_DNA-Binding: sequence-specific_DNA Binding; TF PPI_PMIDS:9184233	Yes	1a1, Direct HQ evidence	Arttu Jolma	Pratyush Das	Yes	$#ENSG00000070444#GO:0001227#RNA polymerase II transcription regulatory region sequence-specific DNA binding transcription factor#IDA - PMID:9184233$#ENSG00000070444#GO:0003700#sequence-specific DNA binding transcription factor activity#TAS - PMID:9184233	$#ENSP00000174618#ENSG00000070444#ENST00000174618#bHLH#$#ENSP00000476269#ENSG00000070444#ENST00000575394#bHLH#	FALSE
	100	ENSG00000178860	MSC	bHLH	Yes	Known motif	Monomer or homomultimer	High-throughput in vitro	None	None	IPR011598;	9242	musculin [Source:HGNC Symbol;Acc:HGNC:7321]	None	DBD and Full	Yes	None	None	a	Yes	TF Gene Candidate_Transcription Factor Binding: tf co-factor binding; DNA-Binding: sequence-specific_DNA Binding; TF PPI_PMIDS:9892671	Yes	1a1, Direct HQ evidence	Sam Lambert	Laura Campitelli	Yes	$#ENSG00000178860#GO:0001206#RNA polymerase II distal enhancer sequence-specific DNA binding transcription factor activity involv#IEA - GO_REF:0000019$#ENSG00000178860#GO:0003700#sequence-specific DNA binding transcription factor activity#TAS - PMID:9584154	$#ENSP00000321445#ENSG00000178860#ENST00000325509#bHLH#	FALSE
	101	ENSG00000151379	MSGN1	bHLH	Yes	Known motif	Monomer or homomultimer	High-throughput in vitro	None	None	IPR011598;	343930	mesogenin 1 [Source:HGNC Symbol;Acc:HGNC:14907]	None	DBD	Yes	None	None	c	Yes	No	Yes	1a1, Direct HQ evidence	Matt Weirauch	Arttu Jolma	Yes	$#ENSG00000151379#GO:0001228#RNA polymerase II transcription regulatory region sequence-specific DNA binding transcription factor#IEA - GO_REF:0000019	$#ENSP00000281047#ENSG00000151379#ENST00000281047#bHLH#	FALSE
	102	ENSG00000059728	MXD1	bHLH	Yes	Inferred motif	Obligate heteromer	In vivo/Misc source	None	All three MXD proteins have very similar sequences and should behave accordingly, making heterodimers with at least MAX (PMID:8521822).	IPR011598;	4084	MAX dimerization protein 1 [Source:HGNC Symbol;Acc:HGNC:6761]	1NLW	DBD and Full	Yes	Obligate_Multimer	Structure has MXD1-MAX heterodimer; PMID:12553908 for MXD1-MAX heterodimer 1NLW	a	Yes	TF Gene_DNA-Binding: sequence-specific_Co-activation; DNA Binding_PMIDS:8816491	Yes	1a1, Direct HQ evidence	Sam Lambert	Jussi Taipale	Yes	$#ENSG00000059728#GO:0001078#RNA polymerase II core promoter proximal region sequence-specific DNA binding transcription factor a#IDA - PMID:10723141$#ENSG00000059728#GO:0003700#sequence-specific DNA binding transcription factor activity#TAS - PMID:7829091, PMID:8425218	$#ENSP00000264444#ENSG00000059728#ENST00000264444#bHLH#$#ENSP00000443935#ENSG00000059728#ENST00000540449#bHLH#$#ENSP00000410672#ENSG00000059728#ENST00000435990#bHLH#	FALSE
	103	ENSG00000213347	MXD3	bHLH	Yes	Inferred motif	Obligate heteromer	In vivo/Misc source	None	All three MXD proteins have very similar sequences and should behave accordingly, making heterodimers with at least MAX (PMID:8521822).	IPR011598;	83463	MAX dimerization protein 3 [Source:HGNC Symbol;Acc:HGNC:14008]	None	DBD	Yes	Obligate_Multimer	heterodimerizes with MAX	a	Yes	No	No	3a, decent circumstantial evidence for its role as	Sam Lambert	Pratyush Das	Yes	None	$#ENSP00000401867#ENSG00000213347#ENST00000439742#bHLH#$#ENSP00000389716#ENSG00000213347#ENST00000423571#bHLH#$#ENSP00000416921#ENSG00000213347#ENST00000427908#bHLH#$#ENSP00000425029#ENSG00000213347#ENST00000502529#bHLH#	FALSE
	104	ENSG00000123933	MXD4	bHLH	Yes	Inferred motif	Obligate heteromer	In vivo/Misc source	None	All three MXD proteins have very similar sequences and should behave accordingly, making heterodimers with at least MAX (PMID:8521822).	IPR011598;	100616358	MAX dimerization protein 4 [Source:HGNC Symbol;Acc:HGNC:13906]	None	DBD and Full	Yes	None	heterodimerizes with MAX	a	Yes	No	No	3a, decent circumstantial evidence for its role as	Tim Hughes	Arttu Jolma	Yes	None	$#ENSP00000337889#ENSG00000123933#ENST00000337190#bHLH#Myc-LZ	FALSE
	105	ENSG00000119950	MXI1	bHLH	Yes	Known motif	Obligate heteromer	In vivo/Misc source	Has a putative AT-hook	Obligate heteromer (PMID: 8425219).	IPR011598;	4601	MAX interactor 1, dimerization protein [Source:HGNC Symbol;Acc:HGNC:7534]	None	DBD and Full	Yes	Obligate_Multimer	PMID:8425219, Heterodimerizes with MAX	a	Yes	TF Gene_DNA-Binding: sequence-specific_DNA Binding_PMIDS:8425219;15467743	No	2a1, Lower confidence direct evidence	Yimeng Yin	Matt Weirauch	Yes	None	$#ENSP00000239007#ENSG00000119950#ENST00000239007#bHLH#$#ENSP00000331152#ENSG00000119950#ENST00000332674#bHLH#$#ENSP00000354606#ENSG00000119950#ENST00000361248#bHLH#$#ENSP00000376842#ENSG00000119950#ENST00000393134#bHLH#$#ENSP00000358625#ENSG00000119950#ENST00000369612#bHLH#	FALSE
	106	ENSG00000136997	MYC	bHLH	Yes	Known motif	Obligate heteromer	In vivo/Misc source	None	Functions as a heterodimer with MAX.	IPR002418;IPR003327;IPR011598;IPR012682	4609	v-myc avian myelocytomatosis viral oncogene homolog [Source:HGNC Symbol;Acc:HGNC:7553]	1NKP	DBD and Full	Yes	Obligate_Multimer	Structure has MYC-MAX heterodimer; PMID:12553908 for MYC-MAX crystal structure, well established to make heterodimers with bHLH:s such as MAX	a	Yes	TF Gene_DNA-Binding: sequence-specific_DNA Binding_PMIDS:12177005;16287840;16767079	Yes	1a1, Direct HQ evidence	Jussi Taipale	Pratyush Das	Yes	$#ENSG00000136997#GO:0001077#RNA polymerase II core promoter proximal region sequence-specific DNA binding transcription factor a#IDA - PMID:10723141$#ENSG00000136997#GO:0003700#sequence-specific DNA binding transcription factor activity#IDA - PMID:9924025	$#ENSP00000259523#ENSG00000136997#ENST00000259523#bHLH#Myc_N$#ENSP00000367207#ENSG00000136997#ENST00000377970#bHLH#Myc_N, TRH$#ENSP00000429441#ENSG00000136997#ENST00000517291#bHLH#Myc_N$#ENSP00000430235#ENSG00000136997#ENST00000524013#bHLH#Myc_N, TRH$#ENSP00000479618#ENSG00000136997#ENST00000613283#bHLH#Myc_N, TRH$#ENSP00000478887#ENSG00000136997#ENST00000621592#bHLH#Myc_N, TRH$#ENSP00000430226#E…	FALSE
	107	ENSG00000116990	MYCL	bHLH	Yes	Inferred motif	Obligate heteromer	In vivo/Misc source	None	Similar to MYC and thus likely to functions as a heterodimer with MAX.	IPR002418;IPR011598;IPR012682;	4610	v-myc avian myelocytomatosis viral oncogene lung carcinoma derived homolog [Source:HGNC Symbol;Acc:H	None	DBD and Full	Yes	None	Mycn ChIP-seq makes sense, likely makes a heterodimer with MAX lice MYC	b	Yes	No	No	2a2, orthologous lower confidence evidence	Arttu Jolma	Pratyush Das	Yes	$#ENSG00000116990#GO:0003700#sequence-specific DNA binding transcription factor activity#IEA - GO_REF:0000002	$#ENSP00000361902#ENSG00000116990#ENST00000372815#bHLH#Myc_N$#ENSP00000380494#ENSG00000116990#ENST00000397332#bHLH#Myc_N$#ENSP00000361903#ENSG00000116990#ENST00000372816#bHLH#Myc_N$#ENSP00000434375#ENSG00000116990#ENST00000450953#bHLH#Myc_N	FALSE
	108	ENSG00000134323	MYCN	bHLH	Yes	Known motif	Monomer or homomultimer	High-throughput in vitro	None	None	IPR002418;IPR011598;IPR012682;	4613	v-myc avian myelocytomatosis viral oncogene neuroblastoma derived homolog [Source:HGNC Symbol;Acc:HG	None	DBD and Full	Yes	None	None	a	Yes	TF Gene Candidate_DNA-Binding: sequence-specific_DNA Binding_PMIDS:17124508	Yes	1a1, Direct HQ evidence	Pratyush Das	Sam Lambert	Yes	$#ENSG00000134323#GO:0003700#sequence-specific DNA binding transcription factor activity#IEA - GO_REF:0000002	$#ENSP00000281043#ENSG00000134323#ENST00000281043#bHLH#CENP-B_dimeris, LRS4, Myc_N	FALSE
	109	ENSG00000111049	MYF5	bHLH	Yes	Known motif	Monomer or homomultimer	In vivo/Misc source	Only known motifs are from Transfac or HocoMoco - origin is uncertain	None	IPR002546;IPR011598;IPR022032;	4617	myogenic factor 5 [Source:HGNC Symbol;Acc:HGNC:7565]	None	DBD and Full	Yes	Obligate_Multimer	PMID:16099183, heterodimerizes with TCF3, TCF4 and TCF12	a	Yes	TF Gene Candidate_DNA-Binding: sequence-specific_DNA Binding; Transactivation_PMIDS:2385294;15497153	Yes	2a1, Lower confidence direct evidence	Yimeng Yin	Pratyush Das	Yes	$#ENSG00000111049#GO:0001228#RNA polymerase II transcription regulatory region sequence-specific DNA binding transcription factor#IBA - GO_REF:0000033$#ENSG00000111049#GO:0003705#RNA polymerase II distal enhancer sequence-specific DNA binding transcription factor activity#TAS - PMID:2311584	$#ENSP00000228644#ENSG00000111049#ENST00000228644#bHLH#Basic, Myf5	FALSE
	110	ENSG00000111046	MYF6	bHLH	Yes	Known motif	Monomer or homomultimer	High-throughput in vitro	None	None	IPR002546;IPR011598	4618	myogenic factor 6 [Source:HGNC Symbol;Acc:HGNC:7566]	None	DBD and Full	Yes	None	None	a	Yes	TF Gene_DNA-Binding: sequence-specific_Transactivation_PMIDS:1317551;2311584;11076940	Yes	1a1, Direct HQ evidence	Sam Lambert	Pratyush Das	Yes	$#ENSG00000111046#GO:0001228#RNA polymerase II transcription regulatory region sequence-specific DNA binding transcription factor#IBA - GO_REF:0000033$#ENSG00000111046#GO:0003700#sequence-specific DNA binding transcription factor activity#TAS - PMID:2311584$#ENSG00000111046#GO:0003705#RNA polymerase II distal enhancer sequence-specific DNA binding transcription factor activity#IBA - GO_REF:0000033	$#ENSP00000228641#ENSG00000111046#ENST00000228641#bHLH#Basic, Myf5	FALSE
	111	ENSG00000129152	MYOD1	bHLH	Yes	Known motif	Monomer or homomultimer	High-throughput in vitro	None	None	IPR002546;IPR011598;IPR022032;	4654	myogenic differentiation 1 [Source:HGNC Symbol;Acc:HGNC:7611]	1MDY	DBD and Full	Yes	None	Structure is MYOD1 homodimer	a	Yes	TF Gene_DNA-Binding: sequence-specific_DNA Binding_PMIDS:12242286	Yes	1a1, Direct HQ evidence	Yimeng Yin	Matt Weirauch	Yes	$#ENSG00000129152#GO:0001228#RNA polymerase II transcription regulatory region sequence-specific DNA binding transcription factor#IDA - PMID:11076940$#ENSG00000129152#GO:0003705#RNA polymerase II distal enhancer sequence-specific DNA binding transcription factor activity#TAS - PMID:1846704	$#ENSP00000250003#ENSG00000129152#ENST00000250003#bHLH#Basic, Myf5	FALSE
	112	ENSG00000122180	MYOG	bHLH	Yes	Known motif	Monomer or homomultimer	High-throughput in vitro	None	None	IPR002546;IPR011598	4656	myogenin [Source:HGNC Symbol;Acc:HGNC:7612]	None	DBD and Full	Yes	None	None	a	Yes	TF Gene_DNA-Binding: sequence-specific_DNA Binding_PMIDS:10733231	Yes	1a1, Direct HQ evidence	Laura Campitelli	Matt Weirauch	Yes	$#ENSG00000122180#GO:0001077#RNA polymerase II core promoter proximal region sequence-specific DNA binding transcription factor a#IEA - GO_REF:0000019$#ENSG00000122180#GO:0001228#RNA polymerase II transcription regulatory region sequence-specific DNA binding transcription factor#IDA - PMID:11076940 | TAS - PMID:19783823$#ENSG00000122180#GO:0003700#sequence-specific DNA binding transcription facto…	$#ENSP00000241651#ENSG00000122180#ENST00000241651#bHLH#Basic	FALSE
	113	ENSG00000084676	NCOA1	bHLH	Yes	Likely to be sequence specific TF	Obligate heteromer	No motif	None	NCOA1/2/3 all have been tested on PBMs and HT-SELEX without yielding a motif. All are co-activators, collectively suggesting they might be obligate heteromers.	IPR000014;IPR009110;IPR010011;IPR011598;IPR013767;IPR014920;IPR014935;IPR017426	8648	nuclear receptor coactivator 1 [Source:HGNC Symbol;Acc:HGNC:7668]	None	DBD and Full	Yes	None	None	c	Yes	TF Gene Candidate_Transcription Factor Binding: tf co-factor binding_TF PPI_PMIDS:9192892	No	4a, two or more datasets predict it as a TF	Tim Hughes	Sam Lambert	Yes	None	$#ENSP00000288599#ENSG00000084676#ENST00000288599#bHLH#DUF1518, DUF4927, NCOA_u2, Nuc_rec_co-act, PAS, PA$#ENSP00000320940#ENSG00000084676#ENST00000348332#bHLH#DUF1518, DUF4927, NCOA_u2, Nuc_rec_co-act, PAS, PA$#ENSP00000379197#ENSG00000084676#ENST00000395856#bHLH#DUF1518, DUF4927, NCOA_u2, Nuc_rec_co-act, PAS, PA$#ENSP00000385195#ENSG00000084676#ENST00000407230#bHLH#DUF1518, DUF4927, NCOA_u2, Nu…	FALSE
	114	ENSG00000140396	NCOA2	bHLH	Yes	Likely to be sequence specific TF	Obligate heteromer	No motif	None	NCOA1/2/3 all have been tested on PBMs and HT-SELEX without yielding a motif. All are co-activators, collectively suggesting they might be obligate heteromers.	IPR000014;IPR009110;IPR010011;IPR011598;IPR013767;IPR014920;IPR014935;IPR017426	10499	nuclear receptor coactivator 2 [Source:HGNC Symbol;Acc:HGNC:7669]	3DZU	DBD and Full	Yes	None	The crystal has only a small peptide fragment of NCOA2	x	No	TF Gene_Transcription Factor Binding: tf co-factor binding_Co-activation_PMIDS:14662770;15983373	No	3a, decent circumstantial evidence for its role as	Matt Weirauch	Arttu Jolma	Yes	None	$#ENSP00000399968#ENSG00000140396#ENST00000452400#bHLH#DUF1518, DUF4927, NCOA_u2, Nuc_rec_co-act, PAS, PA$#ENSP00000429132#ENSG00000140396#ENST00000518363#bHLH#DUF1518, Nuc_rec_co-act$#ENSP00000430850#ENSG00000140396#ENST00000520416#bHLH#$#ENSP00000430348#ENSG00000140396#ENST00000519724#bHLH#	FALSE
	115	ENSG00000124151	NCOA3	bHLH	Yes	Likely to be sequence specific TF	Obligate heteromer	No motif	None	NCOA1/2/3 all have been tested on PBMs and HT-SELEX without yielding a motif. All are co-activators, collectively suggesting they might be obligate heteromers.	IPR000014;IPR009110;IPR010011;IPR011598;IPR013767;IPR014920;IPR014935;IPR017426	8202	nuclear receptor coactivator 3 [Source:HGNC Symbol;Acc:HGNC:7670]	None	DBD and Full	Yes	None	None	c	Yes	TF Gene_Transcription Factor Binding: tf co-factor binding_Co-activation_PMIDS:9192892	No	4a, two or more datasets predict it as a TF	Pratyush Das	Jussi Taipale	Yes	None	$#ENSP00000361065#ENSG00000124151#ENST00000371997#bHLH#DUF1518, DUF4927, NCOA_u2, Nuc_rec_co-act, PAS, PA$#ENSP00000361066#ENSG00000124151#ENST00000371998#bHLH#DUF1518, DUF4927, NCOA_u2, Nuc_rec_co-act, PAS, PA$#ENSP00000361073#ENSG00000124151#ENST00000372004#bHLH#DUF1518, DUF4927, NCOA_u2, Nuc_rec_co-act, PAS, PA	FALSE
	116	ENSG00000162992	NEUROD1	bHLH	Yes	Known motif	Monomer or homomultimer	High-throughput in vitro	None	None	IPR011598;IPR016637;IPR022575;	4760	neuronal differentiation 1 [Source:HGNC Symbol;Acc:HGNC:7762]	2QL2	DBD and Full	Yes	None	Structure is heterodimer NEUROD1 - TCF3	a	Yes	TF Gene_DNA-Binding: sequence-specific_DNA Binding; Transactivation_PMIDS:9111329;9343431	Yes	1a1, Direct HQ evidence	Jussi Taipale	Pratyush Das	Yes	$#ENSG00000162992#GO:0001077#RNA polymerase II core promoter proximal region sequence-specific DNA binding transcription factor a#IEA - GO_REF:0000019$#ENSG00000162992#GO:0003700#sequence-specific DNA binding transcription factor activity#IDA - PMID:10545951$#ENSG00000162992#GO:0051091#positive regulation of sequence-specific DNA binding transcription factor activity#IDA - PMID:14752053	$#ENSP00000295108#ENSG00000162992#ENST00000295108#bHLH#DNA_pol_phi, Neuro_bHLH	FALSE
	117	ENSG00000171532	NEUROD2	bHLH	Yes	Known motif	Monomer or homomultimer	High-throughput in vitro	None	None	IPR011598;IPR016637;IPR022575;	4761	neuronal differentiation 2 [Source:HGNC Symbol;Acc:HGNC:7763]	None	DBD and Full	Yes	None	None	a	Yes	TF Gene_DNA-Binding: sequence-specific_DNA Binding; Transactivation_PMIDS:8816493;10098882;10871374	Yes	1a1, Direct HQ evidence	Arttu Jolma	Jussi Taipale	Yes	$#ENSG00000171532#GO:0001228#RNA polymerase II transcription regulatory region sequence-specific DNA binding transcription factor#IEA - GO_REF:0000019$#ENSG00000171532#GO:0003700#sequence-specific DNA binding transcription factor activity#TAS - PMID:8816493$#ENSG00000171532#GO:0051091#positive regulation of sequence-specific DNA binding transcription factor activity#ISS - GO_REF:0000024	$#ENSP00000306754#ENSG00000171532#ENST00000302584#bHLH#Neuro_bHLH	FALSE
	118	ENSG00000123307	NEUROD4	bHLH	Yes	Inferred motif	Monomer or homomultimer	High-throughput in vitro	None	None	IPR011598;IPR016637;IPR022575;	58158	neuronal differentiation 4 [Source:HGNC Symbol;Acc:HGNC:13802]	None	DBD and Full	Yes	None	NEUROD1 makes heterodimer with TCF3 (PDB:2QL2), maybe the other NEURO:s do the same	b	Yes	TF Gene Candidate__Co-activation; Transactivation_PMIDS:12947105	No	1a2, Orthologous HQ evidence	Yimeng Yin	Matt Weirauch	Yes	None	$#ENSP00000242994#ENSG00000123307#ENST00000242994#bHLH#Neuro_bHLH	FALSE
	119	ENSG00000164600	NEUROD6	bHLH	Yes	Inferred motif	Monomer or homomultimer	High-throughput in vitro	None	None	IPR011598;IPR016637;IPR022575;	63974	neuronal differentiation 6 [Source:HGNC Symbol;Acc:HGNC:13804]	None	DBD and Full	Yes	None	NEUROD1 makes heterodimer with TCF3 (PDB:2QL2), maybe the other NEURO:s do the same	a	Yes	TF Gene_DNA-Binding: sequence-specific_Other_PMIDS:9308961;9454850;12562512	Yes	1a2, Orthologous HQ evidence	Sam Lambert	Yimeng Yin	Yes	$#ENSG00000164600#GO:0001077#RNA polymerase II core promoter proximal region sequence-specific DNA binding transcription factor a#IEA - GO_REF:0000019	$#ENSP00000297142#ENSG00000164600#ENST00000297142#bHLH#Neuro_bHLH	FALSE
	120	ENSG00000181965	NEUROG1	bHLH	Yes	Known motif	Monomer or homomultimer	High-throughput in vitro	None	None	IPR011598;	4762	neurogenin 1 [Source:HGNC Symbol;Acc:HGNC:7764]	None	DBD and Full	Yes	None	None	a	Yes	TF Gene Candidate_DNA-Binding: sequence-specific_Transactivation_PMIDS:10814830	Yes	1a1, Direct HQ evidence	Jussi Taipale	Laura Campitelli	Yes	$#ENSG00000181965#GO:0003700#sequence-specific DNA binding transcription factor activity#TAS - PMID:8816493$#ENSG00000181965#GO:0051091#positive regulation of sequence-specific DNA binding transcription factor activity#ISS - GO_REF:0000024	$#ENSP00000317580#ENSG00000181965#ENST00000314744#bHLH#	FALSE
	121	ENSG00000178403	NEUROG2	bHLH	Yes	Known motif	Monomer or homomultimer	High-throughput in vitro	None	None	IPR011598;	63973	neurogenin 2 [Source:HGNC Symbol;Acc:HGNC:13805]	None	DBD and Full	Yes	None	None	c	Yes	No	Yes	1a1, Direct HQ evidence	Jussi Taipale	Laura Campitelli	Yes	$#ENSG00000178403#GO:0051091#positive regulation of sequence-specific DNA binding transcription factor activity#ISS - GO_REF:0000024	$#ENSP00000317333#ENSG00000178403#ENST00000313341#bHLH#	FALSE
	122	ENSG00000122859	NEUROG3	bHLH	Yes	Inferred motif	Monomer or homomultimer	High-throughput in vitro	None	None	IPR011598;	50674	neurogenin 3 [Source:HGNC Symbol;Acc:HGNC:13806]	None	DBD and Full	Yes	None	PMID:19389376 Ascl1 and Neurog2 make DNA-binding complexes, maybe this paralog behaves like it	a	Yes	TF Gene_DNA-Binding: sequence-specific_DNA Binding_PMIDS:10757813;16511571;10757813;16511571;16511571;14576336;16511571	Yes	1a2, Orthologous HQ evidence	Pratyush Das	Matt Weirauch	Yes	$#ENSG00000122859#GO:0001077#RNA polymerase II core promoter proximal region sequence-specific DNA binding transcription factor a#IEA - GO_REF:0000019$#ENSG00000122859#GO:0001078#RNA polymerase II core promoter proximal region sequence-specific DNA binding transcription factor a#IDA - PMID:14576336$#ENSG00000122859#GO:0051091#positive regulation of sequence-specific DNA binding transcription fact…	$#ENSP00000242462#ENSG00000122859#ENST00000242462#bHLH#	FALSE
	123	ENSG00000171786	NHLH1	bHLH	Yes	Known motif	Monomer or homomultimer	High-throughput in vitro	None	None	IPR011598;	4807	nescient helix-loop-helix 1 [Source:HGNC Symbol;Acc:HGNC:7817]	None	DBD and Full	Yes	None	None	b	Yes	No	Yes	1a1, Direct HQ evidence	Arttu Jolma	Laura Campitelli	Yes	$#ENSG00000171786#GO:0001228#RNA polymerase II transcription regulatory region sequence-specific DNA binding transcription factor#IDA - PMID:12878195	$#ENSP00000302189#ENSG00000171786#ENST00000302101#bHLH#	FALSE
	124	ENSG00000177551	NHLH2	bHLH	Yes	Known motif	Monomer or homomultimer	High-throughput in vitro	None	None	IPR011598;	4808	nescient helix-loop-helix 2 [Source:HGNC Symbol;Acc:HGNC:7818]	None	DBD and Full	Yes	None	None	b	Yes	TF Gene_DNA-Binding: sequence-specific_DNA Binding_PMIDS:15470499	Yes	1a1, Direct HQ evidence	Yimeng Yin	Pratyush Das	Yes	$#ENSG00000177551#GO:0000981#sequence-specific DNA binding RNA polymerase II transcription factor activity#IBA - GO_REF:0000033$#ENSG00000177551#GO:0051091#positive regulation of sequence-specific DNA binding transcription factor activity#TAS - PMID:16314316	$#ENSP00000322087#ENSG00000177551#ENST00000320238#bHLH#$#ENSP00000405062#ENSG00000177551#ENST00000429731#bHLH#$#ENSP00000358519#ENSG00000177551#ENST00000369506#bHLH#	FALSE
	125	ENSG00000130751	NPAS1	bHLH	Yes	Inferred motif	Obligate heteromer	In vivo/Misc source	None	Likely obligate heteromer (PMID: 27782878).	IPR000014;IPR011598;IPR013655;IPR013767	4861	neuronal PAS domain protein 1 [Source:HGNC Symbol;Acc:HGNC:7894]	None	DBD and Full	Yes	None	Taipale lab has an unpublished PWM	a	Yes	TF Gene_DNA-Binding: non-sequence-specific_Non-specific DNA_PMIDS:15635607	Yes	1a1, Direct HQ evidence	Laura Campitelli	Sam Lambert	Yes	$#ENSG00000130751#GO:0000981#sequence-specific DNA binding RNA polymerase II transcription factor activity#IBA - GO_REF:0000033$#ENSG00000130751#GO:0003700#sequence-specific DNA binding transcription factor activity#TAS - PMID:9012850	$#ENSP00000405290#ENSG00000130751#ENST00000449844#bHLH#PAS, PAS_11, PAS_3, PAS_4, PAS_9$#ENSP00000469142#ENSG00000130751#ENST00000602212#bHLH#PAS, PAS_11, PAS_3, PAS_4, PAS_9$#ENSP00000398689#ENSG00000130751#ENST00000439365#bHLH#PAS_11, PAS_3	FALSE
	126	ENSG00000170485	NPAS2	bHLH	Yes	Known motif	Monomer or homomultimer	High-throughput in vitro	None	None	IPR000014;IPR001067;IPR001610;IPR011598;IPR013767;	4862	neuronal PAS domain protein 2 [Source:HGNC Symbol;Acc:HGNC:7895]	None	DBD and Full	Yes	None	PMID:10864977 ARNTL2 Forms heterodimer with NPAS2	a	Yes	TF Gene_DNA-Binding: sequence-specific_DNA Binding_PMIDS:11441146	Yes	1a1, Direct HQ evidence	Sam Lambert	Jussi Taipale	Yes	$#ENSG00000170485#GO:0003700#sequence-specific DNA binding transcription factor activity#IEA - GO_REF:0000002	$#ENSP00000338283#ENSG00000170485#ENST00000335681#bHLH#PAS, PAS_11, PAS_3, PAS_9$#ENSP00000397595#ENSG00000170485#ENST00000427413#bHLH#PAS, PAS_9$#ENSP00000395265#ENSG00000170485#ENST00000451740#bHLH#PAS$#ENSP00000392125#ENSG00000170485#ENST00000450763#bHLH#	FALSE
	127	ENSG00000151322	NPAS3	bHLH	Yes	Inferred motif	Obligate heteromer	In vivo/Misc source	None	Likely obligate heteromer (PMID: 9374395; PMID: 27782878).	IPR000014;IPR011598;IPR013655;IPR013767	64067	neuronal PAS domain protein 3 [Source:HGNC Symbol;Acc:HGNC:19311]	None	DBD	Yes	None	None	c	Yes	TF Gene Candidate_DNA-Binding: sequence-specific_Other_PMIDS:16172381;9374395;16172381;10534623;16172381;16190882	Yes	1a2, Orthologous HQ evidence	Matt Weirauch	Pratyush Das	Yes	$#ENSG00000151322#GO:0000981#sequence-specific DNA binding RNA polymerase II transcription factor activity#IBA - GO_REF:0000033	$#ENSP00000319610#ENSG00000151322#ENST00000346562#bHLH#PAS, PAS_11, PAS_3, PAS_4, PAS_9$#ENSP00000348460#ENSG00000151322#ENST00000356141#bHLH#PAS, PAS_11, PAS_3, PAS_4, PAS_9$#ENSP00000350446#ENSG00000151322#ENST00000357798#bHLH#PAS, PAS_11, PAS_3, PAS_4, PAS_9$#ENSP00000449542#ENSG00000151322#ENST00000547068#bHLH#PAS, PAS_3$#ENSP00000448916#ENSG00000151322#ENST00000548645#bHLH#PAS, PAS_11, PAS_3…	FALSE
	128	ENSG00000174576	NPAS4	bHLH	Yes	Inferred motif	Obligate heteromer	High-throughput in vitro	None	Likely dimerizes with ARNT2 (PMID:24263188).	IPR000014;IPR011598;IPR013655;	266743	neuronal PAS domain protein 4 [Source:HGNC Symbol;Acc:HGNC:18983]	None	DBD	Yes	None	Taipale lab has an unpublished PWM; review suggests that it forms heterodimer with ARNT2 PMID:24263188, NPAS4:ARNT2	other	Yes	TF Gene_DNA-Binding: sequence-specific_DNA Binding_PMIDS:14701734	Yes	1a1, Direct HQ evidence	Jussi Taipale	Arttu Jolma	Yes	$#ENSG00000174576#GO:0000981#sequence-specific DNA binding RNA polymerase II transcription factor activity#IDA - PMID:24465693$#ENSG00000174576#GO:0001077#RNA polymerase II core promoter proximal region sequence-specific DNA binding transcription factor a#IDA - PMID:14701734	$#ENSP00000311196#ENSG00000174576#ENST00000311034#bHLH#PAS, PAS_11, PAS_3	FALSE
	129	ENSG00000184221	OLIG1	bHLH	Yes	Known motif	Monomer or homomultimer	High-throughput in vitro	None	None	IPR011598;	116448	oligodendrocyte transcription factor 1 [Source:HGNC Symbol;Acc:HGNC:16983]	None	DBD	Yes	None	None	a	Yes	TF Gene_DNA-Binding: sequence-specific; Transcription Factor Binding: tf co-factor binding_DNA Binding; TF PPI; Transactivation_PMIDS:18160645;15703389	No	1a1, Direct HQ evidence	Sam Lambert	Laura Campitelli	Yes	None	$#ENSP00000414840#ENSG00000184221#ENST00000426947#bHLH#$#ENSP00000371785#ENSG00000184221#ENST00000382348#bHLH#	FALSE
	130	ENSG00000205927	OLIG2	bHLH	Yes	Known motif	Monomer or homomultimer	High-throughput in vitro	None	OLIG2 can homodimerize and heterodimerize with OLIG1 and NGN2 (PMID:15655114; PMID: 21382552).	IPR011598;	10215	oligodendrocyte lineage transcription factor 2 [Source:HGNC Symbol;Acc:HGNC:9398]	None	DBD and Full	Yes	None	None	a	Yes	TF Gene_DNA-Binding: sequence-specific; Transcription Factor Binding: tf co-factor binding_TF PPI_PMIDS:14576772;15655114	Yes	1a1, Direct HQ evidence	Yimeng Yin	Sam Lambert	Yes	$#ENSG00000205927#GO:0003705#RNA polymerase II distal enhancer sequence-specific DNA binding transcription factor activity#IEA - GO_REF:0000019	$#ENSP00000371794#ENSG00000205927#ENST00000382357#bHLH#$#ENSP00000391183#ENSG00000205927#ENST00000430860#bHLH#$#ENSP00000331040#ENSG00000205927#ENST00000333337#bHLH#	FALSE
	131	ENSG00000177468	OLIG3	bHLH	Yes	Known motif	Monomer or homomultimer	High-throughput in vitro	None	None	IPR011598;	167826	oligodendrocyte transcription factor 3 [Source:HGNC Symbol;Acc:HGNC:18003]	None	DBD and Full	Yes	None	None	b	Yes	Indeterminate - There is no evidence for or against this genes role as a TF___PMIDS:0;	No	1a1, Direct HQ evidence	Yimeng Yin	Jussi Taipale	Yes	None	$#ENSP00000356708#ENSG00000177468#ENST00000367734#bHLH#	FALSE
	132	ENSG00000168267	PTF1A	bHLH	Yes	Known motif	Monomer or homomultimer	High-throughput in vitro	None	None	IPR011598;	256297	pancreas specific transcription factor, 1a [Source:HGNC Symbol;Acc:HGNC:23734]	None	DBD	Yes	None	None	a	Yes	TF Gene_DNA-Binding: sequence-specific_DNA Binding_PMIDS:2294404;11279116	No	1a1, Direct HQ evidence	Sam Lambert	Matt Weirauch	Yes	$#ENSG00000168267#GO:0001077#RNA polymerase II core promoter proximal region sequence-specific DNA binding transcription factor a#IEA - GO_REF:0000019	$#ENSP00000365687#ENSG00000168267#ENST00000376504#bHLH#	FALSE
	133	ENSG00000260428	SCX	bHLH	Yes	Inferred motif	Monomer or homomultimer	High-throughput in vitro	None	SCX heterodimerizes with TCF3 (PMID: 19828133). The Taipale lab has an unpublished HT-SELEX model; both it and the inferred B1H motif seem very weak, supporting the idea that the homodimer does not bind DNA well.	IPR011598;	642658	scleraxis bHLH transcription factor [Source:HGNC Symbol;Acc:HGNC:32322]	None	not tested	not tested	None	Taipale lab has an unpublished PWM; PMID:19828133, SCX heterodimerizes with TCF3	x	Yes	TF Gene Candidate_Transcription Factor Binding: tf co-factor binding; DNA-Binding: sequence-specific_Co-activation_PMIDS:10775504;15831523	No	1a1, Direct HQ evidence	Jussi Taipale	Arttu Jolma	Yes	$#ENSG00000260428#GO:0001205#RNA polymerase II distal enhancer sequence-specific DNA binding transcription factor activity involv#IEA - GO_REF:0000019	$#ENSP00000476384#ENSG00000260428#ENST00000567180#bHLH#	FALSE
	134	ENSG00000112246	SIM1	bHLH	Yes	Inferred motif	Obligate heteromer	In vivo/Misc source	None	Similar to SIM2, which is a likely obligate heteromer.	IPR000014;IPR001610;IPR010578;IPR011598;IPR013655;IPR013767	6492	single-minded family bHLH transcription factor 1 [Source:HGNC Symbol;Acc:HGNC:10882]	None	not tested	Yes	None	From review PMID:24263188, SIM1:ARNT2	other	Yes	No	Yes	1a2, Orthologous HQ evidence	Sam Lambert	Tim Hughes	Yes	$#ENSG00000112246#GO:0000981#sequence-specific DNA binding RNA polymerase II transcription factor activity#IBA - GO_REF:0000033$#ENSG00000112246#GO:0003700#sequence-specific DNA binding transcription factor activity#TAS - PMID:8812055, PMID:9199934	$#ENSP00000262901#ENSG00000112246#ENST00000262901#bHLH#PAS, PAS_11, PAS_3, PAS_4, PAS_9, SIM_C$#ENSP00000358210#ENSG00000112246#ENST00000369208#bHLH#PAS, PAS_11, PAS_3, PAS_4, PAS_9, SIM_C	FALSE
	135	ENSG00000159263	SIM2	bHLH	Yes	Inferred motif	Obligate heteromer	In vivo/Misc source	None	Likely obligate hetereomer (PMID: 7592839)	IPR000014;IPR001610;IPR010578;IPR011598;IPR013655;IPR013767	6493	single-minded family bHLH transcription factor 2 [Source:HGNC Symbol;Acc:HGNC:10883]	None	DBD and Full	Yes	None	From review PMID:24263188, SIM2:ARNT2	other	Yes	TF Gene_DNA-Binding: non-sequence-specific; Transcription Factor Binding: tf co-factor binding_Co-activation_PMIDS:11782478	Yes	1a2, Orthologous HQ evidence	Sam Lambert	Matt Weirauch	Yes	$#ENSG00000159263#GO:0000981#sequence-specific DNA binding RNA polymerase II transcription factor activity#IBA - GO_REF:0000033$#ENSG00000159263#GO:0003700#sequence-specific DNA binding transcription factor activity#TAS - PMID:8661114, PMID:9199934	$#ENSP00000290399#ENSG00000159263#ENST00000290399#bHLH#PAS, PAS_11, PAS_3, PAS_9, SIM_C$#ENSP00000392003#ENSG00000159263#ENST00000431229#bHLH#PAS, PAS_11, PAS_3, PAS_4, PAS_9, SIM_C$#ENSP00000476273#ENSG00000159263#ENST00000483178#bHLH#PAS, PAS_11, PAS_3	FALSE
	136	ENSG00000165643	SOHLH1	bHLH	Yes	Likely to be sequence specific TF	Obligate heteromer	No motif	None	Forms SOHLH1-SOHLH2 heterodimers (PMID: 22056784).	IPR011598;	402381	spermatogenesis and oogenesis specific basic helix-loop-helix 1 [Source:HGNC Symbol;Acc:HGNC:27845]	None	DBD and Full	Yes	None	None	a	Yes	No	Yes	3a, decent circumstantial evidence for its role as	Pratyush Das	Arttu Jolma	Yes	$#ENSG00000165643#GO:0001228#RNA polymerase II transcription regulatory region sequence-specific DNA binding transcription factor#IBA - GO_REF:0000033	$#ENSP00000298466#ENSG00000165643#ENST00000298466#bHLH#$#ENSP00000404438#ENSG00000165643#ENST00000425225#bHLH#	FALSE
	137	ENSG00000120669	SOHLH2	bHLH	Yes	Known motif	Monomer or homomultimer	High-throughput in vitro	None	None	IPR011598;	54937	spermatogenesis and oogenesis specific basic helix-loop-helix 2 [Source:HGNC Symbol;Acc:HGNC:26026]	None	DBD	Yes	None	None	c	Yes	No	Yes	1a1, Direct HQ evidence	Tim Hughes	Pratyush Das	Yes	$#ENSG00000120669#GO:0001228#RNA polymerase II transcription regulatory region sequence-specific DNA binding transcription factor#IBA - GO_REF:0000033	$#ENSP00000326838#ENSG00000120669#ENST00000317764#bHLH#$#ENSP00000369210#ENSG00000120669#ENST00000379881#bHLH#	FALSE
	138	ENSG00000072310	SREBF1	bHLH	Yes	Known motif	Monomer or homomultimer	High-throughput in vitro	None	None	IPR011598;	6720	sterol regulatory element binding transcription factor 1 [Source:HGNC Symbol;Acc:HGNC:11289]	1AM9	DBD	Yes	None	Structure is homodimer with the non E-box site	a	Yes	TF Gene_DNA-Binding: sequence-specific_DNA Binding_PMIDS:11829742	Yes	1a1, Direct HQ evidence	Jussi Taipale	Matt Weirauch	Yes	$#ENSG00000072310#GO:0001077#RNA polymerase II core promoter proximal region sequence-specific DNA binding transcription factor a#IEA - GO_REF:0000019$#ENSG00000072310#GO:0003700#sequence-specific DNA binding transcription factor activity#IDA - PMID:16407292	$#ENSP00000261646#ENSG00000072310#ENST00000261646#bHLH#$#ENSP00000348069#ENSG00000072310#ENST00000355815#bHLH#$#ENSP00000379106#ENSG00000072310#ENST00000395757#bHLH#$#ENSP00000411516#ENSG00000072310#ENST00000423161#bHLH#$#ENSP00000466453#ENSG00000072310#ENST00000486311#bHLH#	FALSE
	139	ENSG00000198911	SREBF2	bHLH	Yes	Known motif	Monomer or homomultimer	High-throughput in vitro	None	None	IPR011598;	6721	sterol regulatory element binding transcription factor 2 [Source:HGNC Symbol;Acc:HGNC:11290]	None	DBD	Yes	None	None	a	Yes	TF Gene Candidate_DNA-Binding: sequence-specific_DNA Binding_PMIDS:7903453	Yes	1a1, Direct HQ evidence	Sam Lambert	Pratyush Das	Yes	$#ENSG00000198911#GO:0001078#RNA polymerase II core promoter proximal region sequence-specific DNA binding transcription factor a#IDA - PMID:15358760	$#ENSP00000354476#ENSG00000198911#ENST00000361204#bHLH#$#ENSP00000412287#ENSG00000198911#ENST00000435061#bHLH#$#ENSP00000484441#ENSG00000198911#ENST00000612482#bHLH#	FALSE
	140	ENSG00000162367	TAL1	bHLH	Yes	Known motif	Obligate heteromer	In vivo/Misc source	Only known motifs are from Transfac or HocoMoco - origin is uncertain	No motif yielded from PBMs or HT-SELEX. Binds DNA as heterodimer with TCF3 (PDB:2YPB and PDB:2YPA).	IPR011598;	6886	T-cell acute lymphocytic leukemia 1 [Source:HGNC Symbol;Acc:HGNC:11556]	2YPB	DBD	Yes	Obligate_Multimer	Obligate heterodimer with TCF3 pmid:23831025	b	Yes	TF Gene_DNA-Binding: sequence-specific_Transactivation_PMIDS:8016094;8289805	Yes	1a1, Direct HQ evidence	Yimeng Yin	Sam Lambert	Yes	$#ENSG00000162367#GO:0000981#sequence-specific DNA binding RNA polymerase II transcription factor activity#IBA - GO_REF:0000033$#ENSG00000162367#GO:0003700#sequence-specific DNA binding transcription factor activity#IDA - PMID:19497860	$#ENSP00000294339#ENSG00000162367#ENST00000294339#bHLH#$#ENSP00000360951#ENSG00000162367#ENST00000371884#bHLH#	FALSE
	141	ENSG00000186051	TAL2	bHLH	Yes	Inferred motif	Obligate heteromer	In vivo/Misc source	None	No motif yielded from PBMs or HT-SELEX. Similar to TAL1, which binds DNA as heterodimer with TCF3 (PDB:2YPB and PDB:2YPA).	IPR011598;	6887	T-cell acute lymphocytic leukemia 2 [Source:HGNC Symbol;Acc:HGNC:11557]	None	DBD and Full	Yes	None	None	b	Yes	TF Gene Candidate_DNA-Binding: sequence-specific_DNA Binding_PMIDS:8152805;11071772	Yes	2a2, orthologous lower confidence evidence	Pratyush Das	Sam Lambert	Yes	$#ENSG00000186051#GO:0000981#sequence-specific DNA binding RNA polymerase II transcription factor activity#IBA - GO_REF:0000033	$#ENSP00000334547#ENSG00000186051#ENST00000334077#bHLH#	FALSE
	142	ENSG00000140262	TCF12	bHLH	Yes	Known motif	Monomer or homomultimer	High-throughput in vitro	None	None	IPR011598;	6938	transcription factor 12 [Source:HGNC Symbol;Acc:HGNC:11623]	None	DBD and Full	Yes	None	None	a	Yes	TF Gene_DNA-Binding: sequence-specific_DNA Binding_PMIDS:8163514;12826747	Yes	1a1, Direct HQ evidence	Sam Lambert	Pratyush Das	Yes	$#ENSG00000140262#GO:0001077#RNA polymerase II core promoter proximal region sequence-specific DNA binding transcription factor a#IDA - PMID:11802795$#ENSG00000140262#GO:0003700#sequence-specific DNA binding transcription factor activity#IDA - PMID:11802795	$#ENSP00000267811#ENSG00000140262#ENST00000267811#bHLH#$#ENSP00000331057#ENSG00000140262#ENST00000333725#bHLH#$#ENSP00000342459#ENSG00000140262#ENST00000343827#bHLH#$#ENSP00000440017#ENSG00000140262#ENST00000543579#bHLH#$#ENSP00000453737#ENSG00000140262#ENST00000557843#bHLH#$#ENSP00000444696#ENSG00000140262#ENST00000537840#bHLH#$#ENSP00000453876#ENSG00000140262#ENST00000559609#bHLH#$#ENSP00000453…	FALSE
	143	ENSG00000125878	TCF15	bHLH	Yes	Inferred motif	Monomer or homomultimer	High-throughput in vitro	None	None	IPR011598;	6939	transcription factor 15 (basic helix-loop-helix) [Source:HGNC Symbol;Acc:HGNC:11627]	None	DBD	Yes	None	None	a	Yes	TF Gene Candidate_DNA-Binding: non-sequence-specific_DNA Binding_PMIDS:7597044	Yes	1a1, Direct HQ evidence	Tim Hughes	Laura Campitelli	Yes	$#ENSG00000125878#GO:0003700#sequence-specific DNA binding transcription factor activity#TAS - PMID:8041747, PMID:8825648	$#ENSP00000246080#ENSG00000125878#ENST00000246080#bHLH#	FALSE
	144	ENSG00000118526	TCF21	bHLH	Yes	Known motif	Monomer or homomultimer	High-throughput in vitro	None	None	IPR011598;	6943	transcription factor 21 [Source:HGNC Symbol;Acc:HGNC:11632]	None	DBD	Yes	None	None	a	Yes	No	Yes	1a1, Direct HQ evidence	Laura Campitelli	Yimeng Yin	Yes	$#ENSG00000118526#GO:0001077#RNA polymerase II core promoter proximal region sequence-specific DNA binding transcription factor a#ISS - GO_REF:0000024$#ENSG00000118526#GO:0001078#RNA polymerase II core promoter proximal region sequence-specific DNA binding transcription factor a#IDA - PMID:12493738	$#ENSP00000237316#ENSG00000118526#ENST00000237316#bHLH#$#ENSP00000356857#ENSG00000118526#ENST00000367882#bHLH#	FALSE
	145	ENSG00000163792	TCF23	bHLH	Yes	Inferred motif	Monomer or homomultimer	High-throughput in vitro	None	Basic region is very similar to TCF21, which binds DNA as a homodimer in HT-SELEX.	IPR011598;	150921	transcription factor 23 [Source:HGNC Symbol;Acc:HGNC:18602]	None	DBD and Full	Yes	None	Taipale lab has an unpublished PWM; PMID:10652346 Suggests that similarly to ID-proteins it seems to lack the ability to bind DNA and presumably works as an inhibitor that sequesters TCF3	c	Yes	Indeterminate - There is no evidence for or against this genes role as a TF___PMIDS:0	No	1a1, Direct HQ evidence	Sam Lambert	Yimeng Yin	Yes	None	$#ENSP00000296096#ENSG00000163792#ENST00000296096#bHLH#	FALSE
	146	ENSG00000261787	TCF24	bHLH	Yes	Inferred motif	Monomer or homomultimer	High-throughput in vitro	None	None	None	100129654	Transcription factor 24 [Source:HGNC Symbol;Acc:HGNC:32275]	None	not tested	not tested	None	None	c	Yes	No	No	4a, two or more datasets predict it as a TF	Pratyush Das	Sam Lambert	No	None	$#ENSP00000455444#ENSG00000261787#ENST00000563496#bHLH#	FALSE
	147	ENSG00000071564	TCF3	bHLH	Yes	Known motif	Monomer or homomultimer	High-throughput in vitro	None	None	IPR011598;	6929	transcription factor 3 [Source:HGNC Symbol;Acc:HGNC:11633]	2QL2	DBD and Full	Yes	None	Structure is heterodimer NEUROD1 - TCF3	a	Yes	TF Gene_DNA-Binding: sequence-specific_DNA Binding; Transactivation_PMIDS:14627819	Yes	1a1, Direct HQ evidence	Tim Hughes	Matt Weirauch	Yes	$#ENSG00000071564#GO:0001078#RNA polymerase II core promoter proximal region sequence-specific DNA binding transcription factor a#IDA - PMID:14576336$#ENSG00000071564#GO:0003700#sequence-specific DNA binding transcription factor activity#IDA - PMID:2105528 | NAS - PMID:2493990$#ENSG00000071564#GO:0051091#positive regulation of sequence-specific DNA binding transcription factor activity#IDA - PMID…	$#ENSP00000262965#ENSG00000071564#ENST00000262965#bHLH#$#ENSP00000480564#ENSG00000071564#ENST00000611869#bHLH#$#ENSP00000465510#ENSG00000071564#ENST00000585731#bHLH#$#ENSP00000467508#ENSG00000071564#ENST00000587425#bHLH#$#ENSP00000468487#ENSG00000071564#ENST00000588136#bHLH#$#ENSP00000468481#ENSG00000071564#ENST00000593064#bHLH#$#ENSP00000466954#ENSG00000071564#ENST00000586318#bHLH#$#ENSP00000466…	FALSE
	148	ENSG00000196628	TCF4	bHLH	Yes	Known motif	Monomer or homomultimer	High-throughput in vitro	None	None	IPR011598;	6925	transcription factor 4 [Source:HGNC Symbol;Acc:HGNC:11634]	None	DBD and Full	Yes	None	None	a	Yes	TF Gene_DNA-Binding: sequence-specific_DNA Binding; TF PPI; Transactivation_PMIDS:8978694	Yes	1a1, Direct HQ evidence	Sam Lambert	Pratyush Das	Yes	$#ENSG00000196628#GO:0001011#sequence-specific DNA binding RNA polymerase recruiting transcription factor activity#ISS - PMID:8978694$#ENSG00000196628#GO:0001077#RNA polymerase II core promoter proximal region sequence-specific DNA binding transcription factor a#ISS - PMID:8978694$#ENSG00000196628#GO:0003700#sequence-specific DNA binding transcription factor activity#IDA - PMID:11802795, PMID:210…	$#ENSP00000348374#ENSG00000196628#ENST00000356073#bHLH#$#ENSP00000381382#ENSG00000196628#ENST00000398339#bHLH#$#ENSP00000409447#ENSG00000196628#ENST00000457482#bHLH#$#ENSP00000439656#ENSG00000196628#ENST00000543082#bHLH#$#ENSP00000457765#ENSG00000196628#ENST00000561831#bHLH#$#ENSP00000455450#ENSG00000196628#ENST00000562543#bHLH#$#ENSP00000456802#ENSG00000196628#ENST00000562638#bHLH#$#ENSP00000455…	FALSE
	149	ENSG00000101190	TCFL5	bHLH	Yes	Known motif	Monomer or homomultimer	High-throughput in vitro	None	None	IPR011598;	10732	transcription factor like 5 [Source:HGNC Symbol;Acc:HGNC:11646]	None	DBD and Full	Yes	None	None	a	Yes	No	Yes	1a1, Direct HQ evidence	Yimeng Yin	Sam Lambert	Yes	$#ENSG00000101190#GO:0003700#sequence-specific DNA binding transcription factor activity#TAS - PMID:9763657	$#ENSP00000217162#ENSG00000101190#ENST00000217162#bHLH#$#ENSP00000334294#ENSG00000101190#ENST00000335351#bHLH#	FALSE
	150	ENSG00000090447	TFAP4	bHLH	Yes	Known motif	Monomer or homomultimer	High-throughput in vitro	None	Also can form heterodimers (PMID: 26550823).	IPR011598;	7023	transcription factor AP-4 (activating enhancer binding protein 4) [Source:HGNC Symbol;Acc:HGNC:11745	None	DBD and Full	not tested	None	None	a	Yes	TF Gene Candidate_DNA-Binding: sequence-specific_DNA Binding_PMIDS:2123466;2833704	Yes	1a1, Direct HQ evidence	Pratyush Das	Matt Weirauch	Yes	$#ENSG00000090447#GO:0001077#RNA polymerase II core promoter proximal region sequence-specific DNA binding transcription factor a#IEA - GO_REF:0000019$#ENSG00000090447#GO:0003705#RNA polymerase II distal enhancer sequence-specific DNA binding transcription factor activity#IDA - PMID:2833704	$#ENSP00000204517#ENSG00000090447#ENST00000204517#bHLH#$#ENSP00000459390#ENSG00000090447#ENST00000572393#bHLH#	FALSE
	151	ENSG00000068323	TFE3	bHLH	Yes	Known motif	Monomer or homomultimer	High-throughput in vitro	None	None	IPR011598;IPR021802	7030	transcription factor binding to IGHM enhancer 3 [Source:HGNC Symbol;Acc:HGNC:11752]	None	DBD	not tested	None	None	a	Yes	TF Gene_DNA-Binding: sequence-specific_DNA Binding_PMIDS:10707962;15994295	Yes	1a1, Direct HQ evidence	Tim Hughes	Arttu Jolma	Yes	$#ENSG00000068323#GO:0003700#sequence-specific DNA binding transcription factor activity#ISS - GO_REF:0000024	$#ENSP00000314129#ENSG00000068323#ENST00000315869#bHLH#DUF3371, MITF_TFEB_C_3_N	FALSE
	152	ENSG00000112561	TFEB	bHLH	Yes	Known motif	Monomer or homomultimer	High-throughput in vitro	None	None	IPR011598;IPR021802	7942	transcription factor EB [Source:HGNC Symbol;Acc:HGNC:11753]	None	DBD and Full	Yes	None	None	a	Yes	Indeterminate - There is no evidence for or against this genes role as a TF___PMIDS:0	Yes	1a1, Direct HQ evidence	Sam Lambert	Arttu Jolma	Yes	$#ENSG00000112561#GO:0003700#sequence-specific DNA binding transcription factor activity#IDA - PMID:19556463 | NAS - PMID:2115126	$#ENSP00000230323#ENSG00000112561#ENST00000230323#bHLH#DUF3371, MITF_TFEB_C_3_N$#ENSP00000351742#ENSG00000112561#ENST00000358871#bHLH#DUF3371, MITF_TFEB_C_3_N$#ENSP00000362124#ENSG00000112561#ENST00000373033#bHLH#DUF3371, MITF_TFEB_C_3_N$#ENSP00000383998#ENSG00000112561#ENST00000406563#bHLH#DUF3371$#ENSP00000396168#ENSG00000112561#ENST00000424495#bHLH#MITF_TFEB_C_3_N$#ENSP00000415035#ENSG00000112…	FALSE
	153	ENSG00000105967	TFEC	bHLH	Yes	Known motif	Monomer or homomultimer	High-throughput in vitro	None	None	IPR011598;IPR021802	22797	transcription factor EC [Source:HGNC Symbol;Acc:HGNC:11754]	None	DBD and Full	Yes	None	None	a	Yes	TF Gene Candidate_DNA-Binding: sequence-specific_DNA Binding; Transactivation_PMIDS:8336698	Yes	1a1, Direct HQ evidence	Yimeng Yin	Arttu Jolma	Yes	$#ENSG00000105967#GO:0003700#sequence-specific DNA binding transcription factor activity#TAS - PMID:9256061	$#ENSP00000265440#ENSG00000105967#ENST00000265440#bHLH#DUF3371$#ENSP00000318676#ENSG00000105967#ENST00000320239#bHLH#DUF3371$#ENSP00000377125#ENSG00000105967#ENST00000393485#bHLH#$#ENSP00000417432#ENSG00000105967#ENST00000484212#bHLH#MITF_TFEB_C_3_N$#ENSP00000387650#ENSG00000105967#ENST00000457268#bHLH#DUF3371	FALSE
	154	ENSG00000122691	TWIST1	bHLH	Yes	Known motif	Monomer or homomultimer	In vivo/Misc source	Only known motifs are from Transfac or HocoMoco - origin is uncertain	Can form both homodimers and heterodimers with TCF3 (PMID: 16502419).	IPR011598;	7291	twist family bHLH transcription factor 1 [Source:HGNC Symbol;Acc:HGNC:12428]	None	DBD	Yes	Obligate_Multimer	PMID: 16502419, reported to be able to make both homo- or heterodimers with TCF3	a	Yes	TF Gene_DNA-Binding: sequence-specific_DNA Binding_PMIDS:12210745	Yes	2a1, Lower confidence direct evidence	Jussi Taipale	Matt Weirauch	Yes	$#ENSG00000122691#GO:0000981#sequence-specific DNA binding RNA polymerase II transcription factor activity#IDA - PMID:17332325$#ENSG00000122691#GO:0043433#negative regulation of sequence-specific DNA binding transcription factor activity#IEA - GO_REF:0000019	$#ENSP00000242261#ENSG00000122691#ENST00000242261#bHLH#	FALSE
	155	ENSG00000233608	TWIST2	bHLH	Yes	Known motif	Monomer or homomultimer	100 perc ID - in vitro	None	None	IPR011598;	117581	twist family bHLH transcription factor 2 [Source:HGNC Symbol;Acc:HGNC:20670]	None	not tested	Yes	None	TFs that are in CisBP but not in Vaquerizas set	No	Yes	TF Gene_Transcription Factor Binding: tf co-factor binding; DNA-Binding: sequence-specific_Other; TF PPI_PMIDS:11809751;14654692	No	1a1, Direct HQ evidence	Yimeng Yin	Sam Lambert	Yes	None	$#ENSP00000405176#ENSG00000233608#ENST00000448943#bHLH#$#ENSP00000482581#ENSG00000233608#ENST00000612363#bHLH#	FALSE
	156	ENSG00000158773	USF1	bHLH	Yes	Known motif	Monomer or homomultimer	High-throughput in vitro	None	None	IPR011598;	7391	upstream transcription factor 1 [Source:HGNC Symbol;Acc:HGNC:12593]	1AN4	DBD and Full	Yes	None	Structure is a homodimer	a	Yes	TF Gene_DNA-Binding: sequence-specific_DNA Binding; Transactivation_PMIDS:9677331	Yes	1a1, Direct HQ evidence	Laura Campitelli	Arttu Jolma	Yes	$#ENSG00000158773#GO:0003705#RNA polymerase II distal enhancer sequence-specific DNA binding transcription factor activity#IDA - PMID:2249772 | IMP - PMID:18234320, PMID:857	$#ENSP00000356999#ENSG00000158773#ENST00000368020#bHLH#$#ENSP00000357000#ENSG00000158773#ENST00000368021#bHLH#$#ENSP00000433041#ENSG00000158773#ENST00000528768#bHLH#	FALSE
	157	ENSG00000105698	USF2	bHLH	Yes	Known motif	Monomer or homomultimer	High-throughput in vitro	Has a putative AT-hook	None	IPR011598;	7392	upstream transcription factor 2, c-fos interacting [Source:HGNC Symbol;Acc:HGNC:12594]	None	DBD and Full	Yes	None	None	a	Yes	TF Gene_DNA-Binding: sequence-specific_DNA Binding_PMIDS:15242350	Yes	1a1, Direct HQ evidence	Matt Weirauch	Sam Lambert	Yes	$#ENSG00000105698#GO:0003700#sequence-specific DNA binding transcription factor activity#TAS - PMID:1589769, PMID:8954795$#ENSG00000105698#GO:0003705#RNA polymerase II distal enhancer sequence-specific DNA binding transcription factor activity#IMP - PMID:8576131	$#ENSP00000222305#ENSG00000105698#ENST00000222305#bHLH#$#ENSP00000340633#ENSG00000105698#ENST00000343550#bHLH#$#ENSP00000368429#ENSG00000105698#ENST00000379134#bHLH#$#ENSP00000471511#ENSG00000105698#ENST00000594064#bHLH#$#ENSP00000469585#ENSG00000105698#ENST00000598058#bHLH#$#ENSP00000470081#ENSG00000105698#ENST00000599625#bHLH#$#ENSP00000471775#ENSG00000105698#ENST00000596380#bHLH#$#ENSP00000469…	FALSE
	158	ENSG00000176542	USF3	bHLH	Yes	Likely to be sequence specific TF	Monomer or homomultimer	No motif	None	None	IPR011598;	205717	None	None	DBD	not tested	None	None	c	Yes	No	No	4a, two or more datasets predict it as a TF	Pratyush Das	Sam Lambert	No	None	$#ENSP00000420752#ENSG00000176542#ENST00000491165#bHLH#$#ENSP00000320794#ENSG00000176542#ENST00000316407#bHLH#$#ENSP00000420721#ENSG00000176542#ENST00000478658#bHLH#	FALSE
	159	ENSG00000143157	POGK	Brinker	Yes	Likely to be sequence specific TF	Monomer or homomultimer	No motif	None	None	IPR001909;IPR004875;IPR006600;IPR009057;IPR018586;	57645	pogo transposable element with KRAB domain [Source:HGNC Symbol;Acc:HGNC:18800]	None	Full	Yes	None	None	x	Yes	No	No	4a, two or more datasets predict it as a TF	Sam Lambert	Arttu Jolma	No	None	$#ENSP00000356850#ENSG00000143157#ENST00000367876#Brinker#DDE_1, HTH_Tnp_Tc5, KRAB$#ENSP00000404402#ENSG00000143157#ENST00000449930#Brinker#KRAB$#ENSP00000356849#ENSG00000143157#ENST00000367875#Brinker#DDE_1, HTH_Tnp_Tc5, KRAB	FALSE
	160	ENSG00000267281	AC023509.3	bZIP	Yes	Known motif	Monomer or homomultimer	100 perc ID - in vitro	None	Identical bZIP DBD to ATF7. Some isoforms also contain a single C2H2 ZF. This is known to facilitate protein interactions in ATF7 (see ATF7 Uniprot page), so AC023509.3 is only classified here as a bZIP protein	None	None	Uncharacterized protein	None	not tested	not tested	None	None	No	Yes	No	Yes	4a, two or more datasets predict it as a TF	Yimeng Yin	Pratyush Das	No	$#ENSG00000267281#GO:0003700#sequence-specific DNA binding transcription factor activity#IEA - GO_REF:0000002	$##ENSG00000267281##bZIP#	FALSE
	162	ENSG00000123268	ATF1	bZIP	Yes	Known motif	Monomer or homomultimer	In vivo/Misc source	Only known motifs are from Transfac or HocoMoco - origin is uncertain	None	IPR001630;IPR003102;IPR004827;	466	activating transcription factor 1 [Source:HGNC Symbol;Acc:HGNC:783]	None	DBD and Full	Yes	None	None	a	Yes	No	Yes	1a1, Direct HQ evidence	Tim Hughes	Sam Lambert	Yes	$#ENSG00000123268#GO:0001228#RNA polymerase II transcription regulatory region sequence-specific DNA binding transcription factor#IDA - PMID:1655749$#ENSG00000123268#GO:0003700#sequence-specific DNA binding transcription factor activity#TAS - PMID:2196176, PMID:8401579$#ENSG00000123268#GO:0003705#RNA polymerase II distal enhancer sequence-specific DNA binding transcription factor activity#IEA - G…	$#ENSP00000262053#ENSG00000123268#ENST00000262053#bZIP#pKID$#ENSP00000448921#ENSG00000123268#ENST00000552487#bZIP#pKID$#ENSP00000448592#ENSG00000123268#ENST00000552510#bZIP#pKID	FALSE
	163	ENSG00000115966	ATF2	bZIP	Yes	Known motif	Monomer or homomultimer	High-throughput in vitro	None	None	IPR004827;IPR007087;IPR016378;	1386	activating transcription factor 2 [Source:HGNC Symbol;Acc:HGNC:784]	1T2K	DBD and Full	Yes	None	Structure has IRF3;ATF2;JUN	a	Yes	TF Gene_DNA-Binding: sequence-specific_Transactivation_PMIDS:1658708;2529117;9139739;10909971	Yes	1a1, Direct HQ evidence	Pratyush Das	Jussi Taipale	Yes	$#ENSG00000115966#GO:0001077#RNA polymerase II core promoter proximal region sequence-specific DNA binding transcription factor a#IEA - GO_REF:0000019$#ENSG00000115966#GO:0001228#RNA polymerase II transcription regulatory region sequence-specific DNA binding transcription factor#IC - GO_REF:0000036$#ENSG00000115966#GO:0003700#sequence-specific DNA binding transcription factor activity#IDA - PMID:…	$#ENSP00000264110#ENSG00000115966#ENST00000264110#bZIP#$#ENSP00000340576#ENSG00000115966#ENST00000345739#bZIP#$#ENSP00000376327#ENSG00000115966#ENST00000392544#bZIP#$#ENSP00000386282#ENSG00000115966#ENST00000409499#bZIP#$#ENSP00000386526#ENSG00000115966#ENST00000409833#bZIP#$#ENSP00000407911#ENSG00000115966#ENST00000426833#bZIP#	FALSE
	164	ENSG00000162772	ATF3	bZIP	Yes	Known motif	Monomer or homomultimer	High-throughput in vitro	None	None	IPR000837;IPR004827	467	activating transcription factor 3 [Source:HGNC Symbol;Acc:HGNC:785]	None	DBD and Full	Yes	None	None	a	Yes	TF Gene_DNA-Binding: sequence-specific_DNA Binding; Transactivation_PMIDS:11916968;12815047	Yes	1a1, Direct HQ evidence	Jussi Taipale	Laura Campitelli	Yes	$#ENSG00000162772#GO:0000982#RNA polymerase II core promoter proximal region sequence-specific DNA binding transcription factor a#IBA - GO_REF:0000033$#ENSG00000162772#GO:0001078#RNA polymerase II core promoter proximal region sequence-specific DNA binding transcription factor a#IEA - GO_REF:0000019$#ENSG00000162772#GO:0001228#RNA polymerase II transcription regulatory region sequence-specific DN…	$#ENSP00000336908#ENSG00000162772#ENST00000336937#bZIP#$#ENSP00000344352#ENSG00000162772#ENST00000341491#bZIP#$#ENSP00000355948#ENSG00000162772#ENST00000366981#bZIP#$#ENSP00000355950#ENSG00000162772#ENST00000366983#bZIP#$#ENSP00000355954#ENSG00000162772#ENST00000366987#bZIP#$#ENSP00000480606#ENSG00000162772#ENST00000613104#bZIP#	FALSE
	165	ENSG00000128272	ATF4	bZIP	Yes	Known motif	Monomer or homomultimer	High-throughput in vitro	None	None	IPR004827;	468	activating transcription factor 4 [Source:HGNC Symbol;Acc:HGNC:786]	None	DBD and Full	Yes	None	None	a	Yes	TF Gene_DNA-Binding: sequence-specific_Transactivation_PMIDS:15109498;16000305	Yes	1a1, Direct HQ evidence	Matt Weirauch	Jussi Taipale	Yes	$#ENSG00000128272#GO:0000981#sequence-specific DNA binding RNA polymerase II transcription factor activity#IC - PMID:21113145 | IDA - PMID:11478948, PMID:128$#ENSG00000128272#GO:0001077#RNA polymerase II core promoter proximal region sequence-specific DNA binding transcription factor a#IEA - GO_REF:0000019$#ENSG00000128272#GO:0003700#sequence-specific DNA binding transcription factor activity#ISS…	$#ENSP00000336790#ENSG00000128272#ENST00000337304#bZIP#$#ENSP00000379912#ENSG00000128272#ENST00000396680#bZIP#$#ENSP00000384587#ENSG00000128272#ENST00000404241#bZIP#	FALSE
	166	ENSG00000169136	ATF5	bZIP	Yes	Known motif	Obligate heteromer	In vivo/Misc source	Only known motifs are from Transfac or HocoMoco - origin is uncertain	Transfac motifs dont correspond to canonical bZIP binding sites. Annotated as obligate heteromer based on peptide array studies (PMID:12805554).	IPR004827;	100616483	activating transcription factor 5 [Source:HGNC Symbol;Acc:HGNC:790]	None	DBD and Full	Yes	Obligate_Multimer	pmid:12805554 has strong preference for forming heterodimers with CEBPG and other CEBP:s over homodimer based on Newman et al 2003	a	Yes	TF Gene_DNA-Binding: sequence-specific_DNA Binding_PMIDS:15735663;16164412	Yes	2a1, Lower confidence direct evidence	Laura Campitelli	Sam Lambert	Yes	$#ENSG00000169136#GO:0000981#sequence-specific DNA binding RNA polymerase II transcription factor activity#IBA - GO_REF:0000033$#ENSG00000169136#GO:0001228#RNA polymerase II transcription regulatory region sequence-specific DNA binding transcription factor#IC - GO_REF:0000036$#ENSG00000169136#GO:0003700#sequence-specific DNA binding transcription factor activity#IDA - PMID:20654631 | ISS - GO_REF…	$#ENSP00000396954#ENSG00000169136#ENST00000423777#bZIP#$#ENSP00000470633#ENSG00000169136#ENST00000595125#bZIP#$#ENSP00000470464#ENSG00000169136#ENST00000596658#bZIP#$#ENSP00000471162#ENSG00000169136#ENST00000600336#bZIP#$#ENSP00000470978#ENSG00000169136#ENST00000597227#bZIP#	FALSE
	167	ENSG00000118217	ATF6	bZIP	Yes	Known motif	Monomer or homomultimer	High-throughput in vitro	None	None	IPR004827;	22926	activating transcription factor 6 [Source:HGNC Symbol;Acc:HGNC:791]	None	DBD and Full	Yes	None	None	a	Yes	TF Gene Candidate_DNA-Binding: sequence-specific; Transcription Factor Binding: tf co-factor binding_Co-activation; DNA Binding_PMIDS:9271374;14765107	Yes	1a1, Direct HQ evidence	Sam Lambert	Laura Campitelli	Yes	$#ENSG00000118217#GO:0003700#sequence-specific DNA binding transcription factor activity#IDA - PMID:11163209	$#ENSP00000356919#ENSG00000118217#ENST00000367942#bZIP#	FALSE
	168	ENSG00000213676	ATF6B	bZIP	Yes	Known motif	Monomer or homomultimer	High-throughput in vitro	None	None	IPR004827;	1388	activating transcription factor 6 beta [Source:HGNC Symbol;Acc:HGNC:2349]	None	DBD	Yes	None	None	a	Yes	No	No	3a, decent circumstantial evidence for its role as	Sam Lambert	Pratyush Das	Yes	$#ENSG00000213676#GO:0003700#sequence-specific DNA binding transcription factor activity#IDA - PMID:11256944	$#ENSP00000364347#ENSG00000213676#ENST00000375201#bZIP#$#ENSP00000364349#ENSG00000213676#ENST00000375203#bZIP#$#ENSP00000393419#ENSG00000213676#ENST00000453203#bZIP#	FALSE
	169	ENSG00000170653	ATF7	bZIP	Yes	Known motif	Monomer or homomultimer	High-throughput in vitro	None	Some isoforms also contain a single C2H2 ZF. This is known to facilitate protein interactions (see Uniprot page), so ATF7 is only classified here as a bZIP protein	IPR004827;IPR007087;IPR015880;IPR016378	11016	activating transcription factor 7 [Source:HGNC Symbol;Acc:HGNC:792]	None	DBD and Full	Yes	None	None	a	Yes	TF Gene_DNA-Binding: sequence-specific_DNA Binding_PMIDS:1694576;11278933;15735663;11278933;15735663	Yes	1a1, Direct HQ evidence	Sam Lambert	Matt Weirauch	Yes	$#ENSG00000170653#GO:0003700#sequence-specific DNA binding transcription factor activity#IEA - GO_REF:0000002	$#ENSP00000399465#ENSG00000170653#ENST00000420353#bZIP#$#ENSP00000456858#ENSG00000170653#ENST00000548118#bZIP#$#ENSP00000465192#ENSG00000170653#ENST00000591397#bZIP#$#ENSP00000449938#ENSG00000170653#ENST00000548446#bZIP#	FALSE
	170	ENSG00000156273	BACH1	bZIP	Yes	Known motif	Monomer or homomultimer	In vivo/Misc source	Only known motifs are from Transfac or HocoMoco - origin is uncertain	None	IPR000210;IPR004826;IPR004827;IPR008917;IPR011333;IPR013069	100379661	BTB domain and CNC homolog 1 [Source:HGNC Symbol;Acc:HGNC:935]	None	DBD and Full	Yes	None	pmid:12805554 has strong preference for forming heterodimers with MAFG and MAFK over homodimer based on Newman et al 2003	a	Yes	TF Gene_DNA-Binding: sequence-specific_DNA Binding; Transactivation_PMIDS:10620011	Yes	1a1, Direct HQ evidence	Laura Campitelli	Yimeng Yin	Yes	$#ENSG00000156273#GO:0001078#RNA polymerase II core promoter proximal region sequence-specific DNA binding transcription factor a#IDA - PMID:12511571 | IMP - PMID:21555518$#ENSG00000156273#GO:0001205#RNA polymerase II distal enhancer sequence-specific DNA binding transcription factor activity involv#IEA - GO_REF:0000019$#ENSG00000156273#GO:0001206#RNA polymerase II distal enhancer sequence-specif…	$#ENSP00000286800#ENSG00000156273#ENST00000286800#bZIP#BTB$#ENSP00000382805#ENSG00000156273#ENST00000399921#bZIP#BTB$#ENSP00000408605#ENSG00000156273#ENST00000447177#bZIP#BTB$#ENSP00000448663#ENSG00000156273#ENST00000547141#bZIP#$#ENSP00000447332#ENSG00000156273#ENST00000548219#bZIP#$#ENSP00000448982#ENSG00000156273#ENST00000548467#bZIP#$#ENSP00000449316#ENSG00000156273#ENST00000550131#bZIP#$#ENS…	FALSE
	171	ENSG00000112182	BACH2	bZIP	Yes	Known motif	Monomer or homomultimer	High-throughput in vitro	None	Based on Newman et al 2003 (PMID: 12805554), the protein has strong preference for forming heterodimers with MAFG and MAFK over homo-dimerisation. The Homer ChIP-seq motif appears to be a MAF-BACH2 heterodimer.	IPR000210;IPR004826;IPR004827;IPR008917;IPR011333;IPR013069	60468	BTB domain and CNC homolog 2 [Source:HGNC Symbol;Acc:HGNC:14078]	None	DBD	Yes	None	pmid:12805554 has strong preference for forming heterodimers with MAFG and MAFK over homodimer based on Newman et al 2003	a	Yes	TF Gene_DNA-Binding: sequence-specific_DNA Binding; Transactivation_PMIDS:8887638;10949928	Yes	1a1, Direct HQ evidence	Yimeng Yin	Arttu Jolma	Yes	$#ENSG00000112182#GO:0001206#RNA polymerase II distal enhancer sequence-specific DNA binding transcription factor activity involv#IEA - GO_REF:0000019$#ENSG00000112182#GO:0003700#sequence-specific DNA binding transcription factor activity#IBA - GO_REF:0000033	$#ENSP00000257749#ENSG00000112182#ENST00000257749#bZIP#BTB$#ENSP00000437473#ENSG00000112182#ENST00000537989#bZIP#BTB$#ENSP00000384145#ENSG00000112182#ENST00000406998#bZIP#BTB	FALSE
	172	ENSG00000156127	BATF	bZIP	Yes	Known motif	Monomer or homomultimer	High-throughput in vitro	None	Prefers to heterodimerize, but it has an HT-SELEX (homodimer) motif. Its homodimerization Kd is 184nM and its best heterodimer is with CEBPG (<1nM) (PMID: 23661758).	IPR000837;IPR004827	10538	basic leucine zipper ATF-like transcription factor [Source:HGNC Symbol;Acc:HGNC:958]	None	DBD and Full	Yes	None	None	a	Yes	TF Gene_Transcription Factor Binding: tf co-factor binding_TF PPI; Transactivation_PMIDS:10777209;11466704	Yes	1a1, Direct HQ evidence	Jussi Taipale	Laura Campitelli	Yes	$#ENSG00000156127#GO:0000982#RNA polymerase II core promoter proximal region sequence-specific DNA binding transcription factor a#IBA - GO_REF:0000033$#ENSG00000156127#GO:0001077#RNA polymerase II core promoter proximal region sequence-specific DNA binding transcription factor a#IEA - GO_REF:0000019$#ENSG00000156127#GO:0003700#sequence-specific DNA binding transcription factor activity#ISS - GO_R…	$#ENSP00000286639#ENSG00000156127#ENST00000286639#bZIP#$#ENSP00000450486#ENSG00000156127#ENST00000555504#bZIP#	FALSE
	173	ENSG00000168062	BATF2	bZIP	Yes	Likely to be sequence specific TF	Obligate heteromer	No motif	None	Part of AP-1 complex - there is no evidence it can bind on its own as a homodimer.	IPR004827;	116071	basic leucine zipper ATF-like transcription factor 2 [Source:HGNC Symbol;Acc:HGNC:25163]	None	DBD and Full	Yes	Obligate_Multimer	Heterodimerize with Jun and possible other bZIP proteins PMID:23787991	a	Yes	No	Yes	3a, decent circumstantial evidence for its role as	Matt Weirauch	Jussi Taipale	Yes	$#ENSG00000168062#GO:0000982#RNA polymerase II core promoter proximal region sequence-specific DNA binding transcription factor a#IBA - GO_REF:0000033	$#ENSP00000301887#ENSG00000168062#ENST00000301887#bZIP#$#ENSP00000398911#ENSG00000168062#ENST00000435842#bZIP#$#ENSP00000434915#ENSG00000168062#ENST00000527716#bZIP#HALZ$#ENSP00000435640#ENSG00000168062#ENST00000534177#bZIP#	FALSE
	174	ENSG00000123685	BATF3	bZIP	Yes	Known motif	Monomer or homomultimer	High-throughput in vitro	None	Transfac motif is dubious.	IPR000837;IPR004827	55509	basic leucine zipper ATF-like transcription factor 3 [Source:HGNC Symbol;Acc:HGNC:28915]	None	DBD and Full	Yes	None	None	b	Yes	No	Yes	1a1, Direct HQ evidence	Arttu Jolma	Jussi Taipale	Yes	$#ENSG00000123685#GO:0001078#RNA polymerase II core promoter proximal region sequence-specific DNA binding transcription factor a#IDA - PMID:15467742$#ENSG00000123685#GO:0003700#sequence-specific DNA binding transcription factor activity#TAS - PMID:10878360	$#ENSP00000243440#ENSG00000123685#ENST00000243440#bZIP#	FALSE
	178	ENSG00000245848	CEBPA	bZIP	Yes	Known motif	Monomer or homomultimer	100 perc ID - in vitro	None	None	IPR004827;IPR016468	1050	CCAAT/enhancer binding protein alpha [Source:HGNC Symbol;Acc:HGNC:1833]	1NWQ	not tested	Yes	None	Structure is a homodimer	No	Yes	TF Gene_DNA-Binding: sequence-specific_Transactivation_PMIDS:2227417;8632009	Yes	1a1, Direct HQ evidence	Yimeng Yin	Pratyush Das	Yes	$#ENSG00000245848#GO:0001077#RNA polymerase II core promoter proximal region sequence-specific DNA binding transcription factor a#IEA - GO_REF:0000019$#ENSG00000245848#GO:0001228#RNA polymerase II transcription regulatory region sequence-specific DNA binding transcription factor#IMP - PMID:16946298$#ENSG00000245848#GO:0003700#sequence-specific DNA binding transcription factor activity#IDA - PMID:…	$#ENSP00000427514#ENSG00000245848#ENST00000498907#bZIP#	FALSE
	179	ENSG00000172216	CEBPB	bZIP	Yes	Known motif	Monomer or homomultimer	High-throughput in vitro	None	None	IPR004827;IPR016468	1051	CCAAT/enhancer binding protein beta [Source:HGNC Symbol;Acc:HGNC:1834]	1GTW	DBD	Yes	None	Structure is a homodimer	a	Yes	TF Gene_DNA-Binding: sequence-specific; Transcription Factor Binding: tf co-factor binding_Co-activation; DNA Binding; TF PPI; Transactivation_PMIDS:15308669;15713650	Yes	1a1, Direct HQ evidence	Jussi Taipale	Yimeng Yin	Yes	$#ENSG00000172216#GO:0001077#RNA polymerase II core promoter proximal region sequence-specific DNA binding transcription factor a#IEA - GO_REF:0000019$#ENSG00000172216#GO:0003700#sequence-specific DNA binding transcription factor activity#NAS - PMID:10821850$#ENSG00000172216#GO:0003705#RNA polymerase II distal enhancer sequence-specific DNA binding transcription factor activity#ISS - GO_REF:00000…	$#ENSP00000305422#ENSG00000172216#ENST00000303004#bZIP#	FALSE
	180	ENSG00000221869	CEBPD	bZIP	Yes	Known motif	Monomer or homomultimer	High-throughput in vitro	None	CEBPD binds as both a homodimer and as a heterdimer with other C/EBP TFs (PMID: 1884998; PMID: 12805554).	IPR004827;IPR016468	1052	CCAAT/enhancer binding protein delta [Source:HGNC Symbol;Acc:HGNC:1835]	None	DBD	Yes	None	None	b	Yes	TF Gene_DNA-Binding: sequence-specific_DNA Binding; Transactivation_PMIDS:8572170;16192306	No	1a1, Direct HQ evidence	Sam Lambert	Arttu Jolma	Yes	$#ENSG00000221869#GO:0001077#RNA polymerase II core promoter proximal region sequence-specific DNA binding transcription factor a#IEA - GO_REF:0000019	$#ENSP00000386165#ENSG00000221869#ENST00000408965#bZIP#	FALSE
	181	ENSG00000092067	CEBPE	bZIP	Yes	Known motif	Monomer or homomultimer	High-throughput in vitro	None	Also forms heterodimers.	IPR004827;IPR016468	1053	CCAAT/enhancer binding protein epsilon [Source:HGNC Symbol;Acc:HGNC:1836]	None	DBD and Full	Yes	None	None	a	Yes	TF Gene_DNA-Binding: sequence-specific; Transcription Factor Binding: tf co-factor binding_Transactivation_PMIDS:9593684;10233885	Yes	1a1, Direct HQ evidence	Jussi Taipale	Yimeng Yin	Yes	$#ENSG00000092067#GO:0001077#RNA polymerase II core promoter proximal region sequence-specific DNA binding transcription factor a#IDA - PMID:10233885	$#ENSP00000206513#ENSG00000092067#ENST00000206513#bZIP#	FALSE
	182	ENSG00000153879	CEBPG	bZIP	Yes	Known motif	Monomer or homomultimer	High-throughput in vitro	None	None	IPR004827;	1054	CCAAT/enhancer binding protein gamma [Source:HGNC Symbol;Acc:HGNC:1837]	None	DBD and Full	Yes	None	None	a	Yes	TF Gene Candidate_DNA-Binding: sequence-specific_DNA Binding; Transactivation_PMIDS:7501458;15833715	Yes	1a1, Direct HQ evidence	Jussi Taipale	Laura Campitelli	Yes	$#ENSG00000153879#GO:0001077#RNA polymerase II core promoter proximal region sequence-specific DNA binding transcription factor a#IDA - PMID:15833715$#ENSG00000153879#GO:0043433#negative regulation of sequence-specific DNA binding transcription factor activity#ISS - PMID:7501458$#ENSG00000153879#GO:0051091#positive regulation of sequence-specific DNA binding transcription factor activity#TAS - PM…	$#ENSP00000284000#ENSG00000153879#ENST00000284000#bZIP#$#ENSP00000466022#ENSG00000153879#ENST00000585933#bZIP#	FALSE
	183	ENSG00000118260	CREB1	bZIP	Yes	Known motif	Monomer or homomultimer	High-throughput in vitro	None	None	IPR001630;IPR003102;IPR004827;	1385	cAMP responsive element binding protein 1 [Source:HGNC Symbol;Acc:HGNC:2345]	1DH3	DBD and Full	Yes	None	Structure is a homodimer	a	Yes	TF Gene_DNA-Binding: sequence-specific_DNA Binding; Transactivation_PMIDS:14593102;15054091	Yes	1a1, Direct HQ evidence	Pratyush Das	Tim Hughes	Yes	$#ENSG00000118260#GO:0001077#RNA polymerase II core promoter proximal region sequence-specific DNA binding transcription factor a#IC - GO_REF:0000036$#ENSG00000118260#GO:0003700#sequence-specific DNA binding transcription factor activity#IDA - PMID:8798441$#ENSG00000118260#GO:0003705#RNA polymerase II distal enhancer sequence-specific DNA binding transcription factor activity#IDA - PMID:19861239	$#ENSP00000236995#ENSG00000118260#ENST00000353267#bZIP#pKID$#ENSP00000387699#ENSG00000118260#ENST00000432329#bZIP#pKID$#ENSP00000401803#ENSG00000118260#ENST00000455757#bZIP#$#ENSP00000391125#ENSG00000118260#ENST00000457101#bZIP#pKID	FALSE
	184	ENSG00000107175	CREB3	bZIP	Yes	Known motif	Monomer or homomultimer	High-throughput in vitro	None	None	IPR004827;	10488	CAMP responsive element binding protein 3	None	DBD and Full	Yes	None	None	a	Yes	No	No	1a1, Direct HQ evidence	Matt Weirauch	Laura Campitelli	Yes	$#ENSG00000107175#GO:0000982#RNA polymerase II core promoter proximal region sequence-specific DNA binding transcription factor a#IDA - PMID:16940180$#ENSG00000107175#GO:0001077#RNA polymerase II core promoter proximal region sequence-specific DNA binding transcription factor a#IMP - PMID:16940180	$#ENSP00000342136#ENSG00000107175#ENST00000353704#bZIP#	FALSE
	185	ENSG00000157613	CREB3L1	bZIP	Yes	Known motif	Monomer or homomultimer	High-throughput in vitro	None	None	IPR001630;IPR004827	90993	cAMP responsive element binding protein 3 like 1 [Source:HGNC Symbol;Acc:HGNC:18856]	None	DBD and Full	Yes	None	None	a	Yes	TF Gene_DNA-Binding: sequence-specific_DNA Binding_PMIDS:15665855;16236796	Yes	1a1, Direct HQ evidence	Pratyush Das	Sam Lambert	Yes	$#ENSG00000157613#GO:0001077#RNA polymerase II core promoter proximal region sequence-specific DNA binding transcription factor a#ISS - GO_REF:0000024	$#ENSP00000481956#ENSG00000157613#ENST00000621158#bZIP#$#ENSP00000436574#ENSG00000157613#ENST00000530518#bZIP#$#ENSP00000431677#ENSG00000157613#ENST00000534787#bZIP#	FALSE
	186	ENSG00000182158	CREB3L2	bZIP	Yes	Known motif	Monomer or homomultimer	100 perc ID - in vitro	None	None	IPR004827;	64764	cAMP responsive element binding protein 3 like 2 [Source:HGNC Symbol;Acc:HGNC:23720]	None	DBD and Full	Yes	None	None	a	Yes	No	No	1a1, Direct HQ evidence	Sam Lambert	Arttu Jolma	Yes	$#ENSG00000182158#GO:0001077#RNA polymerase II core promoter proximal region sequence-specific DNA binding transcription factor a#IEA - GO_REF:0000019	$#ENSP00000329140#ENSG00000182158#ENST00000330387#bZIP#$#ENSP00000410314#ENSG00000182158#ENST00000452463#bZIP#$#ENSP00000403550#ENSG00000182158#ENST00000456390#bZIP#$#ENSP00000402889#ENSG00000182158#ENST00000420629#bZIP#$#ENSP00000388917#ENSG00000182158#ENST00000458726#bZIP#	FALSE
	187	ENSG00000060566	CREB3L3	bZIP	Yes	Likely to be sequence specific TF	Monomer or homomultimer	No motif	None	Gel-shift and reporter experiments demonstrate that CREB3L3 is a TF (PMID: 11353085).	IPR004827;	84699	cAMP responsive element binding protein 3 like 3 [Source:HGNC Symbol;Acc:HGNC:18855]	None	not tested	Yes	None	None	b	Yes	TF Gene_DNA-Binding: sequence-specific_DNA Binding; Transactivation_PMIDS:11353085	Yes	1a2, Orthologous HQ evidence	Sam Lambert	Tim Hughes	Yes	$#ENSG00000060566#GO:0001228#RNA polymerase II transcription regulatory region sequence-specific DNA binding transcription factor#IDA - PMID:11353085 | IMP - PMID:11353085	$#ENSP00000078445#ENSG00000060566#ENST00000078445#bZIP#$#ENSP00000469355#ENSG00000060566#ENST00000595923#bZIP#$#ENSP00000470119#ENSG00000060566#ENST00000602147#bZIP#$#ENSP00000472399#ENSG00000060566#ENST00000602257#bZIP#	FALSE
	188	ENSG00000143578	CREB3L4	bZIP	Yes	Known motif	Monomer or homomultimer	High-throughput in vitro	None	None	IPR004827;IPR008917	148327	cAMP responsive element binding protein 3 like 4 [Source:HGNC Symbol;Acc:HGNC:18854]	None	DBD and Full	Yes	None	None	a	Yes	TF Gene_DNA-Binding: sequence-specific_DNA Binding_PMIDS:11956138;15938716	No	1a1, Direct HQ evidence	Laura Campitelli	Pratyush Das	Yes	$#ENSG00000143578#GO:0001228#RNA polymerase II transcription regulatory region sequence-specific DNA binding transcription factor#IEA - GO_REF:0000019	$#ENSP00000271889#ENSG00000143578#ENST00000271889#bZIP#$#ENSP00000357589#ENSG00000143578#ENST00000368600#bZIP#$#ENSP00000357592#ENSG00000143578#ENST00000368603#bZIP#$#ENSP00000357596#ENSG00000143578#ENST00000368607#bZIP#$#ENSP00000357590#ENSG00000143578#ENST00000368601#bZIP#	FALSE
	189	ENSG00000146592	CREB5	bZIP	Yes	Known motif	Monomer or homomultimer	High-throughput in vitro	None	None	IPR004827;IPR007087;IPR016378;	9586	cAMP responsive element binding protein 5 [Source:HGNC Symbol;Acc:HGNC:16844]	None	DBD and Full	Yes	None	None	a	Yes	No	Yes	1a1, Direct HQ evidence	Matt Weirauch	Laura Campitelli	Yes	$#ENSG00000146592#GO:0003700#sequence-specific DNA binding transcription factor activity#IDA - PMID:8378084	$#ENSP00000350359#ENSG00000146592#ENST00000357727#bZIP#$#ENSP00000379592#ENSG00000146592#ENST00000396298#bZIP#$#ENSP00000379593#ENSG00000146592#ENST00000396299#bZIP#$#ENSP00000379594#ENSG00000146592#ENST00000396300#bZIP#$#ENSP00000387197#ENSG00000146592#ENST00000409603#bZIP#$#ENSP00000394979#ENSG00000146592#ENST00000426500#bZIP#	FALSE
	190	ENSG00000111269	CREBL2	bZIP	Yes	Inferred motif	Monomer or homomultimer	High-throughput in vitro	None	None	IPR004827;	1389	cAMP responsive element binding protein like 2 [Source:HGNC Symbol;Acc:HGNC:2350]	None	DBD and Full	Yes	None	None	a	Yes	No	Yes	1a2, Orthologous HQ evidence	Pratyush Das	Matt Weirauch	Yes	$#ENSG00000111269#GO:0003700#sequence-specific DNA binding transcription factor activity#IEA - GO_REF:0000002	$#ENSP00000228865#ENSG00000111269#ENST00000228865#bZIP#	FALSE
	192	ENSG00000137504	CREBZF	bZIP	Yes	Inferred motif	Monomer or homomultimer	High-throughput in vitro	None	None	IPR004827;	58487	CREB/ATF bZIP transcription factor [Source:HGNC Symbol;Acc:HGNC:24905]	None	DBD and Full	Yes	None	None	a	Yes	No	Yes	1a1, Direct HQ evidence	Laura Campitelli	Pratyush Das	Yes	$#ENSG00000137504#GO:0003700#sequence-specific DNA binding transcription factor activity#IEA - GO_REF:0000002$#ENSG00000137504#GO:0051090#regulation of sequence-specific DNA binding transcription factor activity#IDA - PMID:15705566	$#ENSP00000435980#ENSG00000137504#ENST00000534224#bZIP#$#ENSP00000433459#ENSG00000137504#ENST00000527447#bZIP#	FALSE
	193	ENSG00000095794	CREM	bZIP	Yes	Known motif	Monomer or homomultimer	High-throughput in vitro	None	None	IPR001630;IPR003102;IPR004827;	1390	cAMP responsive element modulator	None	DBD and Full	Yes	None	None	a	Yes	No	No	1a1, Direct HQ evidence	Arttu Jolma	Tim Hughes	Yes	$#ENSG00000095794#GO:0003700#sequence-specific DNA binding transcription factor activity#IEA - GO_REF:0000002	$#ENSP00000341875#ENSG00000095794#ENST00000342105#bZIP#pKID$#ENSP00000265372#ENSG00000095794#ENST00000345491#bZIP#pKID$#ENSP00000345384#ENSG00000095794#ENST00000348787#bZIP#pKID$#ENSP00000346804#ENSG00000095794#ENST00000354759#bZIP#pKID$#ENSP00000363858#ENSG00000095794#ENST00000374726#bZIP#pKID$#ENSP00000420681#ENSG00000095794#ENST00000473940#bZIP#$#ENSP00000417807#ENSG00000095794#ENST00000487763…	FALSE
	194	ENSG00000105516	DBP	bZIP	Yes	Known motif	Monomer or homomultimer	High-throughput in vitro	None	None	IPR004827;	1628	D-box binding PAR bZIP transcription factor [Source:HGNC Symbol;Acc:HGNC:2697]	None	DBD and Full	Yes	None	None	a	Yes	TF Gene_DNA-Binding: sequence-specific_DNA Binding; Transactivation_PMIDS:2331750	Yes	1a1, Direct HQ evidence	Jussi Taipale	Arttu Jolma	Yes	$#ENSG00000105516#GO:0001077#RNA polymerase II core promoter proximal region sequence-specific DNA binding transcription factor a#IDA - PMID:20093779	$#ENSP00000222122#ENSG00000105516#ENST00000222122#bZIP#$#ENSP00000469291#ENSG00000105516#ENST00000601104#bZIP#$#ENSP00000471220#ENSG00000105516#ENST00000593500#bZIP#$#ENSP00000469426#ENSG00000105516#ENST00000599385#bZIP#	FALSE
	195	ENSG00000175197	DDIT3	bZIP	Yes	Known motif	Obligate heteromer	In vivo/Misc source	Only known motifs are from Transfac or HocoMoco - origin is uncertain	Has strong preference for forming heterodimers with BATF; DBP; HLF; CEBP[ABCD] over homodimerization (PMID: 12805554).	IPR004827;IPR016670	1649	DNA damage inducible transcript 3 [Source:HGNC Symbol;Acc:HGNC:2726]	None	DBD and Full	Yes	Obligate_Multimer	pmid:12805554 has strong preference for forming heterodimers with BATF, DBP, HLF, CEBP[ABCD] over homodimer based on Newman et al 2003	a	Yes	TF Gene_DNA-Binding: sequence-specific; Transcription Factor Binding: tf co-factor binding_Co-activation_PMIDS:8657121	Yes	2a1, Lower confidence direct evidence	Pratyush Das	Arttu Jolma	Yes	$#ENSG00000175197#GO:0001077#RNA polymerase II core promoter proximal region sequence-specific DNA binding transcription factor a#IDA - PMID:22065586$#ENSG00000175197#GO:0003700#sequence-specific DNA binding transcription factor activity#IC - PMID:15322075 | IGI - PMID:24939851$#ENSG00000175197#GO:0032792#negative regulation of CREB transcription factor activity#IDA - PMID:8622660 | IGI - PMID:11…	$#ENSP00000340671#ENSG00000175197#ENST00000346473#bZIP#$#ENSP00000448665#ENSG00000175197#ENST00000551116#bZIP#$#ENSP00000447803#ENSG00000175197#ENST00000552740#bZIP#$#ENSP00000447188#ENSG00000175197#ENST00000547303#bZIP#$#ENSP00000447503#ENSG00000175197#ENST00000547526#bZIP#	FALSE
	196	ENSG00000170345	FOS	bZIP	Yes	Known motif	Monomer or homomultimer	High-throughput in vitro	None	None	IPR000837;IPR004827	2353	Fos proto-oncogene, AP-1 transcription factor subunit [Source:HGNC Symbol;Acc:HGNC:3796]	1A02	DBD and Full	Yes	None	Structure has NFATC2, FOS and JUN bound to a site that has good match to NFATC but a bad one to a CRE-type bZIP site proteins are doing a massive protein-protein interaction interface;Prefers heterodimers with JUN, JUND and JUNB over homodimer, PMID:	a	Yes	TF Gene_DNA-Binding: sequence-specific_DNA Binding_PMIDS:8798512;11925568;15073183;2243767	Yes	1a1, Direct HQ evidence	Matt Weirauch	Laura Campitelli	Yes	$#ENSG00000170345#GO:0000982#RNA polymerase II core promoter proximal region sequence-specific DNA binding transcription factor a#IBA - GO_REF:0000033$#ENSG00000170345#GO:0001077#RNA polymerase II core promoter proximal region sequence-specific DNA binding transcription factor a#IEA - GO_REF:0000019$#ENSG00000170345#GO:0003700#sequence-specific DNA binding transcription factor activity#IDA - PMID…	$#ENSP00000306245#ENSG00000170345#ENST00000303562#bZIP#$#ENSP00000442268#ENSG00000170345#ENST00000535987#bZIP#$#ENSP00000450519#ENSG00000170345#ENST00000554617#bZIP#$#ENSP00000452386#ENSG00000170345#ENST00000555242#bZIP#$#ENSP00000450886#ENSG00000170345#ENST00000555347#bZIP#$#ENSP00000452440#ENSG00000170345#ENST00000555672#bZIP#DUF3450, IFT20$#ENSP00000452590#ENSG00000170345#ENST00000555686#bZIP#	FALSE
	197	ENSG00000125740	FOSB	bZIP	Yes	Known motif	Monomer or homomultimer	High-throughput in vitro	None	None	IPR000837;IPR004827	2354	FosB proto-oncogene, AP-1 transcription factor subunit [Source:HGNC Symbol;Acc:HGNC:3797]	None	DBD and Full	Yes	None	Prefers heterodimers with JUN, JUND and JUNB over homodimer, PMID:12805554	a	Yes	TF Gene_Transcription Factor Binding: tf co-factor binding_TF PPI_PMIDS:2498083;14515349;16699069	Yes	1a1, Direct HQ evidence	Laura Campitelli	Sam Lambert	Yes	$#ENSG00000125740#GO:0000982#RNA polymerase II core promoter proximal region sequence-specific DNA binding transcription factor a#IBA - GO_REF:0000033$#ENSG00000125740#GO:0001077#RNA polymerase II core promoter proximal region sequence-specific DNA binding transcription factor a#IEA - GO_REF:0000019	$#ENSP00000245919#ENSG00000125740#ENST00000353609#bZIP#$#ENSP00000407207#ENSG00000125740#ENST00000417353#bZIP#$#ENSP00000414177#ENSG00000125740#ENST00000443841#bZIP#DUF3450$#ENSP00000467497#ENSG00000125740#ENST00000585836#bZIP#$#ENSP00000468207#ENSG00000125740#ENST00000586615#bZIP#$#ENSP00000465068#ENSG00000125740#ENST00000590335#bZIP#$#ENSP00000466530#ENSG00000125740#ENST00000591858#bZIP#$#ENSP0…	FALSE
	198	ENSG00000175592	FOSL1	bZIP	Yes	Known motif	Monomer or homomultimer	High-throughput in vitro	None	None	IPR000837;IPR004827	8061	FOS like 1, AP-1 transcription factor subunit [Source:HGNC Symbol;Acc:HGNC:13718]	None	DBD and Full	Yes	None	Prefers heterodimers with JUN, JUND and JUNB over homodimer, PMID:12805554	a	Yes	TF Gene_Transcription Factor Binding: tf co-factor binding; DNA-Binding: sequence-specific_DNA Binding_PMIDS:7504176;7791782;15608675	Yes	1a1, Direct HQ evidence	Laura Campitelli	Pratyush Das	Yes	$#ENSG00000175592#GO:0000982#RNA polymerase II core promoter proximal region sequence-specific DNA binding transcription factor a#IBA - GO_REF:0000033$#ENSG00000175592#GO:0001077#RNA polymerase II core promoter proximal region sequence-specific DNA binding transcription factor a#IEA - GO_REF:0000019$#ENSG00000175592#GO:0003700#sequence-specific DNA binding transcription factor activity#TAS - PMID…	$#ENSP00000310170#ENSG00000175592#ENST00000312562#bZIP#$#ENSP00000393302#ENSG00000175592#ENST00000448083#bZIP#DUF3450$#ENSP00000436276#ENSG00000175592#ENST00000531493#bZIP#SPAM$#ENSP00000431594#ENSG00000175592#ENST00000532401#bZIP#$#ENSP00000434350#ENSG00000175592#ENST00000534222#bZIP#	FALSE
	199	ENSG00000075426	FOSL2	bZIP	Yes	Known motif	Monomer or homomultimer	High-throughput in vitro	None	Also forms heterodimers.	IPR000837;IPR004827	2355	FOS like 2, AP-1 transcription factor subunit [Source:HGNC Symbol;Acc:HGNC:3798]	None	DBD and Full	Yes	None	pmid:12805554 has strong preference for forming heterodimers with JUN, JUNB, JUND, CREB5 and ATF7 over homodimer based on Newman et al 2003	a	Yes	TF Gene_DNA-Binding: sequence-specific_DNA Binding; Transactivation_PMIDS:13679379;15558021	Yes	1a1, Direct HQ evidence	Sam Lambert	Pratyush Das	No	$#ENSG00000075426#GO:0000982#RNA polymerase II core promoter proximal region sequence-specific DNA binding transcription factor a#IBA - GO_REF:0000033$#ENSG00000075426#GO:0003700#sequence-specific DNA binding transcription factor activity#TAS - PMID:8954781	$#ENSP00000264716#ENSG00000075426#ENST00000264716#bZIP#$#ENSP00000368939#ENSG00000075426#ENST00000379619#bZIP#$#ENSP00000396497#ENSG00000075426#ENST00000436647#bZIP#	FALSE
	201	ENSG00000108924	HLF	bZIP	Yes	Known motif	Monomer or homomultimer	High-throughput in vitro	None	None	IPR004827;	3131	HLF, PAR bZIP transcription factor [Source:HGNC Symbol;Acc:HGNC:4977]	None	DBD and Full	Yes	None	None	b	Yes	TF Gene_DNA-Binding: sequence-specific_DNA Binding_PMIDS:8065331	Yes	1a1, Direct HQ evidence	Sam Lambert	Tim Hughes	Yes	$#ENSG00000108924#GO:0001077#RNA polymerase II core promoter proximal region sequence-specific DNA binding transcription factor a#IBA - GO_REF:0000033	$#ENSP00000226067#ENSG00000108924#ENST00000226067#bZIP#$#ENSP00000402496#ENSG00000108924#ENST00000430986#bZIP#$#ENSP00000460572#ENSG00000108924#ENST00000575345#bZIP#$#ENSP00000461455#ENSG00000108924#ENST00000572002#bZIP#	FALSE
	204	ENSG00000140044	JDP2	bZIP	Yes	Known motif	Monomer or homomultimer	High-throughput in vitro	None	None	IPR000837;IPR004827	122953	Jun dimerization protein 2 [Source:HGNC Symbol;Acc:HGNC:17546]	None	DBD and Full	Yes	None	None	b	Yes	TF Gene_Transcription Factor Binding: tf co-factor binding_TF PPI; Transactivation_PMIDS:12052888	Yes	1a1, Direct HQ evidence	Pratyush Das	Arttu Jolma	Yes	$#ENSG00000140044#GO:0000982#RNA polymerase II core promoter proximal region sequence-specific DNA binding transcription factor a#IBA - GO_REF:0000033$#ENSG00000140044#GO:0001078#RNA polymerase II core promoter proximal region sequence-specific DNA binding transcription factor a#IEA - GO_REF:0000019	$#ENSP00000267569#ENSG00000140044#ENST00000267569#bZIP#$#ENSP00000399587#ENSG00000140044#ENST00000435893#bZIP#$#ENSP00000415558#ENSG00000140044#ENST00000419727#bZIP#$#ENSP00000409787#ENSG00000140044#ENST00000437176#bZIP#$#ENSP00000452769#ENSG00000140044#ENST00000559060#bZIP#	FALSE
	205	ENSG00000177606	JUN	bZIP	Yes	Known motif	Monomer or homomultimer	High-throughput in vitro	None	None	IPR002112;IPR004827;IPR005643;IPR008917	3725	Jun proto-oncogene, AP-1 transcription factor subunit [Source:HGNC Symbol;Acc:HGNC:6204]	1JNM	DBD and Full	Yes	None	The structure is a homodimer; Prefers heterodimers with FOS, FOSB, FOSL1 and FOSL2 over homodimer, PMID:12805554	a	Yes	TF Gene_DNA-Binding: sequence-specific_DNA Binding; Transactivation_PMIDS:12215258;15494506	Yes	1a1, Direct HQ evidence	Sam Lambert	Yimeng Yin	Yes	$#ENSG00000177606#GO:0000981#sequence-specific DNA binding RNA polymerase II transcription factor activity#IC - PMID:21113145$#ENSG00000177606#GO:0000982#RNA polymerase II core promoter proximal region sequence-specific DNA binding transcription factor a#IMP - PMID:19962668$#ENSG00000177606#GO:0001077#RNA polymerase II core promoter proximal region sequence-specific DNA binding transcription fact…	$#ENSP00000360266#ENSG00000177606#ENST00000371222#bZIP#Jun	FALSE
	206	ENSG00000171223	JUNB	bZIP	Yes	Known motif	Monomer or homomultimer	High-throughput in vitro	None	Prefers forming heterodimers with FOS; FOSB; FOSL1 and FOSL2 over homodimers (PMID:12805554); but, clearly can bind DNA specifically in vitro.	IPR002112;IPR004827;IPR005643;IPR008917	3726	JunB proto-oncogene, AP-1 transcription factor subunit [Source:HGNC Symbol;Acc:HGNC:6205]	None	DBD and Full	Yes	None	Prefers heterodimers with FOS, FOSB, FOSL1 and FOSL2 over homodimer, PMID:12805554	a	Yes	TF Gene_DNA-Binding: sequence-specific_DNA Binding; Transactivation_PMIDS:12121977	Yes	1a1, Direct HQ evidence	Arttu Jolma	Sam Lambert	Yes	$#ENSG00000171223#GO:0000981#sequence-specific DNA binding RNA polymerase II transcription factor activity#IBA - GO_REF:0000033$#ENSG00000171223#GO:0001077#RNA polymerase II core promoter proximal region sequence-specific DNA binding transcription factor a#IEA - GO_REF:0000019	$#ENSP00000303315#ENSG00000171223#ENST00000302754#bZIP#Jun	FALSE
	207	ENSG00000130522	JUND	bZIP	Yes	Known motif	Monomer or homomultimer	High-throughput in vitro	None	None	IPR002112;IPR004827;IPR005643;IPR008917	3727	JunD proto-oncogene, AP-1 transcription factor subunit [Source:HGNC Symbol;Acc:HGNC:6206]	None	DBD	Yes	None	Prefers heterodimers with FOS, FOSB, FOSL1 and FOSL2 over homodimer, PMID:12805554	a	Yes	TF Gene_DNA-Binding: sequence-specific_DNA Binding; Transactivation_PMIDS:2504580	Yes	1a1, Direct HQ evidence	Tim Hughes	Laura Campitelli	Yes	$#ENSG00000130522#GO:0000981#sequence-specific DNA binding RNA polymerase II transcription factor activity#IBA - GO_REF:0000033	$#ENSP00000475153#ENSG00000130522#ENST00000600972#bZIP#Jun$#ENSP00000252818#ENSG00000130522#ENST00000252818#bZIP#Jun	FALSE
	210	ENSG00000178573	MAF	bZIP	Yes	Known motif	Monomer or homomultimer	High-throughput in vitro	None	None	IPR004826;IPR004827;IPR008917;IPR013592	4094	MAF bZIP transcription factor [Source:HGNC Symbol;Acc:HGNC:6776]	None	DBD and Full	Yes	None	None	a	Yes	No	Yes	1a1, Direct HQ evidence	Laura Campitelli	Arttu Jolma	Yes	$#ENSG00000178573#GO:0001228#RNA polymerase II transcription regulatory region sequence-specific DNA binding transcription factor#IBA - GO_REF:0000033	$#ENSP00000327048#ENSG00000178573#ENST00000326043#bZIP#Maf_N$#ENSP00000455097#ENSG00000178573#ENST00000569649#bZIP#Maf_N$#ENSP00000377019#ENSG00000178573#ENST00000393350#bZIP#Maf_N	FALSE
	211	ENSG00000182759	MAFA	bZIP	Yes	Known motif	Monomer or homomultimer	High-throughput in vitro	None	None	IPR004826;IPR004827;IPR008917;IPR013592	389692	MAF bZIP transcription factor A [Source:HGNC Symbol;Acc:HGNC:23145]	4EOT	DBD	Yes	None	Structure is a homodimer	a	Yes	TF Gene_DNA-Binding: sequence-specific_DNA Binding; Transactivation_PMIDS:15665000	Yes	1a1, Direct HQ evidence	Pratyush Das	Sam Lambert	Yes	$#ENSG00000182759#GO:0001077#RNA polymerase II core promoter proximal region sequence-specific DNA binding transcription factor a#IEA - GO_REF:0000019$#ENSG00000182759#GO:0001228#RNA polymerase II transcription regulatory region sequence-specific DNA binding transcription factor#IBA - GO_REF:0000033$#ENSG00000182759#GO:0003700#sequence-specific DNA binding transcription factor activity#TAS - PMID…	$#ENSP00000328364#ENSG00000182759#ENST00000333480#bZIP#Maf_N	FALSE
	212	ENSG00000204103	MAFB	bZIP	Yes	Known motif	Monomer or homomultimer	100 perc ID - in vitro	None	PDB:2WTY is a homodimer crystallised with TAATTGCTGACTCAGCAAAT sequence	IPR004826;IPR004827;IPR008917;IPR013592	9935	MAF bZIP transcription factor B [Source:HGNC Symbol;Acc:HGNC:6408]	2WTY	DBD and Full	Yes	None	Structure is a homodimer	a	Yes	TF Gene_Transcription Factor Binding: tf co-factor binding_TF PPI_PMIDS:17158225;9571165	Yes	1a1, Direct HQ evidence	Arttu Jolma	Pratyush Das	Yes	$#ENSG00000204103#GO:0001077#RNA polymerase II core promoter proximal region sequence-specific DNA binding transcription factor a#IEA - GO_REF:0000019$#ENSG00000204103#GO:0001228#RNA polymerase II transcription regulatory region sequence-specific DNA binding transcription factor#IBA - GO_REF:0000033	$#ENSP00000362410#ENSG00000204103#ENST00000373313#bZIP#Maf_N	FALSE
	213	ENSG00000185022	MAFF	bZIP	Yes	Known motif	Monomer or homomultimer	High-throughput in vitro	None	None	IPR004826;IPR004827;IPR008917;	23764	MAF bZIP transcription factor F [Source:HGNC Symbol;Acc:HGNC:6780]	None	DBD and Full	Yes	None	None	a	Yes	TF Gene_DNA-Binding: sequence-specific_DNA Binding; TF PPI; Transactivation_PMIDS:8107826;12490281	Yes	1a1, Direct HQ evidence	Sam Lambert	Pratyush Das	Yes	$#ENSG00000185022#GO:0001228#RNA polymerase II transcription regulatory region sequence-specific DNA binding transcription factor#IBA - GO_REF:0000033	$#ENSP00000345393#ENSG00000185022#ENST00000338483#bZIP#$#ENSP00000384094#ENSG00000185022#ENST00000407965#bZIP#$#ENSP00000391589#ENSG00000185022#ENST00000441709#bZIP#$#ENSP00000441482#ENSG00000185022#ENST00000538999#bZIP#	FALSE
	214	ENSG00000197063	MAFG	bZIP	Yes	Known motif	Monomer or homomultimer	High-throughput in vitro	None	None	IPR004826;IPR004827;IPR008917;	4097	MAF bZIP transcription factor G [Source:HGNC Symbol;Acc:HGNC:6781]	3A5T	DBD and Full	Yes	None	Structure is a homodimer	a	Yes	TF Gene_DNA-Binding: sequence-specific_DNA Binding; Other_PMIDS:9421508;15574414	Yes	1a1, Direct HQ evidence	Pratyush Das	Yimeng Yin	Yes	$#ENSG00000197063#GO:0001228#RNA polymerase II transcription regulatory region sequence-specific DNA binding transcription factor#IBA - GO_REF:0000033$#ENSG00000197063#GO:0003700#sequence-specific DNA binding transcription factor activity#NAS - PMID:9286713	$#ENSP00000350369#ENSG00000197063#ENST00000357736#bZIP#$#ENSP00000376173#ENSG00000197063#ENST00000392366#bZIP#$#ENSP00000459634#ENSG00000197063#ENST00000574686#bZIP#	FALSE
	215	ENSG00000198517	MAFK	bZIP	Yes	Known motif	Monomer or homomultimer	High-throughput in vitro	None	None	IPR004826;IPR004827;IPR008917;	7975	MAF bZIP transcription factor K [Source:HGNC Symbol;Acc:HGNC:6782]	None	DBD and Full	Yes	None	None	a	Yes	TF Gene_DNA-Binding: sequence-specific_DNA Binding; Other; Transactivation_PMIDS:11013233;14960151	Yes	1a1, Direct HQ evidence	Pratyush Das	Arttu Jolma	Yes	$#ENSG00000198517#GO:0001228#RNA polymerase II transcription regulatory region sequence-specific DNA binding transcription factor#IBA - GO_REF:0000033$#ENSG00000198517#GO:0003700#sequence-specific DNA binding transcription factor activity#NAS - PMID:9150357	$#ENSP00000344903#ENSG00000198517#ENST00000343242#bZIP#$#ENSP00000385437#ENSG00000198517#ENST00000406174#bZIP#	FALSE
	218	ENSG00000123405	NFE2	bZIP	Yes	Known motif	Monomer or homomultimer	High-throughput in vitro	None	None	IPR004826;IPR004827;IPR008917;	4778	nuclear factor, erythroid 2 [Source:HGNC Symbol;Acc:HGNC:7780]	None	DBD and Full	Yes	None	None	a	Yes	TF Gene_DNA-Binding: sequence-specific_DNA Binding_PMIDS:8469283	Yes	1a1, Direct HQ evidence	Laura Campitelli	Yimeng Yin	Yes	$#ENSG00000123405#GO:0003700#sequence-specific DNA binding transcription factor activity#IEA - GO_REF:0000002	$#ENSP00000312436#ENSG00000123405#ENST00000312156#bZIP#$#ENSP00000397185#ENSG00000123405#ENST00000435572#bZIP#$#ENSP00000439120#ENSG00000123405#ENST00000540264#bZIP#$#ENSP00000447558#ENSG00000123405#ENST00000553070#bZIP#	FALSE
	219	ENSG00000082641	NFE2L1	bZIP	Yes	Known motif	Obligate heteromer	In vivo/Misc source	Only known motifs are from Transfac or HocoMoco - origin is uncertain	Tested on HT-SELEX and PBM. Neither yielded a motif. Likely an obligate heteromer (PMID: 23661758).	IPR004826;IPR004827;IPR008917;	4779	nuclear factor, erythroid 2 like 1 [Source:HGNC Symbol;Acc:HGNC:7781]	None	DBD and Full	Yes	Obligate_Multimer	pmid:12805554 has strong preference for forming heterodimers with MAFG and MAFK over homodimer based on Newman et al 2003	a	Yes	TF Gene_DNA-Binding: sequence-specific_DNA Binding; Transactivation_PMIDS:8036168	Yes	2a1, Lower confidence direct evidence	Tim Hughes	Matt Weirauch	Yes	$#ENSG00000082641#GO:0001205#RNA polymerase II distal enhancer sequence-specific DNA binding transcription factor activity involv#IEA - GO_REF:0000019$#ENSG00000082641#GO:0003700#sequence-specific DNA binding transcription factor activity#TAS - PMID:8248256	$#ENSP00000350072#ENSG00000082641#ENST00000357480#bZIP#$#ENSP00000354855#ENSG00000082641#ENST00000362042#bZIP#$#ENSP00000461960#ENSG00000082641#ENST00000585291#bZIP#$#ENSP00000445811#ENSG00000082641#ENST00000536222#bZIP#$#ENSP00000464446#ENSG00000082641#ENST00000582155#bZIP#$#ENSP00000462003#ENSG00000082641#ENST00000579889#bZIP#$#ENSP00000461971#ENSG00000082641#ENST00000581319#bZIP#	FALSE
	220	ENSG00000116044	NFE2L2	bZIP	Yes	Known motif	Obligate heteromer	In vivo/Misc source	Only known motifs are from Transfac or HocoMoco - origin is uncertain	Has been tested by both PBM and HT-SELEX. Neither yielded a motif. Likely obligate heteromer.	IPR004826;IPR004827;IPR008917;	4780	nuclear factor, erythroid 2 like 2 [Source:HGNC Symbol;Acc:HGNC:7782]	None	DBD and Full	Yes	Obligate_Multimer	pmid:12805554 has strong preference for forming heterodimers with MAFG and MAFK over homodimer based on Newman et al 2003	a	Yes	TF Gene_DNA-Binding: sequence-specific__PMIDS:0;	Yes	2a1, Lower confidence direct evidence	Pratyush Das	Jussi Taipale	Yes	$#ENSG00000116044#GO:0001205#RNA polymerase II distal enhancer sequence-specific DNA binding transcription factor activity involv#IEA - GO_REF:0000019$#ENSG00000116044#GO:0003700#sequence-specific DNA binding transcription factor activity#IDA - PMID:17015834	$#ENSP00000380252#ENSG00000116044#ENST00000397062#bZIP#$#ENSP00000380253#ENSG00000116044#ENST00000397063#bZIP#$#ENSP00000412191#ENSG00000116044#ENST00000421929#bZIP#$#ENSP00000410015#ENSG00000116044#ENST00000423513#bZIP#$#ENSP00000411575#ENSG00000116044#ENST00000446151#bZIP#$#ENSP00000400073#ENSG00000116044#ENST00000448782#bZIP#$#ENSP00000467401#ENSG00000116044#ENST00000464747#bZIP#$#ENSP00000391…	FALSE
	221	ENSG00000050344	NFE2L3	bZIP	Yes	Known motif	Obligate heteromer	In vivo/Misc source	Only known motifs are from Transfac or HocoMoco - origin is uncertain	Tested on HT-SELEX and PBM. Neither yielded a motif. Likely an obligate heteromer (PMID: 23661758). Strong preference for forming heterodimers with MAFG and MAFK over homodimers (PMID: 12805554).	IPR004826;IPR004827;IPR008917;	9603	nuclear factor, erythroid 2 like 3 [Source:HGNC Symbol;Acc:HGNC:7783]	None	DBD and Full	Yes	Obligate_Multimer	pmid:12805554 has strong preference for forming heterodimers with MAFG and MAFK over homodimer based on Newman et al 2003	a	Yes	TF Gene_DNA-Binding: sequence-specific_DNA Binding; Transactivation_PMIDS:10037736;15385560	Yes	2a1, Lower confidence direct evidence	Arttu Jolma	Matt Weirauch	Yes	$#ENSG00000050344#GO:0001078#RNA polymerase II core promoter proximal region sequence-specific DNA binding transcription factor a#IEA - GO_REF:0000019$#ENSG00000050344#GO:0003700#sequence-specific DNA binding transcription factor activity#TAS - PMID:10037736	$#ENSP00000056233#ENSG00000050344#ENST00000056233#bZIP#$#ENSP00000475463#ENSG00000050344#ENST00000607375#bZIP#	FALSE
	222	ENSG00000165030	NFIL3	bZIP	Yes	Known motif	Monomer or homomultimer	High-throughput in vitro	None	None	IPR004827;IPR010533;IPR016743;	4783	nuclear factor, interleukin 3 regulated [Source:HGNC Symbol;Acc:HGNC:7787]	None	DBD and Full	Yes	None	None	b	Yes	TF Gene_DNA-Binding: sequence-specific_DNA Binding; Transactivation_PMIDS:7565758;10074173	Yes	1a1, Direct HQ evidence	Laura Campitelli	Arttu Jolma	Yes	$#ENSG00000165030#GO:0001078#RNA polymerase II core promoter proximal region sequence-specific DNA binding transcription factor a#IDA - PMID:20093779$#ENSG00000165030#GO:0003700#sequence-specific DNA binding transcription factor activity#TAS - PMID:7565758	$#ENSP00000297689#ENSG00000165030#ENST00000297689#bZIP#Vert_IL3-reg_TF	FALSE
	224	ENSG00000129535	NRL	bZIP	Yes	Known motif	Monomer or homomultimer	High-throughput in vitro	None	None	IPR004826;IPR004827;IPR008917;IPR013592	4901	neural retina leucine zipper [Source:HGNC Symbol;Acc:HGNC:8002]	None	DBD and Full	Yes	None	None	a	Yes	TF Gene_DNA-Binding: sequence-specific_DNA Binding_PMIDS:8552602;8939891;12566383;15001570;17335001;8552602;8552602;10887186;15001570	Yes	1a1, Direct HQ evidence	Pratyush Das	Arttu Jolma	Yes	$#ENSG00000129535#GO:0001077#RNA polymerase II core promoter proximal region sequence-specific DNA binding transcription factor a#IDA - PMID:8552602	$#ENSP00000380191#ENSG00000129535#ENST00000396995#bZIP#$#ENSP00000380193#ENSG00000129535#ENST00000396997#bZIP#Maf_N$#ENSP00000380197#ENSG00000129535#ENST00000397002#bZIP#Maf_N$#ENSP00000452966#ENSG00000129535#ENST00000560550#bZIP#$#ENSP00000454062#ENSG00000129535#ENST00000561028#bZIP#Maf_N	FALSE
	229	ENSG00000167074	TEF	bZIP	Yes	Known motif	Monomer or homomultimer	High-throughput in vitro	None	None	IPR004827;	7008	TEF, PAR bZIP transcription factor [Source:HGNC Symbol;Acc:HGNC:11722]	None	DBD and Full	Yes	None	None	a	Yes	TF Gene_DNA-Binding: sequence-specific_DNA Binding_PMIDS:8396764;8440239;14702338	Yes	1a1, Direct HQ evidence	Matt Weirauch	Jussi Taipale	Yes	$#ENSG00000167074#GO:0001077#RNA polymerase II core promoter proximal region sequence-specific DNA binding transcription factor a#IBA - GO_REF:0000033	$#ENSP00000266304#ENSG00000167074#ENST00000266304#bZIP#$#ENSP00000385256#ENSG00000167074#ENST00000406644#bZIP#$#ENSP00000411170#ENSG00000167074#ENST00000413942#bZIP#	FALSE
	231	ENSG00000100219	XBP1	bZIP	Yes	Known motif	Monomer or homomultimer	High-throughput in vitro	None	None	IPR004827;	7494	X-box binding protein 1 [Source:HGNC Symbol;Acc:HGNC:12801]	None	DBD and Full	Yes	None	None	a	Yes	TF Gene_DNA-Binding: sequence-specific_DNA Binding; Transactivation_PMIDS:2321018	Yes	1a1, Direct HQ evidence	Tim Hughes	Jussi Taipale	Yes	$#ENSG00000100219#GO:0000981#sequence-specific DNA binding RNA polymerase II transcription factor activity#IEA - GO_REF:0000019$#ENSG00000100219#GO:0003700#sequence-specific DNA binding transcription factor activity#IDA - PMID:1903538, PMID:8657566	$#ENSP00000216037#ENSG00000100219#ENST00000216037#bZIP#$#ENSP00000384295#ENSG00000100219#ENST00000405219#bZIP#$#ENSP00000385162#ENSG00000100219#ENST00000403532#bZIP#	FALSE
	232	ENSG00000267179	AC008770.3	C2H2 ZF	Yes	Likely to be sequence specific TF	Monomer or homomultimer	No motif	None	None	IPR001909;IPR007087;IPR015880	None	CTD-2006C1.13	None	not tested	not tested	None	None	No	Yes	No	No	5a, one of the source datasets predicts is as a TF	Yimeng Yin	Sam Lambert	No	None	$#ENSP00000467286#ENSG00000267179#ENST00000590798#C2H2 ZF Containing Proteins#KRAB, zf-C2H2_4, zf-H2C2_2$#ENSP00000465172#ENSG00000267179#ENST00000591944#C2H2 ZF Containing Proteins#KRAB	FALSE
	233	ENSG00000233757	AC092835.1	C2H2 ZF	Yes	Likely to be sequence specific TF	Monomer or homomultimer	No motif	None	KRAB C2H2 Protein	None	None	AC092835.1	None	not tested	not tested	None	KRAB C2H2 Protein	No	No	No	No	Protein added after initial stage, no initial assesment	Arttu Jolma	Sam Lambert	No	None	None	FALSE
	234	ENSG00000264668	AC138696.1	C2H2 ZF	Yes	Known motif	Monomer or homomultimer	100 perc ID - in vitro	None	None	IPR007087;IPR015880	None	RP13-582O9.6	None	not tested	not tested	None	None	No	Yes	No	No	5a, one of the source datasets predicts is as a TF	Sam Lambert	Pratyush Das	No	None	$#ENSP00000428966#ENSG00000264668#ENST00000522452#C2H2 ZF Containing Proteins#	FALSE
	235	ENSG00000139154	AEBP2	C2H2 ZF	Yes	Likely to be sequence specific TF	Monomer or homomultimer	No motif	None	None	IPR007087;IPR015880	121536	AE binding protein 2 [Source:HGNC Symbol;Acc:HGNC:24051]	None	DBD and Full	not tested	None	None	b	Yes	No	No	4a, two or more datasets predict it as a TF	Pratyush Das	Jussi Taipale	Yes	$#ENSG00000139154#GO:0001078#RNA polymerase II core promoter proximal region sequence-specific DNA binding transcription factor a#IEA - GO_REF:0000019	$#ENSP00000266508#ENSG00000139154#ENST00000266508#C2H2 ZF Containing Proteins#$#ENSP00000381840#ENSG00000139154#ENST00000398864#C2H2 ZF Containing Proteins#$#ENSP00000354267#ENSG00000139154#ENST00000360995#C2H2 ZF Containing Proteins#$#ENSP00000381715#ENSG00000139154#ENST00000398731#C2H2 ZF Containing Proteins#$#ENSP00000445587#ENSG00000139154#ENST00000512223#C2H2 ZF Containing Proteins#$#ENSP000…	FALSE
	236	ENSG00000105127	AKAP8	C2H2 ZF	Yes	Likely to be sequence specific TF	Monomer or homomultimer	No motif	Single C2H2 domain	(PMID: 26683827) uses SELEX to show binding to G/C rich DNA, and confirms association with rDNA promoters. Also claims it has a C2H2 domain. Interpro says it has a C2H2 AKAP95-type 1 and a C2H2 AKAP95-type 2 domain. SMART does identify a single C2H2 domain.	IPR007071;	10270	A-kinase anchoring protein 8 [Source:HGNC Symbol;Acc:HGNC:378]	None	not tested	not tested	None	None	x	No	No	No	5a, one of the source datasets predicts is as a TF	Jussi Taipale	Pratyush Das	No	None	$#ENSP00000269701#ENSG00000105127#ENST00000269701#Other#AKAP95, zf-C2H2_2	FALSE
	237	ENSG00000011243	AKAP8L	C2H2 ZF	Yes	Likely to be sequence specific TF	Monomer or homomultimer	No motif	Single C2H2 domain	This is homologous to the AKAP8/AKAP95 protein. which has been shown by SELEX to bind GC rich sequences (PMID: 26683827).	IPR007071;	26993	A-kinase anchoring protein 8 like [Source:HGNC Symbol;Acc:HGNC:29857]	None	not tested	not tested	None	None	x	No	No	No	5a, one of the source datasets predicts is as a TF	Tim Hughes	Pratyush Das	No	None	$#ENSP00000380557#ENSG00000011243#ENST00000397410#Other#AKAP95$#ENSP00000470952#ENSG00000011243#ENST00000595465#Other#AKAP95	FALSE
	238	ENSG00000163516	ANKZF1	C2H2 ZF	Yes	Likely to be sequence specific TF	Monomer or homomultimer	No motif	Single C2H2 domain	None	IPR002110;IPR007087;IPR020683;	55139	ankyrin repeat and zinc finger domain containing 1 [Source:HGNC Symbol;Acc:HGNC:25527]	None	Full	not tested	None	None	c	No	No	No	5a, one of the source datasets predicts is as a TF	Yimeng Yin	Pratyush Das	No	None	$#ENSP00000321617#ENSG00000163516#ENST00000323348#Other#Ank, Ank_2, Ank_3, Ank_4, Ank_5$#ENSP00000386815#ENSG00000163516#ENST00000409849#Other#Ank, Ank_2, Ank_3, Ank_4, Ank_5$#ENSP00000386337#ENSG00000163516#ENST00000410034#Other#Ank, Ank_2, Ank_3, Ank_4, Ank_5$#ENSP00000394652#ENSG00000163516#ENST00000436226#Other#$#ENSP00000394359#ENSG00000163516#ENST00000453432#Other#	FALSE
	239	ENSG00000166454	ATMIN	C2H2 ZF	Yes	Likely to be sequence specific TF	Monomer or homomultimer	No motif	None	None	IPR007087;IPR015880	23300	ATM interactor [Source:HGNC Symbol;Acc:HGNC:29034]	None	not tested	not tested	None	None	x	Yes	No	No	4a, two or more datasets predict it as a TF	Sam Lambert	Arttu Jolma	No	None	$#ENSP00000299575#ENSG00000166454#ENST00000299575#C2H2 ZF Containing Proteins#$#ENSP00000463478#ENSG00000166454#ENST00000564241#C2H2 ZF Containing Proteins#$#ENSP00000455497#ENSG00000166454#ENST00000566488#C2H2 ZF Containing Proteins#$#ENSP00000464427#ENSG00000166454#ENST00000565237#C2H2 ZF Containing Proteins#	FALSE
	240	ENSG00000119866	BCL11A	C2H2 ZF	Yes	Known motif	Monomer or homomultimer	In vivo/Misc source	None	None	IPR007087;IPR015880	53335	B-cell CLL/lymphoma 11A [Source:HGNC Symbol;Acc:HGNC:13221]	None	Full	not tested	None	None	b	Yes	No	Yes	2a1, Lower confidence direct evidence	Arttu Jolma	Tim Hughes	Yes	$#ENSG00000119866#GO:0001078#RNA polymerase II core promoter proximal region sequence-specific DNA binding transcription factor a#IDA - PMID:19153051	$#ENSP00000338774#ENSG00000119866#ENST00000335712#C2H2 ZF Containing Proteins#$#ENSP00000349300#ENSG00000119866#ENST00000356842#C2H2 ZF Containing Proteins#$#ENSP00000351307#ENSG00000119866#ENST00000358510#C2H2 ZF Containing Proteins#$#ENSP00000352648#ENSG00000119866#ENST00000359629#C2H2 ZF Containing Proteins#$#ENSP00000487844#ENSG00000119866#ENST00000409351#C2H2 ZF Containing Proteins#	FALSE
	241	ENSG00000127152	BCL11B	C2H2 ZF	Yes	Known motif	Monomer or homomultimer	High-throughput in vitro	None	None	IPR007087;IPR015880	64919	B-cell CLL/lymphoma 11B [Source:HGNC Symbol;Acc:HGNC:13222]	None	DBD	not tested	None	None	a	Yes	No	Yes	1a1, Direct HQ evidence	Sam Lambert	Laura Campitelli	Yes	$#ENSG00000127152#GO:0001077#RNA polymerase II core promoter proximal region sequence-specific DNA binding transcription factor a#IBA - GO_REF:0000033	$#ENSP00000280435#ENSG00000127152#ENST00000345514#C2H2 ZF Containing Proteins#$#ENSP00000349723#ENSG00000127152#ENST00000357195#C2H2 ZF Containing Proteins#$#ENSP00000387419#ENSG00000127152#ENST00000443726#C2H2 ZF Containing Proteins#	FALSE
	242	ENSG00000113916	BCL6	C2H2 ZF	Yes	Known motif	Monomer or homomultimer	High-throughput in vitro	None	None	IPR000210;IPR007087;IPR011333;IPR013069;IPR015880;	604	B-cell CLL/lymphoma 6 [Source:HGNC Symbol;Acc:HGNC:1001]	None	DBD and Full	Yes	None	None	a	Yes	TF Gene_DNA-Binding: sequence-specific_DNA Binding; Transactivation_PMIDS:12097386;15659391	Yes	1a1, Direct HQ evidence	Jussi Taipale	Tim Hughes	Yes	$#ENSG00000113916#GO:0001227#RNA polymerase II transcription regulatory region sequence-specific DNA binding transcription factor#IEA - GO_REF:0000019$#ENSG00000113916#GO:0003700#sequence-specific DNA binding transcription factor activity#IMP - PMID:15577913	$#ENSP00000232014#ENSG00000113916#ENST00000232014#C2H2 ZF Containing Proteins#BTB, DZR$#ENSP00000384371#ENSG00000113916#ENST00000406870#C2H2 ZF Containing Proteins#BTB, DZR$#ENSP00000413122#ENSG00000113916#ENST00000450123#C2H2 ZF Containing Proteins#BTB, DZR$#ENSP00000415574#ENSG00000113916#ENST00000430339#C2H2 ZF Containing Proteins#BTB, DUF3342$#ENSP00000414455#ENSG00000113916#ENST00000438077#C…	FALSE
	243	ENSG00000161940	BCL6B	C2H2 ZF	Yes	Known motif	Monomer or homomultimer	High-throughput in vitro	None	None	IPR000210;IPR007087;IPR011333;IPR013069;IPR015880;	255877	B-cell CLL/lymphoma 6B [Source:HGNC Symbol;Acc:HGNC:1002]	None	DBD and Full	Yes	None	None	a	Yes	No	No	1a1, Direct HQ evidence	Arttu Jolma	Pratyush Das	Yes	$#ENSG00000161940#GO:0001227#RNA polymerase II transcription regulatory region sequence-specific DNA binding transcription factor#IEA - GO_REF:0000019	$#ENSP00000293805#ENSG00000161940#ENST00000293805#C2H2 ZF Containing Proteins#BTB$#ENSP00000460282#ENSG00000161940#ENST00000573503#C2H2 ZF Containing Proteins#BTB$#ENSP00000445010#ENSG00000161940#ENST00000537931#C2H2 ZF Containing Proteins#$#ENSP00000460071#ENSG00000161940#ENST00000576705#C2H2 ZF Containing Proteins#BTB	FALSE
	244	ENSG00000169594	BNC1	C2H2 ZF	Yes	Inferred motif	Monomer or homomultimer	In vivo/Misc source	None	None	IPR007087;IPR015880	646	basonuclin 1 [Source:HGNC Symbol;Acc:HGNC:1081]	None	not tested	not tested	None	None	a	Yes	No	Yes	2a2, orthologous lower confidence evidence	Arttu Jolma	Yimeng Yin	Yes	$#ENSG00000169594#GO:0003700#sequence-specific DNA binding transcription factor activity#TAS - PMID:9099851	$#ENSP00000307041#ENSG00000169594#ENST00000345382#C2H2 ZF Containing Proteins#zf-C2H2_aberr$#ENSP00000456727#ENSG00000169594#ENST00000569704#C2H2 ZF Containing Proteins#zf-C2H2_aberr	FALSE
	245	ENSG00000173068	BNC2	C2H2 ZF	Yes	Inferred motif	Monomer or homomultimer	In vivo/Misc source	Has a putative AT-hook	None	IPR007087;IPR007527;IPR015880;	54796	basonuclin 2 [Source:HGNC Symbol;Acc:HGNC:30988]	None	DBD	not tested	None	None	b	Yes	No	No	2a2, orthologous lower confidence evidence	Yimeng Yin	Pratyush Das	Yes	None	$#ENSP00000392212#ENSG00000173068#ENST00000411752#C2H2 ZF Containing Proteins#$#ENSP00000444640#ENSG00000173068#ENST00000545497#C2H2 ZF Containing Proteins#$#ENSP00000474045#ENSG00000173068#ENST00000603713#C2H2 ZF Containing Proteins#$#ENSP00000477717#ENSG00000173068#ENST00000613349#C2H2 ZF Containing Proteins#$#ENSP00000482793#ENSG00000173068#ENST00000617779#C2H2 ZF Containing Proteins#$#ENSP000…	FALSE
	246	ENSG00000130940	CASZ1	C2H2 ZF	Yes	Likely to be sequence specific TF	Monomer or homomultimer	No motif	None	None	IPR007087;IPR015880	54897	castor zinc finger 1 [Source:HGNC Symbol;Acc:HGNC:26002]	None	not tested	Yes	None	None	b	No	No	No	5a, one of the source datasets predicts is as a TF	Sam Lambert	Pratyush Das	Yes	None	$#ENSP00000366221#ENSG00000130940#ENST00000377022#C2H2 ZF Containing Proteins#RNA_pol_3_Rpc31$#ENSP00000339445#ENSG00000130940#ENST00000344008#C2H2 ZF Containing Proteins#$#ENSP00000467769#ENSG00000130940#ENST00000447850#C2H2 ZF Containing Proteins#	FALSE
	247	ENSG00000159588	CCDC17	C2H2 ZF	Yes	Likely to be sequence specific TF	Monomer or homomultimer	No motif	Single C2H2 domain	None	None	149483	coiled-coil domain containing 17 [Source:HGNC Symbol;Acc:HGNC:26574]	None	not tested	not tested	None	None	No	Yes	No	No	5a, one of the source datasets predicts is as a TF	Jussi Taipale	Arttu Jolma	No	None	$#ENSP00000411335#ENSG00000159588#ENST00000445048#C2H2 ZF Containing Proteins#$#ENSP00000389415#ENSG00000159588#ENST00000421127#C2H2 ZF Containing Proteins#$#ENSP00000432172#ENSG00000159588#ENST00000528266#C2H2 ZF Containing Proteins#	FALSE
	248	ENSG00000198824	CHAMP1	C2H2 ZF	Yes	Likely to be sequence specific TF	Monomer or homomultimer	No motif	Single C2H2 domain	None	IPR007087;IPR015880	283489	chromosome alignment maintaining phosphoprotein 1 [Source:HGNC Symbol;Acc:HGNC:20311]	None	not tested	not tested	None	None	c	No	No	No	5a, one of the source datasets predicts is as a TF	Sam Lambert	Jussi Taipale	No	None	$#ENSP00000354730#ENSG00000198824#ENST00000361283#C2H2 ZF Containing Proteins#$#ENSP00000474448#ENSG00000198824#ENST00000463003#C2H2 ZF Containing Proteins#zf-H2C2_5	FALSE
	249	ENSG00000147183	CPXCR1	C2H2 ZF	Yes	Likely to be sequence specific TF	Monomer or homomultimer	No motif	Single C2H2 domain	None	IPR007087;	53336	CPX chromosome region, candidate 1 [Source:HGNC Symbol;Acc:HGNC:2332]	None	not tested	not tested	None	None	c	No	No	No	5a, one of the source datasets predicts is as a TF	Sam Lambert	Yimeng Yin	No	None	$#ENSP00000276127#ENSG00000147183#ENST00000276127#C2H2 ZF Containing Proteins#zf-C2H2_4, zf-C2H2_6, zf-C2H2_jaz$#ENSP00000484986#ENSG00000147183#ENST00000614120#C2H2 ZF Containing Proteins#zf-C2H2_4, zf-C2H2_6, zf-C2H2_jaz$#ENSP00000362203#ENSG00000147183#ENST00000373111#C2H2 ZF Containing Proteins#zf-C2H2_4, zf-C2H2_6, zf-C2H2_jaz	FALSE
	250	ENSG00000102974	CTCF	C2H2 ZF	Yes	Known motif	Monomer or homomultimer	High-throughput in vitro	Has a putative AT-hook	None	IPR007087;IPR015880	10664	CCCTC-binding factor [Source:HGNC Symbol;Acc:HGNC:13723]	None	DBD and Full	Yes	None	None	a	Yes	TF Gene_DNA-Binding: sequence-specific_DNA Binding; Transactivation_PMIDS:8246978;15143173	Yes	1a1, Direct HQ evidence	Tim Hughes	Arttu Jolma	Yes	$#ENSG00000102974#GO:0001078#RNA polymerase II core promoter proximal region sequence-specific DNA binding transcription factor a#IDA - PMID:8649389$#ENSG00000102974#GO:0001228#RNA polymerase II transcription regulatory region sequence-specific DNA binding transcription factor#IEA - GO_REF:0000019$#ENSG00000102974#GO:0003700#sequence-specific DNA binding transcription factor activity#IDA - PMID:8…	$#ENSP00000264010#ENSG00000102974#ENST00000264010#C2H2 ZF Containing Proteins#$#ENSP00000384707#ENSG00000102974#ENST00000401394#C2H2 ZF Containing Proteins#	FALSE
	251	ENSG00000124092	CTCFL	C2H2 ZF	Yes	Known motif	Monomer or homomultimer	In vivo/Misc source	None	None	IPR007087;IPR015880	140690	CCCTC-binding factor like [Source:HGNC Symbol;Acc:HGNC:16234]	None	DBD and Full	not tested	None	None	a	Yes	No	Yes	2a1, Lower confidence direct evidence	Jussi Taipale	Yimeng Yin	Yes	$#ENSG00000124092#GO:0001077#RNA polymerase II core promoter proximal region sequence-specific DNA binding transcription factor a#IDA - PMID:16140944	$#ENSP00000243914#ENSG00000124092#ENST00000243914#C2H2 ZF Containing Proteins#$#ENSP00000360239#ENSG00000124092#ENST00000371196#C2H2 ZF Containing Proteins#$#ENSP00000399061#ENSG00000124092#ENST00000422869#C2H2 ZF Containing Proteins#$#ENSP00000415579#ENSG00000124092#ENST00000423479#C2H2 ZF Containing Proteins#$#ENSP00000415329#ENSG00000124092#ENST00000429804#C2H2 ZF Containing Proteins#$#ENSP000…	FALSE
	252	ENSG00000011332	DPF1	C2H2 ZF	Yes	Known motif	Monomer or homomultimer	High-throughput in vitro	None	This protein contains C2H2 ZFs missed by Pfam scanning.	IPR001965;IPR007087;IPR011011;IPR015880;IPR019787;IPR025750	8193	double PHD fingers 1 [Source:HGNC Symbol;Acc:HGNC:20225]	None	DBD and Full	not tested	None	None	b	Yes	No	No	1a1, Direct HQ evidence	Sam Lambert	Jussi Taipale	No	None	$#ENSP00000347716#ENSG00000011332#ENST00000355526#Other#PHD, Requiem_N$#ENSP00000412098#ENSG00000011332#ENST00000412732#Other#PHD, Requiem_N$#ENSP00000397354#ENSG00000011332#ENST00000420980#Other#PHD, Requiem_N$#ENSP00000483226#ENSG00000011332#ENST00000614244#Other#PHD, Requiem_N$#ENSP00000391884#ENSG00000011332#ENST00000414789#Other#PHD, Requiem_N	FALSE
	253	ENSG00000205683	DPF3	C2H2 ZF	Yes	Inferred motif	Monomer or homomultimer	High-throughput in vitro	Single C2H2 domain	Single C2H2 ZF. PHD domains mediate recognition of acetylated histones (PMID: 20613843); unclear if the ZF contributes DNA-binding specificity to the interaction.	IPR001965;IPR007087;IPR011011;IPR015880;IPR019787;IPR025750	8110	double PHD fingers 3 [Source:HGNC Symbol;Acc:HGNC:17427]	None	not tested	not tested	None	None	x	Yes	No	No	4a, two or more datasets predict it as a TF	Sam Lambert	Jussi Taipale	No	None	$#ENSP00000441640#ENSG00000205683#ENST00000541685#C2H2 ZF Containing Proteins#Lar_restr_allev, PHD, Requiem_N$#ENSP00000450518#ENSG00000205683#ENST00000556509#C2H2 ZF Containing Proteins#PHD, PHD_4, Requiem_N$#ENSP00000444662#ENSG00000205683#ENST00000546183#C2H2 ZF Containing Proteins#Lar_restr_allev, PHD, Requiem_N$#ENSP00000479526#ENSG00000205683#ENST00000610283#C2H2 ZF Containing Proteins#Lar_…	FALSE
	254	ENSG00000134874	DZIP1	C2H2 ZF	Yes	Likely to be sequence specific TF	Monomer or homomultimer	No motif	Single C2H2 domain; Has a putative AT-hook	None	IPR007087;IPR015880	22873	DAZ interacting zinc finger protein 1 [Source:HGNC Symbol;Acc:HGNC:20908]	None	Full	not tested	None	None	x	Yes	No	No	4a, two or more datasets predict it as a TF	Jussi Taipale	Tim Hughes	No	None	$#ENSP00000355018#ENSG00000134874#ENST00000361156#C2H2 ZF Containing Proteins#Dzip-like_N$#ENSP00000355175#ENSG00000134874#ENST00000361396#C2H2 ZF Containing Proteins#Dzip-like_N$#ENSP00000366025#ENSG00000134874#ENST00000376829#C2H2 ZF Containing Proteins#Dzip-like_N$#ENSP00000257312#ENSG00000134874#ENST00000347108#C2H2 ZF Containing Proteins#Dzip-like_N	FALSE
	255	ENSG00000167967	E4F1	C2H2 ZF	Yes	Known motif	Monomer or homomultimer	In vivo/Misc source	Only known motifs are from Transfac or HocoMoco - origin is uncertain	None	IPR007087;IPR015880	1877	E4F transcription factor 1 [Source:HGNC Symbol;Acc:HGNC:3121]	None	DBD and Full	Yes	None	None	a	Yes	TF Gene Candidate__DNA Binding_PMIDS:2169022	Yes	2a1, Lower confidence direct evidence	Arttu Jolma	Jussi Taipale	Yes	$#ENSG00000167967#GO:0001227#RNA polymerase II transcription regulatory region sequence-specific DNA binding transcription factor#IC - GO_REF:0000036$#ENSG00000167967#GO:0003700#sequence-specific DNA binding transcription factor activity#TAS - PMID:10869426, PMID:9121437	$#ENSP00000301727#ENSG00000167967#ENST00000301727#C2H2 ZF Containing Proteins#$#ENSP00000457672#ENSG00000167967#ENST00000564139#C2H2 ZF Containing Proteins#$#ENSP00000456760#ENSG00000167967#ENST00000565090#C2H2 ZF Containing Proteins#$#ENSP00000454652#ENSG00000167967#ENST00000565413#C2H2 ZF Containing Proteins#	FALSE
	256	ENSG00000102189	EEA1	C2H2 ZF	Yes	Likely to be sequence specific TF	Monomer or homomultimer	No motif	Single C2H2 domain	Based on (PMID: 20534488), the protein has a C2H2 ZF domain; but it uses the domain for contacting RAB5A rather than for binding DNA.	IPR000306;IPR007087;IPR011011;IPR017455	8411	early endosome antigen 1 [Source:HGNC Symbol;Acc:HGNC:3185]	None	not tested	not tested	None	None	x	No	No	No	5a, one of the source datasets predicts is as a TF	Arttu Jolma	Pratyush Das	No	None	$#ENSP00000317955#ENSG00000102189#ENST00000322349#Other#Atg14, FYVE$#ENSP00000446785#ENSG00000102189#ENST00000549790#Other#	FALSE
	257	ENSG00000120738	EGR1	C2H2 ZF	Yes	Known motif	Monomer or homomultimer	High-throughput in vitro	None	None	IPR007087;IPR015880;IPR021839;IPR021849	1958	early growth response 1 [Source:HGNC Symbol;Acc:HGNC:3238]	1A1F	DBD and Full	Yes	None	None	a	Yes	TF Gene_DNA-Binding: sequence-specific_DNA Binding; Transactivation_PMIDS:8336701;9858508;10049687	Yes	1a1, Direct HQ evidence	Jussi Taipale	Arttu Jolma	Yes	$#ENSG00000120738#GO:0001077#RNA polymerase II core promoter proximal region sequence-specific DNA binding transcription factor a#IEA - GO_REF:0000019$#ENSG00000120738#GO:0003700#sequence-specific DNA binding transcription factor activity#IDA - PMID:12560508	$#ENSP00000239938#ENSG00000120738#ENST00000239938#C2H2 ZF Containing Proteins#Cornifin, DUF3432, DUF3446	FALSE
	258	ENSG00000122877	EGR2	C2H2 ZF	Yes	Known motif	Monomer or homomultimer	High-throughput in vitro	None	Binds HOX4A promoter (PMID:21836637)	IPR007087;IPR015880;IPR021849;	1959	early growth response 2 [Source:HGNC Symbol;Acc:HGNC:3239]	None	DBD and Full	Yes	None	None	a	Yes	TF Gene_DNA-Binding: sequence-specific_DNA Binding_PMIDS:12687019	Yes	1a1, Direct HQ evidence	Yimeng Yin	Laura Campitelli	Yes	$#ENSG00000122877#GO:0001077#RNA polymerase II core promoter proximal region sequence-specific DNA binding transcription factor a#IDA - PMID:12687019$#ENSG00000122877#GO:0003700#sequence-specific DNA binding transcription factor activity#IDA - PMID:14532282	$#ENSP00000242480#ENSG00000122877#ENST00000242480#C2H2 ZF Containing Proteins#DUF3446$#ENSP00000402040#ENSG00000122877#ENST00000439032#C2H2 ZF Containing Proteins#DUF3446$#ENSP00000387634#ENSG00000122877#ENST00000411732#C2H2 ZF Containing Proteins#DUF3446$#ENSP00000490154#ENSG00000122877#ENST00000637191#C2H2 ZF Containing Proteins#DUF3446	FALSE
	259	ENSG00000179388	EGR3	C2H2 ZF	Yes	Known motif	Monomer or homomultimer	High-throughput in vitro	None	None	IPR007087;IPR015880;IPR021849;	1960	early growth response 3 [Source:HGNC Symbol;Acc:HGNC:3240]	None	DBD and Full	Yes	None	None	a	Yes	TF Gene Candidate_DNA-Binding: sequence-specific_Transactivation_PMIDS:1906159	Yes	1a1, Direct HQ evidence	Jussi Taipale	Arttu Jolma	Yes	$#ENSG00000179388#GO:0003700#sequence-specific DNA binding transcription factor activity#TAS - PMID:1906159, PMID:9731539	$#ENSP00000318057#ENSG00000179388#ENST00000317216#C2H2 ZF Containing Proteins#DUF3446$#ENSP00000430310#ENSG00000179388#ENST00000522910#C2H2 ZF Containing Proteins#DUF3446$#ENSP00000429370#ENSG00000179388#ENST00000519492#C2H2 ZF Containing Proteins#	FALSE
	260	ENSG00000135625	EGR4	C2H2 ZF	Yes	Known motif	Monomer or homomultimer	High-throughput in vitro	None	None	IPR007087;IPR015880	1961	early growth response 4 [Source:HGNC Symbol;Acc:HGNC:3241]	None	DBD	not tested	None	None	b	Yes	TF Gene_DNA-Binding: sequence-specific_DNA Binding_PMIDS:17192429	Yes	1a1, Direct HQ evidence	Tim Hughes	Laura Campitelli	Yes	$#ENSG00000135625#GO:0003700#sequence-specific DNA binding transcription factor activity#NAS - PMID:1584812	$#ENSP00000419687#ENSG00000135625#ENST00000436467#C2H2 ZF Containing Proteins#$#ENSP00000445626#ENSG00000135625#ENST00000545030#C2H2 ZF Containing Proteins#	FALSE
	261	ENSG00000164334	FAM170A	C2H2 ZF	Yes	Likely to be sequence specific TF	Monomer or homomultimer	No motif	Single C2H2 domain	Degenerate C2H2-ZFP. Localizes to the nucleus and overexpression upregulates other genes (PMID: 20162441).	None	340069	family with sequence similarity 170 member A [Source:HGNC Symbol;Acc:HGNC:27963]	None	DBD and Full	not tested	None	None	b	No	No	No	5a, one of the source datasets predicts is as a TF	Jussi Taipale	Laura Campitelli	No	None	$#ENSP00000423697#ENSG00000164334#ENST00000509264#Other#$#ENSP00000422684#ENSG00000164334#ENST00000515256#Other#$#ENSP00000482552#ENSG00000164334#ENST00000613773#Other#$#ENSP00000483075#ENSG00000164334#ENST00000620555#Other#	FALSE
	262	ENSG00000128610	FEZF1	C2H2 ZF	Yes	Known motif	Monomer or homomultimer	High-throughput in vitro	ChIP-seq motif is consistent with recognition code (RCADE)	None	IPR007087;IPR015880	389549	FEZ family zinc finger 1 [Source:HGNC Symbol;Acc:HGNC:22788]	None	Full	not tested	None	None	c	Yes	No	Yes	1a1, Direct HQ evidence	Jussi Taipale	Laura Campitelli	Yes	$#ENSG00000128610#GO:0001227#RNA polymerase II transcription regulatory region sequence-specific DNA binding transcription factor#IBA - GO_REF:0000033	$#ENSP00000392727#ENSG00000128610#ENST00000427185#C2H2 ZF Containing Proteins#$#ENSP00000411145#ENSG00000128610#ENST00000442488#C2H2 ZF Containing Proteins#$#ENSP00000406919#ENSG00000128610#ENST00000418046#C2H2 ZF Containing Proteins#	FALSE
	263	ENSG00000153266	FEZF2	C2H2 ZF	Yes	Inferred motif	Monomer or homomultimer	High-throughput in vitro	None	None	IPR007087;IPR015880	55079	FEZ family zinc finger 2 [Source:HGNC Symbol;Acc:HGNC:13506]	None	not tested	Yes	None	None	c	Yes	TF Gene Candidate__DNA Binding_PMIDS:12469125	Yes	1a2, Orthologous HQ evidence	Sam Lambert	Arttu Jolma	Yes	$#ENSG00000153266#GO:0001227#RNA polymerase II transcription regulatory region sequence-specific DNA binding transcription factor#IBA - GO_REF:0000033$#ENSG00000153266#GO:0001228#RNA polymerase II transcription regulatory region sequence-specific DNA binding transcription factor#IEA - GO_REF:0000019	$#ENSP00000283268#ENSG00000153266#ENST00000283268#C2H2 ZF Containing Proteins#$#ENSP00000418804#ENSG00000153266#ENST00000475839#C2H2 ZF Containing Proteins#$#ENSP00000418589#ENSG00000153266#ENST00000486811#C2H2 ZF Containing Proteins#	FALSE
	264	ENSG00000179943	FIZ1	C2H2 ZF	Yes	Likely to be sequence specific TF	Monomer or homomultimer	No motif	None	Protein has a decent cassette of C2H2 ZF domains (not all are detected by Pfam). It has been also shown to interact with homeodomain protein CRX (PMID: 18854042) and MAF-subtype bZIP protein NRL (PMID: 12566383).	IPR007087;IPR015880	84922	FLT3 interacting zinc finger 1 [Source:HGNC Symbol;Acc:HGNC:25917]	None	Full	not tested	None	None	b	Yes	No	No	4a, two or more datasets predict it as a TF	Sam Lambert	Arttu Jolma	Yes	None	$#ENSP00000221665#ENSG00000179943#ENST00000221665#C2H2 ZF Containing Proteins#zf-C2H2_4$#ENSP00000465131#ENSG00000179943#ENST00000590714#C2H2 ZF Containing Proteins#$#ENSP00000468342#ENSG00000179943#ENST00000587678#C2H2 ZF Containing Proteins#$#ENSP00000468018#ENSG00000179943#ENST00000587414#C2H2 ZF Containing Proteins#	FALSE
	265	ENSG00000162676	GFI1	C2H2 ZF	Yes	Known motif	Monomer or homomultimer	High-throughput in vitro	None	None	IPR007087;IPR015880	2672	growth factor independent 1 transcriptional repressor [Source:HGNC Symbol;Acc:HGNC:4237]	2KMK	DBD	not tested	None	3 znf NMR structure	b	Yes	TF Gene_DNA-Binding: sequence-specific_DNA Binding_PMIDS:8754800	Yes	1a1, Direct HQ evidence	Jussi Taipale	Pratyush Das	Yes	$#ENSG00000162676#GO:0001078#RNA polymerase II core promoter proximal region sequence-specific DNA binding transcription factor a#IDA - PMID:19506020$#ENSG00000162676#GO:0032088#negative regulation of NF-kappaB transcription factor activity#ISS - GO_REF:0000024	$#ENSP00000359357#ENSG00000162676#ENST00000370332#C2H2 ZF Containing Proteins#$#ENSP00000399719#ENSG00000162676#ENST00000427103#C2H2 ZF Containing Proteins#$#ENSP00000294702#ENSG00000162676#ENST00000294702#C2H2 ZF Containing Proteins#	FALSE
	266	ENSG00000165702	GFI1B	C2H2 ZF	Yes	Known motif	Monomer or homomultimer	High-throughput in vitro	None	None	IPR007087;IPR015880	8328	growth factor independent 1B transcriptional repressor [Source:HGNC Symbol;Acc:HGNC:4238]	None	DBD and Full	not tested	None	None	a	Yes	No	No	1a1, Direct HQ evidence	Pratyush Das	Jussi Taipale	Yes	None	$#ENSP00000344782#ENSG00000165702#ENST00000339463#C2H2 ZF Containing Proteins#$#ENSP00000361195#ENSG00000165702#ENST00000372122#C2H2 ZF Containing Proteins#$#ENSP00000490303#ENSG00000165702#ENST00000636137#C2H2 ZF Containing Proteins#$#ENSP00000489646#ENSG00000165702#ENST00000636263#C2H2 ZF Containing Proteins#	FALSE
	267	ENSG00000111087	GLI1	C2H2 ZF	Yes	Known motif	Monomer or homomultimer	In vivo/Misc source	None	None	IPR007087;IPR015880	2735	GLI family zinc finger 1 [Source:HGNC Symbol;Acc:HGNC:4317]	2GLI	DBD and Full	Yes	None	None	a	Yes	TF Gene_DNA-Binding: sequence-specific_DNA Binding; Transactivation_PMIDS:10559945;11719506;15087129	No	1a1, Direct HQ evidence	Yimeng Yin	Tim Hughes	Yes	$#ENSG00000111087#GO:0003705#RNA polymerase II distal enhancer sequence-specific DNA binding transcription factor activity#IEA - GO_REF:0000019	$#ENSP00000228682#ENSG00000111087#ENST00000228682#C2H2 ZF Containing Proteins#$#ENSP00000434408#ENSG00000111087#ENST00000528467#C2H2 ZF Containing Proteins#$#ENSP00000434421#ENSG00000111087#ENST00000528432#C2H2 ZF Containing Proteins#$#ENSP00000436671#ENSG00000111087#ENST00000532291#C2H2 ZF Containing Proteins#	FALSE
	268	ENSG00000074047	GLI2	C2H2 ZF	Yes	Known motif	Monomer or homomultimer	High-throughput in vitro	None	None	IPR007087;IPR015880	2736	GLI family zinc finger 2 [Source:HGNC Symbol;Acc:HGNC:4318]	None	DBD	Yes	None	None	a	Yes	TF Gene_DNA-Binding: sequence-specific_Transactivation_PMIDS:2850480;3563490	Yes	1a1, Direct HQ evidence	Arttu Jolma	Laura Campitelli	Yes	$#ENSG00000074047#GO:0001077#RNA polymerase II core promoter proximal region sequence-specific DNA binding transcription factor a#IEA - GO_REF:0000019$#ENSG00000074047#GO:0003700#sequence-specific DNA binding transcription factor activity#IDA - PMID:15994174	$#ENSP00000441454#ENSG00000074047#ENST00000360874#C2H2 ZF Containing Proteins#$#ENSP00000354586#ENSG00000074047#ENST00000361492#C2H2 ZF Containing Proteins#$#ENSP00000398992#ENSG00000074047#ENST00000418323#C2H2 ZF Containing Proteins#$#ENSP00000390436#ENSG00000074047#ENST00000452319#C2H2 ZF Containing Proteins#	FALSE
	269	ENSG00000106571	GLI3	C2H2 ZF	Yes	Known motif	Monomer or homomultimer	High-throughput in vitro	None	None	IPR007087;IPR015880	2737	GLI family zinc finger 3 [Source:HGNC Symbol;Acc:HGNC:4319]	None	DBD and Full	Yes	None	None	a	Yes	TF Gene_DNA-Binding: sequence-specific_DNA Binding; Transactivation_PMIDS:10433919;12435627;16396903	Yes	1a1, Direct HQ evidence	Tim Hughes	Laura Campitelli	Yes	$#ENSG00000106571#GO:0001077#RNA polymerase II core promoter proximal region sequence-specific DNA binding transcription factor a#IC - GO_REF:0000036$#ENSG00000106571#GO:0003700#sequence-specific DNA binding transcription factor activity#IDA - PMID:10077605, PMID:17000779, PMID:17764085	$#ENSP00000407963#ENSG00000106571#ENST00000437480#C2H2 ZF Containing Proteins#$#ENSP00000406135#ENSG00000106571#ENST00000448703#C2H2 ZF Containing Proteins#$#ENSP00000379258#ENSG00000106571#ENST00000395925#C2H2 ZF Containing Proteins#	FALSE
	270	ENSG00000250571	GLI4	C2H2 ZF	Yes	Known motif	Monomer or homomultimer	In vivo/Misc source	Motif obtained from MEME - not supported by recognition code (RCADE) and may be inaccurate or indirect	Protein is not closely homologous to GLI1-3 proteins.	IPR007087;IPR015880	2738	GLI family zinc finger 4 [Source:HGNC Symbol;Acc:HGNC:4320]	None	not tested	not tested	None	TFs that are in CisBP but not in Vaquerizas set	No	Yes	No	Yes	1a1, Direct HQ evidence	Arttu Jolma	Pratyush Das	Yes	$#ENSG00000250571#GO:0003700#sequence-specific DNA binding transcription factor activity#IBA - GO_REF:0000033	$#ENSP00000345024#ENSG00000250571#ENST00000340042#C2H2 ZF Containing Proteins#$#ENSP00000430987#ENSG00000250571#ENST00000523522#C2H2 ZF Containing Proteins#$#ENSP00000344727#ENSG00000250571#ENST00000344692#C2H2 ZF Containing Proteins#$#ENSP00000429514#ENSG00000250571#ENST00000517530#C2H2 ZF Containing Proteins#$#ENSP00000427881#ENSG00000250571#ENST00000520021#C2H2 ZF Containing Proteins#$#ENSP000…	FALSE
	271	ENSG00000174332	GLIS1	C2H2 ZF	Yes	Known motif	Monomer or homomultimer	High-throughput in vitro	None	None	IPR007087;IPR015880	148979	GLIS family zinc finger 1 [Source:HGNC Symbol;Acc:HGNC:29525]	None	DBD	not tested	None	None	a	Yes	No	No	1a1, Direct HQ evidence	Laura Campitelli	Arttu Jolma	Yes	$#ENSG00000174332#GO:0001227#RNA polymerase II transcription regulatory region sequence-specific DNA binding transcription factor#IEA - GO_REF:0000019$#ENSG00000174332#GO:0001228#RNA polymerase II transcription regulatory region sequence-specific DNA binding transcription factor#IEA - GO_REF:0000019	$#ENSP00000309653#ENSG00000174332#ENST00000312233#C2H2 ZF Containing Proteins#$#ENSP00000486112#ENSG00000174332#ENST00000628545#C2H2 ZF Containing Proteins#	FALSE
	272	ENSG00000126603	GLIS2	C2H2 ZF	Yes	Known motif	Monomer or homomultimer	High-throughput in vitro	None	None	IPR007087;IPR015880	84662	GLIS family zinc finger 2 [Source:HGNC Symbol;Acc:HGNC:29450]	None	DBD	Yes	None	None	b	Yes	TF Gene Candidate_Transcription Factor Binding: tf co-factor binding_Transactivation_PMIDS:11741991;16326862	No	1a1, Direct HQ evidence	Tim Hughes	Arttu Jolma	Yes	$#ENSG00000126603#GO:0001077#RNA polymerase II core promoter proximal region sequence-specific DNA binding transcription factor a#ISS - GO_REF:0000024$#ENSG00000126603#GO:0043433#negative regulation of sequence-specific DNA binding transcription factor activity#ISS - GO_REF:0000024	$#ENSP00000395547#ENSG00000126603#ENST00000433375#C2H2 ZF Containing Proteins#FOXP-CC$#ENSP00000262366#ENSG00000126603#ENST00000262366#C2H2 ZF Containing Proteins#FOXP-CC	FALSE
	273	ENSG00000107249	GLIS3	C2H2 ZF	Yes	Known motif	Monomer or homomultimer	High-throughput in vitro	None	None	IPR007087;IPR015880	169792	GLIS family zinc finger 3 [Source:HGNC Symbol;Acc:HGNC:28510]	None	DBD and Full	not tested	None	None	b	Yes	No	No	1a1, Direct HQ evidence	Tim Hughes	Jussi Taipale	Yes	None	$#ENSP00000325494#ENSG00000107249#ENST00000324333#C2H2 ZF Containing Proteins#$#ENSP00000418671#ENSG00000107249#ENST00000462164#C2H2 ZF Containing Proteins#$#ENSP00000417794#ENSG00000107249#ENST00000477901#C2H2 ZF Containing Proteins#$#ENSP00000418995#ENSG00000107249#ENST00000478315#C2H2 ZF Containing Proteins#$#ENSP00000418005#ENSG00000107249#ENST00000478844#C2H2 ZF Containing Proteins#$#ENSP000…	FALSE
	274	ENSG00000122034	GTF3A	C2H2 ZF	Yes	Known motif	Monomer or homomultimer	High-throughput in vitro	ChIP-seq motif is consistent with recognition code (RCADE)	None	IPR007087;IPR015880	2971	General transcription factor IIIA [Source:HGNC Symbol;Acc:HGNC:4662]	1TF3	not tested	Yes	None	3 ZNF NMR structure	x	Yes	No	No	1a1, Direct HQ evidence	Pratyush Das	Jussi Taipale	Yes	None	$#ENSP00000370532#ENSG00000122034#ENST00000381140#C2H2 ZF Containing Proteins#	FALSE
	275	ENSG00000125812	GZF1	C2H2 ZF	Yes	Known motif	Monomer or homomultimer	In vivo/Misc source	Only known motifs are from Transfac or HocoMoco - origin is uncertain	None	IPR000210;IPR007087;IPR011333;IPR013069;IPR015880;	64412	GDNF inducible zinc finger protein 1 [Source:HGNC Symbol;Acc:HGNC:15808]	None	not tested	not tested	None	None	b	Yes	No	Yes	2a1, Lower confidence direct evidence	Tim Hughes	Pratyush Das	Yes	$#ENSG00000125812#GO:0001078#RNA polymerase II core promoter proximal region sequence-specific DNA binding transcription factor a#IDA - PMID:16049025 | IMP - PMID:16049025$#ENSG00000125812#GO:0001206#RNA polymerase II distal enhancer sequence-specific DNA binding transcription factor activity involv#IDA - PMID:16049025 | IMP - PMID:16049025	$#ENSP00000338290#ENSG00000125812#ENST00000338121#C2H2 ZF Containing Proteins#BTB, zf-C2H2_4, zf-C2H2_6, zf-H2C2_2, zf-met$#ENSP00000366250#ENSG00000125812#ENST00000377051#C2H2 ZF Containing Proteins#BTB, zf-C2H2_4, zf-C2H2_6, zf-H2C2_2, zf-met$#ENSP00000410009#ENSG00000125812#ENST00000424216#C2H2 ZF Containing Proteins#	FALSE
	276	ENSG00000177374	HIC1	C2H2 ZF	Yes	Known motif	Monomer or homomultimer	High-throughput in vitro	None	None	IPR000210;IPR007087;IPR011333;IPR013069;IPR015880;	3090	hypermethylated in cancer 1 [Source:HGNC Symbol;Acc:HGNC:4909]	None	DBD	Yes	None	None	a	Yes	TF Gene_DNA-Binding: sequence-specific_DNA Binding; Transactivation_PMIDS:15231840	Yes	1a1, Direct HQ evidence	Laura Campitelli	Arttu Jolma	Yes	$#ENSG00000177374#GO:0003700#sequence-specific DNA binding transcription factor activity#IDA - PMID:15231840 | TAS - PMID:7585125	$#ENSP00000382742#ENSG00000177374#ENST00000399849#C2H2 ZF Containing Proteins#BTB$#ENSP00000476554#ENSG00000177374#ENST00000571875#C2H2 ZF Containing Proteins#BTB$#ENSP00000460268#ENSG00000177374#ENST00000571990#C2H2 ZF Containing Proteins#BTB$#ENSP00000461476#ENSG00000177374#ENST00000574370#C2H2 ZF Containing Proteins#$#ENSP00000477858#ENSG00000177374#ENST00000619757#C2H2 ZF Containing Proteins#…	FALSE
	277	ENSG00000169635	HIC2	C2H2 ZF	Yes	Known motif	Monomer or homomultimer	High-throughput in vitro	None	None	IPR000210;IPR007087;IPR011333;IPR013069;IPR015880;	23119	hypermethylated in cancer 2 [Source:HGNC Symbol;Acc:HGNC:18595]	None	DBD	not tested	None	None	a	Yes	No	No	1a1, Direct HQ evidence	Yimeng Yin	Laura Campitelli	Yes	None	$#ENSP00000385319#ENSG00000169635#ENST00000407464#C2H2 ZF Containing Proteins#BTB$#ENSP00000384889#ENSG00000169635#ENST00000407598#C2H2 ZF Containing Proteins#BTB$#ENSP00000387757#ENSG00000169635#ENST00000443632#C2H2 ZF Containing Proteins#BTB	FALSE
	278	ENSG00000172273	HINFP	C2H2 ZF	Yes	Known motif	Monomer or homomultimer	High-throughput in vitro	None	None	IPR007087;IPR015880	25988	histone H4 transcription factor [Source:HGNC Symbol;Acc:HGNC:17850]	None	DBD and Full	not tested	None	Jolma2013 HT-SELEX model has erroneous symbol HINFP1	a	Yes	No	Yes	1a1, Direct HQ evidence	Yimeng Yin	Jussi Taipale	Yes	$#ENSG00000172273#GO:0001078#RNA polymerase II core promoter proximal region sequence-specific DNA binding transcription factor a#IEA - GO_REF:0000019$#ENSG00000172273#GO:0003700#sequence-specific DNA binding transcription factor activity#IMP - PMID:9540062	$#ENSP00000318085#ENSG00000172273#ENST00000350777#C2H2 ZF Containing Proteins#zf-C2H2_4$#ENSP00000436815#ENSG00000172273#ENST00000527410#C2H2 ZF Containing Proteins#zf-C2H2_4$#ENSP00000433836#ENSG00000172273#ENST00000530678#C2H2 ZF Containing Proteins#$#ENSP00000431468#ENSG00000172273#ENST00000529988#C2H2 ZF Containing Proteins#	FALSE
	279	ENSG00000095951	HIVEP1	C2H2 ZF	Yes	Known motif	Monomer or homomultimer	In vivo/Misc source	Only known motifs are from Transfac or HocoMoco - origin is uncertain	None	IPR007087;IPR015880	3096	Human immunodeficiency virus type I enhancer binding protein 1 [Source:HGNC Symbol;Acc:HGNC:4920]	None	not tested	not tested	None	None	a	Yes	No	No	2a1, Lower confidence direct evidence	Tim Hughes	Jussi Taipale	Yes	$#ENSG00000095951#GO:0001206#RNA polymerase II distal enhancer sequence-specific DNA binding transcription factor activity involv#IBA - GO_REF:0000033	$#ENSP00000368698#ENSG00000095951#ENST00000379388#C2H2 ZF Containing Proteins#$#ENSP00000419721#ENSG00000095951#ENST00000484210#C2H2 ZF Containing Proteins#$#ENSP00000417348#ENSG00000095951#ENST00000487103#C2H2 ZF Containing Proteins#$#ENSP00000409078#ENSG00000095951#ENST00000442081#C2H2 ZF Containing Proteins#$#ENSP00000419762#ENSG00000095951#ENST00000491710#C2H2 ZF Containing Proteins#	FALSE
	280	ENSG00000010818	HIVEP2	C2H2 ZF	Yes	Known motif	Monomer or homomultimer	In vivo/Misc source	Only known motifs are from Transfac or HocoMoco - origin is uncertain	None	IPR007087;IPR015880	3097	human immunodeficiency virus type I enhancer binding protein 2 [Source:HGNC Symbol;Acc:HGNC:4921]	None	not tested	not tested	None	None	a	Yes	TF Gene_DNA-Binding: sequence-specific_DNA Binding_PMIDS:10207097	Yes	2a1, Lower confidence direct evidence	Sam Lambert	Jussi Taipale	Yes	$#ENSG00000010818#GO:0003700#sequence-specific DNA binding transcription factor activity#IBA - GO_REF:0000033	$#ENSP00000356575#ENSG00000010818#ENST00000367603#C2H2 ZF Containing Proteins#$#ENSP00000012134#ENSG00000010818#ENST00000012134#C2H2 ZF Containing Proteins#$#ENSP00000356576#ENSG00000010818#ENST00000367604#C2H2 ZF Containing Proteins#	FALSE
	281	ENSG00000127124	HIVEP3	C2H2 ZF	Yes	Inferred motif	Monomer or homomultimer	In vivo/Misc source	Has a putative AT-hook	Binds to NFKB-like consensus sequence to repress transcription (PMID: 21189157). PWMs for HIVEP1 and 2 in Transfac and Hocomoco are also NFKB-like.	IPR007087;IPR015880	59269	human immunodeficiency virus type I enhancer binding protein 3 [Source:HGNC Symbol;Acc:HGNC:13561]	None	not tested	not tested	None	None	a	Yes	No	Yes	2a2, orthologous lower confidence evidence	Pratyush Das	Arttu Jolma	Yes	$#ENSG00000127124#GO:0003700#sequence-specific DNA binding transcription factor activity#IBA - GO_REF:0000033	$#ENSP00000361664#ENSG00000127124#ENST00000372583#C2H2 ZF Containing Proteins#$#ENSP00000361665#ENSG00000127124#ENST00000372584#C2H2 ZF Containing Proteins#	FALSE
	282	ENSG00000181666	HKR1	C2H2 ZF	Yes	Known motif	Monomer or homomultimer	High-throughput in vitro	ChIP-seq motif is consistent with recognition code (RCADE)	None	IPR001909;IPR007087;IPR015880;	284459	HKR1, GLI-Kruppel zinc finger family member [Source:HGNC Symbol;Acc:HGNC:4928]	None	Full	not tested	None	None	b	Yes	No	No	1a1, Direct HQ evidence	Sam Lambert	Arttu Jolma	Yes	None	$#ENSP00000315505#ENSG00000181666#ENST00000324411#C2H2 ZF Containing Proteins#KRAB, zf-C2H2_11, zf-C2H2_4$#ENSP00000375994#ENSG00000181666#ENST00000392153#C2H2 ZF Containing Proteins#KRAB, zf-C2H2_11, zf-C2H2_4$#ENSP00000438261#ENSG00000181666#ENST00000541583#C2H2 ZF Containing Proteins#zf-C2H2_11, zf-C2H2_4$#ENSP00000466472#ENSG00000181666#ENST00000591259#C2H2 ZF Containing Proteins#KRAB$#ENSP00…	TRUE
	283	ENSG00000185811	IKZF1	C2H2 ZF	Yes	Known motif	Monomer or homomultimer	In vivo/Misc source	Only known motifs are from Transfac or HocoMoco - origin is uncertain	None	IPR007087;IPR015880	10320	IKAROS family zinc finger 1 [Source:HGNC Symbol;Acc:HGNC:13176]	None	DBD and Full	not tested	None	None	a	Yes	TF Gene_DNA-Binding: sequence-specific_DNA Binding; Transactivation_PMIDS:15841184	Yes	2a1, Lower confidence direct evidence	Pratyush Das	Sam Lambert	Yes	$#ENSG00000185811#GO:0003700#sequence-specific DNA binding transcription factor activity#IBA - GO_REF:0000033	$#ENSP00000331614#ENSG00000185811#ENST00000331340#C2H2 ZF Containing Proteins#zf-C2H2_4$#ENSP00000352123#ENSG00000185811#ENST00000359197#C2H2 ZF Containing Proteins#zf-C2H2_4$#ENSP00000388478#ENSG00000185811#ENST00000413698#C2H2 ZF Containing Proteins#$#ENSP00000409588#ENSG00000185811#ENST00000426121#C2H2 ZF Containing Proteins#$#ENSP00000413025#ENSG00000185811#ENST00000439701#C2H2 ZF Containing …	FALSE
	284	ENSG00000030419	IKZF2	C2H2 ZF	Yes	Known motif	Monomer or homomultimer	In vivo/Misc source	Only known motifs are from Transfac or HocoMoco - origin is uncertain	None	IPR007087;IPR015880	22807	IKAROS family zinc finger 2 [Source:HGNC Symbol;Acc:HGNC:13177]	None	DBD and Full	not tested	None	None	b	Yes	No	Yes	2a1, Lower confidence direct evidence	Sam Lambert	Jussi Taipale	Yes	$#ENSG00000030419#GO:0003700#sequence-specific DNA binding transcription factor activity#IBA - GO_REF:0000033	$#ENSP00000342876#ENSG00000030419#ENST00000342002#C2H2 ZF Containing Proteins#zf-C2H2_4$#ENSP00000363439#ENSG00000030419#ENST00000374319#C2H2 ZF Containing Proteins#zf-C2H2_4$#ENSP00000402132#ENSG00000030419#ENST00000452786#C2H2 ZF Containing Proteins#$#ENSP00000406783#ENSG00000030419#ENST00000433134#C2H2 ZF Containing Proteins#	FALSE
	285	ENSG00000161405	IKZF3	C2H2 ZF	Yes	Known motif	Monomer or homomultimer	High-throughput in vitro	ChIP-seq motif is consistent with recognition code (RCADE)	None	IPR007087;IPR015880	22806	IKAROS family zinc finger 3 [Source:HGNC Symbol;Acc:HGNC:13178]	None	DBD and Full	Yes	None	None	a	Yes	TF Gene_Transcription Factor Binding: tf co-factor binding; DNA-Binding: sequence-specific_DNA Binding; TF PPI; Transactivation_PMIDS:9155026	Yes	1a1, Direct HQ evidence	Laura Campitelli	Arttu Jolma	Yes	$#ENSG00000161405#GO:0001228#RNA polymerase II transcription regulatory region sequence-specific DNA binding transcription factor#IEA - GO_REF:0000019$#ENSG00000161405#GO:0003700#sequence-specific DNA binding transcription factor activity#TAS - PMID:10552935	$#ENSP00000344544#ENSG00000161405#ENST00000346872#C2H2 ZF Containing Proteins#zf-C2H2_4$#ENSP00000367179#ENSG00000161405#ENST00000377944#C2H2 ZF Containing Proteins#zf-C2H2_4$#ENSP00000367180#ENSG00000161405#ENST00000377945#C2H2 ZF Containing Proteins#$#ENSP00000367188#ENSG00000161405#ENST00000377952#C2H2 ZF Containing Proteins#$#ENSP00000367194#ENSG00000161405#ENST00000377958#C2H2 ZF Containing …	FALSE
	286	ENSG00000123411	IKZF4	C2H2 ZF	Yes	Inferred motif	Monomer or homomultimer	In vivo/Misc source	None	None	IPR007087;IPR015880	64375	IKAROS family zinc finger 4 [Source:HGNC Symbol;Acc:HGNC:13179]	None	DBD	not tested	None	None	b	Yes	No	Yes	2a2, orthologous lower confidence evidence	Yimeng Yin	Tim Hughes	Yes	$#ENSG00000123411#GO:0003700#sequence-specific DNA binding transcription factor activity#TAS - PMID:10978333	$#ENSP00000412101#ENSG00000123411#ENST00000431367#C2H2 ZF Containing Proteins#zf-C2H2_4$#ENSP00000450020#ENSG00000123411#ENST00000547791#C2H2 ZF Containing Proteins#zf-C2H2_4$#ENSP00000448419#ENSG00000123411#ENST00000547167#C2H2 ZF Containing Proteins#zf-C2H2_4$#ENSP00000449168#ENSG00000123411#ENST00000552689#C2H2 ZF Containing Proteins#	FALSE
	287	ENSG00000095574	IKZF5	C2H2 ZF	Yes	Inferred motif	Monomer or homomultimer	In vivo/Misc source	None	None	IPR007087;IPR015880	64376	IKAROS family zinc finger 5 [Source:HGNC Symbol;Acc:HGNC:14283]	None	DBD and Full	not tested	None	None	b	Yes	No	Yes	1a1, Direct HQ evidence	Yimeng Yin	Sam Lambert	Yes	$#ENSG00000095574#GO:0003700#sequence-specific DNA binding transcription factor activity#IBA - GO_REF:0000033	$#ENSP00000357881#ENSG00000095574#ENST00000368886#C2H2 ZF Containing Proteins#$#ENSP00000478056#ENSG00000095574#ENST00000617859#C2H2 ZF Containing Proteins#	FALSE
	288	ENSG00000173404	INSM1	C2H2 ZF	Yes	Known motif	Monomer or homomultimer	In vivo/Misc source	None	None	IPR007087;IPR015880	3642	INSM transcriptional repressor 1 [Source:HGNC Symbol;Acc:HGNC:6090]	None	DBD	not tested	None	Model looks specific	a	Yes	No	Yes	2a1, Lower confidence direct evidence	Yimeng Yin	Jussi Taipale	Yes	$#ENSG00000173404#GO:0001078#RNA polymerase II core promoter proximal region sequence-specific DNA binding transcription factor a#IDA - PMID:16569215$#ENSG00000173404#GO:0003700#sequence-specific DNA binding transcription factor activity#IDA - PMID:11842116, PMID:16569215, PMID:18417529	$#ENSP00000312631#ENSG00000173404#ENST00000310227#C2H2 ZF Containing Proteins#	FALSE
	289	ENSG00000168348	INSM2	C2H2 ZF	Yes	Likely to be sequence specific TF	Monomer or homomultimer	No motif	None	None	IPR007087;IPR015880	84684	INSM transcriptional repressor 2 [Source:HGNC Symbol;Acc:HGNC:17539]	None	Full	not tested	None	None	b	Yes	No	No	4a, two or more datasets predict it as a TF	Sam Lambert	Yimeng Yin	Yes	None	$#ENSP00000306523#ENSG00000168348#ENST00000307169#C2H2 ZF Containing Proteins#	FALSE
	290	ENSG00000153814	JAZF1	C2H2 ZF	Yes	Likely to be sequence specific TF	Monomer or homomultimer	No motif	None	None	IPR007087;IPR015880	221895	JAZF zinc finger 1 [Source:HGNC Symbol;Acc:HGNC:28917]	None	DBD and Full	not tested	None	None	a	Yes	No	No	4a, two or more datasets predict it as a TF	Sam Lambert	Pratyush Das	No	$#ENSG00000153814#GO:0000981#sequence-specific DNA binding RNA polymerase II transcription factor activity#IBA - GO_REF:0000033	$#ENSP00000283928#ENSG00000153814#ENST00000283928#C2H2 ZF Containing Proteins#$#ENSP00000388302#ENSG00000153814#ENST00000427814#C2H2 ZF Containing Proteins#zf-C2H2_4, zf-C2H2_aberr$#ENSP00000387976#ENSG00000153814#ENST00000430432#C2H2 ZF Containing Proteins#zf-C2H2_aberr$#ENSP00000415096#ENSG00000153814#ENST00000447620#C2H2 ZF Containing Proteins#zf-C2H2_aberr	FALSE
	291	ENSG00000136504	KAT7	C2H2 ZF	Yes	Likely to be sequence specific TF	Monomer or homomultimer	No motif	None	None	IPR002515;IPR002717;IPR016181;	11143	lysine acetyltransferase 7 [Source:HGNC Symbol;Acc:HGNC:17016]	None	not tested	not tested	None	None	x	Yes	No	No	4a, two or more datasets predict it as a TF	Jussi Taipale	Pratyush Das	Yes	$#ENSG00000136504#GO:0003700#sequence-specific DNA binding transcription factor activity#IEA - GO_REF:0000002	$#ENSP00000259021#ENSG00000136504#ENST00000259021#C2H2 ZF Containing Proteins#MOZ_SAS$#ENSP00000398961#ENSG00000136504#ENST00000424009#C2H2 ZF Containing Proteins#MOZ_SAS$#ENSP00000409477#ENSG00000136504#ENST00000435742#C2H2 ZF Containing Proteins#MOZ_SAS$#ENSP00000413415#ENSG00000136504#ENST00000454930#C2H2 ZF Containing Proteins#MOZ_SAS$#ENSP00000424577#ENSG00000136504#ENST00000509773#C2H2 ZF C…	FALSE
	292	ENSG00000176407	KCMF1	C2H2 ZF	Yes	Likely to be sequence specific TF	Monomer or homomultimer	No motif	Single C2H2 domain	No evidence of DNA-binding in the literature; and has evidence of E3 ligase activity (PMID:15581609).	IPR000433;IPR007087;IPR008598;IPR015880	56888	potassium channel modulatory factor 1 [Source:HGNC Symbol;Acc:HGNC:20589]	None	DBD and Full	Yes	None	None	b	Yes	No	No	4a, two or more datasets predict it as a TF	Sam Lambert	Jussi Taipale	No	None	$#ENSP00000386738#ENSG00000176407#ENST00000409785#C2H2 ZF Containing Proteins#Di19_C, ZZ$#ENSP00000409499#ENSG00000176407#ENST00000428691#C2H2 ZF Containing Proteins#$#ENSP00000391340#ENSG00000176407#ENST00000453448#C2H2 ZF Containing Proteins#zf-ribbon_3$#ENSP00000414214#ENSG00000176407#ENST00000456682#C2H2 ZF Containing Proteins#	FALSE
	293	ENSG00000151657	KIN	C2H2 ZF	Yes	Likely to be sequence specific TF	Monomer or homomultimer	No motif	Single C2H2 domain	Binds curved DNA (PMID: 8078469).	IPR019447;	22944	Kin17 DNA and RNA binding protein [Source:HGNC Symbol;Acc:HGNC:6327]	None	not tested	not tested	None	None	x	No	No	No	5a, one of the source datasets predicts is as a TF	Yimeng Yin	Arttu Jolma	No	None	$#ENSP00000368881#ENSG00000151657#ENST00000379562#Other#KOW, Kin17_mid	FALSE
	294	ENSG00000105610	KLF1	C2H2 ZF	Yes	Known motif	Monomer or homomultimer	High-throughput in vitro	None	None	IPR007087;IPR015880	10661	Kruppel like factor 1 [Source:HGNC Symbol;Acc:HGNC:6345]	None	DBD and Full	Yes	None	None	a	Yes	TF Gene_DNA-Binding: sequence-specific_DNA Binding; Transactivation_PMIDS:11092887	Yes	1a1, Direct HQ evidence	Arttu Jolma	Jussi Taipale	Yes	$#ENSG00000105610#GO:0003700#sequence-specific DNA binding transcription factor activity#TAS - PMID:8924208, PMID:9778250	$#ENSP00000264834#ENSG00000105610#ENST00000264834#C2H2 ZF Containing Proteins#EKLF_TAD1, EKLF_TAD2	FALSE
	295	ENSG00000155090	KLF10	C2H2 ZF	Yes	Known motif	Monomer or homomultimer	High-throughput in vitro	None	None	IPR007087;IPR015880	7071	Kruppel like factor 10 [Source:HGNC Symbol;Acc:HGNC:11810]	None	DBD and Full	not tested	None	None	a	Yes	TF Gene_DNA-Binding: sequence-specific_DNA Binding_PMIDS:15087465	Yes	1a1, Direct HQ evidence	Yimeng Yin	Arttu Jolma	Yes	$#ENSG00000155090#GO:0003700#sequence-specific DNA binding transcription factor activity#TAS - PMID:10816551, PMID:9748269	$#ENSP00000285407#ENSG00000155090#ENST00000285407#C2H2 ZF Containing Proteins#AAA_33$#ENSP00000379222#ENSG00000155090#ENST00000395884#C2H2 ZF Containing Proteins#AAA_33	FALSE
	296	ENSG00000172059	KLF11	C2H2 ZF	Yes	Known motif	Monomer or homomultimer	High-throughput in vitro	None	None	IPR007087;IPR015880	8462	Kruppel like factor 11 [Source:HGNC Symbol;Acc:HGNC:11811]	None	DBD and Full	Yes	None	None	a	Yes	No	Yes	1a1, Direct HQ evidence	Laura Campitelli	Arttu Jolma	Yes	$#ENSG00000172059#GO:0000981#sequence-specific DNA binding RNA polymerase II transcription factor activity#IDA - PMID:21171965$#ENSG00000172059#GO:0003700#sequence-specific DNA binding transcription factor activity#TAS - PMID:9748269	$#ENSP00000307023#ENSG00000172059#ENST00000305883#C2H2 ZF Containing Proteins#$#ENSP00000388263#ENSG00000172059#ENST00000440320#C2H2 ZF Containing Proteins#$#ENSP00000442722#ENSG00000172059#ENST00000535335#C2H2 ZF Containing Proteins#$#ENSP00000444690#ENSG00000172059#ENST00000540845#C2H2 ZF Containing Proteins#$#ENSP00000386058#ENSG00000172059#ENST00000401510#C2H2 ZF Containing Proteins#	FALSE
	297	ENSG00000118922	KLF12	C2H2 ZF	Yes	Known motif	Monomer or homomultimer	High-throughput in vitro	None	None	IPR007087;IPR015880	11278	Kruppel like factor 12 [Source:HGNC Symbol;Acc:HGNC:6346]	None	DBD and Full	Yes	None	None	a	Yes	TF Gene_DNA-Binding: sequence-specific_DNA Binding; Other_PMIDS:9858544	Yes	1a1, Direct HQ evidence	Pratyush Das	Yimeng Yin	Yes	$#ENSG00000118922#GO:0001227#RNA polymerase II transcription regulatory region sequence-specific DNA binding transcription factor#IEA - GO_REF:0000019$#ENSG00000118922#GO:0003700#sequence-specific DNA binding transcription factor activity#IDA - PMID:16615998	$#ENSP00000366897#ENSG00000118922#ENST00000377669#C2H2 ZF Containing Proteins#	FALSE
	298	ENSG00000169926	KLF13	C2H2 ZF	Yes	Known motif	Monomer or homomultimer	High-throughput in vitro	None	None	IPR007087;IPR015880	51621	Kruppel like factor 13 [Source:HGNC Symbol;Acc:HGNC:13672]	None	DBD and Full	not tested	None	None	a	Yes	TF Gene_DNA-Binding: sequence-specific_DNA Binding_PMIDS:10642511;16303770	No	1a1, Direct HQ evidence	Sam Lambert	Pratyush Das	Yes	$#ENSG00000169926#GO:0001077#RNA polymerase II core promoter proximal region sequence-specific DNA binding transcription factor a#IEA - GO_REF:0000019	$#ENSP00000302456#ENSG00000169926#ENST00000307145#C2H2 ZF Containing Proteins#$#ENSP00000452867#ENSG00000169926#ENST00000558844#C2H2 ZF Containing Proteins#$#ENSP00000452609#ENSG00000169926#ENST00000560473#C2H2 ZF Containing Proteins#	FALSE
	299	ENSG00000266265	KLF14	C2H2 ZF	Yes	Known motif	Monomer or homomultimer	High-throughput in vitro	None	None	IPR007087;IPR015880	136259	Kruppel like factor 14 [Source:HGNC Symbol;Acc:HGNC:23025]	None	DBD	not tested	None	None	b	Yes	No	No	1a1, Direct HQ evidence	Yimeng Yin	Pratyush Das	Yes	None	$#ENSP00000463287#ENSG00000266265#ENST00000583337#C2H2 ZF Containing Proteins#	FALSE
	300	ENSG00000163884	KLF15	C2H2 ZF	Yes	Known motif	Monomer or homomultimer	High-throughput in vitro	None	None	IPR007087;IPR015880	28999	Kruppel like factor 15 [Source:HGNC Symbol;Acc:HGNC:14536]	None	DBD and Full	not tested	None	None	a	Yes	TF Gene_DNA-Binding: sequence-specific; Transcription Factor Binding: tf co-factor binding_Co-activation; DNA Binding_PMIDS:12097321;17438289	Yes	1a1, Direct HQ evidence	Pratyush Das	Arttu Jolma	Yes	$#ENSG00000163884#GO:0001077#RNA polymerase II core promoter proximal region sequence-specific DNA binding transcription factor a#IC - PMID:19767294	$#ENSP00000296233#ENSG00000163884#ENST00000296233#C2H2 ZF Containing Proteins#	FALSE
	301	ENSG00000129911	KLF16	C2H2 ZF	Yes	Known motif	Monomer or homomultimer	High-throughput in vitro	None	None	IPR007087;IPR015880	83855	Kruppel like factor 16 [Source:HGNC Symbol;Acc:HGNC:16857]	None	DBD	not tested	None	None	a	Yes	TF Gene_DNA-Binding: sequence-specific_DNA Binding; Transactivation_PMIDS:12036432	Yes	1a1, Direct HQ evidence	Sam Lambert	Yimeng Yin	Yes	$#ENSG00000129911#GO:0001078#RNA polymerase II core promoter proximal region sequence-specific DNA binding transcription factor a#IEA - GO_REF:0000019	$#ENSP00000483701#ENSG00000129911#ENST00000617223#C2H2 ZF Containing Proteins#$#ENSP00000250916#ENSG00000129911#ENST00000250916#C2H2 ZF Containing Proteins#$#ENSP00000480570#ENSG00000129911#ENST00000592313#C2H2 ZF Containing Proteins#	FALSE
	302	ENSG00000171872	KLF17	C2H2 ZF	Yes	Known motif	Monomer or homomultimer	High-throughput in vitro	None	None	IPR007087;IPR015880	128209	Kruppel like factor 17 [Source:HGNC Symbol;Acc:HGNC:18830]	None	DBD	Yes	None	None	b	Yes	No	Yes	1a1, Direct HQ evidence	Laura Campitelli	Arttu Jolma	Yes	$#ENSG00000171872#GO:0001078#RNA polymerase II core promoter proximal region sequence-specific DNA binding transcription factor a#IEA - GO_REF:0000019$#ENSG00000171872#GO:0003700#sequence-specific DNA binding transcription factor activity#ISS - GO_REF:0000024	$#ENSP00000361373#ENSG00000171872#ENST00000372299#C2H2 ZF Containing Proteins#	FALSE
	303	ENSG00000127528	KLF2	C2H2 ZF	Yes	Known motif	Monomer or homomultimer	High-throughput in vitro	None	None	IPR007087;IPR015880	10365	Kruppel like factor 2 [Source:HGNC Symbol;Acc:HGNC:6347]	None	DBD and Full	not tested	None	None	a	Yes	No	Yes	1a1, Direct HQ evidence	Laura Campitelli	Pratyush Das	Yes	$#ENSG00000127528#GO:0003700#sequence-specific DNA binding transcription factor activity#IDA - PMID:21063504	$#ENSP00000248071#ENSG00000127528#ENST00000248071#C2H2 ZF Containing Proteins#$#ENSP00000465035#ENSG00000127528#ENST00000592003#C2H2 ZF Containing Proteins#	FALSE
	304	ENSG00000109787	KLF3	C2H2 ZF	Yes	Known motif	Monomer or homomultimer	High-throughput in vitro	None	None	IPR007087;IPR015880	51274	Kruppel like factor 3 [Source:HGNC Symbol;Acc:HGNC:16516]	None	DBD	Yes	None	None	b	Yes	No	Yes	1a1, Direct HQ evidence	Laura Campitelli	Yimeng Yin	Yes	$#ENSG00000109787#GO:0003700#sequence-specific DNA binding transcription factor activity#NAS - PMID:10582345	$#ENSP00000261438#ENSG00000109787#ENST00000261438#C2H2 ZF Containing Proteins#$#ENSP00000421252#ENSG00000109787#ENST00000514033#C2H2 ZF Containing Proteins#	FALSE
	305	ENSG00000136826	KLF4	C2H2 ZF	Yes	Known motif	Monomer or homomultimer	High-throughput in vitro	None	None	IPR007087;IPR015880	9314	Kruppel like factor 4 [Source:HGNC Symbol;Acc:HGNC:6348]	2WBS	DBD and Full	not tested	None	Structure is crystalized with too short DNA and only one of the domains contact DNA properly	a	Yes	No	No	1a1, Direct HQ evidence	Pratyush Das	Jussi Taipale	Yes	$#ENSG00000136826#GO:0001010#sequence-specific DNA binding transcription factor recruiting transcription factor activity#ISS - GO_REF:0000024$#ENSG00000136826#GO:0001077#RNA polymerase II core promoter proximal region sequence-specific DNA binding transcription factor a#IMP - PMID:21539536$#ENSG00000136826#GO:0003700#sequence-specific DNA binding transcription factor activity#NAS - PMID:9422764$#…	$#ENSP00000363804#ENSG00000136826#ENST00000374672#C2H2 ZF Containing Proteins#$#ENSP00000399921#ENSG00000136826#ENST00000411706#C2H2 ZF Containing Proteins#$#ENSP00000404922#ENSG00000136826#ENST00000420475#C2H2 ZF Containing Proteins#$#ENSP00000483629#ENSG00000136826#ENST00000610832#C2H2 ZF Containing Proteins#	FALSE
	306	ENSG00000102554	KLF5	C2H2 ZF	Yes	Known motif	Monomer or homomultimer	High-throughput in vitro	None	Binds as a monomer and as a dimer (PMID: 25575120).	IPR007087;IPR015880	688	Kruppel like factor 5 [Source:HGNC Symbol;Acc:HGNC:6349]	None	DBD	not tested	None	None	a	Yes	TF Gene_DNA-Binding: sequence-specific_DNA Binding_PMIDS:16595680	Yes	1a1, Direct HQ evidence	Pratyush Das	Sam Lambert	Yes	$#ENSG00000102554#GO:0001077#RNA polymerase II core promoter proximal region sequence-specific DNA binding transcription factor a#IDA - PMID:16595680	$#ENSP00000366915#ENSG00000102554#ENST00000377687#C2H2 ZF Containing Proteins#$#ENSP00000440407#ENSG00000102554#ENST00000539231#C2H2 ZF Containing Proteins#	FALSE
	307	ENSG00000067082	KLF6	C2H2 ZF	Yes	Known motif	Monomer or homomultimer	High-throughput in vitro	None	None	IPR007087;IPR015880	1316	Kruppel like factor 6 [Source:HGNC Symbol;Acc:HGNC:2235]	None	DBD and Full	not tested	None	None	a	Yes	No	No	1a1, Direct HQ evidence	Tim Hughes	Pratyush Das	Yes	None	$#ENSP00000419079#ENSG00000067082#ENST00000469435#C2H2 ZF Containing Proteins#$#ENSP00000419923#ENSG00000067082#ENST00000497571#C2H2 ZF Containing Proteins#$#ENSP00000445301#ENSG00000067082#ENST00000542957#C2H2 ZF Containing Proteins#	FALSE
	308	ENSG00000118263	KLF7	C2H2 ZF	Yes	Known motif	Monomer or homomultimer	100 perc ID - in vitro	Motif obtained from MEME - not supported by recognition code (RCADE) and may be inaccurate or indirect	None	IPR007087;IPR015880	8609	Kruppel like factor 7 [Source:HGNC Symbol;Acc:HGNC:6350]	None	DBD and Full	Yes	None	None	b	Yes	TF Gene_DNA-Binding: sequence-specific_DNA Binding; Transactivation_PMIDS:9774444	Yes	1a1, Direct HQ evidence	Laura Campitelli	Pratyush Das	Yes	$#ENSG00000118263#GO:0003700#sequence-specific DNA binding transcription factor activity#IEA - GO_REF:0000019	$#ENSP00000309570#ENSG00000118263#ENST00000309446#C2H2 ZF Containing Proteins#$#ENSP00000387510#ENSG00000118263#ENST00000421199#C2H2 ZF Containing Proteins#$#ENSP00000398572#ENSG00000118263#ENST00000423015#C2H2 ZF Containing Proteins#$#ENSP00000393268#ENSG00000118263#ENST00000458272#C2H2 ZF Containing Proteins#$#ENSP00000403284#ENSG00000118263#ENST00000412414#C2H2 ZF Containing Proteins#$#ENSP000…	FALSE
	309	ENSG00000102349	KLF8	C2H2 ZF	Yes	Known motif	Monomer or homomultimer	100 perc ID - in vitro	None	None	IPR007087;IPR015880	11279	Kruppel like factor 8 [Source:HGNC Symbol;Acc:HGNC:6351]	None	DBD and Full	Yes	None	None	a	Yes	No	No	1a1, Direct HQ evidence	Laura Campitelli	Jussi Taipale	Yes	None	$#ENSP00000417303#ENSG00000102349#ENST00000468660#C2H2 ZF Containing Proteins#$#ENSP00000364063#ENSG00000102349#ENST00000374928#C2H2 ZF Containing Proteins#	FALSE
	310	ENSG00000119138	KLF9	C2H2 ZF	Yes	Known motif	Monomer or homomultimer	100 perc ID - in vitro	None	None	IPR007087;IPR015880	687	Kruppel like factor 9 [Source:HGNC Symbol;Acc:HGNC:1123]	None	DBD and Full	Yes	None	None	a	Yes	TF Gene_DNA-Binding: sequence-specific_DNA Binding; Transactivation_PMIDS:9858544;11751593	Yes	1a1, Direct HQ evidence	Sam Lambert	Laura Campitelli	Yes	$#ENSG00000119138#GO:0003700#sequence-specific DNA binding transcription factor activity#TAS - PMID:1356762, PMID:8051167	$#ENSP00000366330#ENSG00000119138#ENST00000377126#C2H2 ZF Containing Proteins#	FALSE
	311	ENSG00000185513	L3MBTL1	C2H2 ZF	Yes	Likely to be sequence specific TF	Monomer or homomultimer	No motif	None	Histone modifier; polycomb protein.	IPR001660;IPR002515;IPR004092;IPR013761;IPR021129;	26013	L(3)mbt-like 1 (Drosophila) [Source:HGNC Symbol;Acc:HGNC:15905]	None	not tested	not tested	None	None	No	Yes	No	No	5a, one of the source datasets predicts is as a TF	Laura Campitelli	Pratyush Das	Yes	$#ENSG00000185513#GO:0003700#sequence-specific DNA binding transcription factor activity#IEA - GO_REF:0000002	$#ENSP00000362226#ENSG00000185513#ENST00000373134#C2H2 ZF Containing Proteins#MBT$#ENSP00000362227#ENSG00000185513#ENST00000373135#C2H2 ZF Containing Proteins#MBT$#ENSP00000398516#ENSG00000185513#ENST00000418998#C2H2 ZF Containing Proteins#MBT$#ENSP00000410139#ENSG00000185513#ENST00000422861#C2H2 ZF Containing Proteins#MBT, SAM_1	FALSE
	312	ENSG00000198945	L3MBTL3	C2H2 ZF	Yes	Likely to be sequence specific TF	Monomer or homomultimer	No motif	None	Histone modifier; polycomb protein.	IPR001660;IPR004092;IPR013761;IPR021129	84456	l(3)mbt-like 3 (Drosophila) [Source:HGNC Symbol;Acc:HGNC:23035]	None	not tested	not tested	None	None	No	Yes	No	No	5a, one of the source datasets predicts is as a TF	Pratyush Das	Jussi Taipale	No	None	$#ENSP00000437185#ENSG00000198945#ENST00000533560#C2H2 ZF Containing Proteins#Glyco_hydro_2_N, MBT, SAM_1, SAM_2	FALSE
	313	ENSG00000154655	L3MBTL4	C2H2 ZF	Yes	Likely to be sequence specific TF	Monomer or homomultimer	No motif	None	Histone modifier; polycomb protein.	IPR001660;IPR002515;IPR004092;IPR013761;IPR021129;	91133	l(3)mbt-like 4 (Drosophila) [Source:HGNC Symbol;Acc:HGNC:26677]	None	not tested	not tested	None	None	No	Yes	No	Yes	4a, two or more datasets predict it as a TF	Yimeng Yin	Sam Lambert	No	$#ENSG00000154655#GO:0003700#sequence-specific DNA binding transcription factor activity#IEA - GO_REF:0000002	$#ENSP00000382975#ENSG00000154655#ENST00000400104#C2H2 ZF Containing Proteins#MBT$#ENSP00000382976#ENSG00000154655#ENST00000400105#C2H2 ZF Containing Proteins#MBT, SAM_1, SAM_2$#ENSP00000462090#ENSG00000154655#ENST00000583809#C2H2 ZF Containing Proteins#MBT	FALSE
	314	ENSG00000103495	MAZ	C2H2 ZF	Yes	Known motif	Monomer or homomultimer	High-throughput in vitro	ChIP-seq motif is consistent with recognition code (RCADE)	None	IPR007087;IPR015880	4150	MYC associated zinc finger protein [Source:HGNC Symbol;Acc:HGNC:6914]	None	DBD and Full	not tested	None	None	a	Yes	TF Gene_DNA-Binding: sequence-specific_DNA Binding; Transactivation_PMIDS:1454839;15094381	No	1a1, Direct HQ evidence	Arttu Jolma	Sam Lambert	Yes	None	$#ENSP00000219782#ENSG00000103495#ENST00000219782#C2H2 ZF Containing Proteins#$#ENSP00000313362#ENSG00000103495#ENST00000322945#C2H2 ZF Containing Proteins#$#ENSP00000443956#ENSG00000103495#ENST00000545521#C2H2 ZF Containing Proteins#$#ENSP00000460877#ENSG00000103495#ENST00000569978#C2H2 ZF Containing Proteins#$#ENSP00000460057#ENSG00000103495#ENST00000567444#C2H2 ZF Containing Proteins#zf-C2H2_j…	FALSE
	315	ENSG00000085276	MECOM	C2H2 ZF	Yes	Known motif	Monomer or homomultimer	In vivo/Misc source	Only known motifs are from Transfac or HocoMoco - origin is uncertain	None	IPR001214;IPR007087;IPR015880;	2122	MDS1 and EVI1 complex locus [Source:HGNC Symbol;Acc:HGNC:3498]	None	not tested	not tested	None	PMID: 8321231 SELEX model that is also in Jaspar, Direct	b	Yes	TF Gene_DNA-Binding: sequence-specific_DNA Binding; Transactivation_PMIDS:15889140	Yes	2a1, Lower confidence direct evidence	Jussi Taipale	Yimeng Yin	Yes	$#ENSG00000085276#GO:0003700#sequence-specific DNA binding transcription factor activity#IDA - PMID:19767769	$#ENSP00000264674#ENSG00000085276#ENST00000264674#C2H2 ZF Containing Proteins#$#ENSP00000394302#ENSG00000085276#ENST00000433243#C2H2 ZF Containing Proteins#$#ENSP00000420466#ENSG00000085276#ENST00000460814#C2H2 ZF Containing Proteins#$#ENSP00000417922#ENSG00000085276#ENST00000460890#C2H2 ZF Containing Proteins#$#ENSP00000419770#ENSG00000085276#ENST00000464456#C2H2 ZF Containing Proteins#$#ENSP000…	FALSE
	316	ENSG00000188786	MTF1	C2H2 ZF	Yes	Known motif	Monomer or homomultimer	High-throughput in vitro	None	None	IPR007087;IPR015880	4520	metal-regulatory transcription factor 1 [Source:HGNC Symbol;Acc:HGNC:7428]	None	DBD and Full	Yes	None	PMID: 23012419 suggests that different types of metal ions function as allosteric modulators for this TF	a	Yes	TF Gene_DNA-Binding: sequence-specific_Transactivation_PMIDS:7610056;16221973	Yes	1a1, Direct HQ evidence	Arttu Jolma	Pratyush Das	Yes	$#ENSG00000188786#GO:0001077#RNA polymerase II core promoter proximal region sequence-specific DNA binding transcription factor a#IDA - PMID:9582278$#ENSG00000188786#GO:0003700#sequence-specific DNA binding transcription factor activity#TAS - PMID:3208749	$#ENSP00000362127#ENSG00000188786#ENST00000373036#C2H2 ZF Containing Proteins#Marek_A	FALSE
	317	ENSG00000085274	MYNN	C2H2 ZF	Yes	Known motif	Monomer or homomultimer	High-throughput in vitro	ChIP-seq motif is consistent with recognition code (RCADE)	None	IPR000210;IPR007087;IPR011333;IPR013069;IPR015880;	55892	myoneurin [Source:HGNC Symbol;Acc:HGNC:14955]	None	Full	not tested	None	None	b	Yes	No	Yes	1a1, Direct HQ evidence	Pratyush Das	Yimeng Yin	Yes	$#ENSG00000085274#GO:0003700#sequence-specific DNA binding transcription factor activity#TAS - PMID:10873615	$#ENSP00000326240#ENSG00000085274#ENST00000349841#C2H2 ZF Containing Proteins#BTB$#ENSP00000349150#ENSG00000085274#ENST00000356716#C2H2 ZF Containing Proteins#BTB$#ENSP00000440637#ENSG00000085274#ENST00000544106#C2H2 ZF Containing Proteins#BTB	FALSE
	318	ENSG00000196132	MYT1	C2H2 ZF	Yes	Likely to be sequence specific TF	Monomer or homomultimer	No motif	None	Crystal structure (PDB:2JX1) has GTGAACTTTCGGT DNA; similar to MYT1L SELEX and PBM sites.	IPR002515;IPR013681	4661	myelin transcription factor 1 [Source:HGNC Symbol;Acc:HGNC:7622]	2JX1	DBD and Full	not tested	None	Crystal has GTGAACTTTCGGT DNA, similar to MYT1L SELEX and PBM sites	a	Yes	TF Gene_DNA-Binding: sequence-specific_DNA Binding; Transactivation_PMIDS:8980226	Yes	1a1, Direct HQ evidence	Pratyush Das	Arttu Jolma	Yes	$#ENSG00000196132#GO:0003700#sequence-specific DNA binding transcription factor activity#NAS - PMID:1280325	$#ENSP00000327465#ENSG00000196132#ENST00000328439#C2H2 ZF Containing Proteins#DUF812, MYT1$#ENSP00000353269#ENSG00000196132#ENST00000360149#C2H2 ZF Containing Proteins#MYT1$#ENSP00000442412#ENSG00000196132#ENST00000536311#C2H2 ZF Containing Proteins#DUF812, MYT1$#ENSP00000480510#ENSG00000196132#ENST00000622439#C2H2 ZF Containing Proteins#MYT1	FALSE
	319	ENSG00000186487	MYT1L	C2H2 ZF	Yes	Inferred motif	Monomer or homomultimer	High-throughput in vitro	None	None	IPR002515;IPR013681	23040	myelin transcription factor 1 like [Source:HGNC Symbol;Acc:HGNC:7623]	None	DBD and Full	not tested	None	None	b	Yes	TF Gene_DNA-Binding: sequence-specific_DNA Binding; Transactivation_PMIDS:8631881;15935060	No	1a1, Direct HQ evidence	Yimeng Yin	Arttu Jolma	Yes	$#ENSG00000186487#GO:0003700#sequence-specific DNA binding transcription factor activity#IEA - GO_REF:0000002	$#ENSP00000382114#ENSG00000186487#ENST00000399161#C2H2 ZF Containing Proteins#APG6, MYT1$#ENSP00000384219#ENSG00000186487#ENST00000407844#C2H2 ZF Containing Proteins#DUF342, DivIC$#ENSP00000396103#ENSG00000186487#ENST00000428368#C2H2 ZF Containing Proteins#APG6, MYT1$#ENSP00000382111#ENSG00000186487#ENST00000399157#C2H2 ZF Containing Proteins#APG6, ATG16, CALCOCO1, DUF342, DUF812, DivIC, FAM7	FALSE
	320	ENSG00000099326	MZF1	C2H2 ZF	Yes	Known motif	Monomer or homomultimer	In vivo/Misc source	None	None	IPR003309;IPR007087;IPR008916;IPR015880	7593	myeloid zinc finger 1 [Source:HGNC Symbol;Acc:HGNC:13108]	None	not tested	Yes	None	None	a	Yes	TF Gene_DNA-Binding: sequence-specific_DNA Binding; Transactivation_PMIDS:7579328	Yes	1a1, Direct HQ evidence	Laura Campitelli	Sam Lambert	Yes	$#ENSG00000099326#GO:0001077#RNA polymerase II core promoter proximal region sequence-specific DNA binding transcription factor a#IDA - PMID:7579328$#ENSG00000099326#GO:0001078#RNA polymerase II core promoter proximal region sequence-specific DNA binding transcription factor a#IDA - PMID:7579328$#ENSG00000099326#GO:0003700#sequence-specific DNA binding transcription factor activity#NAS - PMID:186…	$#ENSP00000215057#ENSG00000099326#ENST00000215057#C2H2 ZF Containing Proteins#SCAN$#ENSP00000472123#ENSG00000099326#ENST00000594108#C2H2 ZF Containing Proteins#SCAN$#ENSP00000469378#ENSG00000099326#ENST00000594234#C2H2 ZF Containing Proteins#SCAN$#ENSP00000469493#ENSG00000099326#ENST00000599369#C2H2 ZF Containing Proteins#SCAN$#ENSP00000472454#ENSG00000099326#ENST00000596039#C2H2 ZF Containing Pr…	FALSE
	322	ENSG00000143867	OSR1	C2H2 ZF	Yes	Known motif	Monomer or homomultimer	High-throughput in vitro	None	None	IPR007087;IPR015880	130497	odd-skipped related transciption factor 1 [Source:HGNC Symbol;Acc:HGNC:8111]	None	DBD	Yes	None	None	b	Yes	No	No	1a1, Direct HQ evidence	Pratyush Das	Arttu Jolma	Yes	None	$#ENSP00000272223#ENSG00000143867#ENST00000272223#C2H2 ZF Containing Proteins#	FALSE
	323	ENSG00000164920	OSR2	C2H2 ZF	Yes	Known motif	Monomer or homomultimer	High-throughput in vitro	None	None	IPR007087;IPR015880	116039	odd-skipped related transciption factor 2 [Source:HGNC Symbol;Acc:HGNC:15830]	None	DBD and Full	Yes	None	None	b	Yes	No	No	1a1, Direct HQ evidence	Jussi Taipale	Pratyush Das	Yes	$#ENSG00000164920#GO:0001228#RNA polymerase II transcription regulatory region sequence-specific DNA binding transcription factor#IEA - GO_REF:0000019	$#ENSP00000297565#ENSG00000164920#ENST00000297565#C2H2 ZF Containing Proteins#$#ENSP00000402862#ENSG00000164920#ENST00000435298#C2H2 ZF Containing Proteins#$#ENSP00000430041#ENSG00000164920#ENST00000523368#C2H2 ZF Containing Proteins#$#ENSP00000414657#ENSG00000164920#ENST00000457907#C2H2 ZF Containing Proteins#$#ENSP00000430780#ENSG00000164920#ENST00000522510#C2H2 ZF Containing Proteins#$#ENSP000…	FALSE
	324	ENSG00000172818	OVOL1	C2H2 ZF	Yes	Known motif	Monomer or homomultimer	High-throughput in vitro	None	None	IPR007087;IPR015880	5017	ovo like transcriptional repressor 1 [Source:HGNC Symbol;Acc:HGNC:8525]	None	DBD and Full	not tested	None	None	b	Yes	TF Gene_DNA-Binding: sequence-specific_DNA Binding; Transactivation_PMIDS:17311813	Yes	1a1, Direct HQ evidence	Sam Lambert	Arttu Jolma	Yes	$#ENSG00000172818#GO:0000981#sequence-specific DNA binding RNA polymerase II transcription factor activity#IBA - GO_REF:0000033$#ENSG00000172818#GO:0001078#RNA polymerase II core promoter proximal region sequence-specific DNA binding transcription factor a#IEA - GO_REF:0000019	$#ENSP00000337862#ENSG00000172818#ENST00000335987#C2H2 ZF Containing Proteins#$#ENSP00000434220#ENSG00000172818#ENST00000532448#C2H2 ZF Containing Proteins#	FALSE
	325	ENSG00000125850	OVOL2	C2H2 ZF	Yes	Known motif	Monomer or homomultimer	High-throughput in vitro	None	None	IPR007087;IPR015880	58495	ovo like zinc finger 2 [Source:HGNC Symbol;Acc:HGNC:15804]	None	DBD and Full	not tested	None	None	b	Yes	TF Gene_DNA-Binding: sequence-specific_DNA Binding_PMIDS:11983900;15225875	Yes	1a1, Direct HQ evidence	Jussi Taipale	Yimeng Yin	Yes	$#ENSG00000125850#GO:0000981#sequence-specific DNA binding RNA polymerase II transcription factor activity#IBA - GO_REF:0000033$#ENSG00000125850#GO:0001228#RNA polymerase II transcription regulatory region sequence-specific DNA binding transcription factor#IEA - GO_REF:0000019	$#ENSP00000278780#ENSG00000125850#ENST00000278780#C2H2 ZF Containing Proteins#	FALSE
	326	ENSG00000105261	OVOL3	C2H2 ZF	Yes	Likely to be sequence specific TF	Monomer or homomultimer	No motif	None	None	IPR007087;IPR015880	728361	ovo like zinc finger 3 [Source:HGNC Symbol;Acc:HGNC:14186]	None	not tested	not tested	None	None	c	Yes	No	Yes	4a, two or more datasets predict it as a TF	Jussi Taipale	Yimeng Yin	Yes	$#ENSG00000105261#GO:0000981#sequence-specific DNA binding RNA polymerase II transcription factor activity#IBA - GO_REF:0000033	$#ENSP00000465620#ENSG00000105261#ENST00000585332#C2H2 ZF Containing Proteins#$#ENSP00000487603#ENSG00000105261#ENST00000633214#C2H2 ZF Containing Proteins#	FALSE
	327	ENSG00000198300	PEG3	C2H2 ZF	Yes	Likely to be sequence specific TF	Monomer or homomultimer	No motif	None	SCAN C2H2 ZF Protein.	IPR003309;IPR007087;IPR008916;IPR015880	5178	paternally expressed 3 [Source:HGNC Symbol;Acc:HGNC:8826]	None	Full	not tested	None	None	b	Yes	No	Yes	4a, two or more datasets predict it as a TF	Sam Lambert	Arttu Jolma	Yes	$#ENSG00000198300#GO:0000981#sequence-specific DNA binding RNA polymerase II transcription factor activity#IBA - GO_REF:0000033	$#ENSP00000326581#ENSG00000198300#ENST00000326441#C2H2 ZF Containing Proteins#SCAN$#ENSP00000472402#ENSG00000198300#ENST00000593695#C2H2 ZF Containing Proteins#$#ENSP00000473190#ENSG00000198300#ENST00000598410#C2H2 ZF Containing Proteins#$#ENSP00000472395#ENSG00000198300#ENST00000599534#C2H2 ZF Containing Proteins#SCAN$#ENSP00000469486#ENSG00000198300#ENST00000599577#C2H2 ZF Containing Proteins#S…	FALSE
	328	ENSG00000181690	PLAG1	C2H2 ZF	Yes	Known motif	Monomer or homomultimer	High-throughput in vitro	None	None	IPR007087;IPR015880	5324	PLAG1 zinc finger [Source:HGNC Symbol;Acc:HGNC:9045]	None	DBD	not tested	None	None	a	Yes	TF Gene_DNA-Binding: sequence-specific_DNA Binding; Transactivation_PMIDS:10646861	Yes	1a1, Direct HQ evidence	Sam Lambert	Arttu Jolma	Yes	$#ENSG00000181690#GO:0001077#RNA polymerase II core promoter proximal region sequence-specific DNA binding transcription factor a#IDA - PMID:10646861$#ENSG00000181690#GO:0003700#sequence-specific DNA binding transcription factor activity#TAS - PMID:9722527	$#ENSP00000325546#ENSG00000181690#ENST00000316981#C2H2 ZF Containing Proteins#$#ENSP00000416537#ENSG00000181690#ENST00000429357#C2H2 ZF Containing Proteins#$#ENSP00000404067#ENSG00000181690#ENST00000423799#C2H2 ZF Containing Proteins#	FALSE
	329	ENSG00000118495	PLAGL1	C2H2 ZF	Yes	Known motif	Monomer or homomultimer	In vivo/Misc source	Only known motifs are from Transfac or HocoMoco - origin is uncertain	None	IPR007087;IPR015880	5325	PLAG1 like zinc finger 1 [Source:HGNC Symbol;Acc:HGNC:9046]	None	DBD and Full	Yes	None	None	a	Yes	TF Gene_DNA-Binding: sequence-specific_DNA Binding; Transactivation_PMIDS:9671765;9722527	Yes	1a1, Direct HQ evidence	Tim Hughes	Jussi Taipale	Yes	$#ENSG00000118495#GO:0001228#RNA polymerase II transcription regulatory region sequence-specific DNA binding transcription factor#IDA - PMID:9671765	$#ENSP00000346810#ENSG00000118495#ENST00000354765#C2H2 ZF Containing Proteins#zf-C2H2_4$#ENSP00000356543#ENSG00000118495#ENST00000367571#C2H2 ZF Containing Proteins#zf-C2H2_4$#ENSP00000356544#ENSG00000118495#ENST00000367572#C2H2 ZF Containing Proteins#zf-C2H2_4$#ENSP00000376124#ENSG00000118495#ENST00000392307#C2H2 ZF Containing Proteins#$#ENSP00000400060#ENSG00000118495#ENST00000416623#C2H2 ZF Co…	FALSE
	330	ENSG00000126003	PLAGL2	C2H2 ZF	Yes	Known motif	Monomer or homomultimer	High-throughput in vitro	None	None	IPR007087;IPR015880	5326	PLAG1 like zinc finger 2 [Source:HGNC Symbol;Acc:HGNC:9047]	None	DBD and Full	Yes	None	None	a	Yes	TF Gene Candidate__Transactivation_PMIDS:9722527	Yes	1a1, Direct HQ evidence	Pratyush Das	Yimeng Yin	Yes	$#ENSG00000126003#GO:0001077#RNA polymerase II core promoter proximal region sequence-specific DNA binding transcription factor a#IDA - PMID:15361364$#ENSG00000126003#GO:0003700#sequence-specific DNA binding transcription factor activity#TAS - PMID:9722527	$#ENSP00000246229#ENSG00000126003#ENST00000246229#C2H2 ZF Containing Proteins#	FALSE
	331	ENSG00000057657	PRDM1	C2H2 ZF	Yes	Known motif	Monomer or homomultimer	High-throughput in vitro	None	None	IPR001214;IPR007087;IPR015880;IPR016608	639	PR domain 1 [Source:HGNC Symbol;Acc:HGNC:9346]	None	DBD and Full	not tested	None	None	a	Yes	TF Gene_DNA-Binding: sequence-specific_DNA Binding_PMIDS:1851123	Yes	1a1, Direct HQ evidence	Pratyush Das	Tim Hughes	Yes	$#ENSG00000057657#GO:0001078#RNA polymerase II core promoter proximal region sequence-specific DNA binding transcription factor a#IDA - PMID:1851123$#ENSG00000057657#GO:0003700#sequence-specific DNA binding transcription factor activity#TAS - PMID:1851123	$#ENSP00000358085#ENSG00000057657#ENST00000369089#C2H2 ZF Containing Proteins#SET$#ENSP00000358087#ENSG00000057657#ENST00000369091#C2H2 ZF Containing Proteins#SET$#ENSP00000358092#ENSG00000057657#ENST00000369096#C2H2 ZF Containing Proteins#SET$#ENSP00000399772#ENSG00000057657#ENST00000450060#C2H2 ZF Containing Proteins#SET	FALSE
	332	ENSG00000170325	PRDM10	C2H2 ZF	Yes	Likely to be sequence specific TF	Monomer or homomultimer	No motif	Has a putative AT-hook	None	IPR001214;IPR007087;IPR015880;IPR022755	56980	PR domain 10 [Source:HGNC Symbol;Acc:HGNC:13995]	None	Full	not tested	None	None	b	Yes	No	No	4a, two or more datasets predict it as a TF	Yimeng Yin	Arttu Jolma	Yes	None	$#ENSP00000302669#ENSG00000170325#ENST00000304538#C2H2 ZF Containing Proteins#Tristanin_u2$#ENSP00000351686#ENSG00000170325#ENST00000358825#C2H2 ZF Containing Proteins#Tristanin_u2$#ENSP00000354118#ENSG00000170325#ENST00000360871#C2H2 ZF Containing Proteins#Tristanin_u2$#ENSP00000398431#ENSG00000170325#ENST00000423662#C2H2 ZF Containing Proteins#Tristanin_u2$#ENSP00000432237#ENSG00000170325#ENST0…	FALSE
	333	ENSG00000130711	PRDM12	C2H2 ZF	Yes	Known motif	Monomer or homomultimer	In vivo/Misc source	Only known motifs are from Transfac or HocoMoco - origin is uncertain	None	IPR001214;IPR007087;IPR015880;IPR017126	59335	PR domain 12 [Source:HGNC Symbol;Acc:HGNC:13997]	None	DBD	not tested	None	None	b	Yes	No	No	2a1, Lower confidence direct evidence	Pratyush Das	Laura Campitelli	No	None	$#ENSP00000253008#ENSG00000130711#ENST00000253008#C2H2 ZF Containing Proteins#SET	FALSE
	334	ENSG00000112238	PRDM13	C2H2 ZF	Yes	Likely to be sequence specific TF	Monomer or homomultimer	No motif	None	None	IPR001214;IPR007087;IPR015880;	59336	PR domain 13 [Source:HGNC Symbol;Acc:HGNC:13998]	None	not tested	not tested	None	None	b	Yes	No	No	4a, two or more datasets predict it as a TF	Sam Lambert	Laura Campitelli	Yes	None	$#ENSP00000358217#ENSG00000112238#ENST00000369215#C2H2 ZF Containing Proteins#SET	FALSE
	335	ENSG00000147596	PRDM14	C2H2 ZF	Yes	Known motif	Monomer or homomultimer	In vivo/Misc source	None	None	IPR001214;IPR007087;IPR015880;	63978	PR domain 14 [Source:HGNC Symbol;Acc:HGNC:14001]	None	Full	not tested	None	None	b	Yes	No	No	2a2, orthologous lower confidence evidence	Sam Lambert	Arttu Jolma	Yes	None	$#ENSP00000276594#ENSG00000147596#ENST00000276594#C2H2 ZF Containing Proteins#SET$#ENSP00000408653#ENSG00000147596#ENST00000426346#C2H2 ZF Containing Proteins#	FALSE
	336	ENSG00000141956	PRDM15	C2H2 ZF	Yes	Known motif	Monomer or homomultimer	In vivo/Misc source	Only known motifs are from Transfac or HocoMoco - origin is uncertain	None	IPR001214;IPR007087;IPR015880;	63977	PR domain 15 [Source:HGNC Symbol;Acc:HGNC:13999]	None	DBD and Full	not tested	None	None	b	Yes	No	Yes	2a1, Lower confidence direct evidence	Laura Campitelli	Pratyush Das	Yes	$#ENSG00000141956#GO:0003700#sequence-specific DNA binding transcription factor activity#IBA - GO_REF:0000033	$#ENSP00000269844#ENSG00000141956#ENST00000269844#C2H2 ZF Containing Proteins#SET, zf-C2H2_4, zf-C2H2_6$#ENSP00000381556#ENSG00000141956#ENST00000398548#C2H2 ZF Containing Proteins#SET, zf-C2H2_4, zf-C2H2_6, zf-C2H2_jaz$#ENSP00000408592#ENSG00000141956#ENST00000422911#C2H2 ZF Containing Proteins#SET, zf-C2H2_4, zf-C2H2_6, zf-C2H2_jaz$#ENSP00000390245#ENSG00000141956#ENST00000447207#C2H2 ZF Contai…	FALSE
	337	ENSG00000142611	PRDM16	C2H2 ZF	Yes	Inferred motif	Monomer or homomultimer	In vivo/Misc source	None	None	IPR001214;IPR007087;IPR015880;	63976	PR domain 16 [Source:HGNC Symbol;Acc:HGNC:14000]	None	not tested	not tested	None	None	b	Yes	No	No	2a2, orthologous lower confidence evidence	Laura Campitelli	Sam Lambert	Yes	None	$#ENSP00000270722#ENSG00000142611#ENST00000270722#C2H2 ZF Containing Proteins#SET$#ENSP00000367643#ENSG00000142611#ENST00000378391#C2H2 ZF Containing Proteins#SET	FALSE
	338	ENSG00000116731	PRDM2	C2H2 ZF	Yes	Likely to be sequence specific TF	Monomer or homomultimer	No motif	None	Has been suggested to function as a histone methyltransferase (PMID: 15282304), but it has a decent set of C2H2 ZF domains and could thus bind DNA independently.	IPR001214;IPR007087;IPR009170;IPR015880	7799	PR domain 2 [Source:HGNC Symbol;Acc:HGNC:9347]	None	not tested	not tested	None	None	a	Yes	No	Yes	4a, two or more datasets predict it as a TF	Yimeng Yin	Arttu Jolma	Yes	$#ENSG00000116731#GO:0003700#sequence-specific DNA binding transcription factor activity#NAS - PMID:7590293, PMID:8654390	$#ENSP00000235372#ENSG00000116731#ENST00000235372#C2H2 ZF Containing Proteins#SET$#ENSP00000341621#ENSG00000116731#ENST00000343137#C2H2 ZF Containing Proteins#$#ENSP00000411103#ENSG00000116731#ENST00000413440#C2H2 ZF Containing Proteins#$#ENSP00000425028#ENSG00000116731#ENST00000503842#C2H2 ZF Containing Proteins#$#ENSP00000426737#ENSG00000116731#ENST00000505823#C2H2 ZF Containing Proteins#$#ENSP…	FALSE
	339	ENSG00000110851	PRDM4	C2H2 ZF	Yes	Known motif	Monomer or homomultimer	High-throughput in vitro	None	None	IPR001214;IPR007087;IPR015880;IPR017124	11108	PR domain 4 [Source:HGNC Symbol;Acc:HGNC:9348]	None	DBD and Full	not tested	None	None	a	Yes	No	No	1a1, Direct HQ evidence	Pratyush Das	Yimeng Yin	Yes	None	$#ENSP00000228437#ENSG00000110851#ENST00000228437#C2H2 ZF Containing Proteins#zf-C2H2_jaz, zf-met$#ENSP00000448684#ENSG00000110851#ENST00000547188#C2H2 ZF Containing Proteins#$#ENSP00000449295#ENSG00000110851#ENST00000550659#C2H2 ZF Containing Proteins#	FALSE
	340	ENSG00000138738	PRDM5	C2H2 ZF	Yes	Likely to be sequence specific TF	Monomer or homomultimer	No motif	None	Has a nice cassette of C2H2 ZF domains. Moreover, (PMID: 17636019) has performed SELEX for it and validated the result.	IPR001214;IPR007087;IPR015880;IPR017125;IPR022755;	11107	PR domain 5 [Source:HGNC Symbol;Acc:HGNC:9349]	None	Full	not tested	None	None	a	Yes	No	Yes	4a, two or more datasets predict it as a TF	Yimeng Yin	Arttu Jolma	Yes	$#ENSG00000138738#GO:0001078#RNA polymerase II core promoter proximal region sequence-specific DNA binding transcription factor a#IDA - PMID:17636019	$#ENSP00000264808#ENSG00000138738#ENST00000264808#C2H2 ZF Containing Proteins#$#ENSP00000377955#ENSG00000138738#ENST00000394435#C2H2 ZF Containing Proteins#$#ENSP00000404832#ENSG00000138738#ENST00000428209#C2H2 ZF Containing Proteins#$#ENSP00000422309#ENSG00000138738#ENST00000515109#C2H2 ZF Containing Proteins#	FALSE
	341	ENSG00000061455	PRDM6	C2H2 ZF	Yes	Known motif	Monomer or homomultimer	In vivo/Misc source	Motif obtained from MEME - not supported by recognition code (RCADE) and may be inaccurate or indirect	None	IPR001214;IPR007087;IPR015880;	93166	PR domain 6 [Source:HGNC Symbol;Acc:HGNC:9350]	None	DBD	not tested	None	None	b	Yes	No	No	1a1, Direct HQ evidence	Jussi Taipale	Pratyush Das	Yes	None	$#ENSP00000384725#ENSG00000061455#ENST00000407847#C2H2 ZF Containing Proteins#SET	FALSE
	342	ENSG00000152784	PRDM8	C2H2 ZF	Yes	Likely to be sequence specific TF	Monomer or homomultimer	No motif	None	None	IPR001214;IPR007087;IPR015880;	56978	PR domain 8 [Source:HGNC Symbol;Acc:HGNC:13993]	None	Full	not tested	None	None	b	Yes	No	No	4a, two or more datasets predict it as a TF	Jussi Taipale	Arttu Jolma	Yes	None	$#ENSP00000339764#ENSG00000152784#ENST00000339711#C2H2 ZF Containing Proteins#SET, zf-H2C2_2$#ENSP00000406998#ENSG00000152784#ENST00000415738#C2H2 ZF Containing Proteins#SET, zf-H2C2_2$#ENSP00000425149#ENSG00000152784#ENST00000515013#C2H2 ZF Containing Proteins#SET$#ENSP00000423985#ENSG00000152784#ENST00000504452#C2H2 ZF Containing Proteins#SET, zf-H2C2_2	FALSE
	343	ENSG00000164256	PRDM9	C2H2 ZF	Yes	Known motif	Monomer or homomultimer	High-throughput in vitro	ChIP-seq motif is consistent with recognition code (RCADE)	None	IPR001214;IPR001909;IPR003655;IPR007087;IPR015880;IPR019041	56979	PR domain 9 [Source:HGNC Symbol;Acc:HGNC:13994]	5EGB	not tested	not tested	None	Structure is fine	b	Yes	No	No	1a1, Direct HQ evidence	Laura Campitelli	Yimeng Yin	Yes	None	$#ENSP00000296682#ENSG00000164256#ENST00000296682#C2H2 ZF Containing Proteins#KRAB, SET, SSXRD, zf-C2H2_4$#ENSP00000425471#ENSG00000164256#ENST00000502755#C2H2 ZF Containing Proteins#KRAB, Phage_F$#ENSP00000489227#ENSG00000164256#ENST00000635252#C2H2 ZF Containing Proteins#SET, SSXRD	TRUE
	344	ENSG00000185238	PRMT3	C2H2 ZF	Yes	Likely to be sequence specific TF	Monomer or homomultimer	No motif	Single C2H2 domain	Has a single C2H2 ZF (PMID: 10931850).	IPR007087;IPR025799;IPR029063;	10196	Protein arginine methyltransferase 3 [Source:HGNC Symbol;Acc:HGNC:30163]	None	not tested	not tested	None	None	x	No	No	No	5a, one of the source datasets predicts is as a TF	Yimeng Yin	Jussi Taipale	No	None	$#ENSP00000331879#ENSG00000185238#ENST00000331079#Other#FtsJ, MTS, Met_10, Methyltransf_11, Methyltransf_1$#ENSP00000397766#ENSG00000185238#ENST00000437750#Other#FtsJ, MTS, Met_10, Methyltransf_11, Methyltransf_1	FALSE
	345	ENSG00000146587	RBAK	C2H2 ZF	Yes	Known motif	Monomer or homomultimer	High-throughput in vitro	ChIP-seq motif is consistent with recognition code (RCADE)	None	IPR001909;IPR007087;IPR015880;	57786	RB associated KRAB zinc finger [Source:HGNC Symbol;Acc:HGNC:17680]	None	DBD and Full	not tested	None	None	a	Yes	TF Gene Candidate_Transcription Factor Binding: tf co-factor binding_Co-activation_PMIDS:14664718	No	1a1, Direct HQ evidence	Sam Lambert	Arttu Jolma	Yes	None	$#ENSP00000380120#ENSG00000146587#ENST00000396912#C2H2 ZF Containing Proteins#KRAB, Zn-ribbon_8, zf-C2H2_6, zinc_ribbon_15$#ENSP00000275423#ENSG00000146587#ENST00000353796#C2H2 ZF Containing Proteins#KRAB, Zn-ribbon_8, zf-C2H2_6, zinc_ribbon_15	TRUE
	346	ENSG00000131381	RBSN	C2H2 ZF	Yes	Likely to be sequence specific TF	Monomer or homomultimer	No motif	Single C2H2 domain	Potential false positive - protein functions in membrane trafficking.	IPR000306;IPR007087;IPR011011;IPR017455;IPR021565;	64145	rabenosyn, RAB effector [Source:HGNC Symbol;Acc:HGNC:20759]	None	Full	not tested	None	None	x	No	No	No	5a, one of the source datasets predicts is as a TF	Pratyush Das	Arttu Jolma	No	None	$#ENSP00000253699#ENSG00000131381#ENST00000253699#C2H2 ZF Containing Proteins#FYVE, NPF, Rbsn$#ENSP00000387724#ENSG00000131381#ENST00000449050#C2H2 ZF Containing Proteins#zf-Di19$#ENSP00000422551#ENSG00000131381#ENST00000476527#C2H2 ZF Containing Proteins#FYVE, NPF, Rbsn$#ENSP00000427038#ENSG00000131381#ENST00000507357#C2H2 ZF Containing Proteins#zf-AD, zf-Di19	FALSE
	347	ENSG00000214022	REPIN1	C2H2 ZF	Yes	Likely to be sequence specific TF	Monomer or homomultimer	No motif	None	Binds DNA specifically based on EMSA and nuclease footprinting (PMID: 10606657).	IPR007087;IPR015880	29803	replication initiator 1 [Source:HGNC Symbol;Acc:HGNC:17922]	None	not tested	not tested	None	None	x	Yes	No	No	4a, two or more datasets predict it as a TF	Arttu Jolma	Jussi Taipale	No	None	$#ENSP00000407714#ENSG00000214022#ENST00000444957#C2H2 ZF Containing Proteins#$#ENSP00000418507#ENSG00000214022#ENST00000466559#C2H2 ZF Containing Proteins#$#ENSP00000380451#ENSG00000214022#ENST00000397281#C2H2 ZF Containing Proteins#$#ENSP00000420578#ENSG00000214022#ENST00000479668#C2H2 ZF Containing Proteins#$#ENSP00000417982#ENSG00000214022#ENST00000482680#C2H2 ZF Containing Proteins#$#ENSP000…	FALSE
	348	ENSG00000084093	REST	C2H2 ZF	Yes	Known motif	Monomer or homomultimer	In vivo/Misc source	None	None	IPR007087;IPR015880	5978	RE1 silencing transcription factor [Source:HGNC Symbol;Acc:HGNC:9966]	None	Full	Yes	None	Jaspar ChIP-seq model has a robust and specific signal	a	Yes	TF Gene_DNA-Binding: sequence-specific_DNA Binding_PMIDS:15240883	Yes	2a1, Lower confidence direct evidence	Tim Hughes	Jussi Taipale	Yes	$#ENSG00000084093#GO:0001078#RNA polymerase II core promoter proximal region sequence-specific DNA binding transcription factor a#IDA - PMID:10449787, PMID:10734093, PMID:21284946$#ENSG00000084093#GO:0001228#RNA polymerase II transcription regulatory region sequence-specific DNA binding transcription factor#IEA - GO_REF:0000019$#ENSG00000084093#GO:0003700#sequence-specific DNA binding transcripti…	$#ENSP00000311816#ENSG00000084093#ENST00000309042#C2H2 ZF Containing Proteins#zf-C2H2_4, zf-H2C2_5$#ENSP00000479151#ENSG00000084093#ENST00000611211#C2H2 ZF Containing Proteins#$#ENSP00000484836#ENSG00000084093#ENST00000619101#C2H2 ZF Containing Proteins#zf-C2H2_4, zf-H2C2_5$#ENSP00000481650#ENSG00000084093#ENST00000622863#C2H2 ZF Containing Proteins#	FALSE
	349	ENSG00000117000	RLF	C2H2 ZF	Yes	Likely to be sequence specific TF	Monomer or homomultimer	No motif	None	None	IPR007087;IPR015880	6018	rearranged L-myc fusion [Source:HGNC Symbol;Acc:HGNC:10025]	None	Full	Yes	None	None	b	Yes	No	No	4a, two or more datasets predict it as a TF	Yimeng Yin	Pratyush Das	Yes	None	$#ENSP00000361857#ENSG00000117000#ENST00000372771#C2H2 ZF Containing Proteins#zf-C2H2_4	FALSE
	350	ENSG00000124782	RREB1	C2H2 ZF	Yes	Known motif	Monomer or homomultimer	In vivo/Misc source	None	None	IPR007087;IPR015880	6239	ras responsive element binding protein 1 [Source:HGNC Symbol;Acc:HGNC:10449]	None	Full	not tested	None	SELEX model looks like an nonspecific or artifact	a	Yes	TF Gene_DNA-Binding: sequence-specific_DNA Binding_PMIDS:8816445	Yes	2a1, Lower confidence direct evidence	Sam Lambert	Laura Campitelli	Yes	$#ENSG00000124782#GO:0003700#sequence-specific DNA binding transcription factor activity#IBA - GO_REF:0000033	$#ENSP00000335574#ENSG00000124782#ENST00000334984#C2H2 ZF Containing Proteins#zf-C2H2_4$#ENSP00000305560#ENSG00000124782#ENST00000349384#C2H2 ZF Containing Proteins#zf-C2H2_4$#ENSP00000369265#ENSG00000124782#ENST00000379933#C2H2 ZF Containing Proteins#zf-C2H2_4$#ENSP00000369270#ENSG00000124782#ENST00000379938#C2H2 ZF Containing Proteins#zf-C2H2_4$#ENSP00000419511#ENSG00000124782#ENST00000483150#C…	FALSE
	351	ENSG00000103449	SALL1	C2H2 ZF	Yes	Inferred motif	Monomer or homomultimer	In vivo/Misc source	None	None	IPR007087;IPR015880	6299	spalt like transcription factor 1 [Source:HGNC Symbol;Acc:HGNC:10524]	None	DBD	not tested	None	None	a	Yes	TF Gene_Transcription Regulatory Activity: heterochromatin interaction/binding_Other; TF PPI_PMIDS:11836251	Yes	2a2, orthologous lower confidence evidence	Yimeng Yin	Jussi Taipale	Yes	$#ENSG00000103449#GO:0003700#sequence-specific DNA binding transcription factor activity#IBA - GO_REF:0000033 | NAS - PMID:9425907	$#ENSP00000251020#ENSG00000103449#ENST00000251020#C2H2 ZF Containing Proteins#IZUMO, zf-C2H2_2, zf-C2H2_4, zf-C2H2_jaz, zf-met$#ENSP00000455582#ENSG00000103449#ENST00000566102#C2H2 ZF Containing Proteins#$#ENSP00000407914#ENSG00000103449#ENST00000440970#C2H2 ZF Containing Proteins#IZUMO, zf-C2H2_2, zf-C2H2_4, zf-C2H2_jaz, zf-met$#ENSP00000456777#ENSG00000103449#ENST00000570206#C2H2 ZF Containing …	FALSE
	352	ENSG00000165821	SALL2	C2H2 ZF	Yes	Known motif	Monomer or homomultimer	In vivo/Misc source	Only known motifs are from Transfac or HocoMoco - origin is uncertain	None	IPR007087;IPR015880	6297	Spalt like transcription factor 2 [Source:HGNC Symbol;Acc:HGNC:10526	None	Full	Yes	None	None	a	Yes	No	No	2a1, Lower confidence direct evidence	Yimeng Yin	Pratyush Das	Yes	$#ENSG00000165821#GO:0003700#sequence-specific DNA binding transcription factor activity#IBA - GO_REF:0000033	$#ENSP00000484460#ENSG00000165821#ENST00000611430#C2H2 ZF Containing Proteins#$#ENSP00000483562#ENSG00000165821#ENST00000614342#C2H2 ZF Containing Proteins#zf-C2H2_2, zf-C2H2_4, zf-Di19$#ENSP00000396773#ENSG00000165821#ENST00000450879#C2H2 ZF Containing Proteins#zf-C2H2_4$#ENSP00000438493#ENSG00000165821#ENST00000537235#C2H2 ZF Containing Proteins#DUF2076$#ENSP00000439654#ENSG00000165821#ENST0000…	FALSE
	353	ENSG00000256463	SALL3	C2H2 ZF	Yes	Likely to be sequence specific TF	Monomer or homomultimer	No motif	None	None	IPR007087;IPR015880	27164	spalt like transcription factor 3 [Source:HGNC Symbol;Acc:HGNC:10527]	None	not tested	not tested	None	None	b	Yes	No	No	2a2, orthologous lower confidence evidence	Pratyush Das	Sam Lambert	Yes	$#ENSG00000256463#GO:0003700#sequence-specific DNA binding transcription factor activity#IBA - GO_REF:0000033	$##ENSG00000256463##C2H2 ZF Containing Proteins#	FALSE
	354	ENSG00000101115	SALL4	C2H2 ZF	Yes	Inferred motif	Monomer or homomultimer	In vivo/Misc source	None	None	IPR007087;IPR015880	57167	spalt like transcription factor 4 [Source:HGNC Symbol;Acc:HGNC:15924]	None	Full	not tested	None	None	b	Yes	TF Gene_DNA-Binding: non-sequence-specific; Transcription Factor Binding: tf co-factor binding; Transcription Regulatory Activity: heterochromatin interaction/binding_Co-activation_PMIDS:16380715;1684	Yes	2a2, orthologous lower confidence evidence	Yimeng Yin	Tim Hughes	Yes	$#ENSG00000101115#GO:0003700#sequence-specific DNA binding transcription factor activity#IBA - GO_REF:0000033	$#ENSP00000217086#ENSG00000101115#ENST00000217086#C2H2 ZF Containing Proteins#NinF$#ENSP00000360594#ENSG00000101115#ENST00000371539#C2H2 ZF Containing Proteins#$#ENSP00000379319#ENSG00000101115#ENST00000395997#C2H2 ZF Containing Proteins#NinF	FALSE
	355	ENSG00000261678	SCRT1	C2H2 ZF	Yes	Known motif	Monomer or homomultimer	High-throughput in vitro	None	None	IPR007087;IPR015880	83482	Scratch family transcriptional repressor 1 [Source:HGNC Symbol;Acc:HGNC:15950]	None	DBD	not tested	None	None	a	Yes	No	No	1a1, Direct HQ evidence	Sam Lambert	Jussi Taipale	Yes	$#ENSG00000261678#GO:0003700#sequence-specific DNA binding transcription factor activity#NAS - PMID:11274425	$#ENSP00000455711#ENSG00000261678#ENST00000569446#C2H2 ZF Containing Proteins#	FALSE
	356	ENSG00000215397	SCRT2	C2H2 ZF	Yes	Known motif	Monomer or homomultimer	High-throughput in vitro	None	None	IPR007087;IPR015880	85508	scratch family transcriptional repressor 2 [Source:HGNC Symbol;Acc:HGNC:15952]	None	DBD	not tested	None	None	b	Yes	No	Yes	1a1, Direct HQ evidence	Laura Campitelli	Arttu Jolma	Yes	$#ENSG00000215397#GO:0001078#RNA polymerase II core promoter proximal region sequence-specific DNA binding transcription factor a#IC - PMID:21252910	$#ENSP00000246104#ENSG00000215397#ENST00000246104#C2H2 ZF Containing Proteins#	FALSE
	357	ENSG00000125520	SLC2A4RG	C2H2 ZF	Yes	Likely to be sequence specific TF	Monomer or homomultimer	No motif	Single C2H2 domain	Two papers demonstrate a bit of evidence for DNA binding (PMID:10825161 and PMID: 14625278 ).	IPR007087;IPR015880	56731	SLC2A4 regulator [Source:HGNC Symbol;Acc:HGNC:15930]	None	Full	not tested	None	None	x	Yes	No	Yes	4a, two or more datasets predict it as a TF	Tim Hughes	Sam Lambert	No	$#ENSG00000125520#GO:0003700#sequence-specific DNA binding transcription factor activity#TAS - PMID:10825161	$#ENSP00000266077#ENSG00000125520#ENST00000266077#C2H2 ZF Containing Proteins#	FALSE
	358	ENSG00000124216	SNAI1	C2H2 ZF	Yes	Known motif	Monomer or homomultimer	High-throughput in vitro	None	None	IPR007087;IPR015880	6615	snail family transcriptional repressor 1 [Source:HGNC Symbol;Acc:HGNC:11128]	None	DBD and Full	Yes	None	None	a	Yes	TF Gene_DNA-Binding: sequence-specific_DNA Binding; Transactivation_PMIDS:12917416;14673164;12917416;16158046;16801545;17359298	Yes	1a1, Direct HQ evidence	Pratyush Das	Laura Campitelli	Yes	$#ENSG00000124216#GO:0001078#RNA polymerase II core promoter proximal region sequence-specific DNA binding transcription factor a#IDA - PMID:11912130	$#ENSP00000244050#ENSG00000124216#ENST00000244050#C2H2 ZF Containing Proteins#	FALSE
	359	ENSG00000019549	SNAI2	C2H2 ZF	Yes	Known motif	Monomer or homomultimer	High-throughput in vitro	None	None	IPR007087;IPR015880	6591	snail family transcriptional repressor 2 [Source:HGNC Symbol;Acc:HGNC:11094]	None	DBD and Full	not tested	None	None	a	Yes	TF Gene_DNA-Binding: sequence-specific_DNA Binding_PMIDS:10518215;16286009	Yes	1a1, Direct HQ evidence	Jussi Taipale	Sam Lambert	Yes	$#ENSG00000019549#GO:0001078#RNA polymerase II core promoter proximal region sequence-specific DNA binding transcription factor a#IDA - PMID:10866665, PMID:11912130, PMID:16707493,$#ENSG00000019549#GO:0003705#RNA polymerase II distal enhancer sequence-specific DNA binding transcription factor activity#IEA - GO_REF:0000019	$#ENSP00000020945#ENSG00000019549#ENST00000020945#C2H2 ZF Containing Proteins#$#ENSP00000380034#ENSG00000019549#ENST00000396822#C2H2 ZF Containing Proteins#	FALSE
	360	ENSG00000185669	SNAI3	C2H2 ZF	Yes	Known motif	Monomer or homomultimer	High-throughput in vitro	None	None	IPR002355;IPR007087;IPR015880;	333929	snail family transcriptional repressor 3 [Source:HGNC Symbol;Acc:HGNC:18411]	None	Full	not tested	None	None	b	Yes	TF Gene_DNA-Binding: sequence-specific_DNA Binding; Transactivation_PMIDS:10606664	Yes	1a1, Direct HQ evidence	Yimeng Yin	Laura Campitelli	Yes	$#ENSG00000185669#GO:0000982#RNA polymerase II core promoter proximal region sequence-specific DNA binding transcription factor a#IEA - GO_REF:0000019$#ENSG00000185669#GO:0001227#RNA polymerase II transcription regulatory region sequence-specific DNA binding transcription factor#IEA - GO_REF:0000019	$#ENSP00000327968#ENSG00000185669#ENST00000332281#C2H2 ZF Containing Proteins#	FALSE
	361	ENSG00000185591	SP1	C2H2 ZF	Yes	Known motif	Monomer or homomultimer	High-throughput in vitro	None	None	IPR007087;IPR015880	6667	Sp1 transcription factor [Source:HGNC Symbol;Acc:HGNC:11205]	None	DBD and Full	Yes	None	None	a	Yes	TF Gene_DNA-Binding: sequence-specific_DNA Binding_PMIDS:15282343;15589828	Yes	1a1, Direct HQ evidence	Laura Campitelli	Arttu Jolma	Yes	$#ENSG00000185591#GO:0000982#RNA polymerase II core promoter proximal region sequence-specific DNA binding transcription factor a#IDA - PMID:21659522$#ENSG00000185591#GO:0003700#sequence-specific DNA binding transcription factor activity#IDA - PMID:12169688, PMID:12560508	$#ENSP00000329357#ENSG00000185591#ENST00000327443#C2H2 ZF Containing Proteins#$#ENSP00000404263#ENSG00000185591#ENST00000426431#C2H2 ZF Containing Proteins#$#ENSP00000458133#ENSG00000185591#ENST00000548560#C2H2 ZF Containing Proteins#$#ENSP00000457804#ENSG00000185591#ENST00000551969#C2H2 ZF Containing Proteins#	FALSE
	362	ENSG00000167182	SP2	C2H2 ZF	Yes	Known motif	Monomer or homomultimer	High-throughput in vitro	None	None	IPR007087;IPR015880	6668	Sp2 transcription factor [Source:HGNC Symbol;Acc:HGNC:11207]	None	DBD and Full	not tested	None	None	a	Yes	No	Yes	1a1, Direct HQ evidence	Sam Lambert	Arttu Jolma	Yes	$#ENSG00000167182#GO:0000981#sequence-specific DNA binding RNA polymerase II transcription factor activity#IBA - GO_REF:0000033	$#ENSP00000365931#ENSG00000167182#ENST00000376741#C2H2 ZF Containing Proteins#$#ENSP00000489736#ENSG00000167182#ENST00000635868#C2H2 ZF Containing Proteins#$#ENSP00000490512#ENSG00000167182#ENST00000637314#C2H2 ZF Containing Proteins#$#ENSP00000490351#ENSG00000167182#ENST00000637943#C2H2 ZF Containing Proteins#	FALSE
	363	ENSG00000172845	SP3	C2H2 ZF	Yes	Known motif	Monomer or homomultimer	High-throughput in vitro	None	None	IPR007087;IPR015880	6670	Sp3 transcription factor [Source:HGNC Symbol;Acc:HGNC:11208]	None	DBD and Full	not tested	None	None	a	Yes	TF Gene_DNA-Binding: sequence-specific_DNA Binding_PMIDS:12591615	Yes	1a1, Direct HQ evidence	Sam Lambert	Arttu Jolma	Yes	$#ENSG00000172845#GO:0000981#sequence-specific DNA binding RNA polymerase II transcription factor activity#IBA - GO_REF:0000033$#ENSG00000172845#GO:0001078#RNA polymerase II core promoter proximal region sequence-specific DNA binding transcription factor a#IEA - GO_REF:0000019	$#ENSP00000310301#ENSG00000172845#ENST00000310015#C2H2 ZF Containing Proteins#$#ENSP00000413665#ENSG00000172845#ENST00000416195#C2H2 ZF Containing Proteins#$#ENSP00000406140#ENSG00000172845#ENST00000418194#C2H2 ZF Containing Proteins#	FALSE
	364	ENSG00000105866	SP4	C2H2 ZF	Yes	Known motif	Monomer or homomultimer	High-throughput in vitro	None	None	IPR007087;IPR015880	6671	Sp4 transcription factor [Source:HGNC Symbol;Acc:HGNC:11209]	None	DBD and Full	Yes	None	None	a	Yes	TF Gene_DNA-Binding: sequence-specific_DNA Binding; Transactivation_PMIDS:15265862	Yes	1a1, Direct HQ evidence	Jussi Taipale	Pratyush Das	Yes	$#ENSG00000105866#GO:0000981#sequence-specific DNA binding RNA polymerase II transcription factor activity#IBA - GO_REF:0000033	$#ENSP00000222584#ENSG00000105866#ENST00000222584#C2H2 ZF Containing Proteins#$#ENSP00000393623#ENSG00000105866#ENST00000432066#C2H2 ZF Containing Proteins#	FALSE
	365	ENSG00000204335	SP5	C2H2 ZF	Yes	Known motif	Monomer or homomultimer	In vivo/Misc source	Only known motifs are from Transfac or HocoMoco - origin is uncertain	Transfac motif has some similarity to known Sp1 TF motifs from multiple species and sources	IPR007087;IPR015880	389058	Sp5 transcription factor [Source:HGNC Symbol;Acc:HGNC:14529]	None	DBD	not tested	None	None	a	Yes	No	No	2a1, Lower confidence direct evidence	Laura Campitelli	Sam Lambert	Yes	None	$#ENSP00000364430#ENSG00000204335#ENST00000375281#C2H2 ZF Containing Proteins#	FALSE
	366	ENSG00000189120	SP6	C2H2 ZF	Yes	Inferred motif	Monomer or homomultimer	High-throughput in vitro	None	None	IPR007087;IPR015880	80320	Sp6 transcription factor [Source:HGNC Symbol;Acc:HGNC:14530]	None	DBD and Full	Yes	None	None	a	Yes	Indeterminate - There is no evidence for or against this genes role as a TF___PMIDS:0	No	1a2, Orthologous HQ evidence	Sam Lambert	Laura Campitelli	Yes	None	$#ENSP00000340799#ENSG00000189120#ENST00000342234#C2H2 ZF Containing Proteins#$#ENSP00000438209#ENSG00000189120#ENST00000536300#C2H2 ZF Containing Proteins#	FALSE
	367	ENSG00000170374	SP7	C2H2 ZF	Yes	Known motif	Monomer or homomultimer	In vivo/Misc source	Only known motifs are from Transfac or HocoMoco - origin is uncertain	None	IPR007087;IPR015880	121340	Sp7 transcription factor [Source:HGNC Symbol;Acc:HGNC:17321]	None	DBD	not tested	None	None	a	Yes	TF Gene_DNA-Binding: sequence-specific_DNA Binding; TF PPI; Transactivation_PMIDS:16041384	No	2a1, Lower confidence direct evidence	Jussi Taipale	Arttu Jolma	Yes	None	$#ENSP00000302812#ENSG00000170374#ENST00000303846#C2H2 ZF Containing Proteins#$#ENSP00000441367#ENSG00000170374#ENST00000537210#C2H2 ZF Containing Proteins#$#ENSP00000443827#ENSG00000170374#ENST00000536324#C2H2 ZF Containing Proteins#$#ENSP00000449355#ENSG00000170374#ENST00000547755#C2H2 ZF Containing Proteins#	FALSE
	368	ENSG00000164651	SP8	C2H2 ZF	Yes	Known motif	Monomer or homomultimer	High-throughput in vitro	None	None	IPR007087;IPR015880	221833	Sp8 transcription factor [Source:HGNC Symbol;Acc:HGNC:19196]	None	DBD and Full	not tested	None	None	b	Yes	Indeterminate - There is no evidence for or against this genes role as a TF___PMIDS:0	No	1a1, Direct HQ evidence	Sam Lambert	Yimeng Yin	Yes	None	$#ENSP00000354482#ENSG00000164651#ENST00000361443#C2H2 ZF Containing Proteins#$#ENSP00000408792#ENSG00000164651#ENST00000418710#C2H2 ZF Containing Proteins#$#ENSP00000483588#ENSG00000164651#ENST00000617581#C2H2 ZF Containing Proteins#	FALSE
	369	ENSG00000217236	SP9	C2H2 ZF	Yes	Known motif	Monomer or homomultimer	High-throughput in vitro	None	None	IPR007087;IPR015880	100131390	Sp9 transcription factor [Source:HGNC Symbol;Acc:HGNC:30690]	None	DBD	not tested	None	None	a	Yes	No	No	1a1, Direct HQ evidence	Sam Lambert	Arttu Jolma	Yes	None	$#ENSP00000378418#ENSG00000217236#ENST00000394967#C2H2 ZF Containing Proteins#	FALSE
	370	ENSG00000147488	ST18	C2H2 ZF	Yes	Inferred motif	Monomer or homomultimer	High-throughput in vitro	None	None	IPR002515;IPR013681	9705	ST18, C2H2C-type zinc finger [Source:HGNC Symbol;Acc:HGNC:18695]	None	DBD and Full	not tested	None	None	a	Yes	No	Yes	1a2, Orthologous HQ evidence	Pratyush Das	Sam Lambert	Yes	$#ENSG00000147488#GO:0003700#sequence-specific DNA binding transcription factor activity#IEA - GO_REF:0000002	$#ENSP00000276480#ENSG00000147488#ENST00000276480#C2H2 ZF Containing Proteins#DUF812, MYT1$#ENSP00000428521#ENSG00000147488#ENST00000517580#C2H2 ZF Containing Proteins#MYT1$#ENSP00000428096#ENSG00000147488#ENST00000519118#C2H2 ZF Containing Proteins#	FALSE
	371	ENSG00000135148	TRAFD1	C2H2 ZF	Yes	Likely to be sequence specific TF	Monomer or homomultimer	No motif	Single C2H2 domain	Possible false positive: the protein negatively regulates IRF3 and NFKB but there is no evidence for DNA-binding and it is likely to operate upstream on the signalling cascade (PMID:18849341).	None	10906	TRAF-type zinc finger domain containing 1 [Source:HGNC Symbol;Acc:HGNC:24808]	None	not tested	not tested	None	None	x	No	No	No	5a, one of the source datasets predicts is as a TF	Matt Weirauch	Arttu Jolma	No	None	$#ENSP00000396526#ENSG00000135148#ENST00000412615#Other#$#ENSP00000257604#ENSG00000135148#ENST00000257604#Other#$#ENSP00000473800#ENSG00000135148#ENST00000548092#Other#zf-TRAF$#ENSP00000450357#ENSG00000135148#ENST00000552896#Other#	FALSE
	372	ENSG00000179981	TSHZ1	C2H2 ZF	Yes	Likely to be sequence specific TF	Monomer or homomultimer	No motif	None	None	IPR001356;IPR007087;IPR015880;	10194	teashirt zinc finger homeobox 1 [Source:HGNC Symbol;Acc:HGNC:10669]	None	DBD	not tested	None	PMID:25918232 Seems like a proper homeodomain with roles in olfactory bulb PMID:24487590 and pancreatic _-Cell maturation	b	Yes	No	Yes	3a, decent circumstantial evidence for its role as	Sam Lambert	Pratyush Das	Yes	$#ENSG00000179981#GO:0001078#RNA polymerase II core promoter proximal region sequence-specific DNA binding transcription factor a#IBA - GO_REF:0000033	$#ENSP00000323584#ENSG00000179981#ENST00000322038#C2H2 ZF Containing Proteins#zf-C2H2_2, zf-C2HE$#ENSP00000464391#ENSG00000179981#ENST00000580243#C2H2 ZF Containing Proteins#zf-C2H2_2, zf-C2HE$#ENSP00000452718#ENSG00000179981#ENST00000560661#C2H2 ZF Containing Proteins#$#ENSP00000453834#ENSG00000179981#ENST00000560918#C2H2 ZF Containing Proteins#	FALSE
	373	ENSG00000182463	TSHZ2	C2H2 ZF	Yes	Likely to be sequence specific TF	Monomer or homomultimer	No motif	None	Also contains an atypical homodomain (Uniprot) not identified by Pfam.	IPR001356;IPR007087;IPR015880;	128553	teashirt zinc finger homeobox 2 [Source:HGNC Symbol;Acc:HGNC:13010]	None	DBD	not tested	None	PMID:24487590;PMID:25918232; Homolog to TSHZ1 that seems like a proper homeodomain with roles in olfactory bulb PMID:24487590 pancreatic _-Cell maturation PMID:25918232	b	Yes	No	Yes	3a, decent circumstantial evidence for its role as	Pratyush Das	Sam Lambert	Yes	$#ENSG00000182463#GO:0001078#RNA polymerase II core promoter proximal region sequence-specific DNA binding transcription factor a#IBA - GO_REF:0000033	$#ENSP00000360552#ENSG00000182463#ENST00000371497#C2H2 ZF Containing Proteins#zf-C2H2_2, zf-C2H2_4, zf-met$#ENSP00000333114#ENSG00000182463#ENST00000329613#C2H2 ZF Containing Proteins#zf-C2H2_2, zf-C2H2_4, zf-met$#ENSP00000475114#ENSG00000182463#ENST00000603338#C2H2 ZF Containing Proteins#zf-C2H2_2, zf-C2H2_4, zf-met$#ENSP00000487408#ENSG00000182463#ENST00000626626#C2H2 ZF Containing Proteins#	FALSE
	374	ENSG00000121297	TSHZ3	C2H2 ZF	Yes	Likely to be sequence specific TF	Monomer or homomultimer	No motif	None	The C2H2 domains are too spread out to be credible; but there is also a homodomain. Seems more likely than not that it binds DNA.	IPR001356;IPR007087;IPR015880;	57616	teashirt zinc finger homeobox 3 [Source:HGNC Symbol;Acc:HGNC:30700]	None	DBD and Full	not tested	None	None	a	Yes	No	Yes	4a, two or more datasets predict it as a TF	Arttu Jolma	Tim Hughes	Yes	$#ENSG00000121297#GO:0001078#RNA polymerase II core promoter proximal region sequence-specific DNA binding transcription factor a#IBA - GO_REF:0000033	$#ENSP00000240587#ENSG00000121297#ENST00000240587#C2H2 ZF Containing Proteins#zf-C2H2_2, zf-C2H2_6, zf-C2HE, zf-met$#ENSP00000475613#ENSG00000121297#ENST00000558569#C2H2 ZF Containing Proteins#	FALSE
	375	ENSG00000136451	VEZF1	C2H2 ZF	Yes	Known motif	Monomer or homomultimer	High-throughput in vitro	None	None	IPR007087;IPR015880	7716	vascular endothelial zinc finger 1 [Source:HGNC Symbol;Acc:HGNC:12949]	None	not tested	Yes	None	None	b	Yes	TF Gene_DNA-Binding: sequence-specific_DNA Binding; Transactivation_PMIDS:11504723	No	1a1, Direct HQ evidence	Laura Campitelli	Sam Lambert	Yes	None	$#ENSP00000258963#ENSG00000136451#ENST00000258963#C2H2 ZF Containing Proteins#$#ENSP00000462337#ENSG00000136451#ENST00000581208#C2H2 ZF Containing Proteins#Spt20, zf-C2H2_4$#ENSP00000463631#ENSG00000136451#ENST00000583932#C2H2 ZF Containing Proteins#$#ENSP00000464687#ENSG00000136451#ENST00000584396#C2H2 ZF Containing Proteins#Spt20, zf-C2H2_4	FALSE
	376	ENSG00000011451	WIZ	C2H2 ZF	Yes	Likely to be sequence specific TF	Monomer or homomultimer	No motif	Has a putative AT-hook	Regulates the G9aGLP complex for gene repression; has a ChIP-seq derived DNA-binding motif (PMID:25789554).	IPR007087;IPR015880	58525	widely interspaced zinc finger motifs [Source:HGNC Symbol;Acc:HGNC:30917]	None	not tested	not tested	None	None	b	No	No	No	5a, one of the source datasets predicts is as a TF	Laura Campitelli	Jussi Taipale	Yes	None	$#ENSP00000373933#ENSG00000011451#ENST00000389282#C2H2 ZF Containing Proteins#zf-C2H2_4$#ENSP00000445824#ENSG00000011451#ENST00000545156#C2H2 ZF Containing Proteins#zf-C2H2_4$#ENSP00000263381#ENSG00000011451#ENST00000263381#C2H2 ZF Containing Proteins#$#ENSP00000469138#ENSG00000011451#ENST00000596159#C2H2 ZF Containing Proteins#zf-C2H2_4	FALSE
	377	ENSG00000184937	WT1	C2H2 ZF	Yes	Known motif	Monomer or homomultimer	High-throughput in vitro	None	Crystal structure (PDB:2JP9) is with dsDNA GCGCAGACGCCCCCGCG, which is consistent with the PWMs	IPR000976;IPR007087;IPR015880;IPR017987	7490	Wilms tumor 1 [Source:HGNC Symbol;Acc:HGNC:12796]	2JP9	DBD and Full	Yes	None	Crystal seems fine	a	Yes	No	No	1a1, Direct HQ evidence	Yimeng Yin	Arttu Jolma	Yes	$#ENSG00000184937#GO:0001077#RNA polymerase II core promoter proximal region sequence-specific DNA binding transcription factor a#ISS - GO_REF:0000024$#ENSG00000184937#GO:0003700#sequence-specific DNA binding transcription factor activity#ISS - GO_REF:0000024 | NAS - PMID:7862533, PMID:83	$#ENSP00000331327#ENSG00000184937#ENST00000332351#C2H2 ZF Containing Proteins#WT1$#ENSP00000368370#ENSG00000184937#ENST00000379079#C2H2 ZF Containing Proteins#WT1$#ENSP00000415516#ENSG00000184937#ENST00000452863#C2H2 ZF Containing Proteins#WT1$#ENSP00000413452#ENSG00000184937#ENST00000448076#C2H2 ZF Containing Proteins#WT1$#ENSP00000435307#ENSG00000184937#ENST00000530998#C2H2 ZF Containing Protei…	FALSE
	378	ENSG00000100811	YY1	C2H2 ZF	Yes	Known motif	Monomer or homomultimer	High-throughput in vitro	None	None	IPR007087;IPR015880;IPR017114;	102466730	YY1 transcription factor [Source:HGNC Symbol;Acc:HGNC:12856]	1UBD	DBD and Full	Yes	None	None	a	Yes	TF Gene_DNA-Binding: sequence-specific_DNA Binding_PMIDS:12584314;7501456;9141463;10452940;7565750;15316102;1655281;1720509	Yes	1a1, Direct HQ evidence	Pratyush Das	Jussi Taipale	Yes	$#ENSG00000100811#GO:0001078#RNA polymerase II core promoter proximal region sequence-specific DNA binding transcription factor a#ISS - GO_REF:0000024$#ENSG00000100811#GO:0003700#sequence-specific DNA binding transcription factor activity#TAS - PMID:1946405	$#ENSP00000262238#ENSG00000100811#ENST00000262238#C2H2 ZF Containing Proteins#$#ENSP00000452140#ENSG00000100811#ENST00000553625#C2H2 ZF Containing Proteins#$#ENSP00000451329#ENSG00000100811#ENST00000554371#C2H2 ZF Containing Proteins#$#ENSP00000452225#ENSG00000100811#ENST00000554804#C2H2 ZF Containing Proteins#	FALSE
	379	ENSG00000230797	YY2	C2H2 ZF	Yes	Known motif	Monomer or homomultimer	High-throughput in vitro	None	None	IPR007087;IPR015880;IPR017114;	404281	YY2 transcription factor [Source:HGNC Symbol;Acc:HGNC:31684]	None	DBD	not tested	None	None	a	Yes	No	No	1a1, Direct HQ evidence	Laura Campitelli	Pratyush Das	Yes	None	$#ENSP00000389381#ENSG00000230797#ENST00000429584#C2H2 ZF Containing Proteins#	FALSE
	380	ENSG00000126804	ZBTB1	C2H2 ZF	Yes	Known motif	Monomer or homomultimer	100 perc ID - in vitro	None	None	IPR000210;IPR007087;IPR011333;IPR013069;IPR015880;	22890	zinc finger and BTB domain containing 1 [Source:HGNC Symbol;Acc:HGNC:20259]	None	Full	Yes	None	None	b	Yes	No	No	1a1, Direct HQ evidence	Sam Lambert	Arttu Jolma	Yes	None	$#ENSP00000351587#ENSG00000126804#ENST00000358738#C2H2 ZF Containing Proteins#BTB, zf-C2H2_4$#ENSP00000451000#ENSG00000126804#ENST00000554015#C2H2 ZF Containing Proteins#BTB, zf-C2H2_4$#ENSP00000451584#ENSG00000126804#ENST00000553583#C2H2 ZF Containing Proteins#BTB	FALSE
	381	ENSG00000205189	ZBTB10	C2H2 ZF	Yes	Likely to be sequence specific TF	Monomer or homomultimer	No motif	None	Virtually nothing is known for this protein except that it has a decent cassette of znfC2H2 domains and a BTB homodimerization domain	IPR000210;IPR007087;IPR011333;IPR013069;IPR015880;	65986	zinc finger and BTB domain containing 10 [Source:HGNC Symbol;Acc:HGNC:30953]	None	DBD and Full	not tested	None	None	b	Yes	No	No	4a, two or more datasets predict it as a TF	Jussi Taipale	Arttu Jolma	No	None	$#ENSP00000368384#ENSG00000205189#ENST00000379091#C2H2 ZF Containing Proteins#BTB, DUF3342$#ENSP00000412036#ENSG00000205189#ENST00000455036#C2H2 ZF Containing Proteins#BTB, DUF3342, zf-C2H2_4, zf-H2C2_2, zf-H2C2_5$#ENSP00000484716#ENSG00000205189#ENST00000610895#C2H2 ZF Containing Proteins#BTB, DUF3342	FALSE
	382	ENSG00000066422	ZBTB11	C2H2 ZF	Yes	Known motif	Monomer or homomultimer	In vivo/Misc source	Only known motifs are from Transfac or HocoMoco - origin is uncertain	None	IPR000210;IPR007087;IPR011333;IPR013069;IPR015880;	27107	zinc finger and BTB domain containing 11 [Source:HGNC Symbol;Acc:HGNC:16740]	None	DBD and Full	not tested	None	None	b	Yes	No	Yes	2a1, Lower confidence direct evidence	Sam Lambert	Yimeng Yin	Yes	$#ENSG00000066422#GO:0003700#sequence-specific DNA binding transcription factor activity#IBA - GO_REF:0000033	$#ENSP00000326200#ENSG00000066422#ENST00000312938#C2H2 ZF Containing Proteins#BTB, zf-C2H2_4$#ENSP00000417369#ENSG00000066422#ENST00000461821#C2H2 ZF Containing Proteins#	FALSE
	383	ENSG00000204366	ZBTB12	C2H2 ZF	Yes	Known motif	Monomer or homomultimer	High-throughput in vitro	None	None	IPR000210;IPR007087;IPR011333;IPR013069;IPR015880;	221527	zinc finger and BTB domain containing 12 [Source:HGNC Symbol;Acc:HGNC:19066]	None	DBD	Yes	None	None	b	Yes	No	No	1a1, Direct HQ evidence	Sam Lambert	Laura Campitelli	Yes	None	$#ENSP00000364677#ENSG00000204366#ENST00000375527#C2H2 ZF Containing Proteins#BTB	FALSE
	384	ENSG00000198081	ZBTB14	C2H2 ZF	Yes	Known motif	Monomer or homomultimer	High-throughput in vitro	None	None	IPR000210;IPR007087;IPR011333;IPR013069;IPR015880;	7541	zinc finger and BTB domain containing 14 [Source:HGNC Symbol;Acc:HGNC:12860]	None	DBD and Full	Yes	None	Badis and Schmitges sboth use outdated symbol ZFP161	a	Yes	TF Gene_DNA-Binding: sequence-specific_DNA Binding; Transactivation_PMIDS:8367294;10049742;14706637;15629158	Yes	1a1, Direct HQ evidence	Pratyush Das	Yimeng Yin	Yes	$#ENSG00000198081#GO:0003700#sequence-specific DNA binding transcription factor activity#IDA - PMID:17714511	$#ENSP00000349503#ENSG00000198081#ENST00000357006#C2H2 ZF Containing Proteins#BTB$#ENSP00000383009#ENSG00000198081#ENST00000400143#C2H2 ZF Containing Proteins#BTB$#ENSP00000463414#ENSG00000198081#ENST00000582135#C2H2 ZF Containing Proteins#BTB$#ENSP00000463555#ENSG00000198081#ENST00000582388#C2H2 ZF Containing Proteins#BTB$#ENSP00000484129#ENSG00000198081#ENST00000614697#C2H2 ZF Containing Protei…	FALSE
	385	ENSG00000109906	ZBTB16	C2H2 ZF	Yes	Known motif	Monomer or homomultimer	In vivo/Misc source	Only known motifs are from Transfac or HocoMoco - origin is uncertain	None	IPR000210;IPR007087;IPR011333;IPR013069;IPR015880;	7704	zinc finger and BTB domain containing 16 [Source:HGNC Symbol;Acc:HGNC:12930]	None	DBD and Full	not tested	None	None	b	Yes	TF Gene_DNA-Binding: sequence-specific_DNA Binding; Other_PMIDS:12408802;12802276	Yes	2a1, Lower confidence direct evidence	Laura Campitelli	Yimeng Yin	Yes	$#ENSG00000109906#GO:0001206#RNA polymerase II distal enhancer sequence-specific DNA binding transcription factor activity involv#IDA - PMID:12802276	$#ENSP00000338157#ENSG00000109906#ENST00000335953#C2H2 ZF Containing Proteins#BTB, zf-C2H2_4, zf-met$#ENSP00000376721#ENSG00000109906#ENST00000392996#C2H2 ZF Containing Proteins#BTB, zf-C2H2_4, zf-met$#ENSP00000443013#ENSG00000109906#ENST00000535700#C2H2 ZF Containing Proteins#BTB$#ENSP00000437716#ENSG00000109906#ENST00000544220#C2H2 ZF Containing Proteins#BTB	FALSE
	386	ENSG00000116809	ZBTB17	C2H2 ZF	Yes	Likely to be sequence specific TF	Monomer or homomultimer	No motif	None	None	IPR000210;IPR007087;IPR011333;IPR013069;IPR015880;	7709	zinc finger and BTB domain containing 17 [Source:HGNC Symbol;Acc:HGNC:12936]	None	Full	not tested	None	None	a	Yes	TF Gene_DNA-Binding: sequence-specific_DNA Binding_PMIDS:9312026	Yes	3a, decent circumstantial evidence for its role as	Yimeng Yin	Tim Hughes	Yes	$#ENSG00000116809#GO:0003700#sequence-specific DNA binding transcription factor activity#IDA - PMID:12244100	$#ENSP00000364885#ENSG00000116809#ENST00000375733#C2H2 ZF Containing Proteins#BTB, zf-C2H2_4$#ENSP00000364895#ENSG00000116809#ENST00000375743#C2H2 ZF Containing Proteins#BTB, zf-C2H2_4$#ENSP00000438529#ENSG00000116809#ENST00000537142#C2H2 ZF Containing Proteins#zf-C2H2_4$#ENSP00000400827#ENSG00000116809#ENST00000440560#C2H2 ZF Containing Proteins#	FALSE
	387	ENSG00000179456	ZBTB18	C2H2 ZF	Yes	Known motif	Monomer or homomultimer	High-throughput in vitro	None	None	IPR000210;IPR007087;IPR011333;IPR013069;IPR015880;	10472	zinc finger and BTB domain containing 18 [Source:HGNC Symbol;Acc:HGNC:13030]	None	DBD and Full	Yes	None	Cell2013 model has old symbol ZNF238	a	Yes	No	Yes	1a1, Direct HQ evidence	Sam Lambert	Arttu Jolma	Yes	$#ENSG00000179456#GO:0003700#sequence-specific DNA binding transcription factor activity#TAS - PMID:9756912, PMID:9770450	$#ENSP00000351539#ENSG00000179456#ENST00000358704#C2H2 ZF Containing Proteins#BTB$#ENSP00000481278#ENSG00000179456#ENST00000622512#C2H2 ZF Containing Proteins#BTB	FALSE
	388	ENSG00000181472	ZBTB2	C2H2 ZF	Yes	Known motif	Monomer or homomultimer	High-throughput in vitro	None	None	IPR000210;IPR007087;IPR011333;IPR013069;IPR015880;	57621	zinc finger and BTB domain containing 2 [Source:HGNC Symbol;Acc:HGNC:20868]	None	DBD and Full	not tested	None	None	b	Yes	No	No	1a1, Direct HQ evidence	Pratyush Das	Laura Campitelli	Yes	None	$#ENSP00000323183#ENSG00000181472#ENST00000325144#C2H2 ZF Containing Proteins#BTB	FALSE
	389	ENSG00000181722	ZBTB20	C2H2 ZF	Yes	Known motif	Monomer or homomultimer	High-throughput in vitro	None	None	IPR000210;IPR007087;IPR011333;IPR013069;IPR015880;	26137	zinc finger and BTB domain containing 20 [Source:HGNC Symbol;Acc:HGNC:13503]	None	DBD and Full	not tested	None	None	b	Yes	TF Gene Candidate_DNA-Binding: sequence-specific_DNA Binding_PMIDS:11744704	No	1a1, Direct HQ evidence	Pratyush Das	Sam Lambert	Yes	$#ENSG00000181722#GO:0001078#RNA polymerase II core promoter proximal region sequence-specific DNA binding transcription factor a#IEA - GO_REF:0000019	$#ENSP00000349803#ENSG00000181722#ENST00000357258#C2H2 ZF Containing Proteins#BTB$#ENSP00000377375#ENSG00000181722#ENST00000393785#C2H2 ZF Containing Proteins#BTB$#ENSP00000420324#ENSG00000181722#ENST00000462705#C2H2 ZF Containing Proteins#BTB$#ENSP00000417307#ENSG00000181722#ENST00000464560#C2H2 ZF Containing Proteins#BTB$#ENSP00000419902#ENSG00000181722#ENST00000471418#C2H2 ZF Containing Protei…	FALSE
	390	ENSG00000173276	ZBTB21	C2H2 ZF	Yes	Likely to be sequence specific TF	Monomer or homomultimer	No motif	None	Virtually nothing is known for this protein except that it has a decent cassette of znfC2H2 domains and a BTB homodimerization domain	IPR000210;IPR007087;IPR011333;IPR013069;IPR015880;	49854	zinc finger and BTB domain containing 21 [Source:HGNC Symbol;Acc:HGNC:13083]	None	DBD and Full	not tested	None	None	b	Yes	No	No	4a, two or more datasets predict it as a TF	Jussi Taipale	Arttu Jolma	Yes	None	$#ENSP00000308759#ENSG00000173276#ENST00000310826#C2H2 ZF Containing Proteins#BTB, zf-C2H2_4$#ENSP00000381510#ENSG00000173276#ENST00000398497#C2H2 ZF Containing Proteins#BTB$#ENSP00000381512#ENSG00000173276#ENST00000398499#C2H2 ZF Containing Proteins#BTB, zf-C2H2_4$#ENSP00000381517#ENSG00000173276#ENST00000398505#C2H2 ZF Containing Proteins#BTB$#ENSP00000381523#ENSG00000173276#ENST00000398511#C2H…	FALSE
	391	ENSG00000236104	ZBTB22	C2H2 ZF	Yes	Known motif	Monomer or homomultimer	High-throughput in vitro	None	None	IPR000210;IPR007087;IPR011333;IPR013069;IPR015880;	9278	zinc finger and BTB domain containing 22 [Source:HGNC Symbol;Acc:HGNC:13085]	None	DBD	not tested	None	There are five genes for this protein ENSG00000206280;ENSG00000227780;ENSG00000229253;ENSG00000236104;ENSG00000237056	b	Yes	No	No	1a1, Direct HQ evidence	Arttu Jolma	Jussi Taipale	Yes	None	$##ENSG00000236104##C2H2 ZF Containing Proteins#	FALSE
	392	ENSG00000089775	ZBTB25	C2H2 ZF	Yes	Likely to be sequence specific TF	Monomer or homomultimer	No motif	None	None	IPR000210;IPR007087;IPR011333;IPR013069;IPR015880;	7597	zinc finger and BTB domain containing 25 [Source:HGNC Symbol;Acc:HGNC:13112]	None	DBD and Full	not tested	None	None	b	Yes	No	Yes	4a, two or more datasets predict it as a TF	Sam Lambert	Laura Campitelli	Yes	$#ENSG00000089775#GO:0003700#sequence-specific DNA binding transcription factor activity#TAS - PMID:2027750	$#ENSP00000450718#ENSG00000089775#ENST00000555220#C2H2 ZF Containing Proteins#BTB$#ENSP00000476746#ENSG00000089775#ENST00000608382#C2H2 ZF Containing Proteins#BTB$#ENSP00000378204#ENSG00000089775#ENST00000394715#C2H2 ZF Containing Proteins#BTB$#ENSP00000451046#ENSG00000089775#ENST00000555424#C2H2 ZF Containing Proteins#	FALSE
	393	ENSG00000171448	ZBTB26	C2H2 ZF	Yes	Known motif	Monomer or homomultimer	High-throughput in vitro	None	None	IPR000210;IPR007087;IPR011333;IPR013069;IPR015880;	57684	zinc finger and BTB domain containing 26 [Source:HGNC Symbol;Acc:HGNC:23383]	None	DBD and Full	not tested	None	None	b	Yes	No	No	1a1, Direct HQ evidence	Jussi Taipale	Arttu Jolma	Yes	None	$#ENSP00000362760#ENSG00000171448#ENST00000373656#C2H2 ZF Containing Proteins#BTB$#ENSP00000362758#ENSG00000171448#ENST00000373654#C2H2 ZF Containing Proteins#BTB	FALSE
	394	ENSG00000185670	ZBTB3	C2H2 ZF	Yes	Known motif	Monomer or homomultimer	100 perc ID - in vitro	None	None	IPR000210;IPR007087;IPR011333;IPR013069;IPR015880;	79842	zinc finger and BTB domain containing 3 [Source:HGNC Symbol;Acc:HGNC:22918]	None	DBD	Yes	None	None	b	Yes	No	No	1a1, Direct HQ evidence	Pratyush Das	Arttu Jolma	No	None	$#ENSP00000378286#ENSG00000185670#ENST00000394807#C2H2 ZF Containing Proteins#BTB$#ENSP00000432731#ENSG00000185670#ENST00000527994#C2H2 ZF Containing Proteins#BTB	FALSE
	395	ENSG00000011590	ZBTB32	C2H2 ZF	Yes	Known motif	Monomer or homomultimer	High-throughput in vitro	None	None	IPR000210;IPR007087;IPR011333;IPR013069;IPR015880;	27033	zinc finger and BTB domain containing 32 [Source:HGNC Symbol;Acc:HGNC:16763]	None	DBD and Full	not tested	None	None	b	Yes	No	No	1a1, Direct HQ evidence	Jussi Taipale	Pratyush Das	Yes	None	$#ENSP00000262630#ENSG00000011590#ENST00000262630#C2H2 ZF Containing Proteins#BTB$#ENSP00000466524#ENSG00000011590#ENST00000426659#C2H2 ZF Containing Proteins#$#ENSP00000376035#ENSG00000011590#ENST00000392197#C2H2 ZF Containing Proteins#BTB	FALSE
	396	ENSG00000177485	ZBTB33	C2H2 ZF	Yes	Known motif	Monomer or homomultimer	In vivo/Misc source	None	None	IPR000210;IPR007087;IPR011333;IPR013069;IPR015880;	10009	zinc finger and BTB domain containing 33 [Source:HGNC Symbol;Acc:HGNC:16682]	2LT7	DBD	not tested	None	Also known as Kaiso, crystal structure is nice	a	Yes	TF Gene_DNA-Binding: sequence-specific_DNA Binding; Transactivation_PMIDS:11445535;14527417	No	1a1, Direct HQ evidence	Pratyush Das	Arttu Jolma	Yes	None	$#ENSP00000314153#ENSG00000177485#ENST00000326624#C2H2 ZF Containing Proteins#BTB, zf-C2H2_4, zf-H2C2_2$#ENSP00000450969#ENSG00000177485#ENST00000557385#C2H2 ZF Containing Proteins#BTB, zf-C2H2_4, zf-H2C2_2	FALSE
	397	ENSG00000177125	ZBTB34	C2H2 ZF	Yes	Inferred motif	Monomer or homomultimer	High-throughput in vitro	None	None	IPR000210;IPR007087;IPR011333;IPR013069;IPR015880;	403341	zinc finger and BTB domain containing 34 [Source:HGNC Symbol;Acc:HGNC:31446]	None	DBD	not tested	None	Taipale Lab, Unpublished HT-SELEX, direct	b	Yes	No	No	1a1, Direct HQ evidence	Yimeng Yin	Sam Lambert	Yes	None	$#ENSP00000317534#ENSG00000177125#ENST00000319119#C2H2 ZF Containing Proteins#BTB, DUF3342$#ENSP00000362551#ENSG00000177125#ENST00000373452#C2H2 ZF Containing Proteins#BTB, DUF3342	FALSE
	398	ENSG00000185278	ZBTB37	C2H2 ZF	Yes	Known motif	Monomer or homomultimer	High-throughput in vitro	None	None	IPR000210;IPR007087;IPR011333;IPR013069;IPR015880;	84614	zinc finger and BTB domain containing 37 [Source:HGNC Symbol;Acc:HGNC:28365]	None	DBD and Full	not tested	None	None	b	Yes	No	No	1a1, Direct HQ evidence	Arttu Jolma	Laura Campitelli	Yes	None	$#ENSP00000356674#ENSG00000185278#ENST00000367701#C2H2 ZF Containing Proteins#BTB, DUF3342$#ENSP00000356677#ENSG00000185278#ENST00000367704#C2H2 ZF Containing Proteins#BTB, DUF3342$#ENSP00000356675#ENSG00000185278#ENST00000367702#C2H2 ZF Containing Proteins#BTB, DUF3342$#ENSP00000415293#ENSG00000185278#ENST00000427304#C2H2 ZF Containing Proteins#BTB, DUF3342	FALSE
	399	ENSG00000177311	ZBTB38	C2H2 ZF	Yes	Likely to be sequence specific TF	Monomer or homomultimer	No motif	None	It has a decent cassette of znfC2H2 domains and a BTB homodimerization domain. Requires CpG methylation for binding into a site in MYOG-promoter (PMID: 21625269).	IPR000210;IPR007087;IPR011333;IPR013069;IPR015880;	253461	zinc finger and BTB domain containing 38 [Source:HGNC Symbol;Acc:HGNC:26636]	None	Full	not tested	None	None	a	Yes	No	Yes	4a, two or more datasets predict it as a TF	Sam Lambert	Arttu Jolma	Yes	$#ENSG00000177311#GO:0003700#sequence-specific DNA binding transcription factor activity#ISS - GO_REF:0000024	$#ENSP00000426931#ENSG00000177311#ENST00000509842#C2H2 ZF Containing Proteins#BTB$#ENSP00000424254#ENSG00000177311#ENST00000509883#C2H2 ZF Containing Proteins#BTB, zf-C2H2_4, zf-C2H2_6$#ENSP00000422757#ENSG00000177311#ENST00000513570#C2H2 ZF Containing Proteins#BTB$#ENSP00000406955#ENSG00000177311#ENST00000441582#C2H2 ZF Containing Proteins#BTB, zf-C2H2_4, zf-C2H2_6$#ENSP00000421037#ENSG000001773…	FALSE
	400	ENSG00000166860	ZBTB39	C2H2 ZF	Yes	Likely to be sequence specific TF	Monomer or homomultimer	No motif	None	None	IPR000210;IPR007087;IPR011333;IPR013069;IPR015880;	9880	zinc finger and BTB domain containing 39 [Source:HGNC Symbol;Acc:HGNC:29014]	None	Full	Yes	None	None	b	Yes	No	No	4a, two or more datasets predict it as a TF	Pratyush Das	Sam Lambert	Yes	None	$#ENSP00000300101#ENSG00000166860#ENST00000300101#C2H2 ZF Containing Proteins#BTB, zf-C2H2_4	FALSE
	401	ENSG00000174282	ZBTB4	C2H2 ZF	Yes	Known motif	Monomer or homomultimer	In vivo/Misc source	Only known motifs are from Transfac or HocoMoco - origin is uncertain	None	IPR000210;IPR007087;IPR011333;IPR013069;IPR015880;	57659	zinc finger and BTB domain containing 4 [Source:HGNC Symbol;Acc:HGNC:23847]	None	DBD and Full	not tested	None	None	a	Yes	No	Yes	2a1, Lower confidence direct evidence	Jussi Taipale	Pratyush Das	Yes	$#ENSG00000174282#GO:0001227#RNA polymerase II transcription regulatory region sequence-specific DNA binding transcription factor#IDA - PMID:16354688	$#ENSP00000307858#ENSG00000174282#ENST00000311403#C2H2 ZF Containing Proteins#BTB$#ENSP00000369973#ENSG00000174282#ENST00000380599#C2H2 ZF Containing Proteins#BTB	FALSE
	402	ENSG00000184677	ZBTB40	C2H2 ZF	Yes	Likely to be sequence specific TF	Monomer or homomultimer	No motif	None	Virtually nothing is known for this protein except that it has a decent cassette of znfC2H2 domains and a BTB homodimerization domain	IPR000210;IPR007087;IPR011333;IPR013069;IPR015880;	9923	zinc finger and BTB domain containing 40 [Source:HGNC Symbol;Acc:HGNC:29045]	None	DBD and Full	not tested	None	None	b	Yes	No	No	4a, two or more datasets predict it as a TF	Laura Campitelli	Arttu Jolma	Yes	None	$#ENSP00000363782#ENSG00000184677#ENST00000374651#C2H2 ZF Containing Proteins#BTB, zf-C2H2_4$#ENSP00000364798#ENSG00000184677#ENST00000375647#C2H2 ZF Containing Proteins#BTB, zf-C2H2_4$#ENSP00000383098#ENSG00000184677#ENST00000400239#C2H2 ZF Containing Proteins#BTB$#ENSP00000384527#ENSG00000184677#ENST00000404138#C2H2 ZF Containing Proteins#BTB, zf-C2H2_4	FALSE
	403	ENSG00000177888	ZBTB41	C2H2 ZF	Yes	Likely to be sequence specific TF	Monomer or homomultimer	No motif	None	None	IPR000210;IPR007087;IPR011333;IPR013069;IPR015880;	360023	zinc finger and BTB domain containing 41 [Source:HGNC Symbol;Acc:HGNC:24819]	None	not tested	not tested	None	None	b	Yes	No	No	4a, two or more datasets predict it as a TF	Sam Lambert	Laura Campitelli	Yes	None	$#ENSP00000356375#ENSG00000177888#ENST00000367405#C2H2 ZF Containing Proteins#BTB	FALSE
	404	ENSG00000179627	ZBTB42	C2H2 ZF	Yes	Known motif	Monomer or homomultimer	High-throughput in vitro	ChIP-seq motif is consistent with recognition code (RCADE)	None	IPR000210;IPR007087;IPR011333;IPR013069;IPR015880;	100128927	zinc finger and BTB domain containing 42 [Source:HGNC Symbol;Acc:HGNC:32550]	None	not tested	not tested	None	TFs that are in CisBP but not in Vaquerizas set	No	Yes	No	No	1a1, Direct HQ evidence	Sam Lambert	Pratyush Das	Yes	None	$#ENSP00000450673#ENSG00000179627#ENST00000555360#C2H2 ZF Containing Proteins#BTB$#ENSP00000409107#ENSG00000179627#ENST00000342537#C2H2 ZF Containing Proteins#BTB	FALSE
	405	ENSG00000169155	ZBTB43	C2H2 ZF	Yes	Known motif	Monomer or homomultimer	High-throughput in vitro	None	None	IPR000210;IPR007087;IPR011333;IPR013069;IPR015880;	23099	zinc finger and BTB domain containing 43 [Source:HGNC Symbol;Acc:HGNC:17908]	None	DBD and Full	Yes	None	None	b	Yes	No	No	1a1, Direct HQ evidence	Laura Campitelli	Yimeng Yin	Yes	None	$#ENSP00000362563#ENSG00000169155#ENST00000373464#C2H2 ZF Containing Proteins#BTB$#ENSP00000390344#ENSG00000169155#ENST00000449886#C2H2 ZF Containing Proteins#BTB$#ENSP00000412145#ENSG00000169155#ENST00000450858#C2H2 ZF Containing Proteins#BTB$#ENSP00000362556#ENSG00000169155#ENST00000373457#C2H2 ZF Containing Proteins#BTB	FALSE
	406	ENSG00000196323	ZBTB44	C2H2 ZF	Yes	Known motif	Monomer or homomultimer	High-throughput in vitro	None	None	IPR000210;IPR007087;IPR011333;IPR013069;IPR015880;	29068	Zinc finger and BTB domain containing 44 [Source:HGNC Symbol;Acc:HGNC:25001]	None	Full	not tested	None	None	b	Yes	No	No	4a, two or more datasets predict it as a TF	Sam Lambert	Pratyush Das	Yes	None	$#ENSP00000350574#ENSG00000196323#ENST00000357899#C2H2 ZF Containing Proteins#BTB$#ENSP00000433457#ENSG00000196323#ENST00000525842#C2H2 ZF Containing Proteins#BTB$#ENSP00000434177#ENSG00000196323#ENST00000530205#C2H2 ZF Containing Proteins#BTB$#ENSP00000432558#ENSG00000196323#ENST00000529982#C2H2 ZF Containing Proteins#	FALSE
	407	ENSG00000119574	ZBTB45	C2H2 ZF	Yes	Known motif	Monomer or homomultimer	High-throughput in vitro	None	None	IPR000210;IPR007087;IPR011333;IPR013069;IPR015880;	84878	zinc finger and BTB domain containing 45 [Source:HGNC Symbol;Acc:HGNC:23715]	None	DBD and Full	not tested	None	None	b	Yes	No	No	1a1, Direct HQ evidence	Tim Hughes	Sam Lambert	Yes	None	$#ENSP00000346603#ENSG00000119574#ENST00000354590#C2H2 ZF Containing Proteins#BTB$#ENSP00000469089#ENSG00000119574#ENST00000594051#C2H2 ZF Containing Proteins#BTB$#ENSP00000470316#ENSG00000119574#ENST00000600130#C2H2 ZF Containing Proteins#BTB$#ENSP00000471885#ENSG00000119574#ENST00000596739#C2H2 ZF Containing Proteins#	FALSE
	408	ENSG00000130584	ZBTB46	C2H2 ZF	Yes	Likely to be sequence specific TF	Monomer or homomultimer	No motif	None	Specificity is unknown; functions in dendritic cells (PMID: 22615130).	IPR000210;IPR007087;IPR011333;IPR013069;IPR015880;	140685	zinc finger and BTB domain containing 46 [Source:HGNC Symbol;Acc:HGNC:16094]	None	DBD and Full	not tested	None	None	b	Yes	No	No	4a, two or more datasets predict it as a TF	Sam Lambert	Arttu Jolma	Yes	None	$#ENSP00000303102#ENSG00000130584#ENST00000302995#C2H2 ZF Containing Proteins#BTB, BTB_3, DUF3342$#ENSP00000378536#ENSG00000130584#ENST00000395104#C2H2 ZF Containing Proteins#BTB, BTB_3, DUF3342$#ENSP00000245663#ENSG00000130584#ENST00000245663#C2H2 ZF Containing Proteins#BTB, BTB_3, DUF3342	FALSE
	409	ENSG00000114853	ZBTB47	C2H2 ZF	Yes	Likely to be sequence specific TF	Monomer or homomultimer	No motif	None	None	IPR000210;IPR007087;IPR011333;IPR013069;IPR015880;	92999	zinc finger and BTB domain containing 47 [Source:HGNC Symbol;Acc:HGNC:26955]	None	Full	not tested	None	None	b	Yes	No	No	1a2, Orthologous HQ evidence	Jussi Taipale	Laura Campitelli	Yes	None	$#ENSP00000232974#ENSG00000114853#ENST00000232974#C2H2 ZF Containing Proteins#BTB, zf-C2H2_4, zf-C2H2_6$#ENSP00000420968#ENSG00000114853#ENST00000505904#C2H2 ZF Containing Proteins#zf-C2H2_4, zf-C2H2_6	FALSE
	410	ENSG00000204859	ZBTB48	C2H2 ZF	Yes	Known motif	Monomer or homomultimer	In vivo/Misc source	Motif obtained from MEME - not supported by recognition code (RCADE) and may be inaccurate or indirect	None	IPR000210;IPR007087;IPR011333;IPR013069;IPR015880;	3104	zinc finger and BTB domain containing 48 [Source:HGNC Symbol;Acc:HGNC:4930]	None	DBD and Full	not tested	None	None	a	Yes	No	Yes	1a1, Direct HQ evidence	Jussi Taipale	Sam Lambert	Yes	$#ENSG00000204859#GO:0003700#sequence-specific DNA binding transcription factor activity#TAS - PMID:8661141	$#ENSP00000366902#ENSG00000204859#ENST00000377674#C2H2 ZF Containing Proteins#BTB$#ENSP00000313416#ENSG00000204859#ENST00000319084#C2H2 ZF Containing Proteins#BTB$#ENSP00000466390#ENSG00000204859#ENST00000488936#C2H2 ZF Containing Proteins#$#ENSP00000416054#ENSG00000204859#ENST00000435905#C2H2 ZF Containing Proteins#BTB	FALSE
	411	ENSG00000168826	ZBTB49	C2H2 ZF	Yes	Known motif	Monomer or homomultimer	High-throughput in vitro	None	None	IPR000210;IPR007087;IPR011333;IPR013069;IPR015880;IPR020542	166793	zinc finger and BTB domain containing 49 [Source:HGNC Symbol;Acc:HGNC:19883]	None	DBD and Full	not tested	None	None	b	Yes	No	No	1a1, Direct HQ evidence	Sam Lambert	Jussi Taipale	Yes	None	$#ENSP00000338807#ENSG00000168826#ENST00000337872#C2H2 ZF Containing Proteins#BTB$#ENSP00000421654#ENSG00000168826#ENST00000504302#C2H2 ZF Containing Proteins#$#ENSP00000425747#ENSG00000168826#ENST00000502918#C2H2 ZF Containing Proteins#BTB	FALSE
	412	ENSG00000168795	ZBTB5	C2H2 ZF	Yes	Likely to be sequence specific TF	Monomer or homomultimer	No motif	Single C2H2 domain	Binds to GATCGGGCGGGGCGGTTGTATATCA; GATCCGTTAGAGGAAGAAGACTGGGCATGTCTG and GATCCATCAGGAACATGTCCCAACATGTTGAGCTC based on EMSA using recombinant protein (PMID: 19491398).	IPR000210;IPR007087;IPR011333;IPR013069;IPR015880;	9925	zinc finger and BTB domain containing 5 [Source:HGNC Symbol;Acc:HGNC:23836]	None	DBD and Full	not tested	None	None	b	Yes	No	No	4a, two or more datasets predict it as a TF	Arttu Jolma	Laura Campitelli	Yes	None	$#ENSP00000307604#ENSG00000168795#ENST00000307750#C2H2 ZF Containing Proteins#BTB, DUF3342, zf-C2H2_4, zf-H2C2_2	FALSE
	413	ENSG00000186130	ZBTB6	C2H2 ZF	Yes	Known motif	Monomer or homomultimer	In vivo/Misc source	Motif obtained from MEME - not supported by recognition code (RCADE) and may be inaccurate or indirect	None	IPR000210;IPR007087;IPR011333;IPR013069;IPR015880;	10773	zinc finger and BTB domain containing 6 [Source:HGNC Symbol;Acc:HGNC:16764]	None	DBD and Full	not tested	None	None	b	Yes	No	No	1a1, Direct HQ evidence	Yimeng Yin	Laura Campitelli	Yes	None	$#ENSP00000362763#ENSG00000186130#ENST00000373659#C2H2 ZF Containing Proteins#BTB	FALSE
	414	ENSG00000178951	ZBTB7A	C2H2 ZF	Yes	Known motif	Monomer or homomultimer	High-throughput in vitro	None	None	IPR000210;IPR007087;IPR011333;IPR013069;IPR015880;	51341	zinc finger and BTB domain containing 7A [Source:HGNC Symbol;Acc:HGNC:18078]	None	DBD and Full	not tested	None	None	a	Yes	No	No	1a1, Direct HQ evidence	Yimeng Yin	Pratyush Das	Yes	$#ENSG00000178951#GO:0001078#RNA polymerase II core promoter proximal region sequence-specific DNA binding transcription factor a#IEA - GO_REF:0000019	$#ENSP00000323670#ENSG00000178951#ENST00000322357#C2H2 ZF Containing Proteins#BTB$#ENSP00000471865#ENSG00000178951#ENST00000601588#C2H2 ZF Containing Proteins#BTB	FALSE
	415	ENSG00000160685	ZBTB7B	C2H2 ZF	Yes	Known motif	Monomer or homomultimer	High-throughput in vitro	None	None	IPR000210;IPR007087;IPR011333;IPR013069;IPR015880;	51043	zinc finger and BTB domain containing 7B [Source:HGNC Symbol;Acc:HGNC:18668]	None	DBD and Full	Yes	None	None	a	Yes	TF Gene_DNA-Binding: sequence-specific_DNA Binding_PMIDS:7937772	No	1a1, Direct HQ evidence	Arttu Jolma	Pratyush Das	Yes	None	$#ENSP00000292176#ENSG00000160685#ENST00000292176#C2H2 ZF Containing Proteins#BTB$#ENSP00000357411#ENSG00000160685#ENST00000368426#C2H2 ZF Containing Proteins#BTB$#ENSP00000406286#ENSG00000160685#ENST00000417934#C2H2 ZF Containing Proteins#BTB$#ENSP00000438647#ENSG00000160685#ENST00000535420#C2H2 ZF Containing Proteins#BTB	FALSE
	416	ENSG00000184828	ZBTB7C	C2H2 ZF	Yes	Known motif	Monomer or homomultimer	High-throughput in vitro	None	None	IPR000210;IPR007087;IPR011333;IPR013069;IPR015880;IPR016024	201501	zinc finger and BTB domain containing 7C [Source:HGNC Symbol;Acc:HGNC:31700]	None	Full	not tested	None	None	b	Yes	No	No	1a1, Direct HQ evidence	Arttu Jolma	Pratyush Das	Yes	None	$#ENSP00000439781#ENSG00000184828#ENST00000535628#C2H2 ZF Containing Proteins#BTB$#ENSP00000464724#ENSG00000184828#ENST00000585404#C2H2 ZF Containing Proteins#$#ENSP00000466944#ENSG00000184828#ENST00000586047#C2H2 ZF Containing Proteins#$#ENSP00000468254#ENSG00000184828#ENST00000586438#C2H2 ZF Containing Proteins#BTB$#ENSP00000468537#ENSG00000184828#ENST00000586525#C2H2 ZF Containing Proteins#$#E…	FALSE
	417	ENSG00000160062	ZBTB8A	C2H2 ZF	Yes	Likely to be sequence specific TF	Monomer or homomultimer	No motif	None	Virtually nothing is known for this protein except that it has a two znfC2H2 domains and a BTB-domain	IPR000210;IPR007087;IPR011333;IPR013069;IPR015880;	653121	zinc finger and BTB domain containing 8A [Source:HGNC Symbol;Acc:HGNC:24172]	None	Full	not tested	None	None	b	Yes	No	No	4a, two or more datasets predict it as a TF	Arttu Jolma	Jussi Taipale	No	None	$#ENSP00000317561#ENSG00000160062#ENST00000316459#C2H2 ZF Containing Proteins#BTB, BTB_2, DUF3342$#ENSP00000362609#ENSG00000160062#ENST00000373510#C2H2 ZF Containing Proteins#BTB, BTB_2, DUF3342	FALSE
	418	ENSG00000273274	ZBTB8B	C2H2 ZF	Yes	Likely to be sequence specific TF	Monomer or homomultimer	No motif	None	Virtually nothing is known for this protein except that it has a decent cassette of znfC2H2 domains and a BTB homodimerization domain	IPR007087;IPR000210;IPR015880;	728116	zinc finger and BTB domain containing 8B [Source:HGNC Symbol;Acc:HGNC:37057]	None	not tested	not tested	None	None	b	Yes	No	No	4a, two or more datasets predict it as a TF	Arttu Jolma	Sam Lambert	Yes	None	$#ENSP00000476499#ENSG00000273274#ENST00000609129#C2H2 ZF Containing Proteins#BTB, DUF3342, Ribosomal_60s	FALSE
	419	ENSG00000213588	ZBTB9	C2H2 ZF	Yes	Likely to be sequence specific TF	Monomer or homomultimer	No motif	None	Virtually nothing is known for this protein except that it has two znfC2H2 domains and a BTB-domain that typically mediates homotypic dimerization	IPR000210;IPR007087;IPR011333;IPR013069;IPR015880;	221504	zinc finger and BTB domain containing 9 [Source:HGNC Symbol;Acc:HGNC:28323]	None	DBD	not tested	None	None	b	Yes	No	No	4a, two or more datasets predict it as a TF	Jussi Taipale	Arttu Jolma	No	None	$#ENSP00000378503#ENSG00000213588#ENST00000395064#C2H2 ZF Containing Proteins#BTB$#ENSP00000478118#ENSG00000213588#ENST00000612407#C2H2 ZF Containing Proteins#$#ENSP00000484571#ENSG00000213588#ENST00000612775#C2H2 ZF Containing Proteins#BTB$#ENSP00000484265#ENSG00000213588#ENST00000621915#C2H2 ZF Containing Proteins#BTB	FALSE
	420	ENSG00000066827	ZFAT	C2H2 ZF	Yes	Likely to be sequence specific TF	Monomer or homomultimer	No motif	Has a putative AT-hook	None	IPR007087;IPR015880	57623	zinc finger and AT-hook domain containing [Source:HGNC Symbol;Acc:HGNC:19899]	None	DBD	not tested	None	None	b	Yes	No	Yes	4a, two or more datasets predict it as a TF	Yimeng Yin	Sam Lambert	Yes	$#ENSG00000066827#GO:0001077#RNA polymerase II core promoter proximal region sequence-specific DNA binding transcription factor a#IEA - GO_REF:0000019$#ENSG00000066827#GO:0003700#sequence-specific DNA binding transcription factor activity#IBA - GO_REF:0000033	$#ENSP00000367069#ENSG00000066827#ENST00000377838#C2H2 ZF Containing Proteins#zf-C2H2_4, zf-Di19, zf-H2C2_5$#ENSP00000394501#ENSG00000066827#ENST00000429442#C2H2 ZF Containing Proteins#zf-C2H2_4, zf-Di19, zf-H2C2_5$#ENSP00000428483#ENSG00000066827#ENST00000520214#C2H2 ZF Containing Proteins#zf-Di19$#ENSP00000427879#ENSG00000066827#ENST00000520356#C2H2 ZF Containing Proteins#zf-C2H2_4, zf-Di19, zf…	FALSE
	421	ENSG00000184517	ZFP1	C2H2 ZF	Yes	Known motif	Monomer or homomultimer	High-throughput in vitro	None	None	IPR001909;IPR007087;IPR015880;	162239	ZFP1 zinc finger protein [Source:HGNC Symbol;Acc:HGNC:23328]	None	DBD	Yes	None	None	b	Yes	No	Yes	1a1, Direct HQ evidence	Jussi Taipale	Pratyush Das	Yes	$#ENSG00000184517#GO:0003700#sequence-specific DNA binding transcription factor activity#IBA - GO_REF:0000033	$#ENSP00000333192#ENSG00000184517#ENST00000332307#C2H2 ZF Containing Proteins#KRAB$#ENSP00000377080#ENSG00000184517#ENST00000393430#C2H2 ZF Containing Proteins#KRAB$#ENSP00000457941#ENSG00000184517#ENST00000464850#C2H2 ZF Containing Proteins#KRAB$#ENSP00000454286#ENSG00000184517#ENST00000568079#C2H2 ZF Containing Proteins#$#ENSP00000457044#ENSG00000184517#ENST00000570010#C2H2 ZF Containing Protei…	TRUE
	422	ENSG00000142065	ZFP14	C2H2 ZF	Yes	Known motif	Monomer or homomultimer	High-throughput in vitro	ChIP-seq motif is consistent with recognition code (RCADE)	None	IPR001909;IPR007087;IPR015880;	57677	ZFP14 zinc finger protein [Source:HGNC Symbol;Acc:HGNC:29312]	None	Full	Yes	None	None	b	Yes	No	Yes	1a1, Direct HQ evidence	Laura Campitelli	Arttu Jolma	Yes	$#ENSG00000142065#GO:0003700#sequence-specific DNA binding transcription factor activity#IBA - GO_REF:0000033	$#ENSP00000270001#ENSG00000142065#ENST00000270001#C2H2 ZF Containing Proteins#KRAB$#ENSP00000466416#ENSG00000142065#ENST00000589280#C2H2 ZF Containing Proteins#KRAB	TRUE
	423	ENSG00000198939	ZFP2	C2H2 ZF	Yes	Inferred motif	Monomer or homomultimer	In vivo/Misc source	None	None	IPR007087;IPR015880	80108	ZFP2 zinc finger protein [Source:HGNC Symbol;Acc:HGNC:26138]	None	Full	not tested	None	None	b	Yes	No	Yes	1a2, Orthologous HQ evidence	Sam Lambert	Yimeng Yin	Yes	$#ENSG00000198939#GO:0003700#sequence-specific DNA binding transcription factor activity#IBA - GO_REF:0000033	$#ENSP00000354453#ENSG00000198939#ENST00000361362#C2H2 ZF Containing Proteins#$#ENSP00000430531#ENSG00000198939#ENST00000523286#C2H2 ZF Containing Proteins#$#ENSP00000429095#ENSG00000198939#ENST00000520660#C2H2 ZF Containing Proteins#$#ENSP00000431074#ENSG00000198939#ENST00000520805#C2H2 ZF Containing Proteins#	FALSE
	424	ENSG00000196867	ZFP28	C2H2 ZF	Yes	Known motif	Monomer or homomultimer	High-throughput in vitro	ChIP-seq motif is consistent with recognition code (RCADE); Has a putative AT-hook	None	IPR001909;IPR007087;IPR015880;	140612	ZFP28 zinc finger protein [Source:HGNC Symbol;Acc:HGNC:17801]	None	DBD and Full	not tested	None	None	b	Yes	No	Yes	1a1, Direct HQ evidence	Laura Campitelli	Arttu Jolma	Yes	$#ENSG00000196867#GO:0003700#sequence-specific DNA binding transcription factor activity#IBA - GO_REF:0000033	$#ENSP00000301318#ENSG00000196867#ENST00000301318#C2H2 ZF Containing Proteins#KRAB$#ENSP00000468603#ENSG00000196867#ENST00000591844#C2H2 ZF Containing Proteins#KRAB	TRUE
	425	ENSG00000180787	ZFP3	C2H2 ZF	Yes	Known motif	Monomer or homomultimer	High-throughput in vitro	ChIP-seq motif is consistent with recognition code (RCADE)	None	IPR007087;IPR015880	124961	ZFP3 zinc finger protein [Source:HGNC Symbol;Acc:HGNC:12861]	None	Full	Yes	None	None	b	Yes	No	Yes	1a1, Direct HQ evidence	Jussi Taipale	Yimeng Yin	Yes	$#ENSG00000180787#GO:0003700#sequence-specific DNA binding transcription factor activity#IBA - GO_REF:0000033	$#ENSP00000320347#ENSG00000180787#ENST00000318833#C2H2 ZF Containing Proteins#	FALSE
	426	ENSG00000120784	ZFP30	C2H2 ZF	Yes	Inferred motif	Monomer or homomultimer	High-throughput in vitro	None	None	IPR001909;IPR007087;IPR015880;	22835	ZFP30 zinc finger protein [Source:HGNC Symbol;Acc:HGNC:29555]	None	DBD	not tested	None	None	b	Yes	No	Yes	4a, two or more datasets predict it as a TF	Jussi Taipale	Sam Lambert	Yes	$#ENSG00000120784#GO:0003700#sequence-specific DNA binding transcription factor activity#IBA - GO_REF:0000033	$#ENSP00000343581#ENSG00000120784#ENST00000351218#C2H2 ZF Containing Proteins#KRAB, zf-C2H2_4$#ENSP00000422930#ENSG00000120784#ENST00000514101#C2H2 ZF Containing Proteins#KRAB, zf-C2H2_4$#ENSP00000466563#ENSG00000120784#ENST00000587809#C2H2 ZF Containing Proteins#KRAB$#ENSP00000465496#ENSG00000120784#ENST00000588979#C2H2 ZF Containing Proteins#KRAB	TRUE
	427	ENSG00000136866	ZFP37	C2H2 ZF	Yes	Likely to be sequence specific TF	Monomer or homomultimer	No motif	None	None	IPR001909;IPR007087;IPR015880;	7539	ZFP37 zinc finger protein [Source:HGNC Symbol;Acc:HGNC:12863]	None	Full	not tested	None	None	b	Yes	No	Yes	4a, two or more datasets predict it as a TF	Sam Lambert	Pratyush Das	Yes	$#ENSG00000136866#GO:0003700#sequence-specific DNA binding transcription factor activity#NAS - PMID:9585434	$#ENSP00000363344#ENSG00000136866#ENST00000374227#C2H2 ZF Containing Proteins#KRAB, zf-C2H2_4$#ENSP00000451310#ENSG00000136866#ENST00000555206#C2H2 ZF Containing Proteins#KRAB, zf-C2H2_4$#ENSP00000452552#ENSG00000136866#ENST00000553380#C2H2 ZF Containing Proteins#KRAB, zf-C2H2_4	TRUE
	428	ENSG00000181638	ZFP41	C2H2 ZF	Yes	Known motif	Monomer or homomultimer	High-throughput in vitro	None	None	IPR007087;IPR015880	286128	ZFP41 zinc finger protein [Source:HGNC Symbol;Acc:HGNC:26786]	None	Full	not tested	None	None	b	Yes	No	No	1a1, Direct HQ evidence	Arttu Jolma	Jussi Taipale	Yes	None	$#ENSP00000430465#ENSG00000181638#ENST00000520584#C2H2 ZF Containing Proteins#$#ENSP00000327427#ENSG00000181638#ENST00000330701#C2H2 ZF Containing Proteins#	FALSE
	429	ENSG00000179059	ZFP42	C2H2 ZF	Yes	Known motif	Monomer or homomultimer	High-throughput in vitro	None	None	IPR007087;IPR015880	132625	ZFP42 zinc finger protein [Source:HGNC Symbol;Acc:HGNC:30949]	None	DBD and Full	not tested	None	None	b	Yes	Indeterminate - There is no evidence for or against this genes role as a TF___PMIDS:0	Yes	1a1, Direct HQ evidence	Sam Lambert	Laura Campitelli	Yes	$#ENSG00000179059#GO:0003700#sequence-specific DNA binding transcription factor activity#NAS - PMID:14688391	$#ENSP00000317686#ENSG00000179059#ENST00000326866#C2H2 ZF Containing Proteins#$#ENSP00000424662#ENSG00000179059#ENST00000509524#C2H2 ZF Containing Proteins#$#ENSP00000483363#ENSG00000179059#ENST00000618147#C2H2 ZF Containing Proteins#	FALSE
	430	ENSG00000204644	ZFP57	C2H2 ZF	Yes	Known motif	Monomer or homomultimer	In vivo/Misc source	Motif obtained from MEME - not supported by recognition code (RCADE) and may be inaccurate or indirect	Recognizes CpG methylated ACTGCGGCAAT site based on structure 4GZN	IPR001909;IPR007087;IPR015880;	346171	ZFP57 zinc finger protein [Source:HGNC Symbol;Acc:HGNC:18791]	4GZN	not tested	not tested	None	None	b	Yes	Indeterminate - There is no evidence for or against this genes role as a TF___PMIDS:0	No	1a1, Direct HQ evidence	Laura Campitelli	Arttu Jolma	Yes	None	$#ENSP00000418259#ENSG00000204644#ENST00000488757#C2H2 ZF Containing Proteins#KRAB$#ENSP00000366078#ENSG00000204644#ENST00000376881#C2H2 ZF Containing Proteins#KRAB$#ENSP00000366080#ENSG00000204644#ENST00000376883#C2H2 ZF Containing Proteins#KRAB	TRUE
	431	ENSG00000196670	ZFP62	C2H2 ZF	Yes	Likely to be sequence specific TF	Monomer or homomultimer	No motif	None	Virtually nothing is known for this protein except that it has a decent cassette of znfC2H2 domains	IPR007087;IPR015880	643836	ZFP62 zinc finger protein [Source:HGNC Symbol;Acc:HGNC:23241]	None	DBD	Yes	None	None	b	Yes	No	No	4a, two or more datasets predict it as a TF	Yimeng Yin	Arttu Jolma	Yes	None	$#ENSP00000423820#ENSG00000196670#ENST00000502412#C2H2 ZF Containing Proteins#$#ENSP00000422987#ENSG00000196670#ENST00000504225#C2H2 ZF Containing Proteins#$#ENSP00000426193#ENSG00000196670#ENST00000512132#C2H2 ZF Containing Proteins#	FALSE
	432	ENSG00000020256	ZFP64	C2H2 ZF	Yes	Known motif	Monomer or homomultimer	In vivo/Misc source	Motif obtained from MEME - not supported by recognition code (RCADE) and may be inaccurate or indirect	None	IPR007087;IPR015880	55734	ZFP64 zinc finger protein [Source:HGNC Symbol;Acc:HGNC:15940]	None	DBD and Full	not tested	None	None	b	Yes	Indeterminate - There is no evidence for or against this genes role as a TF__Other_PMIDS:9034307;	No	1a1, Direct HQ evidence	Jussi Taipale	Tim Hughes	Yes	None	$#ENSP00000216923#ENSG00000020256#ENST00000216923#C2H2 ZF Containing Proteins#zf-H2C2_5$#ENSP00000355179#ENSG00000020256#ENST00000361387#C2H2 ZF Containing Proteins#zf-H2C2_5$#ENSP00000360570#ENSG00000020256#ENST00000371515#C2H2 ZF Containing Proteins#zf-H2C2_5$#ENSP00000360573#ENSG00000020256#ENST00000371518#C2H2 ZF Containing Proteins#zf-H2C2_5$#ENSP00000344615#ENSG00000020256#ENST00000346617#C…	FALSE
	433	ENSG00000187815	ZFP69	C2H2 ZF	Yes	Known motif	Monomer or homomultimer	High-throughput in vitro	ChIP-seq motif is consistent with recognition code (RCADE)	None	IPR001909;IPR007087;IPR015880;	339559	ZFP69 zinc finger protein [Source:HGNC Symbol;Acc:HGNC:24708]	None	DBD and Full	not tested	None	None	b	Yes	No	No	1a1, Direct HQ evidence	Laura Campitelli	Yimeng Yin	Yes	None	$#ENSP00000361791#ENSG00000187815#ENST00000372706#C2H2 ZF Containing Proteins#KRAB, SCAN$#ENSP00000361790#ENSG00000187815#ENST00000372705#C2H2 ZF Containing Proteins#KRAB, SCAN	TRUE
	434	ENSG00000187801	ZFP69B	C2H2 ZF	Yes	Known motif	Monomer or homomultimer	High-throughput in vitro	ChIP-seq motif is consistent with recognition code (RCADE)	None	IPR001909;IPR003309;IPR007087;IPR008916;IPR015880;	65243	ZFP69 zinc finger protein B [Source:HGNC Symbol;Acc:HGNC:28053]	None	Full	not tested	None	None	b	Yes	No	Yes	1a1, Direct HQ evidence	Pratyush Das	Arttu Jolma	Yes	$#ENSG00000187801#GO:0003700#sequence-specific DNA binding transcription factor activity#IEA - GO_REF:0000002	$#ENSP00000354547#ENSG00000187801#ENST00000361584#C2H2 ZF Containing Proteins#KRAB, SCAN$#ENSP00000435907#ENSG00000187801#ENST00000484445#C2H2 ZF Containing Proteins#SCAN$#ENSP00000399664#ENSG00000187801#ENST00000411995#C2H2 ZF Containing Proteins#KRAB, SCAN	TRUE
	435	ENSG00000181007	ZFP82	C2H2 ZF	Yes	Known motif	Monomer or homomultimer	High-throughput in vitro	ChIP-seq motif is consistent with recognition code (RCADE)	None	IPR001909;IPR007087;IPR015880;	284406	ZFP82 zinc finger protein [Source:HGNC Symbol;Acc:HGNC:28682]	None	DBD and Full	not tested	None	None	b	Yes	No	Yes	1a1, Direct HQ evidence	Arttu Jolma	Jussi Taipale	Yes	$#ENSG00000181007#GO:0003700#sequence-specific DNA binding transcription factor activity#IBA - GO_REF:0000033	$#ENSP00000431265#ENSG00000181007#ENST00000392161#C2H2 ZF Containing Proteins#KRAB, zf-C2H2_4, zf-C2H2_6$#ENSP00000468212#ENSG00000181007#ENST00000445543#C2H2 ZF Containing Proteins#	TRUE
	436	ENSG00000184939	ZFP90	C2H2 ZF	Yes	Known motif	Monomer or homomultimer	High-throughput in vitro	ChIP-seq motif is consistent with recognition code (RCADE)	None	IPR001909;IPR007087;IPR015880;	146198	ZFP90 zinc finger protein [Source:HGNC Symbol;Acc:HGNC:23329]	None	Full	not tested	None	None	x	Yes	TF Gene_DNA-Binding: sequence-specific_DNA Binding; Transactivation_PMIDS:7576184;11501753	No	1a1, Direct HQ evidence	Laura Campitelli	Arttu Jolma	Yes	$#ENSG00000184939#GO:0001078#RNA polymerase II core promoter proximal region sequence-specific DNA binding transcription factor a#IEA - GO_REF:0000019	$#ENSP00000454418#ENSG00000184939#ENST00000563169#C2H2 ZF Containing Proteins#KRAB$#ENSP00000460547#ENSG00000184939#ENST00000570495#C2H2 ZF Containing Proteins#KRAB$#ENSP00000480309#ENSG00000184939#ENST00000611381#C2H2 ZF Containing Proteins#KRAB$#ENSP00000458410#ENSG00000184939#ENST00000573113#C2H2 ZF Containing Proteins#KRAB$#ENSP00000459846#ENSG00000184939#ENST00000573161#C2H2 ZF Containing Pr…	TRUE
	437	ENSG00000186660	ZFP91	C2H2 ZF	Yes	Likely to be sequence specific TF	Monomer or homomultimer	No motif	None	Possible false positive. An Atypical E3 ubiquitin-protein ligase that mediates Lys-63-linked ubiquitination of MAP3K14/NIK; leading to stabilization and activation of MAP3K14/NIK. It thereby acts as an activator of the non-canonical NF-kappa-B2/NFKB2 pathway (PMID: 20682767).	IPR007087;IPR015880	80829	ZFP91 zinc finger protein [Source:HGNC Symbol;Acc:HGNC:14983]	None	Full	not tested	None	None	b	Yes	No	No	4a, two or more datasets predict it as a TF	Arttu Jolma	Laura Campitelli	Yes	None	$#ENSP00000339030#ENSG00000186660#ENST00000316059#C2H2 ZF Containing Proteins#	FALSE
	438	ENSG00000189420	ZFP92	C2H2 ZF	Yes	Known motif	Monomer or homomultimer	In vivo/Misc source	Only known motifs are from Transfac or HocoMoco - origin is uncertain	Virtually nothing is known for this protein except that it has a decent cassette of znfC2H2 domains and a KRAB-domain	IPR001909;IPR007087;IPR015880;	139735	ZFP92 zinc finger protein [Source:HGNC Symbol;Acc:HGNC:12865]	None	not tested	not tested	None	None	c	Yes	No	No	2a2, orthologous lower confidence evidence	Arttu Jolma	Pratyush Das	Yes	None	$#ENSP00000462054#ENSG00000189420#ENST00000338647#C2H2 ZF Containing Proteins#KRAB	TRUE
	440	ENSG00000179588	ZFPM1	C2H2 ZF	Yes	Likely to be sequence specific TF	Monomer or homomultimer	No motif	None	None	IPR007087;IPR015880	161882	zinc finger protein, FOG family member 1 [Source:HGNC Symbol;Acc:HGNC:19762]	None	not tested	not tested	None	None	a	Yes	TF Gene_Transcription Factor Binding: tf co-factor binding_Other_PMIDS:9230307	Yes	3a, decent circumstantial evidence for its role as	Pratyush Das	Jussi Taipale	Yes	$#ENSG00000179588#GO:0001078#RNA polymerase II core promoter proximal region sequence-specific DNA binding transcription factor a#IDA - PMID:15920471	$#ENSP00000326630#ENSG00000179588#ENST00000319555#C2H2 ZF Containing Proteins#zf-C2H2_4, zf-C2H2_jaz, zf-met$#ENSP00000480412#ENSG00000179588#ENST00000562437#C2H2 ZF Containing Proteins#$#ENSP00000484216#ENSG00000179588#ENST00000563351#C2H2 ZF Containing Proteins#$#ENSP00000482796#ENSG00000179588#ENST00000569086#C2H2 ZF Containing Proteins#	FALSE
	441	ENSG00000169946	ZFPM2	C2H2 ZF	Yes	Likely to be sequence specific TF	Monomer or homomultimer	No motif	None	FOG-proteins use some of their zinc-fingers to interact with the GATA proteins. Other C2H2 ZFs are probably also capable of binding DNA (PMID: 10329627).	IPR007087;IPR015880	23414	zinc finger protein, FOG family member 2 [Source:HGNC Symbol;Acc:HGNC:16700]	None	Full	not tested	None	None	a	Yes	TF Gene Candidate__Co-activation_PMIDS:9927675;10330188;10438528	Yes	3a, decent circumstantial evidence for its role as	Sam Lambert	Arttu Jolma	Yes	$#ENSG00000169946#GO:0001078#RNA polymerase II core promoter proximal region sequence-specific DNA binding transcription factor a#IBA - GO_REF:0000033	$#ENSP00000384179#ENSG00000169946#ENST00000407775#C2H2 ZF Containing Proteins#$#ENSP00000428720#ENSG00000169946#ENST00000517361#C2H2 ZF Containing Proteins#zf-C2H2_4$#ENSP00000430757#ENSG00000169946#ENST00000520492#C2H2 ZF Containing Proteins#zf-C2H2_4$#ENSP00000428149#ENSG00000169946#ENST00000520027#C2H2 ZF Containing Proteins#	FALSE
	444	ENSG00000005889	ZFX	C2H2 ZF	Yes	Known motif	Monomer or homomultimer	In vivo/Misc source	Only known motifs are from Transfac or HocoMoco - origin is uncertain	None	IPR006794;IPR007087;IPR015880;	7543	zinc finger protein, X-linked [Source:HGNC Symbol;Acc:HGNC:12869]	None	DBD	Yes	None	There is a ChIP-seq experiment that has yielded decent looking motif with CGCNNGGCCGCG-consensus PMID:18555785	a	Yes	No	Yes	1a1, Direct HQ evidence	Yimeng Yin	Laura Campitelli	Yes	$#ENSG00000005889#GO:0003700#sequence-specific DNA binding transcription factor activity#IBA - GO_REF:0000033	$#ENSP00000368475#ENSG00000005889#ENST00000379177#C2H2 ZF Containing Proteins#Zfx_Zfy_act$#ENSP00000438233#ENSG00000005889#ENST00000539115#C2H2 ZF Containing Proteins#Zfx_Zfy_act$#ENSP00000416298#ENSG00000005889#ENST00000419690#C2H2 ZF Containing Proteins#$#ENSP00000411637#ENSG00000005889#ENST00000428571#C2H2 ZF Containing Proteins#Zfx_Zfy_act	FALSE
	445	ENSG00000067646	ZFY	C2H2 ZF	Yes	Inferred motif	Monomer or homomultimer	In vivo/Misc source	None	None	IPR006794;IPR007087;IPR015880;	7544	zinc finger protein, Y-linked [Source:HGNC Symbol;Acc:HGNC:12870]	None	Full	not tested	None	None	a	Yes	No	Yes	1a2, Orthologous HQ evidence	Laura Campitelli	Arttu Jolma	Yes	$#ENSG00000067646#GO:0003700#sequence-specific DNA binding transcription factor activity#IBA - GO_REF:0000033	$#ENSP00000155093#ENSG00000067646#ENST00000155093#C2H2 ZF Containing Proteins#Zfx_Zfy_act$#ENSP00000393908#ENSG00000067646#ENST00000449237#C2H2 ZF Containing Proteins#Zfx_Zfy_act$#ENSP00000485605#ENSG00000067646#ENST00000625061#C2H2 ZF Containing Proteins#Zfx_Zfy_act$#ENSP00000388814#ENSG00000067646#ENST00000443793#C2H2 ZF Containing Proteins#	FALSE
	446	ENSG00000152977	ZIC1	C2H2 ZF	Yes	Known motif	Monomer or homomultimer	High-throughput in vitro	None	None	IPR007087;IPR015880	7545	Zic family member 1 [Source:HGNC Symbol;Acc:HGNC:12872]	None	DBD and Full	Yes	None	None	a	Yes	TF Gene_DNA-Binding: sequence-specific_DNA Binding; Transactivation_PMIDS:11038359	Yes	1a1, Direct HQ evidence	Arttu Jolma	Pratyush Das	Yes	$#ENSG00000152977#GO:0001077#RNA polymerase II core promoter proximal region sequence-specific DNA binding transcription factor a#IEA - GO_REF:0000019$#ENSG00000152977#GO:0003700#sequence-specific DNA binding transcription factor activity#ISS - GO_REF:0000024 | TAS - PMID:8542595	$#ENSP00000282928#ENSG00000152977#ENST00000282928#C2H2 ZF Containing Proteins#$#ENSP00000419664#ENSG00000152977#ENST00000488404#C2H2 ZF Containing Proteins#	FALSE
	447	ENSG00000043355	ZIC2	C2H2 ZF	Yes	Known motif	Monomer or homomultimer	100 perc ID - in vitro	None	None	IPR007087;IPR015880	7546	Zic family member 2 [Source:HGNC Symbol;Acc:HGNC:12873]	None	DBD	Yes	None	None	a	Yes	TF Gene_DNA-Binding: sequence-specific_DNA Binding; Transactivation_PMIDS:11053430	Yes	1a1, Direct HQ evidence	Arttu Jolma	Laura Campitelli	Yes	$#ENSG00000043355#GO:0003700#sequence-specific DNA binding transcription factor activity#ISS - GO_REF:0000024$#ENSG00000043355#GO:0051091#positive regulation of sequence-specific DNA binding transcription factor activity#ISS - GO_REF:0000024	$#ENSP00000365514#ENSG00000043355#ENST00000376335#C2H2 ZF Containing Proteins#	FALSE
	448	ENSG00000156925	ZIC3	C2H2 ZF	Yes	Known motif	Monomer or homomultimer	High-throughput in vitro	None	None	IPR007087;IPR015880	7547	Zic family member 3 [Source:HGNC Symbol;Acc:HGNC:12874]	None	DBD and Full	Yes	None	None	b	Yes	TF Gene_DNA-Binding: sequence-specific_DNA Binding; Transactivation_PMIDS:11053430	Yes	1a1, Direct HQ evidence	Pratyush Das	Yimeng Yin	Yes	$#ENSG00000156925#GO:0001077#RNA polymerase II core promoter proximal region sequence-specific DNA binding transcription factor a#IDA - PMID:17764085$#ENSG00000156925#GO:0003700#sequence-specific DNA binding transcription factor activity#IDA - PMID:17764085	$#ENSP00000287538#ENSG00000156925#ENST00000287538#C2H2 ZF Containing Proteins#$#ENSP00000359638#ENSG00000156925#ENST00000370606#C2H2 ZF Containing Proteins#	FALSE
	449	ENSG00000174963	ZIC4	C2H2 ZF	Yes	Known motif	Monomer or homomultimer	High-throughput in vitro	None	None	IPR007087;IPR015880	84107	Zic family member 4 [Source:HGNC Symbol;Acc:HGNC:20393]	None	DBD and Full	not tested	None	None	b	Yes	TF Gene Candidate_DNA-Binding: sequence-specific_Other_PMIDS:15338008;15465018	No	1a1, Direct HQ evidence	Sam Lambert	Arttu Jolma	Yes	None	$#ENSP00000372553#ENSG00000174963#ENST00000383075#C2H2 ZF Containing Proteins#$#ENSP00000420627#ENSG00000174963#ENST00000462748#C2H2 ZF Containing Proteins#$#ENSP00000397695#ENSG00000174963#ENST00000425731#C2H2 ZF Containing Proteins#$#ENSP00000420775#ENSG00000174963#ENST00000473123#C2H2 ZF Containing Proteins#$#ENSP00000417855#ENSG00000174963#ENST00000484399#C2H2 ZF Containing Proteins#$#ENSP000…	FALSE
	450	ENSG00000139800	ZIC5	C2H2 ZF	Yes	Known motif	Monomer or homomultimer	High-throughput in vitro	None	None	IPR007087;IPR015880	85416	Zic family member 5 [Source:HGNC Symbol;Acc:HGNC:20322]	None	DBD	Yes	None	None	b	Yes	TF Gene Candidate_DNA-Binding: sequence-specific_DNA Binding_PMIDS:15465018;15136147;15465018	No	1a1, Direct HQ evidence	Laura Campitelli	Sam Lambert	Yes	None	$#ENSP00000267294#ENSG00000139800#ENST00000267294#C2H2 ZF Containing Proteins#	FALSE
	451	ENSG00000171649	ZIK1	C2H2 ZF	Yes	Known motif	Monomer or homomultimer	High-throughput in vitro	ChIP-seq motif is consistent with recognition code (RCADE)	None	IPR001909;IPR007087;IPR015880;	284307	zinc finger protein interacting with K protein 1 [Source:HGNC Symbol;Acc:HGNC:33104]	None	Full	not tested	None	None	b	Yes	TF Gene Candidate_Transcription Factor Binding: tf co-factor binding_TF PPI_PMIDS:8910362	Yes	1a1, Direct HQ evidence	Sam Lambert	Pratyush Das	Yes	$#ENSG00000171649#GO:0003700#sequence-specific DNA binding transcription factor activity#IBA - GO_REF:0000033	$#ENSP00000303820#ENSG00000171649#ENST00000307468#C2H2 ZF Containing Proteins#$#ENSP00000472867#ENSG00000171649#ENST00000597850#C2H2 ZF Containing Proteins#KRAB$#ENSP00000468937#ENSG00000171649#ENST00000599456#C2H2 ZF Containing Proteins#$#ENSP00000438487#ENSG00000171649#ENST00000536878#C2H2 ZF Containing Proteins#KRAB$#ENSP00000472088#ENSG00000171649#ENST00000600053#C2H2 ZF Containing Proteins#K…	TRUE
	452	ENSG00000269699	ZIM2	C2H2 ZF	Yes	Known motif	Monomer or homomultimer	In vivo/Misc source	Motif obtained from MEME - not supported by recognition code (RCADE) and may be inaccurate or indirect	Binds GKGGSWST consensus with GTGGCAGT as the optimal site based on competition EMSA (PMID: 26692216).	IPR001909;IPR007087;IPR015880;	23619	zinc finger imprinted 2 [Source:HGNC Symbol;Acc:HGNC:12875]	None	not tested	not tested	None	TFs that are in CisBP but not in Vaquerizas set	No	Yes	No	Yes	1a1, Direct HQ evidence	Sam Lambert	Jussi Taipale	Yes	$#ENSG00000269699#GO:0003700#sequence-specific DNA binding transcription factor activity#IBA - GO_REF:0000033	$#ENSP00000472306#ENSG00000269699#ENST00000593711#C2H2 ZF Containing Proteins#KRAB$#ENSP00000470326#ENSG00000269699#ENST00000601070#C2H2 ZF Containing Proteins#KRAB$#ENSP00000469173#ENSG00000269699#ENST00000593931#C2H2 ZF Containing Proteins#	TRUE
	453	ENSG00000141946	ZIM3	C2H2 ZF	Yes	Known motif	Monomer or homomultimer	High-throughput in vitro	ChIP-seq motif is consistent with recognition code (RCADE)	None	IPR001909;IPR007087;IPR015880;	114026	zinc finger imprinted 3 [Source:HGNC Symbol;Acc:HGNC:16366]	None	Full	not tested	None	None	b	Yes	No	Yes	1a1, Direct HQ evidence	Yimeng Yin	Sam Lambert	Yes	$#ENSG00000141946#GO:0003700#sequence-specific DNA binding transcription factor activity#IBA - GO_REF:0000033	$#ENSP00000269834#ENSG00000141946#ENST00000269834#C2H2 ZF Containing Proteins#KRAB	TRUE
	454	ENSG00000106261	ZKSCAN1	C2H2 ZF	Yes	Known motif	Monomer or homomultimer	High-throughput in vitro	None	None	IPR001909;IPR003309;IPR007087;IPR008916;IPR015880;	7586	zinc finger with KRAB and SCAN domains 1 [Source:HGNC Symbol;Acc:HGNC:13101]	None	Full	Yes	None	None	b	Yes	No	Yes	1a1, Direct HQ evidence	Yimeng Yin	Pratyush Das	Yes	$#ENSG00000106261#GO:0003700#sequence-specific DNA binding transcription factor activity#IBA - GO_REF:0000033 | NAS - PMID:7557990	$#ENSP00000323148#ENSG00000106261#ENST00000324306#C2H2 ZF Containing Proteins#KRAB, SCAN$#ENSP00000409172#ENSG00000106261#ENST00000426572#C2H2 ZF Containing Proteins#KRAB, SCAN$#ENSP00000443508#ENSG00000106261#ENST00000535170#C2H2 ZF Containing Proteins#KRAB$#ENSP00000394445#ENSG00000106261#ENST00000432317#C2H2 ZF Containing Proteins#SCAN	TRUE
	455	ENSG00000155592	ZKSCAN2	C2H2 ZF	Yes	Known motif	Monomer or homomultimer	High-throughput in vitro	ChIP-seq motif is consistent with recognition code (RCADE)	None	IPR001909;IPR003309;IPR007087;IPR008916;IPR015880;	342357	zinc finger with KRAB and SCAN domains 2 [Source:HGNC Symbol;Acc:HGNC:25677]	None	Full	not tested	None	None	b	Yes	No	Yes	1a1, Direct HQ evidence	Laura Campitelli	Arttu Jolma	Yes	$#ENSG00000155592#GO:0000981#sequence-specific DNA binding RNA polymerase II transcription factor activity#IBA - GO_REF:0000033	$#ENSP00000331626#ENSG00000155592#ENST00000328086#C2H2 ZF Containing Proteins#KRAB, SCAN	TRUE
	456	ENSG00000189298	ZKSCAN3	C2H2 ZF	Yes	Known motif	Monomer or homomultimer	High-throughput in vitro	None	None	IPR001909;IPR003309;IPR007087;IPR008916;IPR015880;	80317	zinc finger with KRAB and SCAN domains 3 [Source:HGNC Symbol;Acc:HGNC:13853]	None	Full	not tested	None	The Cell paper has this under heretic symbol ZNF306	b	Yes	No	Yes	1a1, Direct HQ evidence	Laura Campitelli	Jussi Taipale	Yes	$#ENSG00000189298#GO:0001078#RNA polymerase II core promoter proximal region sequence-specific DNA binding transcription factor a#IDA - PMID:18940803$#ENSG00000189298#GO:0003700#sequence-specific DNA binding transcription factor activity#IDA - PMID:23434374	$#ENSP00000252211#ENSG00000189298#ENST00000252211#C2H2 ZF Containing Proteins#KRAB, SCAN$#ENSP00000366465#ENSG00000189298#ENST00000377255#C2H2 ZF Containing Proteins#KRAB, SCAN$#ENSP00000341883#ENSG00000189298#ENST00000341464#C2H2 ZF Containing Proteins#KRAB	TRUE
	457	ENSG00000187626	ZKSCAN4	C2H2 ZF	Yes	Likely to be sequence specific TF	Monomer or homomultimer	No motif	None	None	IPR001909;IPR003309;IPR007087;IPR008916;IPR015880;	387032	zinc finger with KRAB and SCAN domains 4 [Source:HGNC Symbol;Acc:HGNC:13854]	None	DBD and Full	not tested	None	None	b	Yes	No	Yes	1a2, Orthologous HQ evidence	Sam Lambert	Pratyush Das	Yes	$#ENSG00000187626#GO:0003700#sequence-specific DNA binding transcription factor activity#IBA - GO_REF:0000033	$#ENSP00000366509#ENSG00000187626#ENST00000377294#C2H2 ZF Containing Proteins#KRAB, SCAN	TRUE
	458	ENSG00000196652	ZKSCAN5	C2H2 ZF	Yes	Known motif	Monomer or homomultimer	High-throughput in vitro	ChIP-seq motif is consistent with recognition code (RCADE)	None	IPR001909;IPR003309;IPR007087;IPR008916;IPR015880;	23660	zinc finger with KRAB and SCAN domains 5 [Source:HGNC Symbol;Acc:HGNC:12867]	None	DBD and Full	Yes	None	None	b	Yes	No	Yes	1a1, Direct HQ evidence	Pratyush Das	Yimeng Yin	Yes	$#ENSG00000196652#GO:0003700#sequence-specific DNA binding transcription factor activity#IBA - GO_REF:0000033 | NAS - PMID:10585779	$#ENSP00000322872#ENSG00000196652#ENST00000326775#C2H2 ZF Containing Proteins#KRAB, SCAN$#ENSP00000377725#ENSG00000196652#ENST00000394170#C2H2 ZF Containing Proteins#KRAB, SCAN$#ENSP00000392104#ENSG00000196652#ENST00000451158#C2H2 ZF Containing Proteins#KRAB, SCAN	TRUE
	459	ENSG00000196345	ZKSCAN7	C2H2 ZF	Yes	Known motif	Monomer or homomultimer	High-throughput in vitro	None	None	IPR001909;IPR003309;IPR007087;IPR008916;IPR015880;	55888	zinc finger with KRAB and SCAN domains 7 [Source:HGNC Symbol;Acc:HGNC:12955]	None	DBD and Full	not tested	None	None	b	Yes	No	Yes	4a, two or more datasets predict it as a TF	Sam Lambert	Laura Campitelli	Yes	$#ENSG00000196345#GO:0003700#sequence-specific DNA binding transcription factor activity#IEA - GO_REF:0000002	$#ENSP00000273320#ENSG00000196345#ENST00000273320#C2H2 ZF Containing Proteins#KRAB, SCAN$#ENSP00000345404#ENSG00000196345#ENST00000341840#C2H2 ZF Containing Proteins#KRAB, SCAN$#ENSP00000416681#ENSG00000196345#ENST00000431636#C2H2 ZF Containing Proteins#KRAB, SCAN$#ENSP00000405034#ENSG00000196345#ENST00000447279#C2H2 ZF Containing Proteins#KRAB$#ENSP00000389243#ENSG00000196345#ENST00000419137#C2H…	TRUE
	460	ENSG00000198315	ZKSCAN8	C2H2 ZF	Yes	Likely to be sequence specific TF	Monomer or homomultimer	No motif	None	Virtually nothing is known for this protein except that it has a decent cassette of znfC2H2 domains and a KRAB-domain	IPR001909;IPR003309;IPR007087;IPR008916;IPR015880;	7745	zinc finger with KRAB and SCAN domains 8 [Source:HGNC Symbol;Acc:HGNC:12983]	None	DBD and Full	not tested	None	None	b	Yes	No	Yes	4a, two or more datasets predict it as a TF	Sam Lambert	Arttu Jolma	Yes	$#ENSG00000198315#GO:0003700#sequence-specific DNA binding transcription factor activity#IBA - GO_REF:0000033	$#ENSP00000332750#ENSG00000198315#ENST00000330236#C2H2 ZF Containing Proteins#KRAB, SCAN, SPX$#ENSP00000402948#ENSG00000198315#ENST00000457389#C2H2 ZF Containing Proteins#KRAB, SCAN, SPX	TRUE
	461	ENSG00000166432	ZMAT1	C2H2 ZF	Yes	Likely to be sequence specific TF	Monomer or homomultimer	No motif	Single C2H2 domain	Possible RBP.	IPR003604;IPR007087;IPR015880;	84460	Zinc finger matrin-type 1 [Source:HGNC Symbol;Acc:HGNC:29377]	None	not tested	not tested	None	None	x	Yes	No	No	4a, two or more datasets predict it as a TF	Jussi Taipale	Pratyush Das	No	None	$#ENSP00000361868#ENSG00000166432#ENST00000372782#C2H2 ZF Containing Proteins#zf-C2H2_jaz, zf-U1, zf-met$#ENSP00000437529#ENSG00000166432#ENST00000540921#C2H2 ZF Containing Proteins#zf-C2H2_jaz, zf-U1, zf-met	FALSE
	463	ENSG00000165061	ZMAT4	C2H2 ZF	Yes	Likely to be sequence specific TF	Monomer or homomultimer	No motif	None	Possible RBP.	IPR003604;IPR007087;IPR015880;IPR022755	79698	zinc finger matrin-type 4 [Source:HGNC Symbol;Acc:HGNC:25844]	None	not tested	Yes	None	None	c	No	No	No	5a, one of the source datasets predicts is as a TF	Yimeng Yin	Jussi Taipale	No	None	$#ENSP00000319785#ENSG00000165061#ENST00000315769#C2H2 ZF Containing Proteins#CTU2, DUF3449, zf-C2H2_2, zf-C2H2_4, zf-C2H2_jaz, $#ENSP00000297737#ENSG00000165061#ENST00000297737#C2H2 ZF Containing Proteins#DUF3449, zf-C2H2_2, zf-C2H2_4, zf-C2H2_jaz, zf-U1,$#ENSP00000428423#ENSG00000165061#ENST00000519406#C2H2 ZF Containing Proteins#zf-C2H2_2, zf-C2H2_jaz, zf-U1, zf-met	FALSE
	464	ENSG00000256223	ZNF10	C2H2 ZF	Yes	Known motif	Monomer or homomultimer	High-throughput in vitro	ChIP-seq motif is consistent with recognition code (RCADE)	None	IPR001909;IPR007087;IPR015880;	7556	zinc finger protein 268 [Source:HGNC Symbol;Acc:HGNC:13061]	None	DBD and Full	not tested	None	None	a	Yes	No	No	4a, two or more datasets predict it as a TF	Pratyush Das	Arttu Jolma	Yes	None	$#ENSP00000248211#ENSG00000256223#ENST00000248211#C2H2 ZF Containing Proteins#KRAB, zf-H2C2_2$#ENSP00000384893#ENSG00000256223#ENST00000402932#C2H2 ZF Containing Proteins#KRAB$#ENSP00000393814#ENSG00000256223#ENST00000426665#C2H2 ZF Containing Proteins#KRAB, zf-H2C2_2$#ENSP00000445997#ENSG00000256223#ENST00000538918#C2H2 ZF Containing Proteins#KRAB$#ENSP00000438232#ENSG00000256223#ENST00000540609…	TRUE
	465	ENSG00000197020	ZNF100	C2H2 ZF	Yes	Known motif	Monomer or homomultimer	High-throughput in vitro	ChIP-seq motif is consistent with recognition code (RCADE)	None	IPR001909;IPR007087;IPR015880;	163227	zinc finger protein 100 [Source:HGNC Symbol;Acc:HGNC:12880]	None	DBD and Full	not tested	None	None	b	Yes	No	No	1a1, Direct HQ evidence	Sam Lambert	Arttu Jolma	Yes	None	$#ENSP00000445201#ENSG00000197020#ENST00000305570#C2H2 ZF Containing Proteins#$#ENSP00000351042#ENSG00000197020#ENST00000358296#C2H2 ZF Containing Proteins#KRAB$#ENSP00000471371#ENSG00000197020#ENST00000594401#C2H2 ZF Containing Proteins#KRAB$#ENSP00000471057#ENSG00000197020#ENST00000598026#C2H2 ZF Containing Proteins#KRAB	TRUE
	466	ENSG00000181896	ZNF101	C2H2 ZF	Yes	Known motif	Monomer or homomultimer	High-throughput in vitro	ChIP-seq motif is consistent with recognition code (RCADE)	None	IPR001909;IPR007087;IPR015880;	94039	zinc finger protein 101 [Source:HGNC Symbol;Acc:HGNC:12881]	None	Full	not tested	None	None	b	Yes	No	No	1a1, Direct HQ evidence	Jussi Taipale	Yimeng Yin	Yes	None	$#ENSP00000400952#ENSG00000181896#ENST00000415784#C2H2 ZF Containing Proteins#$#ENSP00000466697#ENSG00000181896#ENST00000444249#C2H2 ZF Containing Proteins#KRAB$#ENSP00000468049#ENSG00000181896#ENST00000592502#C2H2 ZF Containing Proteins#KRAB$#ENSP00000467112#ENSG00000181896#ENST00000541458#C2H2 ZF Containing Proteins#zf-H2C2_2	TRUE
	468	ENSG00000196247	ZNF107	C2H2 ZF	Yes	Likely to be sequence specific TF	Monomer or homomultimer	No motif	None	Virtually nothing is known for this protein except that it has a decent cassette of znfC2H2 domains and a KRAB-domain	IPR001909;IPR007087;IPR015880;	51427	zinc finger protein 107 [Source:HGNC Symbol;Acc:HGNC:12887]	None	Full	not tested	None	None	b	Yes	No	No	5a, one of the source datasets predicts is as a TF	Pratyush Das	Arttu Jolma	Yes	None	$#ENSP00000343443#ENSG00000196247#ENST00000344930#C2H2 ZF Containing Proteins#zf-H2C2_2$#ENSP00000353234#ENSG00000196247#ENST00000360117#C2H2 ZF Containing Proteins#$#ENSP00000378789#ENSG00000196247#ENST00000395391#C2H2 ZF Containing Proteins#zf-H2C2_2$#ENSP00000483720#ENSG00000196247#ENST00000620827#C2H2 ZF Containing Proteins#KRAB, zf-H2C2_2	FALSE
	469	ENSG00000062370	ZNF112	C2H2 ZF	Yes	Likely to be sequence specific TF	Monomer or homomultimer	No motif	None	Has a nice cassette of znfC2H2 domains and a KRAB-domain; virtually nothing is known about it.	IPR001909;IPR007087;IPR015880;	7771	zinc finger protein 112 [Source:HGNC Symbol;Acc:HGNC:12892]	None	Full	not tested	None	None	b	Yes	No	Yes	4a, two or more datasets predict it as a TF	Jussi Taipale	Arttu Jolma	Yes	$#ENSG00000062370#GO:0003700#sequence-specific DNA binding transcription factor activity#IBA - GO_REF:0000033	$#ENSP00000337081#ENSG00000062370#ENST00000337401#C2H2 ZF Containing Proteins#KRAB, zf-H2C2_2$#ENSP00000346305#ENSG00000062370#ENST00000354340#C2H2 ZF Containing Proteins#KRAB, zf-H2C2_2$#ENSP00000467994#ENSG00000062370#ENST00000588057#C2H2 ZF Containing Proteins#KRAB	TRUE
	470	ENSG00000178150	ZNF114	C2H2 ZF	Yes	Known motif	Monomer or homomultimer	In vivo/Misc source	Motif obtained from MEME - not supported by recognition code (RCADE) and may be inaccurate or indirect	None	IPR001909;IPR007087;IPR015880;	163071	zinc finger protein 114 [Source:HGNC Symbol;Acc:HGNC:12894]	None	Full	not tested	None	None	b	Yes	No	No	1a1, Direct HQ evidence	Yimeng Yin	Jussi Taipale	Yes	None	$#ENSP00000318898#ENSG00000178150#ENST00000315849#C2H2 ZF Containing Proteins#KRAB$#ENSP00000469998#ENSG00000178150#ENST00000595607#C2H2 ZF Containing Proteins#KRAB$#ENSP00000471469#ENSG00000178150#ENST00000595408#C2H2 ZF Containing Proteins#KRAB	TRUE
	471	ENSG00000152926	ZNF117	C2H2 ZF	Yes	Inferred motif	Monomer or homomultimer	In vivo/Misc source	None	None	IPR007087;IPR015880	51351	zinc finger protein 117 [Source:HGNC Symbol;Acc:HGNC:12897]	None	not tested	not tested	None	None	b	Yes	No	Yes	2a2, orthologous lower confidence evidence	Pratyush Das	Arttu Jolma	Yes	$#ENSG00000152926#GO:0003700#sequence-specific DNA binding transcription factor activity#NAS - PMID:2023909	$#ENSP00000282869#ENSG00000152926#ENST00000282869#C2H2 ZF Containing Proteins#zf-C2H2_6$#ENSP00000479944#ENSG00000152926#ENST00000620222#C2H2 ZF Containing Proteins#zf-C2H2_6$#ENSP00000484825#ENSG00000152926#ENST00000610793#C2H2 ZF Containing Proteins#XPA_N	FALSE
	472	ENSG00000164631	ZNF12	C2H2 ZF	Yes	Known motif	Monomer or homomultimer	High-throughput in vitro	None	None	IPR001909;IPR007087;IPR015880;	7559	zinc finger protein 12 [Source:HGNC Symbol;Acc:HGNC:12902]	None	DBD and Full	not tested	None	None	a	Yes	No	Yes	1a1, Direct HQ evidence	Arttu Jolma	Pratyush Das	No	$#ENSG00000164631#GO:0003700#sequence-specific DNA binding transcription factor activity#IBA - GO_REF:0000033	$#ENSP00000384405#ENSG00000164631#ENST00000404360#C2H2 ZF Containing Proteins#$#ENSP00000385939#ENSG00000164631#ENST00000405858#C2H2 ZF Containing Proteins#KRAB$#ENSP00000344745#ENSG00000164631#ENST00000342651#C2H2 ZF Containing Proteins#KRAB$#ENSP00000378375#ENSG00000164631#ENST00000394917#C2H2 ZF Containing Proteins#KRAB	TRUE
	473	ENSG00000197961	ZNF121	C2H2 ZF	Yes	Known motif	Monomer or homomultimer	High-throughput in vitro	ChIP-seq motif is consistent with recognition code (RCADE)	None	IPR007087;IPR015880	7675	zinc finger protein 121 [Source:HGNC Symbol;Acc:HGNC:12904]	None	DBD and Full	not tested	None	None	b	Yes	No	Yes	1a1, Direct HQ evidence	Jussi Taipale	Arttu Jolma	Yes	$#ENSG00000197961#GO:0003700#sequence-specific DNA binding transcription factor activity#IBA - GO_REF:0000033	$#ENSP00000468643#ENSG00000197961#ENST00000586602#C2H2 ZF Containing Proteins#$#ENSP00000326967#ENSG00000197961#ENST00000320451#C2H2 ZF Containing Proteins#$#ENSP00000467838#ENSG00000197961#ENST00000591447#C2H2 ZF Containing Proteins#zf-H2C2_2	FALSE
	474	ENSG00000196418	ZNF124	C2H2 ZF	Yes	Known motif	Monomer or homomultimer	High-throughput in vitro	ChIP-seq motif is consistent with recognition code (RCADE)	None	IPR001909;IPR007087;IPR015880;	7678	zinc finger protein 124 [Source:HGNC Symbol;Acc:HGNC:12907]	None	Full	not tested	None	None	b	Yes	No	No	1a1, Direct HQ evidence	Yimeng Yin	Laura Campitelli	Yes	None	$#ENSP00000340749#ENSG00000196418#ENST00000340684#C2H2 ZF Containing Proteins#KRAB$#ENSP00000440365#ENSG00000196418#ENST00000543802#C2H2 ZF Containing Proteins#KRAB, zf-H2C2_2$#ENSP00000462445#ENSG00000196418#ENST00000472531#C2H2 ZF Containing Proteins#KRAB$#ENSP00000463191#ENSG00000196418#ENST00000491356#C2H2 ZF Containing Proteins#KRAB	TRUE
	475	ENSG00000172262	ZNF131	C2H2 ZF	Yes	Likely to be sequence specific TF	Monomer or homomultimer	No motif	None	Evidence for DNA binding (PMID: 20303951 ).	IPR000210;IPR007087;IPR011333;IPR013069;IPR015880;	7690	zinc finger protein 131 [Source:HGNC Symbol;Acc:HGNC:12915]	None	DBD and Full	not tested	None	None	b	Yes	No	Yes	4a, two or more datasets predict it as a TF	Pratyush Das	Yimeng Yin	Yes	$#ENSG00000172262#GO:0000981#sequence-specific DNA binding RNA polymerase II transcription factor activity#IBA - GO_REF:0000033$#ENSG00000172262#GO:0003700#sequence-specific DNA binding transcription factor activity#NAS - PMID:7557990	$#ENSP00000422079#ENSG00000172262#ENST00000515326#C2H2 ZF Containing Proteins#BTB$#ENSP00000305804#ENSG00000172262#ENST00000306938#C2H2 ZF Containing Proteins#BTB, zf-C2H2_4$#ENSP00000426504#ENSG00000172262#ENST00000509156#C2H2 ZF Containing Proteins#BTB, zf-C2H2_4$#ENSP00000425722#ENSG00000172262#ENST00000509931#C2H2 ZF Containing Proteins#BTB	FALSE
	476	ENSG00000131849	ZNF132	C2H2 ZF	Yes	Known motif	Monomer or homomultimer	High-throughput in vitro	ChIP-seq motif is consistent with recognition code (RCADE)	None	IPR001909;IPR007087;IPR015880;	7691	zinc finger protein 132 [Source:HGNC Symbol;Acc:HGNC:12916]	None	DBD and Full	not tested	None	None	b	Yes	No	Yes	1a1, Direct HQ evidence	Pratyush Das	Arttu Jolma	Yes	$#ENSG00000131849#GO:0003700#sequence-specific DNA binding transcription factor activity#TAS - PMID:7557990	$#ENSP00000254166#ENSG00000131849#ENST00000254166#C2H2 ZF Containing Proteins#KRAB, zf-H2C2_2	TRUE
	477	ENSG00000125846	ZNF133	C2H2 ZF	Yes	Known motif	Monomer or homomultimer	High-throughput in vitro	ChIP-seq motif is consistent with recognition code (RCADE)	None	IPR001909;IPR007087;IPR015880;	7692	zinc finger protein 133 [Source:HGNC Symbol;Acc:HGNC:12917]	None	DBD and Full	not tested	None	None	b	Yes	No	Yes	1a1, Direct HQ evidence	Jussi Taipale	Tim Hughes	Yes	$#ENSG00000125846#GO:0003700#sequence-specific DNA binding transcription factor activity#TAS - PMID:7557990, PMID:9278146	$#ENSP00000346090#ENSG00000125846#ENST00000316358#C2H2 ZF Containing Proteins#KRAB$#ENSP00000366899#ENSG00000125846#ENST00000377671#C2H2 ZF Containing Proteins#KRAB$#ENSP00000383945#ENSG00000125846#ENST00000401790#C2H2 ZF Containing Proteins#KRAB$#ENSP00000385279#ENSG00000125846#ENST00000402618#C2H2 ZF Containing Proteins#$#ENSP00000442978#ENSG00000125846#ENST00000538547#C2H2 ZF Containing Protei…	TRUE
	478	ENSG00000213762	ZNF134	C2H2 ZF	Yes	Known motif	Monomer or homomultimer	High-throughput in vitro	ChIP-seq motif is consistent with recognition code (RCADE)	None	IPR007087;IPR015880	7693	zinc finger protein 134 [Source:HGNC Symbol;Acc:HGNC:12918]	None	Full	not tested	None	None	b	Yes	No	Yes	1a1, Direct HQ evidence	Pratyush Das	Arttu Jolma	Yes	$#ENSG00000213762#GO:0003700#sequence-specific DNA binding transcription factor activity#NAS - PMID:7557990	$#ENSP00000379464#ENSG00000213762#ENST00000396161#C2H2 ZF Containing Proteins#zf-C2H2_4, zf-H2C2_2$#ENSP00000472314#ENSG00000213762#ENST00000600344#C2H2 ZF Containing Proteins#Toxin_12$#ENSP00000469065#ENSG00000213762#ENST00000600883#C2H2 ZF Containing Proteins#	FALSE
	479	ENSG00000176293	ZNF135	C2H2 ZF	Yes	Known motif	Monomer or homomultimer	High-throughput in vitro	ChIP-seq motif is consistent with recognition code (RCADE)	None	IPR001909;IPR007087;IPR015880;	7694	zinc finger protein 135 [Source:HGNC Symbol;Acc:HGNC:12919]	None	Full	not tested	None	None	b	Yes	No	Yes	1a1, Direct HQ evidence	Yimeng Yin	Arttu Jolma	Yes	$#ENSG00000176293#GO:0003700#sequence-specific DNA binding transcription factor activity#IBA - GO_REF:0000033 | NAS - PMID:7557990	$#ENSP00000321406#ENSG00000176293#ENST00000313434#C2H2 ZF Containing Proteins#KRAB$#ENSP00000441410#ENSG00000176293#ENST00000401053#C2H2 ZF Containing Proteins#KRAB$#ENSP00000369437#ENSG00000176293#ENST00000359978#C2H2 ZF Containing Proteins#KRAB$#ENSP00000427691#ENSG00000176293#ENST00000506786#C2H2 ZF Containing Proteins#$#ENSP00000422074#ENSG00000176293#ENST00000511556#C2H2 ZF Containing Protei…	TRUE
	480	ENSG00000196646	ZNF136	C2H2 ZF	Yes	Known motif	Monomer or homomultimer	High-throughput in vitro	ChIP-seq motif is consistent with recognition code (RCADE)	None	IPR001909;IPR007087;IPR015880;	7695	zinc finger protein 136 [Source:HGNC Symbol;Acc:HGNC:12920]	None	DBD and Full	not tested	None	None	b	Yes	No	No	1a1, Direct HQ evidence	Sam Lambert	Pratyush Das	Yes	None	$#ENSP00000344162#ENSG00000196646#ENST00000343979#C2H2 ZF Containing Proteins#KRAB, zf-H2C2_2$#ENSP00000388759#ENSG00000196646#ENST00000439995#C2H2 ZF Containing Proteins#$#ENSP00000397176#ENSG00000196646#ENST00000418338#C2H2 ZF Containing Proteins#$#ENSP00000403707#ENSG00000196646#ENST00000425827#C2H2 ZF Containing Proteins#	TRUE
	481	ENSG00000197008	ZNF138	C2H2 ZF	Yes	Likely to be sequence specific TF	Monomer or homomultimer	No motif	None	None	IPR001909;IPR007087;IPR015880;	7697	Zinc finger protein 138 [Source:HGNC Symbol;Acc:HGNC:12922]	None	DBD and Full	not tested	None	None	b	Yes	No	No	4a, two or more datasets predict it as a TF	Sam Lambert	Laura Campitelli	Yes	$#ENSG00000197008#GO:0003700#sequence-specific DNA binding transcription factor activity#NAS - PMID:7557990	$#ENSP00000399528#ENSG00000197008#ENST00000437743#C2H2 ZF Containing Proteins#KRAB$#ENSP00000407262#ENSG00000197008#ENST00000440155#C2H2 ZF Containing Proteins#KRAB$#ENSP00000415995#ENSG00000197008#ENST00000440598#C2H2 ZF Containing Proteins#KRAB$#ENSP00000419197#ENSG00000197008#ENST00000494380#C2H2 ZF Containing Proteins#KRAB	FALSE
	482	ENSG00000105708	ZNF14	C2H2 ZF	Yes	Likely to be sequence specific TF	Monomer or homomultimer	No motif	None	Virtually nothing is known for this protein except that it has a decent cassette of znfC2H2 domains	IPR001909;IPR007087;IPR015880;	7561	zinc finger protein 14 [Source:HGNC Symbol;Acc:HGNC:12924]	None	not tested	not tested	None	None	a	Yes	No	No	4a, two or more datasets predict it as a TF	Arttu Jolma	Yimeng Yin	Yes	None	$#ENSP00000340514#ENSG00000105708#ENST00000344099#C2H2 ZF Containing Proteins#KRAB	TRUE
	483	ENSG00000196387	ZNF140	C2H2 ZF	Yes	Known motif	Monomer or homomultimer	High-throughput in vitro	None	None	IPR001909;IPR007087;IPR015880;	7699	zinc finger protein 140 [Source:HGNC Symbol;Acc:HGNC:12925]	None	DBD and Full	not tested	None	None	b	Yes	No	Yes	1a1, Direct HQ evidence	Yimeng Yin	Arttu Jolma	Yes	$#ENSG00000196387#GO:0003700#sequence-specific DNA binding transcription factor activity#TAS - PMID:7557990	$#ENSP00000347755#ENSG00000196387#ENST00000355557#C2H2 ZF Containing Proteins#KRAB$#ENSP00000415499#ENSG00000196387#ENST00000429434#C2H2 ZF Containing Proteins#KRAB$#ENSP00000415016#ENSG00000196387#ENST00000440550#C2H2 ZF Containing Proteins#KRAB$#ENSP00000445411#ENSG00000196387#ENST00000544426#C2H2 ZF Containing Proteins#$#ENSP00000444905#ENSG00000196387#ENST00000356456#C2H2 ZF Containing Protei…	TRUE
	484	ENSG00000131127	ZNF141	C2H2 ZF	Yes	Known motif	Monomer or homomultimer	High-throughput in vitro	ChIP-seq motif is consistent with recognition code (RCADE)	None	IPR001909;IPR007087;IPR015880;	7700	zinc finger protein 141 [Source:HGNC Symbol;Acc:HGNC:12926]	None	Full	not tested	None	None	b	Yes	No	No	1a1, Direct HQ evidence	Tim Hughes	Laura Campitelli	Yes	None	$#ENSP00000240499#ENSG00000131127#ENST00000240499#C2H2 ZF Containing Proteins#KRAB$#ENSP00000425799#ENSG00000131127#ENST00000512994#C2H2 ZF Containing Proteins#KRAB$#ENSP00000424403#ENSG00000131127#ENST00000505939#C2H2 ZF Containing Proteins#KRAB	TRUE
	485	ENSG00000115568	ZNF142	C2H2 ZF	Yes	Likely to be sequence specific TF	Monomer or homomultimer	No motif	None	None	IPR007087;IPR015880	7701	zinc finger protein 142 [Source:HGNC Symbol;Acc:HGNC:12927]	None	not tested	not tested	None	None	b	Yes	No	No	4a, two or more datasets predict it as a TF	Pratyush Das	Sam Lambert	Yes	None	$#ENSP00000408643#ENSG00000115568#ENST00000449707#C2H2 ZF Containing Proteins#zf-C2H2_4, zf-C2H2_6, zf-H2C2_2, zf-H2C2_5$#ENSP00000391599#ENSG00000115568#ENST00000432460#C2H2 ZF Containing Proteins#$#ENSP00000400424#ENSG00000115568#ENST00000450560#C2H2 ZF Containing Proteins#	FALSE
	486	ENSG00000166478	ZNF143	C2H2 ZF	Yes	Known motif	Monomer or homomultimer	High-throughput in vitro	None	None	IPR007087;IPR015880	7702	zinc finger protein 143 [Source:HGNC Symbol;Acc:HGNC:12928]	None	DBD	not tested	None	None	a	Yes	No	No	1a1, Direct HQ evidence	Jussi Taipale	Laura Campitelli	Yes	None	$#ENSP00000379847#ENSG00000166478#ENST00000396602#C2H2 ZF Containing Proteins#CopK$#ENSP00000432154#ENSG00000166478#ENST00000530463#C2H2 ZF Containing Proteins#CopK, FecR$#ENSP00000379843#ENSG00000166478#ENST00000396597#C2H2 ZF Containing Proteins#CopK$#ENSP00000409432#ENSG00000166478#ENST00000438144#C2H2 ZF Containing Proteins#CopK, FecR$#ENSP00000401493#ENSG00000166478#ENST00000447186#C2H2 ZF C…	FALSE
	487	ENSG00000167635	ZNF146	C2H2 ZF	Yes	Known motif	Monomer or homomultimer	High-throughput in vitro	ChIP-seq motif is consistent with recognition code (RCADE)	None	IPR007087;IPR015880	7705	zinc finger protein 146 [Source:HGNC Symbol;Acc:HGNC:12931]	None	Full	not tested	None	None	a	Yes	No	Yes	1a1, Direct HQ evidence	Laura Campitelli	Sam Lambert	Yes	$#ENSG00000167635#GO:0003700#sequence-specific DNA binding transcription factor activity#IBA - GO_REF:0000033	$#ENSP00000392095#ENSG00000167635#ENST00000443387#C2H2 ZF Containing Proteins#$#ENSP00000400391#ENSG00000167635#ENST00000456324#C2H2 ZF Containing Proteins#	FALSE
	488	ENSG00000163848	ZNF148	C2H2 ZF	Yes	Known motif	Monomer or homomultimer	In vivo/Misc source	Only known motifs are from Transfac or HocoMoco - origin is uncertain	None	IPR007087;IPR015880	7707	zinc finger protein 148 [Source:HGNC Symbol;Acc:HGNC:12933]	None	DBD and Full	not tested	None	None	a	Yes	TF Gene_DNA-Binding: sequence-specific_DNA Binding_PMIDS:8355710	Yes	2a1, Lower confidence direct evidence	Yimeng Yin	Laura Campitelli	Yes	$#ENSG00000163848#GO:0001078#RNA polymerase II core promoter proximal region sequence-specific DNA binding transcription factor a#IDA - PMID:12771217	$#ENSP00000353863#ENSG00000163848#ENST00000360647#C2H2 ZF Containing Proteins#$#ENSP00000420102#ENSG00000163848#ENST00000468369#C2H2 ZF Containing Proteins#$#ENSP00000420335#ENSG00000163848#ENST00000484491#C2H2 ZF Containing Proteins#$#ENSP00000420448#ENSG00000163848#ENST00000485866#C2H2 ZF Containing Proteins#$#ENSP00000419322#ENSG00000163848#ENST00000492394#C2H2 ZF Containing Proteins#	FALSE
	489	ENSG00000179909	ZNF154	C2H2 ZF	Yes	Known motif	Monomer or homomultimer	High-throughput in vitro	ChIP-seq motif is consistent with recognition code (RCADE)	None	IPR001909;IPR007087;IPR015880;	7710	zinc finger protein 154 [Source:HGNC Symbol;Acc:HGNC:12939]	None	not tested	not tested	None	None	b	Yes	No	Yes	1a1, Direct HQ evidence	Pratyush Das	Arttu Jolma	Yes	$#ENSG00000179909#GO:0003700#sequence-specific DNA binding transcription factor activity#IBA - GO_REF:0000033 | NAS - PMID:7557990	$#ENSP00000421258#ENSG00000179909#ENST00000512439#C2H2 ZF Containing Proteins#KRAB	TRUE
	490	ENSG00000204920	ZNF155	C2H2 ZF	Yes	Likely to be sequence specific TF	Monomer or homomultimer	No motif	None	None	IPR001909;IPR007087;IPR015880;	7711	zinc finger protein 155 [Source:HGNC Symbol;Acc:HGNC:12940]	None	Full	not tested	None	None	b	Yes	No	Yes	4a, two or more datasets predict it as a TF	Yimeng Yin	Jussi Taipale	Yes	$#ENSG00000204920#GO:0003700#sequence-specific DNA binding transcription factor activity#TAS - PMID:7557990	$#ENSP00000270014#ENSG00000204920#ENST00000270014#C2H2 ZF Containing Proteins#KRAB$#ENSP00000465691#ENSG00000204920#ENST00000590615#C2H2 ZF Containing Proteins#KRAB$#ENSP00000385163#ENSG00000204920#ENST00000407951#C2H2 ZF Containing Proteins#KRAB	TRUE
	491	ENSG00000147117	ZNF157	C2H2 ZF	Yes	Known motif	Monomer or homomultimer	High-throughput in vitro	ChIP-seq motif is consistent with recognition code (RCADE)	None	IPR001909;IPR007087;IPR015880;	7712	zinc finger protein 157 [Source:HGNC Symbol;Acc:HGNC:12942]	None	not tested	not tested	None	None	a	Yes	No	Yes	1a1, Direct HQ evidence	Sam Lambert	Laura Campitelli	Yes	$#ENSG00000147117#GO:0003700#sequence-specific DNA binding transcription factor activity#TAS - PMID:8586441	$#ENSP00000366273#ENSG00000147117#ENST00000377073#C2H2 ZF Containing Proteins#KRAB	TRUE
	492	ENSG00000170631	ZNF16	C2H2 ZF	Yes	Known motif	Monomer or homomultimer	High-throughput in vitro	ChIP-seq motif is consistent with recognition code (RCADE)	None	IPR007087;IPR015880	7564	zinc finger protein 16 [Source:HGNC Symbol;Acc:HGNC:12947]	None	DBD and Full	not tested	None	None	a	Yes	No	Yes	1a1, Direct HQ evidence	Laura Campitelli	Pratyush Das	Yes	$#ENSG00000170631#GO:0003700#sequence-specific DNA binding transcription factor activity#IBA - GO_REF:0000033	$#ENSP00000276816#ENSG00000170631#ENST00000276816#C2H2 ZF Containing Proteins#XPA_N, zf-C2H2_6$#ENSP00000378369#ENSG00000170631#ENST00000394909#C2H2 ZF Containing Proteins#XPA_N, zf-C2H2_6$#ENSP00000434321#ENSG00000170631#ENST00000532351#C2H2 ZF Containing Proteins#$#ENSP00000484504#ENSG00000170631#ENST00000611477#C2H2 ZF Containing Proteins#XPA_N, zf-C2H2_6	FALSE
	493	ENSG00000170949	ZNF160	C2H2 ZF	Yes	Likely to be sequence specific TF	Monomer or homomultimer	No motif	None	Virtually nothing is known for this protein except that it has a decent cassette of znfC2H2 domains and a KRAB-domain	IPR001909;IPR007087;IPR015880;	90338	zinc finger protein 160 [Source:HGNC Symbol;Acc:HGNC:12948]	None	DBD and Full	not tested	None	None	a	Yes	No	No	4a, two or more datasets predict it as a TF	Arttu Jolma	Sam Lambert	Yes	None	$#ENSP00000347273#ENSG00000170949#ENST00000355147#C2H2 ZF Containing Proteins#KRAB$#ENSP00000409597#ENSG00000170949#ENST00000418871#C2H2 ZF Containing Proteins#KRAB$#ENSP00000470961#ENSG00000170949#ENST00000599056#C2H2 ZF Containing Proteins#KRAB$#ENSP00000469393#ENSG00000170949#ENST00000599247#C2H2 ZF Containing Proteins#KRAB$#ENSP00000470573#ENSG00000170949#ENST00000601421#C2H2 ZF Containing Pr…	TRUE
	494	ENSG00000197279	ZNF165	C2H2 ZF	Yes	Likely to be sequence specific TF	Monomer or homomultimer	No motif	None	Virtually nothing is known for this protein except that it has a decent cassette of znfC2H2 domains and a SCAN-domain and that it appears to be expressed commonly in urinary bladder cancers PMID: 25214475	IPR003309;IPR007087;IPR008916;IPR015880	7718	zinc finger protein 165 [Source:HGNC Symbol;Acc:HGNC:12953]	None	DBD and Full	not tested	None	None	b	Yes	No	Yes	4a, two or more datasets predict it as a TF	Arttu Jolma	Pratyush Das	Yes	$#ENSG00000197279#GO:0003700#sequence-specific DNA binding transcription factor activity#IBA - GO_REF:0000033	$#ENSP00000366542#ENSG00000197279#ENST00000377325#C2H2 ZF Containing Proteins#SCAN	FALSE
	495	ENSG00000175787	ZNF169	C2H2 ZF	Yes	Known motif	Monomer or homomultimer	High-throughput in vitro	ChIP-seq motif is consistent with recognition code (RCADE)	None	IPR001909;IPR007087;IPR015880;	169841	zinc finger protein 169 [Source:HGNC Symbol;Acc:HGNC:12957]	None	DBD and Full	not tested	None	None	b	Yes	No	No	1a1, Direct HQ evidence	Pratyush Das	Yimeng Yin	Yes	None	$#ENSP00000475038#ENSG00000175787#ENST00000480716#C2H2 ZF Containing Proteins#KRAB$#ENSP00000474608#ENSG00000175787#ENST00000481550#C2H2 ZF Containing Proteins#KRAB$#ENSP00000340711#ENSG00000175787#ENST00000340911#C2H2 ZF Containing Proteins#KRAB$#ENSP00000378792#ENSG00000175787#ENST00000395395#C2H2 ZF Containing Proteins#KRAB	TRUE
	496	ENSG00000186272	ZNF17	C2H2 ZF	Yes	Known motif	Monomer or homomultimer	High-throughput in vitro	ChIP-seq motif is consistent with recognition code (RCADE)	None	IPR001909;IPR007087;IPR015880;	7565	zinc finger protein 17 [Source:HGNC Symbol;Acc:HGNC:12958]	None	not tested	not tested	None	None	b	Yes	No	No	1a1, Direct HQ evidence	Sam Lambert	Arttu Jolma	Yes	None	$#ENSP00000302455#ENSG00000186272#ENST00000307658#C2H2 ZF Containing Proteins#KRAB$#ENSP00000471905#ENSG00000186272#ENST00000601808#C2H2 ZF Containing Proteins#KRAB$#ENSP00000472791#ENSG00000186272#ENST00000597350#C2H2 ZF Containing Proteins#KRAB	TRUE
	497	ENSG00000103343	ZNF174	C2H2 ZF	Yes	Known motif	Monomer or homomultimer	High-throughput in vitro	None	None	IPR003309;IPR007087;IPR008916;IPR015880	7727	zinc finger protein 174 [Source:HGNC Symbol;Acc:HGNC:12963]	None	DBD and Full	not tested	None	None	a	Yes	No	Yes	1a1, Direct HQ evidence	Laura Campitelli	Tim Hughes	Yes	$#ENSG00000103343#GO:0000981#sequence-specific DNA binding RNA polymerase II transcription factor activity#IBA - GO_REF:0000033$#ENSG00000103343#GO:0003700#sequence-specific DNA binding transcription factor activity#IDA - PMID:7673192	$#ENSP00000268655#ENSG00000103343#ENST00000268655#C2H2 ZF Containing Proteins#SCAN$#ENSP00000339781#ENSG00000103343#ENST00000344823#C2H2 ZF Containing Proteins#SCAN$#ENSP00000459681#ENSG00000103343#ENST00000572544#C2H2 ZF Containing Proteins#SCAN	FALSE
	498	ENSG00000105497	ZNF175	C2H2 ZF	Yes	Known motif	Monomer or homomultimer	In vivo/Misc source	Motif obtained from MEME - not supported by recognition code (RCADE) and may be inaccurate or indirect	None	IPR001909;IPR007087;IPR015880;	7728	zinc finger protein 175 [Source:HGNC Symbol;Acc:HGNC:12964]	None	Full	not tested	None	None	a	Yes	No	Yes	1a1, Direct HQ evidence	Yimeng Yin	Laura Campitelli	Yes	$#ENSG00000105497#GO:0003700#sequence-specific DNA binding transcription factor activity#TAS - PMID:8838321	$#ENSP00000262259#ENSG00000105497#ENST00000262259#C2H2 ZF Containing Proteins#KRAB, zf-H2C2_2$#ENSP00000444424#ENSG00000105497#ENST00000545217#C2H2 ZF Containing Proteins#$#ENSP00000440578#ENSG00000105497#ENST00000436511#C2H2 ZF Containing Proteins#KRAB$#ENSP00000470922#ENSG00000105497#ENST00000596504#C2H2 ZF Containing Proteins#KRAB	TRUE
	499	ENSG00000188629	ZNF177	C2H2 ZF	Yes	Known motif	Monomer or homomultimer	High-throughput in vitro	None	None	IPR001909;IPR007087;IPR015880;	7730	zinc finger protein 177 [Source:HGNC Symbol;Acc:HGNC:12966]	None	DBD and Full	not tested	None	None	b	Yes	No	No	1a1, Direct HQ evidence	Laura Campitelli	Yimeng Yin	Yes	None	$#ENSP00000341497#ENSG00000188629#ENST00000343499#C2H2 ZF Containing Proteins#KRAB$#ENSP00000468531#ENSG00000188629#ENST00000589262#C2H2 ZF Containing Proteins#KRAB$#ENSP00000465438#ENSG00000188629#ENST00000590616#C2H2 ZF Containing Proteins#KRAB$#ENSP00000467978#ENSG00000188629#ENST00000592912#C2H2 ZF Containing Proteins#	TRUE
	500	ENSG00000154957	ZNF18	C2H2 ZF	Yes	Known motif	Monomer or homomultimer	High-throughput in vitro	ChIP-seq motif is consistent with recognition code (RCADE)	None	IPR001909;IPR003309;IPR007087;IPR008916;IPR015880;	7566	zinc finger protein 18 [Source:HGNC Symbol;Acc:HGNC:12969]	None	DBD and Full	not tested	None	None	b	Yes	No	Yes	1a1, Direct HQ evidence	Laura Campitelli	Sam Lambert	Yes	$#ENSG00000154957#GO:0000981#sequence-specific DNA binding RNA polymerase II transcription factor activity#IBA - GO_REF:0000033	$#ENSP00000391376#ENSG00000154957#ENST00000454073#C2H2 ZF Containing Proteins#KRAB, SCAN$#ENSP00000462296#ENSG00000154957#ENST00000580613#C2H2 ZF Containing Proteins#KRAB, SCAN$#ENSP00000315664#ENSG00000154957#ENST00000322748#C2H2 ZF Containing Proteins#KRAB, SCAN$#ENSP00000463471#ENSG00000154957#ENST00000580306#C2H2 ZF Containing Proteins#KRAB, SCAN$#ENSP00000462383#ENSG00000154957#ENST000005776…	TRUE
	501	ENSG00000167384	ZNF180	C2H2 ZF	Yes	Known motif	Monomer or homomultimer	High-throughput in vitro	ChIP-seq motif is consistent with recognition code (RCADE)	None	IPR001909;IPR007087;IPR015880;	7733	Zinc finger protein 180 [Source:HGNC Symbol;Acc:HGNC:12970]	None	Full	not tested	None	None	a	Yes	No	No	1a1, Direct HQ evidence	Laura Campitelli	Yimeng Yin	Yes	None	$#ENSP00000221327#ENSG00000167384#ENST00000221327#C2H2 ZF Containing Proteins#KRAB$#ENSP00000375818#ENSG00000167384#ENST00000391956#C2H2 ZF Containing Proteins#KRAB$#ENSP00000468021#ENSG00000167384#ENST00000592529#C2H2 ZF Containing Proteins#KRAB$#ENSP00000467916#ENSG00000167384#ENST00000591064#C2H2 ZF Containing Proteins#KRAB	TRUE
	502	ENSG00000197841	ZNF181	C2H2 ZF	Yes	Known motif	Monomer or homomultimer	High-throughput in vitro	ChIP-seq motif is consistent with recognition code (RCADE)	None	IPR001909;IPR003656;IPR007087;IPR015880	339318	zinc finger protein 181 [Source:HGNC Symbol;Acc:HGNC:12971]	None	DBD and Full	not tested	None	None	a	Yes	No	No	1a1, Direct HQ evidence	Sam Lambert	Arttu Jolma	Yes	None	$#ENSP00000419435#ENSG00000197841#ENST00000459757#C2H2 ZF Containing Proteins#KRAB$#ENSP00000420727#ENSG00000197841#ENST00000492450#C2H2 ZF Containing Proteins#KRAB$#ENSP00000473016#ENSG00000197841#ENST00000595708#C2H2 ZF Containing Proteins#KRAB$#ENSP00000471063#ENSG00000197841#ENST00000593781#C2H2 ZF Containing Proteins#KRAB$#ENSP00000472046#ENSG00000197841#ENST00000599244#C2H2 ZF Containing Pr…	TRUE
	503	ENSG00000147118	ZNF182	C2H2 ZF	Yes	Known motif	Monomer or homomultimer	High-throughput in vitro	ChIP-seq motif is consistent with recognition code (RCADE)	None	IPR001909;IPR007087;IPR015880;	7569	zinc finger protein 182 [Source:HGNC Symbol;Acc:HGNC:13001]	None	Full	not tested	None	None	a	Yes	No	Yes	1a1, Direct HQ evidence	Pratyush Das	Yimeng Yin	Yes	$#ENSG00000147118#GO:0003700#sequence-specific DNA binding transcription factor activity#IBA - GO_REF:0000033	$#ENSP00000366142#ENSG00000147118#ENST00000376943#C2H2 ZF Containing Proteins#KRAB$#ENSP00000380165#ENSG00000147118#ENST00000396965#C2H2 ZF Containing Proteins#KRAB	TRUE
	504	ENSG00000096654	ZNF184	C2H2 ZF	Yes	Known motif	Monomer or homomultimer	High-throughput in vitro	ChIP-seq motif is consistent with recognition code (RCADE)	None	IPR001909;IPR007087;IPR015880;	7738	zinc finger protein 184 [Source:HGNC Symbol;Acc:HGNC:12975]	None	DBD and Full	not tested	None	None	b	Yes	No	No	1a1, Direct HQ evidence	Jussi Taipale	Pratyush Das	Yes	None	$#ENSP00000211936#ENSG00000096654#ENST00000211936#C2H2 ZF Containing Proteins#KRAB$#ENSP00000366636#ENSG00000096654#ENST00000377419#C2H2 ZF Containing Proteins#KRAB	TRUE
	505	ENSG00000136870	ZNF189	C2H2 ZF	Yes	Known motif	Monomer or homomultimer	High-throughput in vitro	ChIP-seq motif is consistent with recognition code (RCADE)	None	IPR001909;IPR007087;IPR015880;	7743	zinc finger protein 189 [Source:HGNC Symbol;Acc:HGNC:12980]	None	DBD and Full	not tested	None	None	b	Yes	No	Yes	1a1, Direct HQ evidence	Pratyush Das	Arttu Jolma	Yes	$#ENSG00000136870#GO:0003700#sequence-specific DNA binding transcription factor activity#TAS - PMID:9653648	$#ENSP00000259395#ENSG00000136870#ENST00000259395#C2H2 ZF Containing Proteins#$#ENSP00000342019#ENSG00000136870#ENST00000339664#C2H2 ZF Containing Proteins#KRAB$#ENSP00000363995#ENSG00000136870#ENST00000374861#C2H2 ZF Containing Proteins#KRAB$#ENSP00000483461#ENSG00000136870#ENST00000615466#C2H2 ZF Containing Proteins#KRAB	TRUE
	506	ENSG00000157429	ZNF19	C2H2 ZF	Yes	Known motif	Monomer or homomultimer	High-throughput in vitro	ChIP-seq motif is consistent with recognition code (RCADE)	None	IPR001909;IPR007087;IPR015880;	7567	zinc finger protein 19 [Source:HGNC Symbol;Acc:HGNC:12981]	None	Full	not tested	None	None	a	Yes	No	Yes	1a1, Direct HQ evidence	Sam Lambert	Jussi Taipale	Yes	$#ENSG00000157429#GO:0003700#sequence-specific DNA binding transcription factor activity#NAS - PMID:7557990	$#ENSP00000288177#ENSG00000157429#ENST00000288177#C2H2 ZF Containing Proteins#KRAB$#ENSP00000455575#ENSG00000157429#ENST00000564225#C2H2 ZF Containing Proteins#KRAB$#ENSP00000458105#ENSG00000157429#ENST00000564230#C2H2 ZF Containing Proteins#KRAB$#ENSP00000454864#ENSG00000157429#ENST00000565637#C2H2 ZF Containing Proteins#$#ENSP00000462021#ENSG00000157429#ENST00000561469#C2H2 ZF Containing Protei…	TRUE
	507	ENSG00000005801	ZNF195	C2H2 ZF	Yes	Likely to be sequence specific TF	Monomer or homomultimer	No motif	None	Kruppel family C2H2 ZF.	IPR001909;IPR007087;IPR015880;	7748	zinc finger protein 195 [Source:HGNC Symbol;Acc:HGNC:12986]	None	Full	Yes	None	None	b	Yes	No	No	4a, two or more datasets predict it as a TF	Jussi Taipale	Sam Lambert	Yes	None	$#ENSP00000005082#ENSG00000005801#ENST00000005082#C2H2 ZF Containing Proteins#KRAB, zf-H2C2_2$#ENSP00000346613#ENSG00000005801#ENST00000354599#C2H2 ZF Containing Proteins#KRAB, zf-H2C2_2$#ENSP00000382511#ENSG00000005801#ENST00000399602#C2H2 ZF Containing Proteins#KRAB, zf-H2C2_2$#ENSP00000431937#ENSG00000005801#ENST00000528410#C2H2 ZF Containing Proteins#KRAB, zf-C2H2_6, zf-H2C2_2$#ENSP0000043582…	TRUE
	508	ENSG00000186448	ZNF197	C2H2 ZF	Yes	Known motif	Monomer or homomultimer	High-throughput in vitro	ChIP-seq motif is consistent with recognition code (RCADE)	None	IPR001909;IPR003309;IPR007087;IPR008916;IPR015880;	10168	zinc finger protein 197 [Source:HGNC Symbol;Acc:HGNC:12988]	None	DBD	not tested	None	None	a	Yes	No	Yes	1a1, Direct HQ evidence	Jussi Taipale	Arttu Jolma	Yes	$#ENSG00000186448#GO:0003700#sequence-specific DNA binding transcription factor activity#IEA - GO_REF:0000002	$#ENSP00000345809#ENSG00000186448#ENST00000344387#C2H2 ZF Containing Proteins#KRAB, SCAN$#ENSP00000373250#ENSG00000186448#ENST00000383744#C2H2 ZF Containing Proteins#KRAB, SCAN$#ENSP00000373251#ENSG00000186448#ENST00000383745#C2H2 ZF Containing Proteins#KRAB, SCAN$#ENSP00000379370#ENSG00000186448#ENST00000396058#C2H2 ZF Containing Proteins#KRAB, SCAN$#ENSP00000394713#ENSG00000186448#ENST000004126…	TRUE
	509	ENSG00000275111	ZNF2	C2H2 ZF	Yes	Known motif	Monomer or homomultimer	High-throughput in vitro	ChIP-seq motif is consistent with recognition code (RCADE)	None	IPR001909;IPR007087;IPR015880;	7549	zinc finger protein 2 [Source:HGNC Symbol;Acc:HGNC:12991]	None	DBD and Full	not tested	None	None	a	Yes	No	No	4a, two or more datasets predict it as a TF	Jussi Taipale	Yimeng Yin	Yes	$#ENSG00000275111#GO:0003700#sequence-specific DNA binding transcription factor activity#IBA - GO_REF:0000033	$#ENSP00000477960#ENSG00000275111#ENST00000611463#C2H2 ZF Containing Proteins#$#ENSP00000480297#ENSG00000275111#ENST00000614034#C2H2 ZF Containing Proteins#KRAB$#ENSP00000480057#ENSG00000275111#ENST00000617923#C2H2 ZF Containing Proteins#$#ENSP00000482030#ENSG00000275111#ENST00000611147#C2H2 ZF Containing Proteins#KRAB$#ENSP00000483131#ENSG00000275111#ENST00000622059#C2H2 ZF Containing Proteins#K…	TRUE
	510	ENSG00000132010	ZNF20	C2H2 ZF	Yes	Likely to be sequence specific TF	Monomer or homomultimer	No motif	None	None	IPR001909;IPR007087;IPR015880;	7568	zinc finger protein 20 [Source:HGNC Symbol;Acc:HGNC:12992]	None	DBD and Full	not tested	None	None	b	Yes	No	No	4a, two or more datasets predict it as a TF	Laura Campitelli	Pratyush Das	Yes	None	$#ENSP00000335437#ENSG00000132010#ENST00000334213#C2H2 ZF Containing Proteins#KRAB$#ENSP00000390115#ENSG00000132010#ENST00000418866#C2H2 ZF Containing Proteins#KRAB$#ENSP00000470025#ENSG00000132010#ENST00000600335#C2H2 ZF Containing Proteins#KRAB	TRUE
	511	ENSG00000010539	ZNF200	C2H2 ZF	Yes	Known motif	Monomer or homomultimer	High-throughput in vitro	None	None	IPR007087;IPR015880	7752	zinc finger protein 200 [Source:HGNC Symbol;Acc:HGNC:12993]	None	DBD and Full	not tested	None	None	a	Yes	No	Yes	1a1, Direct HQ evidence	Jussi Taipale	Sam Lambert	Yes	$#ENSG00000010539#GO:0003700#sequence-specific DNA binding transcription factor activity#IBA - GO_REF:0000033	$#ENSP00000380077#ENSG00000010539#ENST00000396868#C2H2 ZF Containing Proteins#KRAB$#ENSP00000380079#ENSG00000010539#ENST00000396870#C2H2 ZF Containing Proteins#KRAB$#ENSP00000380080#ENSG00000010539#ENST00000396871#C2H2 ZF Containing Proteins#KRAB$#ENSP00000405786#ENSG00000010539#ENST00000414144#C2H2 ZF Containing Proteins#KRAB$#ENSP00000395723#ENSG00000010539#ENST00000431561#C2H2 ZF Containing Pr…	FALSE
	512	ENSG00000166261	ZNF202	C2H2 ZF	Yes	Known motif	Monomer or homomultimer	In vivo/Misc source	Motif obtained from MEME - not supported by recognition code (RCADE) and may be inaccurate or indirect	None	IPR001909;IPR003309;IPR007087;IPR008916;IPR015880;	7753	zinc finger protein 202 [Source:HGNC Symbol;Acc:HGNC:12994]	None	DBD and Full	not tested	None	None	a	Yes	No	Yes	1a1, Direct HQ evidence	Sam Lambert	Pratyush Das	Yes	$#ENSG00000166261#GO:0000981#sequence-specific DNA binding RNA polymerase II transcription factor activity#IBA - GO_REF:0000033$#ENSG00000166261#GO:0003700#sequence-specific DNA binding transcription factor activity#TAS - PMID:10748193, PMID:9790754	$#ENSP00000337724#ENSG00000166261#ENST00000336139#C2H2 ZF Containing Proteins#KRAB, SCAN$#ENSP00000432504#ENSG00000166261#ENST00000530393#C2H2 ZF Containing Proteins#KRAB, SCAN$#ENSP00000433881#ENSG00000166261#ENST00000529691#C2H2 ZF Containing Proteins#KRAB, SCAN$#ENSP00000431223#ENSG00000166261#ENST00000533463#C2H2 ZF Containing Proteins#SCAN	TRUE
	513	ENSG00000122386	ZNF205	C2H2 ZF	Yes	Known motif	Monomer or homomultimer	In vivo/Misc source	Motif obtained from MEME - not supported by recognition code (RCADE) and may be inaccurate or indirect	None	IPR001909;IPR007087;IPR015880;	7755	zinc finger protein 205 [Source:HGNC Symbol;Acc:HGNC:12996]	None	DBD and Full	not tested	None	None	a	Yes	No	Yes	1a1, Direct HQ evidence	Sam Lambert	Yimeng Yin	Yes	$#ENSG00000122386#GO:0003700#sequence-specific DNA binding transcription factor activity#IBA - GO_REF:0000033	$#ENSP00000371627#ENSG00000122386#ENST00000382192#C2H2 ZF Containing Proteins#KRAB$#ENSP00000480401#ENSG00000122386#ENST00000620094#C2H2 ZF Containing Proteins#KRAB$#ENSP00000403306#ENSG00000122386#ENST00000414351#C2H2 ZF Containing Proteins#KRAB$#ENSP00000394360#ENSG00000122386#ENST00000444510#C2H2 ZF Containing Proteins#	TRUE
	514	ENSG00000010244	ZNF207	C2H2 ZF	Yes	Likely to be sequence specific TF	Monomer or homomultimer	No motif	None	None	IPR007087;IPR015880	693217	zinc finger protein 207 [Source:HGNC Symbol;Acc:HGNC:12998]	None	DBD and Full	not tested	None	None	b	No	No	Yes	4a, two or more datasets predict it as a TF	Pratyush Das	Jussi Taipale	No	$#ENSG00000010244#GO:0003700#sequence-specific DNA binding transcription factor activity#NAS - PMID:9799612	$#ENSP00000322777#ENSG00000010244#ENST00000321233#C2H2 ZF Containing Proteins#$#ENSP00000378165#ENSG00000010244#ENST00000394670#C2H2 ZF Containing Proteins#$#ENSP00000378168#ENSG00000010244#ENST00000394673#C2H2 ZF Containing Proteins#$#ENSP00000378172#ENSG00000010244#ENST00000394679#C2H2 ZF Containing Proteins#$#ENSP00000463040#ENSG00000010244#ENST00000579634#C2H2 ZF Containing Proteins#	FALSE
	515	ENSG00000160321	ZNF208	C2H2 ZF	Yes	Likely to be sequence specific TF	Monomer or homomultimer	No motif	None	None	IPR001909;IPR007087;IPR015880;	7757	zinc finger protein 208 [Source:HGNC Symbol;Acc:HGNC:12999]	None	not tested	not tested	None	None	b	Yes	No	No	4a, two or more datasets predict it as a TF	Jussi Taipale	Sam Lambert	Yes	None	$#ENSP00000469254#ENSG00000160321#ENST00000599916#C2H2 ZF Containing Proteins#KRAB$#ENSP00000472406#ENSG00000160321#ENST00000597040#C2H2 ZF Containing Proteins#KRAB$#ENSP00000469887#ENSG00000160321#ENST00000601773#C2H2 ZF Containing Proteins#KRAB$#ENSP00000380315#ENSG00000160321#ENST00000397126#C2H2 ZF Containing Proteins#KRAB, zf-H2C2_2$#ENSP00000473026#ENSG00000160321#ENST00000599723#C2H2 ZF Co…	TRUE
	516	ENSG00000121417	ZNF211	C2H2 ZF	Yes	Known motif	Monomer or homomultimer	High-throughput in vitro	ChIP-seq motif is consistent with recognition code (RCADE)	None	IPR001909;IPR007087;IPR015880;	10520	zinc finger protein 211 [Source:HGNC Symbol;Acc:HGNC:13003]	None	Full	not tested	None	None	b	Yes	No	Yes	1a1, Direct HQ evidence	Laura Campitelli	Pratyush Das	Yes	$#ENSG00000121417#GO:0003700#sequence-specific DNA binding transcription factor activity#IBA - GO_REF:0000033	$#ENSP00000339562#ENSG00000121417#ENST00000347302#C2H2 ZF Containing Proteins#KRAB$#ENSP00000384436#ENSG00000121417#ENST00000407202#C2H2 ZF Containing Proteins#KRAB$#ENSP00000240731#ENSG00000121417#ENST00000240731#C2H2 ZF Containing Proteins#KRAB$#ENSP00000254182#ENSG00000121417#ENST00000254182#C2H2 ZF Containing Proteins#$#ENSP00000375584#ENSG00000121417#ENST00000391703#C2H2 ZF Containing Protei…	TRUE
	517	ENSG00000170260	ZNF212	C2H2 ZF	Yes	Known motif	Monomer or homomultimer	In vivo/Misc source	Motif obtained from MEME - not supported by recognition code (RCADE) and may be inaccurate or indirect	None	IPR001909;IPR007087;IPR015880;IPR022137	7988	zinc finger protein 212 [Source:HGNC Symbol;Acc:HGNC:13004]	None	DBD and Full	not tested	None	None	b	Yes	No	No	1a1, Direct HQ evidence	Arttu Jolma	Laura Campitelli	Yes	None	$#ENSP00000338572#ENSG00000170260#ENST00000335870#C2H2 ZF Containing Proteins#DUF3669, KRAB, zf-C2H2_4, zf-C2H2_6, zf-C2HC_2, zf$#ENSP00000419419#ENSG00000170260#ENST00000481584#C2H2 ZF Containing Proteins#KRAB	TRUE
	518	ENSG00000085644	ZNF213	C2H2 ZF	Yes	Known motif	Monomer or homomultimer	High-throughput in vitro	ChIP-seq motif is consistent with recognition code (RCADE); Has a putative AT-hook	None	IPR001909;IPR003309;IPR007087;IPR008916;IPR015880;	7760	zinc finger protein 213 [Source:HGNC Symbol;Acc:HGNC:13005]	None	DBD and Full	not tested	None	None	b	Yes	No	Yes	1a1, Direct HQ evidence	Laura Campitelli	Jussi Taipale	Yes	$#ENSG00000085644#GO:0003700#sequence-specific DNA binding transcription factor activity#IBA - GO_REF:0000033	$#ENSP00000380087#ENSG00000085644#ENST00000396878#C2H2 ZF Containing Proteins#KRAB, SCAN$#ENSP00000459233#ENSG00000085644#ENST00000572647#C2H2 ZF Containing Proteins#SCAN$#ENSP00000459177#ENSG00000085644#ENST00000576416#C2H2 ZF Containing Proteins#KRAB, SCAN$#ENSP00000459293#ENSG00000085644#ENST00000574575#C2H2 ZF Containing Proteins#	TRUE
	519	ENSG00000149050	ZNF214	C2H2 ZF	Yes	Known motif	Monomer or homomultimer	High-throughput in vitro	ChIP-seq motif is consistent with recognition code (RCADE)	None	IPR001909;IPR007087;IPR015880;	7761	zinc finger protein 214 [Source:HGNC Symbol;Acc:HGNC:13006]	None	Full	not tested	None	None	b	Yes	No	No	1a1, Direct HQ evidence	Sam Lambert	Pratyush Das	Yes	None	$#ENSP00000278314#ENSG00000149050#ENST00000278314#C2H2 ZF Containing Proteins#KRAB$#ENSP00000445373#ENSG00000149050#ENST00000536068#C2H2 ZF Containing Proteins#KRAB	TRUE
	520	ENSG00000149054	ZNF215	C2H2 ZF	Yes	Likely to be sequence specific TF	Monomer or homomultimer	No motif	None	None	IPR001909;IPR003309;IPR007087;IPR008916;IPR015880;	7762	zinc finger protein 215 [Source:HGNC Symbol;Acc:HGNC:13007]	None	DBD and Full	not tested	None	None	a	Yes	No	Yes	4a, two or more datasets predict it as a TF	Pratyush Das	Sam Lambert	Yes	$#ENSG00000149054#GO:0003700#sequence-specific DNA binding transcription factor activity#IBA - GO_REF:0000033 | NAS - PMID:10762538	$#ENSP00000278319#ENSG00000149054#ENST00000278319#C2H2 ZF Containing Proteins#KRAB, SCAN$#ENSP00000432306#ENSG00000149054#ENST00000529903#C2H2 ZF Containing Proteins#KRAB, SCAN$#ENSP00000393202#ENSG00000149054#ENST00000414517#C2H2 ZF Containing Proteins#KRAB, SCAN$#ENSP00000484674#ENSG00000149054#ENST00000610573#C2H2 ZF Containing Proteins#KRAB, SCAN	TRUE
	521	ENSG00000171940	ZNF217	C2H2 ZF	Yes	Known motif	Monomer or homomultimer	In vivo/Misc source	Only known motifs are from Transfac or HocoMoco - origin is uncertain	Based on (PDB: 3UK3) this protein has at least two DNA binding znf domains. In vitro evidence for DNA binding (PMID:17130829).	IPR007087;IPR015880	7764	zinc finger protein 217 [Source:HGNC Symbol;Acc:HGNC:13009]	3UK3	DBD and Full	not tested	None	Crystal has two single znfC2H2 domains	b	Yes	No	Yes	1a1, Direct HQ evidence	Sam Lambert	Pratyush Das	Yes	$#ENSG00000171940#GO:0001078#RNA polymerase II core promoter proximal region sequence-specific DNA binding transcription factor a#IDA - PMID:17130829$#ENSG00000171940#GO:0003700#sequence-specific DNA binding transcription factor activity#TAS - PMID:9671742	$#ENSP00000304308#ENSG00000171940#ENST00000302342#C2H2 ZF Containing Proteins#$#ENSP00000394010#ENSG00000171940#ENST00000437222#C2H2 ZF Containing Proteins#$#ENSP00000360526#ENSG00000171940#ENST00000371471#C2H2 ZF Containing Proteins#$#ENSP00000399672#ENSG00000171940#ENST00000431687#C2H2 ZF Containing Proteins#	FALSE
	522	ENSG00000165804	ZNF219	C2H2 ZF	Yes	Known motif	Monomer or homomultimer	In vivo/Misc source	Only known motifs are from Transfac or HocoMoco - origin is uncertain	Binds CCCCCA based on SELEX (PMID: 14621294).	IPR003980;IPR007087;IPR015880;	51222	zinc finger protein 219 [Source:HGNC Symbol;Acc:HGNC:13011]	None	DBD and Full	not tested	None	None	b	Yes	No	Yes	2a1, Lower confidence direct evidence	Arttu Jolma	Laura Campitelli	Yes	$#ENSG00000165804#GO:0001078#RNA polymerase II core promoter proximal region sequence-specific DNA binding transcription factor a#IDA - PMID:14621294$#ENSG00000165804#GO:0003700#sequence-specific DNA binding transcription factor activity#IDA - PMID:14621294, PMID:19549071	$#ENSP00000354206#ENSG00000165804#ENST00000360947#C2H2 ZF Containing Proteins#zf-H2C2_5$#ENSP00000392401#ENSG00000165804#ENST00000421093#C2H2 ZF Containing Proteins#zf-H2C2_5$#ENSP00000450900#ENSG00000165804#ENST00000553296#C2H2 ZF Containing Proteins#$#ENSP00000451595#ENSG00000165804#ENST00000555697#C2H2 ZF Containing Proteins#	FALSE
	523	ENSG00000165512	ZNF22	C2H2 ZF	Yes	Known motif	Monomer or homomultimer	High-throughput in vitro	ChIP-seq motif is consistent with recognition code (RCADE)	None	IPR007087;IPR015880	7570	zinc finger protein 22 [Source:HGNC Symbol;Acc:HGNC:13012]	None	DBD and Full	Yes	None	None	a	Yes	TF Gene Candidate__DNA Binding_PMIDS:12952191	No	1a1, Direct HQ evidence	Sam Lambert	Laura Campitelli	Yes	None	$#ENSP00000298299#ENSG00000165512#ENST00000298299#C2H2 ZF Containing Proteins#	FALSE
	524	ENSG00000159905	ZNF221	C2H2 ZF	Yes	Likely to be sequence specific TF	Monomer or homomultimer	No motif	None	None	IPR001909;IPR007087;IPR015880;	7638	Zinc finger protein 221 [Source:HGNC Symbol;Acc:HGNC:13014]	None	DBD and Full	not tested	None	None	b	Yes	No	No	4a, two or more datasets predict it as a TF	Pratyush Das	Sam Lambert	Yes	$#ENSG00000159905#GO:0003700#sequence-specific DNA binding transcription factor activity#IBA - GO_REF:0000033	$#ENSP00000251269#ENSG00000159905#ENST00000251269#C2H2 ZF Containing Proteins#KRAB$#ENSP00000467367#ENSG00000159905#ENST00000587682#C2H2 ZF Containing Proteins#KRAB$#ENSP00000467446#ENSG00000159905#ENST00000592350#C2H2 ZF Containing Proteins#KRAB$#ENSP00000477876#ENSG00000159905#ENST00000622072#C2H2 ZF Containing Proteins#KRAB$#ENSP00000464885#ENSG00000159905#ENST00000591168#C2H2 ZF Containing Pr…	FALSE
	525	ENSG00000159885	ZNF222	C2H2 ZF	Yes	Known motif	Monomer or homomultimer	High-throughput in vitro	ChIP-seq motif is consistent with recognition code (RCADE)	None	IPR001909;IPR007087;IPR015880;	7673	zinc finger protein 222 [Source:HGNC Symbol;Acc:HGNC:13015]	None	DBD	not tested	None	None	b	Yes	No	No	1a1, Direct HQ evidence	Sam Lambert	Yimeng Yin	Yes	None	$#ENSP00000187879#ENSG00000159885#ENST00000187879#C2H2 ZF Containing Proteins#KRAB, zf-H2C2_2$#ENSP00000375822#ENSG00000159885#ENST00000391960#C2H2 ZF Containing Proteins#KRAB, zf-H2C2_2$#ENSP00000466778#ENSG00000159885#ENST00000587846#C2H2 ZF Containing Proteins#KRAB	TRUE
	526	ENSG00000178386	ZNF223	C2H2 ZF	Yes	Known motif	Monomer or homomultimer	In vivo/Misc source	Motif obtained from MEME - not supported by recognition code (RCADE) and may be inaccurate or indirect	None	IPR001909;IPR007087;IPR015880;	7766	zinc finger protein 223 [Source:HGNC Symbol;Acc:HGNC:13016]	None	DBD and Full	not tested	None	None	b	Yes	No	Yes	1a1, Direct HQ evidence	Sam Lambert	Arttu Jolma	Yes	$#ENSG00000178386#GO:0003700#sequence-specific DNA binding transcription factor activity#IBA - GO_REF:0000033	$#ENSP00000401947#ENSG00000178386#ENST00000434772#C2H2 ZF Containing Proteins#KRAB, zf-H2C2_2$#ENSP00000467647#ENSG00000178386#ENST00000591850#C2H2 ZF Containing Proteins#$#ENSP00000467561#ENSG00000178386#ENST00000585552#C2H2 ZF Containing Proteins#KRAB	TRUE
	527	ENSG00000267680	ZNF224	C2H2 ZF	Yes	Known motif	Monomer or homomultimer	High-throughput in vitro	ChIP-seq motif is consistent with recognition code (RCADE)	None	IPR001909;IPR007087;IPR015880;	7767	zinc finger protein 224 [Source:HGNC Symbol;Acc:HGNC:13017]	None	DBD and Full	not tested	None	None	b	Yes	No	Yes	4a, two or more datasets predict it as a TF	Arttu Jolma	Pratyush Das	Yes	$#ENSG00000267680#GO:0003700#sequence-specific DNA binding transcription factor activity#IBA - GO_REF:0000033	$#ENSP00000337368#ENSG00000267680#ENST00000336976#C2H2 ZF Containing Proteins#KRAB$#ENSP00000466961#ENSG00000267680#ENST00000591511#C2H2 ZF Containing Proteins#KRAB$#ENSP00000465000#ENSG00000267680#ENST00000589680#C2H2 ZF Containing Proteins#KRAB$#ENSP00000465886#ENSG00000267680#ENST00000589870#C2H2 ZF Containing Proteins#KRAB	TRUE
	528	ENSG00000256294	ZNF225	C2H2 ZF	Yes	Known motif	Monomer or homomultimer	In vivo/Misc source	Motif obtained from MEME - not supported by recognition code (RCADE) and may be inaccurate or indirect	None	IPR001909;IPR007087;IPR015880;	7768	zinc finger protein 225 [Source:HGNC Symbol;Acc:HGNC:13018]	None	Full	not tested	None	None	b	Yes	No	Yes	4a, two or more datasets predict it as a TF	Jussi Taipale	Yimeng Yin	Yes	$#ENSG00000256294#GO:0003700#sequence-specific DNA binding transcription factor activity#IBA - GO_REF:0000033	$#ENSP00000262894#ENSG00000256294#ENST00000262894#C2H2 ZF Containing Proteins#KRAB$#ENSP00000468686#ENSG00000256294#ENST00000590612#C2H2 ZF Containing Proteins#KRAB$#ENSP00000468414#ENSG00000256294#ENST00000588926#C2H2 ZF Containing Proteins#KRAB$#ENSP00000466853#ENSG00000256294#ENST00000589155#C2H2 ZF Containing Proteins#KRAB	TRUE
	529	ENSG00000167380	ZNF226	C2H2 ZF	Yes	Likely to be sequence specific TF	Monomer or homomultimer	No motif	None	None	IPR001909;IPR007087;IPR015880;	7769	zinc finger protein 226 [Source:HGNC Symbol;Acc:HGNC:13019]	None	Full	not tested	None	None	b	Yes	No	Yes	4a, two or more datasets predict it as a TF	Jussi Taipale	Yimeng Yin	Yes	$#ENSG00000167380#GO:0003700#sequence-specific DNA binding transcription factor activity#IBA - GO_REF:0000033	$#ENSP00000300823#ENSG00000167380#ENST00000300823#C2H2 ZF Containing Proteins#KRAB$#ENSP00000336719#ENSG00000167380#ENST00000337433#C2H2 ZF Containing Proteins#KRAB$#ENSP00000393265#ENSG00000167380#ENST00000454662#C2H2 ZF Containing Proteins#KRAB$#ENSP00000467003#ENSG00000167380#ENST00000588742#C2H2 ZF Containing Proteins#KRAB$#ENSP00000464735#ENSG00000167380#ENST00000588795#C2H2 ZF Containing Pr…	TRUE
	530	ENSG00000131115	ZNF227	C2H2 ZF	Yes	Likely to be sequence specific TF	Monomer or homomultimer	No motif	None	None	IPR001909;IPR007087;IPR015880;	7770	zinc finger protein 227 [Source:HGNC Symbol;Acc:HGNC:13020]	None	DBD and Full	not tested	None	None	b	Yes	No	Yes	4a, two or more datasets predict it as a TF	Jussi Taipale	Tim Hughes	Yes	$#ENSG00000131115#GO:0003700#sequence-specific DNA binding transcription factor activity#IBA - GO_REF:0000033	$#ENSP00000321049#ENSG00000131115#ENST00000313040#C2H2 ZF Containing Proteins#KRAB, zf-H2C2_2$#ENSP00000467496#ENSG00000131115#ENST00000586228#C2H2 ZF Containing Proteins#$#ENSP00000464866#ENSG00000131115#ENST00000588219#C2H2 ZF Containing Proteins#$#ENSP00000467577#ENSG00000131115#ENST00000589005#C2H2 ZF Containing Proteins#zf-H2C2_2$#ENSP00000482749#ENSG00000131115#ENST00000621083#C2H2 ZF Conta…	TRUE
	531	ENSG00000278318	ZNF229	C2H2 ZF	Yes	Likely to be sequence specific TF	Monomer or homomultimer	No motif	None	Virtually nothing is known for this protein except that it has a decent cassette of znfC2H2 domains and a KRAB-domain	IPR001909;IPR007087;IPR015880;	7772	Zinc finger protein 229 [Source:HGNC Symbol;Acc:HGNC:13022]	None	DBD and Full	not tested	None	None	b	Yes	No	No	4a, two or more datasets predict it as a TF	Pratyush Das	Arttu Jolma	Yes	$#ENSG00000278318#GO:0003700#sequence-specific DNA binding transcription factor activity#IBA - GO_REF:0000033	$#ENSP00000479807#ENSG00000278318#ENST00000613197#C2H2 ZF Containing Proteins#KRAB$#ENSP00000479884#ENSG00000278318#ENST00000614049#C2H2 ZF Containing Proteins#KRAB$#ENSP00000464902#ENSG00000278318#ENST00000592308#C2H2 ZF Containing Proteins#	TRUE
	532	ENSG00000167377	ZNF23	C2H2 ZF	Yes	Known motif	Monomer or homomultimer	High-throughput in vitro	None	None	IPR001909;IPR007087;IPR015880;	7571	zinc finger protein 23 [Source:HGNC Symbol;Acc:HGNC:13023]	None	DBD and Full	not tested	None	None	a	Yes	No	Yes	1a1, Direct HQ evidence	Laura Campitelli	Sam Lambert	Yes	$#ENSG00000167377#GO:0003700#sequence-specific DNA binding transcription factor activity#IBA - GO_REF:0000033	$#ENSP00000377171#ENSG00000167377#ENST00000393539#C2H2 ZF Containing Proteins#$#ENSP00000387673#ENSG00000167377#ENST00000428724#C2H2 ZF Containing Proteins#$#ENSP00000462429#ENSG00000167377#ENST00000564528#C2H2 ZF Containing Proteins#$#ENSP00000349796#ENSG00000167377#ENST00000357254#C2H2 ZF Containing Proteins#	TRUE
	533	ENSG00000159882	ZNF230	C2H2 ZF	Yes	Likely to be sequence specific TF	Monomer or homomultimer	No motif	None	Has nice array of znf domains and a KRAB domain	IPR001909;IPR007087;IPR015880;	7773	zinc finger protein 230 [Source:HGNC Symbol;Acc:HGNC:13024]	None	DBD and Full	not tested	None	None	a	Yes	No	No	4a, two or more datasets predict it as a TF	Arttu Jolma	Sam Lambert	Yes	None	$#ENSP00000409318#ENSG00000159882#ENST00000429154#C2H2 ZF Containing Proteins#KRAB, zf-C2H2_4, zf-C2H2_6, zf-H2C2_2$#ENSP00000466541#ENSG00000159882#ENST00000585491#C2H2 ZF Containing Proteins#KRAB$#ENSP00000465988#ENSG00000159882#ENST00000585632#C2H2 ZF Containing Proteins#KRAB	TRUE
	534	ENSG00000167840	ZNF232	C2H2 ZF	Yes	Known motif	Monomer or homomultimer	High-throughput in vitro	None	None	IPR003309;IPR007087;IPR008916;IPR015880	7775	zinc finger protein 232 [Source:HGNC Symbol;Acc:HGNC:13026], alternative symbol is ZSCAN11	None	DBD and Full	not tested	None	None	b	Yes	No	No	1a1, Direct HQ evidence	Pratyush Das	Jussi Taipale	Yes	$#ENSG00000167840#GO:0003700#sequence-specific DNA binding transcription factor activity#IBA - GO_REF:0000033	$#ENSP00000461305#ENSG00000167840#ENST00000575898#C2H2 ZF Containing Proteins#SCAN$#ENSP00000250076#ENSG00000167840#ENST00000250076#C2H2 ZF Containing Proteins#SCAN	FALSE
	535	ENSG00000159915	ZNF233	C2H2 ZF	Yes	Likely to be sequence specific TF	Monomer or homomultimer	No motif	None	None	IPR001909;IPR007087;IPR015880;	353355	zinc finger protein 233 [Source:HGNC Symbol;Acc:HGNC:30946]	None	not tested	not tested	None	None	b	Yes	No	No	4a, two or more datasets predict it as a TF	Yimeng Yin	Jussi Taipale	Yes	None	$#ENSP00000375820#ENSG00000159915#ENST00000391958#C2H2 ZF Containing Proteins#KRAB, zf-H2C2_2$#ENSP00000465307#ENSG00000159915#ENST00000589522#C2H2 ZF Containing Proteins#KRAB$#ENSP00000468154#ENSG00000159915#ENST00000592581#C2H2 ZF Containing Proteins#KRAB$#ENSP00000466781#ENSG00000159915#ENST00000590668#C2H2 ZF Containing Proteins#KRAB	TRUE
	536	ENSG00000263002	ZNF234	C2H2 ZF	Yes	Likely to be sequence specific TF	Monomer or homomultimer	No motif	None	None	IPR001909;IPR007087;IPR015880;	10780	Zinc finger protein 234 [Source:HGNC Symbol;Acc:HGNC:13027]	None	DBD and Full	not tested	None	None	b	Yes	No	Yes	4a, two or more datasets predict it as a TF	Sam Lambert	Jussi Taipale	Yes	$#ENSG00000263002#GO:0003700#sequence-specific DNA binding transcription factor activity#IBA - GO_REF:0000033	$#ENSP00000400878#ENSG00000263002#ENST00000426739#C2H2 ZF Containing Proteins#KRAB, zf-H2C2_2$#ENSP00000465011#ENSG00000263002#ENST00000592437#C2H2 ZF Containing Proteins#KRAB, zf-H2C2_2	TRUE
	537	ENSG00000159917	ZNF235	C2H2 ZF	Yes	Known motif	Monomer or homomultimer	High-throughput in vitro	ChIP-seq motif is consistent with recognition code (RCADE)	None	IPR001909;IPR007087;IPR015880;	9310	zinc finger protein 235 [Source:HGNC Symbol;Acc:HGNC:12866]	None	DBD	not tested	None	None	b	Yes	No	Yes	1a1, Direct HQ evidence	Pratyush Das	Sam Lambert	Yes	$#ENSG00000159917#GO:0003700#sequence-specific DNA binding transcription factor activity#IBA - GO_REF:0000033	$#ENSP00000291182#ENSG00000159917#ENST00000291182#C2H2 ZF Containing Proteins#KRAB$#ENSP00000468695#ENSG00000159917#ENST00000589799#C2H2 ZF Containing Proteins#KRAB$#ENSP00000468609#ENSG00000159917#ENST00000589248#C2H2 ZF Containing Proteins#KRAB$#ENSP00000465880#ENSG00000159917#ENST00000591609#C2H2 ZF Containing Proteins#KRAB	TRUE
[truncated: 1,138 more rows]
