# Supplementary material for: The proximity-based protein interactome and regulatory logics of the transcription factor p65 NF-κB/RELA
Source: EMBO Rep. 2025 Jan 3;26(4):1144–83. doi: 10.1038/s44319-024-00339-8 (PMC11850942; doi:10.1038/s44319-024-00339-8)
Supplement: Supplementary file 10 — Source data Fig. 3 [file 44319_2024_339_MOESM10_ESM.zip › Fig.3_source_file_44319_2024_339_MOESM10_ESM_corr._for_proofs_(06.12.2024)/Fig.3E/Volcano_plot.xlsx]

## Sheet: Tabelle1
	LOG2 difference wt-EV	minusLOG10 p value wt-EV	class	Gene	group
	2.6	7.7	C2H2 ZF	ZBTB10	ZBTB
	4.6	8.8	C2H2 ZF	ZBTB12	ZBTB
	5	6	C2H2 ZF	ZBTB34	ZBTB
	3.9	6.6	C2H2 ZF	ZBTB38	ZBTB
	3.3	2.3	C2H2 ZF	ZBTB4	ZBTB
	5	7.8	C2H2 ZF	ZBTB43	ZBTB
	3.5	2.8	C2H2 ZF	ZBTB46	ZBTB
	4.6	3.4	C2H2 ZF	ZBTB5	ZBTB
	2.5	4.8	C2H2 ZF	ZBTB9	ZBTB
	2	3.9	C2H2 ZF	ZNF174	ZNF
	4	3.4	C2H2 ZF	ZNF200	ZNF
	3.7	4	C2H2 ZF	ZNF205	ZNF
	2.5	8	C2H2 ZF	ZNF217	ZNF
	3.3	3.8	C2H2 ZF	ZNF268	ZNF
	3.2	2.5	C2H2 ZF	ZNF292	ZNF
	3	4.3	C2H2 ZF	ZNF319	ZNF
	3	6.8	C2H2 ZF	ZNF362	ZNF
	2	3.6	C2H2 ZF	ZNF532	ZNF
	3	3.2	C2H2 ZF	ZNF655	ZNF
	2.4	6.4	C2H2 ZF	ZNF827	ZNF
	4.1	4.4	C2H2 ZF	ZNF865	ZNF
	1.9	4.4	C2H2 ZF	ZBTB7B	ZBTB
	0.5	4.6	C2H2 ZF	ZBTB7A	ZBTB
	0.9	6.3	C2H2 ZF	ZBTB33	ZBTB
	1.4	5.5	C2H2 ZF	ZBTB40	ZBTB
