# Supplementary material for: The proximity-based protein interactome and regulatory logics of the transcription factor p65 NF-κB/RELA
Source: EMBO Rep. 2025 Jan 3;26(4):1144–83. doi: 10.1038/s44319-024-00339-8 (PMC11850942; doi:10.1038/s44319-024-00339-8)
Supplement: Supplementary file 10 — Source data Fig. 3 [file 44319_2024_339_MOESM10_ESM.zip › Fig.3_source_file_44319_2024_339_MOESM10_ESM_corr._for_proofs_(06.12.2024)/Fig.3F/Volcano_plots.xlsx]

## Sheet: wt-EV
	Student's T-test Difference KOp65_p65_HA_mTb_Dox_Bio_KOp65_LV_HA_mTb_Dox_Bio	-Log Student's T-test p-value KOp65_p65_HA_mTb_Dox_Bio_KOp65_LV_HA_mTb_Dox_Bio	Regulation	Gene
AHR	4.3	3.7	wt,wt+IL-1(223)	AHR
ALX4	2.5	4.1	wt,wt+IL-1(223)	ALX4
ARID2	2	11.5	wt,wt+IL-1(223)	ARID2
ATF1	2.4	4.2	wt(56)	ATF1
ATF2	5.4	3.9	wt,wt+IL-1(223)	ATF2
ATF3	3.6	3.9	wt,wt+IL-1(223)	ATF3
BACH1	2.3	1.9	wt,wt+IL-1(223)	BACH1
BARX1	3.4	4.3	wt,wt+IL-1(223)	BARX1
BCL6	3.9	2.4	wt(56)	BCL6
BNC2	5.1	3.4	wt,wt+IL-1(223)	BNC2
CEBPA	3.8	4.7	wt,wt+IL-1(223)	CEBPA
CEBPD	6.4	4.3	wt,wt+IL-1(223)	CEBPD
CLOCK	2.2	1.4	wt,wt+IL-1(223)	CLOCK
CREB1	5.1	3.9	wt,wt+IL-1(223)	CREB1
CREB5	3.5	6.2	wt,wt+IL-1(223)	CREB5
CREM	3.9	2	wt(56)	CREM
DNTTIP1	2	3.3	wt(56)	DNTTIP1
DOT1L	2.1	3.6	wt(56)	DOT1L
DPF1	2	6.3	wt(56)	DPF1
EBF1	7	7.6	wt,wt+IL-1(223)	EBF1
ETV3	2.6	6.7	wt,wt+IL-1(223)	ETV3
ETV6	2.8	3.8	wt,wt+IL-1(223)	ETV6
FOSL1	4.6	5.9	wt,wt+IL-1(223)	FOSL1
FOXA1	4	4.9	wt,wt+IL-1(223)	FOXA1
FOXC2	5.5	5.3	wt,wt+IL-1(223)	FOXC2
FOXF2	2.9	1.8	wt,wt+IL-1(223)	FOXF2
FOXK2	2.8	3.8	wt,wt+IL-1(223)	FOXK2
FOXL2	2.1	3.8	wt,wt+IL-1(223)	FOXL2
FOXP1	3.1	8.9	wt,wt+IL-1(223)	FOXP1
FOXP4	3	4	wt,wt+IL-1(223)	FOXP4
GATA2	2.9	7.9	wt,wt+IL-1(223)	GATA2
GATA6	7.7	7.1	wt,wt+IL-1(223)	GATA6
GATAD2A	2.2	6.9	wt,wt+IL-1(223)	GATAD2A
GLIS1	4.7	3.7	wt,wt+IL-1(223)	GLIS1
GLIS2	4.5	5.2	wt,wt+IL-1(223)	GLIS2
GLIS3	3	7.1	wt,wt+IL-1(223)	GLIS3
HIC2	4.3	1.8	wt,wt+IL-1(223)	HIC2
HIVEP2	2.1	3.4	wt(56)	HIVEP2
HMG20B	4	3.7	wt(56)	HMG20B
HOMEZ	7.5	5.4	wt,wt+IL-1(223)	HOMEZ
HOXC10	2.6	2.4	wt,wt+IL-1(223)	HOXC10
HOXC11	5.6	3.6	wt,wt+IL-1(223)	HOXC11
HOXC13	3.6	4.8	wt,wt+IL-1(223)	HOXC13
HOXC9	5.1	4.4	wt,wt+IL-1(223)	HOXC9
HSF1	2.1	2.5	wt(56)	HSF1
IRF1	5.7	8.6	wt,wt+IL-1(223)	IRF1
ISL1	4.6	5.5	wt,wt+IL-1(223)	ISL1
JAZF1	2.2	1.7	wt(56)	JAZF1
JDP2	2.2	1.3	wt,wt+IL-1(223)	JDP2
JUN	4	4.9	wt,wt+IL-1(223)	JUN
KLF10	2.6	7	wt,wt+IL-1(223)	KLF10
KLF4	2.6	5.8	wt,wt+IL-1(223)	KLF4
KLF5	3.2	7.5	wt,wt+IL-1(223)	KLF5
KMT2B	2.5	5.7	wt,wt+IL-1(223)	KMT2B
MAFG	4.6	4.2	wt,wt+IL-1(223)	MAFG
MBD2	2.3	1.4	wt,wt+IL-1(223)	MBD2
MEF2D	2.9	3.8	wt,wt+IL-1(223)	MEF2D
MITF	4	5.3	wt,wt+IL-1(223)	MITF
MSANTD3	3	5	wt,wt+IL-1(223)	MSANTD3
MSX1	5.4	13.7	wt,wt+IL-1(223)	MSX1
NFATC2	6	5.7	wt,wt+IL-1(223)	NFATC2
NFIA	2.5	7.5	wt,wt+IL-1(223)	NFIA
NFKB1	3.5	13.5	wt,wt+IL-1(223)	NFKB1
NFKB2	6.3	4.5	wt,wt+IL-1(223)	NFKB2
NFYA	2.7	2	wt(56)	NFYA
NFYC	4.2	7.2	wt(56)	NFYC
NKX2-5	3.6	3.8	wt,wt+IL-1(223)	NKX2-5
NR4A1	2.8	2.4	wt,wt+IL-1(223)	NR4A1
PATZ1	2.9	3.1	wt,wt+IL-1(223)	PATZ1
PBX1	4.6	3.4	wt,wt+IL-1(223)	PBX1
PBX2	4.6	3.3	wt,wt+IL-1(223)	PBX2
PLAG1	3	1.9	wt(56)	PLAG1
PLAGL2	2.5	2.7	wt,wt+IL-1(223)	PLAGL2
POU2F1;POU2F2;POU2F3	2.6	4	wt,wt+IL-1(223)	POU2F1;POU2F2;POU2F3
PRDM4	2.3	2.6	wt(56)	PRDM4
PRR12	2.4	6.6	wt,wt+IL-1(223)	PRR12
RBPJ;RBPJL	3.7	10.9	wt,wt+IL-1(223)	RBPJ;RBPJL
RELA	9.1	7.7	wt,wt+IL-1(223)	RELA
RFX1	3.6	7.2	wt,wt+IL-1(223)	RFX1
RUNX1	4.2	4	wt,wt+IL-1(223)	RUNX1
RUNX2	3.7	5.1	wt,wt+IL-1(223)	RUNX2
RUNX3	2.9	7.8	wt,wt+IL-1(223)	RUNX3
SALL4	2.1	2.9	wt,wt+IL-1(223)	SALL4
SATB2	5.7	3.9	wt,wt+IL-1(223)	SATB2
SIX2;SIX1	5.2	11.5	wt,wt+IL-1(223)	SIX2;SIX1
SIX4	2.1	8.4	wt,wt+IL-1(223)	SIX4
SIX5	4.4	3.2	wt,wt+IL-1(223)	SIX5
SKI	5.7	6.9	wt,wt+IL-1(223)	SKI
SKIL	5.1	3.7	wt,wt+IL-1(223)	SKIL
SNAPC4	4.2	2.8	wt,wt+IL-1(223)	SNAPC4
SOX9	3.3	4.9	wt,wt+IL-1(223)	SOX9
SP1	2.6	5.5	wt(56)	SP1
SP2	4.3	4.3	wt,wt+IL-1(223)	SP2
SP3	2.3	1.9	wt(56)	SP3
SP4	2.6	2.4	wt,wt+IL-1(223)	SP4
TBX3	2.7	2.1	wt,wt+IL-1(223)	TBX3
TCF3	2.1	5.2	wt,wt+IL-1(223)	TCF3
TCF7;LEF1	4	10.8	wt,wt+IL-1(223)	TCF7;LEF1
TEAD1;TEAD3	2.3	7.4	wt,wt+IL-1(223)	TEAD1;TEAD3
TET3	2.5	2.1	wt,wt+IL-1(223)	TET3
TFAP2A;TFAP2E;TFAP2B	6	5.9	wt,wt+IL-1(223)	TFAP2A;TFAP2E;TFAP2B
TFAP2C	2.6	1.9	wt,wt+IL-1(223)	TFAP2C
TFE3	5.6	8.4	wt,wt+IL-1(223)	TFE3
TFEB	5.7	13.6	wt,wt+IL-1(223)	TFEB
TRERF1	2.9	2.3	wt,wt+IL-1(223)	TRERF1
TRPS1	2.3	5.9	wt(56)	TRPS1
USF1	3.2	4.6	wt(56)	USF1
USF2	2.9	3.8	wt,wt+IL-1(223)	USF2
VEZF1	2.2	6.3	wt,wt+IL-1(223)	VEZF1
ZBED3	3.3	2.1	wt,wt+IL-1(223)	ZBED3
ZBED5	3.6	3.8	wt,wt+IL-1(223)	ZBED5
ZBTB10	3.1	3	wt,wt+IL-1(223)	ZBTB10
ZBTB12	2.4	2	wt,wt+IL-1(223)	ZBTB12
ZBTB34	4.7	4.9	wt,wt+IL-1(223)	ZBTB34
ZBTB38	4.7	4.6	wt,wt+IL-1(223)	ZBTB38
ZBTB4	3.9	2.6	wt,wt+IL-1(223)	ZBTB4
ZBTB43	3.7	3.7	wt,wt+IL-1(223)	ZBTB43
ZBTB46	3.6	4.3	wt,wt+IL-1(223)	ZBTB46
ZBTB5	4.8	6.5	wt,wt+IL-1(223)	ZBTB5
ZBTB9	2.1	2.6	wt,wt+IL-1(223)	ZBTB9
ZEB1	3	1.6	wt(56)	ZEB1
ZFHX3	3	5.4	wt,wt+IL-1(223)	ZFHX3
ZHX1	3.9	2.3	wt(56)	ZHX1
ZHX2	3.1	2.3	wt,wt+IL-1(223)	ZHX2
ZIC2	5.5	11.1	wt,wt+IL-1(223)	ZIC2
ZKSCAN5	2.8	1.8	wt,wt+IL-1(223)	ZKSCAN5
ZNF174	2.1	2.4	wt,wt+IL-1(223)	ZNF174
ZNF200	3	2.8	wt,wt+IL-1(223)	ZNF200
ZNF205	2.3	4.2	wt,wt+IL-1(223)	ZNF205
ZNF292	4.7	3.6	wt,wt+IL-1(223)	ZNF292
ZNF319	3.5	5.2	wt,wt+IL-1(223)	ZNF319
ZNF362	3.1	6	wt,wt+IL-1(223)	ZNF362
ZNF532	2.7	5.2	wt(56)	ZNF532
ZNF655	2.6	2.8	wt,wt+IL-1(223)	ZNF655
ZNF865	4.7	5.5	wt,wt+IL-1(223)	ZNF865
ZSCAN5A	2.4	4.5	wt(56)	ZSCAN5A
ZZZ3	2.4	6.3	wt,wt+IL-1(223)	ZZZ3

## Sheet: EI-EV
	Student's T-test Difference KOp65_p65(E/I)_HA_mTB_Dox_Bio_KOp65_LV_HA_mTb_Dox_Bio	-Log Student's T-test p-value KOp65_p65(E/I)_HA_mTB_Dox_Bio_KOp65_LV_HA_mTb_Dox_Bio	Regulation	Gene
AHR	4.5	3.8	EI-LV(251)	AHR
ALX4	2.1	3	EI-LV(251)	ALX4
ARID2	2.1	7.1	EI-LV(251)	ARID2
ATF1	1.8	2.9	none	ATF1
ATF2	4.2	3.3	EI-LV(251)	ATF2
ATF3	3	2.9	EI-LV(251)	ATF3
BACH1	1.3	1	none	BACH1
BARX1	2.7	2.9	EI-LV(251)	BARX1
BCL6	3.3	1.9	EI-LV(251)	BCL6
BNC2	4.3	2.9	EI-LV(251)	BNC2
CEBPA	3	3.9	EI-LV(251)	CEBPA
CEBPD	4.8	3.2	EI-LV(251)	CEBPD
CLOCK	1.7	0.7	none	CLOCK
CREB1	4.7	3.6	EI-LV(251)	CREB1
CREB5	3	5.6	EI-LV(251)	CREB5
CREM	0.1	0	none	CREM
DNTTIP1	0.7	0.5	none	DNTTIP1
DOT1L	2.3	4.1	EI-LV(251)	DOT1L
DPF1	2.4	1.9	EI-LV(251)	DPF1
EBF1	5.8	6.6	EI-LV(251)	EBF1
ETV3	1.9	3.8	none	ETV3
ETV6	1.2	0.4	none	ETV6
FOSL1	3.7	3.9	EI-LV(251)	FOSL1
FOXA1	3.2	2.2	EI-LV(251)	FOXA1
FOXC2	4.9	4.1	EI-LV(251)	FOXC2
FOXF2	2.6	1.3	EI-LV(251)	FOXF2
FOXK2	2	2.5	none	FOXK2
FOXL2	1.8	2.6	none	FOXL2
FOXP1	3.6	8.6	EI-LV(251)	FOXP1
FOXP4	3.4	4.4	EI-LV(251)	FOXP4
GATA2	2.2	6.3	EI-LV(251)	GATA2
GATA6	7.1	6.6	EI-LV(251)	GATA6
GATAD2A	2.1	6	EI-LV(251)	GATAD2A
GLIS1	4.4	3.5	EI-LV(251)	GLIS1
GLIS2	2.6	1.9	EI-LV(251)	GLIS2
GLIS3	2.2	5.9	EI-LV(251)	GLIS3
HIC2	3.2	0.9	none	HIC2
HIVEP2	2	3	EI-LV(251)	HIVEP2
HMG20B	3.6	3.1	EI-LV(251)	HMG20B
HOMEZ	7.7	5.3	EI-LV(251)	HOMEZ
HOXC10	2.4	1.8	EI-LV(251)	HOXC10
HOXC11	3.4	2.1	EI-LV(251)	HOXC11
HOXC13	3	3.8	EI-LV(251)	HOXC13
HOXC9	3.3	2.9	EI-LV(251)	HOXC9
HSF1	2.1	2.2	EI-LV(251)	HSF1
IRF1	2.4	2.4	EI-LV(251)	IRF1
ISL1	3	3	EI-LV(251)	ISL1
JAZF1	1.5	1.3	none	JAZF1
JDP2	1.8	1.1	none	JDP2
JUN	2.9	3.4	EI-LV(251)	JUN
KLF10	1.6	4.1	none	KLF10
KLF4	2.3	5.3	EI-LV(251)	KLF4
KLF5	3.1	6.1	EI-LV(251)	KLF5
KMT2B	2.1	5.4	EI-LV(251)	KMT2B
MAFG	4	3.7	EI-LV(251)	MAFG
MBD2	1.7	0.9	none	MBD2
MEF2D	3.9	4.3	EI-LV(251)	MEF2D
MITF	3.4	4.7	EI-LV(251)	MITF
MSANTD3	0.2	0.1	none	MSANTD3
MSX1	3.2	8.7	EI-LV(251)	MSX1
NFATC2	2.7	1.7	EI-LV(251)	NFATC2
NFIA	2.1	4.7	EI-LV(251)	NFIA
NFKB1	3.6	8.8	EI-LV(251)	NFKB1
NFKB2	6.3	4.5	EI-LV(251)	NFKB2
NFYA	-0.5	0.2	none	NFYA
NFYC	3.2	4	EI-LV(251)	NFYC
NKX2-5	3.2	3.4	EI-LV(251)	NKX2-5
NR4A1	1.3	0.5	none	NR4A1
PATZ1	1.9	2.6	none	PATZ1
PBX1	4.7	3.3	EI-LV(251)	PBX1
PBX2	3.2	1.5	EI-LV(251)	PBX2
PLAG1	3.5	2.2	EI-LV(251)	PLAG1
PLAGL2	1.3	0.7	none	PLAGL2
POU2F1	2.4	3.4	EI-LV(251)	POU2F1
PRDM4	1.9	1.9	none	PRDM4
PRR12	2	5.1	none	PRR12
RBPJ	0	NaN	none	RBPJ
RELA	8.8	7.5	EI-LV(251)	RELA
RFX1	3.1	6.4	EI-LV(251)	RFX1
RUNX1	4.3	4	EI-LV(251)	RUNX1
RUNX2	2.8	1.8	EI-LV(251)	RUNX2
RUNX3	2.2	5.5	EI-LV(251)	RUNX3
SALL4	1.4	1.5	none	SALL4
SATB2	5.5	3.5	EI-LV(251)	SATB2
SIX2	2	0.8	none	SIX2
SIX4	1.5	4.6	none	SIX4
SIX5	2.4	1.3	EI-LV(251)	SIX5
SKI	4.9	5.4	EI-LV(251)	SKI
SKIL	4.2	2.7	EI-LV(251)	SKIL
SNAPC4	4.4	2.9	EI-LV(251)	SNAPC4
SOX9	4.3	5.1	EI-LV(251)	SOX9
SP1	1.7	2.9	none	SP1
SP2	3.4	3.3	EI-LV(251)	SP2
SP3	1.9	1.8	none	SP3
SP4	1.3	0.9	none	SP4
TBX3	3.1	2.2	EI-LV(251)	TBX3
TCF3	1.2	1.9	none	TCF3
TCF7	0.8	0.8	none	TCF7
TEAD1	1.8	4.1	none	TEAD1
TET3	2.4	2	EI-LV(251)	TET3
TFAP2A	5.8	5.3	EI-LV(251)	TFAP2A
TFAP2C	2.9	1.8	EI-LV(251)	TFAP2C
TFE3	4.4	2.9	EI-LV(251)	TFE3
TFEB	4.3	6.4	EI-LV(251)	TFEB
TRERF1	2.6	2	EI-LV(251)	TRERF1
TRPS1	2	5.2	none	TRPS1
USF1	1.4	0.6	none	USF1
USF2	0.6	0.3	none	USF2
VEZF1	1.4	3.3	none	VEZF1
ZBED3	2.7	1.6	EI-LV(251)	ZBED3
ZBED5	1.9	1.2	none	ZBED5
ZBTB10	2.4	2.2	EI-LV(251)	ZBTB10
ZBTB12	1.6	0.7	none	ZBTB12
ZBTB34	4.1	4.3	EI-LV(251)	ZBTB34
ZBTB38	2.9	2.4	EI-LV(251)	ZBTB38
ZBTB4	3	1.9	EI-LV(251)	ZBTB4
ZBTB43	0.8	0.5	none	ZBTB43
ZBTB46	2	2.8	EI-LV(251)	ZBTB46
ZBTB5	3.7	4.7	EI-LV(251)	ZBTB5
ZBTB9	1	0.7	none	ZBTB9
ZEB1	1.8	0.8	none	ZEB1
ZFHX3	2.4	4.8	EI-LV(251)	ZFHX3
ZHX1	3.9	2.3	EI-LV(251)	ZHX1
ZHX2	2.5	1.9	EI-LV(251)	ZHX2
ZIC2	5.4	6.6	EI-LV(251)	ZIC2
ZKSCAN5	1	0.6	none	ZKSCAN5
ZNF174	1.1	1	none	ZNF174
ZNF200	2.8	1.8	EI-LV(251)	ZNF200
ZNF205	1.9	3.7	none	ZNF205
ZNF292	3.8	2.5	EI-LV(251)	ZNF292
ZNF319	2.6	2.9	EI-LV(251)	ZNF319
ZNF362	2.7	4.4	EI-LV(251)	ZNF362
ZNF532	1.6	1.8	none	ZNF532
ZNF655	0.1	0.1	none	ZNF655
ZNF865	3.7	3.1	EI-LV(251)	ZNF865
ZSCAN5A	1.9	2.6	none	ZSCAN5A
ZZZ3	2.3	6.5	EI-LV(251)	ZZZ3

## Sheet: FLDD-EV
	Student's T-test Difference KOp65_p65(FL/DD)_HA_mTb_Dox_Bio_KOp65_LV_HA_mTb_Dox_Bio	-Log Student's T-test p-value KOp65_p65(FL/DD)_HA_mTb_Dox_Bio_KOp65_LV_HA_mTb_Dox_Bio	Regulation	Gene
AHR	2.1	0.9	none	AHR
ALX4	-1.8	0.6	none	ALX4
ARID2	0.3	0.2	none	ARID2
ATF1	-1.8	0.7	none	ATF1
ATF2	0	0	none	ATF2
ATF3	-1.1	0.4	none	ATF3
BACH1	-0.5	0.2	none	BACH1
BARX1	-1.2	0.4	none	BARX1
BCL6	-0.1	0	none	BCL6
BNC2	0.7	0.2	none	BNC2
CEBPA	-0.6	0.3	none	CEBPA
CEBPD	0.2	0.1	none	CEBPD
CLOCK	1.2	0.5	none	CLOCK
CREB1	-0.2	0.1	none	CREB1
CREB5	-2	0.6	none	CREB5
CREM	-1	0.2	none	CREM
DNTTIP1	-1.8	1	none	DNTTIP1
DOT1L	-0.6	0.3	none	DOT1L
DPF1	-0.3	0.1	none	DPF1
EBF1	1.5	0.8	none	EBF1
ETV3	-0.5	0.2	none	ETV3
ETV6	-0.8	0.2	none	ETV6
FOSL1	-0.3	0.1	none	FOSL1
FOXA1	0.4	0.2	none	FOXA1
FOXC2	1.3	0.4	none	FOXC2
FOXF2	1.1	0.8	none	FOXF2
FOXK2	-1.1	0.3	none	FOXK2
FOXL2	-0.3	0.1	none	FOXL2
FOXP1	0.5	0.3	none	FOXP1
FOXP4	0.5	0.2	none	FOXP4
GATA2	-0.5	0.3	none	GATA2
GATA6	4.3	2.1	FLDD-LV(95)	GATA6
GATAD2A	-0.5	0.2	none	GATAD2A
GLIS1	0.8	0.2	none	GLIS1
GLIS2	1	0.6	none	GLIS2
GLIS3	-2.3	0.6	none	GLIS3
HIC2	3.4	1.3	FLDD-LV(95)	HIC2
HIVEP2	-0.2	0	none	HIVEP2
HMG20B	-1	0.5	none	HMG20B
HOMEZ	2.8	0.9	none	HOMEZ
HOXC10	-1.6	0.5	none	HOXC10
HOXC11	0.3	0.1	none	HOXC11
HOXC13	-0.4	0.1	none	HOXC13
HOXC9	0.2	0	none	HOXC9
HSF1	-1.6	0.6	none	HSF1
IRF1	-0.3	0.5	none	IRF1
ISL1	-1.2	0.5	none	ISL1
JAZF1	0	NaN	none	JAZF1
JDP2	-1.3	1.2	none	JDP2
JUN	1.2	1.1	none	JUN
KLF10	0.1	0	none	KLF10
KLF4	-1.1	0.5	none	KLF4
KLF5	-1.7	0.5	none	KLF5
KMT2B	-2.3	0.7	none	KMT2B
MAFG	0	0	none	MAFG
MBD2	-2	0.7	none	MBD2
MEF2D	1.2	0.7	none	MEF2D
MITF	2.2	2.2	FLDD-LV(95)	MITF
MSANTD3	-2.6	2.5	none	MSANTD3
MSX1	0	NaN	none	MSX1
NFATC2	0.4	0.1	none	NFATC2
NFIA	-0.6	0.3	none	NFIA
NFKB1	-3.1	1.1	none	NFKB1
NFKB2	0	0	none	NFKB2
NFYA	-0.7	0.2	none	NFYA
NFYC	1.1	1.1	none	NFYC
NKX2-5	-0.7	0.2	none	NKX2-5
NR4A1	-0.8	0.3	none	NR4A1
PATZ1	0.3	0.5	none	PATZ1
PBX1	2	1.2	none	PBX1
PBX2	0.9	0.3	none	PBX2
PLAG1	0.1	0	none	PLAG1
PLAGL2	0.2	0.1	none	PLAGL2
POU2F1	-2.1	0.8	none	POU2F1
PRDM4	-0.3	0.1	none	PRDM4
PRR12	-0.4	0.2	none	PRR12
RBPJ	0	NaN	none	RBPJ
RELA	8.1	6.1	FLDD-LV(95)	RELA
RFX1	-1.3	0.5	none	RFX1
RUNX1	0	0	none	RUNX1
RUNX2	0.7	0.3	none	RUNX2
RUNX3	-2.3	1	none	RUNX3
SALL4	-2.1	0.6	none	SALL4
SATB2	1.4	0.4	none	SATB2
SIX2	0	NaN	none	SIX2
SIX4	-1.4	0.7	none	SIX4
SIX5	0	NaN	none	SIX5
SKI	1.7	0.8	none	SKI
SKIL	2	0.6	none	SKIL
SNAPC4	0.2	0	none	SNAPC4
SOX9	0.8	0.5	none	SOX9
SP1	-1.6	1.1	none	SP1
SP2	0.3	0.1	none	SP2
SP3	0	NaN	none	SP3
SP4	-0.3	0.5	none	SP4
TBX3	-0.5	0.1	none	TBX3
TCF3	-1.8	0.6	none	TCF3
TCF7	0	NaN	none	TCF7
TEAD1	-2.3	1	none	TEAD1
TET3	-0.2	0	none	TET3
TFAP2A	1.6	0.6	none	TFAP2A
TFAP2C	0	NaN	none	TFAP2C
TFE3	2.5	1.3	none	TFE3
TFEB	2	1.3	none	TFEB
TRERF1	-0.4	0.1	none	TRERF1
TRPS1	0	0	none	TRPS1
USF1	0.9	0.5	none	USF1
USF2	-1.1	1.3	none	USF2
VEZF1	-2.9	1.3	none	VEZF1
ZBED3	2.2	1.5	FLDD-LV(95)	ZBED3
ZBED5	-0.9	0.8	none	ZBED5
ZBTB10	1.5	1.2	none	ZBTB10
ZBTB12	1.2	0.6	none	ZBTB12
ZBTB34	0.7	0.3	none	ZBTB34
ZBTB38	-1.3	1.2	none	ZBTB38
ZBTB4	-1.3	0.4	none	ZBTB4
ZBTB43	-1.4	1.3	none	ZBTB43
ZBTB46	-0.8	0.3	none	ZBTB46
ZBTB5	1.1	0.5	none	ZBTB5
ZBTB9	-1.8	0.6	none	ZBTB9
ZEB1	-1.3	0.3	none	ZEB1
ZFHX3	-1.4	0.7	none	ZFHX3
ZHX1	0.7	0.2	none	ZHX1
ZHX2	0	0	none	ZHX2
ZIC2	2.2	1.3	none	ZIC2
ZKSCAN5	0	0	none	ZKSCAN5
ZNF174	-2.2	1.3	none	ZNF174
ZNF200	0.5	0.2	none	ZNF200
ZNF205	-2	1	none	ZNF205
ZNF292	2.6	1.3	none	ZNF292
ZNF319	-0.7	0.9	none	ZNF319
ZNF362	-2.3	0.7	none	ZNF362
ZNF532	-1.4	0.4	none	ZNF532
ZNF655	-0.9	0.8	none	ZNF655
ZNF865	-0.4	0.5	none	ZNF865
ZSCAN5A	-2.2	1.1	none	ZSCAN5A
ZZZ3	0.4	0.3	none	ZZZ3

## Sheet: wt-EV+IL-1a
	Student's T-test Difference KOp65_p65_HA_mTb_Dox_Bio_1hIL1_KOp65_LV_HA_mTb_Dox_Bio_1hIL1	-Log Student's T-test p-value KOp65_p65_HA_mTb_Dox_Bio_1hIL1_KOp65_LV_HA_mTb_Dox_Bio_1hIL1
AHR	3.5	2.1	wt,wt+IL-1(223)	AHR
ALX1	3.5	3.3	wt+IL-1(87)	ALX1
ALX4	2.5	6.4	wt,wt+IL-1(223)	ALX4
ARID2	2.3	9.4	wt,wt+IL-1(223)	ARID2
ARID5B	2.3	7.1	wt+IL-1(87)	ARID5B
ARNT	2.1	4.4	wt+IL-1(87)	ARNT
ATF2	5.5	5.3	wt,wt+IL-1(223)	ATF2
ATF3	3.4	5.2	wt,wt+IL-1(223)	ATF3
ATF7	2.3	8.7	wt+IL-1(87)	ATF7
BACH1	2	2.3	wt,wt+IL-1(223)	BACH1
BARX1	3.4	5	wt,wt+IL-1(223)	BARX1
BHLHE40	2	4.2	wt+IL-1(87)	BHLHE40
BNC2	4.2	3.1	wt,wt+IL-1(223)	BNC2
CEBPA	4.9	4.9	wt,wt+IL-1(223)	CEBPA
CEBPD	5	4.3	wt,wt+IL-1(223)	CEBPD
CIC	2.4	7.6	wt+IL-1(87)	CIC
CLOCK	2.4	2	wt,wt+IL-1(223)	CLOCK
CREB1	3.7	2.6	wt,wt+IL-1(223)	CREB1
CREB5	3.4	9.1	wt,wt+IL-1(223)	CREB5
DEAF1	3.4	3.5	wt+IL-1(87)	DEAF1
EBF1	5.7	5.3	wt,wt+IL-1(223)	EBF1
ELF1	2.5	5	wt+IL-1(87)	ELF1
ELF2	2	6.3	wt+IL-1(87)	ELF2
ETV3	2.4	6.2	wt,wt+IL-1(223)	ETV3
ETV6	5.9	5.4	wt,wt+IL-1(223)	ETV6
FOSL1	5.4	5.7	wt,wt+IL-1(223)	FOSL1
FOSL2	2.4	6.5	wt+IL-1(87)	FOSL2
FOXA1	3.4	3.7	wt,wt+IL-1(223)	FOXA1
FOXC1	5.1	5.6	wt+IL-1(87)	FOXC1
FOXC2	5.5	4.5	wt,wt+IL-1(223)	FOXC2
FOXF2	3.4	2.4	wt,wt+IL-1(223)	FOXF2
FOXK2	3.1	6.8	wt,wt+IL-1(223)	FOXK2
FOXL2	2.4	6.5	wt,wt+IL-1(223)	FOXL2
FOXP1	3.5	8.7	wt,wt+IL-1(223)	FOXP1
FOXP2	2.8	2	wt+IL-1(87)	FOXP2
FOXP4	4.3	3.5	wt,wt+IL-1(223)	FOXP4
GATA2	3.2	8.1	wt,wt+IL-1(223)	GATA2
GATA6	4.7	8.2	wt,wt+IL-1(223)	GATA6
GATAD2A	2.4	6.6	wt,wt+IL-1(223)	GATAD2A
GLIS1	3.1	3	wt,wt+IL-1(223)	GLIS1
GLIS2	4.9	5.4	wt,wt+IL-1(223)	GLIS2
GLIS3	3.2	11.3	wt,wt+IL-1(223)	GLIS3
HIC2	3.2	1.8	wt,wt+IL-1(223)	HIC2
HOMEZ	5.1	3.4	wt,wt+IL-1(223)	HOMEZ
HOXC10	3.9	2.9	wt,wt+IL-1(223)	HOXC10
HOXC11	4.1	7.5	wt,wt+IL-1(223)	HOXC11
HOXC13	4.3	3.5	wt,wt+IL-1(223)	HOXC13
HOXC6	3.5	4.4	wt+IL-1(87)	HOXC6
HOXC9	4.4	6.1	wt,wt+IL-1(223)	HOXC9
HSF2	3.3	3.3	wt+IL-1(87)	HSF2
IRF1	6.1	13.1	wt,wt+IL-1(223)	IRF1
ISL1	5.4	5.2	wt,wt+IL-1(223)	ISL1
JDP2	3.6	3.9	wt,wt+IL-1(223)	JDP2
JUN	4.1	5.6	wt,wt+IL-1(223)	JUN
KLF10	2.6	7.7	wt,wt+IL-1(223)	KLF10
KLF4	2.2	7.5	wt,wt+IL-1(223)	KLF4
KLF5	3.4	9.3	wt,wt+IL-1(223)	KLF5
KMT2B	2.3	5.7	wt,wt+IL-1(223)	KMT2B
MAFG	4.7	4.1	wt,wt+IL-1(223)	MAFG
MBD2	2.2	3.3	wt,wt+IL-1(223)	MBD2
MEF2D	2.4	6.4	wt,wt+IL-1(223)	MEF2D
MITF	3.6	7.5	wt,wt+IL-1(223)	MITF
MNT	2.3	1.4	wt+IL-1(87)	MNT
MNX1	2.4	1.5	wt+IL-1(87)	MNX1
MSANTD3	3.1	3.4	wt,wt+IL-1(223)	MSANTD3
MSX1	5.6	11.9	wt,wt+IL-1(223)	MSX1
NCOA2	4.1	4.9	wt+IL-1(87)	NCOA2
NCOA3	3.2	6.8	wt+IL-1(87)	NCOA3
NFATC2	7.1	16.9	wt,wt+IL-1(223)	NFATC2
NFIA	2.6	6.2	wt,wt+IL-1(223)	NFIA
NFIB	2.5	8.2	wt+IL-1(87)	NFIB
NFIC	2.2	7.1	wt+IL-1(87)	NFIC
NFKB1	4.1	7.5	wt,wt+IL-1(223)	NFKB1
NFKB2	6.4	4.6	wt,wt+IL-1(223)	NFKB2
NKX2-5	4.3	4.3	wt,wt+IL-1(223)	NKX2-5
NR2C2	2.2	3.5	wt+IL-1(87)	NR2C2
NR4A1	2.3	3.8	wt,wt+IL-1(223)	NR4A1
OTX1	2.4	2.4	wt+IL-1(87)	OTX1
PATZ1	3	3.1	wt,wt+IL-1(223)	PATZ1
PBX1	3.3	5.9	wt,wt+IL-1(223)	PBX1
PBX2	5.6	5.2	wt,wt+IL-1(223)	PBX2
PITX2	5.1	13.8	wt+IL-1(87)	PITX2
PLAGL2	3.7	6.6	wt,wt+IL-1(223)	PLAGL2
POU2F1	2.4	5.7	wt,wt+IL-1(223)	POU2F1
PPARG	2.6	1.7	wt+IL-1(87)	PPARG
PRR12	2.2	10.1	wt,wt+IL-1(223)	PRR12
RBPJ	3.7	8.7	wt,wt+IL-1(223)	RBPJ
REL	2.5	5.3	wt+IL-1(87)	REL
RELA	8.2	13	wt,wt+IL-1(223)	RELA
RFX1	3.6	9.7	wt,wt+IL-1(223)	RFX1
RFX7	2.1	4.5	wt+IL-1(87)	RFX7
RUNX1	3.3	2.4	wt,wt+IL-1(223)	RUNX1
RUNX2	4.8	7	wt,wt+IL-1(223)	RUNX2
RUNX3	2.8	6.7	wt,wt+IL-1(223)	RUNX3
SALL4	2.5	4.8	wt,wt+IL-1(223)	SALL4
SATB2	6.8	6.9	wt,wt+IL-1(223)	SATB2
SIX2	4.8	3.7	wt,wt+IL-1(223)	SIX2
SIX4	3.3	10.7	wt,wt+IL-1(223)	SIX4
SIX5	5.7	12.2	wt,wt+IL-1(223)	SIX5
SKI	5.8	5.8	wt,wt+IL-1(223)	SKI
SKIL	3.5	2.9	wt,wt+IL-1(223)	SKIL
SNAPC4	2.5	7.5	wt,wt+IL-1(223)	SNAPC4
SOX9	3.4	3.8	wt,wt+IL-1(223)	SOX9
SP2	3.6	3.1	wt,wt+IL-1(223)	SP2
SP4	2.6	2	wt,wt+IL-1(223)	SP4
TBX1	4.2	3.9	wt+IL-1(87)	TBX1
TBX3	5	3.6	wt,wt+IL-1(223)	TBX3
TCF20	2	9	wt+IL-1(87)	TCF20
TCF3	2.5	5	wt,wt+IL-1(223)	TCF3
TCF7	4.1	8.9	wt,wt+IL-1(223)	TCF7
TEAD1	2.8	8.3	wt,wt+IL-1(223)	TEAD1
TET2	2.1	4.7	wt+IL-1(87)	TET2
TET3	2	5	wt,wt+IL-1(223)	TET3
TFAP2A	4.8	4.7	wt,wt+IL-1(223)	TFAP2A
TFAP2C	3.5	2.9	wt,wt+IL-1(223)	TFAP2C
TFAP4	2.2	9.4	wt+IL-1(87)	TFAP4
TFE3	7.1	8.8	wt,wt+IL-1(223)	TFE3
TFEB	3.6	3.9	wt,wt+IL-1(223)	TFEB
TRERF1	2.1	9	wt,wt+IL-1(223)	TRERF1
TSHZ2	2.3	4	wt+IL-1(87)	TSHZ2
USF2	2.4	2	wt,wt+IL-1(223)	USF2
VEZF1	2.2	8.4	wt,wt+IL-1(223)	VEZF1
ZBED3	5	9.5	wt,wt+IL-1(223)	ZBED3
ZBED5	4.1	8.5	wt,wt+IL-1(223)	ZBED5
ZBTB10	2.6	7.7	wt,wt+IL-1(223)	ZBTB10
ZBTB12	4.6	8.8	wt,wt+IL-1(223)	ZBTB12
ZBTB34	5	6	wt,wt+IL-1(223)	ZBTB34
ZBTB38	3.9	6.6	wt,wt+IL-1(223)	ZBTB38
ZBTB4	3.3	2.3	wt,wt+IL-1(223)	ZBTB4
ZBTB43	5	7.8	wt,wt+IL-1(223)	ZBTB43
ZBTB46	3.5	2.8	wt,wt+IL-1(223)	ZBTB46
ZBTB5	4.6	3.4	wt,wt+IL-1(223)	ZBTB5
ZBTB9	2.5	4.8	wt,wt+IL-1(223)	ZBTB9
ZFHX3	2.6	6.6	wt,wt+IL-1(223)	ZFHX3
ZHX2	3.3	2.4	wt,wt+IL-1(223)	ZHX2
ZIC2	4.3	2.9	wt,wt+IL-1(223)	ZIC2
ZKSCAN5	2.3	3.5	wt,wt+IL-1(223)	ZKSCAN5
ZNF174	2	3.9	wt,wt+IL-1(223)	ZNF174
ZNF200	4	3.4	wt,wt+IL-1(223)	ZNF200
ZNF205	3.7	4	wt,wt+IL-1(223)	ZNF205
ZNF217	2.5	8	wt+IL-1(87)	ZNF217
ZNF268	3.3	3.8	wt+IL-1(87)	ZNF268
ZNF292	3.2	2.5	wt,wt+IL-1(223)	ZNF292
ZNF319	3	4.3	wt,wt+IL-1(223)	ZNF319
ZNF362	3	6.8	wt,wt+IL-1(223)	ZNF362
ZNF655	3	3.2	wt,wt+IL-1(223)	ZNF655
ZNF827	2.4	6.4	wt+IL-1(87)	ZNF827
ZNF865	4.1	4.4	wt,wt+IL-1(223)	ZNF865
ZSCAN25	2	4.9	wt+IL-1(87)	ZSCAN25
ZZZ3	2.4	9	wt,wt+IL-1(223)	ZZZ3

## Sheet: EI-EV+IL-1a
	Student's T-test Difference KOp65_p65(E/I)_HA_mTB_Dox_Bio_1hIL1_KOp65_LV_HA_mTb_Dox_Bio_1hIL1	-Log Student's T-test p-value KOp65_p65(E/I)_HA_mTB_Dox_Bio_1hIL1_KOp65_LV_HA_mTb_Dox_Bio_1hIL1	Regulation	Gene
AHR	3	1.7	EI+IL-1-LV+IL-1(176)	AHR
ALX1	3.1	2.8	EI+IL-1-LV+IL-1(176)	ALX1
ALX4	1.7	3.7	none	ALX4
ARID2	1.9	5.4	none	ARID2
ARID5B	2.8	6.7	EI+IL-1-LV+IL-1(176)	ARID5B
ARNT	1.6	3.1	none	ARNT
ATF2	4	4.1	EI+IL-1-LV+IL-1(176)	ATF2
ATF3	1.9	2.2	none	ATF3
ATF7	1.3	3.1	none	ATF7
BACH1	0.2	0.1	none	BACH1
BARX1	2.3	2.6	EI+IL-1-LV+IL-1(176)	BARX1
BHLHE40	1.1	2	none	BHLHE40
BNC2	3.1	2.2	EI+IL-1-LV+IL-1(176)	BNC2
CEBPA	3.7	3.9	EI+IL-1-LV+IL-1(176)	CEBPA
CEBPD	3.5	3.1	EI+IL-1-LV+IL-1(176)	CEBPD
CIC	2.3	7.8	EI+IL-1-LV+IL-1(176)	CIC
CLOCK	0	0	none	CLOCK
CREB1	3.2	2.3	EI+IL-1-LV+IL-1(176)	CREB1
CREB5	2.4	5.9	EI+IL-1-LV+IL-1(176)	CREB5
DEAF1	2.4	1.2	none	DEAF1
EBF1	4	3	EI+IL-1-LV+IL-1(176)	EBF1
ELF1	1.4	1.8	none	ELF1
ELF2	1	1	none	ELF2
ETV3	1.1	1.6	none	ETV3
ETV6	2.4	0.9	none	ETV6
FOSL1	3	2.3	EI+IL-1-LV+IL-1(176)	FOSL1
FOSL2	1.4	3.7	none	FOSL2
FOXA1	0.7	0.2	none	FOXA1
FOXC1	2.3	1.3	EI+IL-1-LV+IL-1(176)	FOXC1
FOXC2	2.8	1.2	none	FOXC2
FOXF2	1.2	0.6	none	FOXF2
FOXK2	1.7	1.7	none	FOXK2
FOXL2	1.6	2.5	none	FOXL2
FOXP1	3.1	7.5	EI+IL-1-LV+IL-1(176)	FOXP1
FOXP2	1.3	0.8	none	FOXP2
FOXP4	4.1	3.5	EI+IL-1-LV+IL-1(176)	FOXP4
GATA2	1.9	4.2	none	GATA2
GATA6	3	4.6	EI+IL-1-LV+IL-1(176)	GATA6
GATAD2A	1.9	3.3	none	GATAD2A
GLIS1	2.6	2.3	EI+IL-1-LV+IL-1(176)	GLIS1
GLIS2	1.7	0.8	none	GLIS2
GLIS3	2	3.5	EI+IL-1-LV+IL-1(176)	GLIS3
HIC2	2.8	1.4	EI+IL-1-LV+IL-1(176)	HIC2
HOMEZ	5.5	3.1	EI+IL-1-LV+IL-1(176)	HOMEZ
HOXC10	2.3	1.2	none	HOXC10
HOXC11	2.2	4.4	EI+IL-1-LV+IL-1(176)	HOXC11
HOXC13	2.5	1.9	EI+IL-1-LV+IL-1(176)	HOXC13
HOXC6	1.7	0.8	none	HOXC6
HOXC9	2.3	3	EI+IL-1-LV+IL-1(176)	HOXC9
HSF2	2.9	3.1	EI+IL-1-LV+IL-1(176)	HSF2
IRF1	2.3	4.9	EI+IL-1-LV+IL-1(176)	IRF1
ISL1	4.3	4.3	EI+IL-1-LV+IL-1(176)	ISL1
JDP2	0.8	0.4	none	JDP2
JUN	2.7	4	EI+IL-1-LV+IL-1(176)	JUN
KLF10	1.3	4.7	none	KLF10
KLF4	1.4	3.4	none	KLF4
KLF5	2.8	4.9	EI+IL-1-LV+IL-1(176)	KLF5
KMT2B	1.5	2.7	none	KMT2B
MAFG	3.5	2.9	EI+IL-1-LV+IL-1(176)	MAFG
MBD2	1.3	1.2	none	MBD2
MEF2D	2.3	3.6	EI+IL-1-LV+IL-1(176)	MEF2D
MITF	2.8	5.2	EI+IL-1-LV+IL-1(176)	MITF
MNT	1	0.4	none	MNT
MNX1	1.6	0.6	none	MNX1
MSANTD3	0.4	0.2	none	MSANTD3
MSX1	2.5	1.8	EI+IL-1-LV+IL-1(176)	MSX1
NCOA2	4	4.9	EI+IL-1-LV+IL-1(176)	NCOA2
NCOA3	3.3	7.2	EI+IL-1-LV+IL-1(176)	NCOA3
NFATC2	3	1.7	EI+IL-1-LV+IL-1(176)	NFATC2
NFIA	1.5	2.5	none	NFIA
NFIB	1.6	3	none	NFIB
NFIC	0.8	0.9	none	NFIC
NFKB1	3.9	7.1	EI+IL-1-LV+IL-1(176)	NFKB1
NFKB2	6.1	4.5	EI+IL-1-LV+IL-1(176)	NFKB2
NKX2-5	2.5	2.5	EI+IL-1-LV+IL-1(176)	NKX2-5
NR2C2	0.7	0.8	none	NR2C2
NR4A1	0.6	0.5	none	NR4A1
OTX1	-1.3	0.8	none	OTX1
PATZ1	1	0.8	none	PATZ1
PBX1	3	6.4	EI+IL-1-LV+IL-1(176)	PBX1
PBX2	4.2	3.6	EI+IL-1-LV+IL-1(176)	PBX2
PITX2	1.4	1.1	none	PITX2
PLAGL2	1.7	1	none	PLAGL2
POU2F1	1.2	1.3	none	POU2F1
PPARG	0.9	0.6	none	PPARG
PRR12	1.3	3.4	none	PRR12
RBPJ	0.6	0.5	none	RBPJ
REL	2	4	none	REL
RELA	7.7	10.2	EI+IL-1-LV+IL-1(176)	RELA
RFX1	2.6	5.9	EI+IL-1-LV+IL-1(176)	RFX1
RFX7	1.3	3.1	none	RFX7
RUNX1	2.4	1.7	EI+IL-1-LV+IL-1(176)	RUNX1
RUNX2	4.1	5.2	EI+IL-1-LV+IL-1(176)	RUNX2
RUNX3	1.1	1.4	none	RUNX3
SALL4	1	1.2	none	SALL4
SATB2	5.7	4.9	EI+IL-1-LV+IL-1(176)	SATB2
SIX2	1.8	0.6	none	SIX2
SIX4	2.3	3.9	EI+IL-1-LV+IL-1(176)	SIX4
SIX5	2.7	1.3	EI+IL-1-LV+IL-1(176)	SIX5
SKI	3.7	3.3	EI+IL-1-LV+IL-1(176)	SKI
SKIL	1.5	0.9	none	SKIL
SNAPC4	2.1	3.7	EI+IL-1-LV+IL-1(176)	SNAPC4
SOX9	3.9	4	EI+IL-1-LV+IL-1(176)	SOX9
SP2	1.4	0.5	none	SP2
SP4	0.4	0.5	none	SP4
TBX1	2.3	1	none	TBX1
TBX3	3.6	1.7	EI+IL-1-LV+IL-1(176)	TBX3
TCF20	1.4	4.3	none	TCF20
TCF3	1.5	1.6	none	TCF3
TCF7	0.4	0.5	none	TCF7
TEAD1	1.4	2.7	none	TEAD1
TET2	1.7	3	none	TET2
TET3	1.4	3.5	none	TET3
TFAP2A	3.5	3.3	EI+IL-1-LV+IL-1(176)	TFAP2A
TFAP2C	1.3	0.8	none	TFAP2C
TFAP4	1.3	3	none	TFAP4
TFE3	3.6	1.8	EI+IL-1-LV+IL-1(176)	TFE3
TFEB	1.4	0.7	none	TFEB
TRERF1	1.1	1.3	none	TRERF1
TSHZ2	2.1	3.4	EI+IL-1-LV+IL-1(176)	TSHZ2
USF2	-0.1	0	none	USF2
VEZF1	0.9	2	none	VEZF1
ZBED3	3.7	3	EI+IL-1-LV+IL-1(176)	ZBED3
ZBED5	4	8.6	EI+IL-1-LV+IL-1(176)	ZBED5
ZBTB10	1.5	4.6	none	ZBTB10
ZBTB12	2.3	1.3	EI+IL-1-LV+IL-1(176)	ZBTB12
ZBTB34	3.6	4.6	EI+IL-1-LV+IL-1(176)	ZBTB34
ZBTB38	-0.6	0.3	none	ZBTB38
ZBTB4	1.3	0.5	none	ZBTB4
ZBTB43	2.8	2.5	EI+IL-1-LV+IL-1(176)	ZBTB43
ZBTB46	1.3	0.8	none	ZBTB46
ZBTB5	3.4	2.4	EI+IL-1-LV+IL-1(176)	ZBTB5
ZBTB9	0.2	0.1	none	ZBTB9
ZFHX3	1.6	3.9	none	ZFHX3
ZHX2	1.2	0.4	none	ZHX2
ZIC2	1.3	0.4	none	ZIC2
ZKSCAN5	0	0	none	ZKSCAN5
ZNF174	1.1	2.2	none	ZNF174
ZNF200	2.1	1	none	ZNF200
ZNF205	2.6	2.2	EI+IL-1-LV+IL-1(176)	ZNF205
ZNF217	1.5	2.8	none	ZNF217
ZNF268	3.8	3.6	EI+IL-1-LV+IL-1(176)	ZNF268
ZNF292	2.2	1.6	EI+IL-1-LV+IL-1(176)	ZNF292
ZNF319	0.6	0.3	none	ZNF319
ZNF362	2.1	2.8	EI+IL-1-LV+IL-1(176)	ZNF362
ZNF655	0.9	0.8	none	ZNF655
ZNF827	1.6	3.5	none	ZNF827
ZNF865	1.5	0.8	none	ZNF865
ZSCAN25	0.6	1.1	none	ZSCAN25
ZZZ3	1.8	7.2	none	ZZZ3

## Sheet: FLDD-EV+IL-1a
	Student's T-test Difference KOp65_p65(FL/DD)_HA_mTb_Dox_Bio_1hIL1_KOp65_LV_HA_mTb_Dox_Bio_1hIL1	-Log Student's T-test p-value KOp65_p65(FL/DD)_HA_mTb_Dox_Bio_1hIL1_KOp65_LV_HA_mTb_Dox_Bio_1hIL1	Regulation	Gene
AHR	0.4	0.1	none	AHR
ALX1	0.8	0.3	none	ALX1
ALX4	-2.2	0.9	none	ALX4
ARID2	0.4	0.3	none	ARID2
ARID5B	1.2	1	none	ARID5B
ARNT	-0.7	0.3	none	ARNT
ATF2	0.7	0.3	none	ATF2
ATF3	-2.2	0.7	none	ATF3
ATF7	-1.8	0.6	none	ATF7
BACH1	-1.7	1.1	none	BACH1
BARX1	-2	0.6	none	BARX1
BHLHE40	-1.2	0.5	none	BHLHE40
BNC2	-0.6	0.1	none	BNC2
CEBPA	0.6	0.2	none	CEBPA
CEBPD	-1	0.4	none	CEBPD
CIC	0.6	0.6	none	CIC
CLOCK	-0.3	0.1	none	CLOCK
CREB1	-0.9	0.4	none	CREB1
CREB5	-1.2	0.4	none	CREB5
DEAF1	1.3	0.4	none	DEAF1
EBF1	0.5	0.2	none	EBF1
ELF1	-2.3	1.1	none	ELF1
ELF2	-2.3	0.7	none	ELF2
ETV3	-1.6	0.5	none	ETV3
ETV6	1.7	0.6	none	ETV6
FOSL1	-0.1	0	none	FOSL1
FOSL2	-1.2	0.7	none	FOSL2
FOXA1	-0.8	0.4	none	FOXA1
FOXC1	0	NaN	none	FOXC1
FOXC2	0.4	0.1	none	FOXC2
FOXF2	0.1	0.1	none	FOXF2
FOXK2	-2.1	0.6	none	FOXK2
FOXL2	-0.5	0.2	none	FOXL2
FOXP1	0.7	0.5	none	FOXP1
FOXP2	0	NaN	none	FOXP2
FOXP4	1.5	0.7	none	FOXP4
GATA2	-0.6	0.2	none	GATA2
GATA6	-0.8	0.2	none	GATA6
GATAD2A	-0.7	0.3	none	GATAD2A
GLIS1	-0.6	0.2	none	GLIS1
GLIS2	0.6	0.3	none	GLIS2
GLIS3	-2.3	0.6	none	GLIS3
HIC2	2.1	1	none	HIC2
HOMEZ	0.5	0.1	none	HOMEZ
HOXC10	-0.6	0.2	none	HOXC10
HOXC11	-1.3	0.5	none	HOXC11
HOXC13	0.4	0.1	none	HOXC13
HOXC6	0.7	0.5	none	HOXC6
HOXC9	-2.3	1.2	none	HOXC9
HSF2	1.5	0.8	none	HSF2
IRF1	0	NaN	none	IRF1
ISL1	-0.4	0.1	none	ISL1
JDP2	-0.9	0.8	none	JDP2
JUN	1.1	0.9	none	JUN
KLF10	0.1	0.1	none	KLF10
KLF4	-2	1.1	none	KLF4
KLF5	-1.3	0.4	none	KLF5
KMT2B	-2	0.7	none	KMT2B
MAFG	0.7	0.3	none	MAFG
MBD2	-1.9	0.8	none	MBD2
MEF2D	-0.1	0	none	MEF2D
MITF	1.8	1.7	none	MITF
MNT	-2	0.8	none	MNT
MNX1	1.2	0.5	none	MNX1
MSANTD3	-1.3	0.7	none	MSANTD3
MSX1	1	0.8	none	MSX1
NCOA2	2.7	2	FLDD+IL-1-LV+IL-1(31)	NCOA2
NCOA3	1.3	0.7	none	NCOA3
NFATC2	1.9	1.3	none	NFATC2
NFIA	-0.8	0.4	none	NFIA
NFIB	-0.9	0.5	none	NFIB
NFIC	-1.6	0.9	none	NFIC
NFKB1	-1.5	0.9	none	NFKB1
NFKB2	-0.4	0.1	none	NFKB2
NKX2-5	-0.6	0.2	none	NKX2-5
NR2C2	-2.7	1.3	none	NR2C2
NR4A1	-1.8	1.1	none	NR4A1
OTX1	-1.4	0.8	none	OTX1
PATZ1	0.4	0.5	none	PATZ1
PBX1	-1	0.4	none	PBX1
PBX2	1.5	0.7	none	PBX2
PITX2	0	NaN	none	PITX2
PLAGL2	0.9	0.8	none	PLAGL2
POU2F1	-2.8	1.2	none	POU2F1
PPARG	-0.2	0.5	none	PPARG
PRR12	-1	0.4	none	PRR12
RBPJ	0	NaN	none	RBPJ
REL	-1.8	0.9	none	REL
RELA	7.2	6.9	FLDD+IL-1-LV+IL-1(31)	RELA
RFX1	-1.6	0.5	none	RFX1
RFX7	-1.3	0.6	none	RFX7
RUNX1	-0.2	0.1	none	RUNX1
RUNX2	2	1	none	RUNX2
RUNX3	-1.9	0.9	none	RUNX3
SALL4	-3.2	0.9	none	SALL4
SATB2	2.6	1	none	SATB2
SIX2	-0.8	0.5	none	SIX2
SIX4	-0.4	0.2	none	SIX4
SIX5	0	NaN	none	SIX5
SKI	1.1	0.5	none	SKI
SKIL	-0.7	0.2	none	SKIL
SNAPC4	-1.7	0.6	none	SNAPC4
SOX9	0.8	0.5	none	SOX9
SP2	-0.5	0.1	none	SP2
SP4	0	NaN	none	SP4
TBX1	1.9	0.9	none	TBX1
TBX3	1.2	0.3	none	TBX3
TCF20	-0.1	0	none	TCF20
TCF3	-1.8	0.6	none	TCF3
TCF7	0	NaN	none	TCF7
TEAD1	-3.2	1	none	TEAD1
TET2	-0.7	0.3	none	TET2
TET3	-0.1	0.1	none	TET3
TFAP2A	-0.1	0	none	TFAP2A
TFAP2C	0.3	0.5	none	TFAP2C
TFAP4	-1.7	1.3	none	TFAP4
TFE3	1.4	0.8	none	TFE3
TFEB	-0.3	0.1	none	TFEB
TRERF1	-2.1	0.8	none	TRERF1
TSHZ2	-1.1	0.4	none	TSHZ2
USF2	-0.2	0.1	none	USF2
VEZF1	-2.7	1.2	none	VEZF1
ZBED3	4.4	2.1	FLDD+IL-1-LV+IL-1(31)	ZBED3
ZBED5	0.4	0.3	none	ZBED5
ZBTB10	0.5	0.9	none	ZBTB10
ZBTB12	1.8	1.3	none	ZBTB12
ZBTB34	1.2	0.6	none	ZBTB34
ZBTB38	-2.3	3.5	none	ZBTB38
ZBTB4	-1.5	0.4	none	ZBTB4
ZBTB43	0	NaN	none	ZBTB43
ZBTB46	-0.9	0.3	none	ZBTB46
ZBTB5	1.3	0.4	none	ZBTB5
ZBTB9	-1.9	0.7	none	ZBTB9
ZFHX3	-1.8	0.8	none	ZFHX3
ZHX2	-0.7	0.2	none	ZHX2
ZIC2	0.7	0.2	none	ZIC2
ZKSCAN5	-1.4	1.2	none	ZKSCAN5
ZNF174	-2.1	1.1	none	ZNF174
ZNF200	1.2	0.3	none	ZNF200
ZNF205	-0.8	0.4	none	ZNF205
ZNF217	-2.2	1.2	none	ZNF217
ZNF268	2.5	3.5	FLDD+IL-1-LV+IL-1(31)	ZNF268
ZNF292	0.8	0.3	none	ZNF292
ZNF319	-1.1	1.2	none	ZNF319
ZNF362	-2.9	0.9	none	ZNF362
ZNF655	0.5	0.5	none	ZNF655
ZNF827	-0.6	0.3	none	ZNF827
ZNF865	-0.5	0.5	none	ZNF865
ZSCAN25	-1.9	2.2	none	ZSCAN25
ZZZ3	0.1	0.1	none	ZZZ3
