# Supplementary material for: The proximity-based protein interactome and regulatory logics of the transcription factor p65 NF-κB/RELA
Source: EMBO Rep. 2025 Jan 3;26(4):1144–83. doi: 10.1038/s44319-024-00339-8 (PMC11850942; doi:10.1038/s44319-024-00339-8)
Supplement: Supplementary file 10 — Source data Fig. 3 [file 44319_2024_339_MOESM10_ESM.zip › Fig.3_source_file_44319_2024_339_MOESM10_ESM_corr._for_proofs_(06.12.2024)/Fig.3G/Volcano_plots.xlsx]

## Sheet: Enrichment_Volcano_plots
Top10_write		Unique Gene names	overlap with histone modifiers and remodelers (74 selected in blue color)	overlap with histone modifiers and remodelers (74 selected in blue color)	overlap with epigenetic complexes	overlap with epigenetic complexes_short	Unique Gene names	Student's T-test Difference KOp65_p65_HA_mTb_Dox_Bio_KOp65_LV_HA_mTb_Dox_Bio	-Log Student's T-test p-value KOp65_p65_HA_mTb_Dox_Bio_KOp65_LV_HA_mTb_Dox_Bio	Unique Gene names	Student's T-test Difference KOp65_p65(E/I)_HA_mTB_Dox_Bio_KOp65_LV_HA_mTb_Dox_Bio	-Log Student's T-test p-value KOp65_p65(E/I)_HA_mTB_Dox_Bio_KOp65_LV_HA_mTb_Dox_Bio	Unique Gene names	Student's T-test Difference KOp65_p65(FL/DD)_HA_mTb_Dox_Bio_KOp65_LV_HA_mTb_Dox_Bio	-Log Student's T-test p-value KOp65_p65(FL/DD)_HA_mTb_Dox_Bio_KOp65_LV_HA_mTb_Dox_Bio
		ARID1B	Histone modification write	Writer	BAF, nBAF, npBAF, PBAF, SWI/SNF-like_EPAFa, SWI/SNF-like EPAFB, SWI/SNF BRM-BRG1	BAF	ARID1B	3.40386	10.942	ARID1B	3.1641	11.3387	ARID1B	1.73481	2.47793
		VPS72	Histone modification write cofactor	Writer	NuA4, NuA4-related complex	NuA4	VPS72	2.60378	9.83754	VPS72	2.21591	8.61879	VPS72	-0.395158	0.300416
		EP300	Histone modification write	Writer	#	#	EP300	3.72494	9.57358	EP300	4.00182	10.5488	EP300	2.6816	2.49827
		EP400	Chromatin remodeling, Histone modification write	Writer	SWR, NuA4, NuA4-related complex	SWR	EP400	2.00739	8.52009	EP400	1.74629	7.20983	EP400	-0.565732	0.268413
		KMT2D	Histone modification write	Writer	COMPASS-like MLL1,2, MLL4/WBP7, COMPASS-like MLL3,4	COMPASS-like MLL1	KMT2D	2.65958	7.86718	KMT2D	2.5462	8.13885	KMT2D	0.821804	0.622579
		CREBBP	Histone modification write	Writer	#	#	CREBBP	3.27329	7.25372	CREBBP	3.44533	7.6137	CREBBP	1.89008	1.38087
		PAXIP1	Histone modification write cofactor	Writer	CHD8, MLL2/3, MLL4/WBP7, COMPASS-like MLL3,4	CHD8	PAXIP1	2.68886	6.57274	PAXIP1	2.62642	5.82477	PAXIP1	0.306135	0.141394
		CSRP2BP	Histone modification write	Writer	ATAC	ATAC	CSRP2BP	3.39011	6.44496	CSRP2BP	2.86809	4.93575	CSRP2BP	1.02416	0.895759
		KMT2B	Histone modification write	Writer	Menin-associated_HMT, MLL2/3, COMPASS-like MLL3,4	Menin-associated_HMT	KMT2B	2.49113	5.65333	KMT2B	2.08425	5.39679	KMT2B	-2.25849	0.675296
		NCOA3	Histone modification write	Writer	#	#	NCOA3	2.5791	5.13803	NCOA3	3.15495	6.28691	NCOA3	1.17786	0.615875
Top9_read		Unique Gene names	overlap with histone modifiers and remodelers (74 selected in blue color)	overlap with histone modifiers and remodelers (74 selected in blue color)	overlap with epigenetic complexes	overlap with epigenetic complexes_short	Unique Gene names	Student's T-test Difference KOp65_p65_HA_mTb_Dox_Bio_KOp65_LV_HA_mTb_Dox_Bio	-Log Student's T-test p-value KOp65_p65_HA_mTb_Dox_Bio_KOp65_LV_HA_mTb_Dox_Bio	Unique Gene names	Student's T-test Difference KOp65_p65(E/I)_HA_mTB_Dox_Bio_KOp65_LV_HA_mTb_Dox_Bio	-Log Student's T-test p-value KOp65_p65(E/I)_HA_mTB_Dox_Bio_KOp65_LV_HA_mTb_Dox_Bio	Unique Gene names	Student's T-test Difference KOp65_p65(FL/DD)_HA_mTb_Dox_Bio_KOp65_LV_HA_mTb_Dox_Bio	-Log Student's T-test p-value KOp65_p65(FL/DD)_HA_mTb_Dox_Bio_KOp65_LV_HA_mTb_Dox_Bio
		TRIM33	Histone modification read	Reader	#	#	TRIM33	3.15038	9.64907	TRIM33	3.12822	9.34854	TRIM33	1.6105	1.39899
		SMARCA4	Histone modification read, TF	Reader	BAF, nBAF, npBAF, PBAF, SWI/SNF_Brg1(I), SWI/SNF_Brg1(II), SWI/SNF_Brm, SWI/SNF-like_EPAFa, WINAC, SWI/SNF-like EPAFB, bBAF, SWI/SNF BRM-BRG1, CREST-BRG1	BAF	SMARCA4	3.02441	8.33321	SMARCA4	2.55681	7.43853	SMARCA4	0.516715	0.541306
		SMARCB1	Histone modification read	Reader	BAF, nBAF, npBAF, PBAF, SWI/SNF_Brg1(I), SWI/SNF_Brg1(II), SWI/SNF_Brm, SWI/SNF-like_EPAFa, WINAC, SWI/SNF-like EPAFB, bBAF, SWI/SNF BRM-BRG1	BAF	SMARCB1	3.12788	7.85226	SMARCB1	3.20197	6.5428	SMARCB1	1.32438	1.2028
		BRD7	Histone modification read	Reader	SWI/SNF BRM-BRG1	SWI/SNF BRM-BRG1	BRD7	2.20853	6.33162	BRD7	2.0796	6.17673	BRD7	0.019618	0.0102474
		PBRM1	Histone modification read	Reader	PBAF, SWI/SNF BRM-BRG1	PBAF	PBRM1	2.81963	6.22721	PBRM1	2.37397	5.37347	PBRM1	0.00598987	0.00251962
		GATAD2A	Histone modification read	Reader	NuRD	NuRD	GATAD2A	2.22255	6.93183	GATAD2A	2.12277	6.00652	GATAD2A	-0.544588	0.227314
		ZZZ3	Histone modification read	Reader	ATAC	ATAC	ZZZ3	2.42953	6.27734	ZZZ3	2.31406	6.5312	ZZZ3	0.414749	0.258076
		PHF20L1	Histone modification read	Reader	#	#	PHF20L1	2.37024	1.5769	PHF20L1	1.93155	1.23972	PHF20L1	-0.89004	0.334336
		TRIM24	Histone modification read	Reader	#	#	TRIM24	2.08222	8.03879	TRIM24	2.14076	9.26383	TRIM24	0.942911	0.976475
Top10_erase		Unique Gene names	overlap with histone modifiers and remodelers (74 selected in blue color)	overlap with histone modifiers and remodelers (74 selected in blue color)	overlap with epigenetic complexes	overlap with epigenetic complexes_short	Unique Gene names	Student's T-test Difference KOp65_p65_HA_mTb_Dox_Bio_KOp65_LV_HA_mTb_Dox_Bio	-Log Student's T-test p-value KOp65_p65_HA_mTb_Dox_Bio_KOp65_LV_HA_mTb_Dox_Bio	Unique Gene names	Student's T-test Difference KOp65_p65(E/I)_HA_mTB_Dox_Bio_KOp65_LV_HA_mTb_Dox_Bio	-Log Student's T-test p-value KOp65_p65(E/I)_HA_mTB_Dox_Bio_KOp65_LV_HA_mTb_Dox_Bio	Unique Gene names	Student's T-test Difference KOp65_p65(FL/DD)_HA_mTb_Dox_Bio_KOp65_LV_HA_mTb_Dox_Bio	-Log Student's T-test p-value KOp65_p65(FL/DD)_HA_mTb_Dox_Bio_KOp65_LV_HA_mTb_Dox_Bio
		KDM6A	Histone modification erase	Eraser	CHD8, MLL2/3, MLL4/WBP7, COMPASS-like MLL3,4	CHD8	KDM6A	3.60485	3.28004	KDM6A	2.96653	4.31634	KDM6A	1.87215	0.769814
		KDM6B	Histone modification erase	Eraser	#	#	KDM6B	5.38747	5.7824	KDM6B	4.47875	4.12024	KDM6B	0.693017	0.269166
		RCOR1	Histone modification erase cofactor, Histone modification erase cofactor	Eraser	BHC, SCL, LSD-CoREST	BHC	RCOR1	2.66909	1.83541	RCOR1	1.98354	1.2291	RCOR1	-1.72777	0.888603
		ZNF532	Histone modification erase cofactor	Eraser	#	#	ZNF532	2.65949	5.15064	ZNF532	1.55797	1.84923	ZNF532	-1.35709	0.364563
		BAP1	Histone modification erase, Polycomb group (PcG) protein	Eraser	PR-DUB	PR-DUB	BAP1	2.40061	3.97542	BAP1	2.14084	3.46437	BAP1	-1.67746	0.918356
		MBD2	Histone modification write cofactor, Histone modification erase cofactor, TF	Eraser	NuRD, MeCP1	NuRD	MBD2	2.31652	1.38734	MBD2	1.74735	0.945855	MBD2	-1.98523	0.66235
		HDAC7	Histone modification erase	Eraser	#	#	HDAC7	2.20214	1.50359	HDAC7	2.14464	1.40168	HDAC7	0.885744	0.268293
		JDP2	Chromatin remodeling, Histone modification erase cofactor	Eraser	#	#	JDP2	2.1719	1.32176	JDP2	1.82972	1.10415	JDP2	-1.34534	1.20326
		SAP130	Histone modification erase cofactor	Eraser	#	#	SAP130	2.0993	4.42385	SAP130	2.01429	4.89276	SAP130	-0.116448	0.0886523
		ATN1	Histone modification erase cofactor	Eraser	#	#	ATN1	1.82082	1.8314	ATN1	2.87337	2.94513	ATN1	-1.39093	0.367227
Top10_remodel		Unique Gene names	overlap with histone modifiers and remodelers (74 selected in blue color)	overlap with histone modifiers and remodelers (74 selected in blue color)	overlap with epigenetic complexes	overlap with epigenetic complexes_short	Unique Gene names	Student's T-test Difference KOp65_p65_HA_mTb_Dox_Bio_KOp65_LV_HA_mTb_Dox_Bio	-Log Student's T-test p-value KOp65_p65_HA_mTb_Dox_Bio_KOp65_LV_HA_mTb_Dox_Bio	Unique Gene names	Student's T-test Difference KOp65_p65(E/I)_HA_mTB_Dox_Bio_KOp65_LV_HA_mTb_Dox_Bio	-Log Student's T-test p-value KOp65_p65(E/I)_HA_mTB_Dox_Bio_KOp65_LV_HA_mTb_Dox_Bio	Unique Gene names	Student's T-test Difference KOp65_p65(FL/DD)_HA_mTb_Dox_Bio_KOp65_LV_HA_mTb_Dox_Bio	-Log Student's T-test p-value KOp65_p65(FL/DD)_HA_mTb_Dox_Bio_KOp65_LV_HA_mTb_Dox_Bio
		SATB2	Chromatin remodeling cofactor	Remodeler	#	#	SATB2	5.71721	3.92233	SATB2	5.50283	3.51392	SATB2	1.43288	0.373901
		INO80D	Chromatin remodeling cofactor	Remodeler	Ino80	Ino80	INO80D	4.90945	7.40681	INO80D	1.73032	1.04502	INO80D	0.920019	0.851437
		RAD54L2	Chromatin remodeling	Remodeler	#	#	RAD54L2	4.16835	4.12687	RAD54L2	4.28603	4.19893	RAD54L2	1.50454	0.368942
		HMG20B	Chromatin remodeling	Remodeler	BHC, LSD-CoREST	BHC	HMG20B	4.01363	3.65083	HMG20B	3.64747	3.08823	HMG20B	-0.959197	0.479399
		DPF2	Chromatin remodeling	Remodeler	SWI/SNF BRM-BRG1	SWI/SNF BRM-BRG1	DPF2	3.99761	2.79228	DPF2	3.74976	2.63868	DPF2	0.662022	0.298229
		FOXA1	Chromatin remodeling, TF	Remodeler	#	#	FOXA1	3.982	4.8552	FOXA1	3.18963	2.17672	FOXA1	0.38791	0.180288
		EPC2	Chromatin remodeling	Remodeler	#	#	EPC2	3.78839	7.43615	EPC2	3.07516	6.81496	EPC2	-1.07995	0.257482
		SMARCE1	Chromatin remodeling cofactor	Remodeler	BAF, nBAF, npBAF, PBAF, SWI/SNF_Brg1(I), SWI/SNF_Brg1(II), SWI/SNF_Brm, SWI/SNF-like_EPAFa, WINAC, SWI/SNF-like EPAFB, bBAF	BAF	SMARCE1	3.73894	7.95643	SMARCE1	3.26124	7.39614	SMARCE1	1.14515	1.13444
		SMARCD2	Chromatin remodeling cofactor	Remodeler	BAF, PBAF, SWI/SNF_Brg1(I), SWI/SNF_Brm, SWI/SNF-like EPAFB, bBAF, SWI/SNF BRM-BRG1	BAF	SMARCD2	3.65216	5.61533	SMARCD2	3.36337	4.93317	SMARCD2	1.19284	1.13075
		SS18L1	Chromatin remodeling	Remodeler	CREST-BRG1	CREST-BRG1	SS18L1	3.10521	2.52816	SS18L1	2.77933	1.87775	SS18L1	-0.848215	0.515818
