# Supplementary material for: The proximity-based protein interactome and regulatory logics of the transcription factor p65 NF-κB/RELA
Source: EMBO Rep. 2025 Jan 3;26(4):1144–83. doi: 10.1038/s44319-024-00339-8 (PMC11850942; doi:10.1038/s44319-024-00339-8)
Supplement: Supplementary file 11 — Source data Fig. 4 [file 44319_2024_339_MOESM11_ESM.zip]

Archive with 9 entries (4 files):
- Fig.4_source_file_44319_2024_339_MOESM11_ESM_corr._for_proofs_(06.12.2024)/
- Fig.4_source_file_44319_2024_339_MOESM11_ESM_corr._for_proofs_(06.12.2024)/Fig.4A/
- Fig.4_source_file_44319_2024_339_MOESM11_ESM_corr._for_proofs_(06.12.2024)/Fig.4A/mTurbo_erichment_38_high_confidence_interactors_(+RELA).xlsx
- Fig.4_source_file_44319_2024_339_MOESM11_ESM_corr._for_proofs_(06.12.2024)/Fig.4B/
- Fig.4_source_file_44319_2024_339_MOESM11_ESM_corr._for_proofs_(06.12.2024)/Fig.4B/STRING_network_data_38_HCI_(+RELA).xlsx
- Fig.4_source_file_44319_2024_339_MOESM11_ESM_corr._for_proofs_(06.12.2024)/Fig.4C/
- Fig.4_source_file_44319_2024_339_MOESM11_ESM_corr._for_proofs_(06.12.2024)/Fig.4C/Cluster_siRNA_screen_38_HCI_(+RELA).xlsx
- Fig.4_source_file_44319_2024_339_MOESM11_ESM_corr._for_proofs_(06.12.2024)/Fig.4D/
- Fig.4_source_file_44319_2024_339_MOESM11_ESM_corr._for_proofs_(06.12.2024)/Fig.4D/Volcano_plot.xlsx
