# Supplementary material for: The proximity-based protein interactome and regulatory logics of the transcription factor p65 NF-κB/RELA
Source: EMBO Rep. 2025 Jan 3;26(4):1144–83. doi: 10.1038/s44319-024-00339-8 (PMC11850942; doi:10.1038/s44319-024-00339-8)
Supplement: Supplementary file 11 — Source data Fig. 4 [file 44319_2024_339_MOESM11_ESM.zip › Fig.4_source_file_44319_2024_339_MOESM11_ESM_corr._for_proofs_(06.12.2024)/Fig.4A/mTurbo_erichment_38_high_confidence_interactors_(+RELA).xlsx]

## Sheet: 38_HCI_TurboID+RELA
		Log2 mean protein intensities								Log2 Enrichment over EV control		Log2 Regulation by IL-1α
		mTb (EV)				p65-HA-mTb (wt)				wt-EV		(wt+IL-1α)-wt
		-		IL-1α		-		IL-1α		-	IL-1α
	Gene ID	Exp. 1	Exp. 2	Exp. 1	Exp. 2	Exp. 1	Exp. 2	Exp. 1	Exp. 2	Mean	Mean	Mean	Peptides
	FOXC1	9	9	9	9	9	11.5	13	15.3	1.3	5.1	3.9	4
	TBX1	9	10	9	9.8	9	11.3	12.4	14.8	0.6	4.2	3.5	3
	MAMLD1	9.8	9.8	9	10.1	12.6	10.3	13.4	13.5	1.7	3.9	2	2
	TFE3	9	9	9	9	13.9	15.2	15.9	16.2	5.6	7.1	1.5	8
	SIX5	9	9	9	9	12.1	14.7	14.7	14.7	4.4	5.7	1.3	3
	SKIL	11.8	9	13.1	12.4	15.5	15.4	16.2	16.3	5.1	3.5	0.8	5
	ZBTB5	9	9.7	9.5	10.8	14.3	14.1	14.5	15	4.8	4.6	0.6	3
	RAD54L2	10.4	12.3	10.5	10.8	14.9	16.2	15.8	16.4	4.2	5.4	0.5	11
	FOSL1	11.6	13.1	11.1	13.2	16.6	17.4	17.2	17.8	4.6	5.4	0.5	6
	FOXC2	9.7	11.7	10.2	12.3	15.6	16.8	16.3	17.1	5.5	5.5	0.5	6
	ZMIZ2	10.4	10.9	9.8	10.5	14.4	14.7	14	16	3.9	4.9	0.5	8
	GLIS2	9.4	9.9	9.4	9.9	13.8	14.5	14.2	15	4.5	4.9	0.5	4
	PHLDA2	10.5	9	9	9.9	13.6	13.1	14.2	13.4	3.6	4.4	0.5	2
	CRTC2	9	10.6	9	9	15.7	16.9	16	17.4	6.5	7.7	0.4	9
	ATXN1L	11.3	9	10.4	9	15	14.9	15.3	15.3	4.8	5.6	0.4	4
	GATA6	10.7	9	13	13.4	17.6	17.4	18.1	17.7	7.7	4.7	0.4	10
	SKI	9.7	9.6	9.8	10	15.2	15.4	15.7	15.7	5.7	5.8	0.4	7
	ZIC2	9	9	9	12.1	14.2	14.8	14.4	15.3	5.5	4.3	0.3	3
	PBX2	11.8	9	10.3	9	15.1	14.9	15.2	15.3	4.6	5.6	0.3	3
	PHC1	9.6	13.4	10.5	12.7	16.4	16.6	16.7	16.8	5	5.1	0.2	8
	ZMIZ1	9	10.2	9	9	13.7	15.3	13.9	15.6	4.9	5.7	0.2	6
	RAP1A	10.3	14.7	13.3	12.1	17.1	17.8	17.4	17.9	4.9	5	0.2	4
	RAP1B	10.3	14.7	13.3	12.1	17.1	17.8	17.4	17.9	4.9	5	0.2	4
	MSX1	9	9	9	9	14.5	14.3	14.6	14.5	5.4	5.6	0.2	3
	ZBTB34	10.6	9	10.4	9	15	14.1	14.9	14.5	4.7	5	0.2	3
	RELA	16.8	18.1	18.3	18.8	26.4	26.7	26.5	26.9	9.1	8.2	0.2	60
	EBF1	9.9	9	9.6	12.2	16.4	16.4	16.6	16.6	7	5.7	0.1	5
	RUNX2	9.8	10.8	9	9.6	14	14	14.1	14	3.7	4.8	0	4
	MAFG	11.1	9	9	11	14.7	14.7	14.6	14.8	4.6	4.7	0	4
	N4BP3	9	9	9	9.8	13.5	14.4	13.5	14.3	4.9	4.5	0	1
	TNIP1	10.5	12.3	11.5	10.8	16.5	15.9	16.2	16	4.8	4.9	-0.1	9
	ISL1	11.5	13.3	10.3	12.6	17.3	16.7	16.4	17.3	4.6	5.4	-0.1	8
	CEBPD	14.4	11.6	12.9	15.6	19.5	19.3	19.5	19	6.4	5	-0.2	4
	HMG20B	10.7	11.2	12.4	13	14.9	15	14.7	14.7	4	2	-0.2	5
	SS18	14.9	13	15	15.2	18.4	18	18	17.8	4.3	2.8	-0.3	4
	HOMEZ	9	11.8	10.3	13.5	17.7	18.2	17.3	16.8	7.5	5.1	-0.9	8
	NFYC	9	9	9	14.1	13.9	12.6	10.8	9.7	4.2	-1.3	-3	2
	S100A9	12.3	12.6	14.4	12.7	19.5	15.9	9.5	11.3	5.2	-3.1	-7.3	9
	S100A8	9	9	11.2	9	17.6	15	9	9	7.3	-1.1	-7.3	4
