# Supplementary material for: The proximity-based protein interactome and regulatory logics of the transcription factor p65 NF-κB/RELA
Source: EMBO Rep. 2025 Jan 3;26(4):1144–83. doi: 10.1038/s44319-024-00339-8 (PMC11850942; doi:10.1038/s44319-024-00339-8)
Supplement: Supplementary file 11 — Source data Fig. 4 [file 44319_2024_339_MOESM11_ESM.zip › Fig.4_source_file_44319_2024_339_MOESM11_ESM_corr._for_proofs_(06.12.2024)/Fig.4C/Cluster_siRNA_screen_38_HCI_(+RELA).xlsx]

## Sheet: Mean_Log2_ratios
	Gene	IL8	NFKBIA	CXCL2	IL8+IL-1	NFKBIA+IL-1	CXCL2+IL-1	Gene	Kmeans_Cluster	Sort_Cluster
	MAFG	-0.549283	-0.345392	0.836108	-0.960742	0.259092	0.856417	MAFG	1	1
	PHC1	-0.102483	0.419142	0.837808	-0.805292	0.220225	0.259717	PHC1	1	2
	CEBPD	0.857233	0.199725	1.62412	-0.634658	0.213692	0.755067	CEBPD	1	3
	FOXC1	-0.405333	0.069975	0.631075	-0.453542	0.0743917	0.99425	FOXC1	1	4
	CRTC2	-1.58323	0.416358	1.00887	-0.448342	0.527025	1.04287	CRTC2	1	5
	MAMLD1	0.68405	0.114308	1.20747	-0.414792	0.0824083	0.74515	MAMLD1	1	6
	FOXC2	-0.7706	0.373708	1.07136	-0.268992	0.274608	0.82535	FOXC2	1	7
	NFYC	-1.64783	0.541275	1.30827	-0.205608	0.517692	1.50495	NFYC	1	8
	MSX1	0.327983	0.556325	1.70399	0.008625	0.462675	1.17733	MSX1	1	9
	GATA6	0.0236833	-0.0614917	0.819275	0.040625	0.622442	1.26448	GATA6	1	10
	ISL1	0.161167	-0.472992	0.776558	0.394225	0.529642	1.4281	ISL1	1	11
	N4BP3	0.462767	0.660958	1.28321	0.660758	0.952642	1.52673	N4BP3	1	12
	GLIS2	1.79365	0.069725	1.09387	-0.055375	-0.251075	0.725767	GLIS2	2	13
	ATXN1L	2.11337	0.228358	0.949542	0.106008	0.440192	1.0205	ATXN1L	2	14
	S100A8	1.77173	-0.171858	0.303225	0.189175	-0.522942	-0.355017	S100A8	2	15
	TNIP1	3.94508	0.157375	2.67131	0.306708	0.546842	0.94435	TNIP1	2	16
	SS18	1.56443	0.327958	1.20929	0.485358	0.582708	0.748417	SS18	2	17
	TBX1	3.116	0.249108	0.911775	0.524692	0.0662083	0.03475	TBX1	2	18
	FOSL1	2.99957	0.625608	0.944708	0.652242	0.617225	1.48683	FOSL1	2	19
	ZBTB34	0.969733	0.009875	-0.147042	0.832442	0.0669083	0.458767	ZBTB34	2	20
	ZIC2	1.2731	-0.302808	-0.368442	1.30069	0.348392	0.6224	ZIC2	2	21
	SKI	1.2981	0.692808	0.559775	-1.37218	-0.707125	-1.07957	SKI	3	22
	ZBTB5	3.08007	0.763992	2.28257	-0.635642	-0.702458	-0.401783	ZBTB5	3	23
	EBF1	-1.36108	-0.0874583	0.182642	-1.90222	-0.310342	-0.6212	EBF1	4	24
	HMG20B	-1.02078	-0.395908	0.789758	-1.39867	-0.188808	-0.2203	HMG20B	4	25
	HOMEZ	-1.72313	-0.229825	0.334142	-1.27596	-0.247142	0.223217	HOMEZ	4	26
	PBX2	-3.344	0.279442	-0.186808	-3.31368	-0.373525	-1.4052	PBX2	5	27
	TFE3	-1.26705	-0.043775	-0.0559917	-3.24414	-0.911392	-1.4712	TFE3	5	28
	RELA	-0.152192	-0.361267	0.630325	-2.7316	-2.53737	-1.70658	RELA	5	29
	S100A9	-2.4003	-0.124642	-0.873158	-2.19292	-0.920458	-1.63577	S100A9	5	30
	RUNX2	-0.142533	-0.0845417	0.0224083	-1.32601	-0.449375	-0.333917	RUNX2	6	31
	ZMIZ2	-0.0943667	-0.192842	0.123225	-0.833425	-0.852775	-1.04525	ZMIZ2	6	32
	RAP1B	0.392683	-0.082475	-0.958308	-0.676842	-0.506642	-1.02293	RAP1B	6	33
	RAD54L2	0.244233	-0.106492	-0.353258	-0.673992	0.212525	-0.294867	RAD54L2	6	34
	RAP1A	-0.206233	0.137192	0.0387583	-0.589458	-0.208608	-0.6293	RAP1A	6	35
	SIX5	0.56995	-0.0654583	0.125642	-0.560425	-0.377308	-0.428317	SIX5	6	36
	PHLDA2	0.192117	-0.357825	-0.00650833	0.105958	0.101258	0.362867	PHLDA2	6	37
	SKIL	-0.474883	-0.095475	-0.000941667	0.182992	0.184608	0.330017	SKIL	6	38
	ZMIZ1	0.288883	-0.0276583	-0.777975	1.03831	0.389758	0.655567	ZMIZ1	6	39
