# Supplementary material for: The proximity-based protein interactome and regulatory logics of the transcription factor p65 NF-κB/RELA
Source: EMBO Rep. 2025 Jan 3;26(4):1144–83. doi: 10.1038/s44319-024-00339-8 (PMC11850942; doi:10.1038/s44319-024-00339-8)
Supplement: Supplementary file 11 — Source data Fig. 4 [file 44319_2024_339_MOESM11_ESM.zip › Fig.4_source_file_44319_2024_339_MOESM11_ESM_corr._for_proofs_(06.12.2024)/Fig.4D/Volcano_plot.xlsx]

## Sheet: Volcano_plot
	Student's T-test Difference KOp65_p65_HA_mTb_Dox_Bio_KOp65_LV_HA_mTb_Dox_Bio	-Log Student's T-test p-value KOp65_p65_HA_mTb_Dox_Bio_KOp65_LV_HA_mTb_Dox_Bio				Student's T-test Difference KOp65_p65_HA_mTb_Dox_Bio_KOp65_LV_HA_mTb_Dox_Bio	-Log Student's T-test p-value KOp65_p65_HA_mTb_Dox_Bio_KOp65_LV_HA_mTb_Dox_Bio
SEPT2	-2.3	5.1			ZBTB5	4.8	6.5
SEPT7	-1.3	3.4			GLIS2	4.5	5.2
SEPT9	-1.9	4.3			TFEB	5.7	13.6
SEPT10	-0.8	2.1			S100A8	7.3	6.7
SEPT11	-3.8	2			TFE3	5.6	8.4
AAAS	-3.2	4			S100A9	5.2	3.7
AAGAB	-5.6	5.2			RELA	9.1	7.7
AAK1	-1	3
AAR2	-2.6	1.5
AARS	-1.4	0.5
AASDHPPT	-2	2.7
AATF	-2.2	7.1
ABCB11	4.2	4.9
ABCC8	-3.9	2.1
ABCD1	-3.1	1.3
ABCD3	-3.3	7.2
ABCE1	-4.1	2.4
ABCF1	-2.1	6.3
ABCF2	-1.3	7.1
ABCF3	-2	2.5
ABI1	-1.7	2.2
ABLIM1	-1.6	3.6
ABLIM3	-0.3	0.2
ABTB2	-1.6	0.5
ACAA2	0
ACACA	1.2	4.8
ACACB	1.3	2.8
ACADM	0.7	0.3
ACADVL	-0.9	0.8
ACAT1	0.2	0.1
ACAT2	0.3	0.5
ACBD3	-3	2.3
ACBD5	-0.7	1.7
ACIN1	-1	5.8
ACLY	-2.3	5.1
ACO2	0	0
ACOT1	-6.3	3.5
ACOT7	-1.4	0.6
ACOT9	1	0.6
ACSL3	-2.5	4.3
ACSL4	-1.4	1.3
ACTA1	0.4	0.6
ACTB	-0.2	0.5
ACTBL2	0
ACTG1	0	0.1
ACTL6A	3	3.8
ACTN1	-3.3	4.4
ACTN4	-1.9	4
ACTR2	-1.1	0.4
ACTR3	-3.3	1.7
ACTR5	-4.6	5.9
ACY1	-0.7	0.5
ADAM9	-0.8	0.3
ADAR	-0.5	3.2
ADARB2	-2.5	1.7
ADCY9	-3.9	7.4
ADD1	-1.1	1.3
ADD3	-1.9	3.6
ADNP	0.7	3.8
ADNP2	0.1	0.1
ADRBK1	-3.4	2.7
ADRM1	-0.5	0.2
ADSL	-5	4
ADSS	-1.5	0.6
AFAP1	-2.4	4.2
AFF1	0.5	1.1
AFF4	-0.2	0.8
AFTPH	-4.3	4.9
AGFG1	-0.1	0.9
AGFG2	-0.3	0.5
AGPAT6	-6.7	7.3
AGPAT9	-4	7.6
AGPS	-1.6	3.1
AGTPBP1	-2.5	1.1
AGTRAP	4.1	2.6
AHCTF1	-1	2.4
AHCY	-1.5	2.6
AHCYL1	-1.3	3.8
AHDC1	1.6	6.4
AHI1	-1.8	0.7
AHNAK	0.1	0.3
AHNAK2	-0.2	1.9
AHR	4.3	3.7
AHSA1	-2.7	3.4
AIFM1	-1.1	0.9
AIM1	-1.8	0.9
AIMP1	-3.9	6.1
AIMP2	-2.9	2.9
AIP	0.2	0.4
AK2	-3.5	3.4
AKAP1	-2.2	7
AKAP10	-1.7	0.5
AKAP11	-2	1.3
AKAP12	-4.5	2.3
AKAP13	-2.1	4
AKAP17A	-1	2.5
AKAP2	-2	6.1
AKAP8	0.2	0.3
AKAP8L	1.4	5.1
AKAP9	-0.1	0.1
ALB	0
ALDH18A1	0.4	0.3
ALDH1B1	-1.7	1.1
ALDH3A2	-1.1	1.4
ALDH3B1	-4.2	3.8
ALDH7A1	6.4	5
ALDOA	-0.1	0.1
ALDOC	1.8	0.8
ALKBH5	-1.4	3.4
ALMS1	0.8	1.1
ALPL	-5.8	4
ALX1	1	0.5
ALX4	2.5	4.1
ALYREF	-0.9	2.8
AMOTL1	-1.2	3.3
AMOTL2	2.9	6.2
AMPD2	-1.6	2.4
ANAPC1	0.3	0.5
ANAPC16	-0.2	0.3
ANAPC5	-2.2	1.1
ANGEL1	-4.7	6.5
ANK2	-1.2	0.3
ANKFY1	-1.9	0.8
ANKHD1	-0.2	0.4
ANKLE2	-2.2	6.7
ANKRD11	-0.9	3.9
ANKRD17	-0.8	1.6
ANKRD27	-1.4	2
ANKRD28	-2.5	4.3
ANKRD52	-4	2.8
ANKS1A	-4.2	2.5
ANLN	-0.7	0.6
ANO10	-4.5	11.9
ANO6	-2.4	1.5
ANP32A	-1.6	1.3
ANP32B	-0.6	0.1
ANXA1	-1.4	3.7
ANXA2	-1.8	3.7
ANXA5	-0.5	0.3
ANXA6	-5.7	6
AP1G1	-2.3	2
AP2B1	-1.1	2.5
AP2M1	-2.6	1.3
AP3B1	-2	9
AP3D1	-1	2.4
AP3S1	2.6	1.2
AP4E1	-1.6	1.2
APBB2	-2.9	1.2
APC	-0.8	5
APEH	-2.4	2.9
APEX2	-0.2	0.1
API5	-1.4	1.7
APPL1	-5.4	7.8
APRT	0
AQR	0	0.1
ARAF	-2.3	2
ARAP1	-2.1	4.5
ARCN1	-2.6	4
ARF3	-1.6	0.7
ARF4	0
ARFGAP1	-0.8	3.6
ARFGAP2	-2.1	2.6
ARFGAP3	-2.3	1.1
ARFGEF2	-4	2.9
ARFIP1	-2.8	2.6
ARFIP2	-1.5	2.7
ARGLU1	-1.2	1.3
ARHGAP1	-4.2	3.5
ARHGAP12	-2.9	1.9
ARHGAP17	-2.6	4.2
ARHGAP21	-1.2	3.3
ARHGAP23	-1.3	3.7
ARHGAP32	-1.3	1.3
ARHGAP35	-2.3	5.5
ARHGDIA	-1.6	1.6
ARHGEF10	-5.2	4.3
ARHGEF16	-4.3	5.1
ARHGEF17	-0.7	0.3
ARHGEF18	-2.9	2.1
ARHGEF2	-3.6	2.1
ARHGEF40	2.6	1.4
ARHGEF7	-4	2.7
ARID1A	3.3	7.3
ARID1B	3.4	10.9
ARID2	2	11.5
ARID3B	1.5	3.8
ARID4B	-1.1	3
ARID5B	1.9	6.5
ARL15	-0.4	1
ARL2	-0.6	1.6
ARL6IP4	0.7	0.3
ARL6IP5	-1	0.4
ARL8B	-0.4	0.1
ARMCX3	-3.1	1.8
ARNT	1.6	6.7
ARPC1B	-1.8	2.1
ARPC2	-3.4	3.5
ARPC3	1.3	0.9
ARPC4	-1.8	1.4
ARPC5	-1	0.4
ASAP1	-6	8.3
ASCC1	-3.2	3.8
ASCC3	-0.6	2.3
ASF1B	-1.7	3.5
ASH1L	1.3	1.4
ASH2L	-0.4	0.5
ASNS	-2.4	2.9
ASPH	1.7	0.7
ASPM	-0.1	0.1
ASRGL1	-1.3	2.7
ASS1	-0.6	0.7
ASUN	-0.3	2
ASXL1	1.8	1.3
ASXL2	1.6	3.1
ATAD1	-5.9	7.3
ATAD2	-0.9	2
ATAD2B	0	0.1
ATAD3A	0.4	0.1
ATAD3B	-1.4	1
ATAD5	-1.7	2.7
ATF1	2.4	4.2
ATF2	5.4	3.9
ATF3	3.6	3.9
ATF6	-1.5	3.5
ATF6B	-4.8	4.8
ATF7	1.9	6.7
ATF7IP	1.6	1.6
ATG13	-2.6	1.8
ATG2B	-2.2	3.2
ATG3	-2.3	1.5
ATG4C	-0.3	0
ATIC	-3.5	2.3
ATL3	-1.9	1.3
ATN1	1.8	1.8
ATP1A1	-0.6	0.8
ATP2A2	-1	1.6
ATP2B1	-5.1	4.8
ATP5A1	0.5	1.7
ATP5B	-0.6	1
ATP5C1	-0.1	0
ATP5D	-4.9	8.1
ATP5F1	0.9	0.2
ATP5H	-0.8	0.3
ATP5J2	0.1	0.1
ATP5O	0
ATP6AP1	-0.6	0.5
ATP6V1A	-1.8	5.8
ATP6V1B2	-1.1	1.7
ATP6V1H	-1.7	1.4
ATP7A	-4.6	4.7
ATRIP	-0.5	1.4
ATRX	1	6.3
ATXN1	4.5	2.2
ATXN10	-1.6	2.2
ATXN1L	4.8	3.7
ATXN2	-0.4	0.5
ATXN2L	-1.8	4.7
ATXN7L1	0.6	0.2
ATXN7L2	1.4	2.3
AUP1	-3	6.4
AURKA	1.2	1.6
AURKB	1.1	0.4
AVEN	-4.7	3.1
AVL9	-2.1	1.3
AZI2	-3.3	2.1
BABAM1	-2.1	1.2
BACH1	2.3	1.9
BAG1	-0.3	0.1
BAG2	-0.8	2.4
BAG3	-1.6	2.2
BAG4	0.4	0.5
BAIAP2	-0.8	2.3
BAIAP2L1	-2.5	2
BANP	0.6	0.9
BAP1	2.4	4
BAP18	2.4	0.9
BARX1	3.4	4.3
BASP1	-1.4	2.1
BAX	-0.7	0.4
BAZ1A	-0.6	0.9
BAZ1B	-1.8	12.2
BAZ2A	0.4	0.9
BAZ2B	1.3	2.4
BBX	0	0
BCAP31	-2.3	5.4
BCAR1	-0.9	1.4
BCAR3	-2.6	1.2
BCAS2	-0.7	2.3
BCAS3	-1.8	3.4
BCCIP	-0.6	0.2
BCL3	2.3	0.9
BCL6	3.9	2.4
BCL7C	5	3.7
BCL9	2.6	1.4
BCL9L	2.2	3.9
BCLAF1	-1.7	10
BCOR	1.9	8.4
BCORL1	1.8	6.7
BCR	1	2
BEGAIN	-0.9	3
BEND3	0.9	3.6
BET1	-4.8	4.2
BET1L	-3.3	3.1
BHLHE40	1.9	3.5
BICD1	-1.7	4.9
BICD2	-2.4	4.4
BIN1	-4	1.8
BIRC6	-5.6	5.9
BLM	0.2	0.4
BLMH	-0.6	0.8
BMP2K	-0.6	2.1
BMS1	-2.5	6.7
BNC2	5.1	3.4
BNIP1	-2.1	1.3
BNIP3	-4.2	3.2
BOD1L1	-0.8	4.4
BOLA2	-2.4	1.8
BOP1	-0.6	1.8
BORA	-1.5	1.1
BPNT1	-1.6	0.8
BPTF	1.4	6.6
BRAP	-5.6	5.1
BRCA1	-0.1	0.2
BRCA2	0.3	0.2
BRCC3	-1.3	3.2
BRD1	-1.3	0.5
BRD2	0.6	0.4
BRD3	0.9	0.7
BRD4	1.4	7.5
BRD7	2.2	6.3
BRD8	1.1	5.9
BRD9	0.7	5.1
BRF1	-1.1	0.4
BRIP1	-1	0.9
BRIX1	-3.2	8.2
BSG	-2.2	3
BTAF1	-2.1	1.8
BTBD1	-3.4	2.8
BTF3	-4.2	2.3
BUB1	-0.8	4.3
BUB1B	-1.8	3.3
BUB3	3.2	2.5
BUD13	0.3	0.6
BUD31	-4	3
BYSL	0.2	0.4
BZW1	-2.8	3.8
BZW2	1.6	2.8
C10orf55	-0.1	0
C10orf90	-6	7
C11orf84	-5.4	4.9
C12orf43	-4.1	3.7
C12orf45	0.1	0
C14orf166	-1	2.1
C15orf39	2.7	1.8
C17orf53	0.2	0.1
C17orf85	0.2	0.3
C18orf25	-2.3	1.3
C19orf43	-1.5	1.8
C19orf68	1.9	1.2
C1D	-1.9	1.7
C1orf112	-2.2	1.9
C1orf131	0.1	0
C1orf174	-2.2	1.5
C1orf198	-0.7	1.7
C1orf226	-1.1	0.4
C1orf43	0.3	0.1
C1orf50	1.3	0.6
C1orf52	-1.1	0.8
C1QBP	0.3	0
C21orf59	0.8	0.4
C2CD2	-5.1	7.5
C2CD3	-0.4	0.3
C2CD5	-1.3	0.8
C2orf16	-1.7	0.5
C2orf44	-2.3	2.5
C2orf49	-3.7	7
C3orf17	-1.1	1.6
C5orf51	-3.1	1.3
C6orf106	0.1	0
C7orf50	-1.6	4.1
C8orf76	-3.4	3.9
C9orf78	-0.5	1.7
CAAP1	-1	0.4
CABIN1	1.5	2.7
CACTIN	-2.2	4.8
CACUL1	-0.8	0.7
CACYBP	-0.7	0.5
CAD	-0.9	1.8
CALD1	-1.5	4.2
CALML5	1	0.4
CALR	-0.7	0.3
CALU	-3.5	2.2
CAMK2G	1.5	0.6
CAMKK1	-2.1	0.9
CAMSAP1	-1.7	2.5
CAMSAP2	-0.6	0.6
CAND1	-1	1.5
CANX	0.7	0.4
CAP1	-3.1	4.4
CAPRIN1	-2.4	7.2
CAPZA1	-0.2	0.3
CAPZA2	-0.3	0.8
CAPZB	-0.8	2.2
CARM1	-3.4	1.9
CARS	-3.8	2.4
CASC3	-3.9	2.9
CASC5	-0.2	0.9
CASK	-3.1	1.2
CASP4	-3.4	2.5
CASP8	-3.3	2.2
CASP8AP2	0.4	0.3
CAST	-3.1	4.1
CASZ1	3.1	1.5
CAT	-2.6	1.1
CAV1	-4.1	3.6
CBLL1	0.1	0.4
CBR1	-3.6	3.1
CBS	-2.4	1.3
CBWD1	-1.6	1.9
CBX2	0.7	1
CBX3	0.5	0.6
CBX4	0.5	0.6
CBX5	0.5	1
CBX8	-0.7	2.6
CC2D1A	-0.6	0.8
CC2D1B	0	0
CC2D2A	-5.1	4.9
CCAR1	1.1	4.1
CCAR2	1.1	4.9
CCDC101	-3	2.4
CCDC102A	-3.6	1.3
CCDC12	-0.5	0.3
CCDC124	-4.1	5.1
CCDC132	0.6	0.2
CCDC137	-2.9	3.6
CCDC138	-1.1	0.9
CCDC14	0.6	0.8
CCDC157	2.2	1.3
CCDC174	-0.1	0.5
CCDC18	-2.8	1.4
CCDC22	-1.6	2
CCDC34	-1.2	0.9
CCDC43	-3.6	3.3
CCDC47	-4.9	3.4
CCDC50	-3.6	3.6
CCDC59	-0.5	0.3
CCDC6	-0.7	1.1
CCDC85C	-0.4	0.6
CCDC86	-1.8	4.5
CCDC88A	-2.8	4.4
CCDC88C	-3.7	4.2
CCDC94	-0.6	0.2
CCHCR1	1.3	0.6
CCNB1	-2.1	6.1
CCNK	-0.4	0.8
CCNT1	0.6	1.2
CCP110	-0.8	0.2
CCT2	-2.8	4.6
CCT3	-0.5	2.4
CCT4	-1.5	4.1
CCT5	-2.1	3.8
CCT6A	-1.5	3.1
CCT7	-1.7	2.6
CCT8	0	0.1
CCZ1	0	0
CD2AP	-0.9	1.5
CD2BP2	-0.1	0.1
CD3EAP	0.9	0.3
CD44	-5.3	6.1
CD97	-0.3	0.1
CDC123	-4	2.5
CDC16	-0.9	0.3
CDC20	-0.2	0.3
CDC25C	-3.8	2.5
CDC27	0.6	0.9
CDC37	-1.5	2.9
CDC37L1	-2.3	3.3
CDC40	-0.9	4.4
CDC42	-1.1	0.9
CDC42BPB	-5	4.3
CDC42EP1	-5.3	4.2
CDC42EP2	-1.6	0.5
CDC42EP4	-0.8	0.5
CDC5L	-0.3	2.3
CDC7	-1.6	1.3
CDC73	-0.3	2.3
CDCA2	0.6	2.9
CDCA3	-0.6	0.5
CDCA5	-0.7	3.2
CDCA7L	0.5	0.3
CDCA8	-1.1	4.1
CDK1	0	0
CDK11B	-0.8	6
CDK12	0.1	0.2
CDK13	0.9	4.9
CDK2AP1	-0.3	0.5
CDK5RAP1	0.7	0.3
CDK5RAP2	-1	3.1
CDK5RAP3	-5.1	2.7
CDK6	0.7	0.2
CDK7	-1.1	1
CDKAL1	-2	4.9
CDKN1C	1.4	1
CDKN2A	-1.5	0.7
CDKN2A	0
CDKN2AIP	0.3	0.5
CDR2	-0.4	1.9
CDT1	1.7	2.5
CDV3	-2	3.4
CDYL	-1.5	3.8
CEBPA	3.8	4.7
CEBPB	1.6	9.9
CEBPD	6.4	4.3
CEBPG	1.7	1.4
CEBPZ	-2.3	9.4
CELF1	-0.4	3.9
CENPC	-5.2	6.9
CENPF	0.1	0.4
CENPH	-0.9	0.7
CEP131	-0.2	0.2
CEP152	0	0
CEP170	-2.4	3.3
CEP192	-0.1	0.1
CEP290	0.8	0.5
CEP295	-1.8	2.4
CEP350	0	0
CEP41	-3.7	3.9
CEP55	-1.8	2.8
CEP57	-0.1	0.1
CEP63	-1.8	2
CEP72	-0.1	0.3
CEP85	0.4	0.8
CEP95	0.3	0.1
CEP97	0.4	1.8
CEPT1	2	0.7
CETN2	-2.8	1.3
CFAP36	-3.2	2
CFDP1	-0.7	0.5
CFL1	-0.3	0.2
CHAF1A	-0.6	3.1
CHAF1B	-0.4	0.6
CHAMP1	0.5	2.5
CHCHD2	2.7	1.6
CHCHD3	-0.6	1
CHD1	-0.5	1.4
CHD1L	-1.7	4.4
CHD2	-1	3.5
CHD3	1.5	3.8
CHD4	0.5	2.1
CHD5	1.3	1.3
CHD6	1.3	4.8
CHD7	1.8	5.7
CHD8	1.6	4.9
CHEK1	0	0
CHERP	0	0.1
CHMP2B	-3.5	1.5
CHMP4B	-0.3	0.5
CHMP5	-0.5	0.4
CHMP7	-6.4	5.8
CHORDC1	-1.3	1.4
CHRAC1	-1	2.8
CHST5	1.4	1.3
CHTF18	-3.5	2.5
CHTOP	-2	5.3
CIAPIN1	-2.5	2.8
CIC	1.8	8.6
CIPC	-0.6	0.5
CIR1	-1.5	0.5
CIRH1A	-0.2	0.4
CISD1	-2.6	5
CISD2	-1.8	2.8
CITED2	0.5	0.3
CIZ1	1.7	3
CKAP2	-3.3	2.3
CKAP4	-2.3	8.1
CKAP5	-1	2
CKB	1.3	1.6
CLASP1	-4	3.7
CLASP2	-3.8	3.3
CLASRP	-1	3.3
CLCC1	-4.9	14
CLEC16A	-1.5	2.3
CLIC1	-1.1	1
CLINT1	-1.2	2.7
CLIP1	-4	2.7
CLNS1A	0
CLOCK	2.2	1.4
CLPTM1L	-4.3	7.3
CLPX	-1.9	1.4
CLSPN	1.1	0.5
CLTA	-0.4	0.9
CLTC	-0.4	1.2
CLU	-5.9	5.8
CLUH	-3.7	3.5
CLYBL	-0.7	0.3
CMC1	0.8	0.2
CMIP	-3.6	2.5
CMTR1	-0.7	4.5
CNDP2	-3.7	3.3
CNN2	-1.4	2.6
CNN3	-0.7	1.5
CNOT1	1.9	4.1
CNOT2	1.4	2
CNOT3	-0.2	0.2
CNOT4	-2	1.1
CNOT6L	-2.3	2.6
CNOT8	0.7	1.1
CNP	-0.5	0.2
CNPY2	0
COA7	-0.3	0.4
COBL	-1.9	3.6
COBLL1	-4.6	3.9
COG1	-1.3	5
COG2	-2.5	1.7
COG3	-3.4	2.5
COG4	-1.4	3
COIL	-1.3	5.8
COL4A2	-1.7	0.7
COL9A2	0
COLGALT1	-2.4	1.7
COMMD3	-0.6	0.3
COMMD8	1.2	0.8
COMMD9	-2.4	1.8
COPA	-0.6	7.4
COPB1	-3.3	3
COPB2	-0.5	1.9
COPG1	-3.5	2.8
COPG2	-5.4	12.2
COPRS	0.5	0.2
COPS2	-0.8	1.7
COPS3	-1.8	1.4
COPS5	-2.3	1.7
COPS6	0.9	0.5
COPS7A	-2.6	1.6
COPS8	1.5	0.7
COPZ1	-3.6	3.1
CORO1B	-1.6	3.8
CORO1C	-2.1	7.3
CORO2A	-5.6	3.3
CORO7	-2.5	3
COTL1	-0.5	0.4
COX4I1	-1.8	1.4
CPLX1	-2.9	1.9
CPNE1	-2.1	3
CPNE3	-0.8	0.3
CPS1	-0.8	3.1
CPSF1	-0.3	0.2
CPSF2	-0.6	3.8
CPSF3	-3.6	1.6
CPSF4	0.9	1.2
CPSF6	0.3	1.1
CPSF7	0.8	3
CPT1A	2	1
CRABP2	0.1	0
CREB1	5.1	3.9
CREB3L2	0	0
CREB5	3.5	6.2
CREBBP	3.3	7.3
CREM	3.9	2
CRIP1	-3	1.4
CRIP2	-2.4	3.9
CRNKL1	1.1	2.4
CROCC	0.9	1.9
CRTC1	-0.6	0.3
CRTC2	6.5	6.3
CRTC3	1.9	4.2
CRYBG3	-2.4	2
CS	-2.3	2.5
CSDE1	-2	7
CSE1L	-1.5	1.6
CSNK1A1	0.6	0.9
CSNK2B	2	1.1
CSRP1	-1.3	6
CSRP2	-1.3	3.2
CSRP2BP	3.4	6.4
CSTF2	0.7	3.6
CSTF2T	1.8	2.9
CSTF3	-0.8	0.4
CTAGE9	-3.7	4.5
CTBP2	2.3	1.4
CTCF	-0.5	3.4
CTDSP2	-3.1	1.4
CTIF	-2.9	1.3
CTNNA1	-1.1	3.3
CTNNA2	-2.7	2.2
CTNNAL1	0.2	0.2
CTNNB1	-1.2	0.5
CTNNBL1	0.5	0.1
CTNND1	-1	5.1
CTPS1	-4.5	3.2
CTR9	-0.3	1.3
CTSD	3.2	1.6
CTTN	-1	3
CTTNBP2NL	-3.4	2.6
CTU2	-1.9	2.9
CUEDC2	-2.6	1.6
CUL4A	-1.7	2.7
CUL4B	-1.4	1.9
CUX1	1	7
CUX1	1.3	2.3
CUX2	1.7	1.2
CWC15	-1.8	1.4
CWC22	-4.6	4.7
CWC25	-1.5	2.3
CWC27	-0.2	0.3
CWF19L1	-2	2.6
CWF19L2	-0.3	0.8
CXADR	-4	5.4
CXorf56	0.6	2.4
CXXC5	1.1	0.4
CYB5R3	-1.6	3.1
CYCS	-1.3	0.5
CYLD	-0.2	0.5
CYP1B1	-3.7	2.5
CYP51A1	-3.1	4.9
CYTH2	4.1	2.3
DAB2	-0.5	1.5
DAD1	0
DAG1	-1.3	0.3
DAXX	2.3	2.1
DAZAP1	-0.6	0.9
DBN1	-2.6	8.4
DBNL	-1.3	2.5
DBR1	-3.1	1.9
DBT	-4.3	10.3
DCAF13	0.9	1.5
DCAF7	1.6	1.3
DCD	1	0.6
DCLRE1A	0.6	1.6
DCP1A	-1.7	3.9
DCP1B	-1.5	5.6
DCTN1	-3.1	2.7
DCTN2	-2.2	3.9
DCTN4	-3.2	3.8
DDB1	-3.5	3.3
DDB2	0.3	0.1
DDHD1	-1.6	1.5
DDHD2	-4.6	5.2
DDOST	0.1	0
DDRGK1	-2.1	3
DDX1	-5.3	5.4
DDX10	-2.7	7
DDX12P	0	0
DDX17	0.6	1.6
DDX18	-2.9	7.6
DDX19A	-1.3	1.3
DDX20	-2.8	4.4
DDX21	-1.4	3.9
DDX23	-0.6	1.5
DDX24	-1.1	6
DDX27	-1.7	6.5
DDX31	-2.5	5.4
DDX39A	0.1	0.1
DDX39B	-0.4	0.3
DDX3X	-1.7	10.4
DDX41	-1.1	2.8
DDX42	-0.3	2.2
DDX46	0.2	0.8
DDX5	0	0.2
DDX50	-2.8	9.4
DDX52	-1.2	3.3
DDX54	-4.9	4.2
DDX55	-2.8	2
DDX56	-1.7	4.2
DDX6	-1.4	5
DDX60	-0.8	0.5
DEAF1	4	3.2
DEK	2.7	1.2
DENND1A	-4.6	4
DENND4C	-1.9	3.1
DENND6A	-2.1	4
DEPDC7	-0.3	0.5
DFFA	-2.2	2.9
DFNA5	-2.1	2.8
DGCR14	0.5	1.5
DGCR8	-4.7	4.9
DGKZ	-1.5	0.7
DHCR7	-3.1	1.9
DHFR	3.1	2.4
DHX15	-0.3	2.5
DHX16	-1.2	4.6
DHX29	-2.1	5.8
DHX30	-1.8	2.2
DHX34	1.3	0.9
DHX35	-0.8	0.6
DHX36	-0.4	1.9
DHX37	-0.8	1
DHX38	0	0.3
DHX40	0.5	0.2
DHX57	-0.8	5.2
DHX8	-0.1	0.1
DHX9	-0.6	5.4
DIAPH1	-3.1	5.1
DIAPH2	-3.6	2.6
DIAPH3	-0.7	1.5
DICER1	-3.9	4.5
DIDO1	0.2	2.2
DIP2B	-3.4	1.8
DIS3	-1.4	2.5
DISP1	-4.7	4.4
DKC1	-3.6	7.9
DKKL1	-1.7	0.5
DLD	-3	2.6
DLG1	-6.1	7
DLG5	0.2	0.4
DLGAP4	-1.1	0.8
DLGAP5	-2.1	5.8
DMAP1	0.9	2.2
DMD	-3.8	3.6
DMXL1	-0.8	0.8
DNA2	0
DNAAF2	-3.1	2.5
DNAJA1	0.2	0.4
DNAJB1	1.3	2.1
DNAJB11	1.8	1.6
DNAJB4	4.2	4.7
DNAJC1	-2.2	2.7
DNAJC11	-1.2	0.8
DNAJC12	-0.6	0.2
DNAJC13	-1.1	4
DNAJC17	-3.4	1.5
DNAJC2	-1.3	0.5
DNAJC21	-1.7	4.5
DNAJC7	0.6	0.3
DNAJC9	-0.7	0.6
DNER	-2.5	1.6
DNM1L	-4.7	4.8
DNM2	1.5	0.8
DNMBP	-3.3	3.2
DNMT1	-1	2.5
DNTTIP1	2	3.3
DNTTIP2	-1	6.5
DOCK6	-0.1	0.1
DOCK7	-1.1	3.8
DOK1	-2.9	2.2
DOPEY2	-2.6	0.8
DOS	-4.8	4.3
DOT1L	2.1	3.6
DPF1	2	6.3
DPF2	4	2.8
DPYSL2	-3.7	1.8
DRG1	0	0
DRG2	-2.1	3.6
DROSHA	-0.8	0.7
DSC1	-0.3	0.1
DSC2	-3	1.3
DSG1	0.6	0.3
DSG2	-1.9	3.6
DSN1	-0.8	3.7
DSP	-0.7	2.1
DST	-1.3	0.3
DSTN	2.8	6.1
DTL	-3.3	3.2
DUS2	-3.1	2.6
DUSP1	-2.9	0.7
DVL1	-2.8	4.3
DVL2	-0.7	1.6
DVL3	-1.7	2.1
DYNC1H1	0.4	0.9
DYNC1I2	-4.1	3.1
DYNC1LI1	-1.5	2.3
DYNC1LI2	-2.3	3.9
DYNLL1	0.6	1.1
DYNLRB1	-1.1	0.5
E2F3	-0.3	0.2
E2F6	0.9	4.3
E2F7	0.9	0.3
EBF1	7	7.6
EBNA1BP2	-3.1	8.8
ECD	-4.8	3.9
ECE1	-5.1	8.4
ECH1	4.6	2.1
ECHDC1	-2.7	1.8
ECHS1	-2.1	1.9
ECI2	0
ECM1	-2.6	1.3
ECM29	0.4	0.4
ECT2	0.5	0.2
EDC3	-1.3	4
EDC4	-2.8	4.5
EDF1	-0.5	1.8
EDRF1	-0.9	3.8
EEF1A1	-0.2	1.5
EEF1A2	-0.6	0.4
EEF1B2	-4.1	4.6
EEF1D	-1.4	4.1
EEF1E1	-1	0.4
EEF1G	-0.6	1.3
EEF2	-1.8	3.5
EEF2K	-3.6	5
EFHD2	-1.3	1.9
EFR3A	-0.8	1.8
EFTUD1	-3.4	3.1
EFTUD2	-1.6	4.4
EGFR	-3.1	4.3
EGLN1	-2.8	1.7
EHBP1	-3.3	4
EHBP1L1	-3.5	4.9
EHD1	-2.4	5.9
EHD2	-6.1	4.8
EHD4	-3.4	2.5
EHMT1	-0.1	0.2
EHMT2	-1.5	4.2
EIF1AX	0.8	0.8
EIF2A	-2.3	7.2
EIF2AK2	-1	0.8
EIF2AK4	-1.8	1.2
EIF2B2	-3.2	2.1
EIF2B3	-1.5	0.7
EIF2B5	-5.1	4.1
EIF2S1	-0.6	0.1
EIF2S2	-1.4	2.8
EIF2S3	0.1	0.1
EIF3A	-3.2	7.3
EIF3B	-2.7	4.9
EIF3C	-0.7	5.5
EIF3D	-1	3.5
EIF3E	-0.6	0.5
EIF3F	-0.7	4
EIF3G	-2.8	2.9
EIF3H	-0.1	0.1
EIF3I	0.8	0.8
EIF3J	-4.2	6.5
EIF3K	0
EIF3L	-0.1	0
EIF3M	-0.6	1
EIF4A1	-0.5	1.2
EIF4A3	-1.4	0.8
EIF4B	-2.2	4.4
EIF4E	-1.2	0.6
EIF4ENIF1	-3.3	1.8
EIF4G1	-1.3	5.3
EIF4G2	-0.8	2.5
EIF4G3	-4	4.2
EIF4H	-0.3	0.4
EIF5	-2.8	6.2
EIF5A	-1.8	1.8
EIF5B	-2.4	7.4
EIF6	0.9	0.5
ELAC2	-2.1	3.5
ELAVL1	1.3	3.7
ELF1	1.1	2.5
ELF2	1.6	4
ELL2	1.8	1.4
ELMSAN1	2.3	4.7
ELOVL1	-3.3	1.5
ELOVL5	-0.8	1
ELP2	-4.4	4.4
ELP4	-1.6	1.2
EMD	-2.5	8.9
EME1	-1.3	2.4
EMG1	-3	5.5
EML4	-1.4	4.7
EMSY	1.1	7.2
ENAH	-3.1	4.8
ENO1	-0.3	0.5
ENO2	2.7	1.3
ENSA	-0.5	0.8
ENY2	0.3	0.1
EP300	3.7	9.6
EP400	2	8.5
EPB41	-2.3	4.5
EPB41L1	-2	3.3
EPB41L2	-2.5	8.7
EPB41L4B	-5.9	5.5
EPB41L5	-5.8	6
EPC1	2.9	9.9
EPC2	3.8	7.4
EPN1	-6.1	7.1
EPN2	-2	4
EPPK1	-0.6	0.7
EPRS	-2.7	6.5
EPS15	-1.6	5
EPS15L1	-1.4	3.9
EPT1	-1.1	0.5
ERBB2	-5.9	4.3
ERBB2IP	0.3	0.9
ERC1	-3.6	3
ERCC2	-0.9	0.8
ERCC3	0.2	0
ERCC5	-0.7	2.1
ERCC6	-1.7	1.3
ERCC6L	-1.7	2.6
ERF	1.2	1.3
ERH	-0.4	0.9
ERICH1	-0.9	0.4
ERLIN2	1.2	0.7
ERO1L	-4.4	5.1
ERP29	0.7	0.3
ERP44	0.6	0.2
ESCO1	-0.1	0
ESCO2	0.3	0.4
ESF1	-2	6.3
ESRRA	1.4	0.8
ESYT1	-2.8	5.8
ESYT2	-2.8	3.7
ETAA1	0.5	0.3
ETF1	-2.2	2.3
ETFA	-0.4	0.8
ETFB	1.3	0.5
ETS2	-0.4	1.3
ETV3	2.6	6.7
ETV6	2.8	3.8
EWSR1	1.4	1.4
EXD2	-3.8	3.2
EXOC1	-4.4	4.3
EXOC2	-3	1.7
EXOC3	-3.4	3.7
EXOC4	-2.1	3.1
EXOC7	-5.1	6.6
EXOSC10	-0.2	0.5
EXOSC3	0
EXOSC4	0.8	0.8
EXOSC9	-0.6	1.2
EYA3	0.4	0.9
EYA4	1.7	5
EZH2	-1.1	0.9
EZR	-1.6	4.4
F13A1	-2.7	0.7
FABP5	4.8	4.5
FAF2	-4.8	3.3
FAM107B	-3.2	2.5
FAM109B	0.4	0.6
FAM114A1	-4.1	4.2
FAM114A2	-3.5	3.8
FAM117B	-1.8	1.7
FAM118A	-3.5	3.8
FAM120A	-3.7	9.2
FAM122B	1.7	1.5
FAM124A	0.2	0.4
FAM126A	-3.1	3.1
FAM129B	-3.6	6.4
FAM134B	-4.8	5.5
FAM160A1	-4.8	3.5
FAM160B1	-0.8	0.8
FAM168A	2.6	1.9
FAM172A	1.2	0.5
FAM175A	-2	1.1
FAM192A	-0.3	0.7
FAM193A	-0.3	0.4
FAM193B	-4.1	3.4
FAM195A	-2.4	1.3
FAM208A	0.3	2.1
FAM208B	0.5	1.4
FAM21A	-2.4	3.9
FAM21C	-4.4	2.9
FAM222B	0.8	0.4
FAM32A	-0.3	0.1
FAM50A	-0.3	0.6
FAM53C	-1.9	1.3
FAM73A	-4.5	10.3
FAM83D	-0.5	0.1
FAM83G	-3.1	1.8
FAM83H	-2.1	1.1
FAM98A	0.5	1.2
FAM98B	1.3	0.8
FANCI	-1.1	2.8
FANCM	-0.5	0.2
FARP1	-1.7	2
FARSA	-0.7	1.3
FARSB	-3.2	1.7
FASN	-1.6	5
FAU	1	0.4
FBL	0.4	1.3
FBLL1	3.4	1.1
FBN1	0	0
FBRS	2.5	5.8
FBRSL1	0.6	0.2
FBXO30	-2.8	4
FBXO5	-0.2	0.1
FBXO7	1.9	1.3
FBXW11	2.6	1.8
FCHSD2	-4	4.7
FDPS	0.8	0.8
FDX1L	1.3	2.1
FEN1	-1.1	4.7
FERMT1	-4.4	3.1
FERMT2	-1.8	2.7
FGFR1OP	-4.2	2.2
FGG	-1	0.3
FH	-0.4	0.1
FHL2	0.3	0.4
FHOD1	-2.8	2.8
FIGNL1	0.9	1.3
FIP1L1	0.5	1.5
FKBP10	3	1.3
FKBP15	-1	3.7
FKBP1A	-1.2	1.3
FKBP3	-2	1
FKBP4	-0.5	0.2
FKBP5	-1.7	0.9
FKBP7	-8	15.2
FKBP8	0.4	0.2
FLG2	-0.4	0.2
FLII	-0.9	0.8
FLNA	-0.8	3.3
FLNB	-1.7	6
FLNC	-2.8	6.5
FLOT2	-2.7	6
FLVCR1	-5.4	4.5
FLYWCH1	-2.5	5.9
FLYWCH2	-1.6	0.5
FMNL1	-4	3.4
FMNL2	-5.1	4
FMR1	-3.5	4.1
FN1	-2.9	0.8
FNBP1	-3.8	3.4
FNBP1L	-4.4	3.6
FNBP4	-0.4	1.7
FNDC3A	-0.1	0.1
FNDC3B	-0.7	2.4
FOSL1	4.6	5.9
FOSL2	1.9	6.2
FOXA1	4	4.9
FOXC1	1.3	0.8
FOXC2	5.5	5.3
FOXF1	1.1	1.5
FOXF2	2.9	1.8
FOXJ3	1.3	0.6
FOXK1	0.6	0.7
FOXK2	2.8	3.8
FOXL1	1.4	1.3
FOXL2	2.1	3.8
FOXM1	0.6	0.8
FOXO3	-1.4	0.5
FOXP1	3.1	8.9
FOXP2	0.3	0.1
FOXP4	3	4
FRA10AC1	-3.7	3
FRG1	-1.2	2.4
FRMD6	-2.2	1.3
FRYL	-6.4	7.9
FSCN1	1	0.5
FSTL1	2.3	0.5
FTSJ1	-3.6	1.9
FTSJ3	-2.3	6.3
FUBP1	-0.5	1.8
FUBP3	-0.1	0.2
FUS	0.7	4.3
FXR1	-1.4	5.9
FXR2	-1.6	4.1
FYTTD1	-3	4
G3BP1	-1.4	6.4
G3BP2	-0.6	1.1
G6PD	-2.6	5.6
GABPA	-0.3	0.4
GADD45GIP1	0
GAK	-1.8	3.4
GALNT2	-0.8	1.4
GANAB	-2.9	5.4
GAPDH	0.7	1.6
GAPVD1	-1.9	4.5
GARS	-3.3	3.1
GART	-3.8	4
GATA2	2.9	7.9
GATA6	7.7	7.1
GATAD1	1	0.3
GATAD2A	2.2	6.9
GATAD2B	1	9.3
GBE1	-1.9	1.1
GBF1	-3.5	2.1
GCC1	-1.8	0.8
GCC2	-3.8	3.1
GCLM	0.8	0.6
GCN1L1	-2	1.7
GDI2	-1	1.3
GEMIN4	-1.2	1.1
GEMIN5	-1.3	6
GFM1	-2.2	1.8
GFPT1	-2.2	0.9
GGA1	-1	0.4
GGA2	-1	0.5
GGNBP2	-4.2	8.7
GID8	1.5	0.9
GIGYF1	-0.4	0.2
GIGYF2	0.2	2.3
GINS4	-0.8	2.8
GIPC1	-0.4	0.2
GIT1	-0.5	0.4
GIT2	-2.8	4.6
GJA1	-7.4	14.5
GLE1	0.2	0.4
GLG1	-4.6	5.6
GLI2	0
GLIS1	4.7	3.7
GLIS2	4.5	5.2
GLIS3	3	7.1
GLMN	0	0.1
GLO1	-2	2.8
GLTSCR1	3.4	8.4
GLTSCR1L	3.3	4.3
GLTSCR2	-5.1	5.5
GLUD1	-2.2	4.3
GLYR1	-2.4	7.3
GMEB2	-0.8	1.5
GMPS	-1.4	1.5
GNA12	-4.3	1.3
GNAI2	-1.6	0.8
GNAI3	1	0.5
GNAS	0.3	0.1
GNB1	-1.5	0.6
GNB2L1	0.6	0.9
GNE	-3.3	2.4
GNL2	-2	6.4
GNL3	-2.9	7.5
GNL3L	-0.9	3.1
GOLGA2	-0.6	1.6
GOLGA3	-0.5	1.8
GOLGA4	-2.3	11
GOLGA5	-2.1	4.9
GOLGB1	-2	6.6
GOLPH3	-0.9	0.9
GON4L	0.2	0.8
GOPC	0.3	1.1
GORAB	-2.5	4
GORASP2	-4.9	3.8
GOSR1	-4.8	2.8
GOT1	-4	6
GOT2	-0.8	0.4
GPALPP1	-0.1	0.1
GPATCH1	0.6	3
GPATCH11	1.5	1.1
GPATCH4	0.6	2.7
GPATCH8	-0.6	4.5
GPBP1	-0.3	0.3
GPBP1L1	-0.9	0.7
GPC1	0.4	0.5
GPD2	-4.6	12.5
GPHN	-0.7	0.2
GPI	-0.4	0.2
GPKOW	-0.9	2.8
GPN1	-3.1	3
GPR89B	1.3	0.6
GPRC5A	-3.6	5.2
GPRC5C	-1.9	1.3
GPRIN1	-2.4	2.5
GPRIN3	-3.1	3
GPS2	2.5	1.3
GPSM1	2.3	1.3
GPSM2	-2.2	1.2
GPX8	0.5	0.2
GRAMD1A	-1.4	0.8
GRAMD1B	-4.3	3.6
GRAMD3	-2.2	8.9
GRHPR	1.3	0.6
GRIPAP1	-1.4	3.6
GRSF1	-2.1	4.4
GRWD1	-1.9	0.8
GSE1	1.6	5.8
GSPT1	-1.5	4.7
GSPT2	-4.1	1.3
GSTP1	-3.8	4.5
GTF2A1	1.9	0.9
GTF2B	-3.8	5.5
GTF2E1	-1.3	1.7
GTF2E2	-1.7	1.3
GTF2F1	0.2	0.4
GTF2F2	-0.9	1.3
GTF2H1	-0.1	0.1
GTF2I	0.4	5.4
GTF2IRD1	1.7	4.3
GTF3A	-4	2.2
GTF3C1	-0.1	1
GTF3C2	1.2	0.5
GTF3C3	1.4	4.3
GTF3C4	0.1	0.3
GTF3C5	-0.4	1
GTPBP1	-0.2	0.1
GTPBP4	-0.8	5.6
GTSE1	0.9	0.3
GULP1	-0.7	0.4
GYS1	-4.1	2.3
GZF1	-0.9	0.7
H1FX	0	0
H2AFV	0.2	0.3
H2AFX	-0.9	0.8
H2AFY	-1.7	5.7
H3F3A	0.1	0.1
HACD3	0	0.1
HADH	-2.1	2
HADHA	-1.1	1.3
HARS	-3	2.4
HAT1	-0.5	0.9
HAUS2	-3.9	4.7
HAUS3	-1.6	0.5
HAUS4	0.6	0.3
HAUS6	-1.3	3.1
HAUS8	-3.3	2.4
HBS1L	-2.1	2.7
HCFC1	1.2	5.8
HCFC2	2.8	2.7
HDAC2	0.3	0.5
HDAC3	0.3	0.5
HDAC4	-1	1
HDAC5	0.7	0.4
HDAC7	2.2	1.5
HDGF	-1.6	2.7
HDGFRP2	-0.1	0.1
HDLBP	-1.5	6.1
HEATR1	-0.5	1.7
HEATR3	-2.5	3.4
HEATR5A	-3	1.8
HEATR5B	-3.4	2
HECTD1	-4.7	9.9
HELLS	0	0
HELZ	-0.6	1.5
HENMT1	1.2	1.5
HERC1	-0.9	0.3
HEXIM1	-2.5	2
HGS	0.1	0.1
HIC2	4.3	1.8
HIGD1A	2	0.8
HINT1	-5.3	4
HIP1R	-3.3	2
HIPK2	4.6	8.4
HIRA	2.2	0.7
HIST1H1B	1.1	4.4
HIST1H1C	0.6	1.4
HIST1H1E	0.6	1.3
HIST1H2AC	-3	2
HIST1H2BB	-1.5	0.4
HIST1H2BL	-1.4	2.8
HIST1H3A	-2.1	1.3
HIST1H4A	-0.9	3.9
HIST2H2AA3	-1	3.8
HIST2H3A	-0.3	0.5
HIVEP1	1.3	4.9
HIVEP2	2.1	3.4
HJURP	-1.2	3
HK1	-2.1	0.9
HK2	-2.3	3.8
HLA-A	-0.5	0.2
HLA-C	-3.3	3.2
HLCS	0.2	0
HLTF	-1	1.6
HM13	2	0.7
HMBOX1	0.6	0.9
HMCES	-0.3	0.4
HMG20B	4	3.7
HMGA1	-1.6	5.1
HMGB1	-0.8	1.8
HMGB2	-0.9	0.7
HMGCS1	-2.6	4.1
HMGN5	0	0
HMGXB4	-3.5	2.4
HMMR	-2.1	5.4
HMOX2	-6.2	14.5
HN1	0.1	0.2
HN1L	-0.8	2.7
HNRNPA0	-0.2	1.1
HNRNPA1	-1	7.7
HNRNPA1L2	-3.9	2.5
HNRNPA2B1	-1	6.8
HNRNPA3	-1.6	10.1
HNRNPAB	-1.1	4.9
HNRNPC	-0.2	0.6
HNRNPD	-0.2	0.5
HNRNPDL	-0.9	4.3
HNRNPF	-0.1	1.2
HNRNPH1	0.4	0.9
HNRNPH2	1.8	2.7
HNRNPH3	-1.1	2.3
HNRNPK	-0.4	3.5
HNRNPL	-1	4.6
HNRNPM	0	0.1
HNRNPR	-1	2.4
HNRNPU	-0.6	5.1
HNRNPUL1	-0.4	2.8
HNRNPUL2	-0.6	1.1
HOMEZ	7.5	5.4
HOOK3	0.7	0.2
HOXC10	2.6	2.4
HOXC11	5.6	3.6
HOXC13	3.6	4.8
HOXC6	1.5	1.5
HOXC9	5.1	4.4
HP1BP3	-1.2	6.7
HPD	0.4	0.4
HPDL	-0.9	0.5
HPS5	-5.1	5.6
HRNR	-2.3	1
HSCB	-1.3	1
HSD17B10	0.4	1
HSD17B4	-0.7	1.3
HSF1	2.1	2.5
HSF2	1.9	1.3
HSP90AA1	-1.9	3
HSP90AB1	-1.2	3.4
HSP90AB2P	-2.7	3.4
HSP90B1	-1.9	3.1
HSPA12B	-1.4	0.5
HSPA1A	1.5	8.7
HSPA4	-1.3	2.4
HSPA4L	-1.4	3.3
HSPA5	0.2	0.6
HSPA6	5.6	1.9
HSPA8	1	4.9
HSPA9	0	0
HSPB1	-0.2	0.4
HSPD1	-0.2	0.5
HSPE1	-1.5	4
HSPH1	-0.6	2.2
HTATSF1	-0.9	7.2
HTT	-4.2	4.8
HUWE1	-2.3	1.6
HYOU1	-2.6	6.7
HYPK	-3.2	1.6
IARS	-0.8	1.4
IARS2	-1.5	3
IBTK	-3.6	5.6
ICE1	0.6	1.9
ICE2	0.4	0.8
ID1	-0.7	0.8
IDH1	-2.2	1.8
IDH2	2.4	1.1
IDI1	-3.8	6.2
IFI16	0.2	1.4
IFIT5	-6	4.7
IFNGR1	-4.7	3.5
IFRD1	-4.8	5.8
IFRD2	-2.3	1.3
IFT122	-2.6	1.9
IFT172	0
IFT20	-3	3.1
IFT43	-2	1.7
IFT57	-1.1	0.8
IFT74	0.9	0.5
IGBP1	-0.5	1.6
IGF2BP1	-2.2	4.4
IGF2BP3	-1.4	1
IGF2R	-3.3	6.5
IGFN1	1.5	0.6
IK	-0.1	0.5
IKBIP	-4.4	3
IKBKAP	-0.2	0.5
IKBKG	1.6	1.8
IL6ST	-4.2	10.6
ILF2	-0.3	0.5
ILF3	-0.8	4.8
ILK	-1.7	2.6
ILKAP	-1.9	3
IMMT	-0.3	0.3
IMP3	-0.7	1.9
IMPDH2	-2.1	3.2
INADL	-1.5	3
INCENP	-0.2	0.5
INF2	-2.8	6.2
ING3	1.1	6.6
INO80	0.3	0.4
INO80C	1.7	1.3
INO80D	4.9	7.4
INPP5B	-0.2	0.1
INPPL1	-4	2.5
INTS1	0.6	0.9
INTS12	0.2	0.3
INTS3	-2.5	1.2
INTS4	-0.7	1.5
INTS6	-1.5	4.4
INTS9	-3.1	2.9
INVS	-1.4	0.6
IP6K1	-2.1	1.5
IPMK	-2	1.6
IPO5	-1.7	1.2
IPO7	-1.7	2.9
IPO8	-1.3	4.5
IPO9	-1.8	3.6
IQGAP1	-0.9	2.6
IRAK1	-1	0.4
IRAK4	-1.8	3
IRF1	5.7	8.6
IRF2BP1	3.4	2.2
IRF2BP2	1.4	2.6
IRF2BPL	2.4	1.9
IRS2	-3.9	3.6
ISG20L2	-0.9	1.9
ISL1	4.6	5.5
IST1	-0.4	0.1
ISY1	-0.3	1.6
ITCH	-1.4	3.2
ITGB1	-3.6	9
ITGB5	-5.6	13.5
ITPK1	-4.6	5.4
ITPR1	-2.8	6.9
ITPR3	-0.4	0.1
ITPRIP	-6	5.8
ITSN1	-2.2	3.7
IVNS1ABP	-1.4	4.1
IWS1	-2.1	4.3
JADE2	-0.6	0.2
JADE3	0.4	0.7
JAZF1	2.2	1.7
JDP2	2.2	1.3
JMJD1C	1.5	9.3
JMJD6	-0.9	0.4
JMY	-2	3.7
JPH1	-4.7	3
JRKL	1.9	2.8
JUN	4	4.9
JUNB	1.3	5.2
JUND	1	2.1
JUP	-1.7	5.3
KANK1	-1.6	4
KANK2	-0.5	2.7
KANSL1	0.4	0.6
KANSL2	-0.5	0.8
KANSL3	0.9	0.8
KARS	-1.8	5.1
KAT2A	3.6	2.8
KAT5	4.3	4.9
KAT6A	1.7	2.7
KAT6B	-2.2	0.7
KAT7	2.1	0.7
KAT8	-0.4	0.6
KATNA1	-1.5	0.7
KATNB1	-1.2	0.8
KBTBD7	-1.1	2.2
KCNJ18	-4.5	7.3
KCTD14	-7	2.9
KDM1A	-0.2	0.2
KDM1B	1.7	1.3
KDM2A	0.4	1.9
KDM3A	-0.3	0.2
KDM3B	0	0
KDM5A	1.7	1.8
KDM5C	-1.1	0.5
KDM6A	3.6	3.3
KDM6B	5.4	5.8
KHDRBS1	-0.7	1.4
KHSRP	-0.7	6.3
KIAA0020	-3.3	5.2
KIAA0100	-1.2	2.2
KIAA0319L	-2.7	1.3
KIAA0430	-0.7	0.6
KIAA0586	-4	4.3
KIAA0754	-4	3
KIAA0907	-0.1	0.1
KIAA0922	-1.5	1.3
KIAA0930	0.2	0.1
KIAA1143	-0.6	0.7
KIAA1191	0.6	0.1
KIAA1211	-2.4	3.3
KIAA1217	0.3	0.8
KIAA1429	-0.2	0.2
KIAA1468	-5.9	8.5
KIAA1522	-3	2.4
KIAA1524	-1.7	3.6
KIAA1551	2.4	1.4
KIAA1598	-0.3	2.2
KIAA1671	-0.4	1.7
KIAA1958	-1	0.4
KIDINS220	-3.7	5.7
KIF11	-2.6	4.9
KIF13A	-4.5	4.7
KIF14	-4.5	2.6
KIF15	-4.1	2.6
KIF16B	-1.1	2.9
KIF18A	0.1	0
KIF18B	2.1	1
KIF1B	-2.6	4.2
KIF1C	-0.8	0.8
KIF20A	-0.2	0.9
KIF20B	0.8	2.4
KIF21A	-5.8	9.5
KIF22	0.3	0.6
KIF23	-0.3	1.6
KIF26B	0.3	0.1
KIF2C	-0.8	1.7
KIF3B	-1.7	0.8
KIF4A	-0.9	3.9
KIF5B	-1.9	4.5
KIF7	0
KIFC3	-2.2	1.6
KIN	-0.7	2.5
KIRREL	-3.8	3.8
KIZ	-3	2.7
KLC1	-0.8	1.3
KLC2	-0.4	0.6
KLF10	2.6	7
KLF4	2.6	5.8
KLF5	3.2	7.5
KLHDC4	-0.8	0.5
KLHL13	-1.2	2.2
KMT2A	0.9	3.6
KMT2B	2.5	5.7
KMT2C	-0.1	0.1
KMT2D	2.7	7.9
KMT2E	1.8	3.3
KNOP1	-1	4.5
KNSTRN	-2.3	1.6
KPNA1	1.8	1.3
KPNA2	-0.3	0.5
KPNA3	1.6	4.3
KPNA6	2.2	2.3
KPNB1	0.1	0.2
KPRP	3.7	2.9
KRAS	-1.1	0.4
KRI1	-1.6	3
KRIT1	-2.5	1.8
KRR1	-4.5	3.9
KRT1	0	0
KRT10	0.4	1.2
KRT14	2	2.1
KRT16	1.9	1.3
KRT17	-1	4.7
KRT18	-1	3.2
KRT19	0
KRT2	0.6	1.3
KRT31	-3.3	2.2
KRT33A	0
KRT33B	0
KRT38	0
KRT4	1.6	0.4
KRT5	1	2.7
KRT6A	2.4	1.8
KRT6B	0.8	0.5
KRT6C	3.7	2.6
KRT7	0	0
KRT72	1.3	1.2
KRT75	-1.2	0.6
KRT77	-3.3	2.3
KRT78	-0.7	0.5
KRT79	-0.2	0.1
KRT8	-0.5	2.1
KRT80	0.6	0.6
KRT84	-1.1	0.7
KRT85	1.9	0.7
KRT86	-0.7	0.2
KRT9	-0.3	1.9
KSR1	-4.3	4.1
KTN1	-2.4	10.9
KYNU	-2.5	1.5
L1CAM	-4.9	11.2
L3MBTL2	1.7	2.8
L3MBTL3	0	0.1
LAMB1	-6.8	7.7
LAMC1	-4.9	5.1
LAMP1	0
LAMTOR1	-3.1	7
LARP1	-1.9	5.7
LARP1B	-3.6	3.2
LARP4	-1.5	4.5
LARP4B	-1.4	1.3
LARS	-2.2	3
LAS1L	-1.2	4.1
LASP1	-1.3	3.8
LATS1	-3.7	4
LATS2	-0.1	0
LBR	-3.2	8.7
LCOR	2.7	1.3
LCORL	0.9	3.1
LDB1	3.4	6.9
LDHA	-1	0.8
LDHB	-0.8	1.2
LEKR1	0
LEMD3	-0.7	1.2
LENG8	1.6	6.3
LEO1	2.1	1.3
LEPREL1	-5.6	10
LEPREL2	-5	8.7
LETM1	-1.5	1.2
LGALS1	-1.2	0.8
LGALS3BP	-5.1	4.9
LGR4	-3.1	1.8
LIFR	-1.1	0.2
LIG1	-1.1	1.8
LIG3	-0.8	0.5
LIG4	-3.5	3.2
LIMA1	-1.3	5.4
LIMCH1	-1.6	5.1
LIMD1	-2.7	1.2
LIN37	2.1	1.2
LIN54	0.8	1
LIN9	0.8	0.3
LLGL1	-5.1	7.9
LLPH	-1.5	1.7
LMAN1	-2.8	2.7
LMNA	-0.8	2.4
LMNB1	-2.2	5.7
LMNB2	-2	3.1
LMO7	-1.7	5.8
LMTK2	-1.8	0.5
LONP1	0.9	0.4
LOXHD1	0.8	0.5
LPCAT1	1.9	1.1
LPL	-3.8	13
LPP	-1.3	2.6
LRBA	-2.7	5.4
LRCH1	-0.6	2.6
LRCH3	-4.2	2.8
LRCH4	-1	1.9
LRIF1	1	7.9
LRIG3	-1.1	1.9
LRP5	-4.2	8.9
LRP8	-5.9	5.1
LRPAP1	-2.8	1.8
LRPPRC	0.2	0.1
LRRC42	0.6	0.2
LRRC47	-0.8	0.7
LRRC59	-1.4	6
LRRC7	-2.4	1.1
LRRFIP1	-3.6	4.4
LRSAM1	-2.3	3.5
LRWD1	-0.6	1.3
LSG1	-1.5	6
LSM11	-0.8	0.3
LSM14A	-3.1	3.4
LSM14B	-0.9	2.6
LSM3	0
LSM4	-0.7	0.4
LSM5	-0.7	0.3
LTV1	-3	3.5
LUC7L2	-3.3	2.5
LUC7L3	1.6	0.4
LUZP1	-0.3	1.2
LYAR	-5	5.4
LYPLA2	-1.6	2.5
LYZ	1.4	0.7
LZIC	-3	1.8
LZTS2	-1.1	1.1
LZTS3	0.4	0.2
MACF1	-2.4	4
MAD1L1	-0.4	0.5
MADD	-0.5	1.1
MAEA	1.3	0.7
MAFG	4.6	4.2
MAFK	1.5	4.7
MAGED2	0.2	0.4
MAGOHB	0.6	0.5
MAK16	-5.9	6.1
MAML1	3.4	5.5
MAML3	2.4	1.6
MAMLD1	1.7	1
MAP1B	-0.9	2.6
MAP2K3	-2.4	1.3
MAP3K11	0.4	0.1
MAP3K7	-2.7	1.6
MAP4	-1.3	3.9
MAP4K4	-2.6	1.8
MAP7	-3	5.5
MAP7D1	-3	5.8
MAP7D3	-0.5	1.2
MAPK1	0
MAPKAP1	-4.1	3.7
MAPRE1	-0.9	2.5
MAPRE2	-1.6	0.7
MAPT	-2.1	3
MARC1	-5.1	4.1
MARCKS	-3.6	1.9
MARK2	-4	4.2
MARK3	-1.5	0.8
MARS	-2.8	4.4
MASTL	-1	1.7
MAT2A	1.2	4
MATR3	-0.3	4.1
MAVS	-2.7	4.9
MAX	0.9	3.3
MAZ	1	2.9
MB21D2	-1.1	3
MBD1	3.5	2
MBD2	2.3	1.4
MBD3	0.8	5.1
MBD4	1.4	1.7
MBIP	0.9	0.3
MBNL1	-0.6	4
MBNL2	-1.2	2.3
MBTD1	2.6	3.4
MCAM	-3.6	7.4
MCCC1	1.6	1.9
MCCC2	-1.1	0.8
MCF2L	2.6	1.2
MCM10	0.9	2.7
MCM2	-0.3	0.3
MCM3	0.3	0.4
MCM3AP	1.1	2
MCM4	-0.8	2.5
MCM5	-0.4	0.1
MCM6	-1.9	2.7
MCM7	0.7	5.5
MCMBP	-2	0.9
MCRS1	0.4	0.1
MCTP2	-3	2
MDC1	-0.5	1.7
MDH1	2.6	1.6
MDH2	0	0
MDN1	0.6	1
ME2	0
MEAF6	0
MECOM	1.1	4
MECP2	-0.3	0.4
MED1	0.4	2.9
MED10	-0.2	0.1
MED12	2.3	5.1
MED13	1.6	4.1
MED13L	0.4	1.3
MED14	6	5.1
MED15	2.5	6.7
MED23	2.4	6.8
MED24	4.4	9.3
MED25	6.2	3.4
MED26	0.3	0.6
MED27	1.4	0.5
MED28	3.7	6.5
MED31	0.4	0.5
MED8	2.6	8.2
MEF2D	2.9	3.8
MELK	-2.2	3.5
MEPCE	-1.5	3.2
MET	-3.4	2.9
METAP2	-2.4	1.3
METTL13	-1.4	1
METTL2A	-0.2	0.1
METTL2B	-0.6	0.4
MEX3A	-4.4	5.5
MFAP1	-0.4	1.5
MFF	-4.2	5.9
MFN2	-1.7	1.8
MGA	1	6.5
MGEA5	-3.2	6.8
MIA3	-2.1	7.2
MICAL1	-4.5	2.5
MICAL2	-2.6	3.5
MICAL3	-1.4	4.4
MICALL1	-5	7.2
MID1IP1	-3.4	7.9
MIF	-1	0.4
MINK1	-0.3	1.6
MIOS	-4.9	5.3
MIS18A	-0.2	0.2
MIS18BP1	-1	2.3
MISP	-1.5	5.9
MITF	4	5.3
MKI67	-1.5	3.8
MKL1	-2.8	1.3
MKL2	-4.3	3.7
MKS1	3.8	3.1
MLEC	0
MLH1	-1.3	2.1
MLH3	0.5	0.9
MLLT1	0.5	0.6
MLLT10	0.8	1.2
MLLT11	-3.6	5.8
MLLT6	4.4	2.5
MMS19	-3.3	1.3
MMTAG2	0	0
MNAT1	-0.8	1.9
MNT	0.3	0.1
MNX1	1.7	0.9
MOB4	-2.7	1.3
MOCOS	-2.1	3.2
MOCS2	-2.4	2.3
MON1B	1.3	0.5
MON2	-2.7	2.4
MORC2	1.2	3
MOSPD2	-4.7	3.6
MPDZ	-3.1	6.7
MPG	-0.9	1.2
MPHOSPH10	-2.2	7.1
MPHOSPH6	-2.3	2.5
MPHOSPH8	-1.2	2.9
MPHOSPH9	0
MPP1	-0.2	0.2
MPP5	-2.6	4.2
MPP6	-2.8	1.3
MPP7	-5	6.6
MPRIP	-2.8	10.3
MRC2	-4.5	6.8
MRE11A	-0.9	3.9
MRFAP1	1	0.4
MRGBP	-0.7	0.6
MRPL12	2.1	1.8
MRPL19	1.6	1.3
MRPL45	-1.6	0.8
MRPS24	-3.4	2.8
MRPS30	-3	1.9
MRPS31	-3.6	7.9
MSANTD3	3	5
MSH3	-1.7	1.5
MSH6	-0.6	0.8
MSL1	1.5	5.7
MSN	-2.4	4.3
MSTO1	-2.2	3.8
MSX1	5.4	13.7
MTA1	1	4.7
MTA2	0.9	2.9
MTA3	2.4	2.3
MTBP	0.6	0.2
MTCL1	-1.3	2.8
MT-CO2	-0.4	0.5
MTDH	-2.4	6.2
MTF1	0.1	0.1
MTFR1	-3.3	2.6
MTFR1L	-1.8	6.2
MTHFD1	0.2	0.2
MTHFD1L	-0.7	1.1
MTMR1	-3.4	3.3
MTMR12	-3.1	3.8
MTMR2	-3.8	2.8
MTMR6	-5.5	4.8
MTO1	-4.3	4.8
MTOR	-3.2	2.3
MTPN	0.8	0.5
MTR	-2.3	7.1
MTRR	-2.3	5.4
MUC13	-4.8	5.1
MUM1	-3.5	7.8
MVB12A	-2.8	1.2
MVP	-2.7	3.2
MYADM	3.4	1.7
MYBBP1A	-2	5.6
MYBL2	0.3	0.6
MYCBP2	-2.3	4.9
MYDGF	4	2.8
MYH14	1.6	0.5
MYH9	-2.2	7.6
MYL12A	0.2	0.5
MYL6	-2	3.7
MYO18A	-1.6	0.5
MYO19	-2.1	5.7
MYO1B	-2.2	8.1
MYO1C	0.6	0.4
MYO1E	-1.6	5
MYO6	0	0.2
MYO9B	-3.5	1.3
MYOF	-2.3	6
MYPN	-1.7	2.3
MYSM1	0
MZT2B	2.1	1
N4BP1	-4.1	2.8
N4BP2	-2.4	1.9
N4BP3	4.9	9.3
NAA10	-1.5	0.9
NAA15	-0.9	0.4
NAA50	-2.6	2.6
NAB1	0	0.1
NAB2	0.1	0.1
NACA	-0.6	0.7
NACC1	0.3	0.3
NADK2	1.3	0.3
NAE1	-2.7	2.1
NAF1	-2.5	1.2
NAMPT	-1.1	0.5
NANP	-3.1	1.8
NANS	-2.2	1.6
NAP1L1	-2.2	4.8
NAP1L4	-3.1	3
NAPG	-1.1	0.8
NARS	-1.3	1.1
NASP	-1.8	4.1
NAT10	-2.3	9.9
NAT6	-1.9	5.7
NAV1	-3.9	2
NBAS	-1.4	0.5
NBEAL1	-1.7	1.1
NBN	0.1	0.3
NBR1	-1.3	0.9
NCAPD2	-1.8	1.4
NCAPD3	-2.3	1.4
NCAPG	-2.3	1.9
NCAPH	-2	2.5
NCAPH2	-3.8	2
NCBP1	4.5	4.4
NCBP2	-0.1	0.2
NCK1	-1.7	1.8
NCKAP5L	-0.5	0.4
NCKIPSD	-0.2	0.1
NCL	-1.3	9.5
NCOA1	1.9	0.9
NCOA2	3	5.4
NCOA3	2.6	5.1
NCOA4	-1.3	0.6
NCOA5	-0.4	2.3
NCOA6	1.2	2.8
NCOA7	-3.5	2.5
NCOR1	1.8	8.5
NCOR2	1.6	6.4
NDC1	-2	4.3
NDC80	-1.9	1.1
NDE1	-3.1	2.4
NDFIP1	-4.1	2.1
NDRG1	-2.3	2.1
NDRG3	-3.1	1.3
NDUFA8	-0.5	0.7
NDUFAF7	-7	10.4
NDUFB9	1.2	4.2
NDUFS1	-0.7	0.7
NDUFS7	0.3	0.5
NEB	-7.2	2.2
NECAP2	-0.3	0.9
NEDD1	0.4	0.4
NEDD8	1.2	0.5
NEFH	-3	1.9
NEK1	0.1	0.1
NEK7	0.5	1.9
NEK9	-1	2.8
NELFA	1.8	2.8
NELFB	-2	0.8
NELFCD	-2.4	1.7
NELFE	-0.2	0.4
NEMF	-3.6	2.3
[truncated: 1,929 more rows]
