# Supplementary material for: The proximity-based protein interactome and regulatory logics of the transcription factor p65 NF-κB/RELA
Source: EMBO Rep. 2025 Jan 3;26(4):1144–83. doi: 10.1038/s44319-024-00339-8 (PMC11850942; doi:10.1038/s44319-024-00339-8)
Supplement: Supplementary file 12 — Source data Fig. 5 [file 44319_2024_339_MOESM12_ESM.zip › Fig.5_source_file_44319_2024_339_MOESM12_ESM_corr._for_proofs_(06.12.2024)/Fig.5A/Volcano_plots.xlsx]

## Sheet: EV-WT
	Gene	log2 difference	-log10 p value		Gene	log2 difference	-log10 p value
	SEPT2	-2.3	5.1		GLIS1	4.7	3.7
	SEPT7	-1.3	3.4		GLIS2	4.5	5.2
	SEPT9	-1.9	4.3		GLIS3	3	7.1
	SEPT10	-0.8	2.1		TFE3	5.6	8.4
	SEPT11	-3.8	2		TFEB	5.7	13.6
	AAAS	-3.2	4		MITF	4	5.3
	AAGAB	-5.6	5.2		RELA	9.1	7.7
	AAK1	-1	3
	AAR2	-2.6	1.5
	AARS	-1.4	0.5
	AASDHPPT	-2	2.7
	AATF	-2.2	7.1
	ABCB11	4.2	4.9
	ABCC8	-3.9	2.1
	ABCD1	-3.1	1.3
	ABCD3	-3.3	7.2
	ABCE1	-4.1	2.4
	ABCF1	-2.1	6.3
	ABCF2	-1.3	7.1
	ABCF3	-2	2.5
	ABI1	-1.7	2.2
	ABLIM1	-1.6	3.6
	ABLIM3	-0.3	0.2
	ABTB2	-1.6	0.5
	ACAA2	0
	ACACA	1.2	4.8
	ACACB	3.3	2.1
	ACADM	0.7	0.3
	ACADVL	-0.9	0.8
	ACAT1	0.2	0.1
	ACAT2	0.3	0.5
	ACBD3	-3	2.3
	ACBD5	-0.7	1.7
	ACIN1	-1	5.8
	ACLY	-2.3	5.1
	ACO2	0	0
	ACOT1	-6.3	3.5
	ACOT7	-1.4	0.6
	ACOT9	1	0.6
	ACSL3	-2.5	4.3
	ACSL4	-1.4	1.3
	ACTA1;ACTC1;ACTA2;ACTG2	0.4	0.6
	ACTB	-0.2	0.5
	ACTBL2	0
	ACTG1	0	0.1
	ACTL6A	3	3.8
	ACTN1	-3.3	4.4
	ACTN4	-1.9	4
	ACTR2	-1.1	0.4
	ACTR3	-3.3	1.7
	ACTR5	-4.6	5.9
	ACY1	-0.7	0.5
	ADAM9	-0.8	0.3
	ADAR	-0.5	3.2
	ADARB2	-2.5	1.7
	ADCY9	-3.9	7.4
	ADD1	-1.1	1.3
	ADD3	-1.9	3.6
	ADNP	0.7	3.8
	ADNP2	0.1	0.1
	ADRBK1	-3.4	2.7
	ADRM1	-0.5	0.2
	ADSL	-5	4
	ADSS	-1.5	0.6
	AFAP1	-2.4	4.2
	AFF1	0.5	1.1
	AFF4	-0.2	0.8
	AFTPH	-4.3	4.9
	AGFG1	-0.1	0.9
	AGFG2	-0.3	0.5
	AGPAT6	-6.7	7.3
	AGPAT9	-4	7.6
	AGPS	-1.6	3.1
	AGTPBP1	-2.5	1.1
	AGTRAP	4.1	2.6
	AHCTF1	-1	2.4
	AHCY	-1.5	2.6
	AHCYL1	-1.3	3.8
	AHDC1	1.6	6.4
	AHI1	-1.8	0.7
	AHNAK	0.1	0.3
	AHNAK2	-0.2	1.9
	AHR	4.3	3.7
	AHSA1	-2.7	3.4
	AIFM1	-1.1	0.9
	AIM1	-1.8	0.9
	AIMP1	-3.9	6.1
	AIMP2	-2.9	2.9
	AIP	0.2	0.4
	AK2	-3.5	3.4
	AKAP1	-2.2	7
	AKAP10	-1.7	0.5
	AKAP11	-2	1.3
	AKAP12	-4.5	2.3
	AKAP13	-2.1	4
	AKAP17A	-1	2.5
	AKAP2	-2	6.1
	AKAP8	0.2	0.3
	AKAP8L	1.4	5.1
	AKAP9	-0.1	0.1
	ALB	0
	ALDH18A1	0.4	0.3
	ALDH1B1	-1.7	1.1
	ALDH3A2	-1.1	1.4
	ALDH3B1	-4.2	3.8
	ALDH7A1	6.4	5
	ALDOA	-0.1	0.1
	ALDOC	1.8	0.8
	ALKBH5	-1.4	3.4
	ALMS1	0.8	1.1
	ALPL	-5.8	4
	ALX1	1	0.5
	ALX4	2.5	4.1
	ALYREF	-0.9	2.8
	AMOTL1	-1.2	3.3
	AMOTL2	2.9	6.2
	AMPD2	-1.6	2.4
	ANAPC1	0.3	0.5
	ANAPC16	-0.2	0.3
	ANAPC5	-2.2	1.1
	ANGEL1	-4.7	6.5
	ANK2	-1.2	0.3
	ANKFY1	-1.9	0.8
	ANKHD1	-0.2	0.4
	ANKLE2	-2.2	6.7
	ANKRD11	-0.9	3.9
	ANKRD17	-0.8	1.6
	ANKRD27	-1.4	2
	ANKRD28	-2.5	4.3
	ANKRD52	-4	2.8
	ANKS1A	-4.2	2.5
	ANLN	-0.7	0.6
	ANO10	-4.5	11.9
	ANO6	-2.4	1.5
	ANP32A	-1.6	1.3
	ANP32B	-0.6	0.1
	ANXA1	-1.4	3.7
	ANXA2;ANXA2P2	-1.8	3.7
	ANXA5	-0.5	0.3
	ANXA6	-5.7	6
	AP1G1	-2.3	2
	AP2B1;AP1B1	-1.1	2.5
	AP2M1	-2.6	1.3
	AP3B1	-2	9
	AP3D1	-1	2.4
	AP3S1	2.6	1.2
	AP4E1	-1.6	1.2
	APBB2	-2.9	1.2
	APC	-0.8	5
	APEH	-2.4	2.9
	APEX2	-0.2	0.1
	API5	-1.4	1.7
	APPL1	-5.4	7.8
	APRT	0
	AQR	0	0.1
	ARAF	-2.3	2
	ARAP1	-2.1	4.5
	ARCN1	-2.6	4
	ARF3;ARF1	-1.6	0.7
	ARF4	0
	ARFGAP1	-0.8	3.6
	ARFGAP2	-2.1	2.6
	ARFGAP3	-2.3	1.1
	ARFGEF2	-4	2.9
	ARFIP1	-2.8	2.6
	ARFIP2	-1.5	2.7
	ARGLU1	-1.2	1.3
	ARHGAP1	-4.2	3.5
	ARHGAP12	-2.9	1.9
	ARHGAP17	-2.6	4.2
	ARHGAP21	-1.2	3.3
	ARHGAP23	-1.3	3.7
	ARHGAP32	-1.3	1.3
	ARHGAP35	-2.3	5.5
	ARHGDIA	-1.6	1.6
	ARHGEF10	-5.2	4.3
	ARHGEF16	-4.3	5.1
	ARHGEF17	-0.7	0.3
	ARHGEF18	-2.9	2.1
	ARHGEF2	-3.6	2.1
	ARHGEF40	2.6	1.4
	ARHGEF7	-4	2.7
	ARID1A	3.3	7.3
	ARID1B	3.4	10.9
	ARID2	2	11.5
	ARID3B	1.5	3.8
	ARID4B	-1.1	3
	ARID5B	1.9	6.5
	ARL15	-0.4	1
	ARL2	-0.6	1.6
	ARL6IP4	0.7	0.3
	ARL6IP5	-1	0.4
	ARL8B;ARL8A	-0.4	0.1
	ARMCX3	-3.1	1.8
	ARNT	1.6	6.7
	ARPC1B	-1.8	2.1
	ARPC2	-3.4	3.5
	ARPC3	1.3	0.9
	ARPC4	-1.8	1.4
	ARPC5	-1	0.4
	ASAP1	-6	8.3
	ASCC1	-3.2	3.8
	ASCC3	-0.6	2.3
	ASF1B	-1.7	3.5
	ASH1L	1.3	1.4
	ASH2L	-0.4	0.5
	ASNS	-2.4	2.9
	ASPH	1.7	0.7
	ASPM	-0.1	0.1
	ASRGL1	-1.3	2.7
	ASS1	-0.6	0.7
	ASUN	-0.3	2
	ASXL1	1.8	1.3
	ASXL2	1.6	3.1
	ATAD1	-5.9	7.3
	ATAD2	-0.9	2
	ATAD2B	0	0.1
	ATAD3A	0.4	0.1
	ATAD3B	-1.4	1
	ATAD5	-1.7	2.7
	ATF1	2.4	4.2
	ATF2	5.4	3.9
	ATF3	3.6	3.9
	ATF6	-1.5	3.5
	ATF6B	-4.8	4.8
	ATF7	1.9	6.7
	ATF7IP	1.6	1.6
	ATG13	-2.6	1.8
	ATG2B	-2.2	3.2
	ATG3	-2.3	1.5
	ATG4C	-0.3	0
	ATIC	-3.5	2.3
	ATL3	-1.9	1.3
	ATN1	1.8	1.8
	ATP1A1	-0.6	0.8
	ATP2A2	-1	1.6
	ATP2B1;ATP2B4	-5.1	4.8
	ATP5A1	0.5	1.7
	ATP5B	-0.6	1
	ATP5C1	-0.1	0
	ATP5D	-4.9	8.1
	ATP5F1	0.9	0.2
	ATP5H	-0.8	0.3
	ATP5J2	0.1	0.1
	ATP5O	0
	ATP6AP1	-0.6	0.5
	ATP6V1A	-1.8	5.8
	ATP6V1B2	-1.1	1.7
	ATP6V1H	-1.7	1.4
	ATP7A	-4.6	4.7
	ATRIP	-0.5	1.4
	ATRX	1	6.3
	ATXN1	4.5	2.2
	ATXN10	-1.6	2.2
	ATXN1L	4.8	3.7
	ATXN2	-0.4	0.5
	ATXN2L	-1.8	4.7
	ATXN7L1	0.6	0.2
	ATXN7L2	1.4	2.3
	AUP1	-3	6.4
	AURKA	1.2	1.6
	AURKB	1.1	0.4
	AVEN	-4.7	3.1
	AVL9	-2.1	1.3
	AZI2	-3.3	2.1
	BABAM1	-2.1	1.2
	BACH1	2.3	1.9
	BAG1	-0.3	0.1
	BAG2	-0.8	2.4
	BAG3	-1.6	2.2
	BAG4	0.4	0.5
	BAIAP2	-0.8	2.3
	BAIAP2L1	-2.5	2
	BANP	0.6	0.9
	BAP1	2.4	4
	BAP18	2.4	0.9
	BARX1	3.4	4.3
	BASP1	-1.4	2.1
	BAX	-0.7	0.4
	BAZ1A	-0.6	0.9
	BAZ1B	-1.8	12.2
	BAZ2A	0.4	0.9
	BAZ2B	1.3	2.4
	BBX	0	0
	BCAP31	-2.3	5.4
	BCAR1	-0.9	1.4
	BCAR3	-2.6	1.2
	BCAS2	-0.7	2.3
	BCAS3	-1.8	3.4
	BCCIP	-0.6	0.2
	BCL3	2.3	0.9
	BCL6	3.9	2.4
	BCL7C	5	3.7
	BCL9	2.6	1.4
	BCL9L	2.2	3.9
	BCLAF1	-1.7	10
	BCOR	1.9	8.4
	BCORL1	1.8	6.7
	BCR	1	2
	BEGAIN	-0.9	3
	BEND3	0.9	3.6
	BET1	-4.8	4.2
	BET1L	-3.3	3.1
	BHLHE40	1.9	3.5
	BICD1	-1.7	4.9
	BICD2	-2.4	4.4
	BIN1	-4	1.8
	BIRC6	-5.6	5.9
	BLM	0.2	0.4
	BLMH	-0.6	0.8
	BMP2K	-0.6	2.1
	BMS1	-2.5	6.7
	BNC2	5.1	3.4
	BNIP1	-2.1	1.3
	BNIP3	-4.2	3.2
	BOD1L1	-0.8	4.4
	BOLA2	-2.4	1.8
	BOP1	-0.6	1.8
	BORA	-1.5	1.1
	BPNT1	-1.6	0.8
	BPTF	1.4	6.6
	BRAP	-5.6	5.1
	BRCA1	-0.1	0.2
	BRCA2	0.3	0.2
	BRCC3	-1.3	3.2
	BRD1	-1.3	0.5
	BRD2	0.6	0.4
	BRD3	0.9	0.7
	BRD4	1.4	7.5
	BRD7	2.2	6.3
	BRD8	1.1	5.9
	BRD9	0.7	5.1
	BRF1	-1.1	0.4
	BRIP1	-1	0.9
	BRIX1	-3.2	8.2
	BSG	-2.2	3
	BTAF1	-2.1	1.8
	BTBD1;BTBD2	-3.4	2.8
	BTF3	-4.2	2.3
	BUB1	-0.8	4.3
	BUB1B	-1.8	3.3
	BUB3	3.2	2.5
	BUD13	0.3	0.6
	BUD31	-4	3
	BYSL	0.2	0.4
	BZW1	-2.8	3.8
	BZW2	1.6	2.8
	C10orf55	-0.1	0
	C10orf90	-6	7
	C11orf84	-5.4	4.9
	C12orf43	-4.1	3.7
	C12orf45	0.1	0
	C14orf166	-1	2.1
	C15orf39	2.7	1.8
	C17orf53	0.2	0.1
	C17orf85	0.2	0.3
	C18orf25	-2.3	1.3
	C19orf43	-1.5	1.8
	C19orf68	1.9	1.2
	C1D	-1.9	1.7
	C1orf112	-2.2	1.9
	C1orf131	0.1	0
	C1orf174	-2.2	1.5
	C1orf198	-0.7	1.7
	C1orf226	-1.1	0.4
	C1orf43	0.3	0.1
	C1orf50	1.3	0.6
	C1orf52	-1.1	0.8
	C1QBP	0.3	0
	C21orf59	0.8	0.4
	C2CD2	-5.1	7.5
	C2CD3	-0.4	0.3
	C2CD5	-1.3	0.8
	C2orf16	-1.7	0.5
	C2orf44	-2.3	2.5
	C2orf49	-3.7	7
	C3orf17	-1.1	1.6
	C5orf51	-3.1	1.3
	C6orf106	0.1	0
	C7orf50	-1.6	4.1
	C8orf76;ZHX1-C8orf76	-3.4	3.9
	C9orf78	-0.5	1.7
	CAAP1	-1	0.4
	CABIN1	1.5	2.7
	CACTIN	-2.2	4.8
	CACUL1	-0.8	0.7
	CACYBP	-0.7	0.5
	CAD	-0.9	1.8
	CALD1	-1.5	4.2
	CALML5	1	0.4
	CALR	-0.7	0.3
	CALU	-3.5	2.2
	CAMK2G;CAMK2B;CAMK2D;CAMK2A	1.5	0.6
	CAMKK1	-2.1	0.9
	CAMSAP1	-1.7	2.5
	CAMSAP2	-0.6	0.6
	CAND1	-1	1.5
	CANX	0.7	0.4
	CAP1	-3.1	4.4
	CAPRIN1	-2.4	7.2
	CAPZA1	-0.2	0.3
	CAPZA2	-0.3	0.8
	CAPZB	-0.8	2.2
	CARM1	-3.4	1.9
	CARS	-3.8	2.4
	CASC3	-3.9	2.9
	CASC5	-0.2	0.9
	CASK	-3.1	1.2
	CASP4	-3.4	2.5
	CASP8	-3.3	2.2
	CASP8AP2	0.4	0.3
	CAST	-3.1	4.1
	CASZ1	3.1	1.5
	CAT	-2.6	1.1
	CAV1;CAV3	-4.1	3.6
	CBLL1	0.1	0.4
	CBR1	-3.6	3.1
	CBS	-2.4	1.3
	CBWD1;CBWD5;CBWD3;CBWD6;CBWD2	-1.6	1.9
	CBX2	0.7	1
	CBX3	0.5	0.6
	CBX4	0.5	0.6
	CBX5	0.5	1
	CBX8	-0.7	2.6
	CC2D1A	-0.6	0.8
	CC2D1B	0	0
	CC2D2A	-5.1	4.9
	CCAR1	1.1	4.1
	CCAR2	1.1	4.9
	CCDC101	-3	2.4
	CCDC102A	-3.6	1.3
	CCDC12	-0.5	0.3
	CCDC124	-4.1	5.1
	CCDC132	0.6	0.2
	CCDC137	-2.9	3.6
	CCDC138	-1.1	0.9
	CCDC14	1.3	2.8
	CCDC157	2.2	1.3
	CCDC174	-0.1	0.5
	CCDC18	-2.8	1.4
	CCDC22	-1.6	2
	CCDC34	-1.2	0.9
	CCDC43	-3.6	3.3
	CCDC47	-4.9	3.4
	CCDC50	-3.6	3.6
	CCDC59	-0.5	0.3
	CCDC6	-0.7	1.1
	CCDC85C	-0.4	0.6
	CCDC86	-1.8	4.5
	CCDC88A	-2.8	4.4
	CCDC88C	-3.7	4.2
	CCDC94	-0.6	0.2
	CCHCR1	1.3	0.6
	CCNB1	-2.1	6.1
	CCNK	-0.4	0.8
	CCNT1	0.6	1.2
	CCP110	-0.8	0.2
	CCT2	-2.8	4.6
	CCT3	-0.5	2.4
	CCT4	-1.5	4.1
	CCT5	-2.1	3.8
	CCT6A	-1.5	3.1
	CCT7	-1.7	2.6
	CCT8	0	0.1
	CCZ1;CCZ1B	0	0
	CD2AP	-0.9	1.5
	CD2BP2	-0.1	0.1
	CD3EAP	0.9	0.3
	CD44	-5.3	6.1
	CD97	-0.3	0.1
	CDC123	-4	2.5
	CDC16	-0.9	0.3
	CDC20	-0.2	0.3
	CDC25C	-3.8	2.5
	CDC27	0.6	0.9
	CDC37	-1.5	2.9
	CDC37L1	-2.3	3.3
	CDC40	-0.9	4.4
	CDC42	-1.1	0.9
	CDC42BPB	-5	4.3
	CDC42EP1	-5.3	4.2
	CDC42EP2	-1.6	0.5
	CDC42EP4	-0.8	0.5
	CDC5L	-0.3	2.3
	CDC7	-1.6	1.3
	CDC73	-0.3	2.3
	CDCA2	0.6	2.9
	CDCA3	-0.6	0.5
	CDCA5	-0.7	3.2
	CDCA7L	0.5	0.3
	CDCA8	-1.1	4.1
	CDK1	0	0
	CDK11B;CDK11A	-0.8	6
	CDK12	0.1	0.2
	CDK13	0.9	4.9
	CDK2AP1;CDK2AP2	-0.3	0.5
	CDK5RAP1	0.7	0.3
	CDK5RAP2	-1	3.1
	CDK5RAP3	-5.1	2.7
	CDK6	0.7	0.2
	CDK7	-1.1	1
	CDKAL1	-2	4.9
	CDKN1C	1.4	1
	CDKN2A	0
	CDKN2A	-1.5	0.7
	CDKN2AIP	0.3	0.5
	CDR2	-0.4	1.9
	CDT1	1.7	2.5
	CDV3	-2	3.4
	CDYL	-1.5	3.8
	CEBPA	3.8	4.7
	CEBPB	1.6	9.9
	CEBPD	6.4	4.3
	CEBPG	1.7	1.4
	CEBPZ	-2.3	9.4
	CELF1	-0.4	3.9
	CENPC	-5.2	6.9
	CENPF	0.1	0.4
	CENPH	-0.9	0.7
	CEP131	-0.2	0.2
	CEP152	0	0
	CEP170	-2.4	3.3
	CEP192	-0.1	0.1
	CEP290	0.8	0.5
	CEP295	-1.8	2.4
	CEP350	0	0
	CEP41	-3.7	3.9
	CEP55	-1.8	2.8
	CEP57	-0.1	0.1
	CEP63	-1.8	2
	CEP72	-0.1	0.3
	CEP85	0.4	0.8
	CEP95	0.3	0.1
	CEP97	0.4	1.8
	CEPT1	2	0.7
	CETN2	-2.8	1.3
	CFAP36	-3.2	2
	CFDP1	-0.7	0.5
	CFL1	-0.3	0.2
	CHAF1A	-0.6	3.1
	CHAF1B	-0.4	0.6
	CHAMP1	0.5	2.5
	CHCHD2;CHCHD2P9	2.7	1.6
	CHCHD3	-0.6	1
	CHD1	-0.5	1.4
	CHD1L	-1.7	4.4
	CHD2	-1	3.5
	CHD3	1.5	3.8
	CHD4	0.5	2.1
	CHD5	1.3	1.3
	CHD6	1.3	4.8
	CHD7	1.8	5.7
	CHD8	1.6	4.9
	CHEK1	0	0
	CHERP	0	0.1
	CHMP2B	-3.5	1.5
	CHMP4B	-0.3	0.5
	CHMP5	-0.5	0.4
	CHMP7	-6.4	5.8
	CHORDC1	-1.3	1.4
	CHRAC1	-1	2.8
	CHST5	1.4	1.3
	CHTF18	-3.5	2.5
	CHTOP	-2	5.3
	CIAPIN1	-2.5	2.8
	CIC	1.8	8.6
	CIPC	-0.6	0.5
	CIR1	-1.5	0.5
	CIRH1A	-0.2	0.4
	CISD1	-2.6	5
	CISD2	-1.8	2.8
	CITED2	0.5	0.3
	CIZ1	1.7	3
	CKAP2	-3.3	2.3
	CKAP4	-2.3	8.1
	CKAP5	-1	2
	CKB	1.3	1.6
	CLASP1	-4	3.7
	CLASP2	-3.8	3.3
	CLASRP	-1	3.3
	CLCC1	-4.9	14
	CLEC16A	-1.5	2.3
	CLIC1	-1.1	1
	CLINT1	-1.2	2.7
	CLIP1	-4	2.7
	CLNS1A	0
	CLOCK	2.2	1.4
	CLPTM1L	-4.3	7.3
	CLPX	-1.9	1.4
	CLSPN	1.1	0.5
	CLTA	-0.4	0.9
	CLTC	-0.4	1.2
	CLU	-5.9	5.8
	CLUH	-3.7	3.5
	CLYBL	-0.7	0.3
	CMC1	0.8	0.2
	CMIP	-3.6	2.5
	CMTR1	-0.7	4.5
	CNDP2	-3.7	3.3
	CNN2	-1.4	2.6
	CNN3	-0.7	1.5
	CNOT1	1.9	4.1
	CNOT2	1.4	2
	CNOT3	-0.2	0.2
	CNOT4	-2	1.1
	CNOT6L;CNOT6	-2.3	2.6
	CNOT8	0.7	1.1
	CNP	-0.5	0.2
	CNPY2	0
	COA7	-0.3	0.4
	COBL	-1.9	3.6
	COBLL1	-4.6	3.9
	COG1	-1.3	5
	COG2	-2.5	1.7
	COG3	-3.4	2.5
	COG4	-1.4	3
	COIL	-1.3	5.8
	COL4A2	-1.7	0.7
	COL9A2	0
	COLGALT1	-2.4	1.7
	COMMD3	-0.6	0.3
	COMMD8	1.2	0.8
	COMMD9	-2.4	1.8
	COPA	-0.6	7.4
	COPB1	-3.3	3
	COPB2	-0.5	1.9
	COPG1	-3.5	2.8
	COPG2	-5.4	12.2
	COPRS	0.5	0.2
	COPS2	-0.8	1.7
	COPS3	-1.8	1.4
	COPS5	-2.3	1.7
	COPS6	0.9	0.5
	COPS7A	-2.6	1.6
	COPS8	1.5	0.7
	COPZ1	-3.6	3.1
	CORO1B	-1.6	3.8
	CORO1C	-2.1	7.3
	CORO2A	-5.6	3.3
	CORO7	-2.5	3
	COTL1	-0.5	0.4
	COX4I1	-1.8	1.4
	CPLX1	-2.9	1.9
	CPNE1	-2.1	3
	CPNE3	-0.8	0.3
	CPS1	-0.8	3.1
	CPSF1	-0.3	0.2
	CPSF2	-0.6	3.8
	CPSF3	-3.6	1.6
	CPSF4	0.9	1.2
	CPSF6	0.3	1.1
	CPSF7	0.8	3
	CPT1A	2	1
	CRABP2	0.1	0
	CREB1	5.1	3.9
	CREB3L2	0	0
	CREB5	3.5	6.2
	CREBBP	2.9	2.9
	CREM	3.9	2
	CRIP1	-3	1.4
	CRIP2	-2.4	3.9
	CRNKL1	1.1	2.4
	CROCC	0.9	1.9
	CRTC1	-0.6	0.3
	CRTC2	-2.9	0.8
	CRTC3	1.9	4.2
	CRYBG3	-2.4	2
	CS	-2.3	2.5
	CSDE1	-2	7
	CSE1L	-1.5	1.6
	CSNK1A1;CSNK1A1L	0.6	0.9
	CSNK2B	2	1.1
	CSRP1	-1.3	6
	CSRP2	-1.3	3.2
	CSRP2BP	3.4	6.4
	CSTF2	0.7	3.6
	CSTF2T	1.8	2.9
	CSTF3	-0.8	0.4
	CTAGE9;CTAGE8;CTAGE15;MIA2	-3.7	4.5
	CTBP2	2.3	1.4
	CTCF	-0.5	3.4
	CTDSP2	-3.1	1.4
	CTIF	-2.9	1.3
	CTNNA1	-1.1	3.3
	CTNNA2	-2.7	2.2
	CTNNAL1	0.2	0.2
	CTNNB1	-1.2	0.5
	CTNNBL1	0.5	0.1
	CTNND1	-1	5.1
	CTPS1	-4.5	3.2
	CTR9	-0.3	1.3
	CTSD	3.2	1.6
	CTTN	-1	3
	CTTNBP2NL	-3.4	2.6
	CTU2	-1.9	2.9
	CUEDC2	-2.6	1.6
	CUL4A	-1.7	2.7
	CUL4B	-1.4	1.9
	CUX1	1	7
	CUX1	1.3	2.3
	CUX2	1.7	1.2
	CWC15	-1.8	1.4
	CWC22	-4.6	4.7
	CWC25	-1.5	2.3
	CWC27	-0.2	0.3
	CWF19L1	-2	2.6
	CWF19L2	-0.3	0.8
	CXADR	-4	5.4
	CXorf56	0.6	2.4
	CXXC5	1.1	0.4
	CYB5R3	-1.6	3.1
	CYCS	-1.3	0.5
	CYLD	-0.2	0.5
	CYP1B1	-3.7	2.5
	CYP51A1	-3.1	4.9
	CYTH2;CYTH3	4.1	2.3
	DAB2	-0.5	1.5
	DAD1	0
	DAG1	-1.3	0.3
	DAXX	2.3	2.1
	DAZAP1	-0.6	0.9
	DBN1	-2.6	8.4
	DBNL	-1.3	2.5
	DBR1	-3.1	1.9
	DBT	-4.3	10.3
	DCAF13	0.9	1.5
	DCAF7	1.6	1.3
	DCD	1	0.6
	DCLRE1A	0.6	1.6
	DCP1A	-1.7	3.9
	DCP1B	-1.5	5.6
	DCTN1	-3.1	2.7
	DCTN2	-2.2	3.9
	DCTN4	-3.2	3.8
	DDB1	-3.5	3.3
	DDB2	0.3	0.1
	DDHD1	-1.6	1.5
	DDHD2	-4.6	5.2
	DDOST	0.1	0
	DDRGK1	-2.1	3
	DDX1	-5.3	5.4
	DDX10	-2.7	7
	DDX12P;DDX11;DDX11L8	0	0
	DDX17	0.6	1.6
	DDX18	-2.9	7.6
	DDX19A;DDX19B	-1.3	1.3
	DDX20	-2.8	4.4
	DDX21	-1.4	3.9
	DDX23	-0.6	1.5
	DDX24	-1.1	6
	DDX27	-1.7	6.5
	DDX31	-2.5	5.4
	DDX39A	0.1	0.1
	DDX39B	-0.4	0.3
	DDX3X;DDX3Y	-1.7	10.4
	DDX41	-1.1	2.8
	DDX42	-0.3	2.2
	DDX46	0.2	0.8
	DDX5	0	0.2
	DDX50	-2.8	9.4
	DDX52	-1.2	3.3
	DDX54	-4.9	4.2
	DDX55	-2.8	2
	DDX56	-1.7	4.2
	DDX6	-1.4	5
	DDX60	-0.8	0.5
	DEAF1	4	3.2
	DEK	2.7	1.2
	DENND1A	-4.6	4
	DENND4C	-1.9	3.1
	DENND6A	-2.1	4
	DEPDC7	-0.3	0.5
	DFFA	-2.2	2.9
	DFNA5	-2.1	2.8
	DGCR14	0.5	1.5
	DGCR8	-4.7	4.9
	DGKZ	-1.5	0.7
	DHCR7	-3.1	1.9
	DHFR	3.1	2.4
	DHX15	-0.3	2.5
	DHX16	-1.2	4.6
	DHX29	-2.1	5.8
	DHX30	-1.8	2.2
	DHX34	1.3	0.9
	DHX35	-0.8	0.6
	DHX36	-0.4	1.9
	DHX37	-0.8	1
	DHX38	0	0.3
	DHX40	0.5	0.2
	DHX57	-0.8	5.2
	DHX8	-0.1	0.1
	DHX9	-0.6	5.4
	DIAPH1	-3.1	5.1
	DIAPH2	-3.6	2.6
	DIAPH3	-0.7	1.5
	DICER1	-3.9	4.5
	DIDO1	0.2	2.2
	DIP2B	-3.4	1.8
	DIS3	-1.4	2.5
	DISP1	-4.7	4.4
	DKC1	-3.6	7.9
	DKKL1	-1.7	0.5
	DLD	-3	2.6
	DLG1	-6.1	7
	DLG5	0.2	0.4
	DLGAP4	-1.1	0.8
	DLGAP5	-2.1	5.8
	DMAP1	0.9	2.2
	DMD	-3.8	3.6
	DMXL1	-0.8	0.8
	DNA2	0
	DNAAF2	-3.1	2.5
	DNAJA1	0.2	0.4
	DNAJB1	1.3	2.1
	DNAJB11	1.8	1.6
	DNAJB4	4.2	4.7
	DNAJC1	-2.2	2.7
	DNAJC11	-1.2	0.8
	DNAJC12	-0.6	0.2
	DNAJC13	-1.1	4
	DNAJC17	-3.4	1.5
	DNAJC2	-1.3	0.5
	DNAJC21	-1.7	4.5
	DNAJC7	0.6	0.3
	DNAJC9	-0.7	0.6
	DNER	-2.5	1.6
	DNM1L	-4.7	4.8
	DNM2	1.5	0.8
	DNMBP	-3.3	3.2
	DNMT1	-1	2.5
	DNTTIP1	2	3.3
	DNTTIP2	-1	6.5
	DOCK6	-0.1	0.1
	DOCK7	-1.1	3.8
	DOK1	-2.9	2.2
	DOPEY2	-2.6	0.8
	DOS	-4.8	4.3
	DOT1L	2.1	3.6
	DPF1	2	6.3
	DPF2	4	2.8
	DPYSL2	-3.7	1.8
	DRG1	0	0
	DRG2	-2.1	3.6
	DROSHA	-0.8	0.7
	DSC1	-0.3	0.1
	DSC2	-3	1.3
	DSG1	0.6	0.3
	DSG2	-1.9	3.6
	DSN1	-0.8	3.7
	DSP	-0.7	2.1
	DST	-1.3	0.3
	DSTN	2.1	1.3
	DTL	-3.3	3.2
	DUS2	-3.1	2.6
	DUSP1	-2.9	0.7
	DVL1;DVL1P1	-2.8	4.3
	DVL2	-0.7	1.6
	DVL3	-1.7	2.1
	DYNC1H1	0.4	0.9
	DYNC1I2	-4.1	3.1
	DYNC1LI1	-1.5	2.3
	DYNC1LI2	-2.3	3.9
	DYNLL1	0.6	1.1
	DYNLRB1;DYNLRB2	-1.1	0.5
	E2F3	-0.3	0.2
	E2F6	0.9	4.3
	E2F7	0.9	0.3
	EBF1	7	7.6
	EBNA1BP2	-3.1	8.8
	ECD	-4.8	3.9
	ECE1	-5.1	8.4
	ECH1	0.6	0.8
	ECHDC1	-2.7	1.8
	ECHS1	-2.1	1.9
	ECI2	0
	ECM1	-2.6	1.3
	ECM29	0.4	0.4
	ECT2	0.5	0.2
	EDC3	-1.3	4
	EDC4	-2.8	4.5
	EDF1	-0.5	1.8
	EDRF1	-0.9	3.8
	EEF1A1;EEF1A1P5	-0.2	1.5
	EEF1A2	-0.6	0.4
	EEF1B2	-4.1	4.6
	EEF1D	-1.4	4.1
	EEF1E1	-1	0.4
	EEF1G	-0.6	1.3
	EEF2	-1.8	3.5
	EEF2K	-3.6	5
	EFHD2	-1.3	1.9
	EFR3A	-0.8	1.8
	EFTUD1	-3.4	3.1
	EFTUD2	-1.6	4.4
	EGFR	-3.1	4.3
	EGLN1	-2.8	1.7
	EHBP1	-3.3	4
	EHBP1L1	-3.5	4.9
	EHD1	-2.4	5.9
	EHD2	-6.1	4.8
	EHD4	-3.4	2.5
	EHMT1	-0.1	0.2
	EHMT2	-1.5	4.2
	EIF1AX;EIF1AY	0.8	0.8
	EIF2A	-2.3	7.2
	EIF2AK2	-1	0.8
	EIF2AK4	-1.8	1.2
	EIF2B2	-3.2	2.1
	EIF2B3	-1.5	0.7
	EIF2B5	-5.1	4.1
	EIF2S1	-0.6	0.1
	EIF2S2	-1.4	2.8
	EIF2S3;EIF2S3L	0.1	0.1
	EIF3A	-3.2	7.3
	EIF3B	-2.7	4.9
	EIF3C;EIF3CL	-0.7	5.5
	EIF3D	-1	3.5
	EIF3E	-0.6	0.5
	EIF3F	-0.7	4
	EIF3G	-2.8	2.9
	EIF3H	-0.1	0.1
	EIF3I	0.8	0.8
	EIF3J	-4.2	6.5
	EIF3K	0
	EIF3L	-0.1	0
	EIF3M	-0.6	1
	EIF4A1;EIF4A2	-0.5	1.2
	EIF4A3	-1.4	0.8
	EIF4B	-2.2	4.4
	EIF4E	-1.2	0.6
	EIF4ENIF1	-3.3	1.8
	EIF4G1	-1.3	5.3
	EIF4G2	-0.8	2.5
	EIF4G3	-4	4.2
	EIF4H	-0.3	0.4
	EIF5	-2.8	6.2
	EIF5A;EIF5AL1;EIF5A2	-1.8	1.8
	EIF5B	-2.4	7.4
	EIF6	0.9	0.5
	ELAC2	-2.1	3.5
	ELAVL1	1.3	3.7
	ELF1	1.1	2.5
	ELF2	1.6	4
	ELL2	1.8	1.4
	ELMSAN1	2.3	4.7
	ELOVL1	-3.3	1.5
	ELOVL5	-0.8	1
	ELP2	-4.4	4.4
	ELP4	-1.6	1.2
	EMD	-2.5	8.9
	EME1	-1.3	2.4
	EMG1	-3	5.5
	EML4	-1.4	4.7
	EMSY	1.1	7.2
	ENAH	-3.1	4.8
	ENO1	-0.3	0.5
	ENO2	2.7	1.3
	ENSA	-0.5	0.8
	ENY2	0.3	0.1
	EP300	5	8.8
	EP400	2	8.5
	EPB41	-2.3	4.5
	EPB41L1	-2	3.3
	EPB41L2	-2.5	8.7
	EPB41L4B	-5.9	5.5
	EPB41L5	-5.8	6
	EPC1	2.9	9.9
	EPC2	3.8	7.4
	EPN1	-6.1	7.1
	EPN2	-2	4
	EPPK1	-0.6	0.7
	EPRS	-2.7	6.5
	EPS15	-1.6	5
	EPS15L1	-1.4	3.9
	EPT1	-1.1	0.5
	ERBB2	-5.9	4.3
	ERBB2IP	0.3	0.9
	ERC1	-3.6	3
	ERCC2	-0.9	0.8
	ERCC3	0.2	0
	ERCC5	-0.7	2.1
	ERCC6	-1.7	1.3
	ERCC6L	-1.7	2.6
	ERF	1.2	1.3
	ERH	-0.4	0.9
	ERICH1	-0.9	0.4
	ERLIN2	1.2	0.7
	ERO1L	-4.4	5.1
	ERP29	0.7	0.3
	ERP44	0.6	0.2
	ESCO1	-0.1	0
	ESCO2	0.3	0.4
	ESF1	-2	6.3
	ESRRA	1.4	0.8
	ESYT1	-2.8	5.8
	ESYT2	-2.8	3.7
	ETAA1	0.5	0.3
	ETF1	-2.2	2.3
	ETFA	-0.4	0.8
	ETFB	1.3	0.5
	ETS2	-0.4	1.3
	ETV3	2.6	6.7
	ETV6	2.8	3.8
	EWSR1	1.4	1.4
	EXD2	-3.8	3.2
	EXOC1	-4.4	4.3
	EXOC2	-3	1.7
	EXOC3	-3.4	3.7
	EXOC4	-2.1	3.1
	EXOC7	-5.1	6.6
	EXOSC10	-0.2	0.5
	EXOSC3	0
	EXOSC4	0.8	0.8
	EXOSC9	-0.6	1.2
	EYA3	0.4	0.9
	EYA4	1.7	5
	EZH2	-1.1	0.9
	EZR	-1.6	4.4
	F13A1	-2.7	0.7
	FABP5	4.8	4.5
	FAF2	-4.8	3.3
	FAM107B	-3.2	2.5
	FAM109B	0.4	0.6
	FAM114A1	-4.1	4.2
	FAM114A2	-3.5	3.8
	FAM117B	-1.8	1.7
	FAM118A	-3.5	3.8
	FAM120A	-3.7	9.2
	FAM122B	1.7	1.5
	FAM124A	0.2	0.4
	FAM126A	-3.1	3.1
	FAM129B	-3.6	6.4
	FAM134B	-4.8	5.5
	FAM160A1	-4.8	3.5
	FAM160B1	-0.8	0.8
	FAM168A	2.6	1.9
	FAM172A	1.2	0.5
	FAM175A	-2	1.1
	FAM192A	-0.3	0.7
	FAM193A	-0.3	0.4
	FAM193B	-4.1	3.4
	FAM195A	-2.4	1.3
	FAM208A	0.3	2.1
	FAM208B	0.5	1.4
	FAM21A	-2.4	3.9
	FAM21C	-4.4	2.9
	FAM222B	0.8	0.4
	FAM32A	-0.3	0.1
	FAM50A	-0.3	0.6
	FAM53C	-1.9	1.3
	FAM73A	-4.5	10.3
	FAM83D	-0.5	0.1
	FAM83G	-3.1	1.8
	FAM83H	-2.1	1.1
	FAM98A	0.5	1.2
	FAM98B	1.3	0.8
	FANCI	-1.1	2.8
	FANCM	-0.5	0.2
	FARP1	-1.7	2
	FARSA	-0.7	1.3
	FARSB	-3.2	1.7
	FASN	-1.6	5
	FAU	1	0.4
	FBL	0.4	1.3
	FBLL1	3.4	1.1
	FBN1	0	0
	FBRS	2.5	5.8
	FBRSL1	0.6	0.2
	FBXO30	-2.8	4
	FBXO5	-0.2	0.1
	FBXO7	4.9	2.8
	FBXW11;BTRC	2.6	1.8
	FCHSD2	-4	4.7
	FDPS	0.8	0.8
	FDX1L	1.3	2.1
	FEN1	-1.1	4.7
	FERMT1	-4.4	3.1
	FERMT2	-1.8	2.7
	FGFR1OP	-4.2	2.2
	FGG	-1	0.3
	FH	-0.4	0.1
	FHL2	0.3	0.4
	FHOD1	-2.8	2.8
	FIGNL1	0.9	1.3
	FIP1L1	0.5	1.5
	FKBP10	3	1.3
	FKBP15	-1	3.7
	FKBP1A	-1.2	1.3
	FKBP3	-2	1
	FKBP4	-0.5	0.2
	FKBP5	-1.7	0.9
	FKBP7	-8	15.2
	FKBP8	0.4	0.2
	FLG2	-0.4	0.2
	FLII	-0.9	0.8
	FLNA	-0.8	3.3
	FLNB	-1.7	6
	FLNC	-2.8	6.5
	FLOT2	-2.7	6
	FLVCR1	-5.4	4.5
	FLYWCH1	-2.5	5.9
	FLYWCH2	-1.6	0.5
	FMNL1	-4	3.4
	FMNL2;FMNL3	-5.1	4
	FMR1	-3.5	4.1
	FN1	3.7	2.2
	FNBP1	-3.8	3.4
	FNBP1L	-4.4	3.6
	FNBP4	-0.4	1.7
	FNDC3A	-0.1	0.1
	FNDC3B	-0.7	2.4
	FOSL1	4.6	5.9
	FOSL2	1.9	6.2
	FOXA1	4	4.9
	FOXC1	1.3	0.8
	FOXC2	5.5	5.3
	FOXF1	1.1	1.5
	FOXF2	2.9	1.8
	FOXJ3	1.3	0.6
	FOXK1	0.6	0.7
	FOXK2	2.8	3.8
	FOXL1	1.4	1.3
	FOXL2	2.1	3.8
	FOXM1	0.6	0.8
	FOXO3	-1.4	0.5
	FOXP1	3.1	8.9
	FOXP2	0.3	0.1
	FOXP4	3	4
	FRA10AC1	-3.7	3
	FRG1	-1.2	2.4
	FRMD6	-2.2	1.3
	FRYL	-6.4	7.9
	FSCN1	1	0.5
	FSTL1	2.3	0.5
	FTSJ1	-3.6	1.9
	FTSJ3	-2.3	6.3
	FUBP1	-0.5	1.8
	FUBP3	-0.1	0.2
	FUS	0.7	4.3
	FXR1	-1.4	5.9
	FXR2	-1.6	4.1
	FYTTD1	-3	4
	G3BP1	-1.4	6.4
	G3BP2	-0.6	1.1
	G6PD	-2.6	5.6
	GABPA	-0.3	0.4
	GADD45GIP1	0
	GAK	-1.8	3.4
	GALNT2	-0.8	1.4
	GANAB	-2.9	5.4
	GAPDH	0.7	1.6
	GAPVD1	-1.9	4.5
	GARS	-3.3	3.1
	GART	-3.8	4
	GATA2	2.9	7.9
	GATA6	7.7	7.1
	GATAD1	1	0.3
	GATAD2A	2.2	6.9
	GATAD2B	1	9.3
	GBE1	-1.9	1.1
	GBF1	-3.5	2.1
	GCC1	-1.8	0.8
	GCC2	-3.8	3.1
	GCLM	0.8	0.6
	GCN1L1	-2	1.7
	GDI2	-1	1.3
	GEMIN4	-1.2	1.1
	GEMIN5	-1.3	6
	GFM1	-2.2	1.8
	GFPT1	-2.2	0.9
	GGA1	-1	0.4
	GGA2	-1	0.5
	GGNBP2	-4.2	8.7
	GID8	1.5	0.9
	GIGYF1	-0.4	0.2
	GIGYF2	0.2	2.3
	GINS4	-0.8	2.8
	GIPC1	-0.4	0.2
	GIT1	-0.5	0.4
	GIT2	-2.8	4.6
	GJA1	-7.4	14.5
	GLE1	0.2	0.4
	GLG1	-4.6	5.6
	GLI2	0
	GLIS1	4.7	3.7
	GLIS2	4.5	5.2
	GLIS3	3	7.1
	GLMN	0	0.1
	GLO1	-2	2.8
	GLTSCR1	3.4	8.4
	GLTSCR1L	3.3	4.3
	GLTSCR2	-5.1	5.5
	GLUD1;GLUD2	-2.2	4.3
	GLYR1	-2.4	7.3
	GMEB2	-0.8	1.5
	GMPS	-1.4	1.5
	GNA12	-4.3	1.3
	GNAI2	-1.6	0.8
	GNAI3	1	0.5
	GNAS	0.3	0.1
	GNB1	-1.5	0.6
	GNB2L1	0.6	0.9
	GNE	-3.3	2.4
	GNL2	-2	6.4
	GNL3	-2.9	7.5
	GNL3L	-0.9	3.1
	GOLGA2	-0.6	1.6
	GOLGA3	-0.5	1.8
	GOLGA4	-2.3	11
	GOLGA5	-2.1	4.9
	GOLGB1	-2	6.6
	GOLPH3	-0.9	0.9
	GON4L	0.2	0.8
	GOPC	0.3	1.1
	GORAB	-2.5	4
	GORASP2	-4.9	3.8
	GOSR1	-4.8	2.8
	GOT1	-4	6
	GOT2	-0.8	0.4
	GPALPP1	-0.1	0.1
	GPATCH1	0.6	3
	GPATCH11	1.5	1.1
	GPATCH4	0.6	2.7
	GPATCH8	-0.6	4.5
	GPBP1	-0.3	0.3
	GPBP1L1	-0.9	0.7
	GPC1	3.7	9.6
	GPD2	-4.6	12.5
	GPHN	-0.7	0.2
	GPI	-0.4	0.2
	GPKOW	-0.9	2.8
	GPN1	-3.1	3
	GPR89B;GPR89A	1.3	0.6
	GPRC5A	-3.6	5.2
	GPRC5C	-1.9	1.3
	GPRIN1	-2.4	2.5
	GPRIN3	-3.1	3
	GPS2	2.5	1.3
	GPSM1	2.3	1.3
	GPSM2	-2.2	1.2
	GPX8	0.5	0.2
	GRAMD1A	-1.4	0.8
	GRAMD1B	-4.3	3.6
	GRAMD3	-2.2	8.9
	GRHPR	1.3	0.6
	GRIPAP1	-1.4	3.6
	GRSF1	-2.1	4.4
	GRWD1	-1.9	0.8
	GSE1	1.6	5.8
	GSPT1	-1.5	4.7
	GSPT2	-4.1	1.3
	GSTP1	-3.8	4.5
	GTF2A1	1.9	0.9
	GTF2B	-3.8	5.5
	GTF2E1	-1.3	1.7
	GTF2E2	-1.7	1.3
	GTF2F1	0.2	0.4
	GTF2F2	-0.9	1.3
	GTF2H1	-0.1	0.1
	GTF2I	0.4	5.4
	GTF2IRD1	1.7	4.3
	GTF3A	-4	2.2
	GTF3C1	-0.1	1
	GTF3C2	1.2	0.5
	GTF3C3	1.4	4.3
	GTF3C4	0.1	0.3
	GTF3C5	-0.4	1
	GTPBP1	-0.2	0.1
	GTPBP4	-0.8	5.6
	GTSE1	0.9	0.3
	GULP1	-0.7	0.4
	GYS1	-4.1	2.3
	GZF1	-0.9	0.7
	H1FX	0	0
	H2AFV;H2AFZ	0.2	0.3
	H2AFX;HIST1H2AA	-0.9	0.8
	H2AFY	-1.7	5.7
	H3F3A	0.1	0.1
	HACD3	0	0.1
	HADH	-2.1	2
	HADHA	-1.1	1.3
	HARS	-3	2.4
	HAT1	-0.5	0.9
	HAUS2	-3.9	4.7
	HAUS3	-1.6	0.5
	HAUS4	0.6	0.3
	HAUS6	-1.3	3.1
	HAUS8	-3.3	2.4
	HBS1L	-2.1	2.7
	HCFC1	1.2	5.8
	HCFC2	2.8	2.7
	HDAC2	0.3	0.5
	HDAC3	0.3	0.5
	HDAC4	-1	1
	HDAC5	0.7	0.4
	HDAC7	2.2	1.5
	HDGF	-1.6	2.7
	HDGFRP2	-0.1	0.1
	HDLBP	-1.5	6.1
	HEATR1	-0.5	1.7
	HEATR3	-2.5	3.4
	HEATR5A	-3	1.8
	HEATR5B	-3.4	2
	HECTD1	-4.7	9.9
	HELLS	0	0
	HELZ	-0.6	1.5
	HENMT1	1.2	1.5
	HERC1	-0.9	0.3
	HEXIM1	-2.5	2
	HGS	0.1	0.1
	HIC2	4.3	1.8
	HIGD1A	2	0.8
	HINT1	-5.3	4
	HIP1R	-3.3	2
	HIPK2;HIPK1	4.6	8.4
	HIRA	2.2	0.7
	HIST1H1B	1.1	4.4
	HIST1H1C	0.6	1.4
	HIST1H1E;HIST1H1D	0.6	1.3
	HIST1H2AC;HIST3H2A;HIST1H2AB	-3	2
	HIST1H2BB;HIST2H2BE;HIST1H2BO;HIST1H2BJ;HIST3H2BB	-1.5	0.4
	HIST1H2BL;HIST1H2BH;HIST1H2BN;HIST1H2BC;HIST1H2BD;HIST1H2BK;HIST2H2BF;HIST1H2BM;H2BFS;HIST1H2BA	-1.4	2.8
	HIST1H3A;HIST3H3;H3F3C	-2.1	1.3
	HIST1H4A	-0.9	3.9
	HIST2H2AA3;HIST1H2AG;HIST1H2AJ;H2AFJ;HIST2H2AC;HIST1H2AH;HIST1H2AD	-1	3.8
	HIST2H3A	-0.3	0.5
	HIVEP1	1.3	4.9
	HIVEP2	2.1	3.4
	HJURP	-1.2	3
	HK1	-2.1	0.9
	HK2	-2.3	3.8
	HLA-A	-0.5	0.2
	HLA-C	-3.3	3.2
	HLCS	0.2	0
	HLTF	-1	1.6
	HM13	2	0.7
	HMBOX1	0.6	0.9
	HMCES	-0.3	0.4
	HMG20B	4	3.7
	HMGA1	-1.6	5.1
	HMGB1	-0.8	1.8
	HMGB2	-0.9	0.7
	HMGCS1	-2.6	4.1
	HMGN5	0	0
	HMGXB4	-3.5	2.4
	HMMR	-2.1	5.4
	HMOX2	-6.2	14.5
	HN1	0.1	0.2
	HN1L	-0.8	2.7
	HNRNPA0	-0.2	1.1
	HNRNPA1	-1	7.7
	HNRNPA1L2	-3.9	2.5
	HNRNPA2B1	-1	6.8
	HNRNPA3	-1.6	10.1
	HNRNPAB	-1.1	4.9
	HNRNPC;HNRNPCL1;HNRNPCL2	-0.2	0.6
	HNRNPD	-0.2	0.5
	HNRNPDL	-0.9	4.3
	HNRNPF	-0.1	1.2
	HNRNPH1	0.4	0.9
	HNRNPH2	1.8	2.7
	HNRNPH3	-1.1	2.3
	HNRNPK	-0.4	3.5
	HNRNPL	-1	4.6
	HNRNPM	0	0.1
	HNRNPR	-1	2.4
	HNRNPU	-0.6	5.1
	HNRNPUL1	-0.4	2.8
	HNRNPUL2	-0.6	1.1
	HOMEZ	7.5	5.4
	HOOK3	0.7	0.2
	HOXC10	2.6	2.4
	HOXC11	5.6	3.6
	HOXC13	3.6	4.8
	HOXC6;HOXA5;HOXB5;HOXA7;HOXC5;HOXA6	1.5	1.5
	HOXC9	5.1	4.4
	HP1BP3	-1.2	6.7
	HPD	0.4	0.4
	HPDL	-0.9	0.5
	HPS5	-5.1	5.6
	HRNR	-2.3	1
	HSCB	-1.3	1
	HSD17B10	0.4	1
	HSD17B4	-0.7	1.3
	HSF1	2.1	2.5
	HSF2	1.9	1.3
	HSP90AA1	-1.9	3
	HSP90AB1	-1.2	3.4
	HSP90AB2P	-2.7	3.4
	HSP90B1	-1.9	3.1
	HSPA12B	-1.4	0.5
	HSPA1A;HSPA1B	1.5	8.7
	HSPA4	-1.3	2.4
	HSPA4L	-1.4	3.3
	HSPA5	0.2	0.6
	HSPA6;HSPA7	3.7	2.9
	HSPA8	1	4.9
	HSPA9	0	0
	HSPB1	-0.2	0.4
	HSPD1	-0.2	0.5
	HSPE1	-1.5	4
	HSPH1	-0.6	2.2
	HTATSF1	-0.9	7.2
	HTT	-4.2	4.8
	HUWE1	-2.3	1.6
	HYOU1	-2.6	6.7
	HYPK	-3.2	1.6
	IARS	-0.8	1.4
	IARS2	-1.5	3
	IBTK	-3.6	5.6
	ICE1	0.6	1.9
	ICE2	0.4	0.8
	ID1	-0.7	0.8
	IDH1	-2.2	1.8
	IDH2	2.4	1.1
	IDI1	-3.8	6.2
	IFI16	0.2	1.4
	IFIT5	-6	4.7
	IFNGR1	-4.7	3.5
	IFRD1	-4.8	5.8
	IFRD2	-2.3	1.3
	IFT122	-2.6	1.9
	IFT172	0
	IFT20	-3	3.1
	IFT43	-2	1.7
	IFT57	-1.1	0.8
	IFT74	0.9	0.5
	IGBP1	-0.5	1.6
	IGF2BP1	-2.2	4.4
	IGF2BP3	-1.4	1
	IGF2R	-3.3	6.5
	IGFN1	1.5	0.6
	IK	-0.1	0.5
	IKBIP	-4.4	3
	IKBKAP	-0.2	0.5
	IKBKG	1.6	1.8
	IL6ST	-4.2	10.6
	ILF2	-0.3	0.5
	ILF3	-0.8	4.8
	ILK	-1.7	2.6
	ILKAP	-1.9	3
	IMMT	-0.3	0.3
	IMP3	-0.7	1.9
	IMPDH2	-2.1	3.2
	INADL	-1.5	3
	INCENP	-0.2	0.5
	INF2	-2.8	6.2
	ING3	1.1	6.6
	INO80	0.3	0.4
	INO80C	1.7	1.3
	INO80D	4.9	7.4
	INPP5B	-0.2	0.1
	INPPL1	-4	2.5
	INTS1	0.6	0.9
	INTS12	0.2	0.3
	INTS3	-2.5	1.2
	INTS4	-0.7	1.5
	INTS6	-1.5	4.4
	INTS9	-3.1	2.9
	INVS	-1.4	0.6
	IP6K1	-2.1	1.5
	IPMK	-2	1.6
	IPO5	-1.7	1.2
	IPO7	-1.7	2.9
	IPO8	-1.3	4.5
	IPO9	-1.8	3.6
	IQGAP1	-0.9	2.6
	IRAK1	-1	0.4
	IRAK4	-1.8	3
	IRF1	5.7	8.6
	IRF2BP1	3.4	2.2
	IRF2BP2	1.4	2.6
	IRF2BPL	2.4	1.9
	IRS2	-3.9	3.6
	ISG20L2	-0.9	1.9
	ISL1	4.6	5.5
	IST1	-0.4	0.1
	ISY1	-0.3	1.6
	ITCH	-1.4	3.2
	ITGB1	-3.6	9
	ITGB5	-5.6	13.5
	ITPK1	-4.6	5.4
	ITPR1	-2.8	6.9
	ITPR3	-0.4	0.1
	ITPRIP	-6	5.8
	ITSN1	-2.2	3.7
	IVNS1ABP	-1.4	4.1
	IWS1	-2.1	4.3
	JADE2	-0.6	0.2
	JADE3	0.4	0.7
	JAZF1	2.2	1.7
	JDP2	2.2	1.3
	JMJD1C	1.5	9.3
	JMJD6	-0.9	0.4
	JMY	-2	3.7
	JPH1	-4.7	3
	JRKL	1.9	2.8
	JUN	4	4.9
	JUNB	1.3	5.2
	JUND	1	2.1
	JUP	-1.7	5.3
	KANK1	-1.6	4
	KANK2	-0.5	2.7
	KANSL1	0.4	0.6
	KANSL2	-0.5	0.8
	KANSL3	0.9	0.8
	KARS	-1.8	5.1
	KAT2A	3.6	2.8
	KAT5	4.3	4.9
	KAT6A	1.7	2.7
	KAT6B	-2.2	0.7
	KAT7	2.1	0.7
	KAT8	-0.4	0.6
	KATNA1	-1.5	0.7
	KATNB1	-1.2	0.8
	KBTBD7	-1.1	2.2
	KCNJ18;KCNJ12;KCNJ2	-4.5	7.3
	KCTD14	-7	2.9
	KDM1A	-0.2	0.2
	KDM1B	1.7	1.3
	KDM2A	0.4	1.9
	KDM3A	-0.3	0.2
	KDM3B	0	0
	KDM5A	1.7	1.8
	KDM5C	-1.1	0.5
	KDM6A	3.6	3.3
	KDM6B	5.4	5.8
	KHDRBS1	-0.7	1.4
	KHSRP	-0.7	6.3
	KIAA0020	-3.3	5.2
	KIAA0100	-1.2	2.2
	KIAA0319L	-2.7	1.3
	KIAA0430	-0.7	0.6
	KIAA0586	-4	4.3
	KIAA0754	-4	3
	KIAA0907	-0.1	0.1
	KIAA0922	-1.5	1.3
	KIAA0930	0.2	0.1
	KIAA1143	-0.6	0.7
	KIAA1191	0.6	0.1
	KIAA1211	-2.4	3.3
	KIAA1217	0.3	0.8
	KIAA1429	-0.2	0.2
	KIAA1468	-5.9	8.5
	KIAA1522	-3	2.4
	KIAA1524	-1.7	3.6
	KIAA1551	2.4	1.4
	KIAA1598	-0.3	2.2
	KIAA1671	-0.4	1.7
	KIAA1958	-1	0.4
	KIDINS220	-3.7	5.7
	KIF11	-2.6	4.9
	KIF13A	-4.5	4.7
	KIF14	-4.5	2.6
	KIF15	-4.1	2.6
	KIF16B	-1.1	2.9
	KIF18A	0.1	0
	KIF18B	2.1	1
	KIF1B	-2.6	4.2
	KIF1C	-0.8	0.8
	KIF20A	-0.2	0.9
	KIF20B	0.8	2.4
	KIF21A	-5.8	9.5
	KIF22	0.3	0.6
	KIF23	-0.3	1.6
	KIF26B	0.3	0.1
	KIF2C	-0.8	1.7
	KIF3B	-1.7	0.8
	KIF4A	-0.9	3.9
	KIF5B	-1.9	4.5
	KIF7	0
	KIFC3	-2.2	1.6
	KIN	-0.7	2.5
	KIRREL	-3.8	3.8
	KIZ	-3	2.7
	KLC1	-0.8	1.3
	KLC2	-0.4	0.6
	KLF10	2.6	7
	KLF4	2.6	5.8
	KLF5	3.2	7.5
	KLHDC4	-0.8	0.5
	KLHL13	-1.2	2.2
	KMT2A	0.9	3.6
	KMT2B	2.5	5.7
	KMT2C	-0.1	0.1
	KMT2D	2.7	7.9
	KMT2E	1.8	3.3
	KNOP1	-1	4.5
	KNSTRN	-2.3	1.6
	KPNA1	1.8	1.3
	KPNA2	-0.3	0.5
	KPNA3	1.6	4.3
	KPNA6;KPNA5	2.2	2.3
	KPNB1	0.1	0.2
	KPRP	1.9	0.8
	KRAS;HRAS;NRAS	-1.1	0.4
	KRI1	-1.6	3
	KRIT1	-2.5	1.8
	KRR1	-4.5	3.9
	KRT1	0	0
	KRT10	0.4	1.2
	KRT14	2	2.1
	KRT16	1.9	1.3
	KRT17	-1	4.7
	KRT18	-1	3.2
	KRT19	0
	KRT2	0.6	1.3
	KRT31	-3.3	2.2
	KRT33A	0
	KRT33B	0
	KRT38	0
	KRT4	1.6	0.4
	KRT5	1	2.7
	KRT6A	2.4	1.8
	KRT6B	0.8	0.5
	KRT6C	3.7	2.6
	KRT7	0	0
	KRT72	1.3	1.2
	KRT75	-1.2	0.6
	KRT77	-3.3	2.3
	KRT78	-0.7	0.5
	KRT79	-0.2	0.1
	KRT8	-0.5	2.1
	KRT80	0.6	0.6
	KRT84	-1.1	0.7
	KRT85	1.9	0.7
	KRT86;KRT81	-0.7	0.2
	KRT9	-0.3	1.9
	KSR1	-4.3	4.1
	KTN1	-2.4	10.9
	KYNU	-2.5	1.5
	L1CAM	-4.9	11.2
	L3MBTL2	1.7	2.8
	L3MBTL3	0	0.1
	LAMB1	-6.8	7.7
	LAMC1	-4.9	5.1
	LAMP1	0
	LAMTOR1	-3.1	7
	LARP1	-1.9	5.7
	LARP1B	-3.6	3.2
	LARP4	-1.5	4.5
	LARP4B	-1.4	1.3
	LARS	-2.2	3
	LAS1L	-1.2	4.1
	LASP1	-1.3	3.8
	LATS1	-3.7	4
	LATS2	-0.1	0
	LBR	-3.2	8.7
	LCOR	2.7	1.3
	LCORL	0.9	3.1
	LDB1	3.4	6.9
	LDHA	-1	0.8
	LDHB	-0.8	1.2
	LEKR1	0
	LEMD3	-0.7	1.2
	LENG8	1.6	6.3
	LEO1	2.1	1.3
	LEPREL1	-5.6	10
	LEPREL2	-5	8.7
	LETM1	-1.5	1.2
	LGALS1	-1.2	0.8
	LGALS3BP	-5.1	4.9
	LGR4	-3.1	1.8
	LIFR	-1.1	0.2
	LIG1	-1.1	1.8
	LIG3	-0.8	0.5
	LIG4	-3.5	3.2
	LIMA1	-1.3	5.4
	LIMCH1	-1.6	5.1
	LIMD1	-2.7	1.2
	LIN37	2.1	1.2
	LIN54	0.8	1
	LIN9	0.8	0.3
	LLGL1	-5.1	7.9
	LLPH	-1.5	1.7
	LMAN1	-2.8	2.7
	LMNA	-0.8	2.4
	LMNB1	-2.2	5.7
	LMNB2	-2	3.1
	LMO7	-1.7	5.8
	LMTK2	-1.8	0.5
	LONP1	0.9	0.4
	LOXHD1	0.8	0.5
	LPCAT1	1.9	1.1
	LPL	-3.8	13
	LPP	-1.3	2.6
	LRBA	-2.7	5.4
	LRCH1	-0.6	2.6
	LRCH3	-4.2	2.8
	LRCH4	-1	1.9
	LRIF1	1	7.9
	LRIG3	-1.1	1.9
	LRP5;LRP5L	-4.2	8.9
	LRP8	-5.9	5.1
	LRPAP1	-2.8	1.8
	LRPPRC	0.2	0.1
	LRRC42	0.6	0.2
	LRRC47	-0.8	0.7
	LRRC59	-1.4	6
	LRRC7	-2.4	1.1
	LRRFIP1	-3.6	4.4
	LRSAM1	-2.3	3.5
	LRWD1	-0.6	1.3
	LSG1	-1.5	6
	LSM11	-0.8	0.3
	LSM14A	-3.1	3.4
	LSM14B	-0.9	2.6
	LSM3	0
	LSM4	-0.7	0.4
	LSM5	-0.7	0.3
	LTV1	-3	3.5
	LUC7L2	-3.3	2.5
	LUC7L3	1.6	0.4
	LUZP1	-0.3	1.2
	LYAR	-5	5.4
	LYPLA2	-1.6	2.5
	LYZ	1.4	0.7
	LZIC	-3	1.8
	LZTS2	-1.1	1.1
	LZTS3	0.4	0.2
	MACF1	-2.4	4
	MAD1L1	-0.4	0.5
	MADD	-0.5	1.1
	MAEA	1.3	0.7
	MAFG	4.6	4.2
	MAFK	1.5	4.7
	MAGED2	0.2	0.4
	MAGOHB	0.6	0.5
	MAK16	-5.9	6.1
	MAML1	3.4	5.5
	MAML3	2.4	1.6
	MAMLD1	1.7	1
	MAP1B	-0.9	2.6
	MAP2K3	-2.4	1.3
	MAP3K11	0.4	0.1
	MAP3K7	-2.7	1.6
	MAP4	-1.3	3.9
	MAP4K4	-2.6	1.8
	MAP7	-3	5.5
	MAP7D1	-3	5.8
	MAP7D3	-0.5	1.2
	MAPK1	0
	MAPKAP1	-4.1	3.7
	MAPRE1	-0.9	2.5
	MAPRE2	-1.6	0.7
	MAPT	-2.1	3
	MARC1	-5.1	4.1
	MARCKS	-3.6	1.9
	MARK2	-4	4.2
	MARK3	-1.5	0.8
	MARS	-2.8	4.4
	MASTL	-1	1.7
	MAT2A	1.2	4
	MATR3	-0.3	4.1
	MAVS	-2.7	4.9
	MAX	0.9	3.3
	MAZ	1	2.9
	MB21D2	-1.1	3
	MBD1	3.5	2
	MBD2	2.3	1.4
	MBD3	0.8	5.1
	MBD4	1.4	1.7
	MBIP	0.9	0.3
	MBNL1	-0.6	4
	MBNL2	-1.2	2.3
	MBTD1	2.6	3.4
	MCAM	-3.6	7.4
	MCCC1	1.6	1.9
	MCCC2	-1.1	0.8
	MCF2L	2.6	1.2
	MCM10	0.9	2.7
	MCM2	-0.3	0.3
	MCM3	0.3	0.4
	MCM3AP	1.1	2
	MCM4	-0.8	2.5
	MCM5	-0.4	0.1
	MCM6	-1.9	2.7
	MCM7	0.7	5.5
	MCMBP	-2	0.9
	MCRS1	0.4	0.1
	MCTP2	-3	2
	MDC1	-0.5	1.7
	MDH1	2.6	1.6
	MDH2	0	0
	MDN1	0.6	1
	ME2	0
	MEAF6	0
	MECOM	1.1	4
	MECP2	-0.3	0.4
	MED1	0.4	2.9
	MED10	-0.2	0.1
	MED12	2.3	5.1
	MED13	1.6	4.1
	MED13L	0.4	1.3
	MED14	6	5.1
	MED15	2.5	6.7
	MED23	2.4	6.8
	MED24	4.4	9.3
	MED25	6.2	3.4
	MED26	0.3	0.6
	MED27	1.4	0.5
	MED28	3.7	6.5
	MED31	0.4	0.5
	MED8	2.6	8.2
	MEF2D	2.9	3.8
	MELK	-2.2	3.5
	MEPCE	-1.5	3.2
	MET	-3.4	2.9
	METAP2	-2.4	1.3
	METTL13	-1.4	1
	METTL2A	-0.2	0.1
	METTL2B	-0.6	0.4
	MEX3A	-4.4	5.5
	MFAP1	-0.4	1.5
	MFF	-4.2	5.9
	MFN2	-1.7	1.8
	MGA	1	6.5
	MGEA5	-3.2	6.8
	MIA3	-2.1	7.2
	MICAL1	-4.5	2.5
	MICAL2	-2.6	3.5
	MICAL3	-1.4	4.4
	MICALL1;MICALL2	-5	7.2
	MID1IP1	-3.4	7.9
	MIF	-1	0.4
	MINK1	-0.3	1.6
	MIOS	-4.9	5.3
	MIS18A	-0.2	0.2
	MIS18BP1	-1	2.3
	MISP	-1.5	5.9
	MITF	4	5.3
	MKI67	-1.5	3.8
	MKL1	-2.8	1.3
	MKL2	-4.3	3.7
	MKS1	1.9	1.3
	MLEC	0
	MLH1	-1.3	2.1
	MLH3	0.5	0.9
	MLLT1	0.5	0.6
	MLLT10	0.8	1.2
	MLLT11	-3.6	5.8
	MLLT6	4.4	2.5
	MMS19	-3.3	1.3
	MMTAG2	0	0
	MNAT1	-0.8	1.9
	MNT	0.3	0.1
	MNX1	1.7	0.9
	MOB4	-2.7	1.3
	MOCOS	-2.1	3.2
	MOCS2	-2.4	2.3
	MON1B	1.3	0.5
	MON2	-2.7	2.4
	MORC2	1.2	3
	MOSPD2	-4.7	3.6
	MPDZ	-3.1	6.7
	MPG	-0.9	1.2
	MPHOSPH10	-2.2	7.1
	MPHOSPH6	-2.3	2.5
	MPHOSPH8	-1.2	2.9
	MPHOSPH9	0
	MPP1	-0.2	0.2
	MPP5	-2.6	4.2
	MPP6	-2.8	1.3
	MPP7	-5	6.6
	MPRIP	-2.8	10.3
	MRC2	-4.5	6.8
	MRE11A	-0.9	3.9
	MRFAP1	1	0.4
	MRGBP	-0.7	0.6
	MRPL12	2.1	1.8
	MRPL19	1.6	1.3
	MRPL45	-1.6	0.8
	MRPS24	-3.4	2.8
	MRPS30	-3	1.9
	MRPS31	-3.6	7.9
	MSANTD3	3	5
	MSH3	-1.7	1.5
	MSH6	-0.6	0.8
	MSL1	1.5	5.7
	MSN	-2.4	4.3
	MSTO1	-2.2	3.8
	MSX1	5.4	13.7
	MTA1	1	4.7
	MTA2	0.9	2.9
	MTA3	2.4	2.3
	MTBP	0.6	0.2
	MTCL1	-1.3	2.8
	MT-CO2	-0.4	0.5
	MTDH	-2.4	6.2
	MTF1	0.1	0.1
	MTFR1	-3.3	2.6
	MTFR1L	-1.8	6.2
	MTHFD1	0.2	0.2
	MTHFD1L	-0.7	1.1
	MTMR1	-3.4	3.3
	MTMR12	-3.1	3.8
	MTMR2	-3.8	2.8
	MTMR6	-5.5	4.8
	MTO1	-4.3	4.8
	MTOR	-3.2	2.3
	MTPN	0.8	0.5
	MTR	-2.3	7.1
	MTRR	-2.3	5.4
	MUC13	-4.8	5.1
	MUM1	-3.5	7.8
	MVB12A	-2.8	1.2
	MVP	-2.7	3.2
	MYADM	3.4	1.7
	MYBBP1A	-2	5.6
	MYBL2	0.3	0.6
	MYCBP2	-2.3	4.9
	MYDGF	4	2.8
	MYH14	1.6	0.5
	MYH9	-2.2	7.6
	MYL12A;MYL12B;MYL9	0.2	0.5
	MYL6	-2	3.7
	MYO18A	-1.6	0.5
	MYO19	-2.1	5.7
	MYO1B	-2.2	8.1
	MYO1C	0.6	0.4
	MYO1E	-1.6	5
	MYO6	0	0.2
	MYO9B	-3.5	1.3
	MYOF	-2.3	6
	MYPN	-1.7	2.3
	MYSM1	0
	MZT2B;MZT2A	2.1	1
	N4BP1	-4.1	2.8
	N4BP2	-2.4	1.9
	N4BP3	4.9	9.3
	NAA10	-1.5	0.9
	NAA15;NAA16	-0.9	0.4
	NAA50	-2.6	2.6
	NAB1	0	0.1
	NAB2	0.1	0.1
	NACA	-0.6	0.7
	NACC1	0.3	0.3
	NADK2	1.3	0.3
	NAE1	-2.7	2.1
	NAF1	-2.5	1.2
	NAMPT	-1.1	0.5
	NANP	-3.1	1.8
	NANS	-2.2	1.6
	NAP1L1	-2.2	4.8
	NAP1L4	-3.1	3
	NAPG	-1.1	0.8
	NARS	-1.3	1.1
	NASP	-1.8	4.1
	NAT10	-2.3	9.9
	NAT6	-1.9	5.7
	NAV1	-3.9	2
	NBAS	-1.4	0.5
	NBEAL1	-1.7	1.1
	NBN	0.1	0.3
	NBR1	-1.3	0.9
	NCAPD2	-1.8	1.4
	NCAPD3	-2.3	1.4
	NCAPG	-2.3	1.9
	NCAPH	-2	2.5
	NCAPH2	-3.8	2
	NCBP1	4.5	4.4
	NCBP2	-0.1	0.2
	NCK1	-1.7	1.8
	NCKAP5L	-0.5	0.4
	NCKIPSD	-0.2	0.1
	NCL	-1.3	9.5
	NCOA1	1.9	0.9
	NCOA2	0
	NCOA3	2.6	5.1
	NCOA4	-1.3	0.6
	NCOA5	-0.4	2.3
	NCOA6	1.2	2.8
	NCOA7	-3.5	2.5
	NCOR1	1.8	8.5
	NCOR2	1.6	6.4
	NDC1	-2	4.3
	NDC80	-1.9	1.1
	NDE1	-3.1	2.4
	NDFIP1	-4.1	2.1
	NDRG1	-2.3	2.1
	NDRG3	-3.1	1.3
	NDUFA8	-0.5	0.7
	NDUFAF7	-7	10.4
	NDUFB9	1.2	4.2
	NDUFS1	-0.7	0.7
	NDUFS7	0.3	0.5
	NEB	-7.2	2.2
	NECAP2	-0.3	0.9
	NEDD1	0.4	0.4
	NEDD8	1.2	0.5
	NEFH	-3	1.9
	NEK1	0.1	0.1
	NEK7;NEK6	0.5	1.9
	NEK9	-1	2.8
	NELFA	1.8	2.8
	NELFB	-2	0.8
	NELFCD	-2.4	1.7
	NELFE	-0.2	0.4
	NEMF	-3.6	2.3
[truncated: 1,929 more rows]

## Sheet: EV-EI
	Gene	log2 difference	-log10 p value		Gene	log2 difference	-log10 p value
	SEPT2	-1.5	2.7		GLIS1	4.4	3.5
	SEPT7	-0.9	1.6		GLIS2	2.6	1.9
	SEPT9	-1.4	2.8		GLIS3	2.2	5.9
	SEPT10	-0.8	1.5		TFE3	4.4	2.9
	SEPT11	-4	2.1		TFEB	4.3	6.4
	AAAS	-1.6	2.4		MITF	3.4	4.7
	AAGAB	-3.4	1.5		RELA	8.8	7.5
	AAK1	-0.6	4
	AAR2	-0.6	0.5
	AARS	-1.9	2.7
	AASDHPPT	-0.9	0.9
	AATF	-2	2
	ABCB11	4.3	4.4
	ABCC8	-4.1	1.7
	ABCD1	-2.9	1.4
	ABCD3	-3.7	5.1
	ABCE1	-2.3	5.5
	ABCF1	-1.8	5.5
	ABCF2	-1.2	4.3
	ABCF3	-1.6	2.1
	ABI1	-1.3	1.2
	ABLIM1	-1.9	2.1
	ABLIM3	-1.8	0.8
	ABTB2	-0.9	0.3
	ACAA2	0.7	0.8
	ACACA	1.3	3.4
	ACACB	1.6	4.7
	ACADM	0.3	0.1
	ACADVL	-0.8	0.7
	ACAT1	0.5	0.4
	ACAT2	3.3	11.9
	ACBD3	-1.7	0.7
	ACBD5	-1.3	1.8
	ACIN1	-0.8	2.7
	ACLY	-1.6	3.2
	ACO2	-0.3	0.5
	ACOT1	-6.2	3.3
	ACOT7	-1.6	0.5
	ACOT9	1.8	1.2
	ACSL3	-3.3	3.5
	ACSL4	-0.8	0.4
	ACTA1;ACTC1;ACTA2;ACTG2	0.3	0.8
	ACTB	-0.3	1.8
	ACTBL2	0
	ACTG1	0.2	0.5
	ACTL6A	2.7	3.5
	ACTN1	-2.8	2.6
	ACTN4	-1.9	4.6
	ACTR2	-0.1	0
	ACTR3	-1	0.3
	ACTR5	-1.7	0.6
	ACY1	-2.4	1.2
	ADAM9	-2.5	1.2
	ADAR	-0.6	2.1
	ADARB2	-2	1.8
	ADCY9	-3.9	7.4
	ADD1	-0.9	1.6
	ADD3	-1.9	3.1
	ADNP	0.4	1.2
	ADNP2	-0.4	0.3
	ADRBK1	-2.8	1.5
	ADRM1	-0.4	0.2
	ADSL	-4.8	3.5
	ADSS	0.4	0.1
	AFAP1	-2.3	3.3
	AFF1	0.7	1
	AFF4	0.1	0.2
	AFTPH	-1.5	2.4
	AGFG1	0.3	1
	AGFG2	0.9	0.5
	AGPAT6	-5.4	4.3
	AGPAT9	-4	7.6
	AGPS	-1	0.7
	AGTPBP1	-0.5	0.1
	AGTRAP	0.8	0.2
	AHCTF1	-1.2	3.3
	AHCY	-1.3	2.4
	AHCYL1	-0.3	0.4
	AHDC1	1.6	7.1
	AHI1	-1.8	1
	AHNAK	-0.2	0.7
	AHNAK2	0.1	0.2
	AHR	4.5	3.8
	AHSA1	-1.3	1.1
	AIFM1	-2.8	1.3
	AIM1	-1	0.4
	AIMP1	-3.6	4.8
	AIMP2	-2.6	2.3
	AIP	0.6	2.8
	AK2	-1.1	1
	AKAP1	-2.4	5.7
	AKAP10	-0.9	0.2
	AKAP11	-1.7	1
	AKAP12	-4.6	2
	AKAP13	-1.5	2.2
	AKAP17A	-1.8	2.5
	AKAP2	-2	3.7
	AKAP8	-0.1	0.2
	AKAP8L	1.6	4.6
	AKAP9	-1.3	4
	ALB	0
	ALDH18A1	0	0
	ALDH1B1	-2.8	2.6
	ALDH3A2	-1	1.4
	ALDH3B1	-1.2	2.3
	ALDH7A1	-0.1	0
	ALDOA	-0.8	0.5
	ALDOC	-0.6	0.5
	ALKBH5	-1	1.3
	ALMS1	0.9	1.4
	ALPL	-5	3.1
	ALX1	2.3	1.4
	ALX4	2.1	3
	ALYREF	-1.6	3.6
	AMOTL1	-1.6	3.6
	AMOTL2	2.8	5.7
	AMPD2	-1.4	2.4
	ANAPC1	0.6	1.2
	ANAPC16	-0.4	0.2
	ANAPC5	-1.1	0.3
	ANGEL1	-4.7	6.5
	ANK2	-1.7	0.5
	ANKFY1	-2.3	0.9
	ANKHD1	0.5	1.8
	ANKLE2	-2.3	4.6
	ANKRD11	-0.4	0.9
	ANKRD17	-0.1	0.1
	ANKRD27	-1.9	1.6
	ANKRD28	-1.3	2
	ANKRD52	-1.3	1.2
	ANKS1A	-3.9	2.2
	ANLN	0.2	0.1
	ANO10	-4.5	11.9
	ANO6	-4.1	1.8
	ANP32A	1	0.4
	ANP32B	-0.4	0.1
	ANXA1	-0.9	1.7
	ANXA2;ANXA2P2	-1.5	1.7
	ANXA5	1.5	0.6
	ANXA6	-3.2	1.5
	AP1G1	-1.4	0.7
	AP2B1;AP1B1	-1.4	1.1
	AP2M1	-1.7	0.6
	AP3B1	-1.6	2.5
	AP3D1	-0.6	0.8
	AP3S1	1.7	0.6
	AP4E1	-1	0.9
	APBB2	-3.1	1.2
	APC	-0.5	2.7
	APEH	-2.2	2.9
	APEX2	0.3	0.1
	API5	-0.2	0.1
	APPL1	-3.7	2.7
	APRT	0
	AQR	0.2	1.1
	ARAF	-1.4	1.9
	ARAP1	-1.5	2.7
	ARCN1	-2	2.3
	ARF3;ARF1	-2.3	1
	ARF4	0
	ARFGAP1	-0.6	3.4
	ARFGAP2	-1.5	1.6
	ARFGAP3	-1.3	0.5
	ARFGEF2	-2.4	1.7
	ARFIP1	-2.4	1.2
	ARFIP2	-0.3	0.5
	ARGLU1	-0.9	0.6
	ARHGAP1	-3.8	2.4
	ARHGAP12	-2.5	1.2
	ARHGAP17	-1.4	2.4
	ARHGAP21	-1	2
	ARHGAP23	-1.1	0.9
	ARHGAP32	0.2	0.1
	ARHGAP35	-1.4	2.8
	ARHGDIA	-1.1	2.2
	ARHGEF10	-4	2
	ARHGEF16	-2.5	1.5
	ARHGEF17	-0.5	0.2
	ARHGEF18	-2.1	0.8
	ARHGEF2	-2.3	1.1
	ARHGEF40	1	0.3
	ARHGEF7	-2.1	1.4
	ARID1A	3.2	7.4
	ARID1B	3.2	11.3
	ARID2	2.1	7.1
	ARID3B	1.1	1.8
	ARID4B	-1	1.6
	ARID5B	2.8	8.2
	ARL15	-0.1	0.1
	ARL2	-0.1	0.1
	ARL6IP4	-0.4	0.2
	ARL6IP5	-2	1
	ARL8B;ARL8A	0.3	0.1
	ARMCX3	-2.4	1.1
	ARNT	1.8	5.5
	ARPC1B	-1.5	1.3
	ARPC2	-3.3	2.2
	ARPC3	1.1	0.6
	ARPC4	-0.6	0.6
	ARPC5	2	1.3
	ASAP1	-3.4	1.7
	ASCC1	-2.9	1.6
	ASCC3	-0.2	0.5
	ASF1B	-0.7	0.6
	ASH1L	-0.3	0.1
	ASH2L	1.5	0.9
	ASNS	-1.9	1.6
	ASPH	1.2	0.5
	ASPM	0.4	0.5
	ASRGL1	-0.3	0.4
	ASS1	-0.8	1.2
	ASUN	0.2	0.7
	ASXL1	2	1.3
	ASXL2	1.4	2.1
	ATAD1	-5.1	4.9
	ATAD2	-1.1	1.1
	ATAD2B	-0.1	0.2
	ATAD3A	0.3	0.1
	ATAD3B	-0.6	0.3
	ATAD5	-1	0.8
	ATF1	1.8	2.9
	ATF2	4.2	3.3
	ATF3	3	2.9
	ATF6	-1.8	1.9
	ATF6B	-3	1.8
	ATF7	1.5	4.6
	ATF7IP	1.5	1.5
	ATG13	-1.3	0.5
	ATG2B	-2.3	3.6
	ATG3	-2.8	1.3
	ATG4C	-1.2	1
	ATIC	-3	1.1
	ATL3	-1.9	1.3
	ATN1	2.9	2.9
	ATP1A1	-1.1	1.8
	ATP2A2	-1.6	2.4
	ATP2B1;ATP2B4	-4	2.2
	ATP5A1	0.2	0.3
	ATP5B	-0.5	0.8
	ATP5C1	0.1	0
	ATP5D	-4.9	8.1
	ATP5F1	1.2	0.4
	ATP5H	-0.6	0.2
	ATP5J2	-0.7	0.4
	ATP5O	0.4	0.5
	ATP6AP1	-0.6	0.5
	ATP6V1A	-1.2	2.2
	ATP6V1B2	-0.8	1
	ATP6V1H	-2.3	1.3
	ATP7A	-4.6	4.8
	ATRIP	0	0.1
	ATRX	1.4	2.3
	ATXN1	3.5	1.3
	ATXN10	-1.4	1.3
	ATXN1L	4.8	2.8
	ATXN2	-0.1	0.2
	ATXN2L	-1.2	2.5
	ATXN7L1	1.3	0.6
	ATXN7L2	2	3.3
	AUP1	-2.9	7.3
	AURKA	1.4	2.1
	AURKB	0.7	0.2
	AVEN	-4	2
	AVL9	-2.1	1.3
	AZI2	-1.6	1
	BABAM1	-0.9	0.3
	BACH1	1.3	1
	BAG1	-0.1	0
	BAG2	-1	2.6
	BAG3	-1.3	1.3
	BAG4	0.3	0.5
	BAIAP2	-1.2	1.8
	BAIAP2L1	0.7	0.2
	BANP	0.3	0.4
	BAP1	2.1	3.5
	BAP18	2.3	1.1
	BARX1	2.7	2.9
	BASP1	-1.1	2.4
	BAX	-0.9	0.5
	BAZ1A	-1.3	2.4
	BAZ1B	-1.9	8.9
	BAZ2A	-0.1	0.2
	BAZ2B	1	1.2
	BBX	0.2	0.3
	BCAP31	-2.4	4.9
	BCAR1	-0.7	1
	BCAR3	-0.6	0.1
	BCAS2	-0.6	1.3
	BCAS3	-0.9	1.6
	BCCIP	0.3	0.2
	BCL3	3.3	1.6
	BCL6	3.3	1.9
	BCL7C	5.1	3.8
	BCL9	3.4	2.2
	BCL9L	2.7	4.6
	BCLAF1	-1.4	6.3
	BCOR	1.7	8.4
	BCORL1	1.4	4.2
	BCR	0.2	0.1
	BEGAIN	-0.2	0.6
	BEND3	0.6	1.3
	BET1	-3.5	2.2
	BET1L	-4.2	3.9
	BHLHE40	1.4	2.5
	BICD1	-1.1	1.8
	BICD2	-2	2.9
	BIN1	-1.2	0.3
	BIRC6	-3.9	2.7
	BLM	0.3	0.4
	BLMH	0	0.1
	BMP2K	-0.5	0.7
	BMS1	-1.9	4.2
	BNC2	4.3	2.9
	BNIP1	-0.2	0.1
	BNIP3	-4.2	3.2
	BOD1L1	-0.5	2.1
	BOLA2	-0.8	0.7
	BOP1	-0.1	0.1
	BORA	-0.5	0.2
	BPNT1	-0.5	0.2
	BPTF	1.2	5.7
	BRAP	-4.8	4.1
	BRCA1	0.5	0.6
	BRCA2	0.7	0.6
	BRCC3	-0.7	1.1
	BRD1	-2.3	1.3
	BRD2	-0.9	0.7
	BRD3	0.9	1.6
	BRD4	1.1	7.6
	BRD7	2.1	6.2
	BRD8	1	3.5
	BRD9	0.6	1.6
	BRF1	0.2	0
	BRIP1	-0.4	0.8
	BRIX1	-3.1	4.5
	BSG	-2.3	7
	BTAF1	-0.2	0.2
	BTBD1;BTBD2	-0.3	0.1
	BTF3	-4.4	2.5
	BUB1	0.4	0.7
	BUB1B	-1	1.9
	BUB3	2.6	1.9
	BUD13	0.4	0.8
	BUD31	-2.5	0.9
	BYSL	0.3	0.3
	BZW1	-2.1	1.3
	BZW2	1.4	1.1
	C10orf55	-4	1.3
	C10orf90	-4.4	2.3
	C11orf84	-2.8	1.1
	C12orf43	-4.1	2.6
	C12orf45	-0.7	0.2
	C14orf166	-0.9	0.8
	C15orf39	3.1	2.1
	C17orf53	1.2	0.7
	C17orf85	0.2	0.3
	C18orf25	-2.3	1.3
	C19orf43	-0.3	0.2
	C19orf68	0.9	0.4
	C1D	-2.5	1.2
	C1orf112	0	0
	C1orf131	1.6	0.8
	C1orf174	-1.3	0.8
	C1orf198	0	0
	C1orf226	-2.2	1.3
	C1orf43	-2.1	1.1
	C1orf50	1	0.3
	C1orf52	0.1	0
	C1QBP	-3.1	1.3
	C21orf59	1.7	0.8
	C2CD2	-4.3	4.3
	C2CD3	0	0
	C2CD5	-1	0.6
	C2orf16	-0.6	0.1
	C2orf44	-2.4	2.3
	C2orf49	-1.9	1.3
	C3orf17	-1.2	3
	C5orf51	-1.7	0.5
	C6orf106	-1.3	0.6
	C7orf50	-1.3	3.5
	C8orf76;ZHX1-C8orf76	-3.2	2.3
	C9orf78	0.2	0.8
	CAAP1	-0.6	0.3
	CABIN1	1	1.7
	CACTIN	-1.8	3.2
	CACUL1	0.1	0.1
	CACYBP	0.1	0.1
	CAD	-0.9	2.1
	CALD1	-1.2	3.2
	CALML5	-1.8	0.6
	CALR	0.6	0.8
	CALU	-2.6	2
	CAMK2G;CAMK2B;CAMK2D;CAMK2A	0.4	0.1
	CAMKK1	0.2	0.1
	CAMSAP1	-0.9	1.2
	CAMSAP2	0	0.1
	CAND1	-0.7	2.1
	CANX	0.2	0.1
	CAP1	-2.7	4.5
	CAPRIN1	-2	4.7
	CAPZA1	-0.3	0.5
	CAPZA2	-0.2	0.4
	CAPZB	-1	4
	CARM1	-1.6	0.5
	CARS	-3.2	2
	CASC3	-3.3	1.9
	CASC5	0.4	1.9
	CASK	-3.3	1.4
	CASP4	-2.8	1.9
	CASP8	-3.7	3
	CASP8AP2	1.3	1.1
	CAST	-2.3	2.8
	CASZ1	2.4	1
	CAT	0.1	0.1
	CAV1;CAV3	-4	3.3
	CBLL1	0.3	0.8
	CBR1	-2.8	1.8
	CBS	-2.2	1.1
	CBWD1;CBWD5;CBWD3;CBWD6;CBWD2	-0.8	0.4
	CBX2	0.2	0.2
	CBX3	0.2	0.2
	CBX4	-0.2	0.2
	CBX5	0.3	0.6
	CBX8	-1	2.2
	CC2D1A	-0.3	0.3
	CC2D1B	0.2	0.1
	CC2D2A	-3.2	1.8
	CCAR1	1.1	1.8
	CCAR2	1.1	4.9
	CCDC101	-0.4	0.1
	CCDC102A	-0.3	0.1
	CCDC12	-0.2	0.1
	CCDC124	-2.5	3.4
	CCDC132	0.4	0.2
	CCDC137	-2	1.5
	CCDC138	-0.6	0.7
	CCDC14	2	1.6
	CCDC157	3.6	3
	CCDC174	0.2	0.7
	CCDC18	-2.7	0.9
	CCDC22	-0.7	0.3
	CCDC34	-0.4	0.2
	CCDC43	-2.5	2.1
	CCDC47	-4.9	2.6
	CCDC50	-2.4	1.5
	CCDC59	-0.8	0.3
	CCDC6	-0.5	1
	CCDC85C	-0.3	0.2
	CCDC86	-2	4.5
	CCDC88A	-2.1	2.9
	CCDC88C	-2.7	2.1
	CCDC94	-0.2	0
	CCHCR1	1.2	0.4
	CCNB1	-1.5	1.8
	CCNK	-0.6	1.3
	CCNT1	0.8	1.5
	CCP110	-2	0.6
	CCT2	-1.8	1.7
	CCT3	-0.1	0.2
	CCT4	-0.6	0.8
	CCT5	-1.2	1.4
	CCT6A	-0.7	1.1
	CCT7	-0.7	0.8
	CCT8	0.3	2.6
	CCZ1;CCZ1B	0.6	2
	CD2AP	-0.4	0.5
	CD2BP2	0	0
	CD3EAP	-0.1	0
	CD44	-5.8	8.5
	CD97	-0.6	0.2
	CDC123	-2.3	1
	CDC16	0.1	0
	CDC20	-0.6	0.6
	CDC25C	-1.6	0.5
	CDC27	0.3	0.9
	CDC37	-1	1.3
	CDC37L1	-1.6	2.2
	CDC40	-0.8	1.5
	CDC42	-1	0.5
	CDC42BPB	-4	2.8
	CDC42EP1	-3.1	5.6
	CDC42EP2	-1	0.2
	CDC42EP4	-0.8	0.5
	CDC5L	-0.2	0.4
	CDC7	-0.9	0.4
	CDC73	0.2	0.5
	CDCA2	0.6	1.8
	CDCA3	-0.6	0.5
	CDCA5	-0.9	3.1
	CDCA7L	-1.9	0.6
	CDCA8	-1.2	2.4
	CDK1	0	0
	CDK11B;CDK11A	-0.5	0.9
	CDK12	0.1	0.2
	CDK13	0.8	7.1
	CDK2AP1;CDK2AP2	0.7	0.5
	CDK5RAP1	-1	0.4
	CDK5RAP2	-0.6	1.6
	CDK5RAP3	-3.2	1.6
	CDK6	2.1	0.9
	CDK7	-0.9	0.9
	CDKAL1	-2.4	5.6
	CDKN1C	-0.6	0.8
	CDKN2A	0
	CDKN2A	-0.9	0.3
	CDKN2AIP	0.5	1
	CDR2	-0.4	1.8
	CDT1	1.6	1.2
	CDV3	-1.5	2
	CDYL	-1.6	3.4
	CEBPA	3	3.9
	CEBPB	1.8	10.5
	CEBPD	4.8	3.2
	CEBPG	1.3	0.9
	CEBPZ	-2.5	5.3
	CELF1	-0.6	2.1
	CENPC	-4.3	2.8
	CENPF	0	0.1
	CENPH	0	0
	CEP131	-0.7	1.2
	CEP152	0.1	0.2
	CEP170	-1.5	1.7
	CEP192	-0.2	0.1
	CEP290	0
	CEP295	-0.3	0.4
	CEP350	0.6	1.6
	CEP41	-2.2	1.4
	CEP55	-0.9	0.8
	CEP57	-0.5	0.7
	CEP63	-0.2	0.1
	CEP72	-0.1	0.2
	CEP85	1.1	2.7
	CEP95	1	0.7
	CEP97	1	5.8
	CEPT1	0.9	0.2
	CETN2	-1.7	0.6
	CFAP36	-2.4	1.2
	CFDP1	0.7	0.6
	CFL1	0.5	0.6
	CHAF1A	-0.8	2.2
	CHAF1B	-0.6	0.7
	CHAMP1	0.3	1.4
	CHCHD2;CHCHD2P9	1.5	0.6
	CHCHD3	-0.6	0.8
	CHD1	-0.4	1
	CHD1L	-0.5	0.4
	CHD2	-1.4	2.9
	CHD3	1.2	2.9
	CHD4	0.4	2
	CHD5	0.8	0.8
	CHD6	1.3	4.2
	CHD7	1.2	3.4
	CHD8	1.7	4.5
	CHEK1	0.4	0.3
	CHERP	0	0.1
	CHMP2B	-2.8	1.1
	CHMP4B	-0.2	0.3
	CHMP5	-0.2	0.1
	CHMP7	-2	1.7
	CHORDC1	-1	1.4
	CHRAC1	-2	1.3
	CHST5	0.7	0.2
	CHTF18	-1.8	0.8
	CHTOP	-1.8	4.5
	CIAPIN1	-1.6	2.3
	CIC	2.2	9.7
	CIPC	0.4	0.2
	CIR1	-0.9	0.3
	CIRH1A	-0.9	0.4
	CISD1	-2.6	3.5
	CISD2	-3.3	4.5
	CITED2	3.3	2.3
	CIZ1	1.5	2.2
	CKAP2	-1.3	1
	CKAP4	-2.4	6.4
	CKAP5	-0.7	0.9
	CKB	0.7	0.7
	CLASP1	-4	3.7
	CLASP2	-2.4	2.2
	CLASRP	-1.2	1.8
	CLCC1	-4.9	14
	CLEC16A	-1.7	1.7
	CLIC1	-0.5	0.4
	CLINT1	-0.9	1.6
	CLIP1	-2.8	2.2
	CLNS1A	0.4	0.5
	CLOCK	1.7	0.7
	CLPTM1L	-2.6	1.7
	CLPX	-2.1	1.3
	CLSPN	2.1	1.1
	CLTA	-0.1	0.2
	CLTC	-0.3	0.5
	CLU	-5.3	4.5
	CLUH	-3.1	2.9
	CLYBL	-2.8	8.8
	CMC1	1.4	0.6
	CMIP	-2.7	2
	CMTR1	-0.1	0.3
	CNDP2	0.1	0.1
	CNN2	-1.3	1.1
	CNN3	-0.4	0.7
	CNOT1	2.1	5
	CNOT2	1.9	3.2
	CNOT3	0	0
	CNOT4	-0.9	0.3
	CNOT6L;CNOT6	-0.6	0.3
	CNOT8	0.8	1.5
	CNP	-1.4	0.7
	CNPY2	0
	COA7	-0.3	0.3
	COBL	-1.6	2.3
	COBLL1	-2.6	1.2
	COG1	-0.7	1.4
	COG2	-1.2	0.4
	COG3	-3	1.3
	COG4	-0.8	0.6
	COIL	-1.1	5.7
	COL4A2	-1.1	0.4
	COL9A2	0
	COLGALT1	-2.4	1.6
	COMMD3	0.1	0
	COMMD8	2.2	1.6
	COMMD9	-0.8	0.3
	COPA	-0.6	3.2
	COPB1	-3.7	1.5
	COPB2	-0.2	0.4
	COPG1	-3.8	1.8
	COPG2	-5.4	12.2
	COPRS	0.8	0.3
	COPS2	-0.8	0.3
	COPS3	-1.5	0.5
	COPS5	-0.9	0.4
	COPS6	0.2	0.1
	COPS7A	-0.5	0.2
	COPS8	0.7	0.2
	COPZ1	-3.9	1.6
	CORO1B	-1.6	2.2
	CORO1C	-2.2	3.8
	CORO2A	-4.4	1.7
	CORO7	-3.3	1.5
	COTL1	-1.1	0.7
	COX4I1	-1.8	2.2
	CPLX1	-1.8	1.1
	CPNE1	-2.1	2.1
	CPNE3	-0.4	0.2
	CPS1	-0.9	3.5
	CPSF1	-0.4	1.2
	CPSF2	-0.4	0.6
	CPSF3	-1.3	1.1
	CPSF4	1.1	1.5
	CPSF6	0.7	2
	CPSF7	0.6	1.6
	CPT1A	1.1	0.4
	CRABP2	0	0
	CREB1	4.7	3.6
	CREB3L2	0	0
	CREB5	3	5.6
	CREBBP	3.4	7.6
	CREM	0.1	0
	CRIP1	-1	0.3
	CRIP2	-1.7	2.2
	CRNKL1	0.6	0.9
	CROCC	1.8	3.2
	CRTC1	0.7	0.3
	CRTC2	6	5.8
	CRTC3	2	4.1
	CRYBG3	-0.6	0.6
	CS	-3.4	1.7
	CSDE1	-1.4	3.8
	CSE1L	-0.7	0.6
	CSNK1A1;CSNK1A1L	0.4	0.4
	CSNK2B	2.5	1.4
	CSRP1	-0.4	2
	CSRP2	-0.7	1.2
	CSRP2BP	2.9	4.9
	CSTF2	0.6	3
	CSTF2T	1.5	2.4
	CSTF3	-0.4	0.2
	CTAGE9;CTAGE8;CTAGE15;MIA2	-3.8	4.6
	CTBP2	2.4	1.5
	CTCF	-1.1	3.5
	CTDSP2	-1.7	0.6
	CTIF	-2.6	1.1
	CTNNA1	-1	2.1
	CTNNA2	-3.7	2.2
	CTNNAL1	-0.2	0.1
	CTNNB1	-2.3	1.1
	CTNNBL1	0.1	0
	CTNND1	-1.2	4.6
	CTPS1	-2.6	2.7
	CTR9	0.5	1.6
	CTSD	0
	CTTN	-0.7	1.7
	CTTNBP2NL	-2.2	2.2
	CTU2	-0.2	0.4
	CUEDC2	-2	0.9
	CUL4A	-1.1	1
	CUL4B	-0.9	0.5
	CUX1	0.7	4.3
	CUX1	0.8	1.3
	CUX2	-0.4	0.1
	CWC15	-0.7	0.4
	CWC22	-3.1	1.8
	CWC25	-0.8	0.8
	CWC27	-0.1	0.1
	CWF19L1	-1.2	0.8
	CWF19L2	0.1	0.1
	CXADR	-3.8	4
	CXorf56	0.8	3.2
	CXXC5	4.1	3.1
	CYB5R3	-2.6	1.5
	CYCS	0.1	0.1
	CYLD	-0.2	0.5
	CYP1B1	-3.7	2.5
	CYP51A1	-2.5	4.3
	CYTH2;CYTH3	4.6	4.9
	DAB2	-0.4	0.9
	DAD1	1.1	0.8
	DAG1	-4.6	1.6
	DAXX	1.8	1.5
	DAZAP1	-1.1	0.9
	DBN1	-2.5	4.9
	DBNL	-1.2	1.4
	DBR1	-1.4	0.5
	DBT	-4	6
	DCAF13	1.2	1.9
	DCAF7	2.5	3
	DCD	-0.2	0.5
	DCLRE1A	1.1	2
	DCP1A	-1.5	1.8
	DCP1B	-1.2	0.8
	DCTN1	-2.1	1.3
	DCTN2	-2.2	2.8
	DCTN4	-1.9	2
	DDB1	-2.2	1.9
	DDB2	0.1	0
	DDHD1	0.1	0
	DDHD2	-3.4	2.4
	DDOST	-1.6	0.6
	DDRGK1	-3.3	4
	DDX1	-4	3.7
	DDX10	-2.5	7.2
	DDX12P;DDX11;DDX11L8	0.7	1.3
	DDX17	0.1	0.2
	DDX18	-2	1.6
	DDX19A;DDX19B	-1.1	0.8
	DDX20	-2.2	2.2
	DDX21	-1.5	4
	DDX23	-0.7	1.8
	DDX24	-1	3.1
	DDX27	-1.5	2.9
	DDX31	-2.3	2.8
	DDX39A	-0.2	0.2
	DDX39B	-2	2.4
	DDX3X;DDX3Y	-1.5	3.4
	DDX41	-1.2	2.1
	DDX42	0.1	0.2
	DDX46	0.4	2.1
	DDX5	-0.2	1.5
	DDX50	-2.6	4.3
	DDX52	-0.8	0.9
	DDX54	-4.4	3.8
	DDX55	-3.9	2.1
	DDX56	-1.2	1.2
	DDX6	-1	2.4
	DDX60	-0.9	0.4
	DEAF1	1.3	0.8
	DEK	1.4	0.4
	DENND1A	-3.1	1.6
	DENND4C	-2.3	1.9
	DENND6A	-1	0.8
	DEPDC7	0.4	0.7
	DFFA	0.3	0.5
	DFNA5	-1.4	1.8
	DGCR14	0.4	0.4
	DGCR8	-3	1.4
	DGKZ	-1.4	0.6
	DHCR7	-3.8	2.9
	DHFR	1.9	1.3
	DHX15	0	0.2
	DHX16	-0.7	1.8
	DHX29	-2	2.9
	DHX30	-1.1	1.1
	DHX34	2.2	1.2
	DHX35	-0.4	0.5
	DHX36	-0.3	0.5
	DHX37	0.2	0.1
	DHX38	0.1	0.2
	DHX40	-0.1	0
	DHX57	-1	1.4
	DHX8	0.1	0.1
	DHX9	-0.8	4.2
	DIAPH1	-2.8	3.9
	DIAPH2	-3.7	2.1
	DIAPH3	-0.3	0.4
	DICER1	-3.2	2.5
	DIDO1	0.2	0.6
	DIP2B	-3.8	1.4
	DIS3	-0.5	0.6
	DISP1	-3.6	2.6
	DKC1	-3.3	4.4
	DKKL1	0.9	0.2
	DLD	-2.9	1.9
	DLG1	-4	4.2
	DLG5	0.1	0.2
	DLGAP4	-1.1	0.8
	DLGAP5	-1.5	2.2
	DMAP1	0.5	0.9
	DMD	-3.1	2
	DMXL1	0.1	0.1
	DNA2	0
	DNAAF2	-2.2	1.4
	DNAJA1	0.7	1.1
	DNAJB1	1.1	1.3
	DNAJB11	0.6	0.6
	DNAJB4	3.3	2.9
	DNAJC1	-2.3	3.3
	DNAJC11	-1.2	0.8
	DNAJC12	0.7	0.3
	DNAJC13	-1.1	3.8
	DNAJC17	-0.7	0.1
	DNAJC2	-3.3	2.3
	DNAJC21	-1.2	6
	DNAJC7	0.8	0.4
	DNAJC9	0.6	0.5
	DNER	-3.4	2.6
	DNM1L	-3.9	3.1
	DNM2	0.1	0
	DNMBP	-2	1.7
	DNMT1	-0.7	1.2
	DNTTIP1	0.7	0.5
	DNTTIP2	-1	2.8
	DOCK6	-0.2	0.3
	DOCK7	-1.4	3.2
	DOK1	-2.3	1.3
	DOPEY2	-1.6	0.4
	DOS	-5	4.8
	DOT1L	2.3	4.1
	DPF1	2.4	1.9
	DPF2	3.7	2.6
	DPYSL2	-2.3	0.9
	DRG1	0.8	0.2
	DRG2	-1.1	1.5
	DROSHA	-0.7	0.4
	DSC1	1.7	0.8
	DSC2	-3	1.3
	DSG1	1.7	1.1
	DSG2	-2.2	4.1
	DSN1	-0.2	0.4
	DSP	-0.6	2.7
	DST	-2.4	4.1
	DSTN	1.5	1.3
	DTL	-0.2	0.8
	DUS2	-2.5	1.8
	DUSP1	-2.7	0.8
	DVL1;DVL1P1	-1.4	1.5
	DVL2	-0.2	0.8
	DVL3	-0.1	0.1
	DYNC1H1	1.2	2.9
	DYNC1I2	-4.2	3.3
	DYNC1LI1	-0.6	0.8
	DYNC1LI2	-0.7	0.8
	DYNLL1	-0.6	0.8
	DYNLRB1;DYNLRB2	0.5	0.3
	E2F3	0.5	0.2
	E2F6	0.8	3.6
	E2F7	-0.4	0.2
	EBF1	5.8	6.6
	EBNA1BP2	-2.9	6.8
	ECD	-2.8	2
	ECE1	-6	3.4
	ECH1	2.1	1.2
	ECHDC1	-1.5	0.6
	ECHS1	-0.9	0.4
	ECI2	1.9	0.8
	ECM1	-2.6	1.3
	ECM29	1	1.3
	ECT2	0.5	0.3
	EDC3	-1	1.6
	EDC4	-2.9	3
	EDF1	-0.4	2.6
	EDRF1	-0.1	0.1
	EEF1A1;EEF1A1P5	-0.5	1.2
	EEF1A2	-1.5	0.4
	EEF1B2	-2.8	2.4
	EEF1D	-1.3	4.6
	EEF1E1	-0.7	0.3
	EEF1G	-0.6	2.6
	EEF2	-1.2	2.1
	EEF2K	-2.3	2.8
	EFHD2	-1.3	1.8
	EFR3A	-0.9	2.1
	EFTUD1	-3.4	3.2
	EFTUD2	-1	1.8
	EGFR	-3.7	3.6
	EGLN1	-2.7	1.1
	EHBP1	-2.4	2.1
	EHBP1L1	-3.3	4.5
	EHD1	-2.1	3.1
	EHD2	-3	1.7
	EHD4	-2.8	2.3
	EHMT1	-0.4	0.8
	EHMT2	-2	1.7
	EIF1AX;EIF1AY	0.3	0.5
	EIF2A	-1.7	6.8
	EIF2AK2	-1	0.8
	EIF2AK4	-1.3	2.3
	EIF2B2	-1.3	1
	EIF2B3	-1	0.3
	EIF2B5	-6	3.1
	EIF2S1	1.2	0.4
	EIF2S2	-1.3	3.9
	EIF2S3;EIF2S3L	0	0
	EIF3A	-2.9	6.2
	EIF3B	-1.8	2.6
	EIF3C;EIF3CL	-0.3	2.1
	EIF3D	-0.7	0.6
	EIF3E	0.3	0.2
	EIF3F	-0.5	1.3
	EIF3G	-2.5	2.5
	EIF3H	0.5	0.4
	EIF3I	0.5	0.4
	EIF3J	-2.9	2.4
	EIF3K	0.3	0.5
	EIF3L	-0.3	0.1
	EIF3M	-0.3	0.2
	EIF4A1;EIF4A2	-0.4	0.8
	EIF4A3	-2.2	1.6
	EIF4B	-1.5	2.7
	EIF4E	-0.6	0.3
	EIF4ENIF1	-1.2	0.7
	EIF4G1	-1	4
	EIF4G2	-0.6	1.4
	EIF4G3	-2.5	2
	EIF4H	-0.2	0.2
	EIF5	-1.9	3.5
	EIF5A;EIF5AL1;EIF5A2	-0.9	1
	EIF5B	-1.8	4.3
	EIF6	0.9	0.8
	ELAC2	-1.6	1.1
	ELAVL1	0.9	2.2
	ELF1	0.8	2.4
	ELF2	1.6	3.2
	ELL2	2.5	2.1
	ELMSAN1	1.9	3.4
	ELOVL1	-2.4	0.8
	ELOVL5	-2.3	0.9
	ELP2	-4	3.6
	ELP4	-1.5	1.1
	EMD	-2.5	6.1
	EME1	-1.3	1.1
	EMG1	-1.6	1
	EML4	-1.1	5.6
	EMSY	1.1	3.2
	ENAH	-2.9	2.4
	ENO1	0.1	0.3
	ENO2	0
	ENSA	0	0
	ENY2	-0.4	0.1
	EP300	4	10.5
	EP400	1.7	7.2
	EPB41	-2.4	4.2
	EPB41L1	-2.5	3.3
	EPB41L2	-2.6	6.5
	EPB41L4B	-4.7	2.8
	EPB41L5	-5.2	4.1
	EPC1	2.5	8.5
	EPC2	3.1	6.8
	EPN1	-3.4	1.9
	EPN2	-2.5	3.3
	EPPK1	-0.3	0.2
	EPRS	-2.4	4.9
	EPS15	-1.2	2.2
	EPS15L1	-1.3	4.3
	EPT1	1.9	0.5
	ERBB2	-5.1	2.7
	ERBB2IP	0	0.1
	ERC1	-0.7	0.5
	ERCC2	-0.9	0.8
	ERCC3	-2.4	1.1
	ERCC5	0	0
	ERCC6	-0.6	0.7
	ERCC6L	-1.7	2.2
	ERF	1.9	2.3
	ERH	-0.5	1.2
	ERICH1	1.2	0.4
	ERLIN2	0.4	0.1
	ERO1L	-4.2	4.5
	ERP29	0.1	0
	ERP44	1.2	0.5
	ESCO1	0.2	0
	ESCO2	-0.8	1.9
	ESF1	-1.4	2.3
	ESRRA	0.8	0.4
	ESYT1	-3.2	4.6
	ESYT2	-3.1	3.5
	ETAA1	0.6	0.3
	ETF1	-1.2	1.9
	ETFA	-0.5	0.7
	ETFB	2	1
	ETS2	0.6	2.1
	ETV3	1.9	3.8
	ETV6	1.2	0.4
	EWSR1	1.2	1
	EXD2	-3.8	3.2
	EXOC1	-3.2	2.1
	EXOC2	-1.8	0.8
	EXOC3	-2.6	3.2
	EXOC4	-1.4	1.9
	EXOC7	-3.5	2.4
	EXOSC10	-0.2	0.4
	EXOSC3	1.5	1.3
	EXOSC4	0
	EXOSC9	-0.5	1.1
	EYA3	0.5	0.7
	EYA4	1.1	1.8
	EZH2	-0.9	0.5
	EZR	-1.5	3.7
	F13A1	-4	1.3
	FABP5	-0.9	0.5
	FAF2	-4.3	2.9
	FAM107B	-2.4	1.2
	FAM109B	-0.2	0.2
	FAM114A1	-2.8	2.5
	FAM114A2	-2.2	1.9
	FAM117B	-1.8	4.9
	FAM118A	-2.9	1.7
	FAM120A	-3	4.4
	FAM122B	1.2	0.8
	FAM124A	0.6	0.8
	FAM126A	-2.7	2.2
	FAM129B	-2.8	3.2
	FAM134B	-4.7	4.1
	FAM160A1	-3.3	1.5
	FAM160B1	-0.4	0.3
	FAM168A	2.2	1.3
	FAM172A	-0.4	0.2
	FAM175A	-3.1	6.1
	FAM192A	0.1	0.6
	FAM193A	0.5	1
	FAM193B	-2	0.8
	FAM195A	-1.4	0.5
	FAM208A	0.3	1.5
	FAM208B	0.6	1.6
	FAM21A	-1.8	2.3
	FAM21C	-2.9	1.6
	FAM222B	2	1.5
	FAM32A	-0.2	0.1
	FAM50A	0.3	0.8
	FAM53C	-0.8	0.3
	FAM73A	-4.2	6.3
	FAM83D	0	0
	FAM83G	-2.4	0.9
	FAM83H	-2	1.1
	FAM98A	0.2	0.3
	FAM98B	1.4	0.8
	FANCI	-0.8	1.2
	FANCM	-1	0.4
	FARP1	-2.1	2.5
	FARSA	0	0
	FARSB	-3	1.6
	FASN	-1.2	3.5
	FAU	0.3	0.1
	FBL	-0.2	0.4
	FBLL1	1.6	0.3
	FBN1	0.3	0.1
	FBRS	2.5	5.7
	FBRSL1	0.7	0.2
	FBXO30	-2.7	2.4
	FBXO5	0.9	0.4
	FBXO7	0.5	0.5
	FBXW11;BTRC	0.6	0.3
	FCHSD2	-2.8	2.2
	FDPS	0.4	0.5
	FDX1L	1.1	1.4
	FEN1	-0.5	0.6
	FERMT1	-3.7	1.8
	FERMT2	-0.8	0.6
	FGFR1OP	-3.1	1.7
	FGG	-1.8	0.6
	FH	-0.2	0
	FHL2	0.7	0.9
	FHOD1	-1.9	1.7
	FIGNL1	1.6	2.8
	FIP1L1	0.7	2
	FKBP10	1.7	0.6
	FKBP15	-0.7	1.2
	FKBP1A	-1.2	1.3
	FKBP3	-0.6	0.2
	FKBP4	1.3	0.6
	FKBP5	-0.3	0.1
	FKBP7	-7.6	7.8
	FKBP8	-1.1	0.5
	FLG2	-0.4	0.2
	FLII	0.1	0.1
	FLNA	-0.8	3
	FLNB	-1.7	3.4
	FLNC	-1.6	2.7
	FLOT2	-3	4.7
	FLVCR1	-6	7.3
	FLYWCH1	-2.7	3.8
	FLYWCH2	-0.3	0.1
	FMNL1	-2.9	2.6
	FMNL2;FMNL3	-3.2	1.1
	FMR1	-3.2	3.2
	FN1	-2.5	0.8
	FNBP1	-1.2	1.4
	FNBP1L	-3.6	2
	FNBP4	0.2	0.5
	FNDC3A	-0.4	0.2
	FNDC3B	-1.1	2.2
	FOSL1	3.7	3.9
	FOSL2	1.5	4.4
	FOXA1	3.2	2.2
	FOXC1	2.6	1.3
	FOXC2	4.9	4.1
	FOXF1	1.1	0.7
	FOXF2	2.6	1.3
	FOXJ3	2.1	1.1
	FOXK1	0.6	0.6
	FOXK2	2	2.5
	FOXL1	0
	FOXL2	1.8	2.6
	FOXM1	0.7	0.6
	FOXO3	0.9	0.4
	FOXP1	3.6	8.6
	FOXP2	-1.2	0.3
	FOXP4	3.4	4.4
	FRA10AC1	-1	0.4
	FRG1	-0.8	1.3
	FRMD6	-2.2	1.3
	FRYL	-4.9	4
	FSCN1	0.3	0.1
	FSTL1	2.3	0.5
	FTSJ1	-2.5	0.8
	FTSJ3	-2.1	5.2
	FUBP1	-0.3	0.9
	FUBP3	-0.5	1.2
	FUS	0.4	2.5
	FXR1	-1.1	4.1
	FXR2	-1.4	4.2
	FYTTD1	-4.1	4.3
	G3BP1	-1.6	3.8
	G3BP2	-0.6	1.3
	G6PD	-2.2	3.6
	GABPA	-1.8	0.5
	GADD45GIP1	0
	GAK	-1	2.1
	GALNT2	-1.4	1
	GANAB	-3	7.6
	GAPDH	1	2.7
	GAPVD1	-1.5	2.8
	GARS	-2.1	1.1
	GART	-2.7	2.9
	GATA2	2.2	6.3
	GATA6	7.1	6.6
	GATAD1	-0.4	0.1
	GATAD2A	2.1	6
	GATAD2B	1.2	7.3
	GBE1	-2	1.1
	GBF1	-4.4	1.8
	GCC1	-1.6	0.6
	GCC2	-3.5	2.5
	GCLM	-0.4	0.5
	GCN1L1	-1.9	1.7
	GDI2	-0.5	0.4
	GEMIN4	-1	0.8
	GEMIN5	-1.1	4.8
	GFM1	-0.9	0.5
	GFPT1	-1.7	0.6
	GGA1	-0.6	0.2
	GGA2	-0.2	0.1
	GGNBP2	-2.6	2.2
	GID8	1	0.5
	GIGYF1	-0.9	0.3
	GIGYF2	0.5	4.1
	GINS4	0.3	0.5
	GIPC1	-1.1	0.5
	GIT1	-1.9	1.1
	GIT2	-1.5	1.9
	GJA1	-7.4	14.5
	GLE1	0	0
	GLG1	-4.5	4
	GLI2	0
	GLIS1	4.4	3.5
	GLIS2	2.6	1.9
	GLIS3	2.2	5.9
	GLMN	-0.2	1
	GLO1	-1	1
	GLTSCR1	3.3	8.7
	GLTSCR1L	3.4	4.9
	GLTSCR2	-4	2.9
	GLUD1;GLUD2	-2	2.3
	GLYR1	-2.4	4.2
	GMEB2	0.4	0.4
	GMPS	-0.8	1.3
	GNA12	-2.6	0.6
	GNAI2	-1.1	0.4
	GNAI3	-0.3	0.1
	GNAS	0.7	0.3
	GNB1	-1.6	0.7
	GNB2L1	0.6	0.9
	GNE	-2.5	5.6
	GNL2	-1.6	4.7
	GNL3	-2	3.2
	GNL3L	-1	1.4
	GOLGA2	-0.8	2.3
	GOLGA3	0	0
	GOLGA4	-2.1	5.4
	GOLGA5	-2.2	3
	GOLGB1	-2.1	6
	GOLPH3	-0.2	0.2
	GON4L	0.5	1.4
	GOPC	0.8	2.7
	GORAB	-3.7	1.5
	GORASP2	-3.9	3
	GOSR1	-1.9	1.5
	GOT1	-2.1	1.2
	GOT2	0.1	0.1
	GPALPP1	0.4	0.5
	GPATCH1	0.7	4.2
	GPATCH11	0.8	0.3
	GPATCH4	0.6	2.3
	GPATCH8	-0.1	0.1
	GPBP1	0.3	0.2
	GPBP1L1	-0.2	0.1
	GPC1	1	0.8
	GPD2	-3.8	4.1
	GPHN	0.7	0.2
	GPI	0.1	0
	GPKOW	-0.5	0.8
	GPN1	-1.1	2.5
	GPR89B;GPR89A	0.3	0.1
	GPRC5A	-3.4	4.4
	GPRC5C	-1.9	1.3
	GPRIN1	-4.9	3.5
	GPRIN3	-2.9	1.9
	GPS2	2.2	1.1
	GPSM1	3	1.7
	GPSM2	0.7	0.2
	GPX8	-1.1	0.6
	GRAMD1A	-0.1	0
	GRAMD1B	-4.2	3.5
	GRAMD3	-2.4	3.5
	GRHPR	-0.2	0.1
	GRIPAP1	-2	3.3
	GRSF1	-1.9	2.3
	GRWD1	-2.4	1.3
	GSE1	1.7	3
	GSPT1	-1	1.7
	GSPT2	-4	0.9
	GSTP1	-3.7	2.7
	GTF2A1	-0.4	0.1
	GTF2B	-1.9	1
	GTF2E1	-0.8	1
	GTF2E2	-0.4	0.2
	GTF2F1	0.8	2.7
	GTF2F2	-0.3	0.5
	GTF2H1	0.3	0.2
	GTF2I	0.2	3.2
	GTF2IRD1	1.8	3.1
	GTF3A	-1.8	1.7
	GTF3C1	-0.3	0.7
	GTF3C2	-0.2	0
	GTF3C3	1.2	2.7
	GTF3C4	0.6	2.3
	GTF3C5	0.1	0.1
	GTPBP1	-1	0.3
	GTPBP4	-0.8	5.6
	GTSE1	1.2	0.5
	GULP1	-1.4	0.6
	GYS1	-2.6	1.1
	GZF1	-1.7	1.9
	H1FX	-1.7	0.9
	H2AFV;H2AFZ	0.3	0.4
	H2AFX;HIST1H2AA	-0.9	0.8
	H2AFY	-1.9	3
	H3F3A	-0.1	0.1
	HACD3	-0.1	0.1
	HADH	0.2	0.2
	HADHA	-2	2.2
	HARS	-1.2	1.1
	HAT1	0.1	0.1
	HAUS2	-3.2	3.3
	HAUS3	-1.6	0.5
	HAUS4	2	0.8
	HAUS6	-0.5	1.2
	HAUS8	-1.8	2.5
	HBS1L	-1.6	2.1
	HCFC1	1.3	3.8
	HCFC2	1.8	1.3
	HDAC2	-0.1	0.4
	HDAC3	2.1	1.3
	HDAC4	0.1	0.1
	HDAC5	0.7	0.6
	HDAC7	2.1	1.4
	HDGF	-0.7	1.1
	HDGFRP2	-0.3	0.2
	HDLBP	-1.1	2.3
	HEATR1	-0.9	0.9
	HEATR3	-2.7	4.4
	HEATR5A	-2.2	1
	HEATR5B	-1.4	0.8
	HECTD1	-2.6	1.6
	HELLS	0.4	3.8
	HELZ	-0.1	0
	HENMT1	-1.3	0.5
	HERC1	0.3	0.1
	HEXIM1	-1.2	1.5
	HGS	0	0
	HIC2	3.2	0.9
	HIGD1A	2	0.8
	HINT1	-3.4	1.6
	HIP1R	-2.1	1
	HIPK2;HIPK1	3.7	2.7
	HIRA	1.6	0.4
	HIST1H1B	0.3	0.3
	HIST1H1C	-0.3	0.3
	HIST1H1E;HIST1H1D	-0.2	0.3
	HIST1H2AC;HIST3H2A;HIST1H2AB	-0.6	0.6
	HIST1H2BB;HIST2H2BE;HIST1H2BO;HIST1H2BJ;HIST3H2BB	0.3	0.1
	HIST1H2BL;HIST1H2BH;HIST1H2BN;HIST1H2BC;HIST1H2BD;HIST1H2BK;HIST2H2BF;HIST1H2BM;H2BFS;HIST1H2BA	-0.3	0.5
	HIST1H3A;HIST3H3;H3F3C	-2.1	1.3
	HIST1H4A	-0.7	1.7
	HIST2H2AA3;HIST1H2AG;HIST1H2AJ;H2AFJ;HIST2H2AC;HIST1H2AH;HIST1H2AD	-0.5	1.6
	HIST2H3A	-0.3	0.5
	HIVEP1	0.9	6.1
	HIVEP2	2	3
	HJURP	0	0
	HK1	-2.7	1.3
	HK2	-2.3	5.1
	HLA-A	-3.2	1.3
	HLA-C	-3.3	3.2
	HLCS	-0.6	0.1
	HLTF	-0.7	0.5
	HM13	0.6	0.2
	HMBOX1	0.5	0.7
	HMCES	-0.4	0.3
	HMG20B	3.6	3.1
	HMGA1	-1.5	3.7
	HMGB1	-0.1	0.1
	HMGB2	1.8	1.1
	HMGCS1	-1.9	1.8
	HMGN5	-0.5	0.8
	HMGXB4	-2.1	0.8
	HMMR	-1	2.6
	HMOX2	-6.2	14.5
	HN1	-0.4	1
	HN1L	-0.2	0.7
	HNRNPA0	-0.6	1.4
	HNRNPA1	-1.2	2.1
	HNRNPA1L2	-3.7	2.3
	HNRNPA2B1	-1.3	2.8
	HNRNPA3	-1.7	3.4
	HNRNPAB	-1.1	2.7
	HNRNPC;HNRNPCL1;HNRNPCL2	-0.7	2
	HNRNPD	-0.4	0.8
	HNRNPDL	-1	2.7
	HNRNPF	-0.3	1.2
	HNRNPH1	0.1	0.1
	HNRNPH2	1.2	1.6
	HNRNPH3	-1.5	2.2
	HNRNPK	-0.6	3.5
	HNRNPL	-1.1	3.8
	HNRNPM	-0.2	0.9
	HNRNPR	-1.5	3.5
	HNRNPU	-0.6	4.4
	HNRNPUL1	-0.5	2.1
	HNRNPUL2	-0.7	1.1
	HOMEZ	7.7	5.3
	HOOK3	1.5	0.5
	HOXC10	2.4	1.8
	HOXC11	3.4	2.1
	HOXC13	3	3.8
	HOXC6;HOXA5;HOXB5;HOXA7;HOXC5;HOXA6	0.1	0
	HOXC9	3.3	2.9
	HP1BP3	-1	2.2
	HPD	0.7	1
	HPDL	-0.1	0
	HPS5	-2.9	1.3
	HRNR	-0.3	0.2
	HSCB	-1	0.7
	HSD17B10	0.1	0.1
	HSD17B4	-1	1.8
	HSF1	2.1	2.2
	HSF2	2.6	2.4
	HSP90AA1	-1.4	2.5
	HSP90AB1	-0.9	3.6
	HSP90AB2P	-4	1.4
	HSP90B1	-1.3	3.5
	HSPA12B	-0.2	0.1
	HSPA1A;HSPA1B	1.2	8.6
	HSPA4	-0.5	1.3
	HSPA4L	-0.7	2
	HSPA5	-0.1	0.2
	HSPA6;HSPA7	4.8	1.6
	HSPA8	0.7	4.1
	HSPA9	0.4	0.9
	HSPB1	-0.8	2.3
	HSPD1	0	0
	HSPE1	-1.7	3.7
	HSPH1	-0.4	2.2
	HTATSF1	-0.1	0.7
	HTT	-3.4	4
	HUWE1	-0.9	0.7
	HYOU1	-3.1	2
	HYPK	-1.7	0.6
	IARS	-1.4	3.3
	IARS2	-1.1	2.1
	IBTK	-2.1	1.4
	ICE1	1	3
	ICE2	0.5	0.7
	ID1	1	0.5
	IDH1	-1.7	0.9
	IDH2	0.1	0.1
	IDI1	-1.9	1.4
	IFI16	0.6	4.6
	IFIT5	-3.6	1.6
	IFNGR1	-3	1.5
	IFRD1	-3.8	2.8
	IFRD2	-1.7	1.8
	IFT122	-3	2.8
	IFT172	1	0.8
	IFT20	-1.2	0.5
	IFT43	-1.6	1
	IFT57	-1.2	0.6
	IFT74	1.2	0.6
	IGBP1	-0.3	1.3
	IGF2BP1	-3.5	2.2
	IGF2BP3	0.6	0.3
	IGF2R	-3.1	4
	IGFN1	1.4	0.6
	IK	0	0.1
	IKBIP	-3.6	1.4
	IKBKAP	0.1	0.3
	IKBKG	1.4	1.4
	IL6ST	-4.2	10.6
	ILF2	-0.4	0.6
	ILF3	-0.9	5.3
	ILK	-1.2	1
	ILKAP	-0.9	0.9
	IMMT	-0.8	1.1
	IMP3	-0.8	1.9
	IMPDH2	-1.3	1.3
	INADL	-1.3	1
	INCENP	-0.1	0.2
	INF2	-3	4
	ING3	1	2.4
	INO80	-0.2	0.2
	INO80C	0.5	0.8
	INO80D	1.7	1
	INPP5B	-0.9	0.5
	INPPL1	-1.9	1.4
	INTS1	0.4	0.6
	INTS12	0.4	0.4
	INTS3	-1.6	0.5
	INTS4	-0.8	1
	INTS6	-1.2	2
	INTS9	-0.8	0.3
	INVS	-0.5	0.2
	IP6K1	-2.1	2.2
	IPMK	0	0
	IPO5	-1.3	0.8
	IPO7	-1.3	1.7
	IPO8	-0.6	0.9
	IPO9	-1.1	1.4
	IQGAP1	-0.7	3.2
	IRAK1	-0.5	0.2
	IRAK4	-0.8	1.7
	IRF1	2.4	2.4
	IRF2BP1	3.4	2.3
	IRF2BP2	2	4.1
	IRF2BPL	2.3	1.7
	IRS2	-1.9	1.5
	ISG20L2	-2.4	1
	ISL1	3	3
	IST1	0.1	0
	ISY1	-0.1	0.2
	ITCH	-1.6	3.9
	ITGB1	-3.8	7.8
	ITGB5	-5.6	13.5
	ITPK1	-3.3	1.9
	ITPR1	-3.1	5.4
	ITPR3	-0.8	0.3
	ITPRIP	-5.7	4.4
	ITSN1	-1.7	3.4
	IVNS1ABP	-1.5	1
	IWS1	-1.2	0.9
	JADE2	0.2	0.1
	JADE3	0.6	1.3
	JAZF1	1.5	1.3
	JDP2	1.8	1.1
	JMJD1C	1.7	8.9
	JMJD6	-1.7	1
	JMY	-1.4	2.5
	JPH1	-4.6	3.4
	JRKL	1.2	1.3
	JUN	2.9	3.4
	JUNB	1.3	4.9
	JUND	1.1	1.8
	JUP	-2.1	7.9
	KANK1	-2.1	0.9
	KANK2	-0.2	0.4
	KANSL1	0.6	0.6
	KANSL2	-0.1	0.1
	KANSL3	0.5	0.3
	KARS	-1.4	5.8
	KAT2A	3.5	2.6
	KAT5	2.7	1.2
	KAT6A	0.8	0.5
	KAT6B	-2	0.6
	KAT7	2.8	1.3
	KAT8	-0.7	0.9
	KATNA1	-1.4	0.6
	KATNB1	0.6	0.2
	KBTBD7	0.1	0.1
	KCNJ18;KCNJ12;KCNJ2	-4.5	7.3
	KCTD14	-3.2	0.7
	KDM1A	-1.3	2
	KDM1B	-0.2	0.1
	KDM2A	-0.1	0.4
	KDM3A	1.1	1.3
	KDM3B	0.7	0.9
	KDM5A	1.5	1.5
	KDM5C	0.6	0.2
	KDM6A	3	4.3
	KDM6B	4.5	4.1
	KHDRBS1	-1.9	3.4
	KHSRP	-0.5	3.2
	KIAA0020	-4.6	2
	KIAA0100	-3	1.3
	KIAA0319L	-2.7	1.3
	KIAA0430	-0.3	0.2
	KIAA0586	-1.9	0.8
	KIAA0754	-4.7	4.1
	KIAA0907	0.2	0.2
	KIAA0922	-1.5	1.3
	KIAA0930	-0.1	0
	KIAA1143	0.6	0.8
	KIAA1191	1.8	0.6
	KIAA1211	-2.8	1.4
	KIAA1217	0.8	2.2
	KIAA1429	0	0
	KIAA1468	-4.4	3.7
	KIAA1522	-3	1.4
	KIAA1524	-1.2	2.6
	KIAA1551	3.1	1.9
	KIAA1598	0.2	0.9
	KIAA1671	-0.5	1.2
	KIAA1958	0.7	0.2
	KIDINS220	-3.1	5.9
	KIF11	-1.7	3
	KIF13A	-2.8	1.6
	KIF14	-3.5	1.2
	KIF15	-2.2	1
	KIF16B	-0.7	1.2
	KIF18A	1.6	1.3
	KIF18B	-0.8	0.2
	KIF1B	-1.8	2.3
	KIF1C	-2.1	1.3
	KIF20A	-0.3	1.1
	KIF20B	-1.1	0.7
	KIF21A	-3.9	2.8
	KIF22	0.1	0.1
	KIF23	0.2	0.8
	KIF26B	-0.4	0.1
	KIF2C	0.1	0.1
	KIF3B	-0.6	0.2
	KIF4A	-0.2	1.1
	KIF5B	-1.3	4.1
	KIF7	2	1.3
	KIFC3	-1.6	0.8
	KIN	-0.7	1.3
	KIRREL	-4.2	5
	KIZ	0.4	0.4
	KLC1	0.3	0.5
	KLC2	0.2	0.2
	KLF10	1.6	4.1
	KLF4	2.3	5.3
	KLF5	3.1	6.1
	KLHDC4	0.4	0.1
	KLHL13	-0.5	1.1
	KMT2A	0.7	1.7
	KMT2B	2.1	5.4
	KMT2C	0.1	0.1
	KMT2D	2.5	8.1
	KMT2E	1.7	4.2
	KNOP1	-0.7	1.4
	KNSTRN	-1.8	0.9
	KPNA1	2.1	1.7
	KPNA2	-0.3	0.5
	KPNA3	2	4.6
	KPNA6;KPNA5	2.5	2.6
	KPNB1	-0.1	0
	KPRP	2.7	1.3
	KRAS;HRAS;NRAS	1.4	1
	KRI1	-2.2	4.2
	KRIT1	-2.7	1.5
	KRR1	-3.7	2.8
	KRT1	0.2	0.5
	KRT10	1	1.6
	KRT14	1.3	1.7
	KRT16	-0.2	0.6
	KRT17	-1.3	8.5
	KRT18	-1.6	4.9
	KRT19	0.4	0.5
	KRT2	0.7	1.2
	KRT31	-1.1	0.3
	KRT33A	0
	KRT33B	0
	KRT38	0
	KRT4	-1.2	0.6
	KRT5	1.5	2.4
	KRT6A	0.9	5.5
	KRT6B	0
	KRT6C	1.9	1.2
	KRT7	-0.3	1.4
	KRT72	1.4	0.9
	KRT75	-3.1	2.8
	KRT77	-0.3	0.5
	KRT78	-1	0.6
	KRT79	-1	0.3
	KRT8	-0.7	3.2
	KRT80	0.1	0.1
	KRT84	0.4	0.2
	KRT85	-0.2	0.1
	KRT86;KRT81	-2.3	1.8
	KRT9	-0.1	0.2
	KSR1	-1.6	1.3
	KTN1	-2.7	5.8
	KYNU	-1	0.8
	L1CAM	-4.9	11.2
	L3MBTL2	1	0.9
	L3MBTL3	-0.3	0.4
	LAMB1	-6.8	7.7
	LAMC1	-4.1	3.4
	LAMP1	0
	LAMTOR1	-2.6	4.3
	LARP1	-1.6	2.9
	LARP1B	-2.3	1.9
	LARP4	-1.2	1.8
	LARP4B	-1.5	2.4
	LARS	-1.9	2.5
	LAS1L	-0.6	1.7
	LASP1	-0.9	4.5
	LATS1	-2.7	1.7
	LATS2	0.3	0.1
	LBR	-3.3	5.6
	LCOR	2.3	1
	LCORL	0.2	0.2
	LDB1	3.1	5.6
	LDHA	-0.2	0.2
	LDHB	-0.5	0.8
	LEKR1	0
	LEMD3	-2.3	1
	LENG8	1.4	3.6
	LEO1	2	1.3
	LEPREL1	-5.6	10
	LEPREL2	-5	8.7
	LETM1	-1.7	1
	LGALS1	-0.8	0.5
	LGALS3BP	-3.3	1.6
	LGR4	-3.1	1.8
	LIFR	-3.6	1.1
	LIG1	-0.9	1.5
	LIG3	-0.9	0.4
	LIG4	-0.9	1.7
	LIMA1	-1.5	3.9
	LIMCH1	-1.2	3.5
	LIMD1	-1.2	0.7
	LIN37	0	0
	LIN54	1.8	2.7
	LIN9	0.5	0.1
	LLGL1	-4.5	4.4
	LLPH	-1.4	1.5
	LMAN1	-2.9	3.8
	LMNA	-1	3.7
	LMNB1	-2.3	6.1
	LMNB2	-2.4	3.7
	LMO7	-2	5
	LMTK2	-1.6	0.5
	LONP1	0.2	0.1
	LOXHD1	2.2	1.3
	LPCAT1	1.8	1
	LPL	-3.6	8.4
	LPP	-0.6	1.1
	LRBA	-2.3	2.8
	LRCH1	-0.5	1.9
	LRCH3	-3.1	2.1
	LRCH4	-2.2	1.6
	LRIF1	1.3	8.5
	LRIG3	-0.3	0.5
	LRP5;LRP5L	-3.7	5
	LRP8	-5.3	3.6
	LRPAP1	-3	2
	LRPPRC	-0.2	0.1
	LRRC42	-0.4	0.1
	LRRC47	-0.5	0.4
	LRRC59	-1.7	2.9
	LRRC7	-2.2	1
	LRRFIP1	-2.7	2.9
	LRSAM1	-1.6	4.6
	LRWD1	-0.3	0.4
	LSG1	-1.3	7.4
	LSM11	0.2	0.1
	LSM14A	-1.2	0.8
	LSM14B	-0.5	0.7
	LSM3	0
	LSM4	-1.3	0.5
	LSM5	0	0
	LTV1	-1.5	1.7
	LUC7L2	-1	0.6
	LUC7L3	3.1	1
	LUZP1	-0.6	2.8
	LYAR	-4.4	3.7
	LYPLA2	-1.1	0.9
	LYZ	-0.5	0.5
	LZIC	-2.2	1.4
	LZTS2	1	0.7
	LZTS3	0	0
	MACF1	-2.5	3.8
	MAD1L1	0	0.1
	MADD	0.5	1.6
	MAEA	0.5	0.2
	MAFG	4	3.7
	MAFK	0.8	2.7
	MAGED2	1.3	2.5
	MAGOHB	1.4	1.4
	MAK16	-4.8	3.5
	MAML1	3.1	4.4
	MAML3	4.2	4.3
	MAMLD1	1.2	0.6
	MAP1B	-0.2	0.5
	MAP2K3	-2.4	1.3
	MAP3K11	0.9	0.4
	MAP3K7	-0.9	2.1
	MAP4	-0.8	1.5
	MAP4K4	-2.5	0.9
	MAP7	-2	3
	MAP7D1	-2.2	2
	MAP7D3	0	0
	MAPK1	0
	MAPKAP1	-3.5	1.8
	MAPRE1	-0.7	1.8
	MAPRE2	-1.6	0.5
	MAPT	-1.3	2
	MARC1	-4.2	3.1
	MARCKS	-3.2	1.4
	MARK2	-3.1	2.4
	MARK3	-0.8	0.3
	MARS	-2.9	3.6
	MASTL	-0.2	0.1
	MAT2A	0.9	2.3
	MATR3	-0.5	2
	MAVS	-2.3	2.8
	MAX	0.9	1.8
	MAZ	0.2	0.2
	MB21D2	-1	0.8
	MBD1	2	1
	MBD2	1.7	0.9
	MBD3	0.8	2.1
	MBD4	1.2	1.3
	MBIP	3.4	2.8
	MBNL1	-0.3	0.5
	MBNL2	-0.9	1.1
	MBTD1	2.4	3.3
	MCAM	-4	9.7
	MCCC1	1.4	1.5
	MCCC2	-0.1	0.1
	MCF2L	2.2	1
	MCM10	1.1	3.1
	MCM2	0.2	0.2
	MCM3	0.5	0.8
	MCM3AP	1.4	3.3
	MCM4	-0.2	0.2
	MCM5	0.6	0.2
	MCM6	-0.4	0.5
	MCM7	0.8	2.7
	MCMBP	-2.5	0.9
	MCRS1	1	0.4
	MCTP2	-4	1.9
	MDC1	-0.6	1.9
	MDH1	1.2	0.6
	MDH2	-0.2	0.1
	MDN1	0.1	0.1
	ME2	0
	MEAF6	1.7	1.3
	MECOM	1.1	3.7
	MECP2	-1.7	3
	MED1	0.5	0.9
	MED10	1.6	1.2
	MED12	2	4.6
	MED13	1.1	2.9
	MED13L	-1.4	1
	MED14	6.2	5.3
	MED15	2.6	5.6
	MED23	2.6	6.6
	MED24	4	7.7
	MED25	6.1	3.4
	MED26	0.3	0.9
	MED27	1.8	0.6
	MED28	3.4	2.8
	MED31	1	0.8
	MED8	2.7	4.9
	MEF2D	3.9	4.3
	MELK	-1.3	1.4
	MEPCE	-0.8	1.1
	MET	-3.1	2.4
	METAP2	-2.4	1.3
	METTL13	-1.6	0.8
	METTL2A	-0.4	0.1
	METTL2B	-0.7	0.9
	MEX3A	-3.1	2.6
	MFAP1	-0.1	0.4
	MFF	-3.8	4.8
	MFN2	-2.1	1.6
	MGA	1	5.7
	MGEA5	-2.6	2.6
	MIA3	-2.3	4.2
	MICAL1	-5.2	3.1
	MICAL2	-2.3	2.6
	MICAL3	-0.3	0.7
	MICALL1;MICALL2	-4.4	4.7
	MID1IP1	-2.2	2.8
	MIF	0.2	0.2
	MINK1	0.1	0.2
	MIOS	-3.4	2.1
	MIS18A	-0.2	0.2
	MIS18BP1	-1.2	2.1
	MISP	-1.8	3.7
	MITF	3.4	4.7
	MKI67	-1.2	2.4
	MKL1	-1	0.3
	MKL2	-2.3	1.2
	MKS1	1.3	0.4
	MLEC	0.5	0.8
	MLH1	-1.8	0.8
	MLH3	0.9	1.2
	MLLT1	1.1	1.4
	MLLT10	1.4	1.6
	MLLT11	-3.1	2.9
	MLLT6	4.4	2.6
	MMS19	-1.9	0.5
	MMTAG2	0.5	0.6
	MNAT1	-0.1	0.1
	MNT	0.3	0.1
	MNX1	2	1
	MOB4	-2.7	1.3
	MOCOS	-1.4	2
	MOCS2	-3.6	2.6
	MON1B	1.5	0.5
	MON2	-2	1.3
	MORC2	0.9	1.8
	MOSPD2	-4.3	2.6
	MPDZ	-3.3	3.3
	MPG	-0.7	0.4
	MPHOSPH10	-2	3.7
	MPHOSPH6	-1.6	1.2
	MPHOSPH8	-1.9	2
	MPHOSPH9	0
	MPP1	-0.2	0.4
	MPP5	-2.2	2.1
	MPP6	-2.3	0.9
	MPP7	-5	6.6
	MPRIP	-2.7	7.8
	MRC2	-4.5	6.8
	MRE11A	-0.3	1
	MRFAP1	1.1	0.5
	MRGBP	-2.7	1.5
	MRPL12	1.2	1.1
	MRPL19	2.1	1.8
	MRPL45	-0.3	0.1
	MRPS24	-3.4	2.8
	MRPS30	-2.4	1.1
	MRPS31	-3.4	7.3
	MSANTD3	0.2	0.1
	MSH3	-0.9	0.7
	MSH6	-0.2	0.2
	MSL1	1.5	4.4
	MSN	-2.2	3.7
	MSTO1	-2.2	4.7
	MSX1	3.2	8.7
	MTA1	0.9	2.5
	MTA2	0.7	2.5
	MTA3	0.2	0.5
	MTBP	0.5	0.2
	MTCL1	-0.8	0.9
	MT-CO2	-0.4	0.5
	MTDH	-2.5	7.8
	MTF1	0.4	0.6
	MTFR1	-4	1.8
	MTFR1L	-2.5	2.3
	MTHFD1	0.7	2
	MTHFD1L	-1.8	2.1
	MTMR1	-2.2	1
	MTMR12	-2.6	1.4
	MTMR2	-1.6	0.6
	MTMR6	-4	2
	MTO1	-2.5	1.4
	MTOR	-1.3	1.2
	MTPN	0
	MTR	-1.5	2.4
	MTRR	-2	2.7
	MUC13	-5.9	6.7
	MUM1	-2.4	1.3
	MVB12A	-4.6	2.1
	MVP	-2.4	2
	MYADM	2.9	1.4
	MYBBP1A	-2.1	4.8
	MYBL2	0.6	0.6
	MYCBP2	-1.6	4
	MYDGF	2.3	0.8
	MYH14	0.1	0
	MYH9	-2.1	5.2
	MYL12A;MYL12B;MYL9	0.4	0.5
	MYL6	-1.3	1.6
	MYO18A	-2.2	1.1
	MYO19	-1.7	2.5
	MYO1B	-2.2	6.1
	MYO1C	-0.3	0.2
	MYO1E	-1.3	2.5
	MYO6	-0.2	0.3
	MYO9B	-3.1	1.1
	MYOF	-2.8	8
	MYPN	-0.8	0.7
	MYSM1	1.5	1.3
	MZT2B;MZT2A	3.4	1.9
	N4BP1	-1.6	1.1
	N4BP2	-1.7	1
	N4BP3	2.3	1.3
	NAA10	-0.6	0.4
	NAA15;NAA16	-0.4	0.1
	NAA50	-2.3	1.2
	NAB1	0.8	2.9
	NAB2	1.4	1.3
	NACA	-0.2	0.1
	NACC1	0.7	0.7
	NADK2	1.5	0.4
	NAE1	-0.8	0.3
	NAF1	-0.4	0.6
	NAMPT	-1.9	1.3
	NANP	-1.4	0.5
	NANS	-1.2	0.5
	NAP1L1	-1.8	2.4
	NAP1L4	-1.9	2.5
	NAPG	0	0
	NARS	-1	1.1
	NASP	-1.1	2.4
	NAT10	-2.2	7.8
	NAT6	-1.9	2
	NAV1	-2.5	1.1
	NBAS	-0.8	0.4
	NBEAL1	-0.4	0.2
	NBN	0.2	0.5
	NBR1	-2.1	0.9
	NCAPD2	-0.6	0.5
	NCAPD3	-1.2	0.4
	NCAPG	-2.3	1.9
	NCAPH	-1.9	3.4
	NCAPH2	-3.6	1.8
	NCBP1	3.9	4.1
	NCBP2	0.4	2.2
	NCK1	-0.5	0.6
	NCKAP5L	0.1	0.1
	NCKIPSD	0.6	0.2
	NCL	-0.8	2.8
	NCOA1	2.5	1.4
	NCOA2	3.5	6.2
	NCOA3	3.2	6.3
	NCOA4	-0.4	0.5
	NCOA5	-0.5	1.5
	NCOA6	0.8	1
	NCOA7	-1.7	2.1
	NCOR1	1.6	7.9
	NCOR2	1.8	7.2
	NDC1	-2	3.7
	NDC80	-0.7	0.3
	NDE1	-1.1	0.9
	NDFIP1	-1.9	0.6
	NDRG1	-3.6	3
	NDRG3	-1.9	2.3
	NDUFA8	-1	0.6
	NDUFAF7	-5.4	4.5
	NDUFB9	0.9	2.7
	NDUFS1	-0.2	0.2
	NDUFS7	0.6	0.7
	NEB	-3.5	0.7
	NECAP2	-0.2	0.3
	NEDD1	1.2	1.3
	NEDD8	0.3	0.1
	NEFH	-0.9	0.3
	NEK1	0.2	0.2
	NEK7;NEK6	0.6	1.9
	NEK9	-0.7	2.4
	NELFA	1.8	3.4
	NELFB	-1.6	0.5
	NELFCD	-1.8	0.9
	NELFE	0.5	1.5
	NEMF	-2.6	1.4
[truncated: 1,929 more rows]

## Sheet: EV-FLDD
	Gene	log2 difference	-log10 p value		Gene	log2 difference	-log10 p value
	SEPT2	-2.5	1.6		GLIS1	0.8	0.2
	SEPT7	-3	1.5		GLIS2	1	0.6
	SEPT9	-2.9	1.8		GLIS3	-2.3	0.6
	SEPT10	-2.8	1.2		TFE3	2.5	1.3
	SEPT11	-5.5	2.2		TFEB	2	1.3
	AAAS	-3.1	2		MITF	2.2	2.2
	AAGAB	-4	2.3		RELA	8.1	6.1
	AAK1	-1.8	1
	AAR2	-2.8	0.9
	AARS	-1.5	1.2
	AASDHPPT	-3.5	1.8
	AATF	-5.9	2.1
	ABCB11	1.1	0.2
	ABCC8	-2.3	1.1
	ABCD1	-0.7	0.3
	ABCD3	-4.5	4
	ABCE1	-3.5	1.5
	ABCF1	-2.6	1.9
	ABCF2	-2.5	1.8
	ABCF3	-4.2	1.4
	ABI1	-2.2	1
	ABLIM1	-4.5	1.4
	ABLIM3	-1.5	0.6
	ABTB2	-0.7	0.2
	ACAA2	2.2	1.3
	ACACA	1.8	6
	ACACB	1.7	5.4
	ACADM	2.1	1.3
	ACADVL	0	0
	ACAT1	1.7	2
	ACAT2	0
	ACBD3	-2.1	1.1
	ACBD5	-3.6	1.4
	ACIN1	-2.8	2.4
	ACLY	-1.8	1.8
	ACO2	0.4	0.3
	ACOT1	-6.9	4.6
	ACOT7	-0.6	0.3
	ACOT9	1.6	1.1
	ACSL3	-4.1	2.1
	ACSL4	-0.7	0.4
	ACTA1;ACTC1;ACTA2;ACTG2	0.9	1.8
	ACTB	0.8	6.1
	ACTBL2	0
	ACTG1	1.6	3.5
	ACTL6A	0.4	0.2
	ACTN1	-2.9	1.7
	ACTN4	-1.1	3.1
	ACTR2	-0.3	0.1
	ACTR3	-0.5	0.1
	ACTR5	-2.3	1.2
	ACY1	-4.9	6.2
	ADAM9	-2.4	1
	ADAR	-2.1	1.9
	ADARB2	-3.6	3.6
	ADCY9	-3.7	6
	ADD1	-3.7	1.2
	ADD3	-3.8	1.4
	ADNP	-1.8	1.2
	ADNP2	-3.8	1.1
	ADRBK1	-2.9	1.6
	ADRM1	-2	1.1
	ADSL	-4.9	2.6
	ADSS	0.3	0.1
	AFAP1	-2.5	1.9
	AFF1	-2.3	1
	AFF4	-3	1.8
	AFTPH	-4.4	1.4
	AGFG1	-0.6	0.4
	AGFG2	1.1	0.8
	AGPAT6	-6.1	6.2
	AGPAT9	-4	7.6
	AGPS	-0.7	2
	AGTPBP1	-0.3	0.1
	AGTRAP	-0.1	0
	AHCTF1	-3.3	2.3
	AHCY	-1.7	1.5
	AHCYL1	-1.9	1.4
	AHDC1	-0.3	0.2
	AHI1	-2	0.6
	AHNAK	-1	1
	AHNAK2	-0.6	0.4
	AHR	2.1	0.9
	AHSA1	-2.4	1.4
	AIFM1	-1.1	0.8
	AIM1	-2.2	1.3
	AIMP1	-4.2	2.9
	AIMP2	-2.9	2.9
	AIP	0.2	0.1
	AK2	0.3	0.4
	AKAP1	-3.3	2.4
	AKAP10	-0.6	0.2
	AKAP11	-1.3	0.6
	AKAP12	-5.9	2
	AKAP13	-3.4	1.4
	AKAP17A	-4.5	2.6
	AKAP2	-3.4	1.9
	AKAP8	-0.6	0.5
	AKAP8L	-0.1	0.1
	AKAP9	-3.2	1.4
	ALB	0
	ALDH18A1	1.2	0.9
	ALDH1B1	-1.9	1.3
	ALDH3A2	-1.8	1
	ALDH3B1	-2.2	1.1
	ALDH7A1	0.6	0.1
	ALDOA	1.3	1.5
	ALDOC	1.4	0.5
	ALKBH5	-3	1.4
	ALMS1	-0.6	0.2
	ALPL	-3.2	2.8
	ALX1	-0.6	0.2
	ALX4	-1.8	0.6
	ALYREF	-2.2	5.5
	AMOTL1	-2.3	1.4
	AMOTL2	1.2	0.5
	AMPD2	-2.1	1.4
	ANAPC1	-1	0.5
	ANAPC16	-3.8	1.4
	ANAPC5	-0.9	0.2
	ANGEL1	-4.7	6.5
	ANK2	-2.6	0.9
	ANKFY1	-2.2	0.8
	ANKHD1	-1.4	0.6
	ANKLE2	-5.1	2
	ANKRD11	-4.3	1.8
	ANKRD17	-1.5	0.8
	ANKRD27	-3.2	1.5
	ANKRD28	-3.7	1.7
	ANKRD52	-3.9	1.4
	ANKS1A	-3.9	1.7
	ANLN	-2.5	0.9
	ANO10	-4.1	6
	ANO6	-4.4	1.5
	ANP32A	-0.1	0
	ANP32B	1.2	0.3
	ANXA1	-1.8	1.9
	ANXA2;ANXA2P2	-1.8	1.8
	ANXA5	3.9	4
	ANXA6	-3	1.3
	AP1G1	-2.3	2
	AP2B1;AP1B1	-1.4	1
	AP2M1	-2.1	0.9
	AP3B1	-2.5	2.2
	AP3D1	-2.7	1.4
	AP3S1	1.7	0.6
	AP4E1	-2	0.5
	APBB2	-2.6	0.8
	APC	-1	0.7
	APEH	-4.1	1.7
	APEX2	-0.1	0
	API5	-2.2	2
	APPL1	-4.5	4.4
	APRT	0
	AQR	-1.3	0.9
	ARAF	-2.7	1.3
	ARAP1	-2.7	1.5
	ARCN1	-3.7	1.7
	ARF3;ARF1	0.5	0.2
	ARF4	0
	ARFGAP1	-2.3	1.6
	ARFGAP2	-3.7	1.4
	ARFGAP3	-2.6	0.8
	ARFGEF2	-3.7	2.4
	ARFIP1	-4.1	1.8
	ARFIP2	-3.3	1.3
	ARGLU1	-2.5	2
	ARHGAP1	-4.6	3.7
	ARHGAP12	-2.5	1.2
	ARHGAP17	-3.2	1.7
	ARHGAP21	-1.8	1.1
	ARHGAP23	-3.1	1.1
	ARHGAP32	0.6	0.2
	ARHGAP35	-3.6	1.3
	ARHGDIA	0	0
	ARHGEF10	-3.6	1.4
	ARHGEF16	-2.1	1.1
	ARHGEF17	-1.5	0.6
	ARHGEF18	-1.9	0.6
	ARHGEF2	-2.1	0.8
	ARHGEF40	0.1	0
	ARHGEF7	-3.8	2.5
	ARID1A	1.9	3
	ARID1B	1.7	2.5
	ARID2	0.3	0.2
	ARID3B	-1.5	0.6
	ARID4B	-4.8	2.1
	ARID5B	1.2	1.1
	ARL15	-1.5	2.7
	ARL2	-1.5	1.3
	ARL6IP4	0.8	0.4
	ARL6IP5	-2	1.1
	ARL8B;ARL8A	0.1	0
	ARMCX3	-1.6	0.6
	ARNT	-0.6	0.2
	ARPC1B	-2.3	1.3
	ARPC2	-3.8	1.7
	ARPC3	0.4	0.1
	ARPC4	-1.8	1.1
	ARPC5	2	1.3
	ASAP1	-3.4	1.7
	ASCC1	-3.9	1.8
	ASCC3	-1	0.8
	ASF1B	-3.6	1.3
	ASH1L	-3.1	1.1
	ASH2L	-0.4	0.5
	ASNS	-2.2	1.5
	ASPH	1.5	0.6
	ASPM	-2.9	1
	ASRGL1	-2	1.3
	ASS1	-0.9	0.7
	ASUN	-1.7	2.3
	ASXL1	1.9	1.3
	ASXL2	-2.2	0.9
	ATAD1	-4.4	3.1
	ATAD2	-1.5	5.4
	ATAD2B	-3.1	1
	ATAD3A	1.8	1
	ATAD3B	-2.4	1.9
	ATAD5	-4.8	1.8
	ATF1	-1.8	0.7
	ATF2	0	0
	ATF3	-1.1	0.4
	ATF6	-4.2	1.4
	ATF6B	-3.2	2
	ATF7	-2.7	0.9
	ATF7IP	-0.6	0.3
	ATG13	-1.1	0.4
	ATG2B	-3.3	1.4
	ATG3	-4	1.9
	ATG4C	-2.5	1.2
	ATIC	-3.1	1.1
	ATL3	-1.4	0.8
	ATN1	-1.4	0.4
	ATP1A1	0.4	0.3
	ATP2A2	0	0
	ATP2B1;ATP2B4	-4.9	3.9
	ATP5A1	1.6	2.1
	ATP5B	0.3	0.4
	ATP5C1	1.8	0.9
	ATP5D	-3.7	3
	ATP5F1	-0.3	0.1
	ATP5H	-0.6	0.2
	ATP5J2	-0.3	0.1
	ATP5O	3.1	1.3
	ATP6AP1	-0.6	0.5
	ATP6V1A	-2.3	1.7
	ATP6V1B2	-3.5	1.6
	ATP6V1H	-2.3	1.3
	ATP7A	-5.4	6.4
	ATRIP	-0.5	1.9
	ATRX	-1.7	0.4
	ATXN1	1.5	0.4
	ATXN10	-3.8	1.4
	ATXN1L	2.3	0.9
	ATXN2	-1.6	0.8
	ATXN2L	-2.2	1.4
	ATXN7L1	-1.8	1.2
	ATXN7L2	-0.8	0.3
	AUP1	-5.2	3
	AURKA	0	0
	AURKB	-2.1	0.7
	AVEN	-4	1.9
	AVL9	-2.1	1.3
	AZI2	-2.8	1.1
	BABAM1	-0.7	0.2
	BACH1	-0.5	0.2
	BAG1	-0.4	0.1
	BAG2	-1.9	1.4
	BAG3	-3	1.4
	BAG4	0
	BAIAP2	-3.6	1.5
	BAIAP2L1	-1.7	0.5
	BANP	-2.9	2.7
	BAP1	-1.7	0.9
	BAP18	-1.6	0.8
	BARX1	-1.2	0.4
	BASP1	-0.3	0.3
	BAX	-1.5	0.7
	BAZ1A	-5.4	2.2
	BAZ1B	-4.3	4.5
	BAZ2A	-3.4	2.9
	BAZ2B	1	1.9
	BBX	-3.4	1.2
	BCAP31	-2.9	5.6
	BCAR1	-2.8	1.1
	BCAR3	-1	0.3
	BCAS2	-2	1.5
	BCAS3	-3	1.2
	BCCIP	-1.7	1
	BCL3	-0.4	0.1
	BCL6	-0.1	0
	BCL7C	1.9	0.9
	BCL9	1.1	0.4
	BCL9L	0.3	0.1
	BCLAF1	-2.8	3.2
	BCOR	0.4	0.4
	BCORL1	-1.2	0.7
	BCR	-1.9	0.8
	BEGAIN	-2.7	1.1
	BEND3	-2.1	1.1
	BET1	-3.6	1.9
	BET1L	-4.1	3.7
	BHLHE40	-1.3	0.6
	BICD1	-2	1.5
	BICD2	-4.6	1.7
	BIN1	-4	1.8
	BIRC6	-3.6	1.7
	BLM	-2.8	1.5
	BLMH	-2.1	1.2
	BMP2K	-2.7	1.3
	BMS1	-4.5	2.6
	BNC2	0.7	0.2
	BNIP1	-0.9	0.3
	BNIP3	-4	3.1
	BOD1L1	-3.3	2.6
	BOLA2	-1.3	0.7
	BOP1	-1.6	3.4
	BORA	-0.6	0.2
	BPNT1	-0.7	0.2
	BPTF	-1.1	0.9
	BRAP	-4.8	4
	BRCA1	-1.9	0.7
	BRCA2	-0.8	0.5
	BRCC3	-1.7	1.4
	BRD1	-2.3	1.3
	BRD2	-0.6	0.5
	BRD3	0.4	0.5
	BRD4	-1.2	1.3
	BRD7	0	0
	BRD8	-1.4	1.1
	BRD9	-2.6	1.6
	BRF1	-2.3	0.8
	BRIP1	-3.2	1.3
	BRIX1	-3.4	4.5
	BSG	-0.5	0.6
	BTAF1	-3.9	2.1
	BTBD1;BTBD2	-1.3	0.5
	BTF3	-4.2	2.2
	BUB1	-0.7	0.4
	BUB1B	-2.1	1.1
	BUB3	4.5	3.6
	BUD13	-1.3	1.8
	BUD31	-3.7	2.3
	BYSL	-2.9	1.5
	BZW1	-1.6	2.3
	BZW2	1	0.9
	C10orf55	-4.9	1.3
	C10orf90	-4.5	2.6
	C11orf84	-3.6	2
	C12orf43	-5.6	5.2
	C12orf45	-1.4	0.5
	C14orf166	-3.1	1.4
	C15orf39	-0.6	0.1
	C17orf53	-0.8	0.2
	C17orf85	-1.5	3.4
	C18orf25	-2.3	1.3
	C19orf43	-4.3	1.7
	C19orf68	-0.4	0.1
	C1D	-5.6	5.9
	C1orf112	-1.4	0.9
	C1orf131	-2.1	1.4
	C1orf174	-3.3	2.3
	C1orf198	-2.2	0.7
	C1orf226	-1.3	0.6
	C1orf43	-1.4	0.6
	C1orf50	-0.2	0
	C1orf52	-4	1.3
	C1QBP	2.2	0.6
	C21orf59	1.1	0.6
	C2CD2	-4.9	6.2
	C2CD3	-1.1	0.5
	C2CD5	-1.1	0.6
	C2orf16	-1.1	0.2
	C2orf44	-3.1	1
	C2orf49	-3.7	7
	C3orf17	-2.3	2.9
	C5orf51	-2.5	0.9
	C6orf106	-2	1.3
	C7orf50	-2.9	1.3
	C8orf76;ZHX1-C8orf76	-2.7	2
	C9orf78	-2.2	2.2
	CAAP1	-4.3	3.5
	CABIN1	-2	0.8
	CACTIN	-4.8	2.4
	CACUL1	-2.5	1
	CACYBP	0	0
	CAD	-0.8	0.3
	CALD1	-2.2	1.9
	CALML5	-0.9	0.3
	CALR	3	4.9
	CALU	-1.7	3.6
	CAMK2G;CAMK2B;CAMK2D;CAMK2A	-0.5	0.1
	CAMKK1	-1.3	0.4
	CAMSAP1	-2.5	1
	CAMSAP2	0.3	0.5
	CAND1	-3.1	1.1
	CANX	3.8	3
	CAP1	-3.1	2.4
	CAPRIN1	-2.7	3.4
	CAPZA1	0.1	0.1
	CAPZA2	-1	0.5
	CAPZB	-1.7	2.3
	CARM1	-1.9	0.6
	CARS	-2.9	1.5
	CASC3	-3.4	2
	CASC5	-0.4	0.3
	CASK	-3.8	0.9
	CASP4	-2.6	1.6
	CASP8	-1.6	0.6
	CASP8AP2	-0.8	0.3
	CAST	-4.8	1.8
	CASZ1	0.2	0
	CAT	-1.5	1.1
	CAV1;CAV3	-4.7	5.5
	CBLL1	-2.4	2.3
	CBR1	-2.5	1.4
	CBS	-2	0.8
	CBWD1;CBWD5;CBWD3;CBWD6;CBWD2	0	0
	CBX2	-3.1	1.1
	CBX3	-0.9	0.9
	CBX4	-1.4	0.6
	CBX5	-0.6	1.1
	CBX8	-5.2	1.8
	CC2D1A	-1.3	0.7
	CC2D1B	0	0
	CC2D2A	-2.7	1.1
	CCAR1	-1.5	0.7
	CCAR2	-0.2	0.1
	CCDC101	-1.6	0.8
	CCDC102A	-1.8	0.5
	CCDC12	-3.7	1.9
	CCDC124	-5.1	2.4
	CCDC132	0.7	0.2
	CCDC137	-5	4.4
	CCDC138	-1.7	0.8
	CCDC14	2.2	1.2
	CCDC157	0.5	0.5
	CCDC174	-3.5	1.3
	CCDC18	-3.7	1.3
	CCDC22	-2.5	0.8
	CCDC34	-1.6	0.7
	CCDC43	-3.7	2.7
	CCDC47	-5.5	2.9
	CCDC50	-4.2	1.7
	CCDC59	-4.3	3
	CCDC6	-3.1	1.3
	CCDC85C	-3.4	1
	CCDC86	-4.5	3.6
	CCDC88A	-4.2	1.5
	CCDC88C	-2.7	2.1
	CCDC94	-2.5	0.9
	CCHCR1	0.5	0.2
	CCNB1	-2.8	2
	CCNK	-4.1	1.8
	CCNT1	-1.4	0.7
	CCP110	-1.7	0.4
	CCT2	-1.9	1.2
	CCT3	-1.3	1.1
	CCT4	-1	1.1
	CCT5	-2.2	1.5
	CCT6A	-1.2	1
	CCT7	-1.1	0.8
	CCT8	0.2	0.3
	CCZ1;CCZ1B	-0.7	0.4
	CD2AP	-1.9	1
	CD2BP2	-2.7	1.4
	CD3EAP	-0.6	0.2
	CD44	-3.2	3.1
	CD97	-0.9	0.3
	CDC123	-4.6	1.7
	CDC16	-2.3	1.1
	CDC20	-3.6	1.2
	CDC25C	-1.6	0.5
	CDC27	-3.1	1.5
	CDC37	-1.5	1
	CDC37L1	-3.9	1.5
	CDC40	-5.1	2
	CDC42	-1.7	0.7
	CDC42BPB	-3.8	1.9
	CDC42EP1	-4.5	3.3
	CDC42EP2	-2.1	0.7
	CDC42EP4	-0.8	0.5
	CDC5L	-2.4	2.2
	CDC7	-1.2	0.6
	CDC73	-1.9	2.2
	CDCA2	-1.1	0.7
	CDCA3	-0.6	0.5
	CDCA5	-4.3	2.1
	CDCA7L	-4.8	3.8
	CDCA8	-4.3	2.3
	CDK1	-0.9	0.7
	CDK11B;CDK11A	-1.3	0.8
	CDK12	-3.1	1.6
	CDK13	-0.3	0.3
	CDK2AP1;CDK2AP2	0	0
	CDK5RAP1	-2.2	1.3
	CDK5RAP2	-0.8	0.4
	CDK5RAP3	-6	5.3
	CDK6	0.2	0.1
	CDK7	-3.5	1.9
	CDKAL1	-3.7	2.5
	CDKN1C	1.1	0.6
	CDKN2A	0
	CDKN2A	-1.7	0.8
	CDKN2AIP	-2.7	1.2
	CDR2	-2.3	1.2
	CDT1	-0.3	0.1
	CDV3	-4.1	1.4
	CDYL	-4.4	1.8
	CEBPA	-0.6	0.3
	CEBPB	0.2	0.2
	CEBPD	0.2	0.1
	CEBPG	-2.2	1.3
	CEBPZ	-4.6	3.8
	CELF1	-2.2	2
	CENPC	-4.3	3.3
	CENPF	-2.2	2.7
	CENPH	-2.1	0.6
	CEP131	-2.3	0.8
	CEP152	-0.8	0.4
	CEP170	-3.1	1.2
	CEP192	-2.1	0.6
	CEP290	2.4	1.3
	CEP295	-0.9	0.5
	CEP350	-0.5	0.4
	CEP41	-2.9	2
	CEP55	-2.4	1.2
	CEP57	-3.6	1.1
	CEP63	0.3	0.1
	CEP72	-0.8	0.5
	CEP85	-0.1	0
	CEP95	-0.8	0.3
	CEP97	0.2	0.1
	CEPT1	-1.1	0.3
	CETN2	-2.1	0.8
	CFAP36	-2.4	1.2
	CFDP1	-2.7	1.7
	CFL1	1.7	2.5
	CHAF1A	-5.4	2.4
	CHAF1B	-3.2	2.2
	CHAMP1	-1.6	1.6
	CHCHD2;CHCHD2P9	1.7	0.7
	CHCHD3	-0.6	0.9
	CHD1	-1.9	3.6
	CHD1L	-3.6	1.5
	CHD2	-4.2	3.2
	CHD3	-1.4	0.9
	CHD4	-1.4	1.7
	CHD5	-1.7	1.1
	CHD6	-0.9	0.6
	CHD7	-1.7	1
	CHD8	0	0
	CHEK1	-2.3	0.8
	CHERP	-1.7	1.8
	CHMP2B	-4.4	2
	CHMP4B	-1.6	1.1
	CHMP5	-3.8	1
	CHMP7	-3.4	1.6
	CHORDC1	-1.5	1.3
	CHRAC1	-3	1.8
	CHST5	-1.5	0.4
	CHTF18	-2.6	1.5
	CHTOP	-2.8	6.7
	CIAPIN1	-2.8	2.9
	CIC	0.3	0.2
	CIPC	1	0.4
	CIR1	-3.2	1.7
	CIRH1A	-2.1	0.8
	CISD1	-2.4	2.9
	CISD2	-4.9	2.4
	CITED2	1.8	0.9
	CIZ1	-2	0.7
	CKAP2	-3.1	1.6
	CKAP4	-2	5.9
	CKAP5	-2.4	1.2
	CKB	1.9	2.7
	CLASP1	-2.4	1.5
	CLASP2	-5	1.8
	CLASRP	-4.4	2.1
	CLCC1	-4.9	14
	CLEC16A	-3.1	1.3
	CLIC1	-0.2	0.1
	CLINT1	-2	1.3
	CLIP1	-4.1	2.3
	CLNS1A	1.8	1.3
	CLOCK	1.2	0.5
	CLPTM1L	-2.6	1.7
	CLPX	-1.1	1.9
	CLSPN	-1.5	0.5
	CLTA	-2.4	1.7
	CLTC	-0.1	0.1
	CLU	-5.2	4
	CLUH	-3	1.8
	CLYBL	-2.8	8.8
	CMC1	0.9	0.4
	CMIP	-4.2	2.6
	CMTR1	-1.7	1.2
	CNDP2	-1.5	0.8
	CNN2	-2.6	1.3
	CNN3	-1.8	1.1
	CNOT1	1	0.6
	CNOT2	-0.5	0.1
	CNOT3	-2.9	1
	CNOT4	-1.5	0.5
	CNOT6L;CNOT6	-0.3	0.1
	CNOT8	-0.6	0.3
	CNP	-0.6	0.2
	CNPY2	1.9	1.3
	COA7	-1.2	0.8
	COBL	-4.3	1.4
	COBLL1	-3.3	1.6
	COG1	-2.2	1.2
	COG2	-1.3	0.5
	COG3	-2.8	1.1
	COG4	-2.8	1.2
	COIL	-2.6	4
	COL4A2	-0.9	0.3
	COL9A2	0
	COLGALT1	-1.3	0.6
	COMMD3	-0.8	0.3
	COMMD8	1	0.7
	COMMD9	-2	1.2
	COPA	-1.2	0.8
	COPB1	-3.5	1.3
	COPB2	-1.2	1.1
	COPG1	-3.8	1.4
	COPG2	-5.4	12.2
	COPRS	-1.9	1.3
	COPS2	-2	1.1
	COPS3	-1.6	0.6
	COPS5	-1.9	1
	COPS6	-0.5	0.5
	COPS7A	-1.8	0.8
	COPS8	-0.4	0.1
	COPZ1	-4.5	1.8
	CORO1B	-1.4	1.1
	CORO1C	-2.7	2.5
	CORO2A	-4.2	1.4
	CORO7	-2.9	1.2
	COTL1	-0.8	0.5
	COX4I1	2.1	1.8
	CPLX1	-3.1	1.5
	CPNE1	-4.1	1.4
	CPNE3	-1.6	0.6
	CPS1	-0.3	0.7
	CPSF1	-2.5	1.6
	CPSF2	-4.5	1.6
	CPSF3	-3.4	1.2
	CPSF4	-3.7	1.4
	CPSF6	-1.2	1.1
	CPSF7	-0.8	0.6
	CPT1A	1.8	0.9
	CRABP2	0.9	0.5
	CREB1	-0.2	0.1
	CREB3L2	-2.7	1.8
	CREB5	-2	0.6
	CREBBP	1.9	1.4
	CREM	-1	0.2
	CRIP1	-2.2	0.8
	CRIP2	-3.3	1.9
	CRNKL1	-1.8	1.3
	CROCC	2.2	4.7
	CRTC1	-0.8	0.3
	CRTC2	3	0.9
	CRTC3	0.2	0.1
	CRYBG3	-1.5	0.6
	CS	-0.6	1.3
	CSDE1	-2.5	1.9
	CSE1L	-1.7	1.5
	CSNK1A1;CSNK1A1L	-1.2	1
	CSNK2B	0.9	0.3
	CSRP1	-2	2.3
	CSRP2	-3.3	1.5
	CSRP2BP	1	0.9
	CSTF2	-0.9	1.1
	CSTF2T	0.2	0.1
	CSTF3	-3	1.6
	CTAGE9;CTAGE8;CTAGE15;MIA2	-3.7	3.9
	CTBP2	-1.3	0.6
	CTCF	-5.2	2.8
	CTDSP2	-4.3	2.5
	CTIF	-2.9	1.3
	CTNNA1	-2.2	1.8
	CTNNA2	-4.2	2.9
	CTNNAL1	-0.2	0.1
	CTNNB1	-3.5	2.4
	CTNNBL1	-1.5	0.7
	CTNND1	-2.8	1.8
	CTPS1	-4.4	2.1
	CTR9	-2.1	1.3
	CTSD	1	1.2
	CTTN	-1.5	1.2
	CTTNBP2NL	-3.7	1.5
	CTU2	-1.7	1.1
	CUEDC2	-1.8	0.9
	CUL4A	-2.8	1.3
	CUL4B	-4.1	1.5
	CUX1	-1.5	1.2
	CUX1	-1	1.1
	CUX2	-2.2	0.6
	CWC15	-4.3	2.2
	CWC22	-3.9	1.9
	CWC25	-3.9	1.6
	CWC27	-2.6	1.2
	CWF19L1	-3.7	1.6
	CWF19L2	-2.8	1.2
	CXADR	-4.3	6.6
	CXorf56	-0.6	0.6
	CXXC5	3.4	3.1
	CYB5R3	0	0.1
	CYCS	-0.6	0.6
	CYLD	0.7	0.5
	CYP1B1	-2.8	1.5
	CYP51A1	-2.1	3.6
	CYTH2;CYTH3	1.8	0.9
	DAB2	-1.9	1.3
	DAD1	2.8	1.3
	DAG1	-3.5	0.9
	DAXX	-1.2	0.5
	DAZAP1	-2.5	1.1
	DBN1	-3.8	3
	DBNL	-2.4	0.9
	DBR1	-2.5	1.3
	DBT	-4.3	10.3
	DCAF13	-0.5	0.3
	DCAF7	0.4	0.5
	DCD	1.3	0.7
	DCLRE1A	-0.5	0.2
	DCP1A	-2.8	1.3
	DCP1B	-3.7	1
	DCTN1	-2.8	1.1
	DCTN2	-5	1.6
	DCTN4	-3	1.9
	DDB1	-1.1	0.7
	DDB2	-2	0.7
	DDHD1	-2.5	1
	DDHD2	-2.3	0.9
	DDOST	0.2	0.1
	DDRGK1	-3.9	2.8
	DDX1	-4.7	3.1
	DDX10	-4.9	2.6
	DDX12P;DDX11;DDX11L8	-2	0.9
	DDX17	-1.2	2.2
	DDX18	-4	3.5
	DDX19A;DDX19B	-3.9	1.5
	DDX20	-4.1	1.4
	DDX21	-2	4.7
	DDX23	-2.2	2.9
	DDX24	-2.8	3.2
	DDX27	-2.4	4
	DDX31	-5	2.8
	DDX39A	-0.3	0.6
	DDX39B	-3.5	1.6
	DDX3X;DDX3Y	-2.5	2.4
	DDX41	-5	2.7
	DDX42	-2	1.7
	DDX46	-0.9	1
	DDX5	-1.5	2.6
	DDX50	-5.1	3.1
	DDX52	-3.9	2.5
	DDX54	-5.5	5.1
	DDX55	-4.3	2.6
	DDX56	-3.4	3.3
	DDX6	-2.7	1.5
	DDX60	1	0.7
	DEAF1	2.4	1.3
	DEK	2.3	1
	DENND1A	-3	1.4
	DENND4C	-3.7	1.2
	DENND6A	-3.7	1.3
	DEPDC7	-0.7	0.5
	DFFA	-3.6	1.6
	DFNA5	-4.2	1.7
	DGCR14	-2.8	0.9
	DGCR8	-4.6	4
	DGKZ	-0.6	0.2
	DHCR7	-3.3	2.2
	DHFR	0.8	0.4
	DHX15	-1.7	3.2
	DHX16	-3.1	1.8
	DHX29	-3.4	1.5
	DHX30	-1.1	1
	DHX34	2.4	1.2
	DHX35	-3	1.9
	DHX36	-2.3	1.4
	DHX37	-3.5	1.6
	DHX38	-2	1.5
	DHX40	-1	0.4
	DHX57	-4	1.4
	DHX8	-2.3	3
	DHX9	-1.9	3
	DIAPH1	-5.2	1.8
	DIAPH2	-3.6	1.5
	DIAPH3	-1.3	0.6
	DICER1	-4.6	1.7
	DIDO1	-1.9	1.5
	DIP2B	-4.3	1.5
	DIS3	-2.3	1.4
	DISP1	-4.5	4
	DKC1	-5.3	3.4
	DKKL1	-2.5	1
	DLD	-2.5	1.2
	DLG1	-5.5	5
	DLG5	-1.2	0.5
	DLGAP4	-1.1	0.8
	DLGAP5	-5.7	1.6
	DMAP1	-3.3	1.4
	DMD	-3.1	2.1
	DMXL1	-1	0.5
	DNA2	0
	DNAAF2	-3.3	1.3
	DNAJA1	0.3	0.1
	DNAJB1	-2.5	0.9
	DNAJB11	3.4	7.4
	DNAJB4	1.4	0.5
	DNAJC1	-4.2	3.3
	DNAJC11	-0.6	0.3
	DNAJC12	-2.1	0.7
	DNAJC13	-2.5	1.9
	DNAJC17	1.8	0.4
	DNAJC2	-2.5	1.4
	DNAJC21	-2.5	2
	DNAJC7	0.1	0
	DNAJC9	-1.3	0.7
	DNER	-3.4	2.6
	DNM1L	-6	2.1
	DNM2	-2.7	0.7
	DNMBP	-3.7	1.4
	DNMT1	-2.9	1.4
	DNTTIP1	-1.8	1
	DNTTIP2	-3.2	2.6
	DOCK6	0.3	0.5
	DOCK7	-2.2	1.3
	DOK1	-1.4	0.6
	DOPEY2	-3.1	1.1
	DOS	-3.5	2.1
	DOT1L	-0.6	0.3
	DPF1	-0.3	0.1
	DPF2	0.7	0.3
	DPYSL2	-4.6	1.7
	DRG1	2.8	6.1
	DRG2	-4.1	1.6
	DROSHA	-2.4	1.1
	DSC1	1.1	0.4
	DSC2	-3	1.3
	DSG1	1.8	0.9
	DSG2	-2.8	2.4
	DSN1	-3.4	1.3
	DSP	-0.3	0.6
	DST	-3.7	1.3
	DSTN	3.1	2.9
	DTL	-3	1.9
	DUS2	-3.6	2.2
	DUSP1	-3.2	0.7
	DVL1;DVL1P1	-2.7	1
	DVL2	-0.9	0.5
	DVL3	-3.3	1
	DYNC1H1	0.3	0.2
	DYNC1I2	-3.8	2.2
	DYNC1LI1	-1.8	1
	DYNC1LI2	-2.9	1.5
	DYNLL1	-0.6	0.3
	DYNLRB1;DYNLRB2	-0.5	0.2
	E2F3	0.4	0.2
	E2F6	-2.8	1.2
	E2F7	-0.6	0.5
	EBF1	1.5	0.8
	EBNA1BP2	-4.4	8.1
	ECD	-3.5	2
	ECE1	-7.2	3
	ECH1	2.8	1.5
	ECHDC1	-1.3	0.6
	ECHS1	-1.1	0.5
	ECI2	0.7	0.5
	ECM1	-2.6	1.3
	ECM29	-1.7	0.5
	ECT2	-3.5	0.9
	EDC3	-2.2	1.2
	EDC4	-5.7	1.6
	EDF1	-1.5	3.1
	EDRF1	-0.8	0.4
	EEF1A1;EEF1A1P5	-0.9	1.1
	EEF1A2	-1.6	0.4
	EEF1B2	-2.4	4.1
	EEF1D	-1.5	2.5
	EEF1E1	1	0.5
	EEF1G	0.4	1.2
	EEF2	-1.4	1.3
	EEF2K	-4.1	2
	EFHD2	-2.5	1.1
	EFR3A	-2.8	2
	EFTUD1	-3.6	3.9
	EFTUD2	-1.2	1.7
	EGFR	-5.6	2.5
	EGLN1	-2.8	1.2
	EHBP1	-4.8	1.6
	EHBP1L1	-5.3	2.4
	EHD1	-4.5	1.8
	EHD2	-5.1	1.7
	EHD4	-2.5	1.4
	EHMT1	-3.2	2
	EHMT2	-4.9	2.1
	EIF1AX;EIF1AY	1.5	1.3
	EIF2A	-3.3	2.7
	EIF2AK2	-1	0.8
	EIF2AK4	-2.8	2
	EIF2B2	-3.6	1.3
	EIF2B3	-0.5	0.1
	EIF2B5	-5	4.5
	EIF2S1	3.2	1.8
	EIF2S2	-3.1	1.9
	EIF2S3;EIF2S3L	0.1	0.1
	EIF3A	-3.4	3
	EIF3B	-1.5	1.3
	EIF3C;EIF3CL	-1.2	1.3
	EIF3D	-2	1
	EIF3E	-1.5	0.7
	EIF3F	-2.1	1.3
	EIF3G	-4.7	1.8
	EIF3H	-1.6	0.7
	EIF3I	1.2	1
	EIF3J	-5.2	2
	EIF3K	0
	EIF3L	-0.4	0.1
	EIF3M	-2.1	0.9
	EIF4A1;EIF4A2	0.7	1.7
	EIF4A3	-1	0.7
	EIF4B	-2.4	2.6
	EIF4E	-2.3	1.5
	EIF4ENIF1	-3.1	0.9
	EIF4G1	-1.9	1.5
	EIF4G2	-1.6	1
	EIF4G3	-3.8	1.8
	EIF4H	-1.6	0.8
	EIF5	-3	2.6
	EIF5A;EIF5AL1;EIF5A2	-1.9	1.1
	EIF5B	-3.1	1.9
	EIF6	3.5	5.2
	ELAC2	-3.2	1.2
	ELAVL1	-0.3	0.4
	ELF1	-3.4	1.9
	ELF2	-2.8	0.9
	ELL2	-0.8	0.4
	ELMSAN1	-1	0.5
	ELOVL1	-2.3	0.7
	ELOVL5	-2.1	0.7
	ELP2	-3.8	3.2
	ELP4	-2.4	1.2
	EMD	-3.4	4.7
	EME1	-3.4	1.6
	EMG1	-3.3	1.5
	EML4	-2.2	1.9
	EMSY	-0.1	0.1
	ENAH	-5.2	1.8
	ENO1	1.2	3.1
	ENO2	2.4	1.1
	ENSA	-1.6	0.9
	ENY2	-1.5	0.6
	EP300	2.7	2.5
	EP400	-0.6	0.3
	EPB41	-3.8	2.1
	EPB41L1	-4.5	1.4
	EPB41L2	-3.6	3.3
	EPB41L4B	-6.3	7
	EPB41L5	-5.3	4.4
	EPC1	-0.8	0.2
	EPC2	-1.1	0.3
	EPN1	-4.2	2.3
	EPN2	-4.4	2.1
	EPPK1	-0.6	0.3
	EPRS	-3	2.2
	EPS15	-2.4	1.6
	EPS15L1	-2.2	1.8
	EPT1	0	0
	ERBB2	-5.1	2.7
	ERBB2IP	-0.7	0.6
	ERC1	-3.3	1.3
	ERCC2	-0.9	0.8
	ERCC3	-1.6	0.5
	ERCC5	-2.1	1.1
	ERCC6	-2.6	1.5
	ERCC6L	-4.1	1.3
	ERF	-1.1	0.3
	ERH	-0.2	0.4
	ERICH1	0.9	0.3
	ERLIN2	1.6	0.6
	ERO1L	-3.5	3.2
	ERP29	2.3	0.8
	ERP44	1.7	1.1
	ESCO1	-1.1	0.4
	ESCO2	-4.1	3.4
	ESF1	-6.1	2
	ESRRA	-0.6	0.5
	ESYT1	-3.5	3
	ESYT2	-3.2	2.9
	ETAA1	-1.2	0.8
	ETF1	-2.8	1.5
	ETFA	-0.1	0.1
	ETFB	2.9	1.7
	ETS2	-2.2	1.1
	ETV3	-0.5	0.2
	ETV6	-0.8	0.2
	EWSR1	-0.2	0.1
	EXD2	-2.9	1.8
	EXOC1	-3.3	2.2
	EXOC2	-1.9	0.9
	EXOC3	-4.3	2.2
	EXOC4	-4.3	1.3
	EXOC7	-3.4	2.3
	EXOSC10	-2.2	2
	EXOSC3	2.2	1.3
	EXOSC4	2.9	2.9
	EXOSC9	-2.1	2.3
	EYA3	-2.8	1.4
	EYA4	-2.2	0.8
	EZH2	-1	0.6
	EZR	-2.3	1.8
	F13A1	-4	1.3
	FABP5	2	1.1
	FAF2	-3.2	2.3
	FAM107B	-2.5	1.4
	FAM109B	-3	1.2
	FAM114A1	-4.9	1.7
	FAM114A2	-4.9	1.8
	FAM117B	-2.8	1.6
	FAM118A	-4.6	5
	FAM120A	-5.6	2.2
	FAM122B	-0.6	0.8
	FAM124A	-2.2	0.8
	FAM126A	-2.3	1.7
	FAM129B	-4.9	1.9
	FAM134B	-5.3	4.9
	FAM160A1	-3.3	1.5
	FAM160B1	1.5	0.6
	FAM168A	0.3	0.5
	FAM172A	-1.5	1.2
	FAM175A	-5.5	3.8
	FAM192A	-1.6	1.3
	FAM193A	-2.1	0.7
	FAM193B	-2.8	1.3
	FAM195A	-1.4	0.6
	FAM208A	-1.5	1.4
	FAM208B	-0.6	0.6
	FAM21A	-4.1	1.4
	FAM21C	-4.2	1.5
	FAM222B	0	0
	FAM32A	-2.1	1
	FAM50A	-1.8	1.1
	FAM53C	0.2	0.1
	FAM73A	-4.1	5.7
	FAM83D	-1.4	0.3
	FAM83G	-2.5	1.1
	FAM83H	-3.2	1.6
	FAM98A	-2.4	1.2
	FAM98B	1.2	0.8
	FANCI	-3.2	1.5
	FANCM	-0.9	0.3
	FARP1	-3.2	2
	FARSA	-0.9	0.5
	FARSB	-3	1.5
	FASN	-1.4	1.3
	FAU	2.4	0.9
	FBL	-0.5	1.2
	FBLL1	3.9	1.3
	FBN1	-1.1	0.2
	FBRS	0.6	0.4
	FBRSL1	-0.6	0.1
	FBXO30	-4.5	1.6
	FBXO5	-0.7	0.5
	FBXO7	1.8	1.3
	FBXW11;BTRC	1.4	0.5
	FCHSD2	-2.5	1.7
	FDPS	3.4	5.1
	FDX1L	1.5	2.2
	FEN1	-3.4	1.6
	FERMT1	-3.9	2.1
	FERMT2	-2.5	1.7
	FGFR1OP	-4.2	1.6
	FGG	-1.6	0.5
	FH	3.5	2.9
	FHL2	0.2	0.1
	FHOD1	-3.7	1.3
	FIGNL1	-0.9	0.3
	FIP1L1	-1	0.8
	FKBP10	0.5	0.1
	FKBP15	-2.3	1
	FKBP1A	-1.2	1.3
	FKBP3	-1.3	0.5
	FKBP4	1	0.5
	FKBP5	-0.4	0.1
	FKBP7	-8	15.2
	FKBP8	-1.4	0.9
	FLG2	-0.9	0.8
	FLII	-0.4	0.1
	FLNA	-1.1	1.2
	FLNB	-2.2	1.3
	FLNC	-3.4	1.3
	FLOT2	-4.5	2.8
	FLVCR1	-3.7	1.7
	FLYWCH1	-5.5	2.3
	FLYWCH2	-2.3	0.8
	FMNL1	-4.3	1.9
	FMNL2;FMNL3	-4.8	2.7
	FMR1	-3.2	3.2
	FN1	-4.4	1.1
	FNBP1	-3.2	1.6
	FNBP1L	-3.4	1.7
	FNBP4	-3.1	1.3
	FNDC3A	-1.6	0.7
	FNDC3B	-3.6	1.4
	FOSL1	-0.3	0.1
	FOSL2	-1.4	0.9
	FOXA1	0.4	0.2
	FOXC1	0.6	0.5
	FOXC2	1.3	0.4
	FOXF1	-1.7	0.6
	FOXF2	1.1	0.8
	FOXJ3	0.3	0.1
	FOXK1	-1.8	0.8
	FOXK2	-1.1	0.3
	FOXL1	0
	FOXL2	-0.3	0.1
	FOXM1	-2	0.6
	FOXO3	-0.9	0.2
	FOXP1	0.5	0.3
	FOXP2	-3.1	1.3
	FOXP4	0.5	0.2
	FRA10AC1	-2.8	1.8
	FRG1	-3.5	2.1
	FRMD6	-2.2	1.3
	FRYL	-4.3	2.7
	FSCN1	1.6	0.9
	FSTL1	4.9	1.3
	FTSJ1	-2.9	1.1
	FTSJ3	-3.7	4
	FUBP1	-1.5	2.7
	FUBP3	-1.3	1.7
	FUS	-1.4	2.4
	FXR1	-2.3	2.5
	FXR2	-2.7	2.4
	FYTTD1	-4.6	5.6
	G3BP1	-2.5	2.6
	G3BP2	-1.7	1.3
	G6PD	-2.4	2.9
	GABPA	-2.6	1.1
	GADD45GIP1	0.6	0.5
	GAK	-2.2	1.1
	GALNT2	-0.2	0.1
	GANAB	-1.5	5.7
	GAPDH	1.9	4.7
	GAPVD1	-2.4	1.4
	GARS	-1.8	0.8
	GART	-4.1	1.7
	GATA2	-0.5	0.3
	GATA6	4.3	2.1
	GATAD1	-1.8	0.8
	GATAD2A	-0.5	0.2
	GATAD2B	-0.7	0.5
	GBE1	-3.7	1.6
	GBF1	-5	2.3
	GCC1	1.5	1.8
	GCC2	-3.9	3.1
	GCLM	-0.4	0.5
	GCN1L1	-2.5	0.9
	GDI2	-0.3	0.1
	GEMIN4	-3	0.9
	GEMIN5	-1.8	1.2
	GFM1	0.6	0.4
	GFPT1	-1.2	0.4
	GGA1	-0.4	0.1
	GGA2	-2.6	1.7
	GGNBP2	-2.6	2.4
	GID8	-1.1	0.8
	GIGYF1	-0.7	0.2
	GIGYF2	-0.2	0.1
	GINS4	-2	1.1
	GIPC1	-1.5	0.7
	GIT1	-4.3	3
	GIT2	-3.7	1.6
	GJA1	-7.4	14.5
	GLE1	-3.3	1.3
	GLG1	-5.1	5.1
	GLI2	0.4	0.5
	GLIS1	0.8	0.2
	GLIS2	1	0.6
	GLIS3	-2.3	0.6
	GLMN	-1.7	1.4
	GLO1	-3.3	1.4
	GLTSCR1	1.3	1
	GLTSCR1L	1.1	0.6
	GLTSCR2	-6.9	4.6
	GLUD1;GLUD2	-0.3	0.3
	GLYR1	-5.5	2.9
	GMEB2	-1	0.7
	GMPS	-2.5	1.7
	GNA12	-4.3	1.3
	GNAI2	-0.1	0
	GNAI3	1.5	1.2
	GNAS	1.6	0.9
	GNB1	0.7	0.2
	GNB2L1	1.2	2.3
	GNE	-4.5	2.2
	GNL2	-3.8	3.6
	GNL3	-3.7	5.9
	GNL3L	-3.6	1.6
	GOLGA2	-1.6	1.3
	GOLGA3	-1.4	0.7
	GOLGA4	-3.5	2.3
	GOLGA5	-4.6	1.9
	GOLGB1	-3.7	2.3
	GOLPH3	-3.1	1.8
	GON4L	-2.8	1
	GOPC	-0.5	0.3
	GORAB	-3.7	1.5
	GORASP2	-5	3
	GOSR1	-4.9	4.3
	GOT1	-1.6	0.6
	GOT2	-1.1	0.4
	GPALPP1	-4.8	1.5
	GPATCH1	-0.4	0.3
	GPATCH11	-2.9	2.2
	GPATCH4	-0.6	0.5
	GPATCH8	-2	1.3
	GPBP1	-3.3	1.1
	GPBP1L1	-1.4	0.4
	GPC1	2.2	1.3
	GPD2	-3.1	2.8
	GPHN	0.3	0.1
	GPI	-0.6	0.2
	GPKOW	-3.3	1.9
	GPN1	-2.7	2.1
	GPR89B;GPR89A	-1.5	0.6
	GPRC5A	-5.2	2.6
	GPRC5C	-1.9	1.3
	GPRIN1	-4.1	3.5
	GPRIN3	-2.9	2
	GPS2	-0.9	0.2
	GPSM1	0.9	0.2
	GPSM2	-0.9	0.2
	GPX8	0.3	0.1
	GRAMD1A	-1.4	0.8
	GRAMD1B	-4.3	3.8
	GRAMD3	-5	1.8
	GRHPR	-0.5	0.2
	GRIPAP1	-3.8	1.6
	GRSF1	-2	1.1
	GRWD1	-1.7	0.6
	GSE1	0.1	0
	GSPT1	-2.3	1.5
	GSPT2	-2.8	0.5
	GSTP1	-1.4	3.2
	GTF2A1	-1.7	0.4
	GTF2B	-4.5	1.8
	GTF2E1	-4.9	1.9
	GTF2E2	-4	2
	GTF2F1	-1.6	1.2
	GTF2F2	-2.9	1.6
	GTF2H1	-2.5	1.2
	GTF2I	-1.6	2
	GTF2IRD1	-1	0.7
	GTF3A	-4.1	1.7
	GTF3C1	-3.3	1.7
	GTF3C2	-2.6	1
	GTF3C3	0.1	0.1
	GTF3C4	-1.4	1
	GTF3C5	-1.4	1
	GTPBP1	-3.3	1.9
	GTPBP4	-2.5	3.6
	GTSE1	-0.9	0.2
	GULP1	-1	0.6
	GYS1	-2.8	1.2
	GZF1	-3.6	6.2
	H1FX	1.4	0.8
	H2AFV;H2AFZ	0.8	0.7
	H2AFX;HIST1H2AA	-0.9	0.8
	H2AFY	-0.9	5.2
	H3F3A	0.3	0.4
	HACD3	0.2	0.1
	HADH	-0.3	0.4
	HADHA	-1	0.7
	HARS	-1.9	1.2
	HAT1	-2.1	1.3
	HAUS2	-2.1	1.6
	HAUS3	-1.2	0.3
	HAUS4	1.4	0.5
	HAUS6	-1.5	0.9
	HAUS8	-4.3	2
	HBS1L	-3	1.4
	HCFC1	-0.2	0.1
	HCFC2	-3	1.4
	HDAC2	-1.3	3.5
	HDAC3	1.1	0.8
	HDAC4	-2.2	0.8
	HDAC5	-1.7	0.7
	HDAC7	0.9	0.3
	HDGF	-2.8	1.8
	HDGFRP2	-1.9	0.7
	HDLBP	-2.4	1.5
	HEATR1	-3	0.9
	HEATR3	-3.1	8.3
	HEATR5A	-1.5	0.5
	HEATR5B	-1.5	1.3
	HECTD1	-2.3	1.1
	HELLS	-0.4	0.4
	HELZ	-1.4	0.4
	HENMT1	-1.9	0.7
	HERC1	-3	2
	HEXIM1	-5	1.8
	HGS	-1	0.6
	HIC2	3.4	1.3
	HIGD1A	2.3	0.9
	HINT1	-1.8	1.1
	HIP1R	-2.4	1.1
	HIPK2;HIPK1	2.4	1.3
	HIRA	-0.9	0.2
	HIST1H1B	2.8	3.4
	HIST1H1C	1.6	2.5
	HIST1H1E;HIST1H1D	1.9	2.5
	HIST1H2AC;HIST3H2A;HIST1H2AB	0.8	0.6
	HIST1H2BB;HIST2H2BE;HIST1H2BO;HIST1H2BJ;HIST3H2BB	3.1	0.6
	HIST1H2BL;HIST1H2BH;HIST1H2BN;HIST1H2BC;HIST1H2BD;HIST1H2BK;HIST2H2BF;HIST1H2BM;H2BFS;HIST1H2BA	1.3	1.6
	HIST1H3A;HIST3H3;H3F3C	-2.1	1.3
	HIST1H4A	0.5	0.5
	HIST2H2AA3;HIST1H2AG;HIST1H2AJ;H2AFJ;HIST2H2AC;HIST1H2AH;HIST1H2AD	0.8	4.8
	HIST2H3A	-0.3	0.5
	HIVEP1	-1.5	0.8
	HIVEP2	-0.2	0
	HJURP	-1.3	1.5
	HK1	-1.5	0.5
	HK2	-2.6	1.6
	HLA-A	-0.8	0.3
	HLA-C	-3.3	3.2
	HLCS	-0.4	0.1
	HLTF	-4.2	1.4
	HM13	2.1	0.8
	HMBOX1	-2.8	1.2
	HMCES	-2.9	0.9
	HMG20B	-1	0.5
	HMGA1	-1.8	6.4
	HMGB1	-2	2
	HMGB2	0.2	0.1
	HMGCS1	-0.4	0.5
	HMGN5	-2.7	3.1
	HMGXB4	-3.9	2.7
	HMMR	-2.1	1.6
	HMOX2	-6.2	14.5
	HN1	-1.3	1.1
	HN1L	-1.5	1.5
	HNRNPA0	-2.3	2.2
	HNRNPA1	-2.6	2.6
	HNRNPA1L2	-5.7	6.2
	HNRNPA2B1	-2.6	3.4
	HNRNPA3	-3.1	3.9
	HNRNPAB	-1.8	3
	HNRNPC;HNRNPCL1;HNRNPCL2	-1.4	5.1
	HNRNPD	-0.8	2.1
	HNRNPDL	-2	4.2
	HNRNPF	-1.7	1.9
	HNRNPH1	-0.5	1
	HNRNPH2	0.2	0.1
	HNRNPH3	-2.7	2.6
	HNRNPK	-1.8	2.7
	HNRNPL	-2	3.5
	HNRNPM	-1.3	1.9
	HNRNPR	-2.9	3.9
	HNRNPU	-1.7	3.4
	HNRNPUL1	-2.1	2.1
	HNRNPUL2	-2.6	2.7
	HOMEZ	2.8	0.9
	HOOK3	2.5	0.9
	HOXC10	-1.6	0.5
	HOXC11	0.3	0.1
	HOXC13	-0.4	0.1
	HOXC6;HOXA5;HOXB5;HOXA7;HOXC5;HOXA6	-0.7	0.3
	HOXC9	0.2	0
	HP1BP3	-3.9	2.8
	HPD	0.3	0.1
	HPDL	2	1.7
	HPS5	-2.8	1.3
	HRNR	-1.1	0.5
	HSCB	-2.9	1.5
	HSD17B10	0.6	1.3
	HSD17B4	-1	1.1
	HSF1	-1.6	0.6
	HSF2	-0.2	0.1
	HSP90AA1	-1	1
	HSP90AB1	-0.6	0.9
	HSP90AB2P	-5.4	1.5
	HSP90B1	0.1	0.2
	HSPA12B	-2.5	1
	HSPA1A;HSPA1B	1.1	1.4
	HSPA4	-0.3	0.2
	HSPA4L	-1.2	0.7
	HSPA5	0.3	1.2
	HSPA6;HSPA7	5.6	1.9
	HSPA8	0.5	0.8
	HSPA9	1.4	2.9
	HSPB1	-0.5	1
	HSPD1	0.4	1.6
	HSPE1	0.1	0.1
	HSPH1	-0.4	0.2
	HTATSF1	-3.2	2.7
	HTT	-3.6	1.7
	HUWE1	-2.2	0.8
	HYOU1	-0.5	1.7
	HYPK	-3.2	1.6
	IARS	-1.2	0.8
	IARS2	-1.7	2.4
	IBTK	-1.7	0.9
	ICE1	-2.2	0.9
	ICE2	-3.7	1.2
	ID1	1	0.5
	IDH1	-1.7	1
	IDH2	0.6	0.5
	IDI1	-3.8	1.5
	IFI16	-0.3	0.3
	IFIT5	-4.4	1.9
	IFNGR1	-4.2	2.8
	IFRD1	-3.8	3
	IFRD2	-3.8	2.8
	IFT122	-2.3	1.1
	IFT172	1.4	0.8
	IFT20	-3.1	2.6
	IFT43	-1.2	0.6
	IFT57	-1.5	0.5
	IFT74	1.4	0.7
	IGBP1	-1.4	1.1
	IGF2BP1	-3.5	1.9
	IGF2BP3	-0.8	0.5
	IGF2R	-5.3	2.1
	IGFN1	0.1	0
	IK	-2	1.6
	IKBIP	-3.5	2.6
	IKBKAP	-0.5	0.3
	IKBKG	0	0
	IL6ST	-4.2	10.6
	ILF2	-0.5	0.9
	ILF3	-1.9	3.5
	ILK	-3.2	1
	ILKAP	-3.2	2
	IMMT	-0.8	1.6
	IMP3	-3	2.4
	IMPDH2	-1.5	1
	INADL	-3.4	1.1
	INCENP	-1.5	2.3
	INF2	-5.3	2.1
	ING3	-1.4	0.9
	INO80	-3.9	2
	INO80C	0.2	0.5
	INO80D	0.9	0.9
	INPP5B	-3.4	2.1
	INPPL1	-3.1	1.3
	INTS1	-2.5	2.5
	INTS12	-2.8	1.2
	INTS3	-3.5	1.8
	INTS4	-3.8	1.7
	INTS6	-4.6	2.5
	INTS9	-1.9	1.1
	INVS	-1.3	0.5
	IP6K1	-5	1.9
	IPMK	-0.5	0.2
	IPO5	-1.5	0.5
	IPO7	-2.7	1.8
	IPO8	-2.9	1.1
	IPO9	-3.3	1.2
	IQGAP1	-1.8	1.7
	IRAK1	-1.7	0.9
	IRAK4	-2.3	1.3
	IRF1	-0.3	0.5
	IRF2BP1	-0.3	0.1
	IRF2BP2	-0.8	0.3
	IRF2BPL	-1.3	0.3
	IRS2	-3.2	1.5
	ISG20L2	-4.5	1.1
	ISL1	-1.2	0.5
	IST1	0.2	0.1
	ISY1	-2.9	2
	ITCH	-3.4	1.5
	ITGB1	-4.3	5.6
	ITGB5	-5.6	13.5
	ITPK1	-3.5	2.1
	ITPR1	-2.5	4.1
	ITPR3	-1.8	1.2
	ITPRIP	-5.1	3.8
	ITSN1	-3.1	1.4
	IVNS1ABP	-2.7	1.5
	IWS1	-4	2.3
	JADE2	0.9	0.4
	JADE3	-2.7	1
	JAZF1	0
	JDP2	-1.3	1.2
	JMJD1C	-0.2	0.1
	JMJD6	-1.1	0.5
	JMY	-3.7	1.4
	JPH1	-5.6	6.5
	JRKL	-1.5	0.5
	JUN	1.2	1.1
	JUNB	0.1	0.2
	JUND	-0.2	0.2
	JUP	-2.9	3.8
	KANK1	-1.9	0.7
	KANK2	-1.2	0.8
	KANSL1	-3.5	1.1
	KANSL2	-0.5	0.8
	KANSL3	-2.7	0.8
	KARS	-1.2	2.3
	KAT2A	-0.6	0.1
	KAT5	1.5	0.6
	KAT6A	-1.3	0.4
	KAT6B	-3.6	1.4
	KAT7	-0.2	0.1
	KAT8	-3.6	3.4
	KATNA1	-1.5	0.7
	KATNB1	0.3	0.1
	KBTBD7	-3.1	2.7
	KCNJ18;KCNJ12;KCNJ2	-3.8	4.2
	KCTD14	-6.4	2.4
	KDM1A	-2.4	1.3
	KDM1B	-1.4	1
	KDM2A	-3.3	2.4
	KDM3A	-2.5	0.7
	KDM3B	-2	0.7
	KDM5A	2.1	1.8
	KDM5C	0	0
	KDM6A	1.9	0.8
	KDM6B	0.7	0.3
	KHDRBS1	-3.2	2
	KHSRP	-2	2.5
	KIAA0020	-6.3	4
	KIAA0100	-2.7	1
	KIAA0319L	-2.7	1.3
	KIAA0430	-2.2	0.7
	KIAA0586	-1.7	0.6
	KIAA0754	-2.4	1.1
	KIAA0907	-3.5	1.1
	KIAA0922	-1.5	1.3
	KIAA0930	-1.3	0.6
	KIAA1143	-2.8	1.6
	KIAA1191	-0.2	0
	KIAA1211	-3.5	1.5
	KIAA1217	1	2.3
	KIAA1429	-1.5	1.4
	KIAA1468	-3.4	1.9
	KIAA1522	-3	1.4
	KIAA1524	-2	1.4
	KIAA1551	1.3	0.6
	KIAA1598	-0.8	0.7
	KIAA1671	-0.8	0.6
	KIAA1958	-0.9	0.3
	KIDINS220	-4.8	2.3
	KIF11	-2.5	1.6
	KIF13A	-2.5	1.2
	KIF14	-3.4	1.2
	KIF15	-4	1.6
	KIF16B	-2.5	0.9
	KIF18A	1.1	0.7
	KIF18B	-2.5	1.3
	KIF1B	-3.9	1.5
	KIF1C	-4	1.7
	KIF20A	-2.9	2.2
	KIF20B	-2.3	1.2
	KIF21A	-3.9	2.8
	KIF22	-1.4	1.8
	KIF23	-1.1	1.1
	KIF26B	-0.1	0
	KIF2C	-0.9	1.3
	KIF3B	0.2	0.1
	KIF4A	-2.9	2.2
	KIF5B	-2.4	1.9
	KIF7	2.1	1.3
	KIFC3	-1.8	0.9
	KIN	-4	3.5
	KIRREL	-3	2.6
	KIZ	-2.1	0.9
	KLC1	-1.7	1
	KLC2	-1.9	0.8
	KLF10	0.1	0
	KLF4	-1.1	0.5
	KLF5	-1.7	0.5
	KLHDC4	-0.8	0.5
	KLHL13	-2.2	1.7
	KMT2A	-2.9	0.9
	KMT2B	-2.3	0.7
	KMT2C	-1.9	1.5
	KMT2D	0.8	0.6
	KMT2E	-0.7	0.3
	KNOP1	-3.2	2
	KNSTRN	-3.1	1.7
	KPNA1	-0.9	0.3
	KPNA2	-0.5	0.5
	KPNA3	-0.6	0.2
	KPNA6;KPNA5	0.6	0.2
	KPNB1	-0.1	0
	KPRP	2.7	1.3
	KRAS;HRAS;NRAS	1.2	0.8
	KRI1	-4.7	2.8
	KRIT1	-3.4	3
	KRR1	-5	5.6
	KRT1	0.3	1.3
	KRT10	1	1.9
	KRT14	1.5	2.4
	KRT16	0	0
	KRT17	-1.4	3.6
	KRT18	-1.8	2.4
	KRT19	1.2	0.8
	KRT2	0.7	1.3
	KRT31	-1.2	0.4
	KRT33A	0
	KRT33B	0
	KRT38	0
	KRT4	-1.4	0.9
	KRT5	1.2	2.1
	KRT6A	0.9	6.2
	KRT6B	0
	KRT6C	1.8	1.2
	KRT7	-0.7	1
	KRT72	1.7	1.6
	KRT75	-2.4	1.7
	KRT77	-2.3	1.3
	KRT78	-0.5	0.3
	KRT79	-0.5	0.1
	KRT8	-1	2.8
	KRT80	-0.9	0.3
	KRT84	0.2	0.1
	KRT85	-0.5	0.1
	KRT86;KRT81	-1.6	0.6
	KRT9	0	0.1
	KSR1	-2.6	1.1
	KTN1	-3.7	4
	KYNU	-2.6	1
	L1CAM	-4.9	11.2
	L3MBTL2	-0.4	0.5
	L3MBTL3	-3.8	1.7
	LAMB1	-6.3	5.5
	LAMC1	-3.4	3.4
	LAMP1	0
	LAMTOR1	-3.2	2.8
	LARP1	-3	2.1
	LARP1B	-3.3	1.4
	LARP4	-2.3	1.6
	LARP4B	-3.7	1.5
	LARS	-2.5	1.6
	LAS1L	-2.7	2.4
	LASP1	-2.3	2.2
	LATS1	-3	1.7
	LATS2	-0.2	0
	LBR	-4	4.9
	LCOR	-1.6	0.4
	LCORL	-4.2	2.1
	LDB1	-0.6	0.2
	LDHA	1.1	1.2
	LDHB	0.3	0.4
	LEKR1	1	0.5
	LEMD3	-2.6	2
	LENG8	-2.6	0.7
	LEO1	0.7	0.4
	LEPREL1	-4	3.5
	LEPREL2	-5	8.7
	LETM1	-2.5	1.6
	LGALS1	1.8	6.4
	LGALS3BP	-2.7	1.3
	LGR4	-3.1	1.8
	LIFR	-4	1.4
	LIG1	-4.5	1.3
	LIG3	-6.1	2.8
	LIG4	-3.3	1.4
	LIMA1	-2.7	2.5
	LIMCH1	-1.9	1.4
	LIMD1	-2.4	0.9
	LIN37	-0.2	0.1
	LIN54	-0.5	0.2
	LIN9	-1.2	0.3
	LLGL1	-3.5	2.3
	LLPH	-4.1	2.7
	LMAN1	0.1	0.1
	LMNA	-1.5	5.1
	LMNB1	-1.9	4.8
	LMNB2	-3.3	3.6
	LMO7	-3.1	2.1
	LMTK2	-3	0.8
	LONP1	-0.1	0
	LOXHD1	1.3	0.8
	LPCAT1	0.7	0.6
	LPL	-3.8	13
	LPP	-2.3	1.1
	LRBA	-3.4	1.6
	LRCH1	-1.9	1.9
	LRCH3	-3.6	1.8
	LRCH4	-3.1	2.4
	LRIF1	0.2	0.2
	LRIG3	-2.4	1.5
	LRP5;LRP5L	-3.3	3.6
	LRP8	-5.2	3.6
	LRPAP1	-3	2
	LRPPRC	0.7	0.6
	LRRC42	-1	0.2
	LRRC47	0.2	0.1
	LRRC59	-2.9	2.5
	LRRC7	-2.2	0.9
	LRRFIP1	-5.5	2
	LRSAM1	-4.2	1.7
	LRWD1	-1.6	1
	LSG1	-3.2	3.3
	LSM11	-3.2	1.4
	LSM14A	-1.9	1.4
	LSM14B	-2.4	1.2
	LSM3	0
	LSM4	-1.7	0.7
	LSM5	-0.8	0.4
	LTV1	-3.8	1.6
	LUC7L2	-2.2	1.7
	LUC7L3	1.4	0.4
	LUZP1	-1.9	1.4
	LYAR	-4.9	4.6
	LYPLA2	-3.1	1.4
	LYZ	-0.1	0
	LZIC	-3.1	2
	LZTS2	-1.6	0.4
	LZTS3	0.5	0.2
	MACF1	-1.7	4.3
	MAD1L1	-3.5	2.1
	MADD	0.8	0.6
	MAEA	-0.1	0
	MAFG	0	0
	MAFK	-1.6	2
	MAGED2	-0.7	0.3
	MAGOHB	0.8	0.8
	MAK16	-6.8	13.2
	MAML1	-0.4	0.1
	MAML3	2.3	1.1
	MAMLD1	0.7	0.3
	MAP1B	-1.5	0.8
	MAP2K3	-2.4	1.3
	MAP3K11	-0.5	0.2
	MAP3K7	-2.1	0.9
	MAP4	-1.7	1.3
	MAP4K4	-3.8	1.5
	MAP7	-4.4	1.8
	MAP7D1	-4.9	2
	MAP7D3	-1.5	1
	MAPK1	0
	MAPKAP1	-3.3	1.5
	MAPRE1	-2.4	1.8
	MAPRE2	-2.6	1.1
	MAPT	-3	1.5
	MARC1	-5.1	2.6
	MARCKS	-3.4	1.6
	MARK2	-3.3	2.7
	MARK3	-1.5	0.8
	MARS	-4.3	2.1
	MASTL	-2.7	1
	MAT2A	0.9	2.1
	MATR3	-1.9	1.9
	MAVS	-3.1	1.3
	MAX	-2.6	1.7
	MAZ	-3.6	2.4
	MB21D2	-2.6	1
	MBD1	2	0.8
	MBD2	-2	0.7
	MBD3	-1.5	1.3
	MBD4	-2.7	1.8
	MBIP	3	2.3
	MBNL1	-2.2	1.5
	MBNL2	-3.7	1.6
	MBTD1	0.9	0.7
	MCAM	-4.8	4.9
	MCCC1	1.8	2.2
	MCCC2	-0.1	0.1
	MCF2L	-1.2	0.4
	MCM10	0	0
	MCM2	-0.3	0.1
	MCM3	-0.4	0.3
	MCM3AP	-2.3	0.7
	MCM4	-1.5	1
	MCM5	2.2	1
	MCM6	-1.6	1.4
	MCM7	0	0
	MCMBP	-2.6	1
	MCRS1	-0.9	0.4
	MCTP2	-3.8	1.7
	MDC1	-3.5	2.2
	MDH1	2.4	1.5
	MDH2	1.5	1.6
	MDN1	-3.9	1.9
	ME2	0
	MEAF6	0
	MECOM	-0.1	0.1
	MECP2	-4.5	2.5
	MED1	-2.5	1
	MED10	-0.3	0.1
	MED12	0	0
	MED13	-1.9	0.7
	MED13L	-2.9	1.6
	MED14	3.3	1.7
	MED15	0.6	0.3
	MED23	2	5.1
	MED24	1.4	1.3
	MED25	3.7	1.5
	MED26	-2	1.4
	MED27	0.7	0.2
	MED28	0.7	0.5
	MED31	0
	MED8	0.3	0.1
	MEF2D	1.2	0.7
	MELK	-3.6	1.7
	MEPCE	-3.5	2.3
	MET	-3	2.2
	METAP2	-2.4	1.3
	METTL13	-1	0.4
	METTL2A	-1.3	0.4
	METTL2B	-2.6	1
	MEX3A	-3.1	2.5
	MFAP1	-2.8	2.7
	MFF	-5.5	2.6
	MFN2	-2.1	1.2
	MGA	-0.4	0.2
	MGEA5	-2.7	2.2
	MIA3	-3.7	2.9
	MICAL1	-4.8	2.9
	MICAL2	-3.5	2
	MICAL3	-2.8	1.1
	MICALL1;MICALL2	-4.1	4
	MID1IP1	-4.2	1.9
	MIF	1.8	2.9
	MINK1	-1.7	0.7
	MIOS	-4.2	3.2
	MIS18A	-1.8	1.9
	MIS18BP1	-4.4	1.5
	MISP	-2.2	1.6
	MITF	2.2	2.2
	MKI67	-3.4	2.1
	MKL1	-1	0.3
	MKL2	-2.6	1.1
	MKS1	1.4	0.8
	MLEC	0.5	0.5
	MLH1	-3.3	1.5
	MLH3	-2	0.6
	MLLT1	0.4	0.2
	MLLT10	-1.8	0.8
	MLLT11	-2	1.4
	MLLT6	0.2	0
	MMS19	-0.5	0.1
	MMTAG2	-3.1	1.8
	MNAT1	-3.2	1.7
	MNT	-3.1	1.3
	MNX1	1.3	0.8
	MOB4	-2.7	1.3
	MOCOS	-3.3	1.2
	MOCS2	-3.3	2.3
	MON1B	1.4	0.5
	MON2	-2	1.4
	MORC2	-2.2	1.2
	MOSPD2	-4.3	2.6
	MPDZ	-5.3	1.9
	MPG	-3	1.5
	MPHOSPH10	-4.7	2.8
	MPHOSPH6	-3.6	3.8
	MPHOSPH8	-4.5	2.2
	MPHOSPH9	0
	MPP1	-3.4	1.5
	MPP5	-3.5	1.4
	MPP6	-1.5	0.5
	MPP7	-5	6.6
	MPRIP	-3.9	3.2
	MRC2	-4.5	6.8
	MRE11A	-1.7	1.8
	MRFAP1	-1.3	0.5
	MRGBP	-4.2	4
	MRPL12	4.1	5.4
	MRPL19	2.2	1.3
	MRPL45	-0.6	0.2
	MRPS24	-3.4	2.8
	MRPS30	-1	0.3
	MRPS31	-6	3
	MSANTD3	-2.6	2.5
	MSH3	-4.2	1.7
	MSH6	-3	1.3
	MSL1	-2.7	1
	MSN	-2	2.4
	MSTO1	-3	2
	MSX1	0
	MTA1	-1.6	1.2
	MTA2	-1.4	2.2
	MTA3	0
	MTBP	-1.5	0.5
	MTCL1	-5.3	1.5
	MT-CO2	1.8	1
	MTDH	-3.8	3.5
	MTF1	-0.6	0.3
	MTFR1	-4.6	1.8
	MTFR1L	-5.1	1.9
	MTHFD1	-0.7	0.5
	MTHFD1L	-1.1	1.8
	MTMR1	-2.4	1.3
	MTMR12	-2.3	1
	MTMR2	-3.8	2.8
	MTMR6	-4	1.9
	MTO1	-2.1	0.9
	MTOR	-2.7	1.1
	MTPN	0
	MTR	-1.5	1
	MTRR	-3.4	2
	MUC13	-6.2	6.6
	MUM1	-2.9	4.4
	MVB12A	-5.1	3
	MVP	-3.5	2
	MYADM	2.7	1.2
	MYBBP1A	-3.7	5.1
	MYBL2	-3.3	0.9
	MYCBP2	-2.9	1.9
	MYDGF	3.3	1.4
	MYH14	-0.4	0.1
	MYH9	-2.6	2.2
	MYL12A;MYL12B;MYL9	1.6	1.3
	MYL6	-1.1	1.1
	MYO18A	-2.5	1.3
	MYO19	-3.6	1.9
	MYO1B	-1.8	3.7
	MYO1C	-0.2	0.1
	MYO1E	-2.6	1.6
	MYO6	-1.3	0.8
	MYO9B	-3.5	1.3
	MYOF	-1.4	1.5
	MYPN	-2.2	0.8
	MYSM1	0
	MZT2B;MZT2A	0.3	0.1
	N4BP1	-3.9	1.6
	N4BP2	-0.8	0.3
	N4BP3	2.4	1.3
	NAA10	-2	0.7
	NAA15;NAA16	0.3	0.1
	NAA50	-2.9	1.5
	NAB1	-0.4	0.2
	NAB2	-1.9	0.6
	NACA	0.1	0
	NACC1	-3.2	1.1
	NADK2	-1.2	0.2
	NAE1	-1.8	1
	NAF1	-1.5	1.2
	NAMPT	-1.4	0.6
	NANP	-2.5	1.4
	NANS	-2.3	1.2
	NAP1L1	-2.9	1.7
	NAP1L4	-3.1	1.9
	NAPG	0.2	0.1
	NARS	-3.2	1.4
	NASP	-2.6	2.4
	NAT10	-4.1	4.9
	NAT6	-4.3	1.6
	NAV1	-2.8	0.8
	NBAS	-3.4	1.7
	NBEAL1	-0.8	0.3
	NBN	-2.3	1.7
	NBR1	-2.1	0.7
	NCAPD2	-2.5	0.8
	NCAPD3	-2.3	1.3
	NCAPG	-4.3	1.3
	NCAPH	-3.6	1.8
	NCAPH2	-2.6	1
	NCBP1	1	0.5
	NCBP2	-2.2	1.9
	NCK1	-3.4	1.2
	NCKAP5L	-1.8	0.5
	NCKIPSD	0.3	0.1
	NCL	-1.8	4.5
	NCOA1	-0.1	0
	NCOA2	1.9	1.5
	NCOA3	1.2	0.6
	NCOA4	-2.3	1
	NCOA5	-1.6	1.5
	NCOA6	-1.5	0.6
	NCOA7	-4.3	2
	NCOR1	0.4	0.3
	NCOR2	0.4	0.3
	NDC1	-3	2.9
	NDC80	-1.7	0.6
	NDE1	-3.7	1.7
	NDFIP1	-2.4	0.8
	NDRG1	-3.6	2.7
	NDRG3	-4.4	1.8
	NDUFA8	-3.7	1.1
	NDUFAF7	-7	10.4
	NDUFB9	-0.5	0.4
	NDUFS1	-0.3	0.3
	NDUFS7	2.1	1.3
	NEB	-6.9	1.9
	NECAP2	-1.8	1
	NEDD1	-1.8	0.5
	NEDD8	-0.1	0
	NEFH	-2.4	1.1
	NEK1	-1.6	0.7
	NEK7;NEK6	-2.4	0.9
	NEK9	-1.2	1
	NELFA	-1.6	0.4
	NELFB	-2.4	1.1
	NELFCD	-2.5	1.5
	NELFE	-1.9	1.2
	NEMF	-3.6	1.9
[truncated: 1,929 more rows]

## Sheet: EV-WT+IL-1a
	Gene	log2 difference	-log10 p value		Gene	log2 difference	-log10 p value
	SEPT2	-1.8	5.5		RELA	8.2	13
	SEPT7	-0.6	4.3		GLIS1	3.1	3
	SEPT9	-1.5	3.8		GLIS2	4.9	5.4
	SEPT10	-0.1	0.2		GLIS3	3.2	11.3
	SEPT11	-3	4.3		MITF	3.6	7.5
	AAAS	-1.6	3.6		TFE3	7.1	8.8
	AAGAB	-4.5	2.5		TFEB	3.6	3.9
	AAK1	-0.6	1.6
	AAR2	-0.7	0.5
	AARS	-2.3	5.3
	AASDHPPT	-1.6	1.9
	AATF	-2.1	6.6
	ABCB11	1.9	0.7
	ABCC8	-3.6	2.8
	ABCD1	-3.4	4.1
	ABCD3	-3	7.7
	ABCE1	-3.7	2.9
	ABCF1	-1.8	7.9
	ABCF2	-1.2	6.2
	ABCF3	-1.3	2
	ABI1	-1.2	1.6
	ABLIM1	-1.5	6.4
	ABLIM3	-0.8	1.9
	ABTB2	-0.6	0.5
	ACAA2	0.3	0.5
	ACACA	0.5	1.1
	ACACB	1.2	2.7
	ACADM	-1.9	2
	ACADVL	-1.7	1.3
	ACAT1	-1.4	2.5
	ACAT2	-2.1	1.6
	ACBD3	-2.7	2
	ACBD5	-1.1	2.4
	ACIN1	-1	7.1
	ACLY	-2.3	4.6
	ACO2	0.2	0.5
	ACOT1	-7	4.7
	ACOT7	-1.8	1.1
	ACOT9	-3.6	2.9
	ACSL3	-2.8	7.1
	ACSL4	-4.4	8.9
	ACTA1;ACTC1;ACTA2;ACTG2	-1.5	6.3
	ACTB	-1.7	10.7
	ACTBL2	1.1	0.5
	ACTG1	-1.6	8.9
	ACTL6A	2.3	4.3
	ACTN1	-2.8	3.9
	ACTN4	-2.3	8.3
	ACTR2	-2.6	2.8
	ACTR3	-4.1	4.2
	ACTR5	-3.1	1.6
	ACY1	-0.3	0.1
	ADAM9	-0.4	0.1
	ADAR	-0.6	5
	ADARB2	-2.8	2.5
	ADCY9	-5.5	6.7
	ADD1	-0.9	1.7
	ADD3	-1.8	3.8
	ADNP	0.7	7.1
	ADNP2	0.2	1
	ADRBK1	-3.1	2.2
	ADRM1	0.7	0.3
	ADSL	-4	3.6
	ADSS	-5	6.6
	AFAP1	-2.8	4.7
	AFF1	0.7	1.6
	AFF4	-0.1	0.6
	AFTPH	-2.4	1.5
	AGFG1	0.4	1.3
	AGFG2	-0.5	0.2
	AGPAT6	-6.6	6.4
	AGPAT9	-4.3	12.6
	AGPS	-2.3	2.9
	AGTPBP1	-3.2	1.8
	AGTRAP	4.2	2.9
	AHCTF1	-1.1	5.4
	AHCY	-1.4	2.8
	AHCYL1	-0.5	1.2
	AHDC1	1.6	9.4
	AHI1	-0.7	1.2
	AHNAK	-0.2	2.1
	AHNAK2	-0.3	2.1
	AHR	3.5	2.1
	AHSA1	-1.8	1.9
	AIFM1	-2.7	5.6
	AIM1	-3.1	11.4
	AIMP1	-3.9	7.6
	AIMP2	-2.5	2
	AIP	1.3	2.8
	AK2	-3.5	2.5
	AKAP1	-2.2	9.5
	AKAP10	-1.5	0.7
	AKAP11	-1.9	1.3
	AKAP12	-2.9	3.4
	AKAP13	-1.8	3.1
	AKAP17A	-2.2	3.7
	AKAP2	-1.5	8.7
	AKAP8	-0.3	1.1
	AKAP8L	0.7	2.1
	AKAP9	0	0.1
	ALB	0
	ALDH18A1	-2.6	1.9
	ALDH1B1	-3.6	4.6
	ALDH3A2	-1.9	3.4
	ALDH3B1	-3	2.4
	ALDH7A1	4.2	3.9
	ALDOA	-1.5	2.9
	ALDOC	0.8	0.5
	ALKBH5	-0.1	0.1
	ALMS1	0.6	0.8
	ALPL	-5.2	2.9
	ALX1	3.5	3.3
	ALX4	2.5	6.4
	ALYREF	-0.9	7.2
	AMOTL1	-2	5.3
	AMOTL2	2.3	5.8
	AMPD2	-0.6	0.9
	ANAPC1	0.1	0.3
	ANAPC16	0.1	0.2
	ANAPC5	-0.2	0.1
	ANGEL1	-4.5	5.5
	ANK2	-0.7	0.2
	ANKFY1	-1.2	0.7
	ANKHD1	0.3	0.7
	ANKLE2	-1.9	6.4
	ANKRD11	-0.9	6
	ANKRD17	-0.5	1
	ANKRD27	-1.6	4
	ANKRD28	-1.9	3.5
	ANKRD52	-2.7	2.4
	ANKS1A	-2.5	3.1
	ANLN	0.4	0.5
	ANO10	-4.5	12
	ANO6	-2.2	2.1
	ANP32A	-3.6	3.2
	ANP32B	-1.7	0.7
	ANXA1	-1.2	3.5
	ANXA2;ANXA2P2	-1.5	4
	ANXA5	-3.9	3.9
	ANXA6	-4.6	4.1
	AP1G1	-0.4	0.2
	AP2B1;AP1B1	-1.6	2.3
	AP2M1	-3.2	1.9
	AP3B1	-1.9	8
	AP3D1	-0.7	3.4
	AP3S1	1.3	1.8
	AP4E1	-1.7	1.2
	APBB2	-1.5	2.7
	APC	-0.7	5.7
	APEH	-1.9	4.7
	APEX2	-1.7	1.1
	API5	-1	2.1
	APPL1	-5.7	7.4
	APRT	0
	AQR	-0.3	0.4
	ARAF	-1.6	2
	ARAP1	-1.4	2.8
	ARCN1	-2.3	4
	ARF3;ARF1	-1	1.2
	ARF4	0.1	0.5
	ARFGAP1	-0.6	2.3
	ARFGAP2	-1.5	1.7
	ARFGAP3	-1.7	3.1
	ARFGEF2	-3	2.1
	ARFIP1	-2.4	2.5
	ARFIP2	-1.1	2.4
	ARGLU1	-1.4	1.1
	ARHGAP1	-3.2	2
	ARHGAP12	-1.5	1.1
	ARHGAP17	-2	4.8
	ARHGAP21	-1.1	3.3
	ARHGAP23	-1.3	2.8
	ARHGAP32	-1.4	1
	ARHGAP35	-1.6	2.2
	ARHGDIA	-1.8	3.8
	ARHGEF10	-5.5	3.9
	ARHGEF16	-1.7	0.7
	ARHGEF17	-2.1	3.5
	ARHGEF18	-2.1	0.9
	ARHGEF2	-3.6	2.3
	ARHGEF40	2.9	1.9
	ARHGEF7	-5	4.1
	ARID1A	3.2	11.7
	ARID1B	3.6	12.7
	ARID2	2.3	9.4
	ARID3B	1.1	2.3
	ARID4B	-0.8	2.4
	ARID5B	2.3	7.1
	ARL15	-0.1	0.1
	ARL2	-0.2	0.4
	ARL6IP4	-0.9	0.6
	ARL6IP5	-3.6	5
	ARL8B;ARL8A	-1.3	1.1
	ARMCX3	-2.7	1.3
	ARNT	2.1	4.4
	ARPC1B	-1.5	2
	ARPC2	-2.5	2.8
	ARPC3	-0.3	0.5
	ARPC4	-1.9	2.3
	ARPC5	-1.3	0.6
	ASAP1	-3.5	2.9
	ASCC1	-1.6	2.4
	ASCC3	-0.3	1.8
	ASF1B	-1	1.5
	ASH1L	0.4	0.5
	ASH2L	-0.9	0.5
	ASNS	-2.3	5
	ASPH	-1.5	5.7
	ASPM	0	0
	ASRGL1	-0.9	2.1
	ASS1	-1.1	2.8
	ASUN	-0.1	0.2
	ASXL1	1.9	1.2
	ASXL2	1.9	3.8
	ATAD1	-6.9	7.6
	ATAD2	-1.5	3.2
	ATAD2B	-1	1.7
	ATAD3A	-1.7	3.1
	ATAD3B	-0.7	1.4
	ATAD5	-1.2	2.6
	ATF1	1.8	8.2
	ATF2	5.5	5.3
	ATF3	3.4	5.2
	ATF6	-0.8	1
	ATF6B	-2.2	3.7
	ATF7	2.3	8.7
	ATF7IP	1.4	1.4
	ATG13	-0.6	0.3
	ATG2B	-2.1	2.1
	ATG3	-2.6	3.9
	ATG4C	-0.3	0.2
	ATIC	-2.6	2.2
	ATL3	-4.1	4.9
	ATN1	3	5.1
	ATP1A1	-2.4	8
	ATP2A2	-2.4	1.7
	ATP2B1;ATP2B4	-4.8	5.4
	ATP5A1	-1.2	4.7
	ATP5B	-1.4	4.9
	ATP5C1	-4	3.7
	ATP5D	-3.6	2
	ATP5F1	-0.6	3.5
	ATP5H	-4	4.2
	ATP5J2	-3	4
	ATP5O	0
	ATP6AP1	-2.5	1.9
	ATP6V1A	-1.6	3.7
	ATP6V1B2	-1.4	3.2
	ATP6V1H	-0.7	0.2
	ATP7A	-5.5	9.8
	ATRIP	-0.1	0.2
	ATRX	2	5.7
	ATXN1	4.8	3.5
	ATXN10	-1.3	1.9
	ATXN1L	5.6	4.8
	ATXN2	-0.5	1.4
	ATXN2L	-1.2	4.2
	ATXN7L1	2.8	1.4
	ATXN7L2	1.4	2.8
	AUP1	-2.2	6.8
	AURKA	0.6	1.7
	AURKB	0	0
	AVEN	-3.3	2.4
	AVL9	0
	AZI2	-1.7	1
	BABAM1	-2.6	1.5
	BACH1	2	2.3
	BAG1	-2	1.7
	BAG2	-0.7	2.3
	BAG3	-0.9	1.5
	BAG4	0
	BAIAP2	-0.7	2.3
	BAIAP2L1	0.1	0
	BANP	1.3	1.1
	BAP1	2.3	4.5
	BAP18	3.7	4.1
	BARX1	3.4	5
	BASP1	-1.9	4.1
	BAX	-0.2	0.1
	BAZ1A	-1.5	4.6
	BAZ1B	-1.9	11.9
	BAZ2A	0	0.1
	BAZ2B	0.6	1.1
	BBX	0.3	0.6
	BCAP31	-2.4	6
	BCAR1	-0.4	0.7
	BCAR3	1.4	0.4
	BCAS2	-0.6	2
	BCAS3	-0.7	2.1
	BCCIP	0.9	2.1
	BCL3	-1.3	0.8
	BCL6	1.8	3.1
	BCL7C	3.8	4.6
	BCL9	2.3	1.4
	BCL9L	2.6	5.9
	BCLAF1	-1.6	11.8
	BCOR	2	8.8
	BCORL1	1.8	7.7
	BCR	1.5	4.9
	BEGAIN	-0.5	1.3
	BEND3	0.5	6
	BET1	-3.6	2.7
	BET1L	-2.8	3.6
	BHLHE40	2	4.2
	BICD1	-1	3
	BICD2	-1.8	3.8
	BIN1	-3.3	1.8
	BIRC6	-4	3.7
	BLM	-0.1	0.2
	BLMH	-0.7	1.8
	BMP2K	-0.6	3.3
	BMS1	-2.5	9
	BNC2	4.2	3.1
	BNIP1	-4.2	3.5
	BNIP3	-4.8	11.4
	BOD1L1	-0.6	3.8
	BOLA2	-0.7	1.1
	BOP1	-0.6	2.3
	BORA	0.6	0.3
	BPNT1	-0.3	0.1
	BPTF	1.4	8.8
	BRAP	-4.9	4.5
	BRCA1	-0.3	0.9
	BRCA2	1	3.9
	BRCC3	-1.1	2.6
	BRD1	-0.1	0
	BRD2	-0.2	0.1
	BRD3	-0.8	0.9
	BRD4	1.5	8.6
	BRD7	1.6	8
	BRD8	0.9	4.1
	BRD9	1.3	5.4
	BRF1	0.2	0.1
	BRIP1	0.3	0.4
	BRIX1	-3.1	9.1
	BSG	-3.7	3
	BTAF1	-0.7	0.9
	BTBD1;BTBD2	-5	5.3
	BTF3	-3.4	2.2
	BUB1	-0.5	0.8
	BUB1B	-1.3	2.4
	BUB3	-0.9	1.5
	BUD13	-0.2	0.3
	BUD31	-2.8	1.8
	BYSL	0.5	1.3
	BZW1	-3.6	3.4
	BZW2	1.5	2.8
	C10orf55	-0.8	0.3
	C10orf90	-5.5	4.1
	C11orf84	-3.2	2.6
	C12orf43	-5.8	5.9
	C12orf45	-1	1.3
	C14orf166	-0.4	0.5
	C15orf39	3.1	7
	C17orf53	2.7	3.9
	C17orf85	-0.1	0.4
	C18orf25	-0.6	0.5
	C19orf43	-1.1	1.1
	C19orf68	1.1	3.7
	C1D	-2.6	1.9
	C1orf112	-1.1	0.4
	C1orf131	-0.9	0.8
	C1orf174	-1.8	0.7
	C1orf198	0	0
	C1orf226	-2.3	3.4
	C1orf43	-2.6	2.1
	C1orf50	-0.8	0.8
	C1orf52	-0.4	1
	C1QBP	-7.7	7.8
	C21orf59	-2.4	1.5
	C2CD2	-3.1	1.8
	C2CD3	-1	3.7
	C2CD5	-2.5	2
	C2orf16	-1.4	0.3
	C2orf44	-2.2	2.8
	C2orf49	-3.2	4.4
	C3orf17	-0.6	1.2
	C5orf51	-0.7	0.5
	C6orf106	0.4	0.2
	C7orf50	-1.3	4.8
	C8orf76;ZHX1-C8orf76	-2.9	2.4
	C9orf78	-0.2	0.2
	CAAP1	-0.9	0.5
	CABIN1	0.7	1
	CACTIN	-2	4
	CACUL1	-1.1	0.8
	CACYBP	-0.3	0.5
	CAD	-1.5	6.2
	CALD1	-0.8	3.6
	CALML5	-0.9	0.6
	CALR	-5.1	3.7
	CALU	-6.1	5.6
	CAMK2G;CAMK2B;CAMK2D;CAMK2A	0.7	0.9
	CAMKK1	-1.8	1.6
	CAMSAP1	-1	1.4
	CAMSAP2	-0.3	0.3
	CAND1	-0.5	3.2
	CANX	-5	4.4
	CAP1	-3	3.3
	CAPRIN1	-2.1	8.3
	CAPZA1	-0.5	1.7
	CAPZA2	-0.4	0.9
	CAPZB	-0.7	2.7
	CARM1	-1.3	0.4
	CARS	-4.5	4.7
	CASC3	-4.1	3.2
	CASC5	0.3	0.9
	CASK	-1.8	1
	CASP4	-3.1	2.2
	CASP8	-4.6	9.7
	CASP8AP2	-0.1	0.3
	CAST	-1.9	2.7
	CASZ1	3.3	1.8
	CAT	-0.6	2.6
	CAV1;CAV3	-2.7	6.5
	CBLL1	-0.1	0.3
	CBR1	-2.3	1.7
	CBS	-2.4	1.4
	CBWD1;CBWD5;CBWD3;CBWD6;CBWD2	-2.6	2.5
	CBX2	0.7	1.3
	CBX3	-0.2	0.9
	CBX4	0.7	2.1
	CBX5	-0.7	2.5
	CBX8	-0.6	1.8
	CC2D1A	-1.1	3.1
	CC2D1B	-1.2	0.5
	CC2D2A	-4.4	3.8
	CCAR1	1.2	4.6
	CCAR2	1	7.3
	CCDC101	-0.3	0.1
	CCDC102A	0.7	0.1
	CCDC12	-2.7	1.1
	CCDC124	-2.4	3.2
	CCDC132	-0.4	0.5
	CCDC137	-4.1	4.5
	CCDC138	-1.1	0.9
	CCDC14	0.8	0.8
	CCDC157	2.9	1.9
	CCDC174	0.1	0.6
	CCDC18	-2.1	3.8
	CCDC22	-0.2	0.1
	CCDC34	0.2	0.2
	CCDC43	-3.6	2.8
	CCDC47	-4.3	6.1
	CCDC50	-2.3	2.1
	CCDC59	-1.5	1.4
	CCDC6	-0.2	0.4
	CCDC85C	-0.6	0.7
	CCDC86	-1.9	5
	CCDC88A	-2.5	2.5
	CCDC88C	-2.5	1.4
	CCDC94	-0.1	0
	CCHCR1	0.4	0.4
	CCNB1	-1.1	3.7
	CCNK	-0.7	0.7
	CCNT1	0.9	3.8
	CCP110	-4.3	2.4
	CCT2	-2.2	3.5
	CCT3	-0.5	1.3
	CCT4	-1.2	2.9
	CCT5	-1.6	2.6
	CCT6A	-1.3	3.2
	CCT7	-1.5	2.3
	CCT8	0.1	0.4
	CCZ1;CCZ1B	0.2	0.5
	CD2AP	-0.5	0.8
	CD2BP2	-0.3	0.6
	CD3EAP	0.2	0.5
	CD44	-4.9	3
	CD97	-2.3	1.5
	CDC123	-2.5	2.4
	CDC16	-0.8	1
	CDC20	0.2	0.3
	CDC25C	-3	1.8
	CDC27	1.3	3.9
	CDC37	-1	2.2
	CDC37L1	-1.8	2.6
	CDC40	-0.7	3.2
	CDC42	-1	1.3
	CDC42BPB	-4.5	5.1
	CDC42EP1	-4.4	3.4
	CDC42EP2	2.6	1
	CDC42EP4	0.5	0.5
	CDC5L	-0.5	3.6
	CDC7	-1	0.5
	CDC73	0	0.1
	CDCA2	0.8	4.7
	CDCA3	0
	CDCA5	-0.6	2
	CDCA7L	1.6	0.8
	CDCA8	-1	3.6
	CDK1	0.1	0.3
	CDK11B;CDK11A	-0.8	3.2
	CDK12	0.1	1
	CDK13	0.9	3.4
	CDK2AP1;CDK2AP2	0
	CDK5RAP1	2.2	2.1
	CDK5RAP2	-0.7	4.2
	CDK5RAP3	-1.8	0.4
	CDK6	1.1	1.1
	CDK7	-0.8	0.8
	CDKAL1	-2.2	8.8
	CDKN1C	2.7	3.2
	CDKN2A	0
	CDKN2A	-0.1	0.1
	CDKN2AIP	0.6	1
	CDR2	-0.3	0.9
	CDT1	3.1	3.5
	CDV3	-0.9	2.7
	CDYL	-1.2	3.4
	CEBPA	4.9	4.9
	CEBPB	1.5	8
	CEBPD	5	4.3
	CEBPG	1.1	5
	CEBPZ	-2.4	10.1
	CELF1	-0.4	2.5
	CENPC	-4	2.7
	CENPF	0.2	0.8
	CENPH	0.5	0.3
	CEP131	0.5	0.8
	CEP152	-0.1	0.2
	CEP170	-1.5	3.1
	CEP192	0.2	0.2
	CEP290	-2.5	1.2
	CEP295	-1	3.5
	CEP350	0.1	0.3
	CEP41	-3.3	4.3
	CEP55	-0.8	1.1
	CEP57	-0.3	0.9
	CEP63	-1.9	1.1
	CEP72	0.2	0.7
	CEP85	0.8	1.8
	CEP95	-0.1	0.1
	CEP97	0.7	2.2
	CEPT1	-0.2	0
	CETN2	-1.8	1.1
	CFAP36	-2.8	1.7
	CFDP1	0.1	0.1
	CFL1	-1.3	1.9
	CHAF1A	-0.4	1.4
	CHAF1B	0	0.1
	CHAMP1	0.7	8.3
	CHCHD2;CHCHD2P9	0.8	0.3
	CHCHD3	-1.2	2.4
	CHD1	-1.2	4.2
	CHD1L	-1.2	2.2
	CHD2	-0.9	5.6
	CHD3	1	3.8
	CHD4	0.6	4.7
	CHD5	1.2	4.4
	CHD6	1.4	6.8
	CHD7	1.5	8.6
	CHD8	1.6	6.1
	CHEK1	0.3	0.4
	CHERP	-0.1	0.6
	CHMP2B	-0.3	0.1
	CHMP4B	-0.4	0.9
	CHMP5	-1.3	2.7
	CHMP7	-5.3	5
	CHORDC1	-1	1.7
	CHRAC1	-1.3	4.1
	CHST5	0.1	0.1
	CHTF18	-1.1	0.8
	CHTOP	-2.2	6.1
	CIAPIN1	-1.9	2.7
	CIC	2.4	7.6
	CIPC	-3	2.5
	CIR1	2.1	0.9
	CIRH1A	1.8	1.3
	CISD1	-2.4	6.7
	CISD2	-3.1	5.4
	CITED2	1.4	1.2
	CIZ1	1	4.7
	CKAP2	-3.2	2.6
	CKAP4	-2.8	6.7
	CKAP5	-0.5	1.6
	CKB	0.1	0.2
	CLASP1	-5	11
	CLASP2	-2.6	3.4
	CLASRP	-1.1	6
	CLCC1	-5	10.9
	CLEC16A	-0.6	1
	CLIC1	-0.9	0.9
	CLINT1	-1.1	2.6
	CLIP1	-2.8	4.2
	CLNS1A	-0.4	0.1
	CLOCK	2.4	2
	CLPTM1L	-3.4	2.7
	CLPX	-3.5	2.9
	CLSPN	0	0
	CLTA	-0.4	2.6
	CLTC	-1.2	4.7
	CLU	-7.5	13.8
	CLUH	-5	5.2
	CLYBL	-3.9	10.6
	CMC1	0.1	0
	CMIP	-4.3	2.9
	CMTR1	-0.5	2.4
	CNDP2	-2.5	1.5
	CNN2	-0.8	1.2
	CNN3	-0.5	1
	CNOT1	1.6	5.1
	CNOT2	1.8	1.9
	CNOT3	-0.2	0.3
	CNOT4	-0.8	0.5
	CNOT6L;CNOT6	-1.9	1.4
	CNOT8	0.8	2.8
	CNP	-0.3	0.3
	CNPY2	0
	COA7	-0.4	0.7
	COBL	-1.2	2.6
	COBLL1	-5.6	4.6
	COG1	-1	2.8
	COG2	-2.9	2.3
	COG3	-1.5	3.5
	COG4	-0.7	0.9
	COIL	-1.6	6.9
	COL4A2	-1.8	1.2
	COL9A2	0
	COLGALT1	-1.2	0.8
	COMMD3	-1.5	0.9
	COMMD8	1.4	1.1
	COMMD9	-2.1	2
	COPA	-0.6	6
	COPB1	-2.5	3.7
	COPB2	-0.3	0.9
	COPG1	-2.7	3.9
	COPG2	-5.5	11.8
	COPRS	0	0
	COPS2	-0.6	0.7
	COPS3	0	0
	COPS5	-2.8	1.8
	COPS6	2.6	2
	COPS7A	-2.6	2.1
	COPS8	0.2	0.1
	COPZ1	-2.4	4
	CORO1B	-1.3	1.6
	CORO1C	-1.9	6.9
	CORO2A	-4.4	2.3
	CORO7	-1.8	5.8
	COTL1	0.2	0.1
	COX4I1	-5.1	7.8
	CPLX1	-1.2	1.4
	CPNE1	-1.8	4.2
	CPNE3	-1.5	1.4
	CPS1	-1.6	7
	CPSF1	-0.4	0.8
	CPSF2	-0.4	1.6
	CPSF3	-1.4	1.4
	CPSF4	1.2	5.5
	CPSF6	0.5	2.8
	CPSF7	1.1	4.6
	CPT1A	-0.3	0.2
	CRABP2	0	0
	CREB1	3.7	2.6
	CREB3L2	0.9	2
	CREB5	3.4	9.1
	CREBBP	3.8	8
	CREM	1.9	6.9
	CRIP1	-2.3	1
	CRIP2	-1.6	2.9
	CRNKL1	0.4	1.1
	CROCC	1.5	5.5
	CRTC1	1.2	1.2
	CRTC2	7.7	9.4
	CRTC3	2.9	8.4
	CRYBG3	-2.5	2.5
	CS	-3.1	2.5
	CSDE1	-1.4	2.9
	CSE1L	-1	1.5
	CSNK1A1;CSNK1A1L	-0.8	1.9
	CSNK2B	-0.6	2
	CSRP1	-0.7	1.9
	CSRP2	-1	3.4
	CSRP2BP	3.1	8
	CSTF2	0.8	5.6
	CSTF2T	1.4	6
	CSTF3	0.8	1.9
	CTAGE9;CTAGE8;CTAGE15;MIA2	-1.4	0.7
	CTBP2	0	0
	CTCF	-0.7	4.2
	CTDSP2	-4.6	3.6
	CTIF	-1.8	1.9
	CTNNA1	-1.3	3.4
	CTNNA2	-2.4	5.4
	CTNNAL1	-1.6	1.1
	CTNNB1	-3.7	3.6
	CTNNBL1	-2.3	6.1
	CTNND1	-0.9	4.2
	CTPS1	-4	4.3
	CTR9	-0.3	1.1
	CTSD	-2.6	2
	CTTN	-0.4	0.9
	CTTNBP2NL	-2.6	4.9
	CTU2	-1.5	1.5
	CUEDC2	-2.6	2.9
	CUL4A	-1.1	2
	CUL4B	-0.8	1.2
	CUX1	0.8	5.4
	CUX1	1.6	5.2
	CUX2	0.1	0.1
	CWC15	-2	2.8
	CWC22	-4.4	3.3
	CWC25	-1.6	2.4
	CWC27	-0.3	2.2
	CWF19L1	-1.6	1.4
	CWF19L2	0.4	1.5
	CXADR	-4.6	7.1
	CXorf56	1.3	4
	CXXC5	0.3	0.1
	CYB5R3	-2.7	7.7
	CYCS	-0.8	1
	CYLD	-2.2	3
	CYP1B1	-5	5.6
	CYP51A1	-3.4	3.9
	CYTH2;CYTH3	4.9	5.3
	DAB2	-0.5	1.5
	DAD1	0
	DAG1	-2.4	1.2
	DAXX	2.3	2.3
	DAZAP1	-1.2	3.9
	DBN1	-2.1	7.9
	DBNL	-1.2	2.6
	DBR1	-1.9	1.1
	DBT	-5.1	9.5
	DCAF13	0.4	1
	DCAF7	0.5	0.4
	DCD	1.8	0.8
	DCLRE1A	0.6	1.2
	DCP1A	-1.2	3.3
	DCP1B	-1.6	2.2
	DCTN1	-3.1	2.6
	DCTN2	-1.8	3.8
	DCTN4	-2.5	2.7
	DDB1	-4.3	5.2
	DDB2	-0.1	0.2
	DDHD1	-0.7	0.3
	DDHD2	-2.4	2.1
	DDOST	-1.5	1.5
	DDRGK1	-1.3	3.2
	DDX1	-6.1	5.7
	DDX10	-2.9	9.9
	DDX12P;DDX11;DDX11L8	-0.3	0.4
	DDX17	-0.1	0.6
	DDX18	-2.9	6.5
	DDX19A;DDX19B	-1.2	1.3
	DDX20	-2.7	4.7
	DDX21	-1.6	5.9
	DDX23	-1.2	4.7
	DDX24	-1.4	7.5
	DDX27	-2.1	4.2
	DDX31	-2.2	4.6
	DDX39A	-0.6	3.3
	DDX39B	-1.9	5
	DDX3X;DDX3Y	-1.3	7.1
	DDX41	-1	3.4
	DDX42	-0.4	2.7
	DDX46	0.1	0.9
	DDX5	0	0
	DDX50	-2.2	10
	DDX52	-0.6	1.8
	DDX54	-5.2	5.5
	DDX55	-1.9	3.4
	DDX56	-0.9	2.8
	DDX6	-1.4	4.8
	DDX60	-1.6	4.6
	DEAF1	3.4	3.5
	DEK	-0.4	0.1
	DENND1A	-3.8	3
	DENND4C	-2.2	5.2
	DENND6A	-2	3.5
	DEPDC7	0.3	1.1
	DFFA	-1.4	1
	DFNA5	-2	2.4
	DGCR14	0.8	2.4
	DGCR8	-3.1	2.9
	DGKZ	-4.2	4.8
	DHCR7	-4.5	3.9
	DHFR	2.2	1.4
	DHX15	-0.1	1.4
	DHX16	-0.8	3.2
	DHX29	-2.4	8.9
	DHX30	-4.1	11.7
	DHX34	-2.5	1.1
	DHX35	-1.5	0.9
	DHX36	-0.1	0.5
	DHX37	0.1	0.2
	DHX38	0.1	0.6
	DHX40	1.9	1.4
	DHX57	-0.9	2.6
	DHX8	-0.4	2.1
	DHX9	-1	6.6
	DIAPH1	-2.8	7.3
	DIAPH2	-2.8	4
	DIAPH3	-0.3	0.6
	DICER1	-3	4.5
	DIDO1	0.3	1.9
	DIP2B	-3.1	1.3
	DIS3	-1.1	3.6
	DISP1	-5.9	6.5
	DKC1	-3.5	8.3
	DKKL1	1	0.5
	DLD	-3.7	2.8
	DLG1	-3.7	2.8
	DLG5	-0.1	0.1
	DLGAP4	-0.9	0.8
	DLGAP5	-1.3	3.6
	DMAP1	0.8	1.9
	DMD	-4.1	3.9
	DMXL1	-2.6	1.8
	DNA2	-1.4	1.3
	DNAAF2	-1.9	2.2
	DNAJA1	0.2	0.1
	DNAJB1	1.5	0.9
	DNAJB11	-2	1.3
	DNAJB4	2.1	5.6
	DNAJC1	-2.1	5
	DNAJC11	-1.1	0.8
	DNAJC12	-1	1.9
	DNAJC13	-1.3	12.4
	DNAJC17	-1.8	1.3
	DNAJC2	-0.6	0.2
	DNAJC21	-1.6	5.8
	DNAJC7	0.1	0.1
	DNAJC9	-1.3	1.5
	DNER	-4.2	6.3
	DNM1L	-4	4.5
	DNM2	-0.3	0.1
	DNMBP	-2.6	2.9
	DNMT1	-1	2.1
	DNTTIP1	1.5	4.6
	DNTTIP2	-0.7	5.2
	DOCK6	-0.2	0.3
	DOCK7	-1.6	7
	DOK1	-1.2	0.7
	DOPEY2	-4.3	3
	DOS	-4.9	4.7
	DOT1L	1.7	1.8
	DPF1	2	5.1
	DPF2	2.8	6.5
	DPYSL2	-0.3	1.2
	DRG1	1.6	1.6
	DRG2	-1.9	5
	DROSHA	-1.3	1.9
	DSC1	-0.4	0.1
	DSC2	-5.7	10.8
	DSG1	0.2	0.2
	DSG2	-2.2	11.7
	DSN1	-0.6	2.3
	DSP	-1	1.9
	DST	-1.3	5
	DSTN	2.1	2
	DTL	-1.4	2.9
	DUS2	-2.9	2.2
	DUSP1	-1.4	0.2
	DVL1;DVL1P1	-2.4	2.6
	DVL2	-0.1	0.3
	DVL3	-0.8	1.3
	DYNC1H1	0.6	1.6
	DYNC1I2	-3.4	2
	DYNC1LI1	-0.9	1.5
	DYNC1LI2	-1.1	1.6
	DYNLL1	-1.1	3.3
	DYNLRB1;DYNLRB2	-1.4	1.2
	E2F3	-0.3	0.2
	E2F6	1.3	4.7
	E2F7	0.6	0.5
	EBF1	5.7	5.3
	EBNA1BP2	-3.1	10
	ECD	-4.8	5.1
	ECE1	-5.1	6.7
	ECH1	3.3	4.7
	ECHDC1	-2.2	1.7
	ECHS1	-4.3	7.9
	ECI2	-1.6	0.6
	ECM1	0
	ECM29	0.9	1.1
	ECT2	1	1.6
	EDC3	-1	3.6
	EDC4	-2.4	5
	EDF1	-0.1	0.4
	EDRF1	-0.3	0.8
	EEF1A1;EEF1A1P5	-0.6	3.1
	EEF1A2	-1.8	2.8
	EEF1B2	-3.2	3.4
	EEF1D	-1.5	5.9
	EEF1E1	-2.1	1.8
	EEF1G	-1.3	5.1
	EEF2	-1.7	4.5
	EEF2K	-2.5	5.3
	EFHD2	-0.8	1.1
	EFR3A	-2.2	2
	EFTUD1	-4.2	10.8
	EFTUD2	-1.7	3.4
	EGFR	-2.4	7.4
	EGLN1	-2.7	1.5
	EHBP1	-2.3	2.8
	EHBP1L1	-2.6	5
	EHD1	-2.3	3.7
	EHD2	-4	2.1
	EHD4	-2.9	3
	EHMT1	-0.3	1.7
	EHMT2	-1.2	3.2
	EIF1AX;EIF1AY	-2	1.8
	EIF2A	-1.7	4.8
	EIF2AK2	-1	0.8
	EIF2AK4	-0.7	0.3
	EIF2B2	-1.8	1.8
	EIF2B3	-3.2	2.6
	EIF2B5	-5	4.9
	EIF2S1	-0.9	1.1
	EIF2S2	-1.1	1.9
	EIF2S3;EIF2S3L	0	0.1
	EIF3A	-2.9	4.4
	EIF3B	-2.7	5.9
	EIF3C;EIF3CL	-0.6	7
	EIF3D	-0.4	0.7
	EIF3E	0.5	0.8
	EIF3F	-0.1	0.3
	EIF3G	-2.5	3.2
	EIF3H	1.2	2.1
	EIF3I	0.4	0.6
	EIF3J	-2.9	5
	EIF3K	0
	EIF3L	-2	1.1
	EIF3M	0.2	0.3
	EIF4A1;EIF4A2	-1.3	6.2
	EIF4A3	-2.1	3.1
	EIF4B	-1.6	4.2
	EIF4E	-1.8	0.9
	EIF4ENIF1	-2.8	2
	EIF4G1	-1	4.7
	EIF4G2	-0.3	0.9
	EIF4G3	-3.5	4.4
	EIF4H	-0.3	0.6
	EIF5	-2.2	5.2
	EIF5A;EIF5AL1;EIF5A2	-2.2	1.9
	EIF5B	-2.2	6.3
	EIF6	-1.4	0.9
	ELAC2	-1.8	3.3
	ELAVL1	0.9	2.7
	ELF1	2.5	5
	ELF2	2	6.3
	ELL2	1.4	0.8
	ELMSAN1	1.7	5.5
	ELOVL1	-3.3	2.4
	ELOVL5	-1.4	1.5
	ELP2	-4.1	6.1
	ELP4	-1.9	2.1
	EMD	-2.3	9.4
	EME1	-1	2
	EMG1	-1.3	1.6
	EML4	-1.6	5.2
	EMSY	1.3	8.4
	ENAH	-2.4	2.6
	ENO1	-1.8	6
	ENO2	0.4	0.5
	ENSA	-0.3	0.5
	ENY2	-0.9	0.6
	EP300	4.3	8.6
	EP400	2.1	10.5
	EPB41	-2.2	7
	EPB41L1	-1.7	7
	EPB41L2	-2.4	10.6
	EPB41L4B	-7.5	17.7
	EPB41L5	-6.2	6.4
	EPC1	3	6.8
	EPC2	3.6	9.5
	EPN1	-4	2.8
	EPN2	-2.3	7.5
	EPPK1	-1.3	4.1
	EPRS	-2.7	6.6
	EPS15	-1.1	3.6
	EPS15L1	-1.6	5.1
	EPT1	-0.2	0
	ERBB2	-5.2	4.3
	ERBB2IP	0.2	2.1
	ERC1	-1.5	2.5
	ERCC2	-1.9	1.1
	ERCC3	0.7	0.2
	ERCC5	-0.2	0.9
	ERCC6	0.3	0.2
	ERCC6L	-0.7	1.6
	ERF	0.7	2.3
	ERH	-1.3	5.4
	ERICH1	0	0
	ERLIN2	-1.1	0.6
	ERO1L	-5.9	7.4
	ERP29	-1.4	1.3
	ERP44	-1.7	1.5
	ESCO1	-1	1.8
	ESCO2	1.4	3.3
	ESF1	-1.8	5.8
	ESRRA	0
	ESYT1	-3.3	10.4
	ESYT2	-3.8	5.5
	ETAA1	0.5	1
	ETF1	-1.5	3.4
	ETFA	-1.4	2.4
	ETFB	-2.8	1.3
	ETS2	0.2	0.8
	ETV3	2.4	6.2
	ETV6	5.9	5.4
	EWSR1	0.5	1.1
	EXD2	-4.8	14.7
	EXOC1	-3.6	3.2
	EXOC2	-1.8	1.3
	EXOC3	-2.1	2.9
	EXOC4	-1.6	4.5
	EXOC7	-4.4	3.9
	EXOSC10	-0.2	2
	EXOSC3	0
	EXOSC4	-1.7	3
	EXOSC9	-0.7	3.7
	EYA3	1	2.3
	EYA4	2.4	9.9
	EZH2	-2.4	1.7
	EZR	-1.6	5.8
	F13A1	-0.3	0.5
	FABP5	-0.7	0.2
	FAF2	-5.4	5.3
	FAM107B	-2.7	1.5
	FAM109B	0.1	0.3
	FAM114A1	-2.9	3
	FAM114A2	-2.5	3.2
	FAM117B	0.9	1.4
	FAM118A	-2.4	1.5
	FAM120A	-3.2	8.7
	FAM122B	1.2	0.7
	FAM124A	0.3	1
	FAM126A	-3.6	5.2
	FAM129B	-2.9	4.6
	FAM134B	-5.3	5.3
	FAM160A1	-4.4	3
	FAM160B1	0	0
	FAM168A	2.3	1.3
	FAM172A	2.2	1.5
	FAM175A	-2.4	2.9
	FAM192A	0.1	0.3
	FAM193A	0.1	0.4
	FAM193B	-2.3	0.7
	FAM195A	-2.3	1.9
	FAM208A	0.3	3.1
	FAM208B	0.4	4
	FAM21A	-1.8	4.9
	FAM21C	-2.8	3.1
	FAM222B	1.2	2.2
	FAM32A	-2.2	2.3
	FAM50A	-0.1	0.1
	FAM53C	-2	1.9
	FAM73A	-5.1	12.9
	FAM83D	-1.2	1.2
	FAM83G	-2.2	0.7
	FAM83H	-1.3	2.2
	FAM98A	0.3	1.7
	FAM98B	1.4	0.8
	FANCI	-1.2	3
	FANCM	2.1	1
	FARP1	-2.3	3.4
	FARSA	-0.2	0.3
	FARSB	-4.2	10.5
	FASN	-1.7	4.8
	FAU	0
	FBL	0	0
	FBLL1	3.2	0.8
	FBN1	0.3	0.1
	FBRS	3.6	6.9
	FBRSL1	1.6	0.9
	FBXO30	-2.1	2.3
	FBXO5	1.8	1.9
	FBXO7	1.4	1.3
	FBXW11;BTRC	2.5	1.9
	FCHSD2	-3	2.7
	FDPS	0.2	0.1
	FDX1L	1.3	8.3
	FEN1	-1.2	2.7
	FERMT1	-3.9	2.6
	FERMT2	-0.6	0.6
	FGFR1OP	-2	1.9
	FGG	0
	FH	-4.2	3.3
	FHL2	0.7	1.5
	FHOD1	-2.2	2
	FIGNL1	1.6	2.1
	FIP1L1	0.5	2.6
	FKBP10	-0.7	1.3
	FKBP15	-0.7	3.1
	FKBP1A	0
	FKBP3	-3	3.5
	FKBP4	-1.4	0.7
	FKBP5	-2.3	1.7
	FKBP7	-8.6	15.1
	FKBP8	-0.5	1.8
	FLG2	-0.4	0.5
	FLII	-0.8	1.2
	FLNA	-0.8	4.9
	FLNB	-1.9	6.1
	FLNC	-2.1	2.1
	FLOT2	-2.9	11.4
	FLVCR1	-5.6	6.9
	FLYWCH1	-1.3	3.2
	FLYWCH2	-1.3	0.7
	FMNL1	-2.9	5.1
	FMNL2;FMNL3	-5.4	6
	FMR1	-4.5	5.2
	FN1	-0.5	0.3
	FNBP1	-3	2.2
	FNBP1L	-4.2	3.2
	FNBP4	0	0
	FNDC3A	-0.9	4.4
	FNDC3B	-0.7	1.9
	FOSL1	5.4	5.7
	FOSL2	2.4	6.5
	FOXA1	3.4	3.7
	FOXC1	5.1	5.6
	FOXC2	5.5	4.5
	FOXF1	0.4	0.1
	FOXF2	3.4	2.4
	FOXJ3	1.2	0.5
	FOXK1	1.1	2.4
	FOXK2	3.1	6.8
	FOXL1	0.9	0.8
	FOXL2	2.4	6.5
	FOXM1	1.3	4.2
	FOXO3	-2.5	1
	FOXP1	3.5	8.7
	FOXP2	2.8	2
	FOXP4	4.3	3.5
	FRA10AC1	-0.9	0.4
	FRG1	-1.6	2.1
	FRMD6	-1.9	1.9
	FRYL	-5.6	6.3
	FSCN1	0.2	0.3
	FSTL1	-1	0.2
	FTSJ1	-2.1	1.9
	FTSJ3	-2.3	10
	FUBP1	-0.1	0.6
	FUBP3	-0.1	0.8
	FUS	0.5	1.2
	FXR1	-1.1	4.1
	FXR2	-1.4	3.1
	FYTTD1	-3.2	3.2
	G3BP1	-1.2	5.4
	G3BP2	-0.9	2.7
	G6PD	-2.2	4.6
	GABPA	0.3	0.2
	GADD45GIP1	0
	GAK	-1.1	1.8
	GALNT2	-1.3	3.7
	GANAB	-3.1	3.4
	GAPDH	-0.9	5.5
	GAPVD1	-1.4	2.5
	GARS	-3.7	3.8
	GART	-3.7	4.1
	GATA2	3.2	8.1
	GATA6	4.7	8.2
	GATAD1	0	0
	GATAD2A	2.4	6.6
	GATAD2B	1.1	9.2
	GBE1	-1.6	0.9
	GBF1	-4.3	4.6
	GCC1	-0.2	0.1
	GCC2	-3	2.7
	GCLM	1.5	1.3
	GCN1L1	-2.7	2.8
	GDI2	-0.7	0.8
	GEMIN4	-1.7	1.9
	GEMIN5	-1.2	5.9
	GFM1	-3.2	3.3
	GFPT1	-3.2	2
	GGA1	-1.2	0.6
	GGA2	0.2	0
	GGNBP2	-4.3	6.9
	GID8	2.3	2
	GIGYF1	0.7	1.6
	GIGYF2	0.5	3.7
	GINS4	-0.7	1.1
	GIPC1	-2.9	3.6
	GIT1	1.6	0.6
	GIT2	-3.3	5.6
	GJA1	-7.5	13
	GLE1	-0.1	0.1
	GLG1	-5.5	6.5
	GLI2	0.7	0.2
	GLIS1	3.1	3
	GLIS2	4.9	5.4
	GLIS3	3.2	11.3
	GLMN	-0.3	0.6
	GLO1	-2.2	3.4
	GLTSCR1	3.4	8.3
	GLTSCR1L	2.5	6.8
	GLTSCR2	-4.9	5.8
	GLUD1;GLUD2	-4	6.3
	GLYR1	-2.6	8.2
	GMEB2	-0.4	0.6
	GMPS	-1.5	2.5
	GNA12	-6.2	9.3
	GNAI2	-2.7	2.1
	GNAI3	-0.6	0.2
	GNAS	-1.1	3.9
	GNB1	-4.3	4.2
	GNB2L1	0.5	1.8
	GNE	-2.2	5
	GNL2	-2	11.3
	GNL3	-2.8	5.8
	GNL3L	-1	3.3
	GOLGA2	-1	4.8
	GOLGA3	-0.3	1
	GOLGA4	-1.9	4.9
	GOLGA5	-1.9	5
	GOLGB1	-2.2	7.7
	GOLPH3	-1	1.3
	GON4L	0.1	0.1
	GOPC	1.2	2.1
	GORAB	0	0
	GORASP2	-4.5	4.1
	GOSR1	-5	4.8
	GOT1	-3.2	2.7
	GOT2	-1.5	1.1
	GPALPP1	0.3	0.5
	GPATCH1	0.5	2.1
	GPATCH11	1.7	1
	GPATCH4	1	7.1
	GPATCH8	-0.3	1.9
	GPBP1	-0.9	1
	GPBP1L1	-0.7	0.3
	GPC1	0	0
	GPD2	-5	12.9
	GPHN	0.4	0.6
	GPI	-0.9	0.9
	GPKOW	-0.3	1
	GPN1	-2.1	1.9
	GPR89B;GPR89A	-1.5	1.1
	GPRC5A	-3.5	4.6
	GPRC5C	-3	3.3
	GPRIN1	-2.9	5.5
	GPRIN3	-1.7	4.3
	GPS2	3	2.7
	GPSM1	1.6	1.4
	GPSM2	-0.7	0.3
	GPX8	-1.9	1.4
	GRAMD1A	-1.1	0.4
	GRAMD1B	-3.9	3.5
	GRAMD3	-2.1	7
	GRHPR	1.9	0.9
	GRIPAP1	-1.5	3.7
	GRSF1	-2.7	3.8
	GRWD1	-1.6	0.8
	GSE1	2.3	6.4
	GSPT1	-1	2.9
	GSPT2	-1.6	0.5
	GSTP1	-4.7	3.5
	GTF2A1	0.6	1.3
	GTF2B	-2.1	1.5
	GTF2E1	-1.4	2.5
	GTF2E2	-0.8	1.1
	GTF2F1	0.5	1.5
	GTF2F2	-0.2	0.4
	GTF2H1	-0.6	0.6
	GTF2I	0.6	6
	GTF2IRD1	1.4	6.9
	GTF3A	-2.2	3
	GTF3C1	-0.3	2.7
	GTF3C2	0.5	2.8
	GTF3C3	0.9	2.4
	GTF3C4	0.4	0.9
	GTF3C5	0.2	0.4
	GTPBP1	-0.4	0.1
	GTPBP4	-0.8	8.2
	GTSE1	-0.6	0.7
	GULP1	-0.1	0.1
	GYS1	-4.7	6.6
	GZF1	-0.7	2.1
	H1FX	-2.5	1.7
	H2AFV;H2AFZ	-1	3
	H2AFX;HIST1H2AA	-4.2	8
	H2AFY	-1.8	5.7
	H3F3A	-1	4.4
	HACD3	-0.7	1.6
	HADH	-3.1	3.1
	HADHA	-2.2	4.6
	HARS	-3.1	1.7
	HAT1	-0.2	0.2
	HAUS2	-2	1.3
	HAUS3	0.2	0.1
	HAUS4	-2	0.6
	HAUS6	-0.9	2.1
	HAUS8	-1.8	4.7
	HBS1L	-1.8	4
	HCFC1	1.5	8.3
	HCFC2	2.9	6.5
	HDAC2	-0.3	1.1
	HDAC3	0.1	0.1
	HDAC4	0	0
	HDAC5	-0.7	0.2
	HDAC7	-0.2	0.1
	HDGF	-1.5	2.1
	HDGFRP2	-0.2	0.3
	HDLBP	-1.1	4.4
	HEATR1	-0.5	0.6
	HEATR3	-3.5	9.7
	HEATR5A	-0.8	0.3
	HEATR5B	-1.4	2.1
	HECTD1	-4.7	5.2
	HELLS	0.3	2
	HELZ	-0.3	0.5
	HENMT1	1.4	0.8
	HERC1	2.7	0.7
	HEXIM1	-1.6	2.7
	HGS	0.5	1.7
	HIC2	3.2	1.8
	HIGD1A	2.3	1.6
	HINT1	-3.9	2.5
	HIP1R	-2	0.9
	HIPK2;HIPK1	4.6	7.2
	HIRA	-1.3	0.6
	HIST1H1B	-0.7	1.3
	HIST1H1C	-0.5	0.8
	HIST1H1E;HIST1H1D	-1.1	2.4
	HIST1H2AC;HIST3H2A;HIST1H2AB	-2.4	1
	HIST1H2BB;HIST2H2BE;HIST1H2BO;HIST1H2BJ;HIST3H2BB	-5.6	2.6
	HIST1H2BL;HIST1H2BH;HIST1H2BN;HIST1H2BC;HIST1H2BD;HIST1H2BK;HIST2H2BF;HIST1H2BM;H2BFS;HIST1H2BA	-2.1	4.5
	HIST1H3A;HIST3H3;H3F3C	-1.6	0.8
	HIST1H4A	-1.8	9.4
	HIST2H2AA3;HIST1H2AG;HIST1H2AJ;H2AFJ;HIST2H2AC;HIST1H2AH;HIST1H2AD	-2.9	9.4
	HIST2H3A	-0.7	0.5
	HIVEP1	1.8	6.5
	HIVEP2	1.3	3.2
	HJURP	-0.4	0.8
	HK1	-3.1	1.5
	HK2	-2.5	7.3
	HLA-A	-3.1	5.7
	HLA-C	-4.3	11.4
	HLCS	-0.3	0.1
	HLTF	-0.3	0.7
	HM13	-1.6	0.6
	HMBOX1	0.4	0.3
	HMCES	0.2	0.2
	HMG20B	2	4.5
	HMGA1	-1.4	7.9
	HMGB1	-0.5	0.8
	HMGB2	0.5	0.1
	HMGCS1	-2	3.6
	HMGN5	-0.1	0.2
	HMGXB4	-1	2.1
	HMMR	-1.7	3.5
	HMOX2	-5.8	6.7
	HN1	0.1	0.7
	HN1L	-0.1	0.1
	HNRNPA0	-0.2	1.6
	HNRNPA1	-0.4	3
	HNRNPA1L2	-2.8	2
	HNRNPA2B1	-0.9	5.5
	HNRNPA3	-1.2	5.2
	HNRNPAB	-1.4	4.5
	HNRNPC;HNRNPCL1;HNRNPCL2	-0.6	6.4
	HNRNPD	-0.8	5.7
	HNRNPDL	-1.2	4.5
	HNRNPF	0	0.2
	HNRNPH1	0.2	1.6
	HNRNPH2	0.4	1.8
	HNRNPH3	-1.5	6.9
	HNRNPK	-0.5	6.9
	HNRNPL	-0.8	3.1
	HNRNPM	0.1	1.3
	HNRNPR	-1.2	7.9
	HNRNPU	-0.8	8.7
	HNRNPUL1	-0.4	4.1
	HNRNPUL2	-1.2	6.3
	HOMEZ	5.1	3.4
	HOOK3	-3.9	1.9
	HOXC10	3.9	2.9
	HOXC11	4.1	7.5
	HOXC13	4.3	3.5
	HOXC6;HOXA5;HOXB5;HOXA7;HOXC5;HOXA6	3.5	4.4
	HOXC9	4.4	6.1
	HP1BP3	-1.2	4.8
	HPD	0.5	1.2
	HPDL	-1.9	1.6
	HPS5	-3.3	2.4
	HRNR	-0.8	0.2
	HSCB	0.1	0
	HSD17B10	-0.7	3.5
	HSD17B4	-1.2	3.3
	HSF1	1.4	2.4
	HSF2	3.3	3.3
	HSP90AA1	-1.7	4
	HSP90AB1	-1.2	4.1
	HSP90AB2P	-2.1	4.2
	HSP90B1	-3.4	4.4
	HSPA12B	0	0
	HSPA1A;HSPA1B	1.3	6.7
	HSPA4	-1.6	3.4
	HSPA4L	-1.6	2.4
	HSPA5	-1	11.8
	HSPA6;HSPA7	2.5	4.6
	HSPA8	0.8	7.1
	HSPA9	-1.2	6.9
	HSPB1	-0.7	2.3
	HSPD1	-1.3	6.7
	HSPE1	-2.4	11.3
	HSPH1	-0.7	3.2
	HTATSF1	-0.8	4.7
	HTT	-3.4	4.9
	HUWE1	-2.4	4
	HYOU1	-3.7	9.8
	HYPK	-3.7	10.8
	IARS	-1	1.6
	IARS2	-1.5	5.4
	IBTK	-4.5	5.6
	ICE1	0.6	2.1
	ICE2	0.2	0.9
	ID1	0.4	0.5
	IDH1	-1.8	2.6
	IDH2	-1.8	2.3
	IDI1	-2.2	3
	IFI16	0.4	2
	IFIT5	-4.4	2.7
	IFNGR1	-5.4	5.5
	IFRD1	-4.1	3.6
	IFRD2	-1.5	2.8
	IFT122	-0.8	0.4
	IFT172	0
	IFT20	0.1	0
	IFT43	0
	IFT57	-1.3	0.7
	IFT74	1.3	0.8
	IGBP1	-0.1	0.1
	IGF2BP1	-2.5	7
	IGF2BP3	-1.3	0.8
	IGF2R	-3.2	5.7
	IGFN1	0.4	0.2
	IK	-0.3	3.8
	IKBIP	-3.9	1.9
	IKBKAP	-0.5	1.5
	IKBKG	2.8	1.9
	IL6ST	-3.2	3.2
	ILF2	-1.2	7.3
	ILF3	-1	7.5
	ILK	-1.5	2.3
	ILKAP	-1	1.3
	IMMT	-1.3	3.8
	IMP3	-0.7	4.4
	IMPDH2	-2	2.9
	INADL	-1.4	3.8
	INCENP	-0.5	4
	INF2	-2.7	5.4
	ING3	1.3	6.8
	INO80	-0.1	0.2
	INO80C	0.8	0.8
	INO80D	3.6	3.9
	INPP5B	-2.5	1.8
	INPPL1	-3.4	2
	INTS1	0.6	0.4
	INTS12	0.1	0.3
	INTS3	-3.7	3.3
	INTS4	-1.6	3.5
	INTS6	-1.6	5.2
	INTS9	-1	0.7
	INVS	0.4	0.1
	IP6K1	-1.4	3.5
	IPMK	-1.8	0.8
	IPO5	-4.3	3.6
	IPO7	-1.5	3
	IPO8	-0.7	1.4
	IPO9	-1.9	4.2
	IQGAP1	-1.4	6.8
	IRAK1	2.2	2.1
	IRAK4	-1.1	1.8
	IRF1	6.1	13.1
	IRF2BP1	3.7	3.1
	IRF2BP2	2	3.7
	IRF2BPL	3.7	2.6
	IRS2	-3.2	2.9
	ISG20L2	-5	1.8
	ISL1	5.4	5.2
	IST1	-0.6	1.6
	ISY1	-0.1	0.6
	ITCH	-1	1.6
	ITGB1	-3.7	11.5
	ITGB5	-5.6	14.1
	ITPK1	-3	2.1
	ITPR1	-4	4.5
	ITPR3	0.8	0.8
	ITPRIP	-6.9	8.7
	ITSN1	-2.2	3.1
	IVNS1ABP	-1.2	3.1
	IWS1	-1.1	3
	JADE2	-0.5	0.4
	JADE3	0.7	1.4
	JAZF1	2	2.5
	JDP2	3.6	3.9
	JMJD1C	2.3	11.4
	JMJD6	-0.8	0.5
	JMY	-1.4	3.9
	JPH1	-4.2	2.6
	JRKL	1.3	3.2
	JUN	4.1	5.6
	JUNB	1.5	7.7
	JUND	0.9	4.8
	JUP	-1.9	7.3
	KANK1	-2.1	1.5
	KANK2	-0.3	1.3
	KANSL1	0.9	2.4
	KANSL2	0.2	0.5
	KANSL3	1.2	1.2
	KARS	-1.7	6.6
	KAT2A	3.9	3.3
	KAT5	1.6	3.5
	KAT6A	1.8	4.7
	KAT6B	1.5	1.3
	KAT7	0.5	0.2
	KAT8	0.2	0.3
	KATNA1	-0.2	0.2
	KATNB1	0.7	0.3
	KBTBD7	-0.4	0.9
	KCNJ18;KCNJ12;KCNJ2	-4.4	8.3
	KCTD14	-2	0.5
	KDM1A	1	1.8
	KDM1B	1.4	1.5
	KDM2A	0.4	1
	KDM3A	0.5	0.4
	KDM3B	0.5	1.3
	KDM5A	0.3	0.9
	KDM5C	-0.8	1
	KDM6A	4.7	3.5
	KDM6B	3.7	2.3
	KHDRBS1	-0.2	0.4
	KHSRP	-0.6	5.3
	KIAA0020	-2.6	5.3
	KIAA0100	-1.8	2.9
	KIAA0319L	-4.3	5.3
	KIAA0430	-0.5	0.9
	KIAA0586	-2.4	2.2
	KIAA0754	-4	4.8
	KIAA0907	0.4	0.4
	KIAA0922	0
	KIAA0930	-0.4	0.2
	KIAA1143	0.2	0.2
	KIAA1191	0	0
	KIAA1211	-2.1	4.9
	KIAA1217	0.9	3.8
	KIAA1429	0.1	0.1
	KIAA1468	-6.2	11.7
	KIAA1522	-2.8	3.7
	KIAA1524	-1.3	3.8
	KIAA1551	1.9	4.8
	KIAA1598	0	0.1
	KIAA1671	-0.3	2.3
	KIAA1958	0.7	0.3
	KIDINS220	-3.2	7.2
	KIF11	-2.5	4.2
	KIF13A	-2.8	2
	KIF14	-2.8	1.5
	KIF15	-3.9	2
	KIF16B	-0.8	1.7
	KIF18A	0.6	0.4
	KIF18B	-0.2	0.1
	KIF1B	-1.9	3.3
	KIF1C	-1.2	2.6
	KIF20A	-0.3	1.7
	KIF20B	1.2	1.8
	KIF21A	-4.7	6
	KIF22	0.2	0.8
	KIF23	-0.3	3
	KIF26B	-0.7	1
	KIF2C	-0.7	2.9
	KIF3B	-2.9	2.2
	KIF4A	-0.5	2.2
	KIF5B	-1.6	3.7
	KIF7	-0.4	0.5
	KIFC3	-0.1	0.1
	KIN	-0.7	3.7
	KIRREL	-4.7	5.6
	KIZ	-1.3	1.8
	KLC1	-0.3	0.3
	KLC2	0.3	0.3
	KLF10	2.6	7.7
	KLF4	2.2	7.5
	KLF5	3.4	9.3
	KLHDC4	0
	KLHL13	-0.9	2.2
	KMT2A	1.3	4.8
	KMT2B	2.3	5.7
	KMT2C	0.2	0.2
	KMT2D	2.6	10.6
	KMT2E	2.5	2.6
	KNOP1	-0.6	2.1
	KNSTRN	-1.8	3.8
	KPNA1	3.7	2.4
	KPNA2	-0.9	7.4
	KPNA3	2.2	4.8
	KPNA6;KPNA5	1.3	3
	KPNB1	-0.7	2.3
	KPRP	2.6	1.3
	KRAS;HRAS;NRAS	-1	0.5
	KRI1	-2.4	4.6
	KRIT1	-0.9	0.3
	KRR1	-4.8	5.1
	KRT1	0.7	2.7
	KRT10	1	8.5
	KRT14	1.3	2.2
	KRT16	0.6	0.6
	KRT17	-1.2	10.7
	KRT18	-1.1	8.1
	KRT19	0
	KRT2	1	4.4
	KRT31	-1.7	1.1
	KRT33A	0
	KRT33B	0
	KRT38	0
	KRT4	-1.9	2.3
	KRT5	1.2	3.6
	KRT6A	0.9	1.1
	KRT6B	0
	KRT6C	1.5	1.3
	KRT7	-0.7	3.6
	KRT72	1.4	2.4
	KRT75	-2.1	1.5
	KRT77	-1.4	1
	KRT78	0	0
	KRT79	0.9	0.4
	KRT8	-0.8	7.4
	KRT80	1	1.9
	KRT84	-0.8	0.5
	KRT85	1.9	0.5
	KRT86;KRT81	-0.6	0.1
	KRT9	0.4	1
	KSR1	-1.3	0.7
	KTN1	-2.3	12.9
	KYNU	-2.7	3
	L1CAM	-5	13.9
	L3MBTL2	1.3	4
	L3MBTL3	-0.3	0.6
	LAMB1	-7.1	10.8
	LAMC1	-6.5	9.9
	LAMP1	-0.3	0.5
	LAMTOR1	-3.1	7.2
	LARP1	-1.4	5.1
	LARP1B	-2.5	4.7
	LARP4	-1	3.4
	LARP4B	-1.3	3.2
	LARS	-2.4	6.4
	LAS1L	-1.4	8.2
	LASP1	-0.7	2.1
	LATS1	-3.3	2
	LATS2	1.6	1.5
	LBR	-2.5	7.6
	LCOR	1	1.7
	LCORL	0.2	0.6
	LDB1	3.1	5
	LDHA	-1.9	4.5
	LDHB	-1.6	3.6
	LEKR1	0
	LEMD3	-1	3
	LENG8	1.8	2.9
	LEO1	-0.3	0.3
	LEPREL1	-6.3	12.5
	LEPREL2	-4.7	7.8
	LETM1	-0.7	0.3
	LGALS1	-3	4.3
	LGALS3BP	-5.7	4.9
	LGR4	-5.8	12.5
	LIFR	-2.3	1.7
	LIG1	-1.3	3.1
	LIG3	-1.3	1.6
	LIG4	-2.8	2.5
	LIMA1	-1.1	5
	LIMCH1	-1.2	4.6
	LIMD1	-1.6	1
	LIN37	0.7	0.2
	LIN54	1.6	3.8
	LIN9	2.1	2.9
	LLGL1	-5	5.8
	LLPH	-4	3.6
	LMAN1	-4.1	5.5
	LMNA	-1.2	5.2
	LMNB1	-2.6	7
	LMNB2	-3.1	6.5
	LMO7	-1.5	8.3
	LMTK2	-3.3	1.8
	LONP1	-1.4	4.7
	LOXHD1	2.2	1.2
	LPCAT1	0	0
	LPL	-4.4	10.4
	LPP	-0.4	0.6
	LRBA	-2.2	3.2
	LRCH1	-1.1	2.8
	LRCH3	-2.7	1.1
	LRCH4	-1	1.3
	LRIF1	1.1	4.4
	LRIG3	-2.8	2.6
	LRP5;LRP5L	-4.8	6.4
	LRP8	-5.7	6.3
	LRPAP1	-4.8	10.7
	LRPPRC	-2.2	5.8
	LRRC42	0.5	0.3
	LRRC47	0
	LRRC59	-1.8	7
	LRRC7	-3.2	2.1
	LRRFIP1	-2.9	3.6
	LRSAM1	-1.4	3.5
	LRWD1	-0.8	1.5
	LSG1	-1.1	3.8
	LSM11	-2.3	1.6
	LSM14A	-1.9	1.5
	LSM14B	-0.5	1.3
	LSM3	0
	LSM4	-1.7	1.3
	LSM5	-3.5	2.7
	LTV1	-2.2	2.6
	LUC7L2	-2.3	1.7
	LUC7L3	0.8	0.2
	LUZP1	-0.1	0.1
	LYAR	-4	5
	LYPLA2	-0.9	1.2
	LYZ	0.8	0.7
	LZIC	-2.7	2.1
	LZTS2	-0.5	0.5
	LZTS3	2.9	1.9
	MACF1	-2.4	4.5
	MAD1L1	0	0
	MADD	-0.9	2
	MAEA	-0.7	1.1
	MAFG	4.7	4.1
	MAFK	1.7	7.2
	MAGED2	0.8	1.6
	MAGOHB	-1	0.9
	MAK16	-7	14.8
	MAML1	3.8	8.1
	MAML3	3.7	3.1
	MAMLD1	3.9	4.3
	MAP1B	-0.3	0.6
	MAP2K3	0
	MAP3K11	-0.3	0.1
	MAP3K7	-0.5	0.3
	MAP4	-0.8	3.1
	MAP4K4	-0.3	0.1
	MAP7	-1.9	4.1
	MAP7D1	-2	3.6
	MAP7D3	0.2	0.7
	MAPK1	0
	MAPKAP1	-2.4	1.3
	MAPRE1	-1.1	4.3
	MAPRE2	-3.8	2.8
	MAPT	-1	2.2
	MARC1	-5.2	3.2
	MARCKS	-2.2	1.4
	MARK2	-3.5	3.5
	MARK3	-3.7	6
	MARS	-3.3	3.7
	MASTL	-0.3	0.4
	MAT2A	0.8	2.5
	MATR3	-0.6	5.1
	MAVS	-2.1	4.5
	MAX	1.2	4.1
	MAZ	1.4	5.5
	MB21D2	-0.9	1.2
	MBD1	1.8	0.6
	MBD2	2.2	3.3
	MBD3	0.8	4.4
	MBD4	2	2.7
	MBIP	1.4	0.8
	MBNL1	-0.4	1.6
	MBNL2	-0.7	2.4
	MBTD1	1.8	7.7
	MCAM	-3.5	8.9
	MCCC1	0.8	1.6
	MCCC2	-3.1	3.1
	MCF2L	0.8	0.3
	MCM10	0.7	4
	MCM2	-1.9	4.2
	MCM3	-0.4	0.8
	MCM3AP	1.1	2.9
	MCM4	-0.7	1.2
	MCM5	0.1	0
	MCM6	-1.4	2.1
	MCM7	1	9.5
	MCMBP	-0.5	0.4
	MCRS1	1.3	0.6
	MCTP2	-4.4	2.5
	MDC1	-0.5	2.3
	MDH1	1.3	0.6
	MDH2	-2.2	5.4
	MDN1	-0.1	0.3
	ME2	0.9	0.4
	MEAF6	-0.1	0
	MECOM	1.2	5.1
	MECP2	-0.6	1.2
	MED1	0.9	3.8
	MED10	0.1	0
	MED12	2.5	9.8
	MED13	1.3	6
	MED13L	0.9	2.8
	MED14	6.2	5.2
	MED15	2.9	9.6
	MED23	2.4	4.8
	MED24	3.9	8.1
	MED25	4.2	9.8
	MED26	1.1	4.4
	MED27	-0.5	0.2
	MED28	2.7	1.9
	MED31	0
	MED8	2.9	8.4
	MEF2D	2.4	6.4
	MELK	-1.4	3.3
	MEPCE	-1.1	1.7
	MET	-4.6	12
	METAP2	0
	METTL13	-0.9	0.6
	METTL2A	-1.5	1.1
	METTL2B	-0.4	0.3
	MEX3A	-2.1	2.7
	MFAP1	-0.8	3.8
	MFF	-4.9	3.9
	MFN2	-2.4	7.6
	MGA	0.8	7.2
	MGEA5	-3.7	6.1
	MIA3	-2.2	8.4
	MICAL1	-5	3.6
	MICAL2	-2.2	4.7
	MICAL3	-1.1	2.8
	MICALL1;MICALL2	-4.1	5.3
	MID1IP1	-2.4	3.7
	MIF	-2.7	3.6
	MINK1	-0.5	2.7
	MIOS	-4.3	3.1
	MIS18A	0.2	0.5
	MIS18BP1	-1.1	3
	MISP	-1.2	5.6
	MITF	3.6	7.5
	MKI67	-1.2	4.4
	MKL1	-3.7	6
	MKL2	-2.6	2.1
	MKS1	4.8	8.2
	MLEC	0
	MLH1	-0.4	0.1
	MLH3	0.3	0.3
	MLLT1	0	0
	MLLT10	1.8	1.2
	MLLT11	-1.6	0.8
	MLLT6	3.7	2.9
	MMS19	-3.6	4.8
	MMTAG2	1	2.8
	MNAT1	-0.2	0.4
	MNT	2.3	1.4
	MNX1	2.4	1.5
	MOB4	-2.7	1.3
	MOCOS	-2.1	4.8
	MOCS2	-1.1	2.1
	MON1B	1.5	0.6
	MON2	-2.9	11.5
	MORC2	0.9	6.3
	MOSPD2	-4.3	4.3
	MPDZ	-3	8.6
	MPG	-0.7	1.2
	MPHOSPH10	-2.1	6.7
	MPHOSPH6	-2.1	2.4
	MPHOSPH8	-1.7	4.1
	MPHOSPH9	0
	MPP1	0.3	0.4
	MPP5	-2.2	4.6
	MPP6	-1.9	0.8
	MPP7	-5.4	8.7
	MPRIP	-2.6	10.4
	MRC2	-5	14.2
	MRE11A	-0.6	2
	MRFAP1	0.2	0.6
	MRGBP	-1.9	1.4
	MRPL12	2.6	3.1
	MRPL19	0.5	0.5
	MRPL45	-4	10.3
	MRPS24	-2.5	1.3
	MRPS30	-4.8	13.6
	MRPS31	-3.3	10.2
	MSANTD3	3.1	3.4
	MSH3	-0.9	2
	MSH6	-0.5	0.6
	MSL1	1.6	2.5
	MSN	-3	5.9
	MSTO1	-1.5	3.8
	MSX1	5.6	11.9
	MTA1	0.7	5.7
	MTA2	0.8	6.3
	MTA3	1.5	1.1
	MTBP	0	0
	MTCL1	-1	2.4
	MT-CO2	-2.4	3.1
	MTDH	-2	8.5
	MTF1	0.5	1.4
	MTFR1	-3	3.8
	MTFR1L	-1.7	4
	MTHFD1	-0.6	1
	MTHFD1L	-2	4.5
	MTMR1	-3.1	2.1
	MTMR12	-3.4	3.2
	MTMR2	-1.4	0.5
	MTMR6	-3.5	2.1
	MTO1	-3.6	2.5
	MTOR	-3	3.1
	MTPN	0
	MTR	-2.1	5.7
	MTRR	-2.1	3.4
	MUC13	-3.5	2.8
	MUM1	-3.6	6.6
	MVB12A	-2.7	1.4
	MVP	-2.3	2.8
	MYADM	1.6	0.9
	MYBBP1A	-2.5	6.1
	MYBL2	1.3	3.4
	MYCBP2	-2.1	5.7
	MYDGF	0.7	1.1
	MYH14	1.6	0.5
	MYH9	-1.9	8.3
	MYL12A;MYL12B;MYL9	0
	MYL6	-2	2.9
	MYO18A	-2.8	4.5
	MYO19	-1.8	6.2
	MYO1B	-1.7	6.7
	MYO1C	-0.9	3.5
	MYO1E	-1.4	3.3
	MYO6	0	0
	MYO9B	-1.4	1.2
	MYOF	-2.8	9.9
	MYPN	-1	1.5
	MYSM1	-1.3	1.3
	MZT2B;MZT2A	3.3	2.3
	N4BP1	-2.7	2
	N4BP2	-0.8	0.7
	N4BP3	4.5	5.9
	NAA10	-1.6	1.6
	NAA15;NAA16	-1.6	0.6
	NAA50	-2.1	2.6
	NAB1	0.4	0.9
	NAB2	0.7	0.7
	NACA	-1.1	3.5
	NACC1	-0.1	0.1
	NADK2	0.1	0.1
	NAE1	-3.4	5.2
	NAF1	-0.6	1.3
	NAMPT	-1.8	1.2
	NANP	-1.6	0.6
	NANS	-3.1	2.4
	NAP1L1	-1.7	4.2
	NAP1L4	-2.8	3.1
	NAPG	-1.7	1.7
	NARS	-1.6	3.8
	NASP	-1.2	2.1
	NAT10	-2.3	11.6
	NAT6	-1.7	2.1
	NAV1	-2.3	1.1
	NBAS	-3.1	1.3
	NBEAL1	-2.4	3.3
	NBN	0.2	0.7
	NBR1	-1.4	2.6
	NCAPD2	-0.3	0.4
	NCAPD3	-1	0.5
	NCAPG	-2.2	2.5
	NCAPH	-1.2	1.9
	NCAPH2	-3.1	1.7
	NCBP1	3.2	2.5
	NCBP2	0.5	3.6
	NCK1	-1.6	1.3
	NCKAP5L	1	1.1
	NCKIPSD	0.6	0.2
	NCL	-1.1	7.7
	NCOA1	2.2	1.2
	NCOA2	4.1	4.9
	NCOA3	3.2	6.8
	NCOA4	-0.9	1.1
	NCOA5	-0.6	5.3
	NCOA6	2.4	5.7
	NCOA7	-2.7	2.1
	NCOR1	1.9	10.3
	NCOR2	2	11.3
	NDC1	-1.5	4
	NDC80	-1.6	0.9
	NDE1	-1.9	2.5
	NDFIP1	-4.6	2.5
	NDRG1	-2.5	1.3
	NDRG3	-2.2	2.8
	NDUFA8	0	0
	NDUFAF7	-6.3	6
	NDUFB9	0.5	1.6
	NDUFS1	-1.1	4.1
	NDUFS7	-0.4	0.5
	NEB	-7.7	3.2
	NECAP2	-0.6	1.3
	NEDD1	0.2	0.2
	NEDD8	0.1	0.1
	NEFH	-4.1	3.3
	NEK1	-0.4	0.9
	NEK7;NEK6	0.4	0.9
	NEK9	-1.4	6.6
	NELFA	2.5	4.1
	NELFB	-1.9	0.7
	NELFCD	-2	1.1
	NELFE	0.2	0.3
	NEMF	-2.7	2.1
[truncated: 1,929 more rows]

## Sheet: EV-EI+IL-1a
	Gene	log2 difference	-log10 p value		Gene	log2 difference	-log10 p value
	SEPT2	-2.2	2.9		RELA	7.7	10.2
	SEPT7	-1.4	2		GLIS1	2.6	2.3
	SEPT9	-1.7	2.8		GLIS2	1.7	0.8
	SEPT10	-0.6	0.4		GLIS3	2	3.5
	SEPT11	-5.8	2.4		MITF	2.8	5.2
	AAAS	-1.5	4.3		TFE3	3.6	1.8
	AAGAB	-4.6	2.7		TFEB	1.4	0.7
	AAK1	-0.5	0.8
	AAR2	-0.6	0.3
	AARS	-3.2	3.6
	AASDHPPT	-1.2	1.2
	AATF	-2.9	2.5
	ABCB11	1	0.2
	ABCC8	-2.9	2.3
	ABCD1	-5.1	3.7
	ABCD3	-4.2	6.1
	ABCE1	-4.1	2.6
	ABCF1	-2	3.9
	ABCF2	-1.3	2.6
	ABCF3	-1.5	1.2
	ABI1	-2	1.8
	ABLIM1	-2.8	2.6
	ABLIM3	-2.6	1.4
	ABTB2	2.7	1.3
	ACAA2	0.5	0.5
	ACACA	1	1.7
	ACACB	1.4	2.9
	ACADM	-2.3	3
	ACADVL	-2.5	3.1
	ACAT1	-2.4	1.7
	ACAT2	-1.7	1.2
	ACBD3	-2.4	1.4
	ACBD5	-2.2	1.9
	ACIN1	-1.3	3.2
	ACLY	-2	3.1
	ACO2	-2	1.5
	ACOT1	-6.8	4.2
	ACOT7	-1	0.5
	ACOT9	-2.7	1.6
	ACSL3	-4.7	2.8
	ACSL4	-4.4	8.9
	ACTA1;ACTC1;ACTA2;ACTG2	-1.7	3.9
	ACTB	-2.1	3.2
	ACTBL2	0
	ACTG1	-1.6	6.9
	ACTL6A	1.5	2.3
	ACTN1	-4.6	2.1
	ACTN4	-3	4.9
	ACTR2	-2.4	1.8
	ACTR3	-4.7	4.7
	ACTR5	-4.5	3.9
	ACY1	-0.9	0.2
	ADAM9	-2.4	0.9
	ADAR	-1.1	2.6
	ADARB2	-3.4	2.7
	ADCY9	-5.3	5.1
	ADD1	-1.3	1.3
	ADD3	-2.7	2.7
	ADNP	0	0
	ADNP2	-1.5	0.9
	ADRBK1	-3.3	2
	ADRM1	0.9	0.4
	ADSL	-4.2	2.5
	ADSS	-4.9	5.9
	AFAP1	-3.4	6.5
	AFF1	0	0
	AFF4	-0.2	0.4
	AFTPH	-2.2	1
	AGFG1	0.2	0.3
	AGFG2	-1.1	0.7
	AGPAT6	-7.1	9.1
	AGPAT9	-4.3	12.6
	AGPS	-2.6	2.9
	AGTPBP1	-4.1	2.6
	AGTRAP	4.8	5.2
	AHCTF1	-1.8	3.5
	AHCY	-1.6	2.1
	AHCYL1	-0.4	0.9
	AHDC1	1	4
	AHI1	-2.4	1
	AHNAK	-0.5	2.9
	AHNAK2	-0.4	1.4
	AHR	3	1.7
	AHSA1	-1.9	2.6
	AIFM1	-3.1	4.7
	AIM1	-3.1	11.4
	AIMP1	-3.9	2.8
	AIMP2	-2.5	2
	AIP	1.1	1.5
	AK2	-4.4	2.9
	AKAP1	-2.9	4.6
	AKAP10	-2.3	1.1
	AKAP11	-1.9	1.3
	AKAP12	-4.5	2.2
	AKAP13	-1.7	2.3
	AKAP17A	-3.3	2.6
	AKAP2	-2.3	3.2
	AKAP8	-0.9	3.7
	AKAP8L	0.2	0.2
	AKAP9	-0.9	0.6
	ALB	1.3	0.8
	ALDH18A1	-2.4	5.3
	ALDH1B1	-4.1	6.7
	ALDH3A2	-2.2	5.1
	ALDH3B1	-2.9	2
	ALDH7A1	1.8	0.7
	ALDOA	-2	1.6
	ALDOC	-0.3	0.1
	ALKBH5	-1.5	0.9
	ALMS1	0.2	0.2
	ALPL	-6.3	5.3
	ALX1	3.1	2.8
	ALX4	1.7	3.7
	ALYREF	-1.7	3.7
	AMOTL1	-2.6	3.8
	AMOTL2	2	4.5
	AMPD2	-0.7	0.7
	ANAPC1	-0.2	0.2
	ANAPC16	-0.6	0.4
	ANAPC5	-0.4	0.1
	ANGEL1	-4.5	5.5
	ANK2	-1.4	0.4
	ANKFY1	-2.3	0.8
	ANKHD1	0.6	0.7
	ANKLE2	-3	3.8
	ANKRD11	-1.4	3.1
	ANKRD17	-0.4	0.4
	ANKRD27	-3.8	2.5
	ANKRD28	-1.6	1.8
	ANKRD52	-2.5	1.5
	ANKS1A	-3.7	2.2
	ANLN	0.3	0.2
	ANO10	-4.5	12
	ANO6	-6.3	3.4
	ANP32A	-3.6	3.2
	ANP32B	-1.7	0.6
	ANXA1	-1.2	1.7
	ANXA2;ANXA2P2	-2	3.1
	ANXA5	-4.6	6.4
	ANXA6	-5.6	6
	AP1G1	-0.7	0.6
	AP2B1;AP1B1	-2	1.3
	AP2M1	-3.2	1.9
	AP3B1	-2	3.3
	AP3D1	-1.1	2
	AP3S1	0.9	1
	AP4E1	-1.5	1
	APBB2	-3.5	1.4
	APC	-1	4
	APEH	-1.8	2.3
	APEX2	-1.8	1
	API5	-1.1	3.1
	APPL1	-5.9	9.1
	APRT	0
	AQR	-0.4	1.2
	ARAF	-1.4	1.3
	ARAP1	-2	2.6
	ARCN1	-2.7	2.8
	ARF3;ARF1	-2.1	1.8
	ARF4	0
	ARFGAP1	-0.5	0.8
	ARFGAP2	-2.7	1.3
	ARFGAP3	-2.6	1.4
	ARFGEF2	-2.1	1.7
	ARFIP1	-3	1.5
	ARFIP2	-0.8	1.5
	ARGLU1	-2	1.7
	ARHGAP1	-3.6	2.1
	ARHGAP12	-2.6	1.4
	ARHGAP17	-1.8	3
	ARHGAP21	-1.7	2.9
	ARHGAP23	-2.3	2.8
	ARHGAP32	-2.2	2.9
	ARHGAP35	-1.9	2.5
	ARHGDIA	-2.1	1.5
	ARHGEF10	-4.5	2.8
	ARHGEF16	-1.2	0.4
	ARHGEF17	-2.7	2.4
	ARHGEF18	-2.3	0.9
	ARHGEF2	-4.8	4.4
	ARHGEF40	2.2	1
	ARHGEF7	-2.8	3
	ARID1A	2.6	11.9
	ARID1B	3	12
	ARID2	1.9	5.4
	ARID3B	0.7	1.6
	ARID4B	-1.9	2.1
	ARID5B	2.8	6.7
	ARL15	0.2	0.3
	ARL2	-0.1	0.1
	ARL6IP4	0.8	0.3
	ARL6IP5	-2.8	2.9
	ARL8B;ARL8A	-0.8	0.4
	ARMCX3	-1.8	0.7
	ARNT	1.6	3.1
	ARPC1B	-1.9	0.9
	ARPC2	-3.9	2.2
	ARPC3	-1.2	0.7
	ARPC4	-2.5	2.1
	ARPC5	0.7	0.2
	ASAP1	-3.3	2.4
	ASCC1	-3	1.5
	ASCC3	-0.5	1.5
	ASF1B	-1.5	1.9
	ASH1L	-0.9	0.7
	ASH2L	-1.1	0.8
	ASNS	-2.6	2.7
	ASPH	-3	2.9
	ASPM	-0.7	0.7
	ASRGL1	-0.5	0.8
	ASS1	-1.2	1.2
	ASUN	0	0
	ASXL1	1.4	0.8
	ASXL2	0.7	0.4
	ATAD1	-6.4	6
	ATAD2	-1.2	2.4
	ATAD2B	-1.5	2.1
	ATAD3A	-3.3	2.3
	ATAD3B	-2.8	1.6
	ATAD5	-2	2.9
	ATF1	0.7	1
	ATF2	4	4.1
	ATF3	1.9	2.2
	ATF6	-2.2	1.4
	ATF6B	-5	6.1
	ATF7	1.3	3.1
	ATF7IP	1.1	1
	ATG13	-0.9	0.4
	ATG2B	-2.7	1.4
	ATG3	-3.5	1.5
	ATG4C	-2.8	2.4
	ATIC	-2.4	1.4
	ATL3	-4.6	15.6
	ATN1	2.8	5
	ATP1A1	-2.2	4.1
	ATP2A2	-3	4.4
	ATP2B1;ATP2B4	-5.6	4.4
	ATP5A1	-1.5	6.4
	ATP5B	-2.4	5.8
	ATP5C1	-3.1	2.9
	ATP5D	-3.6	2
	ATP5F1	-2	0.8
	ATP5H	-4.2	3
	ATP5J2	-3	3
	ATP5O	0
	ATP6AP1	-2.5	1.9
	ATP6V1A	-1.8	3
	ATP6V1B2	-2.6	1.6
	ATP6V1H	-1.7	0.9
	ATP7A	-4.7	5.4
	ATRIP	0.6	4.2
	ATRX	0.8	1
	ATXN1	4	2.9
	ATXN10	-2.3	1.3
	ATXN1L	3.9	2
	ATXN2	-0.6	0.8
	ATXN2L	-1.6	2.7
	ATXN7L1	2	0.9
	ATXN7L2	0.3	0.2
	AUP1	-3	5.3
	AURKA	0.3	0.3
	AURKB	0.3	0.3
	AVEN	-4.4	2.3
	AVL9	0
	AZI2	-2.4	1.4
	BABAM1	-3.7	3.8
	BACH1	0.2	0.1
	BAG1	-2.5	1.8
	BAG2	-1.5	2.6
	BAG3	-1.4	1.1
	BAG4	0
	BAIAP2	-1.9	1.9
	BAIAP2L1	-3.4	2.4
	BANP	0.1	0.1
	BAP1	1.4	1.9
	BAP18	3.4	4
	BARX1	2.3	2.6
	BASP1	-3.2	4.3
	BAX	-0.7	0.5
	BAZ1A	-2.8	5.1
	BAZ1B	-2.5	6.6
	BAZ2A	-1	2.2
	BAZ2B	0.9	1.7
	BBX	0	0
	BCAP31	-2.8	5.2
	BCAR1	-0.8	0.6
	BCAR3	0.6	0.1
	BCAS2	-1	1.2
	BCAS3	-0.9	1.3
	BCCIP	-2.1	0.8
	BCL3	1.8	0.7
	BCL6	0.4	0.5
	BCL7C	2.9	2.8
	BCL9	2.8	1.7
	BCL9L	2.6	6.1
	BCLAF1	-1.8	6.8
	BCOR	1.6	8.4
	BCORL1	1	5.3
	BCR	1.6	4.5
	BEGAIN	-0.5	0.8
	BEND3	-0.3	0.6
	BET1	-6.4	6.1
	BET1L	-4.6	6.1
	BHLHE40	1.1	2
	BICD1	-1.5	3.5
	BICD2	-2.3	1.9
	BIN1	-3.3	1.8
	BIRC6	-4.3	2.6
	BLM	-0.7	1.1
	BLMH	-0.8	1.2
	BMP2K	-1.2	1.7
	BMS1	-2.5	5.6
	BNC2	3.1	2.2
	BNIP1	-5.9	12.1
	BNIP3	-4.8	11.4
	BOD1L1	-0.8	2.2
	BOLA2	-0.2	0.1
	BOP1	-0.7	1.2
	BORA	-0.2	0.1
	BPNT1	0.5	0.2
	BPTF	0.8	3.2
	BRAP	-4.7	4
	BRCA1	-0.1	0.1
	BRCA2	0.6	2.7
	BRCC3	-1	1.5
	BRD1	0	0
	BRD2	-1.9	1.2
	BRD3	0.2	0.2
	BRD4	0.8	4.1
	BRD7	1.1	3.9
	BRD8	0.3	0.4
	BRD9	0.5	0.8
	BRF1	-0.2	0
	BRIP1	-0.5	0.4
	BRIX1	-3.8	5.4
	BSG	-4.3	2.4
	BTAF1	-0.5	0.5
	BTBD1;BTBD2	-4.3	3.2
	BTF3	-3.3	1.4
	BUB1	0	0
	BUB1B	-1.3	1.7
	BUB3	-0.6	0.8
	BUD13	-0.1	0.4
	BUD31	-2.7	1.6
	BYSL	-0.6	0.5
	BZW1	-2.3	5.4
	BZW2	1.4	1.6
	C10orf55	-4.8	1.3
	C10orf90	-6.5	8.7
	C11orf84	-4.7	4.6
	C12orf43	-4.2	3.2
	C12orf45	-3.6	1.7
	C14orf166	-1.3	1.1
	C15orf39	2.7	5
	C17orf53	1.1	0.4
	C17orf85	-0.2	1.1
	C18orf25	-0.6	0.5
	C19orf43	-0.8	0.7
	C19orf68	-0.3	0.1
	C1D	-3.7	2.4
	C1orf112	-1.2	0.5
	C1orf131	-1.9	1.5
	C1orf174	-2	0.8
	C1orf198	0.3	0.4
	C1orf226	-2	2.2
	C1orf43	-1.2	0.9
	C1orf50	-2.3	1.3
	C1orf52	-0.3	0.3
	C1QBP	-7.1	6.3
	C21orf59	-1.9	1.1
	C2CD2	-5.8	11.3
	C2CD3	-1.5	1.9
	C2CD5	-2.5	2
	C2orf16	-4.6	2.6
	C2orf44	-3.3	1.9
	C2orf49	-2.1	1.6
	C3orf17	-1.9	4.2
	C5orf51	-0.7	0.5
	C6orf106	0.2	0.1
	C7orf50	-1.9	2.7
	C8orf76;ZHX1-C8orf76	-2.8	2.3
	C9orf78	0.1	0
	CAAP1	-0.4	0.2
	CABIN1	0.2	0.2
	CACTIN	-2.9	3.6
	CACUL1	-2.2	0.9
	CACYBP	-0.7	0.9
	CAD	-1.8	2.4
	CALD1	-1	2.4
	CALML5	-1.7	0.9
	CALR	-4.7	9.6
	CALU	-6.2	5.5
	CAMK2G;CAMK2B;CAMK2D;CAMK2A	-0.5	0.2
	CAMKK1	-2.1	1.3
	CAMSAP1	-1	0.9
	CAMSAP2	0.4	0.6
	CAND1	-3.7	1.4
	CANX	-4.4	5.4
	CAP1	-3.1	2.8
	CAPRIN1	-2.5	5
	CAPZA1	-0.4	0.8
	CAPZA2	-0.5	0.8
	CAPZB	-0.9	1.5
	CARM1	-1.2	0.3
	CARS	-2.9	1.4
	CASC3	-3.9	2.5
	CASC5	0.5	1.3
	CASK	-3.6	0.9
	CASP4	-2.4	1.5
	CASP8	-4.6	9.7
	CASP8AP2	-0.6	1
	CAST	-2.3	2.3
	CASZ1	3.7	1.9
	CAT	-0.5	1
	CAV1;CAV3	-6	8.2
	CBLL1	-0.1	0.1
	CBR1	-2.2	1.5
	CBS	-2.2	1.1
	CBWD1;CBWD5;CBWD3;CBWD6;CBWD2	-2.3	1.7
	CBX2	-1	0.4
	CBX3	-1.1	2.7
	CBX4	-0.8	0.8
	CBX5	-1.2	5.7
	CBX8	-1.3	1.8
	CC2D1A	-1.3	2
	CC2D1B	-0.8	0.3
	CC2D2A	-5.6	7
	CCAR1	0.6	0.9
	CCAR2	0.7	2.7
	CCDC101	-1.7	1.4
	CCDC102A	0.5	0.1
	CCDC12	-2.7	1.4
	CCDC124	-1.8	2.4
	CCDC132	-1.2	0.6
	CCDC137	-4.7	3.5
	CCDC138	-1	0.6
	CCDC14	1	0.8
	CCDC157	2.6	3.1
	CCDC174	-0.1	0.1
	CCDC18	-4.1	1.6
	CCDC22	-1	0.4
	CCDC34	-1.3	0.7
	CCDC43	-2.4	2.2
	CCDC47	-6.2	3.9
	CCDC50	-3.4	1.6
	CCDC59	-2.2	1.5
	CCDC6	-0.6	0.6
	CCDC85C	-0.8	0.4
	CCDC86	-2.5	3.7
	CCDC88A	-2.5	2.1
	CCDC88C	-4.1	3.2
	CCDC94	-0.6	0.3
	CCHCR1	-0.5	0.2
	CCNB1	-1.5	2.7
	CCNK	-1.2	0.9
	CCNT1	0.8	1.6
	CCP110	-5.1	3.1
	CCT2	-3	2.9
	CCT3	-0.7	1.1
	CCT4	-1.4	2.2
	CCT5	-1.6	2.4
	CCT6A	-1.2	1.5
	CCT7	-1.7	2.4
	CCT8	0.1	0.5
	CCZ1;CCZ1B	0.2	0.5
	CD2AP	-0.6	0.6
	CD2BP2	-1	1.1
	CD3EAP	0
	CD44	-6.1	8.3
	CD97	-2.6	1.9
	CDC123	-1.3	3.4
	CDC16	-0.7	0.7
	CDC20	-1.3	0.9
	CDC25C	-2.6	1.3
	CDC27	1.3	2.1
	CDC37	-1.4	1.5
	CDC37L1	-1.9	2.7
	CDC40	-1.5	2
	CDC42	-2.2	1.4
	CDC42BPB	-4.2	3.2
	CDC42EP1	-4.8	3.3
	CDC42EP2	0.5	0.1
	CDC42EP4	0.5	0.5
	CDC5L	-0.9	1.8
	CDC7	-0.6	0.2
	CDC73	-0.1	0.2
	CDCA2	0.1	0.2
	CDCA3	0
	CDCA5	-1.1	1.8
	CDCA7L	0.7	0.3
	CDCA8	-1.6	2.5
	CDK1	-0.5	0.6
	CDK11B;CDK11A	-0.8	1.6
	CDK12	-0.2	0.3
	CDK13	0.4	2.8
	CDK2AP1;CDK2AP2	0
	CDK5RAP1	0.5	0.2
	CDK5RAP2	-1.1	1.5
	CDK5RAP3	-2.7	0.9
	CDK6	0.9	0.6
	CDK7	-1.3	1
	CDKAL1	-2.8	4.5
	CDKN1C	1.2	0.8
	CDKN2A	0
	CDKN2A	0.6	0.4
	CDKN2AIP	0.3	0.4
	CDR2	-1.1	2.9
	CDT1	2.6	2
	CDV3	-1.1	1.7
	CDYL	-2.2	2.5
	CEBPA	3.7	3.9
	CEBPB	1.3	5.9
	CEBPD	3.5	3.1
	CEBPG	-0.4	0.6
	CEBPZ	-3.4	5
	CELF1	-1	2.1
	CENPC	-4.6	3.3
	CENPF	-0.2	0.7
	CENPH	0.7	0.4
	CEP131	-1.2	0.6
	CEP152	-0.4	0.9
	CEP170	-1.7	1.9
	CEP192	-0.9	0.5
	CEP290	-2.5	1.2
	CEP295	-0.7	0.7
	CEP350	0.1	0.4
	CEP41	-2	1.6
	CEP55	-1	0.8
	CEP57	-1.6	1.3
	CEP63	-1.5	0.7
	CEP72	-0.2	0.3
	CEP85	0.9	1.5
	CEP95	-1.2	0.7
	CEP97	0.8	2.6
	CEPT1	1.1	0.3
	CETN2	-3.9	2.7
	CFAP36	-2.8	1.7
	CFDP1	1	1.8
	CFL1	-1.1	2.1
	CHAF1A	-0.9	1.9
	CHAF1B	-1.9	1.2
	CHAMP1	0.2	0.7
	CHCHD2;CHCHD2P9	0.5	0.2
	CHCHD3	-2	2.5
	CHD1	-1.1	5.6
	CHD1L	-1.2	1.1
	CHD2	-2	4.2
	CHD3	0.3	1
	CHD4	0	0
	CHD5	0.5	1.2
	CHD6	0.9	4
	CHD7	0.3	0.5
	CHD8	0.9	1.6
	CHEK1	0.1	0
	CHERP	-0.4	1.4
	CHMP2B	-0.2	0.1
	CHMP4B	-0.5	0.7
	CHMP5	-1.5	1.7
	CHMP7	-5.9	4.3
	CHORDC1	-1.1	1.3
	CHRAC1	-1.3	2.9
	CHST5	-1	0.4
	CHTF18	0.2	0.1
	CHTOP	-2.5	5.4
	CIAPIN1	-1.5	1.9
	CIC	2.3	7.8
	CIPC	-2.9	2.2
	CIR1	-0.5	0.1
	CIRH1A	-0.7	0.2
	CISD1	-3	4
	CISD2	-3.1	4.2
	CITED2	2.8	1.7
	CIZ1	-0.1	0.1
	CKAP2	-1.8	1.3
	CKAP4	-3.7	7.5
	CKAP5	-0.9	1
	CKB	-0.2	0.3
	CLASP1	-5	11
	CLASP2	-2.2	2.7
	CLASRP	-1.6	2.8
	CLCC1	-5	10.9
	CLEC16A	-1.1	0.7
	CLIC1	-1.3	0.9
	CLINT1	-1.4	2.3
	CLIP1	-3.9	2.1
	CLNS1A	-1.4	0.8
	CLOCK	0	0
	CLPTM1L	-5.2	11.2
	CLPX	-4.5	4.4
	CLSPN	0.8	1.5
	CLTA	-1	1.9
	CLTC	-1.3	2.1
	CLU	-6.9	6.6
	CLUH	-3.4	2.2
	CLYBL	-3.9	10.6
	CMC1	0.6	0.2
	CMIP	-2.2	4.6
	CMTR1	-0.4	1.5
	CNDP2	-0.5	0.5
	CNN2	-1.1	0.9
	CNN3	-0.2	0.4
	CNOT1	1.6	3.7
	CNOT2	1.6	1.7
	CNOT3	-0.5	0.5
	CNOT4	-2.2	0.8
	CNOT6L;CNOT6	-2.1	1.6
	CNOT8	0.8	2
	CNP	-1.3	0.7
	CNPY2	0
	COA7	-1.2	1.4
	COBL	-2.2	1.9
	COBLL1	-5	3.4
	COG1	-1.1	2.5
	COG2	-2.8	2.1
	COG3	-2.6	1.8
	COG4	-1.9	0.9
	COIL	-1.4	4.1
	COL4A2	-2.2	1.7
	COL9A2	0
	COLGALT1	-2	1.6
	COMMD3	-2.2	1.5
	COMMD8	1.6	1.2
	COMMD9	-1.9	1.5
	COPA	-1.1	3.4
	COPB1	-4.4	2
	COPB2	-0.4	0.6
	COPG1	-4	1.8
	COPG2	-5.3	9
	COPRS	0.6	0.4
	COPS2	-1.5	0.6
	COPS3	-1.7	0.6
	COPS5	-2.7	1.6
	COPS6	0.3	0.1
	COPS7A	-2.4	1.4
	COPS8	1	0.5
	COPZ1	-3.5	2.5
	CORO1B	-2.3	1.1
	CORO1C	-2.8	3.8
	CORO2A	-5	2.2
	CORO7	-3	1.8
	COTL1	1.2	0.7
	COX4I1	-5.3	10.9
	CPLX1	-2.3	1
	CPNE1	-2.3	2.2
	CPNE3	-1.5	1
	CPS1	-1.7	6.2
	CPSF1	-1.4	2.1
	CPSF2	-1	1.3
	CPSF3	-2.2	1.1
	CPSF4	0.9	1.3
	CPSF6	0.4	1.7
	CPSF7	0.7	1.4
	CPT1A	-1.4	2.1
	CRABP2	-0.4	0.5
	CREB1	3.2	2.3
	CREB3L2	-1.3	1.6
	CREB5	2.4	5.9
	CREBBP	3.6	5.9
	CREM	-2	0.7
	CRIP1	-1.1	0.3
	CRIP2	-1.2	1.2
	CRNKL1	-0.2	0.7
	CROCC	1.8	4
	CRTC1	-0.3	0.1
	CRTC2	6.8	6
	CRTC3	2.3	4.9
	CRYBG3	-2.1	1.5
	CS	-4.2	2.5
	CSDE1	-1.6	2.9
	CSE1L	-1.3	1.9
	CSNK1A1;CSNK1A1L	-0.9	2.3
	CSNK2B	-1.8	1.5
	CSRP1	-0.5	1.8
	CSRP2	-1.2	1.7
	CSRP2BP	2.8	8
	CSTF2	0.7	4.4
	CSTF2T	1.1	2.7
	CSTF3	-1.2	1.1
	CTAGE9;CTAGE8;CTAGE15;MIA2	-1.7	0.9
	CTBP2	-2.1	2
	CTCF	-2.2	3.5
	CTDSP2	-4.7	3.3
	CTIF	-1.8	1.9
	CTNNA1	-1.6	2.5
	CTNNA2	-3.7	1.9
	CTNNAL1	-1.5	1
	CTNNB1	-4.6	4.2
	CTNNBL1	-2.5	1.7
	CTNND1	-1.4	2.4
	CTPS1	-4.3	2.8
	CTR9	-0.4	1.1
	CTSD	-3.8	7.2
	CTTN	-0.3	0.3
	CTTNBP2NL	-3.5	1.8
	CTU2	-1	2.1
	CUEDC2	-2.2	1.6
	CUL4A	-1.6	1.4
	CUL4B	-1.4	1
	CUX1	0	0
	CUX1	0.8	3.6
	CUX2	-1.2	0.9
	CWC15	-3.3	1.5
	CWC22	-6.9	14.6
	CWC25	-2.3	2
	CWC27	-0.5	1.5
	CWF19L1	-2.1	1.1
	CWF19L2	0.1	0.1
	CXADR	-4.5	6.1
	CXorf56	1.3	4
	CXXC5	-1.3	0.5
	CYB5R3	-4.1	3.6
	CYCS	-1.3	3.1
	CYLD	-1.3	0.9
	CYP1B1	-5	5.6
	CYP51A1	-4.4	3.9
	CYTH2;CYTH3	3.9	4.6
	DAB2	-0.8	1.2
	DAD1	0.9	0.8
	DAG1	-4.2	1.2
	DAXX	1.9	1.5
	DAZAP1	-3.1	2.8
	DBN1	-2.9	4.1
	DBNL	-1.5	1.3
	DBR1	-1.3	0.5
	DBT	-5.1	9.5
	DCAF13	0	0.1
	DCAF7	0.4	0.3
	DCD	-0.3	0.1
	DCLRE1A	0.1	0.1
	DCP1A	-1.9	2.1
	DCP1B	-2.5	1.7
	DCTN1	-3.1	1.4
	DCTN2	-2.3	1.9
	DCTN4	-2.9	2.6
	DDB1	-3.9	3.5
	DDB2	-1.1	0.6
	DDHD1	0.1	0.1
	DDHD2	-2.6	1.3
	DDOST	-2.7	3
	DDRGK1	-3.2	5.2
	DDX1	-5.6	5.2
	DDX10	-3.4	6.7
	DDX12P;DDX11;DDX11L8	0.3	0.4
	DDX17	-0.7	2.8
	DDX18	-3.7	5.5
	DDX19A;DDX19B	-1.4	0.9
	DDX20	-3.5	2.7
	DDX21	-2.1	5
	DDX23	-1.3	5.4
	DDX24	-1.8	5.2
	DDX27	-1.5	2.9
	DDX31	-3.2	3
	DDX39A	-1	2.4
	DDX39B	-2.1	2.9
	DDX3X;DDX3Y	-1.7	3.5
	DDX41	-2	1.8
	DDX42	-0.6	2.6
	DDX46	0.3	2.1
	DDX5	-0.5	2
	DDX50	-2.7	5.4
	DDX52	-1.4	1.6
	DDX54	-5.2	4.8
	DDX55	-3.6	1.9
	DDX56	-1.8	2.3
	DDX6	-1.9	2.3
	DDX60	-1.2	4.7
	DEAF1	2.4	1.2
	DEK	0.6	0.5
	DENND1A	-3.6	2.6
	DENND4C	-4.1	2.1
	DENND6A	-2.2	1.5
	DEPDC7	0.4	1.3
	DFFA	0.4	0.7
	DFNA5	-2.1	2
	DGCR14	-0.1	0.1
	DGCR8	-4.5	3.5
	DGKZ	-4.2	4.7
	DHCR7	-5.2	8
	DHFR	-0.3	0.1
	DHX15	-0.3	1.5
	DHX16	-1	1.6
	DHX29	-3	2.9
	DHX30	-4.1	11.7
	DHX34	-2.4	1
	DHX35	-1.2	0.6
	DHX36	-0.7	0.8
	DHX37	-0.9	1.2
	DHX38	-0.3	0.4
	DHX40	0.4	0.1
	DHX57	-1.3	1.4
	DHX8	-0.5	2.1
	DHX9	-1.5	5.4
	DIAPH1	-3.3	2.9
	DIAPH2	-3.6	2.1
	DIAPH3	-0.2	0.2
	DICER1	-4.5	2.2
	DIDO1	-0.3	0.6
	DIP2B	-4.8	2
	DIS3	-1.1	1.6
	DISP1	-6.1	6.1
	DKC1	-4.3	4.9
	DKKL1	2.2	1.2
	DLD	-5.8	5
	DLG1	-6.7	8.9
	DLG5	-0.5	0.7
	DLGAP4	-0.9	0.8
	DLGAP5	-1.9	2.1
	DMAP1	-0.3	0.3
	DMD	-3.6	2.8
	DMXL1	-0.6	0.6
	DNA2	-1.4	1.3
	DNAAF2	-3.9	1.9
	DNAJA1	-0.3	0.3
	DNAJB1	0.2	0.1
	DNAJB11	-1.6	1
	DNAJB4	-0.5	0.2
	DNAJC1	-3.4	5
	DNAJC11	-1.1	0.8
	DNAJC12	-0.5	0.4
	DNAJC13	-1.8	3.9
	DNAJC17	-0.9	0.4
	DNAJC2	-1.7	0.8
	DNAJC21	-1.4	3.7
	DNAJC7	-2	0.7
	DNAJC9	-1.4	1.3
	DNER	-3.8	4.8
	DNM1L	-4.2	3.9
	DNM2	-3.5	1
	DNMBP	-2.7	2.1
	DNMT1	-2	1.7
	DNTTIP1	0.2	0.1
	DNTTIP2	-1.1	2.3
	DOCK6	-0.4	0.5
	DOCK7	-2.1	3.7
	DOK1	-2.4	1.4
	DOPEY2	-4.8	3.2
	DOS	-4.9	4.4
	DOT1L	1.1	1
	DPF1	0.1	0.1
	DPF2	1.8	4.8
	DPYSL2	-0.6	1.5
	DRG1	1	0.5
	DRG2	-1.9	2.7
	DROSHA	-2.6	1.3
	DSC1	0.3	0.1
	DSC2	-5.7	10.8
	DSG1	-0.7	0.4
	DSG2	-2.6	6.5
	DSN1	-0.7	0.9
	DSP	-1	2.4
	DST	-3.2	2
	DSTN	2.6	8.7
	DTL	-1.8	1.6
	DUS2	-3.1	1.8
	DUSP1	-3.2	0.6
	DVL1;DVL1P1	-2.8	2.3
	DVL2	0.1	0.2
	DVL3	-1	1.8
	DYNC1H1	0.7	1.6
	DYNC1I2	-4.3	3.2
	DYNC1LI1	-0.6	0.8
	DYNC1LI2	-1	1.2
	DYNLL1	-2.2	1.4
	DYNLRB1;DYNLRB2	-1.7	1.1
	E2F3	-0.4	0.2
	E2F6	0.3	0.4
	E2F7	1.5	0.8
	EBF1	4	3
	EBNA1BP2	-3.1	4.8
	ECD	-3.4	2.6
	ECE1	-6.8	4.1
	ECH1	2.2	3
	ECHDC1	-2.7	2.4
	ECHS1	-4.5	10.9
	ECI2	-1.8	0.8
	ECM1	0.4	0.5
	ECM29	0.4	0.2
	ECT2	0.5	0.3
	EDC3	-1.3	2.4
	EDC4	-3.3	3
	EDF1	0	0
	EDRF1	-0.3	0.3
	EEF1A1;EEF1A1P5	-1	1.9
	EEF1A2	-3.8	1.7
	EEF1B2	-3	6
	EEF1D	-1.4	2.9
	EEF1E1	-2	1.1
	EEF1G	-1.3	2.1
	EEF2	-1.6	4.2
	EEF2K	-2.4	5.1
	EFHD2	-1	0.8
	EFR3A	-1.9	4.3
	EFTUD1	-3.7	5.1
	EFTUD2	-2	3.1
	EGFR	-3.9	2.7
	EGLN1	-2.9	1.4
	EHBP1	-2.6	2
	EHBP1L1	-3.7	2.9
	EHD1	-2.7	2.6
	EHD2	-5.7	2.8
	EHD4	-2.2	1.6
	EHMT1	-0.9	2
	EHMT2	-3.3	1.9
	EIF1AX;EIF1AY	-2	1.8
	EIF2A	-1.6	3.7
	EIF2AK2	-1	0.8
	EIF2AK4	-0.6	0.6
	EIF2B2	-2.8	1.9
	EIF2B3	-3.1	2.6
	EIF2B5	-4.4	5.6
	EIF2S1	-2.7	1.4
	EIF2S2	-1.7	2.2
	EIF2S3;EIF2S3L	-0.1	0.1
	EIF3A	-4	4.3
	EIF3B	-2.6	4
	EIF3C;EIF3CL	-0.5	2.6
	EIF3D	-1	0.8
	EIF3E	0	0
	EIF3F	-0.4	0.4
	EIF3G	-2.6	2.9
	EIF3H	0.4	0.3
	EIF3I	0	0
	EIF3J	-3.6	2.6
	EIF3K	0
	EIF3L	-4.2	3.6
	EIF3M	-0.1	0
	EIF4A1;EIF4A2	-1.6	2.5
	EIF4A3	-3.2	2.9
	EIF4B	-1.4	3.6
	EIF4E	-2.6	2.4
	EIF4ENIF1	-1.4	1.1
	EIF4G1	-1.1	2.4
	EIF4G2	-0.6	0.9
	EIF4G3	-3.5	2.2
	EIF4H	0	0.1
	EIF5	-2.2	3.9
	EIF5A;EIF5AL1;EIF5A2	-2.3	1.8
	EIF5B	-2.2	3.1
	EIF6	-1.5	1
	ELAC2	-2.6	1.7
	ELAVL1	-0.3	0.4
	ELF1	1.4	1.8
	ELF2	1	1
	ELL2	-0.7	0.2
	ELMSAN1	0.7	0.9
	ELOVL1	-6.1	6.6
	ELOVL5	-4.3	3
	ELP2	-3.1	3.4
	ELP4	-1.4	1.7
	EMD	-3.1	6.9
	EME1	-1.7	1.8
	EMG1	-2.4	2.1
	EML4	-2.5	3.4
	EMSY	0.8	2
	ENAH	-3.5	1.7
	ENO1	-2	2.9
	ENO2	2.9	1.3
	ENSA	-0.5	0.5
	ENY2	-3	2.1
	EP300	4.2	7.9
	EP400	1.3	4.3
	EPB41	-2.9	3.8
	EPB41L1	-3.1	2.6
	EPB41L2	-2.9	6.5
	EPB41L4B	-7.5	17.7
	EPB41L5	-6.1	4.6
	EPC1	2.3	4.2
	EPC2	2.8	4.5
	EPN1	-5.3	3.5
	EPN2	-3	3.6
	EPPK1	-2.2	2.5
	EPRS	-2.9	3.8
	EPS15	-1.5	2.5
	EPS15L1	-1.9	3.8
	EPT1	-3.2	1
	ERBB2	-6.2	4.1
	ERBB2IP	-0.2	0.7
	ERC1	-1.3	1.6
	ERCC2	-2	1.3
	ERCC3	-1.8	0.4
	ERCC5	-0.4	0.7
	ERCC6	-0.2	0.1
	ERCC6L	-1.3	1.4
	ERF	-0.2	0.1
	ERH	-1.9	4.3
	ERICH1	-1.5	0.7
	ERLIN2	-0.2	0.1
	ERO1L	-5.9	7.4
	ERP29	-0.9	0.5
	ERP44	-1.1	0.8
	ESCO1	-3.1	1.9
	ESCO2	0.8	1
	ESF1	-2.2	2.6
	ESRRA	0
	ESYT1	-4.1	5.6
	ESYT2	-4.3	5.5
	ETAA1	-0.9	0.4
	ETF1	-2.5	1.7
	ETFA	-1.9	3.1
	ETFB	-1.5	0.5
	ETS2	0.7	3
	ETV3	1.1	1.6
	ETV6	2.4	0.9
	EWSR1	-0.1	0.2
	EXD2	-4.8	14.7
	EXOC1	-3.5	3.1
	EXOC2	-2.6	2.5
	EXOC3	-3.5	1.9
	EXOC4	-2.3	2.4
	EXOC7	-4	3.5
	EXOSC10	-0.5	1.5
	EXOSC3	0.2	0.5
	EXOSC4	-1.2	1.3
	EXOSC9	-1	1.7
	EYA3	0.2	0.1
	EYA4	0.9	1.1
	EZH2	-2.7	2.1
	EZR	-1.8	3.7
	F13A1	0.7	0.5
	FABP5	-1.8	0.5
	FAF2	-5.8	5.6
	FAM107B	-2.5	1.3
	FAM109B	-0.5	0.7
	FAM114A1	-3.4	2
	FAM114A2	-3.7	1.7
	FAM117B	1.2	0.9
	FAM118A	-3	2.1
	FAM120A	-3.7	3.4
	FAM122B	1	0.5
	FAM124A	0.2	0.1
	FAM126A	-3.7	5
	FAM129B	-3.3	3.8
	FAM134B	-4.8	4.3
	FAM160A1	-4.4	3.1
	FAM160B1	-0.6	0.8
	FAM168A	1.6	1.3
	FAM172A	0.1	0
	FAM175A	-3.6	5
	FAM192A	0.3	0.6
	FAM193A	0.1	0.1
	FAM193B	-3.5	2.1
	FAM195A	-2.3	1.9
	FAM208A	-0.3	0.8
	FAM208B	0.2	0.9
	FAM21A	-2.2	2.2
	FAM21C	-4.5	2.1
	FAM222B	-0.3	0.1
	FAM32A	-2.2	1.5
	FAM50A	0.2	0.2
	FAM53C	-2	1.9
	FAM73A	-5.1	12.9
	FAM83D	-1.7	1
	FAM83G	-1.3	0.4
	FAM83H	-3.5	1.7
	FAM98A	-0.3	0.4
	FAM98B	1.2	0.8
	FANCI	-1.2	1.7
	FANCM	3	1.6
	FARP1	-3	2.1
	FARSA	-0.6	0.6
	FARSB	-4.2	10.5
	FASN	-1.7	3.6
	FAU	1.5	0.8
	FBL	-0.4	1.9
	FBLL1	3.7	1.2
	FBN1	0.3	0.1
	FBRS	3.3	6.6
	FBRSL1	0.8	0.3
	FBXO30	-2.2	1.8
	FBXO5	1.3	1.1
	FBXO7	1.7	1.3
	FBXW11;BTRC	1.9	1.3
	FCHSD2	-2.4	1.9
	FDPS	-0.5	0.4
	FDX1L	1.2	3.4
	FEN1	-2.1	2
	FERMT1	-4.4	2.8
	FERMT2	-1.4	1.3
	FGFR1OP	-4.4	1.9
	FGG	0.2	0.5
	FH	-4.3	3.6
	FHL2	0.2	0.1
	FHOD1	-2.1	1.6
	FIGNL1	1.4	1.4
	FIP1L1	0.2	0.2
	FKBP10	-1.5	2.5
	FKBP15	-1	1.8
	FKBP1A	0
	FKBP3	-4.1	4.4
	FKBP4	-0.8	0.3
	FKBP5	-1.6	0.8
	FKBP7	-7.9	8.3
	FKBP8	-1.3	3
	FLG2	0.1	0
	FLII	-0.7	0.3
	FLNA	-1	3.2
	FLNB	-2.5	3.9
	FLNC	-2	2.2
	FLOT2	-4.3	2.7
	FLVCR1	-5.3	5.8
	FLYWCH1	-1.9	2.1
	FLYWCH2	-1.5	0.7
	FMNL1	-4.9	2.6
	FMNL2;FMNL3	-5.3	5
	FMR1	-5.3	11.9
	FN1	1.2	0.3
	FNBP1	-3.2	2.4
	FNBP1L	-3.6	2.1
	FNBP4	-0.3	0.4
	FNDC3A	-1.9	2.7
	FNDC3B	-1.9	2
	FOSL1	3	2.3
	FOSL2	1.4	3.7
	FOXA1	0.7	0.2
	FOXC1	2.3	1.3
	FOXC2	2.8	1.2
	FOXF1	-0.3	0.2
	FOXF2	1.2	0.6
	FOXJ3	-0.5	0.2
	FOXK1	0	0
	FOXK2	1.7	1.7
	FOXL1	0
	FOXL2	1.6	2.5
	FOXM1	0.8	0.7
	FOXO3	-1.3	0.5
	FOXP1	3.1	7.5
	FOXP2	1.3	0.8
	FOXP4	4.1	3.5
	FRA10AC1	-0.8	0.3
	FRG1	-0.4	0.4
	FRMD6	-1.7	1.5
	FRYL	-5.5	5.8
	FSCN1	0.1	0
	FSTL1	1.3	0.2
	FTSJ1	-3.7	1.9
	FTSJ3	-2.6	5.5
	FUBP1	-0.5	1.9
	FUBP3	-0.6	1.5
	FUS	-0.2	0.3
	FXR1	-1.4	2.8
	FXR2	-1.9	3.3
	FYTTD1	-4.5	5.7
	G3BP1	-1.8	3.1
	G3BP2	-1.7	2.3
	G6PD	-2.3	3
	GABPA	-2.4	0.8
	GADD45GIP1	0
	GAK	-1.1	1.1
	GALNT2	-2.9	2
	GANAB	-4.6	6.6
	GAPDH	-0.8	4.6
	GAPVD1	-1.5	1.8
	GARS	-3.6	3.4
	GART	-3.1	3.1
	GATA2	1.9	4.2
	GATA6	3	4.6
	GATAD1	-1	0.4
	GATAD2A	1.9	3.3
	GATAD2B	0.9	3.4
	GBE1	-2.4	1.6
	GBF1	-5.2	2.9
	GCC1	-1.3	0.6
	GCC2	-3.2	2.2
	GCLM	1.4	1.3
	GCN1L1	-2.4	2.6
	GDI2	-1.8	1.5
	GEMIN4	-1.9	2.2
	GEMIN5	-1.2	2.8
	GFM1	-1.7	1.5
	GFPT1	-3.5	2
	GGA1	-1	0.5
	GGA2	0.5	0.1
	GGNBP2	-3.8	4.6
	GID8	2.5	1.8
	GIGYF1	-0.6	0.2
	GIGYF2	0.4	1.4
	GINS4	-0.5	0.7
	GIPC1	-3.1	3
	GIT1	1.2	0.4
	GIT2	-3.6	3.3
	GJA1	-7.5	13
	GLE1	-1.1	0.8
	GLG1	-5.8	7.1
	GLI2	-0.6	0.2
	GLIS1	2.6	2.3
	GLIS2	1.7	0.8
	GLIS3	2	3.5
	GLMN	-0.2	0.3
	GLO1	-1.4	2.4
	GLTSCR1	2.9	7.9
	GLTSCR1L	2	4.5
	GLTSCR2	-5.9	3.3
	GLUD1;GLUD2	-3.7	3.9
	GLYR1	-3.2	3.3
	GMEB2	-0.2	0.6
	GMPS	-1.5	1.6
	GNA12	-6.2	9.3
	GNAI2	-3.2	3.3
	GNAI3	-0.5	0.2
	GNAS	-1.4	2.2
	GNB1	-3.4	3.9
	GNB2L1	0.7	2.1
	GNE	-2.3	2.8
	GNL2	-2.1	4.6
	GNL3	-3	4.9
	GNL3L	-1.7	2.1
	GOLGA2	-1.5	6.7
	GOLGA3	-0.4	0.6
	GOLGA4	-2.1	3.7
	GOLGA5	-2.7	3.2
	GOLGB1	-2.6	5.8
	GOLPH3	0.4	0.4
	GON4L	0	0
	GOPC	1.3	2.2
	GORAB	-1.9	0.5
	GORASP2	-5.9	4.2
	GOSR1	-3.6	2.5
	GOT1	-3.7	3.4
	GOT2	-1.9	0.8
	GPALPP1	0.1	0.1
	GPATCH1	0.2	1.4
	GPATCH11	2.1	1.3
	GPATCH4	0.9	7
	GPATCH8	-0.5	1.4
	GPBP1	-0.7	0.5
	GPBP1L1	-0.9	0.4
	GPC1	0.1	0
	GPD2	-5	12.9
	GPHN	0	0
	GPI	-2	0.7
	GPKOW	-0.4	0.4
	GPN1	-1.2	1.5
	GPR89B;GPR89A	-1.2	2
	GPRC5A	-5.5	4
	GPRC5C	-3	3.3
	GPRIN1	-4.6	3
	GPRIN3	-2.9	2.1
	GPS2	2	1.3
	GPSM1	1.8	1.2
	GPSM2	-0.9	0.3
	GPX8	-2.2	1.3
	GRAMD1A	-1.2	0.5
	GRAMD1B	-4.9	3.9
	GRAMD3	-3.3	4.5
	GRHPR	0.8	0.4
	GRIPAP1	-1.4	6.1
	GRSF1	-2.9	2.8
	GRWD1	0.8	0.2
	GSE1	1.7	2.6
	GSPT1	-1.2	1.9
	GSPT2	-4.9	1.6
	GSTP1	-5.1	4.7
	GTF2A1	0.5	0.5
	GTF2B	-2.7	1.9
	GTF2E1	-1.3	1.3
	GTF2E2	-0.3	0.2
	GTF2F1	0.4	0.5
	GTF2F2	-0.2	0.2
	GTF2H1	-1	0.7
	GTF2I	0.1	0.2
	GTF2IRD1	0.5	0.9
	GTF3A	-2.1	1.8
	GTF3C1	-1.3	2.7
	GTF3C2	-1.9	1
	GTF3C3	0.6	2.2
	GTF3C4	0.3	0.5
	GTF3C5	0.2	0.2
	GTPBP1	-1.8	0.6
	GTPBP4	-1.4	4.5
	GTSE1	-1	1.1
	GULP1	-0.5	0.2
	GYS1	-5.1	14
	GZF1	-2.3	2.2
	H1FX	-2.1	1.9
	H2AFV;H2AFZ	-1	3.4
	H2AFX;HIST1H2AA	-4.2	8
	H2AFY	-3	3.2
	H3F3A	-1.2	6.2
	HACD3	-1.4	1.1
	HADH	-4.1	4.9
	HADHA	-3.3	3
	HARS	-3.3	1.8
	HAT1	-0.5	0.5
	HAUS2	-2.6	2.8
	HAUS3	-1.8	0.8
	HAUS4	-0.9	0.4
	HAUS6	-0.7	1.5
	HAUS8	-2.1	3.3
	HBS1L	-2	2.1
	HCFC1	1.1	2.9
	HCFC2	2.1	3.5
	HDAC2	-0.8	3.1
	HDAC3	-0.9	0.8
	HDAC4	-0.4	0.2
	HDAC5	0.5	0.4
	HDAC7	-1.2	0.6
	HDGF	-1.1	1.6
	HDGFRP2	-1.9	1.7
	HDLBP	-1.3	2.2
	HEATR1	-1.6	1.4
	HEATR3	-2.2	2.2
	HEATR5A	-1.4	0.7
	HEATR5B	-1.8	2
	HECTD1	-4.7	4.8
	HELLS	0.3	1.8
	HELZ	-1.1	1
	HENMT1	0.5	0.2
	HERC1	0.4	0.1
	HEXIM1	-1.5	1.6
	HGS	0	0
	HIC2	2.8	1.4
	HIGD1A	2.3	1.3
	HINT1	-3.2	1.8
	HIP1R	0.3	0.1
	HIPK2;HIPK1	3.1	3.1
	HIRA	-1.3	0.7
	HIST1H1B	-1.3	2.8
	HIST1H1C	-1.1	3.9
	HIST1H1E;HIST1H1D	-1	5.4
	HIST1H2AC;HIST3H2A;HIST1H2AB	-3.7	1.4
	HIST1H2BB;HIST2H2BE;HIST1H2BO;HIST1H2BJ;HIST3H2BB	-4.4	2.5
	HIST1H2BL;HIST1H2BH;HIST1H2BN;HIST1H2BC;HIST1H2BD;HIST1H2BK;HIST2H2BF;HIST1H2BM;H2BFS;HIST1H2BA	-2.1	4.7
	HIST1H3A;HIST3H3;H3F3C	-1.6	0.8
	HIST1H4A	-1.9	8.4
	HIST2H2AA3;HIST1H2AG;HIST1H2AJ;H2AFJ;HIST2H2AC;HIST1H2AH;HIST1H2AD	-2.7	7.7
	HIST2H3A	-0.7	0.5
	HIVEP1	0.8	2.1
	HIVEP2	0.5	0.5
	HJURP	-0.1	0.1
	HK1	-3.7	2
	HK2	-4.3	2.8
	HLA-A	-4.5	4.5
	HLA-C	-4.3	11.4
	HLCS	0.9	0.3
	HLTF	-0.6	0.4
	HM13	-1	0.3
	HMBOX1	-0.4	0.3
	HMCES	-0.6	0.4
	HMG20B	1	1.3
	HMGA1	-2	3.5
	HMGB1	-0.9	1
	HMGB2	-0.8	0.4
	HMGCS1	-2.1	1.6
	HMGN5	-0.7	1.1
	HMGXB4	-3.5	3.7
	HMMR	-1.2	2.6
	HMOX2	-6.2	10
	HN1	0.3	0.8
	HN1L	0	0
	HNRNPA0	-1.2	2.6
	HNRNPA1	-1.5	3.3
	HNRNPA1L2	-3.6	3.5
	HNRNPA2B1	-1.8	3.2
	HNRNPA3	-2.3	4.4
	HNRNPAB	-2.2	3.3
	HNRNPC;HNRNPCL1;HNRNPCL2	-1.1	3.3
	HNRNPD	-1.5	3.8
	HNRNPDL	-2.1	3.5
	HNRNPF	-0.5	1.6
	HNRNPH1	0	0.1
	HNRNPH2	-0.6	1.7
	HNRNPH3	-2.4	4.2
	HNRNPK	-0.9	2.8
	HNRNPL	-1.7	4.5
	HNRNPM	-0.4	1.4
	HNRNPR	-1.9	4.1
	HNRNPU	-1.1	4.6
	HNRNPUL1	-1	2.7
	HNRNPUL2	-1.7	3.9
	HOMEZ	5.5	3.1
	HOOK3	-4	2.5
	HOXC10	2.3	1.2
	HOXC11	2.2	4.4
	HOXC13	2.5	1.9
	HOXC6;HOXA5;HOXB5;HOXA7;HOXC5;HOXA6	1.7	0.8
	HOXC9	2.3	3
	HP1BP3	-1.6	2.8
	HPD	0.1	0.1
	HPDL	-1.3	0.7
	HPS5	-3.5	3
	HRNR	0.5	0.1
	HSCB	-0.5	0.2
	HSD17B10	-1.9	3
	HSD17B4	-2.1	2.4
	HSF1	1.5	2.3
	HSF2	2.9	3.1
	HSP90AA1	-2	3
	HSP90AB1	-1.3	3.4
	HSP90AB2P	-4.4	1.8
	HSP90B1	-2.9	10.3
	HSPA12B	-2.1	0.9
	HSPA1A;HSPA1B	0.9	1.7
	HSPA4	-1.7	2.4
	HSPA4L	-2.2	2.4
	HSPA5	-1.1	3.8
	HSPA6;HSPA7	1.5	1.6
	HSPA8	0.5	2
	HSPA9	-1.3	5.2
	HSPB1	-1.4	2.6
	HSPD1	-1.7	6.4
	HSPE1	-2.7	6.2
	HSPH1	-0.8	1.8
	HTATSF1	-0.6	1.5
	HTT	-4.9	4.1
	HUWE1	-3.3	2.3
	HYOU1	-4.8	4.2
	HYPK	-3.7	10.8
	IARS	-2.2	1.7
	IARS2	-1.1	4.5
	IBTK	-4.1	3.6
	ICE1	0.5	0.8
	ICE2	-0.2	0.2
	ID1	0.4	0.5
	IDH1	-2.3	2.1
	IDH2	-3.3	8.9
	IDI1	-2.6	2
	IFI16	0.4	2.3
	IFIT5	-4.7	2.7
	IFNGR1	-5.3	5
	IFRD1	-3.1	1.8
	IFRD2	-2.4	1.2
	IFT122	-0.8	0.4
	IFT172	0
	IFT20	-0.6	0.2
	IFT43	0
	IFT57	-1.5	0.8
	IFT74	1.6	0.8
	IGBP1	-0.1	0.2
	IGF2BP1	-4	2.9
	IGF2BP3	-2.2	1.4
	IGF2R	-4	4.5
	IGFN1	0.1	0
	IK	-0.9	2.9
	IKBIP	-4.1	2.2
	IKBKAP	-0.4	0.9
	IKBKG	3.1	2.1
	IL6ST	-3.2	3.2
	ILF2	-2.1	3.9
	ILF3	-1.3	4.4
	ILK	-2.4	2
	ILKAP	-0.7	1
	IMMT	-2.7	1.6
	IMP3	-1	2.2
	IMPDH2	-2.3	2.5
	INADL	-2.6	2.8
	INCENP	-0.4	4.5
	INF2	-3.3	3.4
	ING3	0.3	0.4
	INO80	-0.8	1.4
	INO80C	1.2	0.8
	INO80D	1.7	0.8
	INPP5B	-2.1	1.8
	INPPL1	-3.4	1.7
	INTS1	0.8	0.5
	INTS12	-0.5	0.6
	INTS3	-3.5	2.6
	INTS4	-2.9	1.9
	INTS6	-2.3	2.8
	INTS9	-0.7	0.3
	INVS	-0.1	0
	IP6K1	-1.7	0.9
	IPMK	-0.8	0.3
	IPO5	-4.4	3
	IPO7	-1.4	1.8
	IPO8	-0.8	1
	IPO9	-2.1	2.2
	IQGAP1	-1.9	8.1
	IRAK1	0.3	0.1
	IRAK4	-0.7	0.7
	IRF1	2.3	4.9
	IRF2BP1	2.9	1.8
	IRF2BP2	2	3.4
	IRF2BPL	2.5	1.2
	IRS2	-2.8	1.5
	ISG20L2	-2.5	0.7
	ISL1	4.3	4.3
	IST1	0.2	0.2
	ISY1	-0.6	0.9
	ITCH	-1.3	1.3
	ITGB1	-4.3	6.8
	ITGB5	-5.6	14.1
	ITPK1	-3.2	2.4
	ITPR1	-3.4	9
	ITPR3	0.8	0.8
	ITPRIP	-6.8	8.4
	ITSN1	-2.9	3.6
	IVNS1ABP	-2.2	1.8
	IWS1	-1.8	3
	JADE2	1.2	0.6
	JADE3	0.3	0.2
	JAZF1	0.4	0.5
	JDP2	0.8	0.4
	JMJD1C	2.1	6.7
	JMJD6	-1.8	0.9
	JMY	-1.7	1.5
	JPH1	-4.6	4.3
	JRKL	-0.4	0.1
	JUN	2.7	4
	JUNB	1.1	7.7
	JUND	0.6	2.3
	JUP	-2.2	6.4
	KANK1	-3.6	2.2
	KANK2	-0.5	0.7
	KANSL1	0.1	0.1
	KANSL2	0.3	0.5
	KANSL3	0.1	0
	KARS	-2	3
	KAT2A	3	2.3
	KAT5	-1.2	0.5
	KAT6A	-1.1	0.4
	KAT6B	2.9	3.1
	KAT7	-0.7	0.2
	KAT8	-1.3	0.6
	KATNA1	-1.4	0.5
	KATNB1	0.1	0
	KBTBD7	0.7	1
	KCNJ18;KCNJ12;KCNJ2	-4.4	8.3
	KCTD14	-3.6	1.3
	KDM1A	-0.5	0.4
	KDM1B	0.8	0.3
	KDM2A	-0.5	1.3
	KDM3A	0.8	0.5
	KDM3B	0.4	0.5
	KDM5A	0	0
	KDM5C	-2.3	1.1
	KDM6A	2.9	3.6
	KDM6B	1.3	0.6
	KHDRBS1	-1.2	1.2
	KHSRP	-0.9	3.2
	KIAA0020	-5.6	2.6
	KIAA0100	-4.3	2.3
	KIAA0319L	-4.4	5.9
	KIAA0430	-1.5	1.1
	KIAA0586	-4	4.3
	KIAA0754	-4.6	4.1
	KIAA0907	0	0
	KIAA0922	0
	KIAA0930	-0.7	0.3
	KIAA1143	0.7	1.1
	KIAA1191	-1	0.6
	KIAA1211	-4.2	2.1
	KIAA1217	1.1	5.9
	KIAA1429	0.3	0.2
	KIAA1468	-5.6	7.2
	KIAA1522	-4.2	2.2
	KIAA1524	-1.3	2.3
	KIAA1551	1.5	5
	KIAA1598	0.1	0.5
	KIAA1671	-0.5	1.3
	KIAA1958	-1.1	0.5
	KIDINS220	-4.7	4
	KIF11	-2.1	3.2
	KIF13A	-1.8	0.9
	KIF14	-4.2	1.9
	KIF15	-4.4	2.1
	KIF16B	-1.7	4.9
	KIF18A	1.1	0.5
	KIF18B	-1.6	0.6
	KIF1B	-2.6	2.3
	KIF1C	-4.2	1.7
	KIF20A	-1	1.6
	KIF20B	0.6	0.7
	KIF21A	-4	3.5
	KIF22	-0.1	0.1
	KIF23	-0.2	0.6
	KIF26B	-3	1.4
	KIF2C	0.2	0.7
	KIF3B	-3.6	5.6
	KIF4A	-0.5	1.2
	KIF5B	-1.5	2.5
	KIF7	-0.4	0.5
	KIFC3	-1.3	0.6
	KIN	-1.1	1.8
	KIRREL	-3.9	4.2
	KIZ	-0.6	0.5
	KLC1	-0.3	0.5
	KLC2	-0.2	0.1
	KLF10	1.3	4.7
	KLF4	1.4	3.4
	KLF5	2.8	4.9
	KLHDC4	0
	KLHL13	-1	2.6
	KMT2A	0.6	0.9
	KMT2B	1.5	2.7
	KMT2C	-0.6	0.7
	KMT2D	2	8
	KMT2E	2	1.8
	KNOP1	-1	1.8
	KNSTRN	-2.2	1.7
	KPNA1	3.5	2
	KPNA2	-1.3	2.4
	KPNA3	2	4.2
	KPNA6;KPNA5	0.4	0.2
	KPNB1	-2.2	1.1
	KPRP	1.6	0.8
	KRAS;HRAS;NRAS	-3.4	2.3
	KRI1	-3.1	3.2
	KRIT1	-1.9	0.9
	KRR1	-4.3	3.6
	KRT1	0.8	2.6
	KRT10	1.3	3.1
	KRT14	1.4	1.5
	KRT16	0.7	0.8
	KRT17	-1.7	7.1
	KRT18	-1.8	4
	KRT19	0.2	0.5
	KRT2	1.1	2.7
	KRT31	-1.4	0.6
	KRT33A	0
	KRT33B	0
	KRT38	0
	KRT4	-1.9	2.1
	KRT5	1.9	3.4
	KRT6A	1.1	1.3
	KRT6B	0.5	0.5
	KRT6C	2.3	1.3
	KRT7	-1.5	3.1
	KRT72	2.3	5.3
	KRT75	-0.3	0.1
	KRT77	-1.9	1.1
	KRT78	1.1	0.7
	KRT79	-1.2	0.5
	KRT8	-1.2	7.4
	KRT80	-0.5	0.2
	KRT84	-0.8	0.5
	KRT85	-0.5	0.1
	KRT86;KRT81	-1.5	0.5
	KRT9	0.4	1.2
	KSR1	-1.6	0.7
	KTN1	-3	5.7
	KYNU	-3	1.6
	L1CAM	-5	13.9
	L3MBTL2	1.2	4.2
	L3MBTL3	-1	1.7
	LAMB1	-7.1	10.8
	LAMC1	-5.2	3.5
	LAMP1	-0.3	0.5
	LAMTOR1	-3.5	7.8
	LARP1	-1.8	2.9
	LARP1B	-3.8	2
	LARP4	-1.6	2
	LARP4B	-2.4	1.7
	LARS	-3.2	2.8
	LAS1L	-1.5	4.4
	LASP1	-0.7	1
	LATS1	-3	2
	LATS2	-0.7	0.2
	LBR	-3	7.6
	LCOR	0.5	0.7
	LCORL	-1.7	2
	LDB1	2.1	3
	LDHA	-2	3.6
	LDHB	-1.3	2.3
	LEKR1	0
	LEMD3	-1.8	3.4
	LENG8	1.1	1
	LEO1	0.3	0.3
	LEPREL1	-6.3	12.5
	LEPREL2	-4.7	7.8
	LETM1	-3.1	1.7
	LGALS1	-4.7	3
	LGALS3BP	-5.1	3.8
	LGR4	-5.8	12.5
	LIFR	-6.2	3.3
	LIG1	-1.8	2.5
	LIG3	-2.8	2.4
	LIG4	-1.6	2.6
	LIMA1	-1.7	3.1
	LIMCH1	-1.2	3.2
	LIMD1	-0.8	0.6
	LIN37	-1.7	0.5
	LIN54	1.4	3.1
	LIN9	-0.7	0.2
	LLGL1	-4.3	4.2
	LLPH	-3.8	3
	LMAN1	-3.5	3.8
	LMNA	-1.7	6.2
	LMNB1	-3.3	7
	LMNB2	-3.8	6.1
	LMO7	-2.2	3.8
	LMTK2	-3.6	1.6
	LONP1	-3.2	3
	LOXHD1	2.3	1.1
	LPCAT1	-2.5	1.2
	LPL	-4.4	10.4
	LPP	-0.3	0.3
	LRBA	-2.6	2.3
	LRCH1	-1.3	4.5
	LRCH3	-2.2	1
	LRCH4	-2.4	2.6
	LRIF1	0.9	2.5
	LRIG3	-0.7	1.1
	LRP5;LRP5L	-4.8	6.4
	LRP8	-6.7	6.6
	LRPAP1	-4.8	10.7
	LRPPRC	-2.2	4.6
	LRRC42	0.4	0.4
	LRRC47	0.5	0.5
	LRRC59	-2.7	3.9
	LRRC7	-3.5	2.4
	LRRFIP1	-2.8	3.5
	LRSAM1	-1.5	1.9
	LRWD1	-1.1	1.4
	LSG1	-1.4	3.1
	LSM11	-3.2	2.1
	LSM14A	-1.8	1.3
	LSM14B	-0.5	0.7
	LSM3	0
	LSM4	-3	2.2
	LSM5	-3.3	3.3
	LTV1	-2.6	2.4
	LUC7L2	-2.7	1.7
	LUC7L3	0.9	0.2
	LUZP1	-0.5	1.6
	LYAR	-4.7	6
	LYPLA2	-1.2	1.2
	LYZ	2.6	2
	LZIC	-2.2	1.2
	LZTS2	-1	0.7
	LZTS3	1.1	0.5
	MACF1	-1.9	2.7
	MAD1L1	-0.1	0.1
	MADD	-0.6	2
	MAEA	-0.8	0.5
	MAFG	3.5	2.9
	MAFK	0.8	2.2
	MAGED2	1	1.9
	MAGOHB	-1.1	0.5
	MAK16	-6.1	6.1
	MAML1	3.3	3.7
	MAML3	3.5	2.2
	MAMLD1	3.9	4
	MAP1B	-0.3	0.4
	MAP2K3	0
	MAP3K11	-1.2	0.8
	MAP3K7	-1.1	0.4
	MAP4	-1	1.8
	MAP4K4	-3.7	1.5
	MAP7	-1.6	1.8
	MAP7D1	-2.4	2.2
	MAP7D3	0.1	0.1
	MAPK1	0.5	0.5
	MAPKAP1	-2.7	1.2
	MAPRE1	-1.4	2.6
	MAPRE2	-3.6	2.3
	MAPT	-0.4	0.5
	MARC1	-6.1	3.6
	MARCKS	-4.2	2.7
	MARK2	-4.5	5.7
	MARK3	-4.1	11
	MARS	-3.7	2.5
	MASTL	-0.4	0.3
	MAT2A	0.9	3.2
	MATR3	-1.4	3.4
	MAVS	-3	3.7
	MAX	0.5	0.6
	MAZ	0	0
	MB21D2	-1.3	1.7
	MBD1	1.3	0.7
	MBD2	1.3	1.2
	MBD3	0.1	0.2
	MBD4	0.6	0.5
	MBIP	-0.2	0.1
	MBNL1	-0.8	1.2
	MBNL2	-0.8	1.3
	MBTD1	1.2	5.9
	MCAM	-4.2	6
	MCCC1	0.8	1.1
	MCCC2	-2.2	1.7
	MCF2L	-0.7	0.2
	MCM10	0.8	3.5
	MCM2	-1.2	1.2
	MCM3	-0.3	0.3
	MCM3AP	0.8	1
	MCM4	-0.5	0.6
	MCM5	1.2	0.5
	MCM6	-1.2	1.6
	MCM7	0.6	1.3
	MCMBP	-2.6	0.8
	MCRS1	0.5	0.1
	MCTP2	-4.4	2.5
	MDC1	-1.1	1.6
	MDH1	1.3	0.6
	MDH2	-3	3.4
	MDN1	-0.9	2.2
	ME2	0.3	0.1
	MEAF6	-1.6	2
	MECOM	1	4.8
	MECP2	-2	2.7
	MED1	0.1	0.1
	MED10	-0.1	0
	MED12	1.6	3.8
	MED13	0.2	0.3
	MED13L	0	0
	MED14	5	3.7
	MED15	2.5	4.7
	MED23	2.1	4
	MED24	2	1.3
	MED25	3.6	7
	MED26	0.7	1.4
	MED27	-1.3	0.4
	MED28	2.1	1.3
	MED31	0.5	0.5
	MED8	2.1	3.3
	MEF2D	2.3	3.6
	MELK	-2.1	1.6
	MEPCE	-1.1	1.2
	MET	-4.3	7.4
	METAP2	0
	METTL13	-1.5	0.6
	METTL2A	-1.5	0.9
	METTL2B	-1.1	0.5
	MEX3A	-2.3	1.4
	MFAP1	-0.7	4.5
	MFF	-5.3	3.6
	MFN2	-3.9	4.3
	MGA	0.5	2.2
	MGEA5	-3.6	5.5
	MIA3	-3.2	6.7
	MICAL1	-5.3	3.4
	MICAL2	-4.2	2.6
	MICAL3	-0.5	0.7
	MICALL1;MICALL2	-4.2	4.9
	MID1IP1	-2.9	2.8
	MIF	-1.8	2.3
	MINK1	-0.4	1.4
	MIOS	-5.1	4.3
	MIS18A	-0.3	0.5
	MIS18BP1	-2.1	1.8
	MISP	-1.9	3.2
	MITF	2.8	5.2
	MKI67	-1.5	3.1
	MKL1	-4.1	12.6
	MKL2	-1.8	1.3
	MKS1	5.5	12.1
	MLEC	0
	MLH1	-2.7	1.2
	MLH3	-0.2	0.1
	MLLT1	-0.3	0.2
	MLLT10	-0.3	0.1
	MLLT11	-2.9	1.6
	MLLT6	3	2
	MMS19	-4.5	9.2
	MMTAG2	0.8	1.3
	MNAT1	-0.5	0.6
	MNT	1	0.4
	MNX1	1.6	0.6
	MOB4	-2.7	1.3
	MOCOS	-2.2	2.3
	MOCS2	-2	1.3
	MON1B	0	0
	MON2	-2.6	5.8
	MORC2	0.1	0.1
	MOSPD2	-5.7	4.6
	MPDZ	-5.3	2.6
	MPG	-1.3	1.2
	MPHOSPH10	-2.5	3.8
	MPHOSPH6	-4	4.1
	MPHOSPH8	-3.2	2.8
	MPHOSPH9	1.2	0.8
	MPP1	-0.9	0.4
	MPP5	-3.6	1.8
	MPP6	-1.3	0.5
	MPP7	-5.4	8.7
	MPRIP	-3.2	6.5
	MRC2	-5	14.2
	MRE11A	-0.6	1.7
	MRFAP1	-0.3	0.2
	MRGBP	-2.9	1.9
	MRPL12	2.2	1.8
	MRPL19	0.6	0.5
	MRPL45	-4	10.3
	MRPS24	-2.5	1.3
	MRPS30	-4.8	13.6
	MRPS31	-4.2	5.3
	MSANTD3	0.4	0.2
	MSH3	-1.6	1.4
	MSH6	-0.9	0.7
	MSL1	1.1	1.3
	MSN	-2.7	5.5
	MSTO1	-1.7	2.9
	MSX1	2.5	1.8
	MTA1	0	0
	MTA2	0.3	1.1
	MTA3	-0.5	0.5
	MTBP	-1.3	0.9
	MTCL1	-1	1.3
	MT-CO2	-2.4	3.1
	MTDH	-2.7	5
	MTF1	0.6	2.5
	MTFR1	-5	2.3
	MTFR1L	-3.4	2.4
	MTHFD1	-0.4	0.3
	MTHFD1L	-2.8	2.5
	MTMR1	-2.9	1.7
	MTMR12	-2.4	1
	MTMR2	-2.5	2
	MTMR6	-3.9	2.1
	MTO1	-2.8	1.6
	MTOR	-2.9	2.8
	MTPN	0
	MTR	-2.1	2.8
	MTRR	-2.2	2.7
	MUC13	-5.9	9.5
	MUM1	-3.1	2.3
	MVB12A	-2.1	0.8
	MVP	-3.8	2
	MYADM	1.1	0.5
	MYBBP1A	-2.8	7.3
	MYBL2	0.5	0.4
	MYCBP2	-1.9	2.8
	MYDGF	0.1	0.1
	MYH14	3.8	1.7
	MYH9	-2.1	4.2
	MYL12A;MYL12B;MYL9	0
	MYL6	-2.5	3.2
	MYO18A	-2.8	4.5
	MYO19	-3	2.8
	MYO1B	-2.1	5.9
	MYO1C	-1.9	1.9
	MYO1E	-1.6	2.4
	MYO6	-0.5	1.2
	MYO9B	-1.4	1.2
	MYOF	-3.4	5.3
	MYPN	-1.3	1.1
	MYSM1	-1.1	1
	MZT2B;MZT2A	3.1	2.1
	N4BP1	-2.6	1.7
	N4BP2	-0.7	0.5
	N4BP3	1.7	0.9
	NAA10	-1.3	1.1
	NAA15;NAA16	-1.7	0.7
	NAA50	-2.5	1.3
	NAB1	0.5	0.8
	NAB2	0.7	0.6
	NACA	-0.9	0.9
	NACC1	-0.7	0.5
	NADK2	-0.4	0.4
	NAE1	-3	3.4
	NAF1	-0.8	1.5
	NAMPT	-0.7	0.3
	NANP	-2.4	1.2
	NANS	-2.6	1.8
	NAP1L1	-2.1	2.6
	NAP1L4	-2.9	3.4
	NAPG	-0.3	0.1
	NARS	-2.3	1.5
	NASP	-1	1.4
	NAT10	-2.7	8
	NAT6	-2	2.4
	NAV1	-2.7	1
	NBAS	-2.8	1.3
	NBEAL1	-1.7	1.6
	NBN	0.2	0.2
	NBR1	-3.9	2.2
	NCAPD2	-2	0.9
	NCAPD3	-1	0.4
	NCAPG	-2.3	1.4
	NCAPH	-2.4	2.6
	NCAPH2	-2.1	0.7
	NCBP1	3.2	2.4
	NCBP2	-0.1	0.1
	NCK1	-1.1	0.9
	NCKAP5L	0.8	0.4
	NCKIPSD	0.8	0.3
	NCL	-1.2	5.5
	NCOA1	2	1
	NCOA2	4	4.9
	NCOA3	3.3	7.2
	NCOA4	-0.9	0.8
	NCOA5	-1.6	3.8
	NCOA6	1.4	1.8
	NCOA7	-2.3	1.3
	NCOR1	1.5	4.8
	NCOR2	1.8	6.9
	NDC1	-2.3	3.7
	NDC80	-2	1
	NDE1	-3.7	1.8
	NDFIP1	-3.2	1.4
	NDRG1	-1.7	1
	NDRG3	-2.4	2
	NDUFA8	-1.6	1.2
	NDUFAF7	-6	5.8
	NDUFB9	-1	0.9
	NDUFS1	-1.6	4.5
	NDUFS7	-0.4	0.5
	NEB	-4.9	1.2
	NECAP2	-0.7	0.8
	NEDD1	0	0
	NEDD8	-0.2	0.3
	NEFH	-3.7	2.7
	NEK1	0.2	0.2
	NEK7;NEK6	0.4	0.5
	NEK9	-1	5.9
	NELFA	2.6	3.3
	NELFB	-1.6	0.5
	NELFCD	-2	0.8
	NELFE	0.2	0.2
	NEMF	-3.2	1.9
[truncated: 1,929 more rows]

## Sheet: EV-FLDD+IL-1a
	Gene	log2 difference	-log10 p value		Gene	log2 difference	-log10 p value
	SEPT2	-3.5	1.9		RELA	7.2	6.9
	SEPT7	-2.9	1.7		GLIS1	-0.6	0.2
	SEPT9	-2.9	2.1		GLIS2	0.6	0.3
	SEPT10	-2.8	1.1		GLIS3	-2.3	0.6
	SEPT11	-5.8	2.3		MITF	1.8	1.7
	AAAS	-3.3	1.6		TFE3	1.4	0.8
	AAGAB	-6.3	5.4		TFEB	-0.3	0.1
	AAK1	-1.5	1.1
	AAR2	-3.2	1.9
	AARS	-3.3	1.9
	AASDHPPT	-3.3	1.7
	AATF	-6.2	2.3
	ABCB11	0.1	0
	ABCC8	-3.6	1.5
	ABCD1	-4.2	2.5
	ABCD3	-4.9	2.9
	ABCE1	-4	1.7
	ABCF1	-3.3	2.3
	ABCF2	-2.2	1.9
	ABCF3	-3.2	1.3
	ABI1	-2.5	1.2
	ABLIM1	-5.1	1.6
	ABLIM3	-2	0.8
	ABTB2	2.2	1.1
	ACAA2	0.7	0.7
	ACACA	1.4	2.5
	ACACB	2.1	6.1
	ACADM	-2.3	2.3
	ACADVL	-2.5	3.1
	ACAT1	-2.8	1.6
	ACAT2	-2	1.4
	ACBD3	-2.5	1.7
	ACBD5	-3.9	1.5
	ACIN1	-3	2.6
	ACLY	-2.7	2.4
	ACO2	-1.9	1.9
	ACOT1	-6.7	3.9
	ACOT7	-1.3	0.7
	ACOT9	-2.5	2.3
	ACSL3	-5.5	2.3
	ACSL4	-3.7	4.5
	ACTA1;ACTC1;ACTA2;ACTG2	-1.5	2.3
	ACTB	-2.2	2.7
	ACTBL2	0
	ACTG1	-1	4.6
	ACTL6A	-0.7	0.3
	ACTN1	-4.8	1.9
	ACTN4	-2.5	2.5
	ACTR2	-3.1	2.4
	ACTR3	-3.3	2.3
	ACTR5	-3.9	3.1
	ACY1	-1.8	0.6
	ADAM9	-2.3	0.9
	ADAR	-2.3	1.8
	ADARB2	-3.6	2.6
	ADCY9	-5.8	8.2
	ADD1	-3.8	1.4
	ADD3	-4.4	1.6
	ADNP	-1.8	1.4
	ADNP2	-4.2	1.3
	ADRBK1	-3.4	2.2
	ADRM1	-0.9	0.4
	ADSL	-4.4	2.9
	ADSS	-3.1	1.8
	AFAP1	-3.8	2.3
	AFF1	-2.6	1.1
	AFF4	-2.6	1.9
	AFTPH	-3.3	1.1
	AGFG1	-0.7	0.5
	AGFG2	-0.5	0.2
	AGPAT6	-6.7	5.6
	AGPAT9	-4.3	12.6
	AGPS	-2.8	2
	AGTPBP1	-3	1.5
	AGTRAP	1.7	1.1
	AHCTF1	-3.5	2.5
	AHCY	-2.2	1.5
	AHCYL1	-1.8	1.7
	AHDC1	-0.6	0.4
	AHI1	-2.4	0.8
	AHNAK	-1.1	1.2
	AHNAK2	-0.7	0.7
	AHR	0.4	0.1
	AHSA1	-2.6	2.2
	AIFM1	-4.2	6.9
	AIM1	-3.1	11.4
	AIMP1	-5	2.5
	AIMP2	-2.5	2
	AIP	1	0.8
	AK2	-3.8	1.9
	AKAP1	-3.9	2.2
	AKAP10	-2.5	1.4
	AKAP11	-1.9	1.3
	AKAP12	-6.1	2.2
	AKAP13	-3.2	1.8
	AKAP17A	-5.1	3
	AKAP2	-3.3	2
	AKAP8	-1.7	1.6
	AKAP8L	-1.6	0.9
	AKAP9	-2.3	1.3
	ALB	0
	ALDH18A1	-2	3.7
	ALDH1B1	-3.8	5.1
	ALDH3A2	-3.5	1.5
	ALDH3B1	-2.4	1
	ALDH7A1	1.6	0.8
	ALDOA	-1.6	0.7
	ALDOC	0.2	0
	ALKBH5	-2.5	1.2
	ALMS1	-0.9	0.4
	ALPL	-5.6	3.5
	ALX1	0.8	0.3
	ALX4	-2.2	0.9
	ALYREF	-3.1	4.6
	AMOTL1	-3.7	1.4
	AMOTL2	-0.3	0.1
	AMPD2	-1.6	1.1
	ANAPC1	-1.4	0.8
	ANAPC16	-4.1	1.6
	ANAPC5	-0.4	0.1
	ANGEL1	-4.1	4.1
	ANK2	-2.4	0.8
	ANKFY1	-2.1	0.7
	ANKHD1	-1	0.5
	ANKLE2	-6.1	1.9
	ANKRD11	-5.4	2.1
	ANKRD17	-1.7	1
	ANKRD27	-3.8	1.9
	ANKRD28	-3.4	1.9
	ANKRD52	-4.1	1.7
	ANKS1A	-3.9	1.7
	ANLN	-1.5	1
	ANO10	-4.5	12
	ANO6	-5.4	2.2
	ANP32A	-3.6	3.2
	ANP32B	-0.3	0.1
	ANXA1	-2	1.8
	ANXA2;ANXA2P2	-2.6	2
	ANXA5	-3.8	3
	ANXA6	-4.8	3.8
	AP1G1	-1	1.3
	AP2B1;AP1B1	-2.2	1.1
	AP2M1	-3.2	1.9
	AP3B1	-2.9	2.9
	AP3D1	-2.7	1.8
	AP3S1	-0.5	0.3
	AP4E1	-2.9	0.9
	APBB2	-3.9	1.7
	APC	-1.3	1
	APEH	-3	1.8
	APEX2	-1.5	1
	API5	-3.4	2.5
	APPL1	-5.5	5.5
	APRT	0
	AQR	-1.4	2.4
	ARAF	-2.9	1.4
	ARAP1	-3.1	1.9
	ARCN1	-5.5	1.8
	ARF3;ARF1	-3	1.8
	ARF4	0.4	0.5
	ARFGAP1	-1.9	1.6
	ARFGAP2	-3.9	1.4
	ARFGAP3	-3.7	1.9
	ARFGEF2	-4.2	3.8
	ARFIP1	-4.2	1.9
	ARFIP2	-3	1.5
	ARGLU1	-3	2
	ARHGAP1	-4.4	3.4
	ARHGAP12	-2.6	1.4
	ARHGAP17	-3	2.9
	ARHGAP21	-2.6	1.5
	ARHGAP23	-3.8	1.6
	ARHGAP32	-1.2	0.8
	ARHGAP35	-3.7	1.7
	ARHGDIA	-1.3	1.2
	ARHGEF10	-4.3	2.4
	ARHGEF16	-1.8	0.8
	ARHGEF17	-3.1	1.7
	ARHGEF18	-2.4	1
	ARHGEF2	-4.7	3.9
	ARHGEF40	-0.6	0.2
	ARHGEF7	-4.4	3.2
	ARID1A	1.7	2.8
	ARID1B	1.6	1.9
	ARID2	0.4	0.3
	ARID3B	-2.1	0.9
	ARID4B	-5.2	2.4
	ARID5B	1.2	1
	ARL15	-0.7	0.7
	ARL2	-1.9	1.8
	ARL6IP4	0.9	0.4
	ARL6IP5	-3.3	4.1
	ARL8B;ARL8A	-1.4	1.1
	ARMCX3	-1.7	0.6
	ARNT	-0.7	0.3
	ARPC1B	-2.9	1.4
	ARPC2	-4.3	2.3
	ARPC3	-1.7	0.8
	ARPC4	-2	1.3
	ARPC5	1.5	0.7
	ASAP1	-3.2	2.8
	ASCC1	-3.5	1.7
	ASCC3	-0.9	0.8
	ASF1B	-3.4	1.5
	ASH1L	-3.6	1.3
	ASH2L	-1.4	1.3
	ASNS	-3.3	1.8
	ASPH	-3.9	2.8
	ASPM	-3.3	1.1
	ASRGL1	-1.6	1.5
	ASS1	-1.9	1.4
	ASUN	-1.7	2
	ASXL1	1.5	0.7
	ASXL2	-1.9	0.7
	ATAD1	-5.1	3.3
	ATAD2	-1.8	4.3
	ATAD2B	-6.2	4.4
	ATAD3A	-3.6	1.7
	ATAD3B	-2.2	0.9
	ATAD5	-5.4	2.5
	ATF1	-1.7	1.5
	ATF2	0.7	0.3
	ATF3	-2.2	0.7
	ATF6	-3.9	1.2
	ATF6B	-4.2	3.3
	ATF7	-1.8	0.6
	ATF7IP	-2.2	0.7
	ATG13	-1.8	1.1
	ATG2B	-3.9	1.8
	ATG3	-3.6	1.6
	ATG4C	-3.7	2.3
	ATIC	-3.9	1.7
	ATL3	-4.1	4.5
	ATN1	0	0
	ATP1A1	-2.5	5.3
	ATP2A2	-2.5	4.6
	ATP2B1;ATP2B4	-5.5	5.4
	ATP5A1	-0.8	4.8
	ATP5B	-2.4	2.2
	ATP5C1	-4.7	4.2
	ATP5D	-3.6	2
	ATP5F1	-2.2	2.4
	ATP5H	-5	4
	ATP5J2	-2.4	2.2
	ATP5O	0
	ATP6AP1	-2.5	1.9
	ATP6V1A	-2.7	2.1
	ATP6V1B2	-4.4	2.3
	ATP6V1H	-1.8	1
	ATP7A	-5.5	9.8
	ATRIP	-0.2	0.7
	ATRX	-1.2	0.4
	ATXN1	1.9	0.6
	ATXN10	-4.5	1.5
	ATXN1L	2.2	1
	ATXN2	-1.1	0.7
	ATXN2L	-2.1	1.5
	ATXN7L1	1.1	0.6
	ATXN7L2	-1.9	0.8
	AUP1	-4.7	2.4
	AURKA	-1.2	0.7
	AURKB	-2.4	1.5
	AVEN	-4.5	2.5
	AVL9	0
	AZI2	-2.2	0.9
	BABAM1	-2.7	1.9
	BACH1	-1.7	1.1
	BAG1	-1.9	1.2
	BAG2	-1.6	1
	BAG3	-2.3	1.3
	BAG4	0
	BAIAP2	-4.4	1.5
	BAIAP2L1	-3.7	2.1
	BANP	-1.1	0.6
	BAP1	-1.9	1.4
	BAP18	-0.3	0.2
	BARX1	-2	0.6
	BASP1	-3.1	2.4
	BAX	-0.6	0.3
	BAZ1A	-6.2	2.6
	BAZ1B	-4.6	3.9
	BAZ2A	-4.2	3.1
	BAZ2B	0.9	2.1
	BBX	-2.6	1.5
	BCAP31	-4	2.5
	BCAR1	-2.9	1
	BCAR3	-0.6	0.2
	BCAS2	-3.3	1.3
	BCAS3	-3.1	1.2
	BCCIP	-2.1	0.9
	BCL3	-0.8	0.3
	BCL6	-2.4	1
	BCL7C	0.9	0.5
	BCL9	0.1	0
	BCL9L	0.4	0.2
	BCLAF1	-2.8	3.1
	BCOR	0.4	0.4
	BCORL1	-0.8	0.4
	BCR	0.8	0.6
	BEGAIN	-2.6	1.2
	BEND3	-2.9	1.5
	BET1	-5.3	3.3
	BET1L	-4	4.3
	BHLHE40	-1.2	0.5
	BICD1	-2.2	1.8
	BICD2	-4	1.9
	BIN1	-3.3	1.8
	BIRC6	-4.3	2.7
	BLM	-4	1.7
	BLMH	-1.4	0.9
	BMP2K	-3	1.4
	BMS1	-4.9	3.8
	BNC2	-0.6	0.1
	BNIP1	-5.9	12.1
	BNIP3	-3.8	4
	BOD1L1	-3.7	2.3
	BOLA2	-1.6	1.4
	BOP1	-2.2	2.6
	BORA	-0.6	0.3
	BPNT1	0.1	0
	BPTF	-1.2	1
	BRAP	-4.7	4
	BRCA1	-2.3	1.2
	BRCA2	-0.4	0.2
	BRCC3	-1.4	1.5
	BRD1	-0.5	0.5
	BRD2	-2.2	1.7
	BRD3	-1.8	2.3
	BRD4	-1.4	1.4
	BRD7	-0.9	0.6
	BRD8	-1.8	1.2
	BRD9	-2.2	1.4
	BRF1	-2.3	1
	BRIP1	-2.8	1
	BRIX1	-4.7	4.1
	BSG	-3.4	2.8
	BTAF1	-3.7	2.4
	BTBD1;BTBD2	-3	1.3
	BTF3	-4	2.5
	BUB1	-0.8	0.7
	BUB1B	-2	1.2
	BUB3	0.2	0.2
	BUD13	-1.4	1.9
	BUD31	-4.6	3.9
	BYSL	-4	1.7
	BZW1	-3.7	2.7
	BZW2	1	3.1
	C10orf55	-5.2	1.6
	C10orf90	-5.4	3.9
	C11orf84	-4.6	4.6
	C12orf43	-5	3.6
	C12orf45	-2.9	1.4
	C14orf166	-4	1.4
	C15orf39	-0.5	0.1
	C17orf53	0.9	0.2
	C17orf85	-2	3.3
	C18orf25	-0.6	0.5
	C19orf43	-4.1	1.8
	C19orf68	-1.5	0.6
	C1D	-4.6	3.7
	C1orf112	-1.5	0.7
	C1orf131	-4	4.3
	C1orf174	-2.8	1.4
	C1orf198	-1.3	0.8
	C1orf226	-1.4	1.2
	C1orf43	-2.2	1.3
	C1orf50	-3	1.6
	C1orf52	-4.2	1.5
	C1QBP	-6.6	5
	C21orf59	-1.9	1
	C2CD2	-5.8	11.3
	C2CD3	-2.5	1.3
	C2CD5	-2.5	2
	C2orf16	-2.7	0.8
	C2orf44	-3.5	1.2
	C2orf49	-3.8	11.1
	C3orf17	-2.4	2.2
	C5orf51	-0.7	0.5
	C6orf106	-0.6	0.3
	C7orf50	-1.8	1.7
	C8orf76;ZHX1-C8orf76	-3	2.7
	C9orf78	-2	2.6
	CAAP1	-4.6	4.6
	CABIN1	-3.2	1.6
	CACTIN	-4.7	2
	CACUL1	-3.2	1.5
	CACYBP	-0.4	0.2
	CAD	-1.5	1
	CALD1	-1.9	1.9
	CALML5	-2.2	1.5
	CALR	-2.5	3.2
	CALU	-5.3	3.8
	CAMK2G;CAMK2B;CAMK2D;CAMK2A	-1.8	0.7
	CAMKK1	-2.1	1.3
	CAMSAP1	-2.3	1.1
	CAMSAP2	0.3	0.4
	CAND1	-3.6	1.3
	CANX	-3.3	2.9
	CAP1	-2.4	2.4
	CAPRIN1	-3.1	2.8
	CAPZA1	-0.5	0.8
	CAPZA2	-1.2	0.7
	CAPZB	-2.2	1.9
	CARM1	-0.5	0.1
	CARS	-3.1	1.7
	CASC3	-3.9	2.6
	CASC5	-0.4	0.2
	CASK	0.2	0
	CASP4	-3.2	2.4
	CASP8	-2.9	2.3
	CASP8AP2	-1.2	1
	CAST	-3.7	1.7
	CASZ1	3.5	1.1
	CAT	-2.5	2.5
	CAV1;CAV3	-5.3	4.7
	CBLL1	-3	2
	CBR1	-1.6	0.9
	CBS	-1.5	0.6
	CBWD1;CBWD5;CBWD3;CBWD6;CBWD2	-1.5	0.9
	CBX2	-3.6	1.4
	CBX3	-2	2.4
	CBX4	-1.5	0.7
	CBX5	-2.1	3.8
	CBX8	-5	1.9
	CC2D1A	-1.9	1.4
	CC2D1B	-0.8	0.3
	CC2D2A	-3.6	2.1
	CCAR1	-1.7	1
	CCAR2	-0.5	0.4
	CCDC101	-2.6	3.1
	CCDC102A	-0.7	0.1
	CCDC12	-3.1	1.6
	CCDC124	-4.5	2.3
	CCDC132	-1.4	0.8
	CCDC137	-5.8	5.9
	CCDC138	-1.9	1
	CCDC14	2.5	1.3
	CCDC157	1.2	1.3
	CCDC174	-3.8	1.6
	CCDC18	-4.4	1.9
	CCDC22	-2.3	0.7
	CCDC34	-1.6	0.8
	CCDC43	-4.2	3.3
	CCDC47	-5.4	2.5
	CCDC50	-4.1	2
	CCDC59	-4.2	2.6
	CCDC6	-2.5	1.5
	CCDC85C	-2.9	0.8
	CCDC86	-6.2	3.9
	CCDC88A	-4.1	1.8
	CCDC88C	-4.6	3.5
	CCDC94	-2.5	1.5
	CCHCR1	-0.6	0.2
	CCNB1	-2.3	2.2
	CCNK	-4.9	2.4
	CCNT1	-1.1	0.7
	CCP110	-5.1	3.1
	CCT2	-4.7	1.5
	CCT3	-1.6	1.4
	CCT4	-2	1.8
	CCT5	-2.5	1.8
	CCT6A	-1.8	1.5
	CCT7	-2.7	1.9
	CCT8	0.1	0.1
	CCZ1;CCZ1B	-0.6	0.4
	CD2AP	-1.7	1.3
	CD2BP2	-4.4	1.9
	CD3EAP	0
	CD44	-4.9	4.5
	CD97	-3.8	3
	CDC123	-4.5	1.8
	CDC16	-3.4	1.7
	CDC20	-2.8	1
	CDC25C	-2.8	1.5
	CDC27	-1.9	0.7
	CDC37	-1.6	1.1
	CDC37L1	-2.8	1.8
	CDC40	-5.1	1.9
	CDC42	-4	1.5
	CDC42BPB	-3.6	2
	CDC42EP1	-4.1	2.7
	CDC42EP2	-0.4	0.1
	CDC42EP4	0
	CDC5L	-2.7	2.6
	CDC7	-0.9	0.5
	CDC73	-2.2	2.3
	CDCA2	-1.4	0.9
	CDCA3	0
	CDCA5	-3.6	2.8
	CDCA7L	-2.5	1.3
	CDCA8	-4.6	2.7
	CDK1	-1.4	1
	CDK11B;CDK11A	-2.4	3.5
	CDK12	-2.9	1.7
	CDK13	-0.7	0.6
	CDK2AP1;CDK2AP2	0
	CDK5RAP1	0.2	0.1
	CDK5RAP2	-1	0.5
	CDK5RAP3	-4.2	1.9
	CDK6	-1.3	0.5
	CDK7	-3.7	2.2
	CDKAL1	-4.4	2.1
	CDKN1C	1.3	0.8
	CDKN2A	0
	CDKN2A	-0.3	0.5
	CDKN2AIP	-2.7	1
	CDR2	-2.5	1.2
	CDT1	0.1	0
	CDV3	-3	1.9
	CDYL	-4.6	1.9
	CEBPA	0.6	0.2
	CEBPB	0	0
	CEBPD	-1	0.4
	CEBPG	-2.8	2.7
	CEBPZ	-5.5	3.3
	CELF1	-2.8	1.8
	CENPC	-5.1	4.1
	CENPF	-2.7	1.9
	CENPH	-1.5	0.4
	CEP131	-2.3	1.1
	CEP152	-1	0.6
	CEP170	-2.6	1.4
	CEP192	-2.3	0.6
	CEP290	-0.9	0.3
	CEP295	-0.9	0.4
	CEP350	-0.3	0.3
	CEP41	-3	3.7
	CEP55	-2.5	1
	CEP57	-4.3	1.2
	CEP63	-0.4	0.1
	CEP72	-1	0.5
	CEP85	-0.5	0.2
	CEP95	-1.5	0.8
	CEP97	0.3	0.2
	CEPT1	-1.6	0.5
	CETN2	-3.4	1.8
	CFAP36	-2.9	1.8
	CFDP1	-2.2	1.5
	CFL1	-0.8	1.9
	CHAF1A	-5.1	2.3
	CHAF1B	-3.5	2.6
	CHAMP1	-1.5	1.5
	CHCHD2;CHCHD2P9	-0.8	0.2
	CHCHD3	-4.3	1.7
	CHD1	-2.7	5.6
	CHD1L	-3.7	1.7
	CHD2	-3.8	2.9
	CHD3	-2.5	1.4
	CHD4	-1.6	1.8
	CHD5	-2.2	1.5
	CHD6	-1.3	0.8
	CHD7	-2.4	1.4
	CHD8	-0.5	0.3
	CHEK1	-2.7	1
	CHERP	-1.9	1.9
	CHMP2B	-2.1	0.7
	CHMP4B	-1.7	1.6
	CHMP5	-3.7	1.6
	CHMP7	-4	2.4
	CHORDC1	-1.9	1.6
	CHRAC1	-3.9	1.9
	CHST5	-1.4	0.5
	CHTF18	-0.9	0.6
	CHTOP	-4.6	2.8
	CIAPIN1	-2.8	3.3
	CIC	0.6	0.6
	CIPC	-1.2	0.5
	CIR1	-1.8	0.8
	CIRH1A	-0.2	0.1
	CISD1	-2.7	2.2
	CISD2	-4.6	2.4
	CITED2	2.2	1.3
	CIZ1	-3.8	1.2
	CKAP2	-3.2	2.6
	CKAP4	-5.8	2.6
	CKAP5	-2.3	1.2
	CKB	-0.2	0.2
	CLASP1	-5	11
	CLASP2	-4.7	1.8
	CLASRP	-4.2	3.2
	CLCC1	-5	10.9
	CLEC16A	-2.6	1
	CLIC1	-3.3	2.1
	CLINT1	-2	1.5
	CLIP1	-4.2	2.7
	CLNS1A	-1.4	0.8
	CLOCK	-0.3	0.1
	CLPTM1L	-3.9	3.1
	CLPX	-4	2.9
	CLSPN	-2.4	1.1
	CLTA	-2.7	1.9
	CLTC	-1.5	1.1
	CLU	-7.1	8.4
	CLUH	-3.4	2.1
	CLYBL	-3.9	10.6
	CMC1	-1.3	0.4
	CMIP	-4.3	2.9
	CMTR1	-1.7	1.7
	CNDP2	-2.6	1.7
	CNN2	-2.5	1.2
	CNN3	-1.7	1.2
	CNOT1	0.7	0.4
	CNOT2	0.1	0
	CNOT3	-3.1	1.1
	CNOT4	-2.4	1
	CNOT6L;CNOT6	-0.5	0.2
	CNOT8	-0.2	0.1
	CNP	-0.8	0.3
	CNPY2	0
	COA7	-2.1	1
	COBL	-4.3	1.4
	COBLL1	-5.2	3.8
	COG1	-1.9	1.6
	COG2	-3.1	2.6
	COG3	-3.4	1.7
	COG4	-3.2	1.5
	COIL	-3.3	3.2
	COL4A2	-1.7	1
	COL9A2	0
	COLGALT1	-2.7	2.8
	COMMD3	-2.4	2
	COMMD8	0.8	0.6
	COMMD9	-0.9	0.5
	COPA	-1.5	1
	COPB1	-4.1	1.7
	COPB2	-1.1	0.9
	COPG1	-4.4	2.3
	COPG2	-4.8	4.5
	COPRS	-1.9	1.8
	COPS2	-1.9	1.3
	COPS3	-1.6	0.5
	COPS5	-3.5	2.5
	COPS6	1	0.4
	COPS7A	-2.8	2
	COPS8	-0.5	0.1
	COPZ1	-4.4	2.3
	CORO1B	-1.8	1
	CORO1C	-3.8	2.3
	CORO2A	-4.4	1.6
	CORO7	-3.4	1.6
	COTL1	0.2	0.1
	COX4I1	-3.5	2.7
	CPLX1	-3.4	1.7
	CPNE1	-2.4	1.7
	CPNE3	-2.2	1.3
	CPS1	-1.5	3.1
	CPSF1	-3.4	1.7
	CPSF2	-3.9	1.8
	CPSF3	-4	1.4
	CPSF4	-3	1
	CPSF6	-1.6	2.2
	CPSF7	-0.7	0.5
	CPT1A	-1.6	0.8
	CRABP2	0.8	0.5
	CREB1	-0.9	0.4
	CREB3L2	-3.4	3.9
	CREB5	-1.2	0.4
	CREBBP	2	1.7
	CREM	-3.4	1.7
	CRIP1	-2.3	1
	CRIP2	-3	2
	CRNKL1	-2.3	1.5
	CROCC	1.7	5.1
	CRTC1	-1.4	1
	CRTC2	3.6	1.3
	CRTC3	0.9	0.5
	CRYBG3	-2.5	1.1
	CS	-3.7	1.9
	CSDE1	-2.3	1.8
	CSE1L	-2.7	2
	CSNK1A1;CSNK1A1L	-1.3	0.8
	CSNK2B	-2.8	1.4
	CSRP1	-1.6	2.1
	CSRP2	-2.4	1.9
	CSRP2BP	0.7	0.4
	CSTF2	-0.7	0.7
	CSTF2T	-0.2	0.1
	CSTF3	-2.9	1.4
	CTAGE9;CTAGE8;CTAGE15;MIA2	-1.6	0.8
	CTBP2	-2.4	1.8
	CTCF	-6	2.7
	CTDSP2	-4.7	3.2
	CTIF	-1.8	1.9
	CTNNA1	-2.8	2
	CTNNA2	-4.4	3
	CTNNAL1	-1.6	1.1
	CTNNB1	-4.4	3.8
	CTNNBL1	-4.4	10.9
	CTNND1	-2.9	1.7
	CTPS1	-5.1	2.3
	CTR9	-2.8	2
	CTSD	-3	3.6
	CTTN	-1.2	1.1
	CTTNBP2NL	-4.4	1.9
	CTU2	-1.8	1.3
	CUEDC2	-3.5	7.2
	CUL4A	-2.9	1.5
	CUL4B	-4	1.5
	CUX1	-1.9	1.5
	CUX1	-0.9	0.7
	CUX2	-2.6	1.5
	CWC15	-5.4	2.6
	CWC22	-5.5	3.9
	CWC25	-4.6	1.9
	CWC27	-2.5	2
	CWF19L1	-3.9	1.8
	CWF19L2	-2.2	1.2
	CXADR	-4.4	5.2
	CXorf56	-0.3	0.3
	CXXC5	-1.8	1.2
	CYB5R3	-2.3	3.6
	CYCS	-1.8	1.8
	CYLD	-1.3	0.9
	CYP1B1	-4	3.4
	CYP51A1	-2.9	2
	CYTH2;CYTH3	1.2	0.5
	DAB2	-1.9	1.3
	DAD1	1.6	1.3
	DAG1	-5.9	2.6
	DAXX	-0.6	0.2
	DAZAP1	-4.7	1.9
	DBN1	-4.5	2.4
	DBNL	-1.6	0.9
	DBR1	-2.4	1.2
	DBT	-5.1	9.5
	DCAF13	-1.7	1.1
	DCAF7	-0.3	0.5
	DCD	1.3	0.5
	DCLRE1A	-1.6	0.7
	DCP1A	-2.9	1.4
	DCP1B	-2.6	1.2
	DCTN1	-2.8	1.1
	DCTN2	-5.2	1.8
	DCTN4	-4	2
	DDB1	-3.4	2.6
	DDB2	-2.5	1.2
	DDHD1	-2.8	1.5
	DDHD2	-2.1	0.8
	DDOST	-1.9	2
	DDRGK1	-4.3	1.9
	DDX1	-5.8	4.9
	DDX10	-6	2.8
	DDX12P;DDX11;DDX11L8	-1.7	0.8
	DDX17	-1.8	2
	DDX18	-4.6	3.9
	DDX19A;DDX19B	-4	1.6
	DDX20	-5.2	1.8
	DDX21	-3.2	5.5
	DDX23	-3.5	2.2
	DDX24	-3.7	3.4
	DDX27	-3.5	3.7
	DDX31	-6.2	2.2
	DDX39A	-1.4	2.9
	DDX39B	-3.9	2.3
	DDX3X;DDX3Y	-2.4	2.1
	DDX41	-4.8	2.3
	DDX42	-2.2	2.3
	DDX46	-0.9	1.3
	DDX5	-1.5	1.9
	DDX50	-4.8	3.4
	DDX52	-4.4	2.1
	DDX54	-6	6.1
	DDX55	-4.2	2.9
	DDX56	-4.6	4.3
	DDX6	-2.8	1.7
	DDX60	-0.3	1.1
	DEAF1	1.3	0.4
	DEK	-1.7	1.2
	DENND1A	-3.2	2
	DENND4C	-4.3	1.8
	DENND6A	-3.3	1.9
	DEPDC7	-0.4	0.4
	DFFA	-3.1	1.6
	DFNA5	-4.5	1.9
	DGCR14	-3	1
	DGCR8	-4.4	3.4
	DGKZ	-2.8	2.1
	DHCR7	-4.5	4.9
	DHFR	1.3	0.5
	DHX15	-2.1	2.3
	DHX16	-3	1.9
	DHX29	-4.1	1.8
	DHX30	-3.9	7.2
	DHX34	-3	1.4
	DHX35	-3.6	1.8
	DHX36	-2.3	1.4
	DHX37	-4.1	2.6
	DHX38	-2.2	1.6
	DHX40	0.5	0.1
	DHX57	-3.9	1.4
	DHX8	-2.7	4
	DHX9	-2.7	2.8
	DIAPH1	-5.4	2
	DIAPH2	-3.5	1.5
	DIAPH3	-1	0.6
	DICER1	-4.8	2
	DIDO1	-2.1	1.7
	DIP2B	-4.9	2
	DIS3	-2.7	1.6
	DISP1	-4.8	3.5
	DKC1	-6.8	2.8
	DKKL1	0.9	0.5
	DLD	-4	2.2
	DLG1	-6.1	6.1
	DLG5	-1.3	0.6
	DLGAP4	-0.9	0.8
	DLGAP5	-4	1.5
	DMAP1	-4	2.2
	DMD	-3.4	2.4
	DMXL1	-1.3	0.9
	DNA2	-1.2	0.9
	DNAAF2	-3.6	1.5
	DNAJA1	-0.5	0.2
	DNAJB1	-2	0.6
	DNAJB11	-1.6	1
	DNAJB4	-0.7	0.2
	DNAJC1	-6.2	3.6
	DNAJC11	-0.7	0.4
	DNAJC12	-2.3	1.2
	DNAJC13	-2.8	2.1
	DNAJC17	-0.1	0
	DNAJC2	-2	0.9
	DNAJC21	-2.2	2.8
	DNAJC7	-2.2	0.6
	DNAJC9	-3.2	1.9
	DNER	-4.6	10.4
	DNM1L	-5.5	2.5
	DNM2	-3.2	0.8
	DNMBP	-4.1	1.7
	DNMT1	-3.3	1.1
	DNTTIP1	-2.9	1.4
	DNTTIP2	-3.1	2.5
	DOCK6	-0.2	0.3
	DOCK7	-2.9	1.7
	DOK1	-1.6	0.9
	DOPEY2	-5.8	6
	DOS	-4.5	3.3
	DOT1L	-1.9	0.8
	DPF1	-1.9	0.7
	DPF2	-2	0.9
	DPYSL2	-5.1	2.1
	DRG1	1.4	1.7
	DRG2	-3.9	2
	DROSHA	-2.8	1.4
	DSC1	1.3	0.5
	DSC2	-5.7	10.8
	DSG1	0.4	0.4
	DSG2	-3.4	2.7
	DSN1	-3.3	1.4
	DSP	-0.8	1.2
	DST	-4.3	1.6
	DSTN	2.2	1.6
	DTL	-3.4	2.7
	DUS2	-4.3	2.7
	DUSP1	-3.8	0.7
	DVL1;DVL1P1	-2.6	1.2
	DVL2	-0.5	0.3
	DVL3	-2.3	0.9
	DYNC1H1	0.2	0.1
	DYNC1I2	-4	2.5
	DYNC1LI1	-1.7	1.2
	DYNC1LI2	-2.2	1.5
	DYNLL1	-3.8	1.4
	DYNLRB1;DYNLRB2	-2.4	1.5
	E2F3	-0.2	0.2
	E2F6	-2.6	1
	E2F7	0
	EBF1	0.5	0.2
	EBNA1BP2	-5.1	5.2
	ECD	-3.4	2.4
	ECE1	-7.4	3
	ECH1	2.4	2.3
	ECHDC1	-2.4	2.2
	ECHS1	-4.2	5.9
	ECI2	-2.3	1.3
	ECM1	0
	ECM29	-1.7	0.5
	ECT2	-1.6	0.4
	EDC3	-1.8	1.2
	EDC4	-6.3	1.7
	EDF1	-1.2	1.5
	EDRF1	-0.9	0.5
	EEF1A1;EEF1A1P5	-1.3	1.5
	EEF1A2	-3.9	1.8
	EEF1B2	-2.8	3.7
	EEF1D	-1.8	2.6
	EEF1E1	-2.5	2
	EEF1G	-1.3	2.2
	EEF2	-1.8	2.2
	EEF2K	-4.3	2.3
	EFHD2	-3.6	1.7
	EFR3A	-3.7	2.9
	EFTUD1	-3.8	5.8
	EFTUD2	-2.4	2.5
	EGFR	-5.9	2.1
	EGLN1	-2.8	1.2
	EHBP1	-4.8	1.8
	EHBP1L1	-5.2	2.2
	EHD1	-5.4	1.8
	EHD2	-5.4	2.1
	EHD4	-2.2	1.2
	EHMT1	-3.7	2.2
	EHMT2	-4.9	2.2
	EIF1AX;EIF1AY	-1.6	1.1
	EIF2A	-2.8	2.5
	EIF2AK2	-1	0.8
	EIF2AK4	-2.3	1.2
	EIF2B2	-3.8	1.5
	EIF2B3	-3	2.3
	EIF2B5	-6.9	4.3
	EIF2S1	0	0
	EIF2S2	-3.5	1.9
	EIF2S3;EIF2S3L	-0.3	0.3
	EIF3A	-5	2.7
	EIF3B	-2.4	1.9
	EIF3C;EIF3CL	-1.3	1.7
	EIF3D	-1.1	0.8
	EIF3E	-1.6	0.8
	EIF3F	-1.7	1.1
	EIF3G	-3.4	2.8
	EIF3H	-1.6	0.5
	EIF3I	0.1	0.1
	EIF3J	-5.7	2.1
	EIF3K	0
	EIF3L	-2.4	1.1
	EIF3M	-1.4	0.8
	EIF4A1;EIF4A2	-1.3	1.5
	EIF4A3	-3.7	3.4
	EIF4B	-1.9	2.6
	EIF4E	-2.7	2.2
	EIF4ENIF1	-1.9	1.1
	EIF4G1	-1.7	1.6
	EIF4G2	-1.1	0.9
	EIF4G3	-3.9	2.2
	EIF4H	-1	1.5
	EIF5	-3.1	2.6
	EIF5A;EIF5AL1;EIF5A2	-3.8	1.3
	EIF5B	-3.8	2
	EIF6	-1	0.6
	ELAC2	-4.5	1.6
	ELAVL1	-1.5	1.2
	ELF1	-2.3	1.1
	ELF2	-2.3	0.7
	ELL2	-1.9	0.9
	ELMSAN1	-2.1	1
	ELOVL1	-4.6	3.3
	ELOVL5	-3.4	1.6
	ELP2	-3.8	4.9
	ELP4	-2.5	1.4
	EMD	-3.9	4.1
	EME1	-3.7	1.8
	EMG1	-4.4	1.8
	EML4	-4	1.9
	EMSY	-0.3	0.2
	ENAH	-5.2	2.2
	ENO1	-1.4	1.8
	ENO2	1	0.5
	ENSA	-2	1.4
	ENY2	-3.8	4
	EP300	3	3.2
	EP400	-0.6	0.3
	EPB41	-5.5	2
	EPB41L1	-5.6	1.6
	EPB41L2	-4	2.8
	EPB41L4B	-7.1	7.9
	EPB41L5	-5.7	4.7
	EPC1	-0.5	0.2
	EPC2	-1.5	0.3
	EPN1	-4.6	2.4
	EPN2	-5.1	2.1
	EPPK1	-3.4	1.3
	EPRS	-3.8	2.1
	EPS15	-2.5	1.7
	EPS15L1	-2.5	1.9
	EPT1	-3.1	0.9
	ERBB2	-6	3.6
	ERBB2IP	-1.1	0.7
	ERC1	-3.6	1.7
	ERCC2	-1	0.4
	ERCC3	-3.8	1.3
	ERCC5	-1.7	1.5
	ERCC6	-2.1	1.1
	ERCC6L	-3.1	1.4
	ERF	-3.1	0.8
	ERH	-2	2.5
	ERICH1	-1.8	0.9
	ERLIN2	-0.8	0.4
	ERO1L	-5.9	7.4
	ERP29	0.2	0.1
	ERP44	-2.1	2.1
	ESCO1	-3.4	2.5
	ESCO2	-2.9	1.8
	ESF1	-6.6	2.2
	ESRRA	0
	ESYT1	-4.5	2.9
	ESYT2	-4.3	4
	ETAA1	-1.4	0.7
	ETF1	-4.2	1.7
	ETFA	-2.5	1.7
	ETFB	-1.4	0.4
	ETS2	-1.7	0.8
	ETV3	-1.6	0.5
	ETV6	1.7	0.6
	EWSR1	-0.7	1
	EXD2	-3.7	3.7
	EXOC1	-3.3	2.5
	EXOC2	-2.2	1.7
	EXOC3	-3.8	1.9
	EXOC4	-5	1.7
	EXOC7	-4.5	5.1
	EXOSC10	-2.1	2.2
	EXOSC3	0.1	0.5
	EXOSC4	-1.7	3
	EXOSC9	-2.6	2.7
	EYA3	-3.9	1.4
	EYA4	-2.1	0.8
	EZH2	-3	2.3
	EZR	-2.6	2.3
	F13A1	-0.3	0.5
	FABP5	-0.6	0.2
	FAF2	-4.9	3.8
	FAM107B	-2.7	1.6
	FAM109B	-2.9	1.2
	FAM114A1	-4.1	1.8
	FAM114A2	-4.8	1.8
	FAM117B	0.4	0.2
	FAM118A	-4	5.7
	FAM120A	-5.9	2
	FAM122B	0.1	0
	FAM124A	-2.2	0.8
	FAM126A	-4.1	11
	FAM129B	-4.4	2.6
	FAM134B	-5.8	5.8
	FAM160A1	-4.3	2.8
	FAM160B1	-0.4	0.4
	FAM168A	0.4	0.5
	FAM172A	-0.4	0.3
	FAM175A	-5.5	4.5
	FAM192A	-1.3	1.3
	FAM193A	-0.9	0.5
	FAM193B	-3.3	1.8
	FAM195A	-2.3	1.9
	FAM208A	-1.7	1.3
	FAM208B	-0.9	0.9
	FAM21A	-3.5	1.9
	FAM21C	-4.5	1.8
	FAM222B	-0.8	0.3
	FAM32A	-3.5	3.7
	FAM50A	-1.8	1.5
	FAM53C	-0.3	0.1
	FAM73A	-4.4	5.3
	FAM83D	-2.4	0.9
	FAM83G	-2.5	1
	FAM83H	-3.1	1.6
	FAM98A	-2.2	0.9
	FAM98B	0.7	0.5
	FANCI	-3.9	1.6
	FANCM	-0.6	0.5
	FARP1	-4.2	2
	FARSA	-0.8	0.5
	FARSB	-4.2	10.5
	FASN	-1.9	2
	FAU	2.2	1.3
	FBL	-0.9	1.4
	FBLL1	3.1	0.9
	FBN1	-0.9	0.2
	FBRS	1.6	1.8
	FBRSL1	-1.1	0.3
	FBXO30	-4.4	1.6
	FBXO5	0.6	0.4
	FBXO7	2.2	1.3
	FBXW11;BTRC	0
	FCHSD2	-2	1.3
	FDPS	0.3	0.1
	FDX1L	1.3	3
	FEN1	-5.2	2.1
	FERMT1	-4.2	2.5
	FERMT2	-2.8	2.1
	FGFR1OP	-4.4	1.9
	FGG	0.3	0.5
	FH	-2.8	1.7
	FHL2	0.4	0.3
	FHOD1	-3.6	1.7
	FIGNL1	-1.5	0.4
	FIP1L1	-1.2	0.9
	FKBP10	-3.3	2
	FKBP15	-2	1.3
	FKBP1A	0
	FKBP3	-2.9	2.3
	FKBP4	0.3	0.1
	FKBP5	-1	0.4
	FKBP7	-8.2	8.8
	FKBP8	-3.6	1.7
	FLG2	0.2	0.1
	FLII	-1.2	0.4
	FLNA	-1.3	1.6
	FLNB	-2.6	1.7
	FLNC	-3.1	1.5
	FLOT2	-5.5	2.3
	FLVCR1	-4.5	3
	FLYWCH1	-5.1	2.1
	FLYWCH2	-3.1	1.9
	FMNL1	-4.4	1.9
	FMNL2;FMNL3	-4.2	2.3
	FMR1	-4.3	5.3
	FN1	2.6	4.2
	FNBP1	-4.4	3
	FNBP1L	-4	2.6
	FNBP4	-4.3	2.1
	FNDC3A	-3.1	1.4
	FNDC3B	-4.2	1.3
	FOSL1	-0.1	0
	FOSL2	-1.2	0.7
	FOXA1	-0.8	0.4
	FOXC1	0
	FOXC2	0.4	0.1
	FOXF1	-2.7	1.4
	FOXF2	0.1	0.1
	FOXJ3	-1.3	0.8
	FOXK1	-2.6	1
	FOXK2	-2.1	0.6
	FOXL1	0
	FOXL2	-0.5	0.2
	FOXM1	-1.9	0.6
	FOXO3	-2.5	0.8
	FOXP1	0.7	0.5
	FOXP2	0
	FOXP4	1.5	0.7
	FRA10AC1	-1.9	1
	FRG1	-3.8	2.5
	FRMD6	-1.9	1.9
	FRYL	-4.9	3.8
	FSCN1	0.3	0.3
	FSTL1	0.7	0.1
	FTSJ1	-4.1	2.4
	FTSJ3	-4.3	3.6
	FUBP1	-1.8	2.7
	FUBP3	-1.4	1.3
	FUS	-1.2	1.2
	FXR1	-2.3	1.9
	FXR2	-3.5	1.6
	FYTTD1	-4.7	6.3
	G3BP1	-2.8	2.2
	G3BP2	-3.8	1.2
	G6PD	-2.7	2.3
	GABPA	-3.4	2
	GADD45GIP1	0
	GAK	-2.7	1.1
	GALNT2	-2.7	1.4
	GANAB	-4.5	6.9
	GAPDH	-0.4	1.7
	GAPVD1	-2.4	1.4
	GARS	-2.8	2.1
	GART	-4	2.2
	GATA2	-0.6	0.2
	GATA6	-0.8	0.2
	GATAD1	-2.7	2
	GATAD2A	-0.7	0.3
	GATAD2B	-0.7	0.7
	GBE1	-3.6	1.7
	GBF1	-4.9	2.9
	GCC1	1.5	2.1
	GCC2	-4.2	4.9
	GCLM	0.9	0.8
	GCN1L1	-3.5	1.6
	GDI2	-2.9	1.1
	GEMIN4	-3.4	1.2
	GEMIN5	-1.8	1.5
	GFM1	-1	0.7
	GFPT1	-3.4	1.8
	GGA1	-1.2	0.6
	GGA2	-1.6	0.6
	GGNBP2	-4.3	7
	GID8	1.8	1.1
	GIGYF1	-1	0.3
	GIGYF2	0	0
	GINS4	-3.2	1.4
	GIPC1	-4.2	7.1
	GIT1	-0.8	0.2
	GIT2	-4.8	2.4
	GJA1	-7.2	8.8
	GLE1	-3.6	1.4
	GLG1	-5.1	5.6
	GLI2	-1.2	0.5
	GLIS1	-0.6	0.2
	GLIS2	0.6	0.3
	GLIS3	-2.3	0.6
	GLMN	-1.6	1.1
	GLO1	-4.1	2
	GLTSCR1	0.9	0.6
	GLTSCR1L	0.5	0.3
	GLTSCR2	-7.2	5.3
	GLUD1;GLUD2	-2.7	4.2
	GLYR1	-6.3	2.5
	GMEB2	-1.3	1.6
	GMPS	-3.6	1.7
	GNA12	-6.2	9.3
	GNAI2	-1.9	1.2
	GNAI3	-0.4	0.1
	GNAS	-0.5	0.8
	GNB1	-3.7	3.9
	GNB2L1	1	3.9
	GNE	-4.5	2.2
	GNL2	-4.1	3.6
	GNL3	-5	5.1
	GNL3L	-4.3	1.8
	GOLGA2	-2.2	1.7
	GOLGA3	-1.2	0.9
	GOLGA4	-3.5	2.3
	GOLGA5	-5.3	1.8
	GOLGB1	-4.1	2.4
	GOLPH3	-2.8	2
	GON4L	-1.6	1.1
	GOPC	0.2	0.1
	GORAB	-2.3	0.6
	GORASP2	-5.3	2.9
	GOSR1	-5.7	7.1
	GOT1	-2.1	1
	GOT2	-2.2	0.9
	GPALPP1	-4.7	1.5
	GPATCH1	-0.5	0.5
	GPATCH11	0.3	0.1
	GPATCH4	0	0
	GPATCH8	-2.1	1.3
	GPBP1	-3.8	1.2
	GPBP1L1	-1.8	0.7
	GPC1	2.2	1.5
	GPD2	-3.6	3.8
	GPHN	-1.1	0.5
	GPI	-2.7	1
	GPKOW	-2.6	1.8
	GPN1	-2.5	1.7
	GPR89B;GPR89A	-4.4	5
	GPRC5A	-5.2	2.3
	GPRC5C	-3	3.3
	GPRIN1	-4.5	2.9
	GPRIN3	-2.8	1.8
	GPS2	-1	0.2
	GPSM1	-0.2	0
	GPSM2	-1.4	0.5
	GPX8	-2.1	1.2
	GRAMD1A	-1.9	1.2
	GRAMD1B	-4.3	3.4
	GRAMD3	-4.9	1.9
	GRHPR	0.6	0.3
	GRIPAP1	-1.7	4.8
	GRSF1	-3.1	1.6
	GRWD1	-0.2	0
	GSE1	0.1	0
	GSPT1	-1.9	1.5
	GSPT2	-2.9	0.8
	GSTP1	-4	2.1
	GTF2A1	-1.3	0.7
	GTF2B	-5	2.7
	GTF2E1	-5	2.1
	GTF2E2	-4.1	2.4
	GTF2F1	-1.8	1.3
	GTF2F2	-2.3	1.7
	GTF2H1	-3.2	1.6
	GTF2I	-1.7	1.9
	GTF2IRD1	-2.2	1.2
	GTF3A	-4.2	2.1
	GTF3C1	-4	2
	GTF3C2	-4.8	3.2
	GTF3C3	-0.7	0.7
	GTF3C4	-1.4	1.2
	GTF3C5	-1.1	0.9
	GTPBP1	-1.9	0.7
	GTPBP4	-3.2	3.2
	GTSE1	-1.9	1.1
	GULP1	-1.7	1.2
	GYS1	-3.6	3.4
	GZF1	-3.8	8.3
	H1FX	-1.7	1.2
	H2AFV;H2AFZ	-1.8	5.1
	H2AFX;HIST1H2AA	-4.2	8
	H2AFY	-3.4	3.3
	H3F3A	-1.5	5.6
	HACD3	-2.1	1
	HADH	-3.9	4.3
	HADHA	-3.3	1.7
	HARS	-3.9	1.5
	HAT1	-2.4	1.5
	HAUS2	-2.2	1.8
	HAUS3	-1.4	0.5
	HAUS4	-1.7	0.6
	HAUS6	-1.6	1.1
	HAUS8	-4.5	2.5
	HBS1L	-3.2	1.8
	HCFC1	-0.2	0.1
	HCFC2	-2	0.7
	HDAC2	-2.1	3.2
	HDAC3	-0.1	0
	HDAC4	-2.4	0.9
	HDAC5	-1.2	0.4
	HDAC7	-1.6	0.8
	HDGF	-3.4	2
	HDGFRP2	-2.7	1.2
	HDLBP	-2.2	1.7
	HEATR1	-2.6	0.8
	HEATR3	-3.5	9.7
	HEATR5A	-1.3	0.6
	HEATR5B	-1.7	1.9
	HECTD1	-3.6	2.7
	HELLS	-0.3	0.4
	HELZ	-1.4	0.6
	HENMT1	-0.7	0.2
	HERC1	-0.6	0.1
	HEXIM1	-4.8	2.1
	HGS	-1.2	0.5
	HIC2	2.1	1
	HIGD1A	2.2	1.3
	HINT1	-3	1.6
	HIP1R	-1.9	0.8
	HIPK2;HIPK1	0.5	0.2
	HIRA	-3.9	1.6
	HIST1H1B	0.3	0.5
	HIST1H1C	0	0.1
	HIST1H1E;HIST1H1D	-0.1	0.1
	HIST1H2AC;HIST3H2A;HIST1H2AB	-3.9	1.6
	HIST1H2BB;HIST2H2BE;HIST1H2BO;HIST1H2BJ;HIST3H2BB	-3.7	1.7
	HIST1H2BL;HIST1H2BH;HIST1H2BN;HIST1H2BC;HIST1H2BD;HIST1H2BK;HIST2H2BF;HIST1H2BM;H2BFS;HIST1H2BA	-1.5	3.4
	HIST1H3A;HIST3H3;H3F3C	-1.6	0.8
	HIST1H4A	-1.9	7.1
	HIST2H2AA3;HIST1H2AG;HIST1H2AJ;H2AFJ;HIST2H2AC;HIST1H2AH;HIST1H2AD	-2.3	3.8
	HIST2H3A	-0.7	0.5
	HIVEP1	-1.7	0.8
	HIVEP2	-1.3	0.7
	HJURP	-1	0.9
	HK1	-3.1	1.4
	HK2	-4.2	2.1
	HLA-A	-5.1	3.7
	HLA-C	-4.3	11.4
	HLCS	0.9	0.3
	HLTF	-4.2	1.5
	HM13	-1.2	0.5
	HMBOX1	-2.5	1
	HMCES	-3.6	1.1
	HMG20B	-1.9	1.3
	HMGA1	-5.1	2.2
	HMGB1	-3.9	1.8
	HMGB2	-2.2	1.9
	HMGCS1	-1.5	1.7
	HMGN5	-3	2.2
	HMGXB4	-4	4.2
	HMMR	-2	1.9
	HMOX2	-6.2	10
	HN1	-0.6	0.8
	HN1L	-1.1	1.1
	HNRNPA0	-2.2	1.6
	HNRNPA1	-2.7	2.4
	HNRNPA1L2	-4.6	6
	HNRNPA2B1	-3.1	2.5
	HNRNPA3	-3.6	3.2
	HNRNPAB	-4.6	2.1
	HNRNPC;HNRNPCL1;HNRNPCL2	-2.6	3.5
	HNRNPD	-2.3	2.8
	HNRNPDL	-3.5	2.7
	HNRNPF	-1.6	1.7
	HNRNPH1	-0.8	1.1
	HNRNPH2	-2.5	0.9
	HNRNPH3	-3.4	2.4
	HNRNPK	-2	2.2
	HNRNPL	-2.8	2.6
	HNRNPM	-1.5	1.7
	HNRNPR	-3.3	3
	HNRNPU	-2.1	3.6
	HNRNPUL1	-2.3	2.4
	HNRNPUL2	-4.5	2.2
	HOMEZ	0.5	0.1
	HOOK3	-2.2	5.3
	HOXC10	-0.6	0.2
	HOXC11	-1.3	0.5
	HOXC13	0.4	0.1
	HOXC6;HOXA5;HOXB5;HOXA7;HOXC5;HOXA6	0.7	0.5
	HOXC9	-2.3	1.2
	HP1BP3	-4	2.6
	HPD	0	0
	HPDL	-2.5	2.4
	HPS5	-2.8	1.7
	HRNR	0.8	0.2
	HSCB	-3.3	1.3
	HSD17B10	-2.9	1.8
	HSD17B4	-3.1	1.4
	HSF1	-2.2	0.9
	HSF2	1.5	0.8
	HSP90AA1	-1.9	1.7
	HSP90AB1	-1.2	1.8
	HSP90AB2P	-5.7	1.7
	HSP90B1	-2.7	6.9
	HSPA12B	-3.1	1.5
	HSPA1A;HSPA1B	0.8	0.7
	HSPA4	-1.9	1.4
	HSPA4L	-2.5	1.4
	HSPA5	-1.7	3
	HSPA6;HSPA7	2.1	2.9
	HSPA8	0.2	0.3
	HSPA9	-0.7	2.4
	HSPB1	-1.5	3
	HSPD1	-1.9	3
	HSPE1	-2.2	4
	HSPH1	-0.7	0.5
	HTATSF1	-3.5	2.4
	HTT	-4.8	2.9
	HUWE1	-3.1	1.6
	HYOU1	-4.4	3.5
	HYPK	-3.7	10.8
	IARS	-2.6	1.3
	IARS2	-2	2.6
	IBTK	-3.6	3.3
	ICE1	-1.6	0.9
	ICE2	-4.2	1.3
	ID1	0
	IDH1	-3.5	1.5
	IDH2	-2.5	3.3
	IDI1	-4.2	1.9
	IFI16	-0.1	0.2
	IFIT5	-4.8	2.5
	IFNGR1	-5	4
	IFRD1	-3.6	2.8
	IFRD2	-3.3	2.1
	IFT122	-1.1	0.3
	IFT172	1.7	1.2
	IFT20	-0.5	0.2
	IFT43	0
	IFT57	-1.8	0.8
	IFT74	1.4	0.7
	IGBP1	-1.1	1
	IGF2BP1	-4	2.3
	IGF2BP3	-3.5	1.5
	IGF2R	-6.6	2.3
	IGFN1	-1.4	0.5
	IK	-2.3	2.1
	IKBIP	-4.7	3.2
	IKBKAP	-1	0.7
	IKBKG	1.1	0.4
	IL6ST	-3.2	3.2
	ILF2	-4.3	1.7
	ILF3	-2.4	3
	ILK	-3.6	1.3
	ILKAP	-2.7	2.4
	IMMT	-4.5	1.9
	IMP3	-3.1	2.4
	IMPDH2	-2.5	1.4
	INADL	-4.6	1.5
	INCENP	-1.6	3
	INF2	-5	2.5
	ING3	-2	1.2
	INO80	-4.1	2.2
	INO80C	0
	INO80D	-0.9	0.8
	INPP5B	-4.1	4.1
	INPPL1	-3.6	1.7
	INTS1	-1.9	1.4
	INTS12	-2.7	1.7
	INTS3	-4.3	5
	INTS4	-4.3	2.3
	INTS6	-4.5	2.5
	INTS9	-1	0.6
	INVS	-0.5	0.2
	IP6K1	-3.9	1.4
	IPMK	-2.1	1.2
	IPO5	-4	2.2
	IPO7	-2.9	2.1
	IPO8	-2.6	1.4
	IPO9	-4.1	1.6
	IQGAP1	-4.2	2
	IRAK1	-0.3	0.5
	IRAK4	-2.3	1.8
	IRF1	0
	IRF2BP1	-0.5	0.1
	IRF2BP2	-0.7	0.3
	IRF2BPL	-0.6	0.2
	IRS2	-3.2	1.6
	ISG20L2	-3.8	0.8
	ISL1	-0.4	0.1
	IST1	-1	0.5
	ISY1	-3.5	1.5
	ITCH	-3.3	1.5
	ITGB1	-7.1	2.6
	ITGB5	-5.6	14.1
	ITPK1	-3.3	2.7
	ITPR1	-3.5	4.7
	ITPR3	0
	ITPRIP	-5.8	5.2
	ITSN1	-3.9	1.6
	IVNS1ABP	-4	1.8
	IWS1	-4.4	2.9
	JADE2	1.6	0.8
	JADE3	-2.8	1
	JAZF1	0
	JDP2	-0.9	0.8
	JMJD1C	-0.1	0
	JMJD6	-2.4	1.7
	JMY	-3.5	1.5
	JPH1	-4.9	5.6
	JRKL	-1.9	0.7
	JUN	1.1	0.9
	JUNB	0	0
	JUND	-0.8	1.6
	JUP	-2.8	2.8
	KANK1	-3.1	1.5
	KANK2	-1.3	0.8
	KANSL1	-3.2	1.2
	KANSL2	0.2	0.5
	KANSL3	-3.1	1.1
	KARS	-2	1.9
	KAT2A	-0.3	0.1
	KAT5	-1.9	1.3
	KAT6A	-2.3	1.2
	KAT6B	1	1.2
	KAT7	-2.2	1.4
	KAT8	-3.7	3.2
	KATNA1	-2	0.9
	KATNB1	-0.3	0.1
	KBTBD7	-2.1	1.5
	KCNJ18;KCNJ12;KCNJ2	-2.8	2.4
	KCTD14	-3.6	1.3
	KDM1A	-1.3	0.8
	KDM1B	-0.6	0.4
	KDM2A	-3.9	2.2
	KDM3A	-2.8	0.9
	KDM3B	-1.5	0.9
	KDM5A	0.6	1
	KDM5C	-3.1	1.7
	KDM6A	0.2	0.1
	KDM6B	-1.6	0.5
	KHDRBS1	-3.3	1.4
	KHSRP	-2.1	2.7
	KIAA0020	-6.3	3.7
	KIAA0100	-3.8	1.6
	KIAA0319L	-4.7	8.9
	KIAA0430	-2.9	1
	KIAA0586	-2.2	1.2
	KIAA0754	-3.9	2.4
	KIAA0907	-3.2	1
	KIAA0922	0
	KIAA0930	-1.1	0.5
	KIAA1143	-3.2	2.3
	KIAA1191	-2.5	0.9
	KIAA1211	-4.9	2.2
	KIAA1217	1.3	4.5
	KIAA1429	-1.2	1.1
	KIAA1468	-4.9	3.8
	KIAA1522	-4.4	2.4
	KIAA1524	-2.1	1.5
	KIAA1551	0	0
	KIAA1598	-0.5	0.5
	KIAA1671	-1.1	0.8
	KIAA1958	-1	0.5
	KIDINS220	-4.9	2.6
	KIF11	-2.9	1.8
	KIF13A	-2.7	1.7
	KIF14	-3.8	1.5
	KIF15	-5.5	2.4
	KIF16B	-2.8	1.4
	KIF18A	1.2	0.9
	KIF18B	-3	1.6
	KIF1B	-4	1.7
	KIF1C	-4.5	2
	KIF20A	-3.3	2
	KIF20B	-1.6	0.8
	KIF21A	-5	5.6
	KIF22	-1.8	2.4
	KIF23	-1.3	1.4
	KIF26B	-2.5	0.9
	KIF2C	-0.5	3.2
	KIF3B	-3.6	5.6
	KIF4A	-2.6	2.3
	KIF5B	-2.7	1.8
	KIF7	-0.4	0.5
	KIFC3	-0.8	0.3
	KIN	-3.8	2.8
	KIRREL	-3.9	3.4
	KIZ	-2.6	1.3
	KLC1	-1.3	0.9
	KLC2	-1.7	0.7
	KLF10	0.1	0.1
	KLF4	-2	1.1
	KLF5	-1.3	0.4
	KLHDC4	0
	KLHL13	-2	1.3
	KMT2A	-1.7	0.8
	KMT2B	-2	0.7
	KMT2C	-2.3	2.3
	KMT2D	0.4	0.2
	KMT2E	-0.2	0.1
	KNOP1	-3.2	2.1
	KNSTRN	-3.9	2.9
	KPNA1	1	0.3
	KPNA2	-2.6	1.4
	KPNA3	0	0
	KPNA6;KPNA5	-0.4	0.2
	KPNB1	-4	1.5
	KPRP	4.8	9.8
	KRAS;HRAS;NRAS	-5.2	8.4
	KRI1	-5.1	3.1
	KRIT1	-1.8	0.9
	KRR1	-6	10.5
	KRT1	1	4.9
	KRT10	1.6	3
	KRT14	2.4	3.6
	KRT16	2	3
	KRT17	-1.5	3
	KRT18	-2.2	2.1
	KRT19	2.4	1.3
	KRT2	1.6	3.1
	KRT31	0.3	0.1
	KRT33A	0
	KRT33B	0
	KRT38	0
	KRT4	0.7	0.2
	KRT5	2.1	3.1
	KRT6A	2.1	2.9
	KRT6B	1.5	0.8
	KRT6C	4.2	2.4
	KRT7	-1.9	1.5
	KRT72	2	3.7
	KRT75	-1.7	1.1
	KRT77	-0.8	1.3
	KRT78	0.7	0.4
	KRT79	-2.2	1.1
	KRT8	-1.4	2.4
	KRT80	-1.5	0.4
	KRT84	-1.1	1
	KRT85	0.5	0.1
	KRT86;KRT81	-3.1	2.7
	KRT9	0.6	1.8
	KSR1	-2.1	0.9
	KTN1	-4.8	2.6
	KYNU	-3	1.3
	L1CAM	-5	13.9
	L3MBTL2	-0.7	0.4
	L3MBTL3	-4.4	1.8
	LAMB1	-6.6	6.2
	LAMC1	-6.1	6.9
	LAMP1	-0.3	0.5
	LAMTOR1	-3.9	2.9
	LARP1	-2.8	2
	LARP1B	-3.9	1.9
	LARP4	-2.2	1.6
	LARP4B	-3.5	1.5
	LARS	-4	1.9
	LAS1L	-3.3	2.5
	LASP1	-1.7	1.7
	LATS1	-3.1	2.6
	LATS2	-0.6	0.2
	LBR	-3.6	3.3
	LCOR	-3.1	1.3
	LCORL	-4.9	2.5
	LDB1	-0.9	0.3
	LDHA	-1.1	2.2
	LDHB	-1.3	2.2
	LEKR1	0
	LEMD3	-3.3	2.7
	LENG8	-2.4	0.7
	LEO1	-3.7	2.6
	LEPREL1	-6.3	12.5
	LEPREL2	-4.7	7.8
	LETM1	-2.3	1
	LGALS1	-3.9	2
	LGALS3BP	-5.5	4.1
	LGR4	-5.8	12.5
	LIFR	-5.6	2.4
	LIG1	-2.6	1.8
	LIG3	-5.2	1.5
	LIG4	-3.9	1.9
	LIMA1	-2.6	2.2
	LIMCH1	-1.5	1.5
	LIMD1	-1.8	0.9
	LIN37	-1.4	0.4
	LIN54	0	0
	LIN9	-1.3	0.5
	LLGL1	-4.1	3.5
	LLPH	-5.6	5.5
	LMAN1	-2.8	2.7
	LMNA	-2.6	3.4
	LMNB1	-3.6	3.5
	LMNB2	-5.4	3.1
	LMO7	-3.3	1.8
	LMTK2	-4.7	1.7
	LONP1	-2.6	2.2
	LOXHD1	1.5	0.8
	LPCAT1	-3	1.8
	LPL	-4.4	10.4
	LPP	-1.7	0.9
	LRBA	-4.3	1.9
	LRCH1	-2.5	2.8
	LRCH3	-3.5	2
	LRCH4	-3.4	2.6
	LRIF1	0.2	0.1
	LRIG3	-3.1	2.4
	LRP5;LRP5L	-4.4	4.9
	LRP8	-5.6	4.1
	LRPAP1	-4.8	10.7
	LRPPRC	-2.6	2.3
	LRRC42	-0.5	0.2
	LRRC47	0.6	0.8
	LRRC59	-4.1	2.3
	LRRC7	-4.5	3.4
	LRRFIP1	-5.3	2.4
	LRSAM1	-3.9	1.7
	LRWD1	-2.2	1.4
	LSG1	-3.3	2.5
	LSM11	-3.7	2.3
	LSM14A	-1.7	1.2
	LSM14B	-2	1.1
	LSM3	0
	LSM4	-2.9	2
	LSM5	-3.8	4.6
	LTV1	-4	1.5
	LUC7L2	-2.6	2
	LUC7L3	0.8	0.2
	LUZP1	-1.5	1
	LYAR	-5.3	9.6
	LYPLA2	-2.9	1.5
	LYZ	0.2	0.5
	LZIC	-2.9	1.9
	LZTS2	-1.7	0.5
	LZTS3	1.7	0.7
	MACF1	-2.1	3.1
	MAD1L1	-3.9	1.7
	MADD	-0.4	0.3
	MAEA	-1.5	0.8
	MAFG	0.7	0.3
	MAFK	-1.6	1.3
	MAGED2	-0.6	0.4
	MAGOHB	-1.7	1.1
	MAK16	-6.3	6.9
	MAML1	-0.1	0
	MAML3	2.4	1.3
	MAMLD1	1.5	0.7
	MAP1B	-1.3	1
	MAP2K3	0
	MAP3K11	-0.9	0.5
	MAP3K7	-2.4	1.1
	MAP4	-1.7	1.5
	MAP4K4	-3.6	1.3
	MAP7	-2.8	1.9
	MAP7D1	-4.7	1.8
	MAP7D3	-1.2	0.8
	MAPK1	0
	MAPKAP1	-2.5	1
	MAPRE1	-3.1	2.2
	MAPRE2	-3.7	2.5
	MAPT	-1.5	1.1
	MARC1	-4.7	1.7
	MARCKS	-5	4.7
	MARK2	-3.9	3.9
	MARK3	-3.1	2
	MARS	-4.5	2.3
	MASTL	-2.6	1.1
	MAT2A	0.6	1
	MATR3	-2.3	2.1
	MAVS	-2.9	1.7
	MAX	-2.4	1.3
	MAZ	-4	1.6
	MB21D2	-2.3	1
	MBD1	-0.2	0
	MBD2	-1.9	0.8
	MBD3	-2.1	1.5
	MBD4	-2.7	1.7
	MBIP	0	0
	MBNL1	-2.4	1.6
	MBNL2	-1.6	2.1
	MBTD1	-0.7	0.4
	MCAM	-5.2	4.2
	MCCC1	1.2	2.6
	MCCC2	-1.4	1.1
	MCF2L	-2.2	0.9
	MCM10	-0.2	0.1
	MCM2	-3.4	2.1
	MCM3	-1.3	1.1
	MCM3AP	-2.4	0.9
	MCM4	-2.3	1.3
	MCM5	1.2	0.4
	MCM6	-3	1.5
	MCM7	0	0
	MCMBP	-2.7	0.9
	MCRS1	-0.4	0.2
	MCTP2	-3.8	1.7
	MDC1	-3.6	2.2
	MDH1	0.4	0.1
	MDH2	-3.4	1.5
	MDN1	-4.6	2.6
	ME2	0.1	0
	MEAF6	-1.6	2
	MECOM	-0.1	0.1
	MECP2	-5	2.8
	MED1	-2.6	1
	MED10	-1.4	1.3
	MED12	-0.2	0.1
	MED13	-2.4	0.8
	MED13L	-2.1	1
	MED14	2.4	0.8
	MED15	0.8	0.5
	MED23	1.6	2.7
	MED24	1.1	0.8
	MED25	1.4	0.8
	MED26	-1.7	1.5
	MED27	-2	0.7
	MED28	1.7	1.3
	MED31	0
	MED8	0	0
	MEF2D	-0.1	0
	MELK	-3.9	1.7
	MEPCE	-3.6	2.5
	MET	-4.6	12
	METAP2	0
	METTL13	-1.4	0.6
	METTL2A	-2.4	1.3
	METTL2B	-2.3	0.8
	MEX3A	-2.8	2.5
	MFAP1	-3.1	2.6
	MFF	-6.1	3.2
	MFN2	-3.3	2.5
	MGA	-0.6	0.4
	MGEA5	-3.6	3.4
	MIA3	-4.7	2.4
	MICAL1	-4.9	2.7
	MICAL2	-3.9	2.1
	MICAL3	-3.4	1.4
	MICALL1;MICALL2	-4.3	5.8
	MID1IP1	-4.5	2.4
	MIF	-1.3	3.8
	MINK1	-1.6	1
	MIOS	-5.9	7.7
	MIS18A	-1.5	1.4
	MIS18BP1	-4.7	1.6
	MISP	-2	1.4
	MITF	1.8	1.7
	MKI67	-3.3	2.5
	MKL1	-3.7	5.9
	MKL2	-2.7	1.2
	MKS1	4.1	7.2
	MLEC	0
	MLH1	-4.1	1.7
	MLH3	-2.7	0.8
	MLLT1	-0.9	0.5
	MLLT10	-2.3	1.3
	MLLT11	-2.1	0.9
	MLLT6	-0.9	0.2
	MMS19	-4	4.7
	MMTAG2	-2.5	1.4
	MNAT1	-3.1	1.9
	MNT	-2	0.8
	MNX1	1.2	0.5
	MOB4	-2.7	1.3
	MOCOS	-3.2	1.6
	MOCS2	-3.5	2.7
	MON1B	-1.1	0.3
	MON2	-2.9	11.5
	MORC2	-3.5	1.5
	MOSPD2	-5.4	3.8
	MPDZ	-5.4	2.1
	MPG	-2.8	1.5
	MPHOSPH10	-4.9	2.8
	MPHOSPH6	-4.3	6.1
	MPHOSPH8	-5	2.6
	MPHOSPH9	0.6	0.5
	MPP1	-2.9	1.2
	MPP5	-4.4	1.6
	MPP6	-0.8	0.2
	MPP7	-5.2	8
	MPRIP	-4.1	3
	MRC2	-5	14.2
	MRE11A	-1.5	1.8
	MRFAP1	-2.4	1.9
	MRGBP	-5	4
	MRPL12	1.2	0.8
	MRPL19	1.6	1.7
	MRPL45	-4	10.3
	MRPS24	-2.5	1.3
	MRPS30	-4.3	4.9
	MRPS31	-6.9	2.7
	MSANTD3	-1.3	0.7
	MSH3	-4.7	2.2
	MSH6	-3.4	1.8
	MSL1	-2.7	0.9
	MSN	-2.9	4.4
	MSTO1	-2.5	2.2
	MSX1	1	0.8
	MTA1	-2.2	1.5
	MTA2	-1.6	1.9
	MTA3	-0.5	0.5
	MTBP	-2.8	1.5
	MTCL1	-3.4	1.8
	MT-CO2	-2.4	3.1
	MTDH	-4.1	2.9
	MTF1	-0.5	0.3
	MTFR1	-5.2	1.8
	MTFR1L	-5	1.8
	MTHFD1	-1.5	0.8
	MTHFD1L	-3.2	2.7
	MTMR1	-3.2	2.1
	MTMR12	-2.7	1.2
	MTMR2	-2.5	2
	MTMR6	-3.7	1.9
	MTO1	-1.7	0.6
	MTOR	-3.7	2.2
	MTPN	0.7	0.5
	MTR	-1.8	1.3
	MTRR	-3.2	2.2
	MUC13	-4.6	2.8
	MUM1	-3.2	4.4
	MVB12A	-3.7	2.2
	MVP	-4.3	2.5
	MYADM	0.2	0.1
	MYBBP1A	-4.7	3
	MYBL2	-2.7	0.8
	MYCBP2	-3.2	2
	MYDGF	1.1	2.9
	MYH14	0.5	0.1
	MYH9	-2.7	2.5
	MYL12A;MYL12B;MYL9	0
	MYL6	-2.6	2
	MYO18A	-2.8	4.5
	MYO19	-4.5	1.7
	MYO1B	-2.3	2.9
	MYO1C	-3	1.1
	MYO1E	-2.6	2
	MYO6	-1.2	1.1
	MYO9B	-1.4	1.2
	MYOF	-2.5	1.7
	MYPN	-1.9	0.7
	MYSM1	-1.3	1.3
	MZT2B;MZT2A	1.1	0.3
	N4BP1	-3.8	1.9
	N4BP2	0.3	0.2
	N4BP3	2	1
	NAA10	-2.6	1.5
	NAA15;NAA16	-2.3	1.1
	NAA50	-3.5	1.6
	NAB1	-0.6	0.4
	NAB2	-2.2	0.9
	NACA	-1.1	1.7
	NACC1	-4.3	1.8
	NADK2	-3.5	2.7
	NAE1	-2.5	2.3
	NAF1	-2.5	1.7
	NAMPT	-0.3	0.1
	NANP	-2.9	1.9
	NANS	-2.5	1.5
	NAP1L1	-3.2	2.1
	NAP1L4	-4.6	1.8
	NAPG	-0.5	0.2
	NARS	-3.6	1.6
	NASP	-2.7	2.3
	NAT10	-5.1	3.5
	NAT6	-4.3	2
	NAV1	-3	1
	NBAS	-3.9	1.7
	NBEAL1	-2.4	3.5
	NBN	-3.1	1.5
	NBR1	-3.2	1.4
	NCAPD2	-2.8	1
	NCAPD3	-2.2	2.1
	NCAPG	-4.4	1.3
	NCAPH	-3.8	1.8
	NCAPH2	-3.8	2.7
	NCBP1	0.6	0.2
	NCBP2	-3.1	1.4
	NCK1	-3.3	1.5
	NCKAP5L	0.4	0.1
	NCKIPSD	1.4	0.6
	NCL	-2.3	4.7
	NCOA1	-0.2	0
	NCOA2	2.7	2
	NCOA3	1.3	0.7
	NCOA4	-0.7	0.8
	NCOA5	-2.1	1.7
	NCOA6	-0.6	0.2
	NCOA7	-4.2	2.1
	NCOR1	0.3	0.2
	NCOR2	0.6	0.5
	NDC1	-3.2	2.4
	NDC80	-2.4	1.5
	NDE1	-4.2	2.4
	NDFIP1	-4.9	3.4
	NDRG1	-2.6	1.6
	NDRG3	-4.7	2
	NDUFA8	-3.9	1.1
	NDUFAF7	-6.9	11.8
	NDUFB9	-1.2	0.8
	NDUFS1	-1.4	1.7
	NDUFS7	0	0
	NEB	-6.5	2
	NECAP2	-2.3	1.5
	NEDD1	-2.2	0.8
	NEDD8	-2.3	1.3
	NEFH	-2.8	1.5
	NEK1	-1.1	0.9
	NEK7;NEK6	-2.1	0.9
	NEK9	-1.3	1.3
	NELFA	-0.2	0.1
	NELFB	-2.2	0.9
	NELFCD	-2.4	1.3
	NELFE	-1.8	1.4
	NEMF	-3.8	2.6
[truncated: 1,929 more rows]
