# Supplementary material for: The proximity-based protein interactome and regulatory logics of the transcription factor p65 NF-κB/RELA
Source: EMBO Rep. 2025 Jan 3;26(4):1144–83. doi: 10.1038/s44319-024-00339-8 (PMC11850942; doi:10.1038/s44319-024-00339-8)
Supplement: Supplementary file 12 — Source data Fig. 5 [file 44319_2024_339_MOESM12_ESM.zip › Fig.5_source_file_44319_2024_339_MOESM12_ESM_corr._for_proofs_(06.12.2024)/Fig.5D/Quantification_immunoblots.xlsx]

## Sheet: p65
		untr	siLuci	sip65	siTFE3	siTFEB	siTFE3/B DK	siGLIS2
	V122_exp.1	1	0.922498	0.10576	0.997667	0.825481	0.833125	0.507254
	V122_exp.2	1	0.870293	0.077157	0.642434	0.642209	0.771217	0.447474
	V122_exp.3	1	0.90513	0.098533	0.782099	0.981532	0.991491	0.467792
	V202L_exp.4	1	1.07622	0.037254	0.81041	0.964434	1.04453	0.437074
	V202L_exp.5	1	0.99296	0.14827	0.848395	1.09231	1.16901	0.561924
	V202L_exp.6	1	0.894172	0.189051	0.740794	0.934963	1.12278	0.499864

## Sheet: TFE3
		untr	siLuci	sip65	siTFE3	siTFEB	siTFE3/B DK	siGLIS2
	V122_exp.1	1	0.862614	0.445572	0.0163	0.746761	0.02778	0.262069
	V122_exp.2	1	0.74836	0.360334	0.017986	0.478562	0.028416	0.219753
	V122_exp.3	1	0.972231	0.554341	0.133768	0.784313	0.111533	0.364324
	V202L_exp.4	1	1.07203	0.427687	0.087343	0.840003	0.038077	0.149143
	V202L_exp.5	1	0.876156	0.425646	0.054562	1.06913	0.030824	0.304055
	V202L_exp.6	1	0.661885	0.375124	0.038946	1.27682	0.056219	0.204911

## Sheet: TFEB
		untr	siLuci	sip65	siTFE3	siTFEB	siTFE3/B DK	siGLIS2
	V122_exp.1	1	0.742134	0.593832	0.371227	0.0085	0.014486	0.728318
	V122_exp.2	1	0.71791	0.435075	0.351177	0.00934	0.010654	0.746673
	V122_exp.3	1	0.98964	0.570879	0.439152	0.026468	0.028032	0.62985
	V202L_exp.4	1	0.96616	0.506033	0.124773	0.02484	0.026423	0.802429
	V202L_exp.5	1	0.561348	0.364492	0.237144	0.018792	0.026199	1.07962
	V202L_exp.6	1	0.640498	0.695993	0.537107	0.023937	0.022421	1.19971

## Sheet: GLIS2
		untr	siLuci	sip65	siTFE3	siTFEB	siTFE3/B DK	siGLIS2
	V122_exp.1	1	0.650031	0.795623	0.479718	0.933259	0.768288	0.133917
	V122_exp.2	1	0.639592	0.23679	0.174311	0.536303	0.597746	0.037963
	V122_exp.3	1	1.37984	0.967792	0.950676	1.61819	1.37801	0.386862
	V202L_exp.4	1	1.31426	0.828124	0.808308	1.6928	1.5551	0.201764
	V202L_exp.5	1	0.80866	0.688967	0.526184	2.39255	2.60681	0.273901
	V202L_exp.6	1	0.696954	0.718892	0.618561	2.64345	2.41281	0.275224
