# Supplementary material for: The proximity-based protein interactome and regulatory logics of the transcription factor p65 NF-κB/RELA
Source: EMBO Rep. 2025 Jan 3;26(4):1144–83. doi: 10.1038/s44319-024-00339-8 (PMC11850942; doi:10.1038/s44319-024-00339-8)
Supplement: Supplementary file 12 — Source data Fig. 5 [file 44319_2024_339_MOESM12_ESM.zip › Fig.5_source_file_44319_2024_339_MOESM12_ESM_corr._for_proofs_(06.12.2024)/Fig.5E/RT-qPCRs.xlsx]

## Sheet: CXCL8
	siLuc	untr.	sip65	siTFE3	siTFEB	siTFE3/B DK	siGLIS2	siLuc	untr.	sip65	siTFE3	siTFEB	siTFE3/B DK	siGLIS2
Exp.1	1	0.376416	1.32193	1.12047	3.0388	4.531	3.61	1628.64	1512.22	109.429	93.903	224.839	130.269	993.792
Exp.2	1	0.450141	1.05621	1.69555	2.6831	4.968	1.971	1145.17	1502.71	83.196	96.999	161.283	68.953	876.828
Exp.3	1	1.14353	1.2209	1.17658	1.72806	3.367	2.802	612.43	831.919	69.916	91.846	187.332	105.57	613.045

## Sheet: CSF2
	siLuci	untr	sip65	siTFE3	siTFEB	siTFE3/B DK	siGLIS2	siLuci	untr	sip65	siTFE3	siTFEB	siTFE3/B DK	siGLIS2
Exp.1	1	0.721	1.158	1.815	0.392	1.019	1.01	1553.76	1130.39	6.219	36.55	111.523	58.552	168.091
Exp.2	1	0.751	1.619	0.191	0.172	0.457	0.703	412.014	371.701	2.104	10.522	37.595	10.986	56.544
Exp.3	1	1.63	0.993	1.845	1.14	0.324	0.333	691.028	527.051	2.948	25.061	77.781	34.285	91.741

## Sheet: CCL2
	siLuc	untr.	sip65	siTFE3	siTFEB	siTFE3/B DK	siGLIS2	siLuc	untr.	sip65	siTFE3	siTFEB	siTFE3/B DK	siGLIS2
Exp.1	1	0.951219	1.06058	0.297993	0.16479	0.126	0.386	10.495	11.304	1.168	1.148	1	0.938	3.937
Exp.2	1	0.88356	1.05263	0.300576	0.238118	0.141	0.306	9.34	11.105	1.48	1.123	1.158	0.878	3.777
Exp.3	1	1.08696	0.991717	0.293727	0.251016	0.131	0.378	6.35	7.331	1.124	1.127	1.185	0.733	2.613

## Sheet: CXCL2
	siLuc	Parental	sip65	siTFE3	siTFEB	siTFE3/B	siGLIS2	siLuc	Parental	sip65	siTFE3	siTFEB	siTFE3/B	siGLIS2
Exp.1	1	1.711	1.656	2.061	1.374	2.485	1.36	77.676	135.683	19.461	47.744	22.938	27.533	64.423
Exp.2	1	0.576	1.063	1.868	1.636	0.026	0.936	82.131	136.708	15.869	47.386	18.899	17.642	71.834
Exp.3	1	1.396	1.098	1.907	0.966	1.673	1.076	41.229	71.197	12.85	32.618	19.036	20.384	28.81

## Sheet: TNFAIP3
	siLuc	Parental	sip65	siTFE3	siTFEB	siTFE3/B	siGLIS2	siLuc	Parental	sip65	siTFE3	siTFEB	siTFE3/B	siGLIS2
Exp.1	1	1.223	1.07	1.544	1.127	1.512	0.637	10.772	13.82	2.321	4.729	4.348	4.01	10.734
Exp.2	1	1.212	0.92	1.284	1.272	1.716	0.575	10.073	14.829	2.717	5.042	4.889	4.342	8.512
Exp.3	1	1.067	0.945	1.398	1.014	1.349	0.644	6.644	9.105	2.238	4.443	3.598	4.279	5.927

## Sheet: NFKBIA
	siLuc	Parental	sip65	siTFE3	siTFEB	siTFE3/B	siGLIS2	siLuc	Parental	sip65	siTFE3	siTFEB	siTFE3/B	siGLIS2
Exp.1	1	0.948	0.579	1.163	1.255	1.463	0.601	10.697	14.118	1.458	4.681	4.229	5.077	7.277
Exp.2	1	0.478	0.466	1.142	1.209	1.406	0.614	10.188	12.435	1.019	6.122	4.194	3.74	5.351
Exp.3	1	1.197	0.52	1.035	1.514	1.452	0.573	8.154	11.385	1.278	5.195	4.761	5.02	5.314
