# Supplementary material for: The proximity-based protein interactome and regulatory logics of the transcription factor p65 NF-κB/RELA
Source: EMBO Rep. 2025 Jan 3;26(4):1144–83. doi: 10.1038/s44319-024-00339-8 (PMC11850942; doi:10.1038/s44319-024-00339-8)
Supplement: Supplementary file 13 — Source data Fig. 6 [file 44319_2024_339_MOESM13_ESM.zip]

Archive with 6 entries (3 files):
- Fig.6B/
- Fig.6B/Venn_diagrams.xlsx
- Fig.6C/
- Fig.6C/Violin_plots.xlsx
- Fig.6D/
- Fig.6D/Correlation_analyses.xlsx
