# Supplementary material for: The proximity-based protein interactome and regulatory logics of the transcription factor p65 NF-κB/RELA
Source: EMBO Rep. 2025 Jan 3;26(4):1144–83. doi: 10.1038/s44319-024-00339-8 (PMC11850942; doi:10.1038/s44319-024-00339-8)
Supplement: Supplementary file 13 — Source data Fig. 6 [file 44319_2024_339_MOESM13_ESM.zip › Fig.6B/Venn_diagrams.xlsx]

## Sheet: Fig.6B
	Names	total	elements				Names	total	elements				Names	total	elements					Names	total	elements
	siRNA RELA+IL-1 siRNA ZBTB5+IL-1	101	PLCE1	RELA+ZBTB5+IL-1(101)			siRNA GLIS2+IL-1 siRNA p65+IL-1	83	LOC100996583	RELA+GLIS2+IL-1(83)			siRNA RELA+IL-1 siRNA S100A8+IL-1 siRNA S100A9+IL-1	49	CLNK	RELA+S100A8+S100A9+IL-1(49)				siRNA TFE3+IL-1 siRNA TFEB+IL-1 siRNA p65+IL-1	51	OR13C9	RELA+TFEB+TFE3+IL-1(51)
			CLNK	RELA+ZBTB5+IL-1(101)					XAGE3	RELA+GLIS2+IL-1(83)					KCNQ1OT1	RELA+S100A8+S100A9+IL-1(49)						CA8	RELA+TFEB+TFE3+IL-1(51)
			ELOVL2-AS1	RELA+ZBTB5+IL-1(101)					ALDH3A1	RELA+GLIS2+IL-1(83)					DNM3	RELA+S100A8+S100A9+IL-1(49)						PLAU	RELA+TFEB+TFE3+IL-1(51)
			DNM3	RELA+ZBTB5+IL-1(101)					TMEM98	RELA+GLIS2+IL-1(83)					ERAP2	RELA+S100A8+S100A9+IL-1(49)						ZFP36	RELA+TFEB+TFE3+IL-1(51)
			RTN1	RELA+ZBTB5+IL-1(101)					TMEM92-AS1	RELA+GLIS2+IL-1(83)					STK32C	RELA+S100A8+S100A9+IL-1(49)						TNF	RELA+TFEB+TFE3+IL-1(51)
			LINC01187	RELA+ZBTB5+IL-1(101)					OR13C9	RELA+GLIS2+IL-1(83)					RTP3	RELA+S100A8+S100A9+IL-1(49)						LYG1	RELA+TFEB+TFE3+IL-1(51)
			CCDC36	RELA+ZBTB5+IL-1(101)					C17orf99	RELA+GLIS2+IL-1(83)					LOC102724874	RELA+S100A8+S100A9+IL-1(49)						RAPGEF1	RELA+TFEB+TFE3+IL-1(51)
			ERAP2	RELA+ZBTB5+IL-1(101)					TNFRSF18	RELA+GLIS2+IL-1(83)					HTR4	RELA+S100A8+S100A9+IL-1(49)						EGR2	RELA+TFEB+TFE3+IL-1(51)
			RTP3	RELA+ZBTB5+IL-1(101)					C5orf60	RELA+GLIS2+IL-1(83)					SLFNL1-AS1	RELA+S100A8+S100A9+IL-1(49)						IL1A	RELA+TFEB+TFE3+IL-1(51)
			NCCRP1	RELA+ZBTB5+IL-1(101)					TNFSF18	RELA+GLIS2+IL-1(83)					CHP2	RELA+S100A8+S100A9+IL-1(49)						TNFAIP2	RELA+TFEB+TFE3+IL-1(51)
			TMEM204	RELA+ZBTB5+IL-1(101)					CA8	RELA+GLIS2+IL-1(83)					LRRTM4	RELA+S100A8+S100A9+IL-1(49)						RGS16	RELA+TFEB+TFE3+IL-1(51)
			SYCP3	RELA+ZBTB5+IL-1(101)					LINC00571	RELA+GLIS2+IL-1(83)					KDM7A	RELA+S100A8+S100A9+IL-1(49)						SELV	RELA+TFEB+TFE3+IL-1(51)
			C1orf194	RELA+ZBTB5+IL-1(101)					SNORA12	RELA+GLIS2+IL-1(83)					MBOAT4	RELA+S100A8+S100A9+IL-1(49)						FNIP2	RELA+TFEB+TFE3+IL-1(51)
			OR10T2	RELA+ZBTB5+IL-1(101)					TMC4	RELA+GLIS2+IL-1(83)					CD27	RELA+S100A8+S100A9+IL-1(49)						RGS3	RELA+TFEB+TFE3+IL-1(51)
			HTR4	RELA+ZBTB5+IL-1(101)					LINC01132	RELA+GLIS2+IL-1(83)					HEMK1	RELA+S100A8+S100A9+IL-1(49)						SNORD114-21	RELA+TFEB+TFE3+IL-1(51)
			DNMT3L	RELA+ZBTB5+IL-1(101)					DUSP2	RELA+GLIS2+IL-1(83)					OTX2	RELA+S100A8+S100A9+IL-1(49)						AGMO	RELA+TFEB+TFE3+IL-1(51)
			BTBD19	RELA+ZBTB5+IL-1(101)					ZFP36	RELA+GLIS2+IL-1(83)					RBP3	RELA+S100A8+S100A9+IL-1(49)						GLYATL3	RELA+TFEB+TFE3+IL-1(51)
			SLFNL1-AS1	RELA+ZBTB5+IL-1(101)					TNF	RELA+GLIS2+IL-1(83)					ZNF385D-AS2	RELA+S100A8+S100A9+IL-1(49)						C1QTNF3	RELA+TFEB+TFE3+IL-1(51)
			SYNRG	RELA+ZBTB5+IL-1(101)					LYG1	RELA+GLIS2+IL-1(83)					MARCH3	RELA+S100A8+S100A9+IL-1(49)						OLR1	RELA+TFEB+TFE3+IL-1(51)
			OR52B2	RELA+ZBTB5+IL-1(101)					CD6	RELA+GLIS2+IL-1(83)					RNF146	RELA+S100A8+S100A9+IL-1(49)						LOC100288748	RELA+TFEB+TFE3+IL-1(51)
			CHP2	RELA+ZBTB5+IL-1(101)					RAPGEF1	RELA+GLIS2+IL-1(83)					LINC00582	RELA+S100A8+S100A9+IL-1(49)						ARHGEF9	RELA+TFEB+TFE3+IL-1(51)
			PIK3CD-AS1	RELA+ZBTB5+IL-1(101)					CTSW	RELA+GLIS2+IL-1(83)					LPHN3-AS1	RELA+S100A8+S100A9+IL-1(49)						TIGD4	RELA+TFEB+TFE3+IL-1(51)
			PRMT8	RELA+ZBTB5+IL-1(101)					SFRP5	RELA+GLIS2+IL-1(83)					ASPG	RELA+S100A8+S100A9+IL-1(49)						METTL21B	RELA+TFEB+TFE3+IL-1(51)
			GPR101	RELA+ZBTB5+IL-1(101)					EGR2	RELA+GLIS2+IL-1(83)					COL18A1-AS2	RELA+S100A8+S100A9+IL-1(49)						TNFSF18	RELA+TFEB+TFE3+IL-1(51)
			LIPC	RELA+ZBTB5+IL-1(101)					CDKN2B-AS1	RELA+GLIS2+IL-1(83)					LOC101927932	RELA+S100A8+S100A9+IL-1(49)						LINC00571	RELA+TFEB+TFE3+IL-1(51)
			LINC00933	RELA+ZBTB5+IL-1(101)					IL1A	RELA+GLIS2+IL-1(83)					XPA	RELA+S100A8+S100A9+IL-1(49)						C8orf4	RELA+TFEB+TFE3+IL-1(51)
			TAS2R10	RELA+ZBTB5+IL-1(101)					ICAM1	RELA+GLIS2+IL-1(83)					LOC101930275	RELA+S100A8+S100A9+IL-1(49)						PTX3	RELA+TFEB+TFE3+IL-1(51)
			WBP2NL	RELA+ZBTB5+IL-1(101)					LINC00317	RELA+GLIS2+IL-1(83)					KCNMB3	RELA+S100A8+S100A9+IL-1(49)						LINC01132	RELA+TFEB+TFE3+IL-1(51)
			SNORD113-4	RELA+ZBTB5+IL-1(101)					ST7-AS2	RELA+GLIS2+IL-1(83)					APOBEC3H	RELA+S100A8+S100A9+IL-1(49)						MARCH11	RELA+TFEB+TFE3+IL-1(51)
			CD27	RELA+ZBTB5+IL-1(101)					CBY3	RELA+GLIS2+IL-1(83)					GIF	RELA+S100A8+S100A9+IL-1(49)						MROH8	RELA+TFEB+TFE3+IL-1(51)
			MFGE8	RELA+ZBTB5+IL-1(101)					FIBCD1	RELA+GLIS2+IL-1(83)					NTNG2	RELA+S100A8+S100A9+IL-1(49)						LINC00317	RELA+TFEB+TFE3+IL-1(51)
			PLCB1	RELA+ZBTB5+IL-1(101)					PLK2	RELA+GLIS2+IL-1(83)					FGF18	RELA+S100A8+S100A9+IL-1(49)						ANKRD44	RELA+TFEB+TFE3+IL-1(51)
			DIO2-AS1	RELA+ZBTB5+IL-1(101)					AOC1	RELA+GLIS2+IL-1(83)					LOC101927636	RELA+S100A8+S100A9+IL-1(49)						OMG	RELA+TFEB+TFE3+IL-1(51)
			OTX2	RELA+ZBTB5+IL-1(101)					CSF3	RELA+GLIS2+IL-1(83)					LINC00457	RELA+S100A8+S100A9+IL-1(49)						CASC6	RELA+TFEB+TFE3+IL-1(51)
			POU5F1	RELA+ZBTB5+IL-1(101)					OMG	RELA+GLIS2+IL-1(83)					DCDC2	RELA+S100A8+S100A9+IL-1(49)						TNFAIP3	RELA+TFEB+TFE3+IL-1(51)
			FOXP3	RELA+ZBTB5+IL-1(101)					LOC101927181	RELA+GLIS2+IL-1(83)					SPATA18	RELA+S100A8+S100A9+IL-1(49)						CCL2	RELA+TFEB+TFE3+IL-1(51)
			LOC100506098	RELA+ZBTB5+IL-1(101)					RGS16	RELA+GLIS2+IL-1(83)					ZRANB2-AS1	RELA+S100A8+S100A9+IL-1(49)						TRAF1	RELA+TFEB+TFE3+IL-1(51)
			SLC17A6	RELA+ZBTB5+IL-1(101)					CFB	RELA+GLIS2+IL-1(83)					LOC102724552	RELA+S100A8+S100A9+IL-1(49)						POLN	RELA+TFEB+TFE3+IL-1(51)
			CLEC4A	RELA+ZBTB5+IL-1(101)					ZNF443	RELA+GLIS2+IL-1(83)					OR13C4	RELA+S100A8+S100A9+IL-1(49)						GJA5	RELA+TFEB+TFE3+IL-1(51)
			GPR45	RELA+ZBTB5+IL-1(101)					CASC6	RELA+GLIS2+IL-1(83)					TCHHL1	RELA+S100A8+S100A9+IL-1(49)						CBLN4	RELA+TFEB+TFE3+IL-1(51)
			GPR115	RELA+ZBTB5+IL-1(101)					LRRC74A	RELA+GLIS2+IL-1(83)					CADM3-AS1	RELA+S100A8+S100A9+IL-1(49)						ZNF75D	RELA+TFEB+TFE3+IL-1(51)
			AADACL3	RELA+ZBTB5+IL-1(101)					SLC38A8	RELA+GLIS2+IL-1(83)					MDFI	RELA+S100A8+S100A9+IL-1(49)						SOX2	RELA+TFEB+TFE3+IL-1(51)
			RBP3	RELA+ZBTB5+IL-1(101)					PRR27	RELA+GLIS2+IL-1(83)					LOC285766	RELA+S100A8+S100A9+IL-1(49)						FCRL4	RELA+TFEB+TFE3+IL-1(51)
			GPR4	RELA+ZBTB5+IL-1(101)					MERTK	RELA+GLIS2+IL-1(83)					GPHA2	RELA+S100A8+S100A9+IL-1(49)						CXCL8	RELA+TFEB+TFE3+IL-1(51)
			ZNF385D-AS2	RELA+ZBTB5+IL-1(101)					SPHAR	RELA+GLIS2+IL-1(83)					TBC1D8B	RELA+S100A8+S100A9+IL-1(49)						CR1	RELA+TFEB+TFE3+IL-1(51)
			MARCH3	RELA+ZBTB5+IL-1(101)					ADAMTS17	RELA+GLIS2+IL-1(83)					LOC101927284	RELA+S100A8+S100A9+IL-1(49)						LOC101927100	RELA+TFEB+TFE3+IL-1(51)
			AQP10	RELA+ZBTB5+IL-1(101)					SPG20-AS1	RELA+GLIS2+IL-1(83)					RASL10A	RELA+S100A8+S100A9+IL-1(49)						EFS	RELA+TFEB+TFE3+IL-1(51)
			ZNF19	RELA+ZBTB5+IL-1(101)					IGF2	RELA+GLIS2+IL-1(83)					CYP4V2	RELA+S100A8+S100A9+IL-1(49)						FAM227B	RELA+TFEB+TFE3+IL-1(51)
			CXXC1P1	RELA+ZBTB5+IL-1(101)					MYT1L-AS1	RELA+GLIS2+IL-1(83)					MAT1A	RELA+S100A8+S100A9+IL-1(49)						CSF2	RELA+TFEB+TFE3+IL-1(51)
			LINC00582	RELA+ZBTB5+IL-1(101)					FNIP2	RELA+GLIS2+IL-1(83)			siRNA RELA+IL-1 siRNA S100A8+IL-1	44	PLCE1	RELA+S100A8+IL-1(44)						KLF6	RELA+TFEB+TFE3+IL-1(51)
			LPHN3-AS1	RELA+ZBTB5+IL-1(101)					EPHA4	RELA+GLIS2+IL-1(83)					ABCC6P1	RELA+S100A8+IL-1(44)						ABCC9	RELA+TFEB+TFE3+IL-1(51)
			LINC00597	RELA+ZBTB5+IL-1(101)					RGS3	RELA+GLIS2+IL-1(83)					SYCP3	RELA+S100A8+IL-1(44)				siRNA TFE3+IL-1 siRNA p65+IL-1	29	XAGE3	RELA+TFE3+IL-1(29)
			ASPG	RELA+ZBTB5+IL-1(101)					CCL2	RELA+GLIS2+IL-1(83)					C1orf194	RELA+S100A8+IL-1(44)						TNFRSF18	RELA+TFE3+IL-1(29)
			COL18A1-AS2	RELA+ZBTB5+IL-1(101)					ALS2CR11	RELA+GLIS2+IL-1(83)					OR10T2	RELA+S100A8+IL-1(44)						MED31	RELA+TFE3+IL-1(29)
			GDPD3	RELA+ZBTB5+IL-1(101)					POLN	RELA+GLIS2+IL-1(83)					DNMT3L	RELA+S100A8+IL-1(44)						B4GALT1-AS1	RELA+TFE3+IL-1(29)
			LOC728095	RELA+ZBTB5+IL-1(101)					LOC101927257	RELA+GLIS2+IL-1(83)					NFKBIE	RELA+S100A8+IL-1(44)						ZPLD1	RELA+TFE3+IL-1(29)
			CNTN1	RELA+ZBTB5+IL-1(101)					GJA5	RELA+GLIS2+IL-1(83)					IGSF3	RELA+S100A8+IL-1(44)						WDTC1	RELA+TFE3+IL-1(29)
			PAQR9	RELA+ZBTB5+IL-1(101)					C1QTNF3	RELA+GLIS2+IL-1(83)					OR52B2	RELA+S100A8+IL-1(44)						RHOXF1	RELA+TFE3+IL-1(29)
			LOC101930275	RELA+ZBTB5+IL-1(101)					SNAI3	RELA+GLIS2+IL-1(83)					PIK3CD-AS1	RELA+S100A8+IL-1(44)						NFKBIE	RELA+TFE3+IL-1(29)
			KCNMB3	RELA+ZBTB5+IL-1(101)					CBLN4	RELA+GLIS2+IL-1(83)					LINC00933	RELA+S100A8+IL-1(44)						CSF3	RELA+TFE3+IL-1(29)
			APOBEC3H	RELA+ZBTB5+IL-1(101)					LOC100288748	RELA+GLIS2+IL-1(83)					CR1L	RELA+S100A8+IL-1(44)						SHH	RELA+TFE3+IL-1(29)
			MTMR7	RELA+ZBTB5+IL-1(101)					EDN2	RELA+GLIS2+IL-1(83)					WBP2NL	RELA+S100A8+IL-1(44)						CFB	RELA+TFE3+IL-1(29)
			LRRC70	RELA+ZBTB5+IL-1(101)					ZNF75D	RELA+GLIS2+IL-1(83)					ZCCHC13	RELA+S100A8+IL-1(44)						LRRC74A	RELA+TFE3+IL-1(29)
			DENND6B	RELA+ZBTB5+IL-1(101)					SOX2	RELA+GLIS2+IL-1(83)					SNORD113-4	RELA+S100A8+IL-1(44)						PLK3	RELA+TFE3+IL-1(29)
			EN1	RELA+ZBTB5+IL-1(101)					FCRL4	RELA+GLIS2+IL-1(83)					FAM171B	RELA+S100A8+IL-1(44)						KCNK9	RELA+TFE3+IL-1(29)
			ADAMTS16	RELA+ZBTB5+IL-1(101)					KCNK9	RELA+GLIS2+IL-1(83)					TLR1	RELA+S100A8+IL-1(44)						AKAP6	RELA+TFE3+IL-1(29)
			DHRS4L1	RELA+ZBTB5+IL-1(101)					HPGDS	RELA+GLIS2+IL-1(83)					AQP11	RELA+S100A8+IL-1(44)						ALDH3A1	RELA+TFE3+IL-1(29)
			NTNG2	RELA+ZBTB5+IL-1(101)					ARHGEF9	RELA+GLIS2+IL-1(83)					WFDC12	RELA+S100A8+IL-1(44)						C17orf99	RELA+TFE3+IL-1(29)
			LOC101927636	RELA+ZBTB5+IL-1(101)					TAS2R14	RELA+GLIS2+IL-1(83)					CD1A	RELA+S100A8+IL-1(44)						SNORA12	RELA+TFE3+IL-1(29)
			SMAD9	RELA+ZBTB5+IL-1(101)					PTGFR	RELA+GLIS2+IL-1(83)					POU5F1	RELA+S100A8+IL-1(44)						MRGPRX4	RELA+TFE3+IL-1(29)
			STRN	RELA+ZBTB5+IL-1(101)					CYLD	RELA+GLIS2+IL-1(83)					LOC100506098	RELA+S100A8+IL-1(44)						LYZL6	RELA+TFE3+IL-1(29)
			DCDC2	RELA+ZBTB5+IL-1(101)					FAM215A	RELA+GLIS2+IL-1(83)					SLC17A6	RELA+S100A8+IL-1(44)						ACAN	RELA+TFE3+IL-1(29)
			SLC26A4-AS1	RELA+ZBTB5+IL-1(101)					MUC13	RELA+GLIS2+IL-1(83)					CLEC4A	RELA+S100A8+IL-1(44)						ICAM1	RELA+TFE3+IL-1(29)
			SPATA18	RELA+ZBTB5+IL-1(101)					LOC101927100	RELA+GLIS2+IL-1(83)					AADACL3	RELA+S100A8+IL-1(44)						CBY3	RELA+TFE3+IL-1(29)
			ZRANB2-AS1	RELA+ZBTB5+IL-1(101)					ATRN	RELA+GLIS2+IL-1(83)					GPR4	RELA+S100A8+IL-1(44)						OR10K1	RELA+TFE3+IL-1(29)
			LOC102724552	RELA+ZBTB5+IL-1(101)					EFS	RELA+GLIS2+IL-1(83)					AQP10	RELA+S100A8+IL-1(44)						C6orf10	RELA+TFE3+IL-1(29)
			OR13C4	RELA+ZBTB5+IL-1(101)					FAM227B	RELA+GLIS2+IL-1(83)					LINC00597	RELA+S100A8+IL-1(44)						MYT1L-AS1	RELA+TFE3+IL-1(29)
			TCHHL1	RELA+ZBTB5+IL-1(101)					CSF2	RELA+GLIS2+IL-1(83)					CNTN1	RELA+S100A8+IL-1(44)						ALS2CR11	RELA+TFE3+IL-1(29)
			C18orf61	RELA+ZBTB5+IL-1(101)					PABPN1L	RELA+GLIS2+IL-1(83)					HAO1	RELA+S100A8+IL-1(44)						SNAI3	RELA+TFE3+IL-1(29)
			VSIG10	RELA+ZBTB5+IL-1(101)					TIGD4	RELA+GLIS2+IL-1(83)					MTL5	RELA+S100A8+IL-1(44)						ATRN	RELA+TFE3+IL-1(29)
			SLC38A4	RELA+ZBTB5+IL-1(101)					METTL21B	RELA+GLIS2+IL-1(83)					LOC100507283	RELA+S100A8+IL-1(44)				siRNA TFEB+IL-1 siRNA p65+IL-1	42	AURKB	RELA+TFEB+IL-1(42)
			CEBPE	RELA+ZBTB5+IL-1(101)					FANK1-AS1	RELA+GLIS2+IL-1(83)					DENND6B	RELA+S100A8+IL-1(44)						EDN1	RELA+TFEB+IL-1(42)
			KAZN	RELA+ZBTB5+IL-1(101)					ABCC9	RELA+GLIS2+IL-1(83)					TAAR8	RELA+S100A8+IL-1(44)						LOC100506526	RELA+TFEB+IL-1(42)
			THEMIS2	RELA+ZBTB5+IL-1(101)			siRNA p65+IL-1	85	AURKB	RELA+IL-1(85)					DHRS4L1	RELA+S100A8+IL-1(44)						SLC26A1	RELA+TFEB+IL-1(42)
			RD3	RELA+ZBTB5+IL-1(101)					NFKBIA	RELA+IL-1(85)					ICAM1	RELA+S100A8+IL-1(44)						SFRP5	RELA+TFEB+IL-1(42)
			LOC285766	RELA+ZBTB5+IL-1(101)					SLC6A7	RELA+IL-1(85)					RAPGEF3	RELA+S100A8+IL-1(44)						IRF1	RELA+TFEB+IL-1(42)
			GPHA2	RELA+ZBTB5+IL-1(101)					MED31	RELA+IL-1(85)					C18orf61	RELA+S100A8+IL-1(44)						ST7-AS2	RELA+TFEB+IL-1(42)
			MYT1L-AS1	RELA+ZBTB5+IL-1(101)					EDN1	RELA+IL-1(85)					C1orf140	RELA+S100A8+IL-1(44)						ACTL6B	RELA+TFEB+IL-1(42)
			FAM19A3	RELA+ZBTB5+IL-1(101)					B4GALT1-AS1	RELA+IL-1(85)					DIO2	RELA+S100A8+IL-1(44)						SDC4	RELA+TFEB+IL-1(42)
			TBC1D8B	RELA+ZBTB5+IL-1(101)					ZPLD1	RELA+IL-1(85)					LY96	RELA+S100A8+IL-1(44)						FIBCD1	RELA+TFEB+IL-1(42)
			HIF1A-AS1	RELA+ZBTB5+IL-1(101)					LOC100506526	RELA+IL-1(85)					HIF1A-AS1	RELA+S100A8+IL-1(44)						AOC1	RELA+TFEB+IL-1(42)
			FLJ31356	RELA+ZBTB5+IL-1(101)					OR2T1	RELA+IL-1(85)					APP	RELA+S100A8+IL-1(44)						LOC101927181	RELA+TFEB+IL-1(42)
			SMAGP	RELA+ZBTB5+IL-1(101)					NFKB2	RELA+IL-1(85)					LINC01140	RELA+S100A8+IL-1(44)						LOC102723766	RELA+TFEB+IL-1(42)
			LOC101927284	RELA+ZBTB5+IL-1(101)					C8orf4	RELA+IL-1(85)			siRNA RELA+IL-1 siRNA S100A9+IL-1	45	CADM4	RELA+S100A9+IL-1(45)						SLC38A8	RELA+TFEB+IL-1(42)
			CTD-2297D10.2	RELA+ZBTB5+IL-1(101)					PLAU	RELA+IL-1(85)					ELOVL2-AS1	RELA+S100A9+IL-1(45)						NUAK2	RELA+TFEB+IL-1(42)
			LOC100506331	RELA+ZBTB5+IL-1(101)					CXCL3	RELA+IL-1(85)					LOC102724053	RELA+S100A9+IL-1(45)						ATF3	RELA+TFEB+IL-1(42)
			KIAA1549L	RELA+ZBTB5+IL-1(101)					WDTC1	RELA+IL-1(85)					NCCRP1	RELA+S100A9+IL-1(45)						EDN2	RELA+TFEB+IL-1(42)
			KCNQ1DN	RELA+ZBTB5+IL-1(101)					PTX3	RELA+IL-1(85)					TMEM204	RELA+S100A9+IL-1(45)						LOC102724732	RELA+TFEB+IL-1(42)
			RASL10A	RELA+ZBTB5+IL-1(101)					MRGPRX4	RELA+IL-1(85)					BTBD19	RELA+S100A9+IL-1(45)						LINC01233	RELA+TFEB+IL-1(42)
			CSF2	RELA+ZBTB5+IL-1(101)					LYZL6	RELA+IL-1(85)					PRMT8	RELA+S100A9+IL-1(45)						RBM33	RELA+TFEB+IL-1(42)
			MAT1A	RELA+ZBTB5+IL-1(101)					ELF3	RELA+IL-1(85)					GPR101	RELA+S100A9+IL-1(45)						MUC13	RELA+TFEB+IL-1(42)
	siRNA RELA+IL-1	129	LOC101929295	RELA(129)					SLC26A1	RELA+IL-1(85)					LIPC	RELA+S100A9+IL-1(45)						LINC01546	RELA+TFEB+IL-1(42)
			LOC100506142	RELA(129)					RHOXF1	RELA+IL-1(85)					TAS2R10	RELA+S100A9+IL-1(45)						LOC100996583	RELA+TFEB+IL-1(42)
			ABCC6P1	RELA(129)					ACAN	RELA+IL-1(85)					PLCB1	RELA+S100A9+IL-1(45)						TMEM98	RELA+TFEB+IL-1(42)
			C1orf145	RELA(129)					BEND3P3	RELA+IL-1(85)					PPEF1	RELA+S100A9+IL-1(45)						SLC6A7	RELA+TFEB+IL-1(42)
			EDN1	RELA(129)					ALG14	RELA+IL-1(85)					RGS3	RELA+S100A9+IL-1(45)						DUSP2	RELA+TFEB+IL-1(42)
			LOC285629	RELA(129)					EFNA1	RELA+IL-1(85)					LOC100132078	RELA+S100A9+IL-1(45)						ELF3	RELA+TFEB+IL-1(42)
			CADM4	RELA(129)					TNFAIP2	RELA+IL-1(85)					DIO2-AS1	RELA+S100A9+IL-1(45)						CD6	RELA+TFEB+IL-1(42)
			KCNQ1OT1	RELA(129)					MARCH11	RELA+IL-1(85)					FOXP3	RELA+S100A9+IL-1(45)						CDKN2B-AS1	RELA+TFEB+IL-1(42)
			ASGR2	RELA(129)					ZSCAN22	RELA+IL-1(85)					LINC01514	RELA+S100A9+IL-1(45)						MERTK	RELA+TFEB+IL-1(42)
			CXCL3	RELA(129)					IRF1	RELA+IL-1(85)					GPRC5D	RELA+S100A9+IL-1(45)						SPG20-AS1	RELA+TFEB+IL-1(42)
			LOC102724053	RELA(129)					SIX6	RELA+IL-1(85)					LINC01300	RELA+S100A9+IL-1(45)						EPHA4	RELA+TFEB+IL-1(42)
			OR56B4	RELA(129)					MROH8	RELA+IL-1(85)					GPR115	RELA+S100A9+IL-1(45)						RASD1	RELA+TFEB+IL-1(42)
			ZFP36	RELA(129)					NFKBIE	RELA+IL-1(85)					LGALS12	RELA+S100A9+IL-1(45)						COL6A6	RELA+TFEB+IL-1(42)
			TNF	RELA(129)					LINC00320	RELA+IL-1(85)					FOXD4	RELA+S100A9+IL-1(45)						TAS2R14	RELA+TFEB+IL-1(42)
			LIN28B	RELA(129)					ACTL6B	RELA+IL-1(85)					GDPD3	RELA+S100A9+IL-1(45)						TOM1L2	RELA+TFEB+IL-1(42)
			LINC00113	RELA(129)					OR10K1	RELA+IL-1(85)					LINC00925	RELA+S100A9+IL-1(45)						PTGFR	RELA+TFEB+IL-1(42)
			STK32C	RELA(129)					SDC4	RELA+IL-1(85)					LOC728095	RELA+S100A9+IL-1(45)						COLQ	RELA+TFEB+IL-1(42)
			EBI3	RELA(129)					ANKRD44	RELA+IL-1(85)					PAQR9	RELA+S100A9+IL-1(45)						HHAT	RELA+TFEB+IL-1(42)
			TNFAIP2	RELA(129)					TTLL4	RELA+IL-1(85)					ZBED9	RELA+S100A9+IL-1(45)						MAEA	RELA+TFEB+IL-1(42)
			EFNA1	RELA(129)					LTB	RELA+IL-1(85)					MTMR7	RELA+S100A9+IL-1(45)						PABPN1L	RELA+TFEB+IL-1(42)
			LOC102724874	RELA(129)					OPTN	RELA+IL-1(85)					LRRC70	RELA+S100A9+IL-1(45)						FANK1-AS1	RELA+TFEB+IL-1(42)
			IRF1	RELA(129)					TMEM178A	RELA+IL-1(85)					EN1	RELA+S100A9+IL-1(45)				siRNA TFE3+IL-1 siRNA TFEB+IL-1	24	FGL2	TFE3+TFEB+IL-1(24)
			NFKBIE	RELA(129)					SELV	RELA+IL-1(85)					NLRP10	RELA+S100A9+IL-1(45)						ZC3H12A	TFE3+TFEB+IL-1(24)
			PHF20L1	RELA(129)					TMIGD2	RELA+IL-1(85)					STRN	RELA+S100A9+IL-1(45)						NR4A2	TFE3+TFEB+IL-1(24)
			C2orf61	RELA(129)					SHH	RELA+IL-1(85)					SLC26A4-AS1	RELA+S100A9+IL-1(45)						SYNE3	TFE3+TFEB+IL-1(24)
			IGSF3	RELA(129)					LOC102723766	RELA+IL-1(85)					SLC38A4	RELA+S100A9+IL-1(45)						LOC101929723	TFE3+TFEB+IL-1(24)
			FAM9B	RELA(129)					C6orf10	RELA+IL-1(85)					THEMIS2	RELA+S100A9+IL-1(45)						BVES-AS1	TFE3+TFEB+IL-1(24)
			FLJ46906	RELA(129)					TNFAIP3	RELA+IL-1(85)					AOX1	RELA+S100A9+IL-1(45)						ANKRD26P1	TFE3+TFEB+IL-1(24)
			LRRTM4	RELA(129)					CCL20	RELA+IL-1(85)					RD3	RELA+S100A9+IL-1(45)						HDAC10	TFE3+TFEB+IL-1(24)
			KDM7A	RELA(129)					RASD1	RELA+IL-1(85)					TNFAIP3	RELA+S100A9+IL-1(45)						LOC101929917	TFE3+TFEB+IL-1(24)
			SMCO3	RELA(129)					TRAF1	RELA+IL-1(85)					MIR155HG	RELA+S100A9+IL-1(45)						LOC101927494	TFE3+TFEB+IL-1(24)
			FLJ36777	RELA(129)					SNORD114-21	RELA+IL-1(85)					FAM19A3	RELA+S100A9+IL-1(45)						CCDC141	TFE3+TFEB+IL-1(24)
			CR1L	RELA(129)					AGMO	RELA+IL-1(85)					CCDC144NL	RELA+S100A9+IL-1(45)						MURC	TFE3+TFEB+IL-1(24)
			LOC101928009	RELA(129)					COL6A6	RELA+IL-1(85)					CTD-2297D10.2	RELA+S100A9+IL-1(45)						MIR4500HG	TFE3+TFEB+IL-1(24)
			LOC100507616	RELA(129)					GLYATL3	RELA+IL-1(85)					LOC100506331	RELA+S100A9+IL-1(45)						NEURL3	TFE3+TFEB+IL-1(24)
			ZCCHC13	RELA(129)					C8orf87	RELA+IL-1(85)					KCNQ1DN	RELA+S100A9+IL-1(45)						GAN	TFE3+TFEB+IL-1(24)
			MBOAT4	RELA(129)					FLJ16779	RELA+IL-1(85)					ABCA4	RELA+S100A9+IL-1(45)						NLGN4Y	TFE3+TFEB+IL-1(24)
			CFB	RELA(129)					PLK3	RELA+IL-1(85)			siRNA S100A8+IL-1 siRNA S100A9+IL-1	35	TSPAN32	S100A(+S100A9+IL-1(35)						GPR87	TFE3+TFEB+IL-1(24)
			FAM171B	RELA(129)					NUAK2	RELA+IL-1(85)					SHD	S100A(+S100A9+IL-1(35)						LOC100507530	TFE3+TFEB+IL-1(24)
			PPEF1	RELA(129)					ATF3	RELA+IL-1(85)					KRTAP8-1	S100A(+S100A9+IL-1(35)						BDKRB1	TFE3+TFEB+IL-1(24)
			CCL20	RELA(129)					DUSP1	RELA+IL-1(85)					LOC101929654	S100A(+S100A9+IL-1(35)						RNF39	TFE3+TFEB+IL-1(24)
			TLR1	RELA(129)					OLR1	RELA+IL-1(85)					CTNND2	S100A(+S100A9+IL-1(35)						LINC00879	TFE3+TFEB+IL-1(24)
			RGS3	RELA(129)					ZNF32-AS3	RELA+IL-1(85)					SYT1	S100A(+S100A9+IL-1(35)						EGR1	TFE3+TFEB+IL-1(24)
			LOC100132078	RELA(129)					RGPD6	RELA+IL-1(85)					LINC01386	S100A(+S100A9+IL-1(35)						CD109	TFE3+TFEB+IL-1(24)
			NHLRC2	RELA(129)					LOC102724732	RELA+IL-1(85)					LINC00636	S100A(+S100A9+IL-1(35)						OR51I1	TFE3+TFEB+IL-1(24)
			HEMK1	RELA(129)					CXCL8	RELA+IL-1(85)					UGT3A1	S100A(+S100A9+IL-1(35)				siRNA p65+IL-1	46	TMEM92-AS1	RELA+IL-1(46)
			AQP11	RELA(129)					CXCL2	RELA+IL-1(85)					SH3BP2	S100A(+S100A9+IL-1(35)						C5orf60	RELA+IL-1(46)
			SOWAHA	RELA(129)					SPRED3	RELA+IL-1(85)					LOC101927610	S100A(+S100A9+IL-1(35)						CXCL3	RELA+IL-1(46)
			NUAK2	RELA(129)					LINC01233	RELA+IL-1(85)					LINC00936	S100A(+S100A9+IL-1(35)						TMC4	RELA+IL-1(46)
			WFDC12	RELA(129)					TOM1L2	RELA+IL-1(85)					DCAF4L1	S100A(+S100A9+IL-1(35)						BEND3P3	RELA+IL-1(46)
			CD1A	RELA(129)					RBM33	RELA+IL-1(85)					DNM3OS	S100A(+S100A9+IL-1(35)						EFNA1	RELA+IL-1(46)
			LINC01514	RELA(129)					COLQ	RELA+IL-1(85)					LOC440700	S100A(+S100A9+IL-1(35)						SIX6	RELA+IL-1(46)
			LINC01241	RELA(129)					HHAT	RELA+IL-1(85)					LOC100129083	S100A(+S100A9+IL-1(35)						LINC00320	RELA+IL-1(46)
			GPRC5D	RELA(129)					OR6M1	RELA+IL-1(85)					GSTM5	S100A(+S100A9+IL-1(35)						PLK2	RELA+IL-1(46)
			CXCL2	RELA(129)					C11orf39	RELA+IL-1(85)					RPS4Y2	S100A(+S100A9+IL-1(35)						LTB	RELA+IL-1(46)
			LINC01300	RELA(129)					MAEA	RELA+IL-1(85)					CALHM3	S100A(+S100A9+IL-1(35)						OPTN	RELA+IL-1(46)
			CDH26	RELA(129)					CR1	RELA+IL-1(85)					NPHS2	S100A(+S100A9+IL-1(35)						TMIGD2	RELA+IL-1(46)
			LTC4S	RELA(129)					CD83	RELA+IL-1(85)					LINC01426	S100A(+S100A9+IL-1(35)						ZNF443	RELA+IL-1(46)
			RASGRF2-AS1	RELA(129)					LOC100131496	RELA+IL-1(85)					SNORD62A	S100A(+S100A9+IL-1(35)						IGF2	RELA+IL-1(46)
			RNF146	RELA(129)					OC90	RELA+IL-1(85)					PCDHA12	S100A(+S100A9+IL-1(35)						CCL20	RELA+IL-1(46)
			NEURL3	RELA(129)					SLC25A25-AS1	RELA+IL-1(85)					HSP90AB4P	S100A(+S100A9+IL-1(35)						LOC101927257	RELA+IL-1(46)
			LGALS12	RELA(129)					AKAP6	RELA+IL-1(85)					WASH5P	S100A(+S100A9+IL-1(35)						FLJ16779	RELA+IL-1(46)
			HSD11B1	RELA(129)					LINC01546	RELA+IL-1(85)					OPRK1	S100A(+S100A9+IL-1(35)						DUSP1	RELA+IL-1(46)
			SLCO1A2	RELA(129)					BIRC3	RELA+IL-1(85)					MAMDC2-AS1	S100A(+S100A9+IL-1(35)						ZNF32-AS3	RELA+IL-1(46)
			FOXD4	RELA(129)					KLF6	RELA+IL-1(85)					BICC1	S100A(+S100A9+IL-1(35)						HPGDS	RELA+IL-1(46)
			NFKBIA	RELA(129)					NFIA-AS2	RELA+IL-1(85)					CCDC13-AS1	S100A(+S100A9+IL-1(35)						CXCL2	RELA+IL-1(46)
			LOC101927932	RELA(129)					SLC44A4	RELA+IL-1(85)					SLC47A2	S100A(+S100A9+IL-1(35)						OR6M1	RELA+IL-1(46)
			DAW1	RELA(129)			siRNA GLIS2+IL-1	75	LOC101927273	GLIS2+IL-1(75)					HDAC9	S100A(+S100A9+IL-1(35)						CD83	RELA+IL-1(46)
			TTC39C-AS1	RELA(129)					TWIST2	GLIS2+IL-1(75)					ZNF316	S100A(+S100A9+IL-1(35)						OC90	RELA+IL-1(46)
			LOC101928817	RELA(129)					MIR762HG	GLIS2+IL-1(75)					LINC00316	S100A(+S100A9+IL-1(35)						NFIA-AS2	RELA+IL-1(46)
			LOC101928174	RELA(129)					LOC100507530	GLIS2+IL-1(75)					FPR1	S100A(+S100A9+IL-1(35)						NFKBIA	RELA+IL-1(46)
			SLC8A3	RELA(129)					GPR87	GLIS2+IL-1(75)					OR9K2	S100A(+S100A9+IL-1(35)						OR2T1	RELA+IL-1(46)
			LINC00925	RELA(129)					CD79B	GLIS2+IL-1(75)			siRNA RELA+IL-1	92	LOC101929295	RELA+IL-1(92)						NFKB2	RELA+IL-1(46)
			XPA	RELA(129)					LHFPL3-AS2	GLIS2+IL-1(75)					LOC100506142	RELA+IL-1(92)						CTSW	RELA+IL-1(46)
			MMAA	RELA(129)					ANKRD42	GLIS2+IL-1(75)					C1orf145	RELA+IL-1(92)						ALG14	RELA+IL-1(46)
			ERICH3-AS1	RELA(129)					TNFAIP6	GLIS2+IL-1(75)					EDN1	RELA+IL-1(92)						ZSCAN22	RELA+IL-1(46)
			SECISBP2L	RELA(129)					LINC00525	GLIS2+IL-1(75)					LOC285629	RELA+IL-1(92)						TTLL4	RELA+IL-1(46)
			ZBED9	RELA(129)					FGL2	GLIS2+IL-1(75)					ASGR2	RELA+IL-1(92)						TMEM178A	RELA+IL-1(46)
			PTX3	RELA(129)					LURAP1L-AS1	GLIS2+IL-1(75)					CXCL3	RELA+IL-1(92)						PRR27	RELA+IL-1(46)
			HAO1	RELA(129)					AKAP5	GLIS2+IL-1(75)					OR56B4	RELA+IL-1(92)						SPHAR	RELA+IL-1(46)
			PMFBP1	RELA(129)					ITK	GLIS2+IL-1(75)					RTN1	RELA+IL-1(92)						ADAMTS17	RELA+IL-1(46)
			LINC00515	RELA(129)					RALGAPA2	GLIS2+IL-1(75)					ZFP36	RELA+IL-1(92)						C8orf87	RELA+IL-1(46)
			LOC150935	RELA(129)					ZNF594	GLIS2+IL-1(75)					LINC01187	RELA+IL-1(92)						RGPD6	RELA+IL-1(46)
			ELF3	RELA(129)					ABCC10	GLIS2+IL-1(75)					CCDC36	RELA+IL-1(92)						SPRED3	RELA+IL-1(46)
			MTL5	RELA(129)					CCDC154	GLIS2+IL-1(75)					TNF	RELA+IL-1(92)						CYLD	RELA+IL-1(46)
			LOC100507283	RELA(129)					KRT12	GLIS2+IL-1(75)					LIN28B	RELA+IL-1(92)						FAM215A	RELA+IL-1(46)
			TAAR8	RELA(129)					TECTA	GLIS2+IL-1(75)					LINC00113	RELA+IL-1(92)						C11orf39	RELA+IL-1(46)
			NLRP10	RELA(129)					MUC19	GLIS2+IL-1(75)					EBI3	RELA+IL-1(92)						LOC100131496	RELA+IL-1(46)
			GOLGA8K	RELA(129)					SMIM17	GLIS2+IL-1(75)					TNFAIP2	RELA+IL-1(92)						SLC25A25-AS1	RELA+IL-1(46)
			GIF	RELA(129)					SPRR2A	GLIS2+IL-1(75)					EFNA1	RELA+IL-1(92)						BIRC3	RELA+IL-1(46)
			ICAM1	RELA(129)					LIN28B	GLIS2+IL-1(75)					IRF1	RELA+IL-1(92)						SLC44A4	RELA+IL-1(46)
			FGF18	RELA(129)					GS1-279B7.1	GLIS2+IL-1(75)					SYNRG	RELA+IL-1(92)				siRNA TFE3+IL-1	70	LOC101927273	TFE3+IL-1(70)
			RAPGEF3	RELA(129)					CTAG1A	GLIS2+IL-1(75)					PHF20L1	RELA+IL-1(92)						MT1G	TFE3+IL-1(70)
			LINC00457	RELA(129)					LOC101927355	GLIS2+IL-1(75)					C2orf61	RELA+IL-1(92)						IL7R	TFE3+IL-1(70)
			BTG4	RELA(129)					MUC2	GLIS2+IL-1(75)					FAM9B	RELA+IL-1(92)						PKNOX2	TFE3+IL-1(70)
			KIAA1456	RELA(129)					TUB-AS1	GLIS2+IL-1(75)					FLJ46906	RELA+IL-1(92)						GRIK1-AS1	TFE3+IL-1(70)
			C1orf140	RELA(129)					LINC00616	GLIS2+IL-1(75)					SMCO3	RELA+IL-1(92)						PARVG	TFE3+IL-1(70)
			DIO2	RELA(129)					LOC102724691	GLIS2+IL-1(75)					FLJ36777	RELA+IL-1(92)						TNFAIP6	TFE3+IL-1(70)
			SCIMP	RELA(129)					HMGA1P7	GLIS2+IL-1(75)					LOC101928009	RELA+IL-1(92)						POU2F3	TFE3+IL-1(70)
			CADM3-AS1	RELA(129)					B3GNT6	GLIS2+IL-1(75)					LOC100507616	RELA+IL-1(92)						UCKL1	TFE3+IL-1(70)
			MDFI	RELA(129)					PPARA	GLIS2+IL-1(75)					CFB	RELA+IL-1(92)						A2M-AS1	TFE3+IL-1(70)
			AOX1	RELA(129)					FOXE3	GLIS2+IL-1(75)					MFGE8	RELA+IL-1(92)						VEZF1	TFE3+IL-1(70)
			MAFF	RELA(129)					SOX15	GLIS2+IL-1(75)					CCL20	RELA+IL-1(92)						LOC646471	TFE3+IL-1(70)
			LY96	RELA(129)					HERC2P2	GLIS2+IL-1(75)					NHLRC2	RELA+IL-1(92)						TIFAB	TFE3+IL-1(70)
			TNFAIP3	RELA(129)					SELP	GLIS2+IL-1(75)					SOWAHA	RELA+IL-1(92)						NCALD	TFE3+IL-1(70)
			MIR155HG	RELA(129)					LOC102724663	GLIS2+IL-1(75)					NUAK2	RELA+IL-1(92)						PDE1C	TFE3+IL-1(70)
			CDH5	RELA(129)					PINLYP	GLIS2+IL-1(75)					GPR45	RELA+IL-1(92)						MTSS1	TFE3+IL-1(70)
			OR51E1	RELA(129)					LINC00670	GLIS2+IL-1(75)					LINC01241	RELA+IL-1(92)						HERC2P2	TFE3+IL-1(70)
			CCL2	RELA(129)					TRNP1	GLIS2+IL-1(75)					CXCL2	RELA+IL-1(92)						RAB8B	TFE3+IL-1(70)
			TRAF1	RELA(129)					LOC101928259	GLIS2+IL-1(75)					CDH26	RELA+IL-1(92)						WBP2NL	TFE3+IL-1(70)
			LOC100506082	RELA(129)					AK5	GLIS2+IL-1(75)					LTC4S	RELA+IL-1(92)						NFKBIZ	TFE3+IL-1(70)
			IL6	RELA(129)					WBP2NL	GLIS2+IL-1(75)					RASGRF2-AS1	RELA+IL-1(92)						LINC01333	TFE3+IL-1(70)
			TUBB1	RELA(129)					C1orf220	GLIS2+IL-1(75)					ZNF19	RELA+IL-1(92)						IRX4	TFE3+IL-1(70)
			LINC00895	RELA(129)					LOC101928322	GLIS2+IL-1(75)					NEURL3	RELA+IL-1(92)						SLAMF8	TFE3+IL-1(70)
			APP	RELA(129)					LOC101927496	GLIS2+IL-1(75)					CXXC1P1	RELA+IL-1(92)						MYO1G	TFE3+IL-1(70)
			CXCL8	RELA(129)					LOC100131372	GLIS2+IL-1(75)					HSD11B1	RELA+IL-1(92)						CRTAC1	TFE3+IL-1(70)
			LINC01561	RELA(129)					CFAP99	GLIS2+IL-1(75)					SLCO1A2	RELA+IL-1(92)						SYNDIG1L	TFE3+IL-1(70)
			CCDC144NL	RELA(129)					RNF113B	GLIS2+IL-1(75)					NFKBIA	RELA+IL-1(92)						PTGS2	TFE3+IL-1(70)
			C1QTNF8	RELA(129)					SERPIND1	GLIS2+IL-1(75)					DAW1	RELA+IL-1(92)						KMO	TFE3+IL-1(70)
			CYYR1-AS1	RELA(129)					PIM2	GLIS2+IL-1(75)					TTC39C-AS1	RELA+IL-1(92)						CLDN1	TFE3+IL-1(70)
			MX2	RELA(129)					LINC00565	GLIS2+IL-1(75)					LOC101928817	RELA+IL-1(92)						ENOX1	TFE3+IL-1(70)
			FDCSP	RELA(129)					LOC285627	GLIS2+IL-1(75)					LOC101928174	RELA+IL-1(92)						LOC440390	TFE3+IL-1(70)
			LINC01140	RELA(129)					INA	GLIS2+IL-1(75)					SLC8A3	RELA+IL-1(92)						TTC28-AS1	TFE3+IL-1(70)
			LOC101927815	RELA(129)					HDAC10	GLIS2+IL-1(75)					MMAA	RELA+IL-1(92)						NOTO	TFE3+IL-1(70)
			BIRC3	RELA(129)					SYNE4	GLIS2+IL-1(75)					ERICH3-AS1	RELA+IL-1(92)						TUB	TFE3+IL-1(70)
			CYP4V2	RELA(129)					APOL6	GLIS2+IL-1(75)					SECISBP2L	RELA+IL-1(92)						C11orf96	TFE3+IL-1(70)
			ABCA4	RELA(129)					TMEM38A	GLIS2+IL-1(75)					PTX3	RELA+IL-1(92)						ZNF30	TFE3+IL-1(70)
			UNC5CL	RELA(129)					LOC101927494	GLIS2+IL-1(75)					PMFBP1	RELA+IL-1(92)						ANKRD40	TFE3+IL-1(70)
			DCAF12L2	RELA(129)					HLA-DQB2	GLIS2+IL-1(75)					LINC00515	RELA+IL-1(92)						INTS1	TFE3+IL-1(70)
	siRNA ZBTB5+IL-1	95	TSPAN32	ZBTB5(95)					ADAM10	GLIS2+IL-1(75)					LOC150935	RELA+IL-1(92)						SNORD83B	TFE3+IL-1(70)
			ZC3H6	ZBTB5(95)					ZNF273	GLIS2+IL-1(75)					ELF3	RELA+IL-1(92)						ABCC10	TFE3+IL-1(70)
			FXYD2	ZBTB5(95)					MURC	GLIS2+IL-1(75)					ADAMTS16	RELA+IL-1(92)						KRT12	TFE3+IL-1(70)
			CCDC149	ZBTB5(95)					ABCG5	GLIS2+IL-1(75)					GOLGA8K	RELA+IL-1(92)						SPRR2A	TFE3+IL-1(70)
			GPR98	ZBTB5(95)					DHRS9	GLIS2+IL-1(75)					SMAD9	RELA+IL-1(92)						LINC00616	TFE3+IL-1(70)
			NCAPH	ZBTB5(95)					B3GNT2	GLIS2+IL-1(75)					BTG4	RELA+IL-1(92)						LINC01265	TFE3+IL-1(70)
			KRTAP8-1	ZBTB5(95)					CCDC68	GLIS2+IL-1(75)					KIAA1456	RELA+IL-1(92)						HMGA1P7	TFE3+IL-1(70)
			FBLN7	ZBTB5(95)					GNLY	GLIS2+IL-1(75)					VSIG10	RELA+IL-1(92)						JUN	TFE3+IL-1(70)
			LOC101929654	ZBTB5(95)					NLGN4Y	GLIS2+IL-1(75)					CEBPE	RELA+IL-1(92)						FEZF1-AS1	TFE3+IL-1(70)
			HEXA-AS1	ZBTB5(95)					MMP11	GLIS2+IL-1(75)					SCIMP	RELA+IL-1(92)						MT2A	TFE3+IL-1(70)
			FAM181A-AS1	ZBTB5(95)					OR51I1	GLIS2+IL-1(75)					KAZN	RELA+IL-1(92)						CUX2	TFE3+IL-1(70)
			LDB3	ZBTB5(95)					LOC102467225	GLIS2+IL-1(75)					MAFF	RELA+IL-1(92)						LINC00685	TFE3+IL-1(70)
			CTNND2	ZBTB5(95)					ZNF833P	GLIS2+IL-1(75)					CDH5	RELA+IL-1(92)						CSN1S2AP	TFE3+IL-1(70)
			LOC101929492	ZBTB5(95)											OR51E1	RELA+IL-1(92)						SLC35A1	TFE3+IL-1(70)
			MMP13	ZBTB5(95)											MYT1L-AS1	RELA+IL-1(92)						LOC101928322	TFE3+IL-1(70)
			TAF1A-AS1	ZBTB5(95)											CCL2	RELA+IL-1(92)						LOC101928334	TFE3+IL-1(70)
			TM4SF20	ZBTB5(95)											TRAF1	RELA+IL-1(92)						FOXB2	TFE3+IL-1(70)
			CRYBB3	ZBTB5(95)											LOC100506082	RELA+IL-1(92)						LINC00565	TFE3+IL-1(70)
			BEND3P3	ZBTB5(95)											FLJ31356	RELA+IL-1(92)						LOC285627	TFE3+IL-1(70)
			IL1A	ZBTB5(95)											IL6	RELA+IL-1(92)						SPEM1	TFE3+IL-1(70)
			ERC2-IT1	ZBTB5(95)											SMAGP	RELA+IL-1(92)						ZNF34	TFE3+IL-1(70)
			LINC00636	ZBTB5(95)											TUBB1	RELA+IL-1(92)						LINC00593	TFE3+IL-1(70)
			LINC00428	ZBTB5(95)											LINC00895	RELA+IL-1(92)						SYNE4	TFE3+IL-1(70)
			PRUNE	ZBTB5(95)											CXCL8	RELA+IL-1(92)						STAT5A	TFE3+IL-1(70)
			UGT3A1	ZBTB5(95)											LINC01561	RELA+IL-1(92)						CATIP	TFE3+IL-1(70)
			EPDR1	ZBTB5(95)											C1QTNF8	RELA+IL-1(92)						CWC25	TFE3+IL-1(70)
			TTC6	ZBTB5(95)											KIAA1549L	RELA+IL-1(92)						CELF2	TFE3+IL-1(70)
			ZNF365	ZBTB5(95)											CYYR1-AS1	RELA+IL-1(92)						TMEM144	TFE3+IL-1(70)
			HOXA13	ZBTB5(95)											MX2	RELA+IL-1(92)						PRDM1	TFE3+IL-1(70)
			PHKG1	ZBTB5(95)											FDCSP	RELA+IL-1(92)						B3GNT2	TFE3+IL-1(70)
			DARS-AS1	ZBTB5(95)											CSF2	RELA+IL-1(92)						LOC101929080	TFE3+IL-1(70)
			NUDT9P1	ZBTB5(95)											LOC101927815	RELA+IL-1(92)						ZNF833P	TFE3+IL-1(70)
			NRXN3	ZBTB5(95)											BIRC3	RELA+IL-1(92)				siRNA TFEB+IL-1	56	NEU2	TFEB+IL-1(56)
			SH3BP2	ZBTB5(95)											UNC5CL	RELA+IL-1(92)						NBN	TFEB+IL-1(56)
			NDUFA6-AS1	ZBTB5(95)											DCAF12L2	RELA+IL-1(92)						AKAP5	TFEB+IL-1(56)
			LINC00936	ZBTB5(95)									siRNA S100A8+IL-1	56	FXYD2	S100A8+IL-1(56)						ITPK1	TFEB+IL-1(56)
			KIF5A	ZBTB5(95)											CCDC149	S100A8+IL-1(56)						IER3	TFEB+IL-1(56)
			AK8	ZBTB5(95)											BTBD16	S100A8+IL-1(56)						LINC00558	TFEB+IL-1(56)
			MESTIT1	ZBTB5(95)											SLC16A1-AS1	S100A8+IL-1(56)						CCDC154	TFEB+IL-1(56)
			SLC5A2	ZBTB5(95)											CD37	S100A8+IL-1(56)						RABL3	TFEB+IL-1(56)
			C2orf50	ZBTB5(95)											BMF	S100A8+IL-1(56)						LIN28B	TFEB+IL-1(56)
			DNM3OS	ZBTB5(95)											GABRB1	S100A8+IL-1(56)						CTAG1A	TFEB+IL-1(56)
			LOC440700	ZBTB5(95)											CDY2A	S100A8+IL-1(56)						NUP98	TFEB+IL-1(56)
			RSU1P2	ZBTB5(95)											CRYBB3	S100A8+IL-1(56)						LOC101929076	TFEB+IL-1(56)
			IZUMO1	ZBTB5(95)											IL1A	S100A8+IL-1(56)						RGS6	TFEB+IL-1(56)
			C3orf35	ZBTB5(95)											ERC2-IT1	S100A8+IL-1(56)						RGP1	TFEB+IL-1(56)
			CLLU1OS	ZBTB5(95)											MMRN2	S100A8+IL-1(56)						DNAJB1	TFEB+IL-1(56)
			LCE2B	ZBTB5(95)											PHKG1	S100A8+IL-1(56)						LOC100128002	TFEB+IL-1(56)
			GIMAP7	ZBTB5(95)											LINC01346	S100A8+IL-1(56)						GPX5	TFEB+IL-1(56)
			LRRC28	ZBTB5(95)											OR2M7	S100A8+IL-1(56)						CBX4	TFEB+IL-1(56)
			CD300LG	ZBTB5(95)											MAGEB18	S100A8+IL-1(56)						PGBD2	TFEB+IL-1(56)
			GPBAR1	ZBTB5(95)											LOC440031	S100A8+IL-1(56)						CBX3P2	TFEB+IL-1(56)
			OR4N2	ZBTB5(95)											KIF5A	S100A8+IL-1(56)						PTGDR	TFEB+IL-1(56)
			EGFR-AS1	ZBTB5(95)											IZUMO1	S100A8+IL-1(56)						WIPF1	TFEB+IL-1(56)
			C19orf81	ZBTB5(95)											C3orf35	S100A8+IL-1(56)						FLJ45079	TFEB+IL-1(56)
			LAT2	ZBTB5(95)											LINC00159	S100A8+IL-1(56)						LOC100507651	TFEB+IL-1(56)
			OR14C36	ZBTB5(95)											LOC100130950	S100A8+IL-1(56)						LOC221946	TFEB+IL-1(56)
			NPHS2	ZBTB5(95)											GIMAP7	S100A8+IL-1(56)						LOC101928046	TFEB+IL-1(56)
			DCAF8L2	ZBTB5(95)											ARMC2-AS1	S100A8+IL-1(56)						ARHGEF18	TFEB+IL-1(56)
			UGT2B10	ZBTB5(95)											C19orf81	S100A8+IL-1(56)						DKFZp779M0652	TFEB+IL-1(56)
			LINC01426	ZBTB5(95)											PCED1A	S100A8+IL-1(56)						MIR762HG	TFEB+IL-1(56)
			SNORD62A	ZBTB5(95)											UGT2B10	S100A8+IL-1(56)						LOC101929592	TFEB+IL-1(56)
			RBMS3-AS1	ZBTB5(95)											RNF17	S100A8+IL-1(56)						RASAL1	TFEB+IL-1(56)
			ZKSCAN4	ZBTB5(95)											RUFY4	S100A8+IL-1(56)						LHFPL3-AS2	TFEB+IL-1(56)
			LOC100505985	ZBTB5(95)											RBMS3-AS1	S100A8+IL-1(56)						ADPRHL2	TFEB+IL-1(56)
			RAG2	ZBTB5(95)											NCOA7	S100A8+IL-1(56)						LINC00882	TFEB+IL-1(56)
			GRM5-AS1	ZBTB5(95)											OR13G1	S100A8+IL-1(56)						LOC102467213	TFEB+IL-1(56)
			LOC100506175	ZBTB5(95)											ZNF804A	S100A8+IL-1(56)						EXO5	TFEB+IL-1(56)
			HSP90AB4P	ZBTB5(95)											WDR72	S100A8+IL-1(56)						BAALC	TFEB+IL-1(56)
			GREM1	ZBTB5(95)											GREM1	S100A8+IL-1(56)						ASCL1	TFEB+IL-1(56)
			LINC01103	ZBTB5(95)											SPERT	S100A8+IL-1(56)						C2orf72	TFEB+IL-1(56)
			CEP112	ZBTB5(95)											OBP2B	S100A8+IL-1(56)						TTC4	TFEB+IL-1(56)
			LOC101929756	ZBTB5(95)											LINC01298	S100A8+IL-1(56)						TNS4	TFEB+IL-1(56)
			AOAH	ZBTB5(95)											LOC101927188	S100A8+IL-1(56)						FAM135B	TFEB+IL-1(56)
			GPR124	ZBTB5(95)											CYBB	S100A8+IL-1(56)						GBP6	TFEB+IL-1(56)
			LINC01298	ZBTB5(95)											ZBTB32	S100A8+IL-1(56)						GPR18	TFEB+IL-1(56)
			LINC00685	ZBTB5(95)											SLC28A1	S100A8+IL-1(56)						LIF	TFEB+IL-1(56)
			CISTR	ZBTB5(95)											OCA2	S100A8+IL-1(56)						PINLYP	TFEB+IL-1(56)
			HOXD1	ZBTB5(95)											CAPZA3	S100A8+IL-1(56)						ATP6V1G3	TFEB+IL-1(56)
			AZU1	ZBTB5(95)											FAM46D	S100A8+IL-1(56)						LOC284023	TFEB+IL-1(56)
			SLC28A1	ZBTB5(95)											TMEM105	S100A8+IL-1(56)						OR10R2	TFEB+IL-1(56)
			RPL23AP32	ZBTB5(95)											TMED9	S100A8+IL-1(56)						STBD1	TFEB+IL-1(56)
			MAMDC2-AS1	ZBTB5(95)											MIR1-1HG	S100A8+IL-1(56)						CASP8AP2	TFEB+IL-1(56)
			BICC1	ZBTB5(95)											TRPM5	S100A8+IL-1(56)						BTG3	TFEB+IL-1(56)
			RGS9BP	ZBTB5(95)											PRICKLE2	S100A8+IL-1(56)						ZNF273	TFEB+IL-1(56)
			CCDC13-AS1	ZBTB5(95)											DNAH10	S100A8+IL-1(56)						DHRS9	TFEB+IL-1(56)
			RNASE4	ZBTB5(95)											LOC101928043	S100A8+IL-1(56)						CCDC173	TFEB+IL-1(56)
			NPTXR	ZBTB5(95)											LOC101927346	S100A8+IL-1(56)						GHRH	TFEB+IL-1(56)
			SPRY3	ZBTB5(95)											MMP9	S100A8+IL-1(56)
			ALPI	ZBTB5(95)											SYP	S100A8+IL-1(56)
			SLC15A3	ZBTB5(95)											CAMTA2	S100A8+IL-1(56)
			CD70	ZBTB5(95)									siRNA S100A9+IL-1	84	IL16	S100A9+IL-1(84)
			LINC00316	ZBTB5(95)											FBLN7	S100A9+IL-1(84)
			FPR1	ZBTB5(95)											WNT1	S100A9+IL-1(84)
			MMP9	ZBTB5(95)											LOC100499484	S100A9+IL-1(84)
															CEBPD	S100A9+IL-1(84)
															CARD9	S100A9+IL-1(84)
															VSTM2A-OT1	S100A9+IL-1(84)
															MMP13	S100A9+IL-1(84)
															LOC340074	S100A9+IL-1(84)
															HIST1H2BN	S100A9+IL-1(84)
															TAF1A-AS1	S100A9+IL-1(84)
															TM4SF20	S100A9+IL-1(84)
															LOC101927365	S100A9+IL-1(84)
															LINC00665	S100A9+IL-1(84)
															LINC00428	S100A9+IL-1(84)
															LOC146880	S100A9+IL-1(84)
															TTC6	S100A9+IL-1(84)
															ZNF365	S100A9+IL-1(84)
															HOXA13	S100A9+IL-1(84)
															NAV2-AS4	S100A9+IL-1(84)
															SH3BP1	S100A9+IL-1(84)
															DDX60	S100A9+IL-1(84)
															PCP4	S100A9+IL-1(84)
															LOC157273	S100A9+IL-1(84)
															HTATSF1P2	S100A9+IL-1(84)
															ANKRD30A	S100A9+IL-1(84)
															NDUFA6-AS1	S100A9+IL-1(84)
															PCSK5	S100A9+IL-1(84)
															SH3GL1P2	S100A9+IL-1(84)
															SPI1	S100A9+IL-1(84)
															SELL	S100A9+IL-1(84)
															DMRTA1	S100A9+IL-1(84)
															MESTIT1	S100A9+IL-1(84)
															LRRC23	S100A9+IL-1(84)
															RSU1P2	S100A9+IL-1(84)
															METTL21EP	S100A9+IL-1(84)
															FARP2	S100A9+IL-1(84)
															PDC	S100A9+IL-1(84)
															CD83	S100A9+IL-1(84)
															CD300LG	S100A9+IL-1(84)
															EGFR-AS1	S100A9+IL-1(84)
															SNTB1	S100A9+IL-1(84)
															OR14C36	S100A9+IL-1(84)
															SOD3	S100A9+IL-1(84)
															LOC100506319	S100A9+IL-1(84)
															ADPGK-AS1	S100A9+IL-1(84)
															KCNAB1	S100A9+IL-1(84)
															ROPN1L-AS1	S100A9+IL-1(84)
															UBTF	S100A9+IL-1(84)
															ATP1B4	S100A9+IL-1(84)
															GABRR2	S100A9+IL-1(84)
															PAX9	S100A9+IL-1(84)
															LPAL2	S100A9+IL-1(84)
															PGAP3	S100A9+IL-1(84)
															LINC01103	S100A9+IL-1(84)
															CEP112	S100A9+IL-1(84)
															BDH2	S100A9+IL-1(84)
															DEPDC5	S100A9+IL-1(84)
															CDK17	S100A9+IL-1(84)
															LIF	S100A9+IL-1(84)
															ABCA12	S100A9+IL-1(84)
															MIA	S100A9+IL-1(84)
															FAM132B	S100A9+IL-1(84)
															BTBD8	S100A9+IL-1(84)
															AKAP4	S100A9+IL-1(84)
															LOC101927459	S100A9+IL-1(84)
															EHHADH	S100A9+IL-1(84)
															SPRY2	S100A9+IL-1(84)
															NPTXR	S100A9+IL-1(84)
															GJB3	S100A9+IL-1(84)
															EPHX2	S100A9+IL-1(84)
															C3orf79	S100A9+IL-1(84)
															SLIT1	S100A9+IL-1(84)
															FAM86DP	S100A9+IL-1(84)
															DGCR14	S100A9+IL-1(84)
															MS4A14	S100A9+IL-1(84)
															CLDN7	S100A9+IL-1(84)
															CD70	S100A9+IL-1(84)
															ZIC4	S100A9+IL-1(84)
															TSGA10IP	S100A9+IL-1(84)
															PHOX2B	S100A9+IL-1(84)
															VPS13A-AS1	S100A9+IL-1(84)
															SPATA3-AS1	S100A9+IL-1(84)
															BRD7P3	S100A9+IL-1(84)
