# Supplementary material for: The proximity-based protein interactome and regulatory logics of the transcription factor p65 NF-κB/RELA
Source: EMBO Rep. 2025 Jan 3;26(4):1144–83. doi: 10.1038/s44319-024-00339-8 (PMC11850942; doi:10.1038/s44319-024-00339-8)
Supplement: Supplementary file 13 — Source data Fig. 6 [file 44319_2024_339_MOESM13_ESM.zip › Fig.6C/Violin_plots.xlsx]

## Sheet: Left_graphs
	siLuc (756)	siLuc (756)	siLuc (230)	siRELA (230)	siLuc (196)	siZBTB5 (196)	siLuc (184)	siS100A8 (184)	siSLuc (213)	siS100A9 (213)
	2.4	3.5	2.09	3.45	7.63	2.78	3.25	4.71	3.56	2.27
	2.46	3.56	3.38	2.26	5.12	2.77	3.28	2.23	3.91	2.89
	1.94	2.96	2.39	3.4	5.5	3.47	5.38	4.18	4	2.78
	3.28	2.09	3.9	5.5	5.15	3.15	4	2.9	3.71	5.05
	3.41	2.24	3.82	2.41	4.54	3.51	2.73	4.96	2.73	4.4
	2.3	3.38	2.3	4.06	5.67	3.55	3.62	4.98	3.62	5.67
	3.82	2.59	4.08	2.29	4.54	3.22	4.47	3.15	4.66	6.08
	2.7	3.95	2.42	3.87	5.43	3.79	3.38	4.46	2.81	4.8
	2.19	3.37	5.19	3.7	4.38	2.53	2.3	3.35	4.54	2.2
	1.99	3.28	3.27	2.15	4.35	2.93	4.54	2.86	2.03	3.08
	2.42	3.51	4.85	5.95	4.6	2.85	4.5	3.46	3.8	2.6
	3.49	2.39	2.03	3.84	4.73	2.71	2.58	4.2	2.32	3.33
	5.09	3.9	4.55	3.26	4.42	2.87	2.71	4.29	5.15	2.74
	3.6	2.58	4.32	2.96	4.52	3.29	3.8	2.27	4.56	5.63
	3.15	2.14	2.32	3.48	4.15	2.48	5.15	2.64	4.28	2.85
	3.62	2.56	3.91	2.43	4.39	2.97	4.56	5.53	2.47	4.35
	2.58	3.82	4.01	2.67	4.53	2.98	5.61	6.92	2.53	4.02
	4.87	3.71	2.39	4.49	4.42	3.06	4.27	2.91	5.61	6.93
	3.38	2.3	4.85	3.39	4.19	3.15	4.33	3.15	2.17	3.57
	4.44	3.16	4.11	2.52	4.39	2.62	3.75	2.6	5.08	6.78
	2.36	3.63	3.82	2.58	4.09	2.16	3.62	2.46	2.99	4.72
	3.04	4.3	4.47	2.72	3.91	2.52	3.4	4.96	3.41	4.7
	2.77	4.01	2.65	4	4.43	2.75	3.91	5.6	5.1	3.47
	2.35	3.48	5.38	4.26	3.96	2.71	2.82	4.26	2.62	4.28
	2.54	3.56	4.71	3.03	4.09	2.77	4.22	2.58	3.91	5.69
	3.97	2.91	2.81	4	4.47	2.35	2.1	3.35	4.19	3
	3.89	2.81	3.5	4.96	4.56	3.09	2.13	3.16	3.65	2.45
	5.26	4.07	3.55	2.4	2.03	3.61	3.91	2.62	2.1	3.71
	3.74	2.5	2.46	3.62	4.14	2.52	4.11	5.89	3.45	4.88
	3.71	2.4	2.35	3.86	3.88	2.59	4.24	2.76	4.07	3
	2.51	3.6	3.78	2.52	3.91	2.29	3.92	2.6	3.45	2.4
	2.14	3.22	6.38	4.74	3.96	2.73	3.68	5	4.52	2.32
	2.78	4.08	2.86	4.85	3.91	2.71	4.52	3.16	3.74	2.31
	4.1	2.99	3.45	2.43	4.62	3.35	2.39	3.25	3.07	4.56
	5.82	4.66	2.4	3.78	3.93	2.36	3.8	2.1	4.27	2.71
	3.93	2.74	3.35	4.66	3.8	2.12	4.24	2.72	4.27	2.89
	4.04	2.81	12.09	13.26	4.01	2.26	4.04	3.06	2.39	3.26
	4.73	3.11	2.03	3.45	3.72	2.36	3.78	2.63	2.34	3.67
	2.4	3.77	4.24	2.69	3.32	2.33	2.53	3.98	4.04	2.82
	2.73	4.47	5.07	3.29	4.29	2.61	2.3	3.55	3.73	2.42
	2.21	3.37	4.12	2.82	3.55	2.34	3.91	2.38	3.33	5.09
	2.11	3.25	5.34	6.41	4.32	2.98	3.73	2.57	4.08	2.63
	2.37	3.45	3.62	4.86	3.74	2.73	4.58	3.01	2.02	2.99
	2.52	3.57	3.91	2.89	3.95	2.73	4.09	2.77	4.58	3.11
	2.26	3.3	4	3.02	3.79	2.44	12.09	13.13	2.17	3.74
	3.91	2.91	3.05	4.56	4.12	2.67	7.63	2.3	7.63	3.07
	3.6	2.42	4.24	2.74	4.71	2.44	4.02	2.71	4	5.79
	4.87	3.38	4.24	2.39	5.59	4.11	3.35	4.51	4.39	2.75
	6.06	4.89	5.08	3.75	3.62	2.59	4.39	2.91	2.83	4.12
	3.97	5.19	3.81	2.25	3.97	2.73	3.97	2.82	4.88	6.51
	4.73	3.46	3.66	2.55	3.91	2.91	3.51	4.96	3.42	2.28
	3.37	2.3	4.13	2.44	3.8	2.5	3.34	5.41	3.34	5.04
	2.24	3.27	2.2	3.66	3.6	2.48	4.32	2.53	4.61	2.8
	2.46	3.71	2.42	4.04	3.84	2.77	3.6	4.75	4.32	2.89
	5.92	4.85	4.86	3.28	4.04	2.84	5.43	3.73	5.43	3.91
	3.27	4.5	4.2	6.2	3.73	2.52	2.57	4.23	2.57	4.85
	2.18	3.27	5.61	6.78	3.9	2.34	11.03	11.73	5.82	6.98
	4.95	2.58	2.07	3.38	3.75	2.26	4.24	2.88	3.82	2.38
	3.37	2.03	3.67	2.33	3.38	2.22	3.72	2.47	4.06	2.59
	3.82	2.66	4.14	2.63	3.71	2.33	3.82	2.7	5.12	2.72
	3.72	2.56	4.22	2.77	3.22	2.36	4.06	2.81	5.58	6.7
	3.89	2.69	2.61	4.04	4.38	3.15	3.43	2.17	3.72	2.49
	3.5	4.55	3.63	2.36	4.84	5.92	5.12	2.91	3.67	2.46
	3.02	4.27	6.01	4.63	4.26	5.55	4.15	2.62	2.93	4.72
	3.19	4.32	3.91	5.4	2.34	4.44	3.82	2.81	2.2	3.22
	3.51	2.32	3.75	2.77	3.65	2.67	5.58	6.56	5.67	3.05
	3.35	2.32	4.22	2.77	5.29	6.82	4.74	5.85	4.7	2.75
	4.07	2.96	3.67	5.09	2.3	3.83	3.88	2.51	3.66	2.34
	4.43	3.3	7.79	6.42	2.71	4.3	2.2	3.09	3.63	2.36
	3.56	2.39	3.4	2.15	2.17	4.25	4.01	2.62	5.07	3.37
	2.55	3.91	4.98	3.26	3.25	4.88	5.67	2.77	3.91	2.88
	5.87	4.56	4.02	2.38	4.97	6.28	3.67	2.46	3.67	2.27
	2.73	4.01	4.68	2.94	4.96	6.26	2.59	4.41	2.87	4.98
	4.21	5.5	3.65	2.6	2.17	3.57	4.7	2.7	3.9	5.44
	3.98	2.39	2.3	3.78	2.99	4.9	4.68	3.01	3.86	2.42
	3.38	4.85	4.29	2.74	3.34	5.48	5.29	6.49	3.91	2.79
	3.27	4.45	3.8	2.59	3.6	5.66	4.43	3.16	6.88	5.91
	2.85	4.11	7.62	6.04	4.02	6.01	5.07	3.61	2.39	4.14
	2.02	3.06	4.28	2.91	4.24	3.27	4.13	2.67	10.18	9.27
	2.63	3.82	4.27	3.02	4.28	5.76	3.91	2.43	3.01	4.36
	3.55	2.5	2.62	3.86	4.28	5.68	4.28	5.54	4.28	5.63
	3.12	4.47	4.91	3.08	4.03	2.47	4.14	2.46	3.62	2.52
	3.79	2.61	4.07	2.94	3.04	4.83	4.55	3.6	2.3	3.53
	3.91	2.65	4.58	3.17	3.4	4.77	2.94	4.23	2.94	4.33
	3.87	2.53	4.72	2.87	4.11	5.8	4.03	2.75	4.26	5.89
	4.26	5.38	2.37	3.66	4.74	6.34	3.85	2.63	8.85	7.82
	2.6	4.27	9.37	8.28	2.2	3.9	3.91	5.44	4.35	6.11
	3.59	4.71	2.34	4.31	4.63	6.86	2.87	4.36	3.65	2.68
	4.02	2.81	5.01	2.87	4	5.66	2.65	3.64	5.41	3.86
	2.88	4.33	3.67	2.39	3.91	5.11	4.45	5.5	3.91	2.84
	2.35	3.56	2.59	4.26	2.44	4.03	4.42	2.03	4.42	2.73
	4.84	3.5	3.63	2.52	2.47	3.97	3.29	2.18	4.03	2.49
	5.5	4.39	2.79	4.52	3.45	5.12	2.2	4.21	3.91	5.36
	6.36	5.08	2.84	4.8	2.17	3.31	2.33	4.05	3.16	5.05
	4.77	3.36	2.33	4.08	3.8	2.69	3.91	2.1	2.87	4.68
	2.46	3.55	2.53	3.69	2.57	4.82	4.56	3.08	4.45	5.53
	2.29	3.62	4.96	6.63	2.73	5.31	3.11	4.69	4.42	3.31
	3.47	5.1	3.84	2.11	2.82	4.79	4.02	2.43	2.44	4.28
	3.51	2.46	3.86	2.57	2.56	4.31	4.73	3.04	4.12	3.04
	3.42	2.35	4.35	6.16	2.62	4.56	1.99	3.12	2.2	5.33
	2.62	3.78	4.02	2.44	2.93	4.83	3.8	2.46	4.36	2.94
	4.62	5.72	4.7	3.05	2.42	4.02	3.01	5	3.81	2.35
	2.57	3.62	5.8	4.34	3.68	2.28	2.56	4.22	9.37	8.39
	5.27	6.38	9.53	8.48	3.67	2.54	3.52	5.23	2.79	4.24
	4.68	3.41	2.12	3.34	3.95	2.92	3.04	4.72	2.2	3.19
	4.56	3.16	6.37	4.55	6.7	5.33	4.71	3	2.12	3.36
	3.5	5.1	4.67	2.87	4.81	3.2	3.96	2.82	2.99	4.98
	4.23	2.86	2.55	3.63	3.81	2.6	4.14	3.03	4.63	6.61
	2.41	3.45	2.45	3.34	2.9	4.76	2.62	4.84	3.84	2.55
	3.42	2.37	5.66	3.55	4.69	3.3	3.6	2.22	4.97	6.18
	3.42	2.33	3.67	2.56	4.24	2.91	3.96	2.71	2.63	4.21
	3.9	2.77	9.62	7.83	3.04	5.46	4.35	3.12	4.73	2.7
	4.11	2.96	2.25	3.3	3.56	2.15	2.57	4.9	2.94	4.01
	4.04	2.77	14.48	12.74	2.98	4.65	3.9	2.33	4.91	6.49
	3.6	2.4	8.99	4.86	3.57	2.19	3.38	2.2	5.01	3.55
	3.93	2.64	8.03	6.28	4.22	3.15	2.4	3.89	3.85	2.71
	4.12	2.76	6.62	3.86	4.03	6.08	3.75	2.65	12.36	11.24
	5.09	3.35	6.98	3.81	4.2	2.58	7.76	9.82	3.71	2.64
	4.79	3.19	7.64	5.75	2.26	3.27	4.06	2.63	2.86	4.75
	13.23	12.09	10.42	8.17	3.35	5.33	4.29	2.63	2.31	3.39
	3.23	2.03	7.61	5.46	2.39	3.5	4.39	2.51	3.52	5.01
	2.83	4.24	10.1	6.88	4.06	2.58	4.15	2.71	3.22	2.4
	3.32	4.63	12.36	10.91	3.4	2.05	3.79	2.55	4.71	3.54
	2.22	3.4	10.75	8.73	3.35	4.41	4.47	3.42	3.04	4.68
	7.9	8.92	10.49	9.5	4.41	2.7	4.6	2.95	4.71	2.98
	3.55	5.07	12.65	11.23	4.34	2.77	5.66	3.45	4.14	2.71
	2.75	4.12	13.56	11.27	2.2	3.56	4.02	2.83	2.71	3.75
	4.12	2.56	13.13	11.02	4.34	5.71	4.29	2.74	3.56	2.42
	3	4.39	7.41	3.12	3.86	5.14	4.09	2.47	3.96	2.78
	2.31	3.68	7.63	3.21	4.63	3.33	4.38	3.08	4.14	2.86
	6.41	5.34	5.12	2.47	3.68	2.7	4	5.5	4.35	3.01
	2.78	4.01	5.5	2.93	4.34	2.71	3.37	2.3	3.6	2.08
	3.44	2.1	5.15	2.63	3.63	2.43	4.67	2.86	3.9	2.63
	5.18	3.62	4.54	2.19	3.56	2.4	4.01	3.06	2.3	3.37
	2.76	3.91	5.67	3.38	3.62	2.47	4.2	5.48	5.65	3.57
	2.42	4	4.54	2.38	4.11	2.58	9.53	10.48	3.84	2.42
	2.5	3.53	5.43	3.3	3.4	4.64	4.96	6.3	3.82	4.99
	4.63	3.05	4.38	2.31	4.14	2.88	4.35	5.83	2.4	4.14
	2.51	4.24	4.35	2.33	3.92	2.87	3.56	2.38	3.75	2.66
	4.06	2.85	4.6	2.71	3.08	4.44	7.79	8.68	3.39	4.84
	3.97	2.63	4.73	2.9	4.25	3	3.91	2.62	4.39	2.22
	3.31	2.13	4.42	2.64	3.64	2.36	3.93	2.65	3.38	2.1
	2.72	4.24	4.52	2.74	2.99	4.41	2.22	3.72	3.84	5.45
	3.76	5.08	4.15	2.36	4.19	2.48	3.67	2.78	4.15	2.57
	4.86	3.25	4.39	2.66	3.46	5.04	4.81	3.73	4.47	2.89
	4.47	2.77	4.53	2.83	3.03	4.3	3.81	2.71	2.51	4.13
	1.9	3.08	4.42	2.77	2.89	4.08	4.24	3.08	4.02	2.79
	2.2	3.37	4.19	2.56	4.3	6.49	4.27	2.62	4.09	2.87
	2.6	3.81	4.39	2.77	4.7	5.95	4.22	3.26	4.38	2.4
	2.49	3.66	4.09	2.47	3.91	2.75	4.2	3.08	4	5.8
	3.76	2.63	3.91	2.3	7.6	8.73	4.34	2.89	3.37	2.26
	3.12	4.41	4.43	2.84	4	2.94	5.19	3.38	3.49	2.55
	1.9	3.17	3.96	2.38	3.52	5.57	3.68	2.65	4.67	3.4
	2.58	4.13	4.09	2.52	4.01	2.71	4.34	2.97	3.56	2.67
	3.33	2.2	4.47	2.9	2.42	3.48	4.11	2.87	4.01	2.4
	4.03	2.42	4.56	3.03	2.47	3.68	4.14	2.95	3.12	4.94
	3.38	4.86	2.03	2.97	3.28	4.86	3.92	2.82	4.03	2.49
	2.35	3.45	4.14	2.63	3.37	2.37	3.08	4.48	4.96	6.13
	2.37	3.43	3.88	2.4	4.79	3.72	4.17	2.5	4.35	5.96
	5.88	4.2	3.91	2.44	3.82	2.72	3.91	2.03	4.56	2.82
	7.43	5.61	3.96	2.52	3.47	2.31	3.46	5.06	3.56	2.59
	4.92	3.53	3.91	2.49	3.51	2.22	4.3	5.43	3.91	2.3
	2.36	3.92	4.62	3.22	3.53	2.33	4.7	5.99	2.24	3.47
	5.34	3.68	3.93	2.57	3.14	2.19	3.91	2.65	3.93	2.37
	3.38	2.07	3.8	2.44	4.74	6.33	4	2.77	2.47	3.88
	2.44	3.69	4.01	2.67	4.99	3.79	4.01	2.91	4.47	3.03
	2.29	3.67	3.72	2.39	2.49	3.74	3.37	2.38	2.48	4
	2.46	4.14	3.32	2.38	3.99	2.45	4.79	3.6	3.68	2.24
	2.5	3.52	4.29	2.95	2.06	3.43	3.53	2.11	2.3	3.5
	2.46	3.47	3.55	2.22	2.47	3.81	3.99	2.65	3.95	2.53
	3.63	2.56	4.32	3.01	3.77	2.19	2.06	3.68	3.67	2.42
	3.67	2.57	3.74	2.43	4.15	2.93	3.77	2.38	2.9	5.28
	3.32	2.17	3.95	2.66	2.2	3.32	4.15	2.71	2.16	3.56
	2.72	4.22	3.79	2.51	3.68	2.33	4.32	5.97	3.56	2.48
	4.01	2.76	4.12	3.13	4.32	5.64	4.48	2.38	4.03	5.97
	5.75	4.36	4.71	3.44	2.34	3.47	4.23	2.82	4.2	2.87
	4.62	3.07	5.59	4.31	5.73	4.6	3.95	2.51	3.35	4.96
	2.75	4.27	3.62	2.36	3.85	5.45	4	2.31	3.72	2.35
	2.77	4.27	3.97	2.77	4.23	3.19	3.88	5.52	4.34	2.7
	4.29	5.54	3.91	2.73	3.95	2.13	4.07	2.42	4.26	2.98
	4.62	5.83	3.8	2.67	3.78	2.36	4.21	2.09	3.68	2.63
	2.14	3.16	3.6	2.46	4.02	5.28	4.38	2.38	4.34	2.98
	3.7	2.61	3.84	2.72	2.56	3.99	2.35	4.53	4.14	3.09
	2.26	3.63	4.04	2.94	2.42	3.61	4.24	2.21	3.92	2.42
	4.86	6.01	3.73	2.65	2.89	4.48			4.25	2.93
	5.81	3.91	3.9	2.83	4.06	2.64			2.99	4.75
	3.93	2.7	3.75	2.7	4	2.71			4.19	2.62
	4.12	2.77	3.38	2.5	4.28	3.21			3.91	2.39
	4.79	3.37	3.71	2.66	3.88	5.56			3.46	5.12
	4.31	2.75	3.22	2.38	4.08	2.8			4.3	5.34
	5.14	3.5	4.38	3.38	4.07	2.65			3.91	2.26
	2.74	3.75	4.84	5.89	4.21	2.64			3.33	2.48
	2.46	4.22	4.26	5.41	4.34	5.56			4.01	2.7
	4.64	5.9	2.34	3.51	4.38	3.09			3.37	2.3
	2.19	3.36	3.65	2.5	2.35	4			4.79	2.91
	5.43	3.67	5.29	6.47	4.24	3.08			3.82	2.55
	6.32	7.79	2.3	3.59					3.47	2.48
	2.4	3.4	2.71	4					3.51	2.31
	2.26	3.36	2.17	3.47					2.49	3.69
	3.09	4.98	3.25	4.56					3.99	2.49
	3.49	2.4	4.97	6.29					2.06	3.36
	3.62	2.49	4.96	6.33					4.32	5.59
	3.4	2.27	2.17	3.55					2.34	3.63
	4.17	2.98	2.99	4.38					4.48	2.89
	2.88	4.02	3.34	4.73					3.95	2.91
	4.15	2.82	3.6	5					10.31	9.82
	4.16	2.82	4.02	5.44					4.02	5.47
	2.64	4.68	4.24	2.78					4.06	2.49
	2.49	3.79	4.28	5.7					4.08	2.75
	2.43	3.65	4.28	5.71					4.07	2.96
	3.66	2.3	4.03	3.12					4.34	5.49
	2.02	3.91	3.04	4.48					4.38	3.3
	4.49	3.28	3.4	4.86					4.24	2.08
	2.97	4.29	4.11	5.62
	6.11	4.66	4.74	6.27
	4.83	3.33	2.2	3.78
	2.65	4.08	4.63	6.22
	2.99	4.27	4	5.63
	2.59	3.76	3.91	5.54
	2.61	3.8	2.44	4.11
	3.09	2.02	2.47	4.17
	5.72	7.62	3.45	5.17
	4.45	3.01	2.17	3.91
	2.5	4.28	3.8	2.84
	2.61	4.27	2.57	4.35
	2.75	4.29	2.73	4.74
	2.17	3.34	2.82	4.85
	4.12	2.62	2.56	4.62
	3.17	4.91	2.62	4.74
	4.19	2.98	2.93	6.23
	2.7	4.07
	4.59	3.25
	3.23	4.58
	3.19	4.72
	3.76	2.37
	2.73	4.02
	2.17	3.26
	3.47	2.37
	3.91	2.62
	8.33	9.37
	2.81	4.36
	3.4	4.85
	2.96	4.36
	2.18	3.56
	4.2	2.34
	3.01	5.01
	3.87	2.8
	3.93	2.83
	3.44	2.33
	6.08	4.88
	3.99	2.71
	2.55	4.08
	2.7	3.97
	5.2	3.51
	2.5	3.64
	2.34	3.42
	3.75	2.5
	2.16	3.67
	4.04	2.66
	4.54	2.87
	3.2	4.61
	2.85	4.26
	3.89	2.59
	2.4	3.63
	3.54	2.5
	4.54	2.79
	3.2	2.12
	4.64	2.84
	3.75	2.33
	3.54	2.53
	9.27	11.03
	6.06	4.96
	6.82	5.82
	3.67	2.65
	3.27	2.16
	4.13	2.88
	4	2.68
	2.07	3.84
	2.2	3.86
	3.87	2.8
	2.35	3.72
	5.82	4.35
	3.62	2.22
	2.93	4.02
	4.63	2.98
	2.93	4.06
	3.67	5
	2.25	3.43
	3.11	2.06
	3.77	2.5
	3.48	2.17
	3.27	4.7
	3.55	5.8
	8.5	9.53
	4.51	5.66
	2.4	3.45
	2.38	3.41
	2.65	4.15
	4.04	2.67
	4.08	2.12
	12.32	10.44
	3.95	6.37
	3.12	4.67
	6.76	5.58
	4.3	2.55
	2.14	3.37
	3.85	2.45
	4.01	5.66
	2.53	3.61
	2.11	3.67
	7.74	9.62
	3.34	2.22
	3.71	2.57
	4.04	2.25
	12.54	14.48
	3.68	4.87
	5.97	8.99
	4.44	8.03
	3.67	2.2
	4.3	5.32
	3.87	2.39
	2.79	4.01
	2.52	3.71
	3.62	2.54
	3.68	2.34
	3.99	2.61
	4.96	3.54
	4.57	6.62
	2.2	3.56
	2.56	3.67
	2.38	6.98
	4.52	7.64
	4.16	2.85
	5.54	10.42
	2.24	3.66
	4.49	7.61
	2.68	4.04
	2.37	3.63
	2.54	3.62
	3.03	10.1
	4.17	2.85
	9.54	12.36
	8.52	10.75
	3.6	2.22
	7.72	10.49
	7.68	12.65
	2.51	3.82
	10.44	13.56
	6.48	13.13
	4.42	3.06
	2.62	4.14
	2.02	3.37
	2.34	3.67
	2.35	3.51
	3.79	2.68
	2.61	7.41
	2.6	3.67
	4.82	3.16
	4.68	2.87
	2.22	7.63
	2.28	3.86
	2.88	5.12
	2.02	3.36
	2.95	5.5
	2.46	3.62
	5.82	6.88
	2.31	5.15
	3.68	2.36
	9.18	10.18
	3.91	2.91
	4.14	3.01
	3.04	4.54
	3.69	5.67
	5.34	3.93
	2.63	4.14
	4.12	2.62
	2.42	4.54
	4	5.43
	2.93	4.38
	3.17	4.35
	4.21	2.94
	4.97	3.5
	2.22	3.68
	2.24	3.56
	3.11	4.6
	7.7	8.85
	3.41	2.39
	3.37	2.3
	2.88	4.73
	5.74	4.35
	2.78	4.42
	4.08	2.57
	3.54	5.41
	2.54	4.52
	2.68	3.91
	2.58	3.8
	3.46	2.31
	3	4.15
	3.05	4.39
	2.72	3.85
	2.81	4.53
	4.3	2.98
	2.86	4.42
	4.93	3.16
	2.77	4.19
	4.76	2.87
	2.07	3.34
	2.83	4.39
	5.94	4.45
	3.77	2.31
	2.49	4.09
	2.84	4.49
	2.38	3.54
	2.37	3.91
	3.18	4.43
	2.19	3.29
	3.54	2.49
	2.78	3.96
	2.31	4.09
	3.97	2.51
	2.85	4.47
	3.38	4.56
	2.77	4.36
	3.1	2.03
	2.57	4.14
	3.47	2.33
	3.82	2.5
	2.65	3.88
	2.17	3.91
	2.41	3.96
	2.02	3.19
	3.65	2.41
	4.59	3.22
	2.36	3.91
	3.24	4.62
	2.31	3.4
	2.19	3.28
	2.3	3.34
	3.31	2.3
	3.2	4.56
	3.45	2.3
	3.38	2.12
	4.82	2.99
	2.81	3.93
	2.66	3.8
	2.38	4.01
	3.87	2.49
	2.7	3.72
	2.32	3.68
	5.22	3.11
	6.15	4.97
	3.67	2.42
	2.19	3.32
	3.15	4.29
	2.37	3.55
	4.33	2.63
	2.46	4.32
	5.33	6.4
	2.53	3.74
	3.68	2.42
	4.29	2.94
	6.36	4.91
	3.11	1.99
	2.16	3.95
	2.3	3.79
	2.53	3.85
	5.68	6.88
	4.76	3.01
	4.12	2.94
	2.29	3.34
	2.85	4.12
	3.5	2.32
	3.82	2.46
	2.56	4.71
	3.25	5.59
	2.15	3.62
	2.75	3.97
	3.67	2.31
	4.91	3.52
	3.97	5.6
	2.32	3.91
	3.1	4.52
	2.6	3.8
	2.5	3.6
	3.82	2.6
	4.12	2.72
	4.33	5.59
	3.67	2.5
	2.23	3.84
	3.79	2.47
	2.68	4.04
	2.6	3.73
	2.79	3.9
	1.96	3.23
	2.41	3.75
	2.38	3.38
	4.79	2.62
	3.86	2.71
	2.14	3.56
	2.02	3.2
	2.49	3.71
	4.3	2.82
	5.53	3.87
	4.46	2.77
	4.43	2.72
	2.2	3.22
	4.28	2.73
	3.18	4.38
	6.04	4.84
	3.55	2.36
	3.68	2.47
	5.57	4.26
	4.45	2.57
	2.67	4.24
	2.19	3.6
	3.43	2.34
	2.22	3.65
	4.02	2.75
	4.13	5.65
	4.23	5.57
	2.49	3.84
	5.26	3.82
	6.16	7.34
	3.7	2.29
	2.27	3.38
	3.82	2.4
	6.54	5.29
	11.21	10.18
	4.17	2.94
	9.55	7.76
	4.83	3.39
	3.87	2.42
	2.6	4.06
	3.64	2.3
	3	4.29
	4	2.71
	3.59	2.17
	5.5	3.84
	4.73	3.25
	1.99	3.51
	10.5	9.14
	6.05	4.97
	4.44	5.89
	6.14	4.96
	4.32	2.51
	3.34	2.17
	4.14	2.99
	2.74	4.23
	4.65	3.34
	3.85	2.36
	5.52	3.6
	5.3	4.02
	2.44	4.24
	5.29	4
	2.33	3.37
	2.29	3.49
	6.41	5.31
	3.55	2.32
	4.17	2.7
	5.63	4.28
	6	4.28
	2.96	4.03
	4.14	2.66
	4.57	3.04
	2.35	3.56
	4.79	3.4
	2.32	3.33
	5.6	4.11
	4.84	3.12
	2.38	4.03
	1.93	3.02
	3.82	2.38
	5.9	4.74
	4.44	2.2
	5.86	4.63
	5.03	4
	4.97	3.37
	3.82	2.53
	5.62	3.91
	2.54	3.56
	3.9	2.44
	9.49	8.38
	2.36	3.91
	3.76	2.24
	2.38	4.18
	5.06	6.71
	3.93	2.47
	3.44	2.29
	9.31	10.7
	4.9	3.45
	3.87	2.21
	4.42	2.64
	4.23	2.47
	2.83	4.45
	6.82	8.18
	3.45	2.17
	2.37	3.8
	3.59	2.39
	3.93	2.57
	4.71	2.73
	4.79	2.82
	3.65	5.45
	4.09	2.56
	4.08	2.62
	3.37	2.22
	3.38	2.22
	6.71	7.76
	4.84	2.93
	3.43	2.42
	3.94	2.48
	5.29	3.36
	2.3	3.68
	2.66	3.67
	4.16	5.41
	3.55	2.3
	3.55	2.16
	3.96	2.38
	2.9	3.95
	2.02	3.67
	5.51	6.7
	3.6	4.81
	2.52	3.81
	4.45	2.9
	4.49	2.94
	3.99	2.4
	2.44	3.77
	3.55	2.3
	3.82	2.16
	3.26	4.69
	3.04	4.24
	4.52	3.04
	4.41	2.81
	2.44	3.56
	4.59	2.98
	2.14	3.57
	9.35	11.2
	2.93	4.27
	2.88	4.22
	5.23	4.03
	4.11	2.46
	3.07	4.2
	9.57	10.63
	4.59	2.98
	4.47	2.88
	3.28	2.26
	4.88	3.35
	3.48	2.39
	3.61	2.24
	2.8	4.06
	4.44	2.99
	2.17	3.4
	4.46	3.35
	3.08	4.41
	2.08	3.72
	2.68	4.34
	2.36	4.26
	3.41	2.2
	3.8	2.07
	5.83	4.34
	3.93	5.19
	3.72	2.26
	4.79	2.79
	5.13	3.86
	3.93	2.37
	3.5	4.63
	2.6	3.68
	2.5	4.34
	2.41	3.63
	2.36	3.56
	3.54	2.14
	2.54	3.62
	2.49	4.11
	4.79	3.4
	2.41	4.14
	2.53	3.92
	4.49	6.34
	4.77	2.69
	4.5	3.08
	2.97	4.25
	2.46	3.64
	4.57	2.99
	4.3	2.63
	3.09	4.17
	2.79	4.19
	1.9	3.91
	5.25	3.46
	4.37	3.03
	4.23	2.89
	5.83	4.3
	5.83	4.7
	2.23	3.91
	1.99	3.33
	4.21	2.77
	8.85	7.6
	4.14	2.46
	2.89	4
	5.22	3.52
	3	4.01
	3.65	2.42
	3.94	2.47
	4.78	3.28
	2.35	3.37
	3.19	4.79
	2.49	3.82
	5.13	6.54
	2.4	3.47
	2.11	3.51
	5.3	7.67
	2.35	3.53
	2.11	3.14
	5.85	4.74
	3.47	4.99
	4.57	2.53
	4.17	2.27
	3.87	2.49
	2.84	3.99
	3.44	2.06
	3.95	2.47
	2.59	3.77
	3.01	4.15
	3.57	2.2
	2.19	3.68
	3.11	5.12
	5.59	4.32
	3.83	2.34
	9.44	10.71
	3.32	4.48
	4.35	5.73
	5.41	3.85
	3.11	4.23
	2.93	3.95
	9.24	10.31
	4.82	6.8
	2.29	3.78
	3.73	7.41
	4.39	2.37
	5.5	4.02
	3.83	2.56
	3.75	2.42
	4.8	2.89
	2.35	4.06
	10.1	12.54
	6.93	9.76
	2.59	4
	8.36	10.74
	2.74	4.28
	5.03	3.88
	2.11	4.08
	6.74	8.9
	7.15	13
	2.88	4.07
	2.92	4.21
	6.16	4.34
	3.18	4.38
	4.17	2.35
	3.06	4.24

## Sheet: Right_graphs
	siLuc (617)	siLuc (617)	siLuc (168)	siRELA (168)	siLuc (158)	siGLIS2 (158)	siLuc (174)	siTFE3 (174)	siLuc (173)	siTFEB (173)
	15.16	15.58	11.68	13.59	12.37	11.01	15.58	13.8	11.95	12.64
	14.25	14.27	12.37	11.17	10.42	9.69	13.17	14.16	11.59	12.44
	13.69	13.37	11.59	12.99	8.74	10.13	12.25	10.77	10.88	12.27
	13.43	13.17	12.25	11.29	10.57	8.96	11.18	9.42	12.25	11.02
	13.73	13.27	9.77	8.73	8.38	9.29	9.92	8.83	11.18	9.93
	13.29	13.04	9.67	8.95	8.32	7.45	9.77	8.76	9.85	11.25
	12.75	12.56	10.57	8.89	8.68	7.65	8.74	9.84	9.67	8.76
	12.5	12.47	9.54	8.72	6.67	7.56	3.82	2.57	9.06	9.97
	12.34	12.08	7.65	8.71	7.51	6.47	8.82	7	10.57	8.17
	11.87	12.09	8.68	7.7	7.49	6.64	9.54	8.79	9.32	8.18
	12.46	12.3	7.08	8.68	6.01	7	8.06	9.04	9.35	8.16
	11.74	11.95	7.94	7.15	5.78	7.24	8.84	6.31	2.91	4.19
	11.96	11.68	6.67	7.58	6.15	7.4	7.56	8.75	7.68	9.38
	10.81	11.68	7.19	8.86	5.29	8	6.67	7.94	7.65	9.08
	11.02	12.37	7.49	6.59	7.2	9.18	7.12	7.8	7.84	9.56
	10.25	11.59	6.01	7.75	6.15	8.03	7.12	7.98	8.68	7.87
	11.38	10.88	5.78	7.59	6.64	3.67	7.36	8.15	7.08	8.67
	11.26	11.17	7.72	10.59	5.37	6.35	7.04	8.15	6.05	7.09
	11.16	11.04	6.15	7.18	5.33	6.28	7.51	6.58	5.78	7.55
	11.12	10.98	7.85	5.84	4.9	6.33	5.78	7.36	7.72	9.15
	11.24	10.93	7.1	5.72	4.74	6.4	7.12	6.22	7.85	6.7
	10.6	12.25	8.6	6.3	6.36	5.44	6.15	7.77	8.6	7.26
	11.26	11.18	5.29	8.65	4.78	5.9	8.6	7.22	5.29	7.62
	11.41	11.23	6.64	2.49	3.83	7.1	7.2	5.03	6.64	3.14
	10.91	10.84	5.6	7.72	3.93	5.86	6.64	3.07	6	7.5
	11.15	10.95	4.74	6.23	6.93	4.82	5.31	6.33	5.57	6.79
	11.12	10.99	6.36	5.39	4.24	6.09	4.9	6.52	5.33	6.98
	11.21	11.01	4.78	6.19	3.33	5.17	6.73	5.4	6.59	5.15
	10.78	10.46	3.83	5.9	4.38	6	4.74	6.04	6.73	5.48
	10.62	10.42	4.24	5.42	3.45	5.01	3.87	2.5	4.74	6.08
	10.3	10.43	3.33	5.75	3.74	5.19	4.87	6.71	3.87	2.38
	10.43	10.4	4.38	6.06	3.82	5.35	4.78	5.83	4.78	6.13
	10.08	9.97	3.45	4.78	4.01	6.01	3.93	5.09	3.93	5.23
	9.23	9.85	3.77	5.44	5.32	4.23	6.93	8.53	4.86	5.99
	10.09	9.83	4.37	5.71	4.13	5.41	4.24	5.93	4.24	5.57
	9.71	9.64	4.01	5.35	3.68	5.66	3.33	5.67	3.33	7.37
	9.62	9.92	4.23	5.61	3.36	5.52	3.45	4.42	5.91	4.15
	9.67	9.77	3.68	5.52	4.6	6.18	3.74	5.12	4.57	5.97
	9.92	9.77	3.36	5.41	3.86	5.07	5.45	3.6	5.32	3.24
	9.78	9.67	4.6	2.94	3.13	4.45	3.77	4.91	4.01	5.78
	9.72	9.49	3.69	4.82	3.59	4.85	6.38	4.09	6.38	3.48
	9.39	8.74	3.13	4.32	7.07	9.19	4.19	5.54	4.23	5.36
	9.35	9.33	3.53	4.66	3.07	4.28	4.6	3.15	3.68	5.6
	9.22	9.34	3.59	5.13	5.31	3.6	3.69	4.88	3.69	5.64
	8.95	9.06	7.07	4.89	3.25	4.49	3.13	4.7	3.86	5.42
	9.6	10.57	3.07	4.86	2.79	4.59	3.59	5.02	3.13	4.81
	8.63	9.58	2.19	3.46	3.1	5.07	7.07	4.99	3.59	5.03
	9.26	9.26	5.76	3.63	3.27	5.03	3.72	2.45	3.53	4.8
	2.77	3.82	3.25	5.67	4.63	3.42	2.19	3.25	3.07	4.83
	9.02	8.82	3.38	4.9	5.04	2.83	3.38	4.98	5.76	4.39
	9.1	9.32	3.1	4.8	3	4.84	5.44	3.52	5	3.57
	8.28	9.35	5.04	3.21	2.47	4.64	3.38	4.44	3.25	5.25
	7.63	9.54	2.47	4.09	11.04	9.93	2.79	4.5	2.79	4.25
	7.91	9.21	11.04	9.63	3.26	4.52	5	3.68	3.1	4.74
	8.02	8.38	4.98	3.43	5.34	3.76	2.47	4.68	5	3.65
	3.74	2.91	3.05	4.41	2.51	3.77	11.04	9.94	2.47	4.2
	8.39	7.68	4.83	3.57	4.58	2.74	4.26	2.48	11.04	10
	8.19	8.06	10.03	6.62	2.88	4.38	5.34	3.34	3.26	4.61
	7.52	8.84	2.94	4.28	5	3.08	2.51	4.1	2.76	4.16
	8.56	8.1	4.8	3.42	4.65	2.67	2.88	5.05	4.86	3.62
	8	8.05	2.99	4.26	4.83	3.11	5	3.47	2.83	4.39
	8.41	8.32	10.94	8.4	4.8	3.19	4.83	3.41	3.31	4.7
	7.85	7.65	2.3	3.75	5.02	2.8	3.06	4.15	2.51	4.69
	7.81	7.84	4.14	2.87	2.69	3.83	10.03	7.81	10.03	7.86
	8.26	8.07	8.33	6.33	2.3	3.85	4.8	3.34	2.94	4.03
	8.07	8.15	13.84	11.97	2.53	3.82	4.72	6.71	2.48	4.19
	7.67	8	4.4	3.04	2.99	4.54	2.99	4.41	2.69	3.9
	7.65	7.82	2.6	4.11	4.14	3.05	2.76	3.85	2.3	3.89
	7.58	7.56	2.3	3.36	2.39	3.78	2.48	3.93	2.39	3.52
	7.13	8.68	2.4	4.03	4.62	2.91	2.3	3.94	4.62	3
	7.3	7.08	2.75	3.73	4.14	2.67	2.74	4.03	2.74	3.76
	7.79	7.94	10.81	7.24	4.11	2.98	4.31	2.79	8.33	6.43
	7.59	6.67	4.2	2.72	4.48	2.58	3.92	2.79	4.48	3.31
	7.25	7.55	2.5	4.11	2.63	4.13	3.76	2.46	4.31	2.79
	7.69	7	3.97	2.42	4.23	3.04	2.3	3.99	2.3	3.74
	7.77	7.64	4.5	2.59	4.11	2.87	2.4	3.73	3.94	2.76
	7.98	7.12	4.37	2.63	4.2	3.02	2.59	3.88	2.52	3.74
	7.58	7.12	4.9	2.49	2.59	4.38	3.9	2.45	4.22	2.95
	7.36	7.17	2.66	4.19	2.52	3.67	2.47	4	2.72	3.87
	7.45	7.04	2.48	3.76	2.58	3.72	2.72	3.94	4.15	2.67
	7.5	7.36	4.19	2.66	3.77	2.77	4.23	3.07	2.68	4.18
	7.13	7.23	3.54	2.53	4.9	3.09	4.2	2.99	2.59	3.66
	7.55	6.97	5.39	3.3	2.42	3.92	2.48	3.55	3.97	2.95
	7.5	7.28	4.57	2.76	2.65	3.79	3.72	2.49	4.5	3.04
	7.08	7.04	4.12	2.92	3.54	2.2	4.9	2.91	9.7	8.28
	6.98	7.19	3.96	2.79	4.57	3.07	2.42	4.3	4.9	3.14
	7.63	6.95	5.18	2.95	4.12	3.05	3.54	2.4	4.06	2.85
	7.56	7.51	9.3	7.36	2.31	3.82	5.39	3.48	4.19	2.65
	7.38	7.49	2.21	3.31	2.29	3.65	4.57	3.03	5.39	3.54
	7	6.9	3.82	2.44	5.18	2.74	4.05	2.52	4.57	2.87
	7.19	6.05	1.97	3.38	3.72	2.74	2.36	4.04	3.68	2.54
	6.9	7.37	2.12	3.56	9.3	8.56	4	2.75	4.12	2.65
	7.35	6.01	4.54	2.78	2.21	3.77	5.18	2.6	2.25	3.73
	6.58	5.78	12.96	11.22	3.82	2.43	3.72	2.44	5.18	2.95
	6.58	7.12	4.01	2.8	2.28	3.5	4.23	2.39	9.3	7.89
	5.18	7.72	3.91	2.85	3.94	2.64	9.3	7.4	2.21	3.4
	6.68	6.15	2.55	3.7	1.97	3.58	1.97	3.27	3.82	2.4
	7.22	7.14	3.66	2.36	1.94	3.48	4.06	2.63	3.94	2.56
	6.87	6.34	7.99	5.54	4.06	2.7	2.12	3.44	4.06	2.92
	6.22	6.97	4.15	2.27	4.54	2.6	12.96	11.22	2.12	3.33
	7.24	7.85	3.89	2.86	2.3	3.76	2.3	3.84	3.76	2.44
	6.28	7.1	2.72	4.06	4.23	2.5	4.23	2.8	4.54	2.36
	6.53	8.6	2.22	3.84	4.01	2.83	4	2.87	12.96	11.75
	6.93	6.03	4.7	3.6	3.91	2.54	4.15	2.59	4.23	2.53
	6.63	7.04	3.8	2.58	3.99	2.37	3.89	2.4	4.01	2.5
	6.47	6.85	3.96	2.67	4.15	2.53	2.22	3.68	4	2.7
	6.74	5.65	4.13	3.12	3.85	2.53	4.7	2.45	2.43	3.64
	6.45	5.29	3.75	2.54	3.89	2.49	4.13	2.65	7.99	6.67
	5.72	7.2	4.37	2.4	4.09	2.38	4.06	2.35	3.63	2.62
	6.1	6.15	4.26	2.76	4.7	3.72	4.37	2.94	4.15	2.73
	6.79	5.66	4.15	2.68	3.8	2.45	4.26	2.78	3.89	2.57
	6.28	6.65	3.9	2.63	4.13	2.53	4.15	2.52	4.7	3.59
	2.95	6.64	3.9	2.54	4.26	2.46	8.3	9.44	3.8	2.6
	5.59	6	6.68	3.11	3.9	2.14	3.9	2.98	3.96	2.02
	5.65	5.6	4.02	2.84	3.9	2.95	3.85	2.38	4.13	2.74
	5.91	5.57	3.73	2.55	2.28	3.26	6.68	2.82	4.06	2.75
	5.74	5.31	15.13	12.74	3.85	2.49	4.02	2.99	4.37	3.04
	6.28	5.37	8.5	4.22	6.68	2.53	3.73	2.45	4.26	2.64
	6.11	5.33	9.99	6.99	4.02	2.77	3.67	2.56	8.3	9.86
	5.87	6.59	9.77	7.65	3.65	2.12	4.29	3.12	3.9	2.64
	5.48	4.9	4.33	2.67	4.33	3.12	15.13	13.55	3.71	2.67
	6.09	6.73	2.22	3.22	7.98	9.13	8.5	4.07	3.52	2.76
	5.8	4.74	7.98	5.74	8.91	7.35	1.98	3.47	2.25	4.05
	2.3	3.87	8.91	5.76	4.08	2.83	3.67	2.44	6.68	2.64
	6.1	4.87	11.03	9.95	3.44	2.48	3.76	2.48	3.64	2.18
	6.04	5.82	3.66	2.52	8.19	6.9	9.77	8.59	3.73	2.51
	5.99	5.62	4.08	2.82	4.05	2.74	4.33	2.76	15.13	13.25
	5.7	4.76	13.82	11.06	3.48	2.53	2.22	3.93	8.5	6.72
	5.68	6.36	11.4	9.44	3.67	2.24	7.98	6.74	2.15	3.04
	5.35	4.78	9.47	5.53	3.69	2.5	8.91	5.52	4.33	2.69
	5.53	6.07	5.94	3.78	4.14	2.55	3.48	2.25	1.75	3.48
	5.66	3.83	8.19	3.01	3.93	2.6	2.11	3.07	8.91	5.69
	5.38	6	2.32	3.43	4.06	2.77	3.55	2.34	11.03	9.82
	5.45	4.92	4.05	2.3	2.27	3.58	8.19	4.96	4.08	2.82
	4.87	5.73	4.14	2.46	3.54	2.7	5.55	4.2	11.4	9.9
	5.56	4.62	3.82	2.33	3.75	2.73	2.32	3.87	5.94	4.92
	5.43	3.93	3.93	2.58	4.8	2.54	4.05	2.79	8.19	6.02
	5.5	6.93	2.27	3.7	3.78	2.46	4.14	2.91	3.88	2.31
	5.79	4.86	3.75	2.27	4.03	2.81	3.69	2.45	4.05	2.76
	5.54	4.24	12.34	10.77	3.45	2.2	4.06	2.98	4.14	2.95
	5.23	5.69	11.41	10.3	3.62	2.42	3.54	2.54	3.82	2.44
	4.59	6.79	3.59	2.63	2.09	3.28	3.75	2.8	3.93	2.8
	5.14	3.33	4.8	2.87	3.36	2.14	12.34	11.05	4.06	2.7
	5.57	4.38	3.78	2.48	3.9	2.62	11.41	10.61	12.34	10.15
	5.75	5.91	4.03	2.66	3.89	2.02	2.28	3.53	11.41	10.62
	6.09	4.57	3.92	1.97	4.88	3.72	3.59	2.34	4.8	2.78
	4.48	5.78	3.62	2.34	2.05	3.09	4.8	2.71	3.78	2.11
	5.89	3.45	2.09	3.26	1.86	3.19	3.78	2.47	3.92	1.93
	4.68	3.74	3.89	2.82	3.71	2.52	3.92	2.41	3.58	2.52
	7.68	14.17	2.14	3.52	4.03	2.77	3.48	2.34	2.09	3.14
	5.77	5.45	4.17	2.45	3.61	2.45	3.58	2.63	3.9	2.87
	5.11	5.72	4.88	2.66	3.46	2.3	3.9	2.41	3.89	2.52
	5.6	3.77	3.81	2.55	3.61	2.46	4.88	3.09	4.17	2.19
	4.95	4.37	3.71	2.51	3.93	2.48	3.81	2.22	4.88	3.1
	3.84	6.68	4.03	2.28	3.8	2.58	3.71	2.33	2.23	3.51
	4.65	5.13	3.61	2.49	2.28	3.08	3.86	2.47	3.86	2.77
	5.82	5.32	3.61	2.28	11.33	10.65	3.63	2.34	2.25	3.43
	5.33	3.82	3.93	2.6	3.47	2.22	4.03	2.83	3.65	2.33
	4.75	4.01	3.44	2.35			3.46	2.36	2.14	3.4
	4.46	6.38	3.29	2.33			3.93	2.29	4.03	2.73
	5	4.19	3.8	2.74			10.23	7.73	3.61	2.34
	5.25	4.23	11.33	10.43			4.27	5.27	3.46	2.31
	5.23	4.1	3.37	2.22			3.8	2.67	3.61	2.55
	4.91	5.78	10.65	9.69			11.33	9.83	3.93	2.62
	5.44	5.32	3.63	2.32			2.07	3.34	10.23	8.69
	4.48	4.27	3.67	2.62			7.16	8.6	11.33	10.11
	5.05	4.03	3.59	2.18			8.06	5.91	3.37	1.98
	5.11	4.13	3.47	2.24			3.63	2.17	3.63	2.48
	3.55	6.66					10.94	8.94	13.35	12.39
	3.91	3.68					10.64	9.19	10.64	9.73
	5.1	3.36					9.7	7.99	2.25	3.51
	2.31	4.6					3.67	2.56	3.59	2.34
	4.13	3.69					3.59	2.03	3.47	2.56
	4.91	3.86					3.47	2.33
	4.68	3.13
	4.81	3.67
	4.28	5.13
	4.59	4.97
	4.65	3.53
	5.05	3.59
	5.72	7.07
	4.58	4.8
	1.9	3.72
	5.3	3.07
	3.76	2.19
	3.91	5.31
	4.21	3.47
	3.83	5.54
	4.63	5.76
	3.8	5.46
	4.04	4.52
	4.18	3.92
	4.33	4.65
	3.59	5
	3.95	3.25
	4.07	3.38
	3.5	5.44
	3.97	3.38
	3.79	2.79
	4.17	4.45
	4.36	3.1
	4.29	4.89
	4.05	3.3
	3.87	3.27
	3.97	4.63
	4.35	3.64
	4.41	5.04
	4.31	3.87
	3.8	3
	4.15	3.16
	3.69	5
	4.02	2.47
	4.87	3.38
	7.72	11.04
	4.18	4.98
	2.88	4.52
	3.32	3.21
	4.04	3.26
	4.55	3.13
	4.16	4.26
	4.03	2.48
	3.98	2.76
	3.67	4.86
	3.98	2.83
	3.92	5.34
	3.38	3.05
	3.86	2.99
	2.97	4.73
	4.3	3.08
	4.63	3.31
	4.72	2.97
	3.93	3.25
	4.13	2.51
	3.06	4.58
	3.2	2.88
	2.58	5
	3.76	4.65
	3.27	4.12
	3.87	4.83
	3.81	2.32
	3.64	2.82
	4	3.06
	2.81	4.19
	3.5	2.93
	4.44	10.03
	3.49	2.94
	2.99	4.8
	3.67	4.74
	4.26	2.89
	3.27	3.55
	9.27	11.52
	3.49	4.72
	2.78	2.71
	3.67	2.99
	3.19	2.76
	3.74	3.35
	3.56	3.16
	3.45	5.02
	3.44	4.17
	5.54	10.94
	2.49	3.37
	3.14	2.47
	3.33	2.48
	2.16	2.69
	2.77	3.98
	2.96	2.3
	4.17	3.06
	3.51	2.53
	2.67	2.87
	2.77	2.99
	3.42	4.14
	3.58	4.22
	3.68	2.39
	3.27	4.62
	2.93	3.08
	3.19	2.74
	3.32	4.11
	2.76	4.13
	3.95	8.33
	6.48	13.84
	3.06	4.14
	3.45	3.15
	3.51	4.11
	2.89	4.4
	2.5	4.48
	3.42	2.86
	3.02	3.66
	3.05	2.6
	3.27	4.31
	3.06	3.92
	3.54	3.76
	2.68	2.92
	2.77	2.45
	3.74	2.3
	3.67	2.4
	3.61	3.22
	2.81	2.75
	3.42	4.15
	3.5	2.71
	3.6	2.59
	3.2	3.94
	2.51	2.63
	2.61	2.59
	3.03	10.81
	4.27	3.9
	3.61	2.43
	3.41	2.52
	3.44	4.22
	2.96	2.47
	3.23	2.72
	3.6	4.15
	3.17	2.68
	2.93	4.23
	3.5	3.26
	3.72	4.11
	3.75	4.2
	2.97	2.5
	2.93	2.59
	4.08	2.52
	3.77	2.83
	2.99	3.14
	3.06	2.43
	3.29	2.48
	2.67	2.58
	3.45	3.72
	3.61	2.88
	3.46	2.39
	3.38	3.97
	3.04	2.59
	2.88	2.96
	2.82	3.97
	2.97	2.59
	2.38	2.74
	2.6	4.5
	2.27	3.77
	2.71	3.88
	7.7	9.7
	3.04	4.37
	4.02	3.48
	2.68	2.63
	2.5	4.9
	2.59	2.42
	2.97	2.66
	3.27	4.06
	3.29	2.65
	2.89	2.48
	3.02	4.19
	2.19	3.54
	3.17	5.39
	2.74	2.24
	3.14	4.57
	3.41	3.68
	2.81	4.05
	3.91	2.01
	3.33	4.12
	2.93	2.36
	3.77	2.31
	2.96	3.96
	3.5	2.72
	3.2	3.82
	3.15	2.29
	3.1	2.55
	2.92	4
	3.59	2.56
	2.75	2.25
	3.14	5.18
	3.49	3.72
	2.55	4.23
	3.35	3.67
	8.33	9.3
	3.15	2.83
	2.92	2.21
	2.64	3.09
	3.21	3.82
	3.31	2.31
	3.5	2.41
	2.34	2.28
	2.7	2.39
	2.65	3.94
	2.36	2.67
	3.1	3.7
	3.42	1.97
	3.18	1.94
	2.58	4.06
	3.11	2.12
	2.88	3.96
	2.81	3.76
	2.86	2.3
	2.88	4.54
	9.54	12.96
	2.54	2.3
	3.23	3.75
	3.24	4.23
	2.31	4.01
	3.49	3.91
	3.46	3.37
	2.73	3.3
	3.42	3.56
	3.2	4
	3.26	2.43
	3.52	3.22
	3.06	3.38
	3.37	2.55
	3.37	3.66
	2.72	3.03
	4.52	7.99
	2.82	2.51
	3.36	3.99
	2.65	3.63
	2.68	4.15
	2.65	3.59
	2.7	3.85
	2.88	3.89
	2.85	4.09
	2.77	2.72
	2.5	2.22
	3.11	3.99
	2.46	3.48
	2.7	2.85
	2.26	4.7
	3.19	3.8
	2.41	3.53
	2.81	3.96
	3.33	4.13
	3	2.39
	3.54	3.75
	2.46	2.39
	2.89	4.06
	2.64	4.37
	2.41	4.26
	2.99	3.65
	2.35	3.53
	2.72	4.15
	6.16	8.3
	2.61	3.9
	2.92	2.28
	2.35	3.9
	2.75	2.28
	2.67	2.78
	2.71	3.71
	3.1	2.99
	2.93	3.52
	2.75	3.85
	2.65	3.75
	3.08	2.99
	2.55	2.25
	3.42	3.45
	3.05	6.68
	2.43	2.1
	3.18	2.56
	2.64	4.02
	2.58	3.64
	2.86	3.73
	3.28	3.67
	2.91	3.83
	4.17	4.29
	2.81	2.53
	12.54	15.13
	3.09	2.2
	2.38	8.5
	2.46	2.76
	2.46	2.34
	2.72	2.65
	2.44	3.65
	7.74	9.99
	2.81	3.22
	2.51	1.98
	2.82	3.48
	3.01	3.4
	3.02	2.15
	2.24	2.53
	2.53	3.67
	2.57	3.76
	8.5	9.77
	2.19	4.33
	2.49	2.48
	2.55	2.22
	6.32	7.98
	2.77	1.75
	3.22	3.76
	4.49	8.91
	2.55	3.48
	9.31	11.03
	2.88	3.66
	2.73	4.08
	2.34	3.42
	2.87	3.44
	2.97	2.11
	2.88	3.55
	10.44	13.82
	8.52	11.4
	5.97	9.47
	4.57	5.94
	2.61	8.19
	2.44	2.46
	3	3.88
	4.16	5.55
	2.71	2.32
	2.36	4.05
	2.43	3.48
	3.23	3.67
	2.96	2.75
	2.58	3.35
	3.14	2.37
	5.51	3.13
	2.38	2.25
	2.9	3.69
	2.78	4.14
	2.45	2.34
	2.41	3.69
	3.06	3.82
	2.38	3.93
	2.26	4.06
	2.45	2.27
	2.75	3.12
	3.18	3.54
	2.72	2.96
	2.55	2.07
	2.77	2.36
	2.29	3.75
	9.35	12.34
	2.54	2.4
	3.09	2.4
	9.57	11.41
	2.48	3.38
	2.47	3.59
	3.11	4.8
	2.71	3.78
	4.44	2.28
	2.77	4.03
	2.7	2.19
	2.48	2.19
	2.27	3.92
	3.5	3.45
	2.48	3.48
	2.72	2.45
	2.37	2.52
	2.2	3.44
	2.61	3.62
	3.72	3.58
	2.68	2.09
	2.53	2.37
	2.92	3.36
	2.7	3.9
	2.77	3.89
	2.41	2.14
	3.32	4.17
	2.66	2.23
	2.77	2.4
	2.49	4.88
	2.65	2.26
	4.49	5.8
	3.33	2.05
	3.04	3.44
	2.71	1.86
	2.26	2.25
	2.62	2.23
	2.84	3.81
	2.79	2.09
	2.29	2.12
	2.74	3.71
	2.54	3.86
	2.99	3.43
	2.88	3.63
	2.9	3.4
	2.3	2.25
	2.82	3.65
	2.41	2.28
	2.6	2.14
	2.19	4.03
	2.7	2.39
	2.68	3.61
	2.81	3.46
	2.7	2.67
	2.58	2.69
	2.75	2.43
	2.52	3.61
	2.96	2.07
	2.53	3.93
	5.13	7.99
	5.3	10.23
	2.54	3.44
	5.85	4.27
	3.07	3.29
	2.28	3.38
	2.41	2.43
	2.46	3.8
	2.21	2.28
	4.17	3.25
	3.1	2.32
	2.97	3.17
	3.68	2.37
	2.65	2.34
	9.44	11.33
	2.53	3.37
	2.09	2.07
	2.07	2.06
	9.24	10.65
	4.82	7.16
	3.73	8.06
	2.57	3.63
	2.75	2.17
	10.1	13.35
	6.93	10.94
	8.36	10.64
	2.44	2.14
	2.16	2.25
	6.74	9.7
	7.15	13.73
	2.14	3.67
	2.4	2.34
	2.54	2.83
	2.46	3.12
	2.26	2.39
	2.49	2.14
	2.54	3.59
	2.41	3.47
