# Supplementary material for: The proximity-based protein interactome and regulatory logics of the transcription factor p65 NF-κB/RELA
Source: EMBO Rep. 2025 Jan 3;26(4):1144–83. doi: 10.1038/s44319-024-00339-8 (PMC11850942; doi:10.1038/s44319-024-00339-8)
Supplement: Supplementary file 13 — Source data Fig. 6 [file 44319_2024_339_MOESM13_ESM.zip › Fig.6D/Correlation_analyses.xlsx]

## Sheet: ZBTB5+IL-1a
	all_genes	RELA+IL-1	ZBTB5+IL-1		756_genes	RELA+IL-1	ZBTB5+IL-1		101_genes	RELA+IL-1	ZBTB5+IL-1
	RPS21	0.01	-0.02		PON3	0.04	-0.57		LOC102724552	-4.42	-4.86
	FUT6	0.01	-0.02		PCSK5	-0.92	-0.53		SPATA18	-2.65	-2.35
	A_33_P3381429	0.01	-0.02		LOC101929284	-0.76	0.36		CSF2	-2.57	-2.03
	RPL13	0.01	-0.02		KCNQ1DN	1.38	1.4		TCHHL1	-2.52	-2
	TUBA1B	-0.07	-0.05		SERPINA2	-0.18	0.62		RTP3	-2.35	-1.03
	TUBA1C	0.01	-0.16		LINC01561	1.35	0.27		CD27	-2.29	-2.12
	A_33_P3396434	0.01	-0.02		LINC00161	0.07	-0.17		KAZN	-2.16	-1.32
	RPL6	0	-0.07		CDC14A	0.07	-1.22		ZRANB2-AS1	-2.12	-1.64
	CYP2W1	0.09	0.06		LINC00643	-0.81	-0.76		LPHN3-AS1	-2.06	-1.84
	RPS18	0.09	0.09		CD37	-0.73	-0.64		LINC00582	-2.02	-1.42
	RPL19	0.12	0.14		QRFP	-0.7	-0.81		PIK3CD-AS1	-1.89	-1.75
	RPS2	0.15	0.13		NEURL3	-1.12	-0.25		CLNK	-1.83	-2.02
	RPS27	0	-0.05		GPR115	-1.33	-1.36		EN1	-1.79	-1.55
	SNAR-A3	0.01	-0.02		HDGFRP3	-0.09	-0.08		LOC101927284	-1.78	-1.23
	RPL35	-0.04	-0.14		NETO1	0.31	0.2		SLFNL1-AS1	-1.78	-1.66
	MTRNR2L2	0.03	0		USP44	0.6	-0.38		GPHA2	-1.74	-1.43
	SNAR-B2	0.08	0.06		RD3	1.38	1.9		KIAA1549L	-1.71	-1.55
	RPL23A	-0.15	-0.06		LINC00665	0.66	-0.18		CHP2	-1.65	-1.36
	RPL35A	0.07	0.07		SYNRG	1.37	1.3		SLC26A4-AS1	-1.63	-1.04
	A_33_P3315027	-0.14	0.04		MAP3K14-AS1	0.24	0.78		DCDC2	-1.63	-1.77
	RPL7A	-0.07	-0.09		PABPC1L2B	-0.61	-0.81		RBP3	-1.62	-1.93
	RPL41	-0.09	-0.13		BMS1P20	-0.71	-0.08		LOC100506331	-1.61	-1.39
	A_33_P3375668	-0.05	-0.06		SLAMF8	-1	-1.2		LOC100506098	-1.59	-1.68
	A_21_P0011376	0.04	0.18		NCAN	-0.59	0.02		OR13C4	-1.58	-1.26
	A_21_P0011491	-0.04	-0.2		IQCF3	-0.38	-0.67		DNMT3L	-1.57	-1.32
	ZNF865	0.14	0.15		AATK-AS1	-0.55	0.57		TMEM204	-1.57	-2.12
	A_23_P301925	0.05	0		RSPH14	-0.44	0.59		BTBD19	-1.52	-1.47
	RPS29	0.01	-0.01		RAD51B	-0.02	0.36		MTMR7	-1.5	-1.62
	MTRNR2L6	-0.31	0.03		CBX3P2	-0.07	0.84		SNORD113-4	-1.47	-1.29
	PPIA	-0.03	0.05		TMEM150B	0.54	0.18		LOC101927636	-1.47	-1.62
	Hs.626395	0.16	0.12		CCDC181	-0.02	-0.69		C18orf61	-1.46	-0.96
	NME2	0	0.17		ACSM4	-0.84	-0.68		WBP2NL	-1.44	-1.23
	EEF1A1	-0.06	-0.11		GIF	1.01	0.45		OR52B2	-1.42	-1.2
	GPR155	0.21	0.2		MTNR1A	-0.23	-0.29		ADAMTS16	-1.39	-1.26
	OAZ1	-0.03	0.06		CARD9	0.2	0.69		HTR4	-1.37	-1.57
	RPS5	-0.15	-0.22		LCP1	0.21	0.04		CNTN1	-1.36	-1.68
	RPS28	0.01	-0.39		SPATA3-AS1	0.79	0.63		MAT1A	-1.34	-1.75
	RPL23	0.04	-0.05		MAPT-AS1	0.26	1.33		GPR115	-1.33	-1.36
	RPS13	-0.11	-0.27		N4BP3	-0.09	-0.36		GPR4	-1.33	-1.68
	PQLC2	0.16	0.21		CAMTA2	-0.15	-0.84		CCDC36	-1.32	-1.21
	RPL10A	-0.08	-0.16		PCK1	-0.62	-0.5		OTX2	-1.31	-1.34
	ACTB	0.02	0		SPATA6L	-0.47	-0.46		PRMT8	-1.3	-1.01
	Hs.534404	-0.1	-0.06		LOC100128531	-0.45	-0.56		FLJ31356	-1.29	-1.22
	RAN	-0.01	0.12		FRMD7	-0.52	-0.96		OR10T2	-1.28	-1.35
	RPL32	0.04	-0.04		PNOC	-0.19	0.15		APOBEC3H	-1.28	-2.27
	RPS3A	-0.04	-0.11		MYH4	0.01	0.15		ZNF19	-1.27	-1.47
	RPS6	-0.02	0		RAG2	0.8	1.6		GPR101	-1.26	-1.03
	RPLP1	0.25	0.18		TRPM5	1.01	0.84		GPR45	-1.19	-1.23
	HSPD1	0.17	0.07		USP21	0.29	-0.14		SLC17A6	-1.18	-1
	RPS19	-0.05	-0.1		ZBED9	1.6	0.91		FOXP3	-1.15	-0.98
	ATP5E	0.13	0.13		HOXA5	0.57	0.89		RTN1	-1.14	-1.3
	Hs.253260	0.29	0.31		MIR1-1HG	0.51	0.33		SYCP3	-1.14	-1.11
	A_24_P551842	-0.12	0.11		TTC6	-1.25	-1.41		LINC01187	-1.13	-1.07
	FTH1	0.13	-0.05		GABRQ	-0.64	0.35		LOC101930275	-1.1	-1.2
	NPM1	0.26	0.14		CADM3-AS1	-1.41	-1.05		TBC1D8B	-1.08	-1.21
	Hs.269592	0.3	0.3		TMEM105	-0.41	-0.52		ZNF385D-AS2	-1.07	-1.55
	RPLP0	-0.16	-0.05		KCNC4-AS1	-0.17	-0.81		LOC285766	-1.06	-1.49
	RPS26	-0.06	-0.02		MMRN2	1.53	0.41		DIO2-AS1	-1.05	-1.38
	SNAR-D	0.15	0.04		LOC102724053	1.77	0.42		CEBPE	-1	-1.23
	Hs.631499	0.06	0.02		RNF212B	0.77	0.69		FAM19A3	-0.99	-1.45
	Hs.197320	-0.27	-0.19		TRO	0.61	0.24		C1orf194	-0.96	-1.11
	Hs.528050	-0.11	-0.21		SDC2	0.34	-0.07		MYT1L-AS1	-0.94	-0.99
	RPS17	0.01	-0.03		LOC100507616	-1.78	0		COL18A1-AS2	-0.91	-1.56
	RPS4X	-0.11	-0.46		MST1P2	-1.01	-1.07		CTD-2297D10.2	-0.88	-1.16
	UBC	0.23	0.07		GIMAP7	-0.72	-1.13		LIPC	-0.84	-0.85
	TSR1	0.09	0.06		LINC00428	-0.6	-1.03		ELOVL2-AS1	0.94	1.57
	A_33_P3228988	0.24	0.31		LOC340074	0.69	0.22		SMAGP	1.05	1.09
	RPL8	-0.17	-0.08		LOC101928880	-0.07	-0.01		NCCRP1	1.16	1.29
	RPS8	0.09	0.07		H2AFB1	-0.51	-0.4		SLC38A4	1.17	2.1
	RPL37A	-0.01	-0.11		FAM151A	0.6	-0.08		POU5F1	1.18	1.52
	A_33_P3270581	-0.11	-0.09		OR51E1	1.45	0.52		LINC00933	1.29	1.53
	RPS16	-0.16	-0.18		WASH5P	0.11	0.91		DENND6B	1.29	1.59
	A_23_P336854	-0.07	-0.27		MAT1A	-1.34	-1.75		LRRC70	1.31	2.09
	RPS20	0.04	0.11		PDE4B	-1.19	-0.97		LINC00597	1.32	1.63
	Hs.591538	-0.02	-0.03		DAW1	-1.49	-0.4		VSIG10	1.32	1.31
	RPL36A	0.07	-0.07		ALPI	-0.71	-1.37		SYNRG	1.37	1.3
	RPL38	0.12	0.05		STX17-AS1	-0.78	-0.89		KCNQ1DN	1.38	1.4
	RPL11	-0.06	-0.14		UGT2B10	-0.94	-1.61		RD3	1.38	1.9
	RPL12	0.02	0.12		RGSL1	-0.07	-0.08		ERAP2	1.39	2.14
	RPL5	0.04	-0.11		LOC101928817	-1.12	-0.24		HIF1A-AS1	1.4	2.06
	RPLP2	-0.08	-0.12		WNK3	-0.18	0.29		SMAD9	1.42	1.99
	RNA28S5	0.01	-0.02		SECISBP2L	1.1	0.71		DNM3	1.42	1.48
	HINT1	0.13	0.35		OR5C1	0.56	0.46		MFGE8	1.42	1.39
	A_33_P3299436	-0.05	-0.1		FXYD2	-0.5	-1.21		ASPG	1.44	1.79
	A_21_P0013757	-0.05	0.11		BTBD8	0.79	1		DHRS4L1	1.47	1.38
	RPL27	-0.04	-0.07		C2orf61	1.8	0.55		AADACL3	1.51	1.69
	HSPE1	-0.07	0.11		LOC100130950	-1.22	-0.82		PLCE1	1.53	1.61
	LDHB	-0.03	-0.14		CD70	0.24	1.86		RASL10A	1.57	1.7
	TONSL	0.27	0.27		NCAPH	-1.14	-1.39		PLCB1	1.58	2.23
	SLC35E4	0.27	0.45		ZNF804A	-0.55	-1.01		TAS2R10	1.63	1.66
	PTK6	0.31	0.29		EXTL3-AS1	-0.59	-0.41		KCNMB3	1.63	1.2
	SNAR-H	0.19	0.02		GREM1	-0.65	-1.33		THEMIS2	1.68	1.59
	A_33_P3352407	0.25	0.1		ELF2	0.25	0.81		GDPD3	1.7	1.5
	S100A6	-0.2	-0.16		CLDN7	-0.01	0.67		STRN	1.71	1.66
	PRDX1	-0.02	-0.07		GTF3C5	-0.11	0.84		CXXC1P1	1.74	1.14
	A_33_P3354479	-0.11	0.1		SPRY3	1.07	2.42		MARCH3	1.79	2.25
	A_33_P3315763	0.24	0.18		OR13G1	-0.45	-0.86		NTNG2	2.01	2.58
	RPL39	-0.18	-0.16		PCDHGA8	0.46	-0.18		CLEC4A	2.03	1.97
	A_24_P204144	-0.2	-0.33		RAPGEF3	-1.29	0.13		AQP10	2.06	1.75
	A_24_P58881	0.12	-0.04		FDCSP	-1.36	-0.76		LOC728095	2.12	1.94
	RPS25	-0.07	-0.02		CD300LG	-0.71	-1.4		PAQR9	3.3	1.9
	A_33_P3351529	0.24	0.14		LAMTOR5-AS1	-0.74	-0.82
	RPS10	0.11	0.06		LOC153910	-0.88	-0.67
	Hs.551839	0.38	0.39		LOC150935	1.16	0.35
	GSTP1	0.15	0.15		VPS13A-AS1	0.6	0.77
	COX6A1	-0.08	0.08		LOC100129434	-0.25	0.89
	RPL31	-0.07	0.19		BRD7P3	-0.54	0.08
	XRCC6	-0.25	-0.27		LOC285629	-1.47	-1.25
	A_32_P190488	0.21	0.15		C1orf145	-1.34	-1.13
	Hs.303653	0.31	0.42		LOC400682	0.77	0.52
	HSP90AA1	0.25	0.13		GUCY2D	0.26	0.2
	Hs.652837	0.35	0.31		IL36B	0.3	-0.28
	RPS15	-0.12	-0.05		ANKRD65	-0.55	-0.28
	FAM74A4	0.2	0.18		FOXO4	-0.47	0.14
	A_21_P0012940	0.22	0.2		SMAD9	1.42	1.99
	COX8A	-0.43	-0.15		SNORD115-32	0.21	0.2
	A_33_P3241043	0.18	0.28		TMEM200B	1.25	0.73
	GAS5	-0.23	-0.1		AOX1	2.1	0.06
	RPS11	-0.28	-0.18		POU6F1	1.51	1.16
	RPL15	-0.03	-0.12		RNASE4	0.48	1.67
	UQCRQ	-0.13	-0.04		MX2	-1.46	0.45
	RPS14	-0.05	-0.12		LOC101929756	-0.74	-1.38
	EXOSC2	0.27	0.22		EIF4E3	-0.36	0.19
	C5orf63	0.41	0.27		CHRNA4	-0.62	-0.41
	A_21_P0011041	-0.11	-0.05		F3	-0.07	-0.4
	RPS24	-0.09	-0.13		C19orf81	-0.61	-1.06
	RPL37	0.19	0.2		ZNF365	0.85	2.05
	RPL26	0.13	0.04		LOC101928599	1.09	1.15
	A_33_P3297277	-0.02	-0.15		TNIK	-0.1	-0.06
	A_33_P3368186	0.26	0.33		CSF3	-0.38	-0.17
	FBL	-0.13	-0.14		LOC101928174	-1.58	-1.03
	A_33_P3376071	-0.12	-0.11		PRM2	-0.88	-0.71
	A_33_P3370515	0.17	0.15		DCAF4L1	1.09	0.67
	A_24_P49687	-0.11	-0.13		CD1A	-1.24	-0.4
	MIF	-0.05	0.07		CYP4V2	-1.75	-0.51
	Hs.586423	0.24	0.11		LINC01426	-0.8	-1.63
	HIST1H4C	-0.13	0.06		SMIM18	-0.96	-0.41
	RRP7B	0.28	0.31		CISTR	0.44	1.01
	AS3MT	0.18	0.22		LPHN3-AS1	-2.06	-1.84
	SNAR-G2	0.26	0.06		LINC00675	-0.08	-0.44
	RPL7	0.02	-0.04		GRIN3A	0.67	0.24
	MYO1C	0.26	0.31		LOC440031	0.63	0.36
	A_23_P360209	-0.06	0.02		LOC728095	2.12	1.94
	GNAS	-0.08	0.03		CEP112	-0.01	1.99
	RPS7	0.08	0.08		DNAH17	0.33	0.58
	HNRNPA1	-0.11	-0.16		RASAL2-AS1	0.77	1.53
	ATP5L	-0.16	-0.08		LINC00593	0.34	-0.02
	LY6K	-0.36	-0.1		LOC101929384	-0.53	-0.23
	RPL21	-0.11	-0.11		LINC00933	1.29	1.53
	A_24_P547010	-0.07	-0.18		HEXA-AS1	0.83	1.11
	EIF1	0.08	0.3		C6orf10	-0.26	0.4
	A_21_P0012112	0.2	0.15		RIMS3	-0.43	-0.35
	RPL24	0.15	0.04		C4orf26	-0.16	-0.59
	Hs.660751	0.2	0.15		ZCCHC13	1.35	-0.21
	ATP6V0C	0.08	0		GPR45	-1.19	-1.23
	MCM7	-0.08	-0.31		FAM171B	-1.12	-0.41
	RPL30	-0.16	-0.27		FOXD4	-1.68	-0.41
	S100A2	-0.25	-0.22		SLIT1	-0.95	-0.8
	H3F3A	0.05	0.1		ALDOB	-0.46	0.05
	ATP1B3	0.14	0.12		FLJ36777	1.19	0.57
	EIF3C	-0.18	-0.17		PHF20L1	1.46	0.73
	SLC16A3	0.28	0.11		TVP23A	-1.01	-0.67
	PRDX4	0.09	0.15		FAM46D	-0.9	-0.92
	Hs.544999	-0.05	0		PCED1A	1.14	0.64
	A_33_P3230738	0.18	0.18		LDB3	-1.04	-1.48
	PTRF	0.2	0.29		C2orf80	-0.81	-0.28
	A_19_P00802027	-0.05	-0.13		LCE2B	-0.21	-1.34
	CALR	0.26	0.25		SMCO3	-1.14	-0.39
	Hs.736041	0.39	0.45		LOC100130700	-0.82	-0.67
	A_24_P203726	-0.03	0.02		CXCL6	-0.42	0.1
	RPL9	0.02	0.02		APLF	0.25	-0.22
	PTMA	0.11	0.11		HYPM	-0.41	0.08
	FAU	-0.12	-0.07		TBX20	0.76	0.67
	RPL13A	-0.02	-0.16		PLCB1	1.58	2.23
	RPL4	-0.21	-0.22		WEE2	-0.3	-0.14
	A_33_P3328619	0.43	0.52		LOC102725126	0.3	0.35
	A_33_P3375673	0.03	-0.13		SOD3	0.77	-0.02
	MTRNR2L1	0.25	0.22		FARP2	-0.47	-0.76
	ATP5G2	-0.44	-0.22		HTATSF1P2	-0.41	-0.26
	NDUFS5	-0.12	-0.13		RNF182	-1.12	-0.25
	A_24_P161355	-0.26	-0.36		CNTD1	-0.83	-0.83
	RPS15A	-0.28	-0.36		LOC101926941	-0.15	0.75
	MZT2B	-0.16	0.1		TAS2R10	1.63	1.66
	HN1	0.29	0.12		SLC8A3	1.17	0.45
	A_33_P3330683	-0.05	0.05		LTC4S	1.52	0.27
	SOD1	0.07	0.03		SLC5A2	0.57	1.07
	LOC100506679	0.36	0.46		IZUMO2	-0.07	-0.48
	COX7A2	-0.06	-0.05		LOC101929578	0.56	-0.15
	PABPC1	0.05	0.03		DPYS	0.33	0.68
	EEF1B2	-0.01	-0.11		DCN	0.26	1.09
	Hs.190968	0.21	0.09		LOC101929172	1.36	1.1
	COX7C	-0.06	0.04		ADAMTS16	-1.39	-1.26
	HMGN2	-0.26	-0.22		FAM181A-AS1	-1.02	-1.71
	Hs.574890	-0.13	-0.15		MSANTD3-TMEFF1	0.52	-0.59
	LAMP1	0.02	0.04		LOC101927827	-0.24	-0.85
	LEPR	0.21	0.26		CR1L	-1.25	-0.44
	A_33_P3275826	0.06	0.03		EBI3	-1.64	-0.35
	BASP1	-0.26	-0.36		LINC00582	-2.02	-1.42
	HLA-E	0.2	0.33		C19orf18	0.08	-0.92
	PSMB1	0.04	-0.12		LINC00936	-0.71	-1.57
	SCARB1	0.06	0.12		OR51A4	-0.08	0.32
	A*03:01:0:01 allele	0.01	-0.11		WDR17	0.25	0.34
	HSP90B1	0.07	0.19		LINC01277	0.27	0.18
	VIM	0.09	0.18		VN1R10P	0.08	-0.31
	UBB	0	0.22		LOC101929492	0.47	1.36
	A_33_P3384997	0.04	0.26		PTCH2	0.13	1.15
	RPL29	-0.33	-0.3		CUX2	0.63	0.5
	A_33_P3384442	0.5	0.77		PPEF1	1.98	0.38
	PDCD6	-0.17	-0.11		SPACA4	-0.19	-0.8
	Hs.657302	0.3	0.33		CCDC36	-1.32	-1.21
	UQCRH	0.02	0.06		BTG4	-1.02	-0.6
	ATP5G3	-0.21	-0.11		CAPZA3	-1.35	-1.37
	C1QBP	0.01	-0.06		ICAM2	-0.34	0.57
	A_21_P0010525	0.05	0.02		PMFBP1	1.39	0.69
	TGFBI	0.01	0.18		LOC100288181	-0.41	0.09
	GAPDH	-0.14	-0.1		DDX60	0.17	0.85
	EEF1G	-0.25	-0.38		PCP4	-0.6	-1.16
	RPS2P32	-0.03	-0.14		LINC01521	-1.01	-1.02
	SLC25A3	-0.02	-0.07		ADRA2A	-0.19	0.34
	SNAR-F	0.27	-0.02		TLR1	1.31	0.48
	CUTA	-0.06	-0.07		PDC	0.48	0.83
	RPS23	0.19	0.22		SLC38A4	1.17	2.1
	RPL34	0.2	0.07		CACNG7	0.86	0.03
	A_24_P42014	0.2	0.15		THEMIS2	1.68	1.59
	A_24_P349636	0.22	0.13		RPL23AP32	0.94	1.37
	TXN	0.15	0.07		OR4F6	-1.06	-1.16
	A_22_P00002736	0.13	0.17		ITIH4-AS1	-0.78	-0.12
	TOMM7	-0.08	-0.1		APP	1.17	0.37
	DYNLL1	0.04	-0.01		KIAA1456	1.42	0.92
	A_24_P417606	0.08	-0.01		MIR202HG	-0.2	0.96
	AP2S1	-0.41	-0.24		RGS9BP	-0.14	1.28
	A_24_P349387	0.16	0.11		GALNT5	0.62	-0.4
	A_21_P0010881	-0.13	-0.15		WBP2NL	-1.44	-1.23
	LDHA	-0.04	-0.34		AQP11	-1.55	-0.56
	RPL3	-0.26	-0.5		LRRC28	0.03	-1.3
	CCT4	0.04	-0.04		RUFY4	-0.91	-0.92
	SEC13	-0.15	-0.22		ABCA3	-0.98	-0.39
	MYDGF	0.04	0.13		LOC101929457	0.04	0.69
	MTCH1	-0.08	0.14		MORN3	0.34	0.83
	ZNF526	0.43	0.54		FGF18	-1.78	-1.27
	P4HB	0.01	-0.07		CCDC24	-0.17	-0.58
	A_22_P00016688	0.06	0.05		SLITRK6	-0.18	-0.34
	TMBIM6	0.3	0.05		P2RX7	-0.87	-0.09
	MT2A	-0.6	-0.93		LOC100129697	-0.17	-0.83
	A_21_P0012200	0.2	0.12		FAM9B	-1.3	-0.63
	A_33_P3223874	0.24	0.02		HSP90AB4P	-0.9	-0.97
	SRP14	0.01	0.09		ADRA1A	-0.58	0.06
	GPX1	-0.09	0.01		MS4A14	0.28	0.46
	RPL18	-0.18	-0.27		LOC102724327	0.31	-0.03
	A_24_P375599	-0.14	-0.26		LRRC23	-0.15	-0.26
	A_24_P15821	-0.06	-0.05		SERPINA4	0.67	0.35
	NME1	-0.41	0.02		GSPT2	-1.01	-0.95
	SLC16A12	0.38	0.47		SPERT	-1.01	-0.91
	RPL28	-0.35	-0.52		ZBTB32	0.94	0.54
	CPS1	0.17	0.14		OPN4	-0.42	-0.35
	ATF4	-0.19	0.01		LOC146880	-0.77	-0.57
	KPNA2	-0.28	0.08		REG1P	0.37	0.33
	LRRC75A-AS1	-0.35	-0.32		CTNND2	-0.93	-1.63
	GRN	-0.18	-0.07		SRPK3	0.21	0.52
	A_21_P0010912	0.29	0.15		C15orf27	0.16	1.1
	CCT2	-0.05	-0.25		ZIC4	-0.79	-1.15
	TKT	0.2	-0.71		ICAM4	-0.78	-0.91
	RPL14	0.12	0.25		BEND3P3	-0.16	-1.2
	CD63	0.2	0.28		LOC101930275	-1.1	-1.2
	HSPB1	-0.51	-0.14		GLT8D2	-0.18	0.17
	IFITM3	-0.41	-0.51		NHLRC2	1.08	0.03
	MDH1	0.05	0.03		TRHR	0.58	0.92
	A_33_P3328837	0	-0.02		XPA	1.24	1.06
	A_33_P3353259	-0.14	-0.16		LOC100505985	-0.95	-1.15
	A_33_P3286318	0	-0.09		LINC01514	-1.02	-0.2
	SLC25A5	0.11	0.05		NCOA7	-0.1	0.18
	A_24_P24790	-0.19	-0.21		HOXD1	-0.85	-1.15
	RN7SK	0.17	0.26		UBTF	0.08	0.72
	A_24_P84808	0.01	0.06		HS3ST3B1	0.33	-0.13
	U2AF1	0.01	0.09		ALDH1A2	0.19	0.35
	TRMT112	-0.24	-0.13		LOC729870	0.3	0.77
	ATP5H	-0.15	-0.01		KCNF1	0.43	0.62
	ANXA2	-0.2	-0.05		PLCE1	1.53	1.61
	Hs.662179	0.21	0.61		CLEC4A	2.03	1.97
	TBCA	0.06	0.1		MAGEB1	0.35	0.68
	POLR2L	-0.19	-0.78		RNF17	-0.6	-0.89
	RPSAP58	0.05	0.06		LOC102724874	-0.98	-0.93
	TSPO	-0.15	-0.09		LOC102467223	0.11	0.45
	A_33_P3255782	-0.12	-0.23		CDH26	1.51	-0.12
	Hs.628886	0.5	0.53		KANTR	0.68	0.88
	NDUFA4	-0.09	0.05		OPRK1	-0.41	-1.06
	RTN4	0.18	0.27		LILRA6	-0.52	-0.18
	PSMD2	0.16	0.12		SYP	-0.27	-0.5
	SNRPG	0.01	-0.04		C15orf56	0.09	0.82
	A_24_P401100	0.21	0.03		KANSL1L	-0.36	0.61
	RPL19P12	0.01	-0.05		LOC101929762	0.84	0.36
	SDHA	0.12	0.05		ABCC6P1	-1.49	-1.09
	TPT1	-0.11	0.09		BTBD19	-1.52	-1.47
	A_33_P3325011	-0.08	-0.2		IL1A	-0.88	-1.53
	SDF2L1	0.34	0.29		SNORA72	-0.26	-0.07
	PDZD7	0.49	0.64		ITGA4	-0.45	-0.75
	A_24_P316074	0.1	-0.16		LOC102724623	-0.48	-0.63
	CD151	0.04	0.21		LOC101928043	-1.18	-0.68
	NACA	-0.05	-0.33		CHRND	0.74	-0.24
	A_33_P3406702	-0.32	-0.19		PRUNE	0.89	1.24
	RBM8A	0.02	0.05		TAF15	0.5	0.74
	NEAT1	0.18	-0.15		LOC101929654	-1.02	-1.26
	NAA38	-0.07	0		OR56B4	-1.85	-0.91
	KHSRP	-0.15	-0.16		ZNF316	0.41	0.82
	GAL	-0.06	0.13		LOC100506098	-1.59	-1.68
	A_24_P7934	0.21	0.32		LOC101929231	-0.6	-0.65
	ADAMTS7	-0.07	-0.07		TSPAN32	-0.44	-1.05
	RPL17	0.05	-0.23		TBC1D8B	-1.08	-1.21
	POP7	-0.2	-0.31		GRIK4	-0.83	-0.89
	A_24_P33552	0.06	-0.03		OR10T2	-1.28	-1.35
	NCL	0.04	-0.16		C3orf35	0.89	1.36
	PSMB4	-0.02	0.01		SGPP2	0.94	0.35
	A_24_P194934	-0.22	-0.33		LOC101929162	0.49	-0.05
	MRPS24	-0.07	-0.06		LINC00515	-1.33	-0.88
	RNU4ATAC	-0.13	0.03		LGALS12	-1.56	-0.7
	SVOP	0.55	0.63		LENG8-AS1	0.37	-0.47
	A_33_P3274428	0.69	0.77		SOWAHA	-1.11	-0.05
	A_24_P341476	0	0.05		WFDC12	-1.69	-1.09
	A_33_P3391626	0.03	-0.37		SLC47A2	0.15	0.5
	A_21_P0011945	0.07	0.02		GPRASP2	-0.12	-0.53
	A_24_P50554	0.33	0.07		NEUROD2	-0.16	0.54
	H2AFV	0.11	0.29		LINC00159	-1.01	-1.13
	DSTN	-0.22	-0.05		TRIM34	-0.54	-0.93
	CGA	0.78	-0.16		SSX8	0.78	-0.02
	NDUFB9	0.14	0.3		VMO1	0.28	0.95
	ACTG1	0.06	0.01		AZGP1P1	0.6	0.08
	ATPIF1	0.1	0.15		ARGFX	0.18	0.45
	RPL36	-0.06	-0.16		LRRC70	1.31	2.09
	RPS9	-0.16	-0.22		SLC26A7	-0.92	0.33
	TPM2	-0.31	0.07		LINC01346	-0.57	-1
	A_33_P3409553	-0.78	0.05		MESTIT1	-1.02	-1.25
	Hs.735900	-0.37	-0.19		GRM5-AS1	-0.56	-1.27
	MXRA7	-0.09	0.17		LOC101928162	0.38	-0.32
	Hs.660042	0.03	-0.14		TAF1A-AS1	1.31	1.41
	Hs.405444	-0.04	-0.32		LOC101927459	-0.63	-0.49
	A_33_P3231005	0.55	0.63		LINC01103	-0.34	-1.71
	SET	-0.14	-0.25		LOC388242	0.01	-0.3
	STMN1	-0.3	0.16		IL16	-0.41	-0.86
	RPN2	-0.1	-0.13		VCAM1	-0.43	-0.8
	H2AFZ	0.12	-0.03		NPHS2	0.49	1.58
	COX7B	-0.81	0.18		PHACTR1	0.23	0.18
	ANAPC11	0.12	-0.05		LAT2	0.56	1.27
	ZFAS1	-0.02	-0.1		LOC100506175	0.5	1.19
	NHP2	-0.12	0.1		LOC101929034	1.07	-0.06
	LAPTM4B	0.22	0.03		SNORD62A	0.67	2.2
	A_33_P3419003	0.29	0.3		DHRS4L1	1.47	1.38
	SLC25A6	0.07	0.03		CFAP99	-0.17	-0.21
	NEDD8	-0.3	-0.25		ELOVL2-AS1	0.94	1.57
	COL4A2	0.1	0.1		GPRC5D	1.45	0.67
	TFRC	0.56	0.35		KLKB1	0.06	0.67
	LGALS1	-0.6	-0.09		LOC101927040	-0.55	-0.99
	CDKN2A	-0.18	0.17		SPATA45	-0.32	-0.82
	RPL18A	-0.21	-0.22		LOC101927239	-0.97	-1.04
	A_33_P3238461	0.21	0.22		TTTY3	-0.59	-0.57
	EBNA1BP2	-0.13	-0.21		CD300LF	0.71	-0.39
	PTTG1	-0.05	0		LINC01241	1.62	0.22
	PGK1	-0.07	-0.15		EPHX2	-0.46	-0.68
	CNPY2	-0.08	0.01		C11orf65	0.06	-0.11
	A_24_P366165	-0.05	-0.26		SPI1	1.14	1.01
	SLIRP	0.28	0.13		EN1	-1.79	-1.55
	Hs.408054	0	-0.22		SELL	-0.95	-1.26
	NDUFA8	-0.09	-0.06		FLJ46906	-1.58	-0.87
	Hs.690584	0.3	0.21		LOC101928650	-0.56	-0.97
	PPIAL4G	0.22	0.2		DIO2	2	0.89
	POLR2F	-0.16	-0.08		FN1	-0.92	-0.36
	SNRPC	-0.23	-0.27		HIST1H2BN	-0.33	0
	ODF2L	0.5	0.66		RNF146	1.18	1.07
	USMG5	-0.06	-0.08		LOC101930294	0.56	0.39
	A_21_P0003290	-0.03	-0.21		CEBPD	-0.54	-0.33
	PPP1R14B	-0.7	-0.23		LOC101928347	-0.47	-0.58
	EIF4H	-0.25	-0.14		VSTM2A-OT1	0.37	0.04
	A_24_P84508	0.12	0.13		LINC00597	1.32	1.63
	A_33_P3389540	0.02	-0.03		C1QTNF8	1.31	0.89
	NGFRAP1	-0.27	0		IRF2BP1	0.68	-0.04
	FKBP2	-0.12	0.42		PRICKLE2	-0.68	-0.54
	C11orf31	0.01	-0.13		LOC101929861	0.97	0.6
	A_33_P3265185	0.18	0.04		CYYR1-AS1	-1.34	-0.9
	ATAD3A	-0.11	-0.28		RTN1	-1.14	-1.3
	Hs.684614	0.15	0.08		OR13C4	-1.58	-1.26
	UBA52	0	0.01		MMP9	0.41	1.25
	CKS1B	-0.34	0.1		GSTM5	0.7	0.71
	GOT2	-0.22	-0.16		BNIPL	0.11	1.02
	TARS	-0.09	-0.03		SNORD115-3	-0.87	-0.77
	CBX3	0.36	0.05		TMEM132D	-0.28	-0.79
	A_21_P0013558	-0.21	-0.23		KCNQ1OT1	-1.51	-0.53
	IMPDH1	0.37	-0.53		LIF	0.4	-0.71
	A_24_P246692	0.14	-0.06		LOC100507562	0.5	0.49
	TMSB10	0.03	0.04		RGS13	0.06	0.45
	GPR56	0.58	0.32		FPR1	-0.96	-1.17
	A_21_P0012564	0.2	0.24		DGCR14	0.86	1.08
	SEC61B	-0.26	-0.13		HIF1A-AS1	1.4	2.06
	BAG6	-0.09	-0.03		HAGLR	0.43	0.36
	ATP5O	-0.08	0.11		FAM132B	-1.42	-0.2
	A_24_P40795	-0.38	-0.32		CDH5	-1.45	-0.44
	CD24	-1.03	-0.8		SH3BP1	-0.04	-0.08
	RNASEK	-0.36	-0.23		CDNF	-0.9	-0.74
	Hs.658191	0.51	0.56		SHANK2	0.27	0.27
	A_33_P3336038	-0.32	0.21		GPR124	0.99	1.13
	SNORD3B-1	0.48	0.6		IZUMO1	-0.26	-1.06
	EIF3E	0.14	-0.26		CDY2A	-0.41	0.07
	SCAMP3	-0.11	-0.2		LOC100506142	1.44	-0.6
	CYB5R3	0.16	0.07		KBTBD3	0.63	0.37
	SP100	-0.16	-0.27		NRXN3	1.16	2.05
	MINOS1	0.19	0.26		EHHADH	-0.36	1.29
	A_24_P50157	-0.03	0.22		LOC100506082	-1.26	-0.78
	GNAI2	0.37	0.39		LOC101927610	0.34	0.77
	DAP3	0.21	0.19		LCE4A	-0.81	-0.92
	JTB	-0.13	-0.13		POU5F1	1.18	1.52
	EIF4A3	0.11	-0.21		SHD	0.65	0.63
	CCT3	-0.18	-0.12		INA	0.57	0.24
	NDUFS6	0.02	-0.01		ZRANB2-AS1	-2.12	-1.64
	A_24_P118591	-0.1	-0.14		LINC00957	-0.7	-1.03
	A_22_P00009815	0.22	0.29		LINC00441	-0.21	-0.58
	AP2M1	-0.14	0.1		LOC101927815	-1.38	-0.05
	A_24_P194962	0.08	0.01		LINC00636	-0.88	-1.3
	DDX39A	-0.2	-0.53		LOC101927188	-0.71	-0.1
	Hs.661910	0.67	0.71		LOC101060553	0.08	-0.18
	SNRPF	-0.02	-0.09		SMAGP	1.05	1.09
	NOP10	-0.08	-0.41		GPBAR1	0.27	1.06
	RASIP1	0.12	0.12		LINC01036	-0.08	0.74
	COX14	-0.24	-0.04		EPDR1	1.07	1.21
	A_33_P3280355	0.28	0.04		ZC3H6	0.28	1.58
	RNF170	0.63	0.7		METTL21EP	-1.17	-0.83
	PDCD5	0.25	0.37		KRTAP8-1	-0.73	-1
	ROMO1	-0.09	-0.08		STK32C	1.49	1.14
	NDUFA1	-0.09	0.18		TMOD2	0.27	-0.15
	PTDSS1	0.07	-0.16		RFX4	-0.13	0
	ELAC2	-0.19	-0.07		GDPD3	1.7	1.5
	KRT10	-0.04	-0.34		SH3BP2	-0.4	-1.07
	SSRP1	-0.13	0.03		DNM3	1.42	1.48
	NDUFB2	0.07	0.05		CHRDL1	-0.89	-0.38
	Hs.343864	-0.3	0.26		LOC100289673	0.39	0.5
	PRPF19	-0.07	0.15		HSPA6	-0.6	0.12
	A_23_P258108	0.39	0.31		HAO1	-0.99	-0.59
	A_24_P161403	-0.07	-0.04		MYT1L-AS1	-0.94	-0.99
	RPL36AL	0.22	0.16		IL1RAPL1	-0.73	-0.48
	GPI	-0.07	-0.16		PLA2G7	-0.87	-0.29
	PTP4A1	-0.07	-0.34		LOC100996338	-0.42	-0.66
	MYL6	-0.27	-0.15		COLEC12	-0.06	0.18
	HLA-G	0.06	0.01		OCA2	-1.01	0.19
	COX5A	0.02	0.13		LOC101929983	0.42	-0.08
	RPSAP9	-0.22	0.01		WNT1	0.26	0.94
	EEF1D	-0.2	-0.28		LOC101927365	1.19	0.82
	A_24_P16340	-0.35	-0.27		MMP13	-0.66	-1.11
	ADAM15	0.2	0.2		CEBPE	-1	-1.23
	CALM2	-0.08	0.19		TM4SF20	-0.36	-1.16
	RPL22L1	-0.24	-0.64		NME9	0.07	0.65
	CCDC9	-0.04	-0.51		LINC01140	-1.44	0.14
	MAGEA6	-0.12	-0.14		CXCL10	-0.62	-0.23
	UQCR11	0.03	0.25		OR2M7	0.24	0.93
	RPL10L	-0.26	-0.28		DMRTA1	0.52	0.03
	NDUFB4	-0.07	0.11		B3GALT2	0.49	0.36
	SEC11A	-0.16	0.08		STRN	1.71	1.66
	MAP4	0.17	0.01		DCAF12L2	1.43	1.31
	A_32_P142652	-0.05	-0.54		OR14C36	-0.9	-1.29
	TMEM14C	-0.39	-0.34		FAM86DP	1.07	1.19
	A_33_P3412125	-0.04	-0.22		ICAM1	-1.38	0.21
	Hs.386726	0.3	0.34		EDRF1	-0.2	-0.75
	L2HGDH	0.49	0.61		LINC00895	-1.25	-0.78
	SNHG8	-0.04	-0.5		SEL1L2	0.2	0.52
	PRELID1	-0.26	-0.12		MIA	0.67	0.8
	PSMA6	-0.16	-0.2		PGAP3	0.04	0.67
	PCID2	0.26	0.18		DNAH10	0.47	0.7
	A_21_P0013000	0.17	0.2		DNMT3L	-1.57	-1.32
	Hs.660887	0.14	0.42		RBMS3-AS1	-0.91	-1.2
	C20orf24	0.03	0.1		LPAL2	0.12	-0.69
	BCAP31	-0.12	-0.1		LOC113230	-0.4	-0.25
	SIGMAR1	-0.12	0.01		WDR72	0.44	-0.1
	SKP1	0.27	-0.04		KRT71	0.03	0.53
	TMSB4X	-0.57	0.39		ODF4	-0.69	-0.34
	VCP	0	-0.23		AOAH	-0.44	-0.95
	PPT1	0.16	0.42		OR6A2	0.4	-0.15
	PKM	-0.44	-0.31		LOC101927630	0.42	0.59
	PERP	0.34	-0.12		MMAA	-1.72	-0.92
	RPS12	0.46	0.47		LOC101927284	-1.78	-1.23
	BOLA2B	-0.1	-0.32		LINC00685	0.56	1.58
	GTF2I	-0.38	0.24		DENND6B	1.29	1.59
	VDAC1	0.06	0		LOC157273	0.97	0.61
	CCT7	-0.35	-0.29		SYT1	0.38	1.26
	KPNB1	-0.58	0.14		SIRT2	-0.81	-1.17
	PPDPF	-0.17	0.1		GPR98	0.52	-1.2
	A_32_P18493	0.13	0.07		LINC01431	-0.64	-0.81
	LRRC26	-0.01	-0.06		MBOAT4	-1.65	-0.45
	A_33_P3363515	0.44	0.57		LOC100507283	-1.73	-0.39
	HNRNPH1	0.18	0.28		ITGAX	0.43	-0.05
	NDUFC1	0	0.38		LINC00871	0.12	0.92
	SGK1	0.8	-0.15		APBA1	-0.7	-0.1
	PSMC1	0.04	-0.22		MAGEA10	0.17	-0.03
	RPS27A	0.36	0.35		CXXC1P1	1.74	1.14
	AGRN	0.05	0.18		FAXDC2	0.58	0.87
	TIMP2	0.08	0.26		NPTXR	0.7	1.25
	SRSF3	-0.31	-0.04		LOC440700	-0.58	-1.54
	A_33_P3410895	0.03	-0.02		FAM19A3	-0.99	-1.45
	PDHA1	-0.12	-0.03		C1orf210	-0.3	-0.22
	NOL7	-0.09	-0.09		LOC100132078	-1.05	-0.91
	EFEMP1	0	-0.29		CCDC13-AS1	1.06	1.37
	SNRPD1	0.08	-0.18		SLC16A1-AS1	0.82	1.41
	HSPA4	-0.16	-0.24		GJB3	0.68	-0.24
	TPM3	-0.32	-0.29		NAV2-AS4	-0.53	-0.19
	TPI1	-0.06	-0.31		LOC286083	-0.8	-0.73
	SHISA5	-0.25	-0.11		LINC01300	1.49	0.44
	IER2	0.15	0.11		ERN2	0.42	0.09
	TK1	-0.01	0.38		ZNF546	1.17	1.12
	NCOR2	0.07	0.49		VAMP5	0.49	0.06
	EIF3H	0.1	-0.17		MAP1B	0.18	0.78
	UNCX	0.04	-0.13		VSIG10	1.32	1.31
	A_33_P3771039	-0.33	-0.21		GATA5	0.08	0.79
	PGRMC1	-0.13	0.35		TMEM204	-1.57	-2.12
	SHFM1	0.29	0.31		DCAF8L2	0.35	1.33
	Hs.631951	0.16	0.15		IL1RAPL2	0.67	0.04
	A_32_P10100	-0.9	0.18		HIST2H2BA	-0.35	0.11
	DNM1	0.12	0.13		LOC285766	-1.06	-1.49
	PSMB7	0.43	0.23		OBP2B	0.05	1.05
	SLC52A2	-0.13	-0.14		PFN4	-0.96	-0.58
	TM4SF1	0.65	-0.05		SNTB1	-0.42	-0.89
	C6orf48	-0.51	-0.18		UNC5CL	-1.55	-0.98
	Hs.744066	-0.13	-0.35		PRMT8	-1.3	-1.01
	A_21_P0013516	0.18	-0.1		CDH4	-0.26	-0.24
	MANF	0.18	0.13		SPRY2	0.24	-0.64
	RPL32P3	-0.04	-0.08		LOC100287896	-0.08	0.57
	NOP58	0.1	0.13		ROPN1L-AS1	-0.91	-0.65
	HSCB	0.45	0.58		PAX9	0.99	-0.07
	A_24_P58727	-0.06	-0.18		NR4A2	0.26	-0.46
	HNRNPA2B1	-0.1	0.4		ANKRD34C-AS1	0.45	-0.13
	UQCR10	-0.09	0.1		GABRB1	-0.57	-0.43
	MRPL51	-0.02	-0.04		LOC100129083	0.7	1.09
	CARS2	0.04	-0.05		LINC01298	0.27	-1.58
	HNRNPD	0.11	-0.2		FKBP10	0.23	0.36
	ODC1	0.21	0.04		SLC26A3	-0.16	-0.53
	SND1	-0.11	-0.24		TMED9	0.49	0.49
	DUX4	0.08	-0.01		SH3GL1P2	0.59	0.88
	ID1	-0.28	-0.34		IFNA8	-0.21	0.67
	COX6C	0.08	0.27		ARMC2-AS1	-0.59	-1.01
	PRR13	0.19	-0.14		NCCRP1	1.16	1.29
	ATP5F1	-0.02	-0.14		LOC101927346	0	-1.22
	CYR61	-0.25	-0.95		SLFNL1-AS1	-1.78	-1.66
	SNHG7	-0.35	-0.56		CCDC149	-0.85	-1.22
	A_33_P3415526	-0.23	-0.11		DEPDC5	-0.15	0.97
	HES4	0.58	0.17		PAQR9	3.3	1.9
	CCT6A	-0.11	-0.25		LOC100132111	-0.36	-1.1
	EMC7	-0.63	0.06		LMNB1	0.5	0.3
	STRAP	-0.15	-0.12		CNTN1	-1.36	-1.68
	COX6B1	-0.3	-0.13		ADAMTS5	0.21	-0.48
	A_21_P0012174	-0.24	-0.16		LINC00457	-1.21	-1.15
	SEPT9	0.23	0.13		TSGA10IP	0.23	0.91
	A_24_P186944	0.03	-0.05		CFB	-1.57	0.6
	A_19_P00806882	0.38	0.4		ABCA4	-1.37	0.26
	PHLDA2	0.29	-0.08		LOC90768	-0.09	0.1
	RN7SL1	0.21	0.72		CLLU1OS	0.63	1.12
	SLC12A7	0.18	0.44		RMDN2-AS1	1.03	0.11
	TALDO1	-0.05	-0.09		SLCO1A2	-1.24	-0.8
	A_32_P125549	0.33	0.41		SLC17A6	-1.18	-1
	RPS7P5	0.09	0.07		DIO2-AS1	-1.05	-1.38
	VPS9D1	0.09	0.08		CALHM3	0.7	0.37
	TMEM88B	0.05	-0.03		OR9K2	-0.76	-0.72
	EIF4A1	0.34	0.27		LOC100506319	-0.7	-0.71
	RANGAP1	-0.35	-0.27		TMEM102	-0.07	-0.03
	KRTCAP2	-0.46	-0.34		MS4A3	0.4	0.42
	HMG20B	0.05	0.02		MT1G	0.53	0.33
	FSCN1	0.1	-0.16		GOLGA8K	1.24	0.86
	A_33_P3270966	0.11	-0.18		TRAF1	-1.82	-0.87
	PTMS	-0.1	0.07		SLC15A3	-0.54	-1.35
	YIF1A	-0.29	-0.15		LCN2	0.18	-0.02
	ATAD3B	0.13	-0.3		CADM4	-1.13	-0.82
	SREBF1	-0.01	0.61		KCNAB1	-0.68	-0.81
	A_24_P928604	-0.19	-0.21		HEMK1	-1.41	-0.74
	NPM1	0.32	0.18		EPSTI1	-0.49	-0.53
	YWHAG	0.13	0.05		AQP10	2.06	1.75
	NCLN	0.28	-0.22		CDK17	1.16	0.85
	COL5A1	0.12	0.16		ADPGK-AS1	-0.67	-0.48
	TMEM259	0.31	0.25		TAAR3	-0.22	-0.02
	RPL23AP7	-0.05	-0.01		LOC101930053	0.5	0.84
	FDPS	-0.21	-0.03		DNM3OS	0.52	1.32
	Hs.535192	0.01	-0.14		MTMR7	-1.5	-1.62
	HACD3	0.13	0.14		ASGR2	-1.85	-0.73
	PRDX6	0.02	-0.01		CTD-2297D10.2	-0.88	-1.16
	MCM3	0.01	0.11		GLIPR1L2	0.02	-0.26
	RPS27L	0.18	0.28		HIST1H2APS1	0.81	0.51
	CCT8	-0.3	-0.19		TUBB1	1.29	0.23
	GNB2L1	-0.18	-0.34		LINC01386	-0.78	-0.67
	PSMB6	-0.13	-0.84		ASPG	1.44	1.79
	IFITM2	-0.26	-0.35		AP2B1	0.61	0.43
	NPIPB5	0.72	0.73		PCDHA12	-0.79	-0.87
	ILF2	-0.28	-0.13		ABCA12	0.06	0.98
	S100A11	-0.34	-0.52		CA6	-0.69	-0.39
	S100A10	-0.02	0.06		JUNB	-0.7	-0.86
	MAGEA2B	-0.08	-0.36		RGS3	-1.09	-0.61
	NDUFB3	0	-0.22		MYNN	0.78	0.36
	A_22_P00018860	0.17	0.12		SDC4	-0.8	-0.3
	NBPF10	0.26	0.29		FBLN7	0.49	1.13
	KRT18	-0.43	-0.25		LOC284898	0.17	0.12
	Hs.611241	-0.08	-0.13		GOLT1A	0.02	-0.12
	DBI	-0.01	0.29		BDH2	0.81	1.04
	PPA1	0.08	-0.03		LOC101927762	-1.01	-0.93
	Hs.523560	-0.08	-0.17		MAP3K8	-0.78	0.29
	A_21_P0013877	0.57	0.74		C2orf50	-0.83	-1.14
	A_22_P00002017	0.25	0.14		LIPC	-0.84	-0.85
	DHCR7	-0.25	0.18		CHRNA6	0.56	0.23
	A_33_P3410700	0.11	0.25		ZKSCAN4	0.73	1.59
	BAG1	-0.33	-0.5		GPR101	-1.26	-1.03
	PEBP1	-0.25	-0.06		TTC39C-AS1	1.97	0.74
	A_24_P136211	0.08	0.06		KDM6B	-0.1	-0.77
	CKS2	-0.17	0.14		LINC00925	-2.13	-1.2
	TOMM5	-0.12	-0.12		HTR4	-1.37	-1.57
	CNP	0	0.01		LOC392452	-0.05	0.25
	EFTUD2	-0.27	-0.29		MAGEB18	-0.1	0.4
	POLR2A	0.39	-0.05		BMP2	-0.11	-0.16
	TMEM258	-0.21	0.02		KIAA1549L	-1.71	-1.55
	Hs.443011	0.38	0.34		CLNK	-1.83	-2.02
	Hs.652825	0.68	0.69		AKAP4	0.8	0.92
	BRK1	-0.25	-0.28		TFAP4	0.22	0.24
	TUBA1A	-0.24	-0.5		CRYBB3	-0.92	-1.04
	UBL5	-0.07	0.08		FOXP3	-1.15	-0.98
	TEX41	0.06	-0.36		KMO	-0.75	-0.63
	KRT7	-0.86	0.23		ATP1B4	0.37	0.11
	PARK7	-0.07	-0.17		ASB4	0.68	0.17
	Hs.679519	0.68	0.83		LOC100131047	0.36	0.96
	LAPTM4A	0.3	0.23		PIK3CD-AS1	-1.89	-1.75
	EEF1A2	-0.2	0.29		ANKRD30A	-0.5	-0.63
	CSE1L	0.01	-0.1		MAMDC2-AS1	-0.77	-1.82
	TUBA4A	0.58	-0.45		OR4N2	-0.43	-1.41
	CBS	-0.04	0.29		SNORD113-4	-1.47	-1.29
	Hs.590925	0.09	-0.04		LIN28B	-1.28	-0.92
	YTHDF1	-0.19	0.06		BRINP1	0.92	0.01
	Hs.719003	0.32	0.34		SATB1-AS1	0.77	-0.29
	GSTM3	-0.09	-0.08		SYCP2	-0.41	-0.75
	A_24_P152983	0.11	-0.13		EPYC	-0.02	0.28
	A_22_P00010964	0.12	0.06		PHOX2B	-0.01	0.8
	NDUFB11	-0.19	-0.06		C1orf140	1.67	0.97
	GIPC1	-0.05	-0.08		NDUFA6-AS1	0	1.27
	NDUFV1	-0.25	0.12		LINC00113	-1.1	-0.34
	PTPRF	0.12	0.15		P4HA2-AS1	0.77	0.85
	SLC7A5	0.37	-0.38		MIR155HG	1.73	0.62
	B2M	0.28	0.12		AK8	0.71	1.43
	C14orf166	-0.21	-0.08		LOC101929295	1.95	0.81
	SIVA1	-0.31	-0.29		PLAU	-0.85	-0.57
	TMEM106C	-0.01	0.2		BMF	-0.23	-0.89
	NDUFAF3	0	-0.14		AZU1	0.05	1.18
	RPL21P44	-0.03	-0.16		IGSF3	1.75	0.66
	RPL22	-0.12	-0.16		LOC101929230	-0.03	0.43
	A_33_P3320943	0.16	0.08		LY96	1.17	0.05
	A_21_P0011712	0.31	0.25		C8orf4	-0.64	-0.2
	CDKN1C	0.33	-0.16		LOC100506016	0.15	-0.11
	GTF3C6	0.17	0.31		C1orf162	0.91	0.68
	BST2	-0.22	0.11		DARS-AS1	0.78	1.58
	TRIP13	-0.2	-0.35		GPHA2	-1.74	-1.43
	A_33_P3266165	0.18	0.62		KDM7A	1.67	0.75
	NDUFB8	0.11	0.15		SLC35F1	0.66	0.72
	C17orf89	-0.11	0		RASL10A	1.57	1.7
	UBE2S	0.51	0.23		CATIP	-0.27	-0.39
	EBP	0.19	0.43		SYCP3	-1.14	-1.11
	SSR1	0.01	0.11		GPR4	-1.33	-1.68
	NHP2L1	-0.22	-0.23		EGFR-AS1	-0.88	-1.42
	PXDN	0.37	0.44		C3orf79	-0.77	-0.95
	LCE1D	0.09	-0.06		SLC28A1	-0.56	-1.3
	NNMT	-0.12	-0.37		LOC100499484	-1	-1.01
	PLOD3	-0.17	0.02		LINC01187	-1.13	-1.07
	OLFM1	-0.35	0.31		OR5T3	1.03	0.77
	Hs.464210	-0.18	0.09		CCDC144NL	-1.74	-0.74
	EIF3D	-0.22	-0.27		CYBB	-0.75	-0.74
	DDX5	0.3	-0.02		ANKRD26P1	0.32	0.86
	PSME2	-0.17	0.44		SLC10A1	-0.34	-0.05
	H2AFY	-0.08	-0.14		NUDT9P1	-0.75	-1.07
	RPL23P8	0.42	0.47		LOC100996246	0.12	0.4
	A_33_P3262890	0	0.06		RASGRF2-AS1	-1.29	-0.94
	FAM129B	-0.21	-0.36		ZNF385D-AS2	-1.07	-1.55
	SNHG3	0.36	-0.33		MDFI	1.8	0.84
	CRIP1	-0.24	0.6		SLC26A4-AS1	-1.63	-1.04
	FTL	0.36	0.45		MFGE8	1.42	1.39
	COPRS	-0.15	0.09		DRC7	0.53	0.7
	A_33_P3420167	-0.07	-0.76		TAAR8	-1.58	-0.94
	HNRNPA1L2	-0.04	-0.21		TCHHL1	-2.52	-2
	CCDC86	0.04	-0.11		KCNMB3	1.63	1.2
	TMEM208	-0.38	-0.25		LOC101927932	-1.65	-0.99
	IFI30	0.05	-0.24		C18orf61	-1.46	-0.96
	HIST3H3	0.23	0.34		NFKBID	-1.01	-0.61
	PFDN5	-0.25	-0.18		TRIM68	0.64	0.57
	PABPC4	0.09	-0.04		ERC2-IT1	0.38	1.68
	DAD1	-0.25	-0.15		KAZN	-2.16	-1.32
	PPIAL4B	0.26	0.28		RSU1P2	-0.65	-1.28
	ANXA1	-0.04	-0.15		CD27	-2.29	-2.12
	ARF5	-0.23	0.07		TNR	0.03	0.03
	RCC2	0.03	-0.02		BTBD16	-0.63	-0.99
	S100A13	0.05	0.35		COL18A1-AS2	-0.91	-1.56
	A_24_P878388	0.25	0.25		RPS4Y2	-1.01	-0.58
	A_33_P3349474	0.59	0.76		MARCH3	1.79	2.25
	RAD23A	-0.14	-0.3		AADACL3	1.51	1.69
	UQCC3	0.3	0.25		LINC00316	-0.89	-1.42
	LAMTOR4	-0.08	0.18		MAFF	-1.46	-1.07
	ERH	-0.13	0.02		LOC101927636	-1.47	-1.62
	NPIPB9	0.16	0.61		NFKBIE	-1.04	0.28
	ATP5J2	-0.19	-0.29		GABRR2	0.14	0.24
	PSMA1	0.11	0.02		LOC101927021	-0.38	0.14
	FSTL1	0.23	0.59		LOC101928009	1.23	0.55
	A_23_P109677	0.05	0.08		NEUROD6	-0.33	0.27
	ANAPC5	0.05	-0.2		EDN1	-1.81	-0.73
	DVL1	0.2	0.09		APOBEC3H	-1.28	-2.27
	HIST1H2BK	-0.01	-0.75		LRRTM4	-1.8	-0.85
	PSMB5	-0.05	-0.07		SCIMP	1.07	0.58
	THOP1	0.07	-0.08		HSD11B1	0.9	0.06
	A_21_P0013753	0.02	-0.08		OR52B2	-1.42	-1.2
	ARPC5	-0.13	0.01		NTNG2	2.01	2.58
	SNHG6	-0.15	-0.31		MTL5	-2.11	-0.32
	ANKRD42	0.07	-0.1		RBP3	-1.62	-1.93
	ATP6V1F	0.01	0.06		DUSP5	0.62	-0.32
	HMGN1	-0.45	-0.06		RTP3	-2.35	-1.03
	TMEM132A	0.08	0.44		NLRP10	-1.11	-0.7
	Hs.528369	-0.23	-0.03		EGR1	-0.61	-0.97
	CS	-0.07	-0.15		ZNF19	-1.27	-1.47
	PCBP2	-0.16	0.06		LOC100506331	-1.61	-1.39
	EIF4A2	0.16	-0.41		OTX2	-1.31	-1.34
	PSMD4	0.04	-0.35		PHKG1	-0.61	-1.57
	RBM39	-0.25	-0.21		VN1R5	0.45	0.24
	EIF4EBP1	-0.54	-0.46		OR1L3	0.76	0.89
	RBBP7	0.6	0.57		HOXA13	0.91	1.22
	TSPAN3	-0.28	0.28		UGT3A1	-0.66	-1.29
	IQGAP1	-0.18	-0.09		EFNA1	-1.79	0.05
	SRSF2	0.18	0.01		DCDC2	-1.63	-1.77
	A_24_P187023	0.28	0.12		ERICH3-AS1	1.05	0.79
	EBPL	0.23	0.04		C1orf194	-0.96	-1.11
	EPN1	0.19	0.29		FLJ31356	-1.29	-1.22
	INTS1	-0.11	0		KIF5A	0.29	1.65
	HYAL2	-0.39	-0.17		LAMC2	-0.75	-0.75
	COTL1	-0.18	-0.21		TNFAIP2	-1.74	-0.14
	POLR2G	-0.5	-0.01		ERAP2	1.39	2.14
	SNRPE	-0.65	-0.11		RGS16	-0.46	-0.57
	PGM5P2	0.44	0.67		HDAC9	-0.27	-0.87
	LAGE3	-0.06	0.11		BIRC3	-4.13	-0.76
	CLEC2D	0.21	-0.06		CSF2	-2.57	-2.03
	C20orf27	-0.17	0.02		LOC102724552	-4.42	-4.86
	AK2	0.15	0.35		SPATA18	-2.65	-2.35
	CD276	0	0.39		CD83	-0.39	0.39
	YWHAQ	0.09	0.07		C11orf96	0.53	0.09
	SNRPD2	-0.14	-0.07		CHP2	-1.65	-1.36
	CTSA	-0.02	0.21		NFKBIZ	-0.95	-0.89
	HIST2H3D	-0.5	-0.09		CPO	0.09	-0.02
	ATP5A1	-0.17	-0.06		PTX3	-1.75	-1.13
	IGFBP7	0.11	-0.03		ELF3	-2.76	-0.32
	PON3	0.04	-0.57		CXCL8	-3.17	-1.03
	U2AF2	0.01	-0.08		IRF1	-1.89	-0.2
	LGALS3	0.01	0.01		CCL20	-2.25	-0.68
	CCNB1	-0.6	0.04		IER3	-0.24	-0.73
	HIST1H1C	0.05	0.03		PTGS2	0.16	-0.58
	RAE1	0.03	0.05		BICC1	-0.58	-1.16
	A_33_P3325306	-0.74	0.57		ZC3H12A	-0.23	-0.66
	EDF1	-0.39	-0.02		CCL2	-2.15	-0.4
	ARF4	0.01	-0.21		CXCL3	-3.21	-0.78
	LINC01356	0.03	0.07		TNFAIP3	-1.45	-0.75
	HIST1H4L	-0.13	0.19		JUN	0.26	-0.57
	CLPP	0.15	0.08		CXCL1	-0.95	-0.39
	GLTSCR2	-0.36	-0.48		NUAK2	-2.03	-0.43
	NOP56	0.35	0.08		ZFP36	-0.99	-0.55
	DIAPH1	0.55	0.06		IL6	-1.41	-1.13
	A_33_P3210702	-0.33	-0.44		NFKBIA	-2.29	-0.3
	ADAT2	0.04	-0.38		CXCL2	-2.11	-0.46
	ALG3	-0.16	-0.04		TNF	-4.29	-0.22
	KIF1C	-0.17	-0.04
	EIF3A	0.16	0.05
	PGAM1	-0.13	-0.14
	TCEB1	0.31	-0.07
	A_33_P3421515	0.12	0.37
	ARPC3	0.06	0.03
	PLEKHA2	-0.22	-0.25
	SNHG1	0.22	-0.19
	Hs.472856	-0.16	-0.21
	COMMD4	0.02	0.02
	HSPA8	-0.37	-0.25
	LMNA	0.04	0.15
	MGST3	-0.01	0.11
	DUT	0.06	0.33
	NR2F6	-0.1	0.13
	PSMG1	0.13	-0.2
	TROAP	-0.04	0.51
	A_33_P3239414	0.15	0.01
	DNPH1	0.09	0.29
	ANXA5	-0.05	0.06
	A_33_P3372161	0.43	0.59
	HNRNPU	0.34	-0.07
	A_22_P00014248	-0.55	-0.46
	TMEM14B	-0.31	-0.26
	DROSHA	0.32	0
	Hs.507667	0.04	-0.17
	PIEZO1	0.11	0.1
	BRI3	0.08	0.22
	ATP5J	0.1	0.09
	MRPS5	-0.12	-0.1
	CLTA	-0.34	-0.6
	UQCRFS1	0.03	-0.28
	ABCA9	0.67	0.88
	NUP62	-0.17	-0.01
	NKX2-5	0.08	-0.01
	A_33_P3368636	-0.02	0.06
	SLC2A4RG	-0.41	-0.13
	LSM7	-0.09	-0.32
	CLPTM1L	-0.78	-0.01
	CD81	-0.18	-0.24
	UFD1L	0.24	-0.04
	NACA2	0.29	0.18
	LAMB1	0.22	0.3
	Hs.374596	0.13	-0.05
	TSEN34	-0.19	0.01
	SNHG5	-0.17	-0.37
	RRM1	-0.08	-0.28
	TIMM8B	-0.03	-0.12
	MOGS	0.15	-0.17
	PSMA3	0.32	-0.05
	UQCRB	0.05	0.06
	GOSR1	0.27	0.23
	ALG8	0.17	0.06
	GGH	0.22	0.33
	MRPS21	-0.07	-0.14
	EIF1AX	0.17	0.14
	SLC7A11	0.35	1.1
	MRPL21	-0.13	-0.19
	RPL26L1	-0.47	-0.01
	APRT	-0.37	0.03
	NDUFB1	0.02	0.07
	TRA2B	0.1	-0.05
	A_24_P333106	0.13	0.11
	SSR4	0.08	0.09
	FADS1	-0.4	0.2
	A_33_P3243343	0.41	-0.03
	BOLA3	-0.18	-0.12
	AGPAT2	-0.03	0.19
	Hs.356440	-0.02	-0.03
	RPL13AP3	0.15	0.02
	EIF4B	-0.16	-0.11
	PA2G4	0.39	0.09
	SLC38A1	0.17	0.1
	CLU	0.03	-0.04
	MORF4L1	-0.05	-0.75
	TARDBP	0.16	0.06
	MRPL34	-0.21	-0.21
	UBXN1	-0.27	-0.28
	NDUFAB1	0	0.02
	ACTG1P4	-0.01	0.15
	A_32_P230825	-0.59	-0.22
	TPI1P2	-0.12	-0.55
	NSUN2	0.22	-0.02
	ATP5I	-0.06	0.26
	CD97	0	0.36
	PCBP1	-0.4	-0.34
	PRC1	-0.57	0.18
	MRPL4	-0.29	-0.47
	A_33_P3407374	0.18	0.1
	RARS	-0.02	-0.16
	GNL3L	-0.23	-0.18
	SRRM2	0.27	0.45
	MRPS2	-0.1	-0.28
	TESC	-0.18	0.04
	NDUFA11	-0.13	-0.24
	A_22_P00015744	0.78	0.84
	FOXI2	0.09	-0.18
	COX5B	-0.04	0.23
	BCL2L12	0.2	0.15
	HGS	0.21	0.1
	ZNHIT1	-0.07	-0.27
	BBS5	0.38	0.25
	EPB41L4A-AS1	-0.07	-0.35
	TUFM	-0.12	-0.1
	ANTXRL	0.37	-0.02
	A_24_P135501	-0.12	-0.18
	Hs.723616	-0.45	0.02
	STRA13	-0.02	0.15
	A_33_P3309684	-0.29	-0.03
	AP1B1	0.09	-0.1
	RABAC1	-0.16	0.04
	SLC38A2	0.19	0.15
	TMEM8C	-0.15	-0.19
	DAZAP2	0.04	-0.44
	A_19_P00805291	-0.02	-0.35
	Hs.655145	0.01	-0.1
	GCSH	0.41	0.26
	GPAA1	-0.12	-0.17
	PAICS	0.01	-0.14
	A_24_P127121	0.23	0.29
	EIF4G2	0.01	-1.36
	DYNC1H1	0.28	0.15
	Hs.631267	-0.27	-0.27
	FTHL17	0.67	0.31
	DDX1	0	-0.02
	DPM1	0.43	0.13
	NDUFA7	-0.19	0.07
	GLA	0.23	0.08
	FKBP11	0.17	0.17
	TUBG1	-0.15	-0.31
	PRDX5	-0.52	-0.42
	GTPBP4	-0.06	-0.28
	A_24_P409881	0.26	-0.1
	SUMO2	-0.02	-0.16
	A_33_P3306526	0.11	-0.01
	A_33_P3317431	0.33	0.05
	A_33_P3342430	0.04	0.32
	HSPG2	0.02	0.4
	MGST1	0.38	0.08
	MYC	0.45	-0.42
	PUSL1	-0.14	-0.26
	HNRNPA3	-0.09	-0.17
	SNAR-G1	0.73	-0.46
	PIR	0.41	0.5
	TIMMDC1	-0.15	-0.01
	MRPS16	0.52	0.66
	BIRC5	-0.3	-0.03
	A_21_P0011479	-0.03	0.04
	GLRX5	-0.14	0.03
	MRPL18	-0.26	-0.18
	LIMA1	-0.24	-0.53
	ENO1	-0.04	0.03
	SERPINH1	-0.74	-0.53
	PIK3R2	0.19	-0.04
	CSRP2	0.2	-0.34
	PPP1R35	-0.11	-0.15
	A_33_P3257015	-0.83	-0.02
	A_19_P00808923	0.36	0.29
	A_33_P3357669	-0.15	-0.3
	ZNF598	0.43	0.3
	REXO2	0.11	0.01
	HMGB1	-0.1	-0.03
	A_33_P3299705	0.04	0.19
	LARP1	0.09	-0.56
	SEPW1	0.36	0.47
	P3H3	0.1	0.07
	ARPC2	-0.1	-0.04
	RCN1	-0.41	0.07
	PRCP	0.31	0.53
	COX4I1	0.03	-0.3
	PPIF	-0.1	-0.13
	LINC00473	0.13	0.1
	CAPN2	-0.26	-0.03
	NPIPB15	0.16	0.65
	CENPF	0.12	0.42
	CMSS1	0.3	0.26
	PTPRS	0.13	0.44
	CTTN	0.22	-0.09
	RPA1	0.64	0.72
	FASTK	-0.09	-0.04
	EIF3M	0.24	0.05
	SARNP	0.26	0.43
	NDUFS8	-0.35	-0.03
	SERBP1	0.13	0
	DTYMK	-0.16	0.14
	LOC101060458	0.21	0.21
	IFITM4P	-0.38	-0.42
	SNHG17	-0.31	-0.36
	HNRNPC	0.02	0.11
	FAM156A	0.17	0.25
	DPM3	-0.25	-0.04
	FAM162A	0.3	0.1
	DDX56	-0.12	-0.07
	UBE2C	-0.59	-0.27
	PGAM4	-1.11	0.46
	DDX27	0.19	0.1
	CMC2	0.17	-0.21
	SMPD4	-0.07	-0.34
	LPCAT3	-0.07	0.08
	ARF3	-0.25	-0.43
	SPCS1	-0.25	-0.11
	PSAT1	0.01	0.52
	HIST2H3A	-0.84	-0.55
	TYMP	-0.05	0.31
	A_33_P3347522	-0.06	-0.02
	ENY2	-0.03	0.02
	A_24_P340976	-0.03	0.12
	MRPL9	-0.07	-0.04
	TMEM184B	0.69	0.66
	SAE1	-0.19	-0.06
	ATP5L2	0.25	0.15
	NDUFB6	0	0.15
	SERF2	-0.32	-0.47
	NDUFA13	-0.27	-0.1
	COL12A1	0.05	0.42
	NINJ1	-0.23	0.07
	CDK2AP2	-0.19	0.14
	PIGS	0.31	-0.28
	METAP2	0.09	-0.04
	VDAC2	-0.19	-0.2
	SF3B5	0	0.3
	POLR2H	0.28	0
	HSD17B10	0	0.4
	P3H2	-0.27	-0.2
	A_24_P341677	0.02	0.15
	PIGT	0.11	0.24
	NCAPD2	0.09	0.31
	A_33_P3218741	0.04	-0.04
	OGFR	0	-0.1
	BTF3P11	0.04	-0.13
	PCSK5	-0.92	-0.53
	MFF	0.07	0.12
	LBX1	-0.01	-0.1
	A_33_P3231242	-0.44	-0.19
	MYL12B	0.03	0.08
	LRFN4	-0.12	-0.23
	A_24_P195724	0.44	0.19
	EIF3B	-0.24	-0.24
	MTA1	0.16	0.02
	PROCR	0.53	0.35
	CD55	0.49	-0.23
	DDX23	0.11	0.09
	MKNK2	0.22	-0.13
	H3F3C	0.3	0.34
	IMPDH2	-0.44	-0.4
	GLG1	0.13	0.12
	DKC1	0.07	0.09
	APLP2	-0.22	-0.39
	A_33_P3375950	0.46	0.18
	PNP	0.31	-0.31
	METTL13	0.28	-0.04
	G3BP1	-0.02	-0.12
	SSBP1	-0.64	-0.04
	GSTO1	0.06	-0.35
	SRSF6	-0.3	-0.18
	A_24_P256037	0.07	-0.01
	KANSL2	-0.17	0.22
	A_22_P00021565	-0.11	-0.16
	SPG21	-0.26	0.03
	C19orf33	-0.22	-0.27
	A_21_P0003882	0.33	0.48
	ALDOA	-0.23	-0.31
	ZRANB2	0.24	-0.21
	YWHAB	-0.14	-0.43
	ATP6V0B	-0.16	-0.02
	A_24_P15502	-0.27	-0.52
	TNPO1	0.32	-0.16
	PSMA2	0.27	0.12
	KIF23	0.04	0.07
	HDGF	-0.36	-0.47
	PABPN1	-0.15	0.05
	TMX1	-0.5	-0.14
	TIMM17A	0.08	0.24
	RPS3	0.02	-0.15
	DNAJA1	-0.32	0.09
	YTHDF3	0.56	0.52
	GNL3	-1.1	-0.14
	GANAB	0.05	0.08
	MTDH	-0.01	0.07
	PICALM	0.21	0.03
	BRD2	0	0.02
	ASS1	0.38	0.1
	NDUFS1	-0.26	-0.12
	S100A4	-0.51	-0.24
	COMMD3	0.1	0.29
	PSMA5	0.3	-0.01
	TRIM39-RPP21	0.04	0.11
	MYEOV2	0.01	0
	A_24_P332482	-0.01	-0.13
	PMP22	0.92	0.55
	PCNA	0.18	0.23
	TXNDC5	0.03	-0.15
	CDK11A	0.13	0.04
	CALD1	-0.29	0.21
	HSPA1A	-0.01	-0.38
	PPA2	0.02	0.2
	LINC00869	0.15	0.2
	PTRH2	0.28	-0.15
	ATXN2L	0.46	0.62
	DDX54	-0.31	-0.59
	LOC641746	0.25	0.09
	NT5C	-0.45	0.06
	CCNB2	-0.32	0.26
	RANBP1	0.25	0.11
	PSMD1	0.11	-0.04
	TIMM17B	-0.33	-0.23
	KHDRBS1	-0.03	0.07
	A_24_P255654	0.4	0.01
	PSMD14	0.39	0.09
	SCRIB	0.21	0.36
	CNBP	-0.18	-0.03
	TUBB2A	0.52	0.07
	LRRC8A	0.43	0.3
	CTNNBL1	0.11	0.03
	WBSCR22	-0.16	0.22
	POLR2E	-0.19	-0.18
	RPSAP52	-0.22	0.03
	BZW2	-0.49	-0.37
	TSPAN4	-0.75	-0.12
	ORMDL2	0.14	-0.34
	NPDC1	-0.09	0.36
	LMF2	0.11	0.1
	PSMB3	0.03	-0.15
	TMEM147	-0.09	-0.07
	IFITM1	-0.05	-0.13
	C11orf58	-0.22	-0.17
	TMED2	0.11	0.04
	NUP205	-0.26	0.1
	LAMTOR5	-0.12	-0.12
	GCN1L1	0.02	-0.22
	MFN2	-0.19	0.05
	SCARA3	-0.12	0.26
	TMED10	-0.15	0.28
	COPS6	0.07	-0.08
	TOMM6	-0.22	-0.01
	DENND4B	0.07	0.14
	A_32_P49350	-0.04	-0.54
	Hs.369728	-0.03	-0.24
	COL9A3	0.14	0.16
	Hs.465808	0.06	-0.04
	SEP15	0.34	0.13
	SNX3	0.02	0.23
	RAB9A	-0.11	-0.47
	TTL	0.39	-0.46
	HSP90AB1	-0.02	-0.2
	A_24_P307486	0.11	0.1
	GPR150	0.09	0.02
	MSH6	0.04	-0.01
	TSC22D1	-0.17	-0.34
	ATP5G1	-0.28	-0.19
	YBX1	-0.23	-0.05
	CSNK2B	-0.38	-0.31
	CCNI	-0.1	0.13
	A_33_P3361309	-0.25	-0.05
	PELP1	-0.09	-0.42
	TMEM214	-0.13	-0.23
	PHRF1	0.4	0.22
	MICA	0.65	0.24
	WDR83OS	-0.23	-0.03
	A_33_P3277323	0.47	0.41
	CPNE7	0.48	0.64
	NAA50	0.36	0.41
	LSM3	0.08	0.16
	CREB3L2	0.3	-0.27
	Hs.465498	0.14	0.13
	CRLF1	0.26	0.05
	CTSL	0.4	0.56
	TUBB	-0.33	-0.37
	NSA2	-0.02	-0.11
	HNRNPM	-0.09	-0.19
	DNAJC2	0.08	0.33
	BZW1	0.14	0.02
	LYPLA2	-0.2	-0.25
	COL16A1	-0.08	0.65
	SARAF	0.14	0.13
	A_33_P3209176	0.57	0.83
	NCBP2-AS2	0.14	0.32
	MRPS18B	-0.33	-0.35
	EEF2	-0.17	-0.45
	A_24_P144163	0.18	-0.13
	DDB1	-0.09	-0.01
	HIST1H4B	-0.04	0.21
	OVCA2	-0.01	0.16
	VKORC1	-0.21	-0.24
	A_33_P3219454	0.34	0.03
	MYL12A	-0.17	-0.17
	SLC39A14	0.02	-0.11
	RRP36	0	0.03
	ILDR1	0.73	0.97
	Hs.592201	0.09	0.01
	VASN	-0.14	-0.36
	TRIP6	-0.31	-0.21
	A_24_P375849	0.35	0.28
	NDUFA2	-0.15	0.06
	RNASEH2A	-0.28	-0.11
	RPP25L	-0.01	0.01
	ZMPSTE24	0.01	-0.06
	COPB2	-0.16	-0.15
	CTNNAL1	0.52	0.52
	Hs.636495	0.8	0.79
	SNHG9	-0.08	-0.1
	DDX47	-0.11	-0.14
	COX17	0.07	-0.19
	BCAR1	-0.25	-0.37
	LSM8	-0.12	-0.24
	MT1A	-0.61	-0.75
	ZC3H15	-0.02	-0.23
	RBM5	0.02	0.42
	A_33_P3321923	0.02	-0.1
	CHAF1A	-0.21	-0.35
	LSM2	-0.2	-0.03
	NCOA4	-0.3	0.06
	SRRT	0.1	-0.11
	CREG1	0.24	0.51
	A_24_P289188	-0.25	-0.27
	DIABLO	0.06	0.18
	MGAT4B	-0.31	-0.77
	OXCT1	0.22	0.25
	PAM	0.42	0.4
	MRPL47	0.27	-0.02
	MRPL36	-0.13	-0.32
	NDUFS3	-0.45	-0.12
	CTBP2	0	0.24
	PRKCDBP	-0.38	0.31
	CNIH1	0.22	-0.56
	MLLT1	0.51	-0.55
	TAF7	-0.01	-0.02
	RNF7	-0.27	0.07
	PET100	-0.14	-0.11
	RAB1A	-0.19	-0.04
	MRPL11	-0.29	-0.4
	PIM3	-0.16	-0.05
	COA6	-0.87	0.04
	ICT1	0.02	-0.03
	A_21_P0013923	0.04	0.46
	PON2	-0.1	0.45
	KIAA0101	0.23	-0.18
	Hs.652423	0.29	0.03
	TINAGL1	-0.14	-0.21
	C19orf48	-0.43	-0.4
	C19orf24	-0.25	0.17
	HIST1H2BL	-0.09	-0.3
	CSTB	0.34	0.48
	CDK2AP1	-0.52	0.06
	VMP1	0.47	0.09
	SMARCA4	0.2	0.22
	HDAC2	0.11	-0.07
	DUS1L	-0.08	-0.11
	NDUFC2	0.03	0.12
	SF3B6	-0.38	-0.44
	Hs.445080	0.19	0.32
	Hs.434403	0.72	0.74
	GPSM1	-0.36	0.08
	SEC61G	-0.09	-0.33
	NDUFA3	0.04	0.01
	SEC24C	-0.13	-0.21
	HAX1	-0.44	0.04
	CDCA5	-0.23	-0.2
	SFN	0.33	0.11
	CLIC1	0.05	-0.22
	DANCR	0.02	-0.01
	C4orf48	0.14	0.29
	PFKP	-0.06	-0.15
	NRD1	-0.03	0.12
	KARS	0.08	-0.03
	CLNS1A	-1.27	-0.22
	NPC2	-0.12	0.19
	Hs.677194	0.75	0.92
	SYMPK	0	0.25
	A_24_P383330	-0.06	-0.02
	PSMA7	0.32	0.32
	POP5	0.05	-0.26
	DHX30	0.26	0.21
	MRPL32	0.07	-0.17
	A_19_P00808758	-0.05	-0.2
	PDIA3	0.2	0.14
	COMMD6	0.25	0.08
	A_22_P00012798	0.19	-0.21
	CUL4A	-0.07	-0.89
	DRAP1	-0.18	0.2
	MRC2	0.28	0.45
	UBE2K	0.34	0.33
	MET	0.27	0.29
	PHB2	-0.23	-0.21
	LRRC59	-0.11	-0.43
	SF1	-0.25	-0.18
	UXT	-0.29	-0.19
	ZDHHC8	0.15	0.15
	COL6A1	-0.51	0.08
	MAPK1IP1L	0.08	-0.28
	HSBP1	0.12	0.23
	DDT	-0.37	-0.26
	SRPRB	-0.01	-0.15
	A_33_P3249002	0.28	0.11
	Hs.725918	0.19	0.02
	FLNA	-0.4	-0.12
	SCYL1	-0.16	0.04
	INSL4	0.59	-0.5
	KRT14	0.56	-0.61
	EIF3I	-0.04	-0.04
	ACAD9	0.21	0.41
	A_24_P152356	0.46	0.41
	NAP1L1	-0.32	-0.14
	SRPK1	0.1	0.09
	MDH2	0.01	-0.19
	TUBB4B	0.15	-0.18
	PODXL	-0.2	-0.01
	C11orf24	-0.32	-0.35
	SKIV2L2	0.1	-0.11
	CXCR4	0.17	-0.59
	IMPA2	0	-0.05
	PRPS1	-0.05	-0.2
	ZWINT	-0.31	-0.03
	TNFRSF12A	0.24	-0.09
	DYNLT1	0.33	-0.42
	A_22_P00017498	0.2	0.2
	PFKM	0.04	0.14
	METRNL	0.09	-0.15
	NDUFB10	-0.14	-0.22
	YME1L1	0.17	0.14
	TMEM109	0.17	-0.81
	MRPL20	-0.03	0.04
	ECI2	0	0.05
	EPRS	-0.07	0.31
	AKR7A2	-0.3	-0.24
	COL7A1	0.52	0.49
	CYCS	0.18	-0.66
	GHITM	-0.04	0.32
	PYCR1	-0.54	0.23
	CHCHD1	0.29	0.08
	USP39	0.12	0.08
	LOC493754	-0.72	0
	A_24_P213354	0.22	-0.16
	PWP1	0.11	0.02
	RBX1	-0.23	-0.15
	MTHFD1	-0.29	-0.16
	FAM96B	-0.19	-0.09
	A_33_P3390873	0.42	0.52
	FAM212A	0.56	0.72
	LINC00958	0.33	-0.25
	TRAPPC1	-0.13	-0.7
	EIF6	-0.53	-0.28
	HSF1	0	0.1
	HTATIP2	0.53	0.31
	LDLR	0.44	0.24
	TPSG1	0.21	0.28
	NOTCH2	0.4	0.2
	SFPQ	-0.01	-0.05
	FADD	-0.21	0.08
	MRPS6	-0.06	-0.36
	A_24_P24142	0.15	-0.1
	SAMD11	-0.43	0.45
	ETFB	-0.32	-0.15
	VPS35	-0.04	0.03
	HSPA9	0.03	0.05
	HMGB2	-0.06	0.76
	C14orf80	-0.24	0.2
	WDR90	0.3	0.86
	PPP1R16A	0.16	-0.09
	POTEM	-0.16	-0.17
	Hs.131226	0.5	0.69
	TAF9	-0.26	-0.1
	ATP6AP1	-0.41	0.25
	FBRS	-0.04	-0.1
	MTRNR2L8	0.22	0.27
	A_24_P84048	-0.33	-0.23
	ASPM	0.15	0.4
	SEMA3B	0.16	-0.38
	CBWD5	0.05	0.3
	CDK16	0.24	-0.25
	SRP72	-0.29	-0.04
	AHCYL1	0.26	-0.16
	HSPH1	-0.09	-0.11
	TRIM47	-0.51	0.09
	LUC7L3	0.68	0.35
	ADAR	-0.29	-0.5
	RNPEP	0.03	0.23
	GMNN	0.07	-0.07
	CACYBP	-1.1	-0.11
	PTCD1	0.17	-0.02
	KLF17	0.6	0.92
	ABHD14A	0.26	0.19
	AURKAIP1	-0.05	-0.15
	RHOA	-0.1	-0.11
	BTBD6	-0.16	0.49
	CAPZA1	0.02	0.05
	LPL	-0.78	0.26
	CEP170B	0.43	0.03
	SELK	0.09	0.33
	EIF3K	-0.22	-0.14
	TWF1	0.13	-0.08
	A_32_P113154	0.5	0.64
	GSTK1	-0.2	-0.23
	SEC11C	-0.14	0.06
	USF2	-0.26	-0.12
	A_22_P00003109	0.44	0.42
	KCNG1	1	0.84
	SSU72	-0.21	-0.2
	SMN1	0.04	-0.27
	MRPL16	0.06	-0.01
	MRFAP1	0.06	0.08
	MRPL22	0	0.04
	ACADVL	-0.03	0.01
	CLASRP	0.33	0.45
	TYMS	0.1	0.42
	A_22_P00003666	0.12	0.04
	HIST1H3C	0.24	0.31
	MCF2L	0.09	0.13
	PSMD7	-0.09	-0.05
	RWDD1	0.03	-0.02
	RPS10P7	0.49	0.5
	GAR1	0.15	0
	DBN1	0.06	0.35
	NAE1	0.18	0.05
	CFL1	-0.26	-0.01
	MRPL53	0.06	0.05
	TSSC4	-0.38	-0.17
	PTTG1IP	-0.09	0.06
	KRT17	0.57	-0.56
	HAT1	-0.01	-0.06
	LINC00504	0.58	0.85
	TMEM59	0.18	0.27
	A_24_P350008	0.03	-0.33
	UBR4	0.3	0.27
	MRPL37	-0.7	-0.46
	FSTL3	0.01	-0.01
	PFDN2	0.08	-0.02
	VHL	0.21	0.5
	A_24_P32766	0.28	0.12
	SMS	0.04	-0.07
	GGCT	-1.51	-0.18
	MINOS1-NBL1	0.52	0.38
	SCNM1	-0.25	-0.15
	SPCS3	0.55	-0.03
	PXN	-0.08	-0.26
	TPRN	0.04	-0.09
	A_33_P3224020	-0.06	-0.08
	Hs.621362	0.55	0.78
	C6orf62	-0.17	-0.82
	NR2F1	0.1	0.43
	CDC42EP1	-0.31	0.27
	CKLF	-0.01	-0.03
	NANS	0.07	-0.16
	GMPS	0.03	-0.32
	UBE2T	-0.27	-0.32
	A_21_P0013924	0.28	0.45
	ARIH2	-0.1	-0.03
	RNF126	0.03	-0.13
	MRPS9	-0.43	-0.24
	DEK	0.09	0.23
	CCDC6	-0.15	0.01
	UCHL3	0.15	-0.27
	EDARADD	0.08	0.3
	Hs.568913	0.54	0.87
	CTPS1	0.07	-0.04
	QARS	0.08	-0.16
	HYPK	-0.06	-0.22
	TNRC18	0.05	-0.08
	ALYREF	-0.17	-0.33
	PCSK9	0.22	1
	TMEM161A	0.05	0.32
	CKB	0.15	-0.14
	Hs.740939	0.02	-0.03
	RPS6KB2	-0.19	-0.21
	AKAP1	0.14	0.09
	RRAGA	-0.35	-0.27
	PMF1	-0.26	-0.16
	LBR	-0.04	0.1
	TXNL1	0.13	0.21
	DNTTIP2	0.12	-0.4
	P3H4	-0.34	0.47
	ACOT9	0.15	0.03
	SPTAN1	-0.53	-0.21
	WDR18	-0.25	-0.13
	AVPI1	-0.16	-0.26
	HTRA1	0.39	0.57
	ANP32B	0.08	0.02
	THRAP3	0.07	0.26
	OXLD1	-0.2	0.16
	EDC4	0.12	-0.03
	CDK6	-0.26	-0.19
	XBP1	0.39	-0.09
	RECQL4	0.39	0.31
	FTSJ1	-0.16	-0.66
	Hs.435326	-0.08	-0.04
	TPX2	-0.15	0.18
	FUS	0.25	0.14
	MRPS18C	0.05	-0.03
	MCTS1	-0.2	-0.22
	UQCRC2	-0.22	-0.08
	YWHAZ	-0.38	-0.11
	MALAT1	0.42	0.73
	CDK4	-0.41	0.06
	A_32_P226858	-0.33	0.07
	SSB	0.29	0.27
	NPLOC4	0.48	-0.5
	TUBB3	0.26	-0.83
	TCOF1	-0.52	-0.66
	UQCRC1	-0.86	-0.53
	DAPK3	0.06	0.07
	IARS	0.12	0.29
	ELP2	0.3	-0.13
	PDDC1	0.61	0.14
	Hs.733995	-0.26	-0.05
	EMP3	-0.9	-0.31
	NDUFV2	0.12	-0.1
	HMGA1	-0.29	-0.18
	ATP5B	-0.21	0.09
	TMEM141	-0.74	-0.36
	CD44	0.01	0.08
	NDUFA5	-0.19	0.04
	A_24_P391960	-0.82	0.22
	MRPL45	-0.03	-0.21
	A_32_P751535	-0.09	-0.15
	HIST1H4K	-0.79	-0.54
	RXRA	0.18	0.1
	A_24_P606663	0.15	0.36
	AIFM1	-0.11	0.08
	NUDT5	-0.01	0.02
	CNIH4	0.39	0.3
	NDUFS4	0.36	0.3
	DNAJB11	0.19	0.26
	PYGL	-0.24	-0.29
	A_24_P110082	0.01	-0.15
	ATP6V1G1	0.17	0.32
	CYP51A1	0.09	0.26
	MT1HL1	-0.8	-1.02
	SARS	-0.03	0.46
	TRMT1	-0.25	-0.13
	NPR3	-0.44	0.21
	MRPL3	-0.14	-0.07
	NONO	0.36	0.35
	FABP5	0.4	-0.15
	PLXNA1	0.33	0.03
	MCUR1	0.24	0.07
	Hs.585046	0.41	0.46
	SCCPDH	0.45	0.3
	PITX1	0.02	0.05
	GSG1	0.88	0.83
	GNG11	0	-0.05
	TCEAL4	-0.18	-0.07
	MARVELD1	-0.2	0.32
	HIST1H4J	-0.84	-0.69
	GDF15	1.1	0.62
	ECHS1	-0.34	0.02
	PNKD	-0.3	-0.22
	A_33_P3351615	0.01	0.04
	HIST1H2AM	-0.29	-0.2
	CBX1	-0.24	0.05
	UBE2V1	-0.42	-0.25
	KNSTRN	-0.06	0.1
	NCAPH2	0.14	-0.01
	FANCE	0.05	-0.08
	A_22_P00015510	-0.11	-0.07
	ZNF622	0.19	-0.68
	HERPUD1	0.42	0.57
	Hs.627167	0.13	-0.05
	DDX21	-0.17	-0.42
	PDHB	-0.21	0.17
	A_24_P263543	0.13	0.16
	ATP1A1	0.57	0.54
	Hs.652040	0.63	0.99
	TM9SF2	0.06	0.13
	Hs.512463	0.03	0.02
	VARS	-0.15	-0.18
	OST4	-0.21	-0.25
	GTF3A	-0.21	0.05
	GPC1	0.01	-0.35
	DSE	0.38	0.03
	GAA	-0.24	0.27
	COPS3	-0.07	0.01
	PHPT1	-0.37	0.3
	MAT2A	0.56	-0.12
	UMPS	0.18	-0.17
	P4HA2	0.09	0.2
	CELSR1	-0.02	0.01
	PPIB	-0.01	-0.19
	BCLAF1	-0.49	0.01
	TDG	-0.05	-0.57
	MGEA5	0.43	0.41
	SMARCC2	-0.13	0.17
	SNRNP200	-0.26	0.05
	A_33_P3305208	0.05	0.07
	EIF4E2	0.18	-0.17
	RAD21	-0.6	-0.76
	ATP6V0A1	0.23	0.48
	KIF5B	-0.02	0.14
	TNPO2	0.01	0.15
	GNB4	-0.52	0.16
	MRPL27	-0.11	-0.32
	UBE2I	-0.01	0.02
	OCIAD2	0.49	0.31
	HNRNPR	-0.7	-0.03
	A_33_P3303394	-0.18	-0.11
	KTN1	0.08	0.4
	GNG10	0.1	0.36
	BRIX1	0.19	-0.11
	RFC4	-0.05	0.05
	UNG	-0.14	0.33
	LRPPRC	-0.85	0.12
	IL11	0.84	-0.48
	A_24_P332471	0.11	0.17
	HDAC1	0.01	-0.07
	NIT2	-0.89	-0.17
	TRMT10C	0.15	-0.34
	BSG	-0.24	-0.31
	SUB1	0.34	0.03
	POTEI	-0.32	-0.3
	PFN1	-0.76	-0.41
	CDC42EP5	0.17	0.24
	COL18A1	0.21	0.05
	EMC6	-0.13	-0.02
	PSMD8	-0.22	-0.16
	MRPL19	-0.31	0.09
	ANKRD45	0.67	0.92
	PSMA4	0.17	-0.04
	NGLY1	0.44	0.23
	ANKRD52	0.07	-0.61
	ACOT13	0.46	0.14
	SLC12A9	-0.18	-0.1
	FAM189B	0.08	0.35
	TFDP1	-0.21	-0.52
	A_33_P3362812	-0.12	-0.14
	A_33_P3223869	-0.03	0.03
	Hs.438480	-0.18	-0.28
	LYRM4	-0.38	-0.35
	Hs.654375	0.75	1.2
	MNT	0	0.16
	TUSC3	0.03	0.24
	TBC1D13	-0.13	-1
	CD320	-0.17	0.09
	TADA3	-0.21	0
	AMD1	0.3	-0.12
	EMC10	0.06	0.03
	RAVER1	-0.2	-0.25
	SNRPB	-0.06	-0.12
	PSMB2	-0.01	-0.75
	INTS10	0.19	0.38
	PEPD	0.1	0.22
	ITM2B	0.17	0.2
	ZNF593	-0.12	-0.45
	COL4A1	-0.03	0.06
	Hs.743218	0.22	0.24
	GTPBP6	-0.49	-0.03
	ARHGEF16	-0.03	-0.06
	A_24_P375683	0.03	-0.09
	TTI1	-0.01	-0.27
	MRPS36	0.15	0.25
	SURF1	-0.29	0.08
	MCM6	0.2	0.41
	KCNJ18	-0.01	-0.37
	MAPRE1	-0.01	-1.13
	CD99L2	-0.8	-0.95
	ZNF428	-0.56	0.17
	SPCS2	0.2	-0.09
	HSPB11	0.19	0.22
	SNHG16	0.55	0.09
	CISD1	0.13	0.19
	PSMG4	-0.04	-0.07
	A_21_P0001152	0.71	0.9
	MCAM	-0.6	-0.21
	PKMYT1	0.07	0.18
	VTI1B	0.17	0.01
	ASNSD1	0.26	-0.2
	MRPL41	-0.49	-0.67
	APOO	-0.08	0.31
	TMUB1	0.22	0.1
	CHCHD10	-0.35	-0.63
	LOC102724491	0.59	0.8
	Hs.208912	-0.34	-0.27
	TBL2	0.07	-0.4
	TPM4	0.04	0.34
	RUNX3	0.01	-0.11
	TOMM20	0.03	0.05
	MIR4435-1HG	-0.15	-0.52
	UPF1	0.21	0.17
	EPAS1	-0.07	-0.87
	PLA2G15	0.47	-0.38
	SMC4	0.19	0.22
	SNORA16A	0.15	-0.3
	PPP6R3	0.32	0.25
	DDIT4	-0.04	0.08
	TRAF2	-0.5	0.3
	Hs.626174	0.28	-0.06
	DEF8	0.07	-0.21
	TMA7	0.07	-0.03
	TNFRSF10B	0.8	0.78
	C14orf2	-0.47	-0.25
	NSF	-0.78	0.21
	RPA3	-0.13	-0.07
	MMADHC	-0.04	-0.03
	POLE3	-0.31	-0.1
	A_33_P3289976	-0.01	0.14
	BTG3	0.44	0.05
	A_33_P3333523	0.32	0.1
	RARS2	0.18	0.39
	A_24_P272548	-1.14	-0.05
	SLC20A1	0.68	0.14
	A_24_P603890	-0.06	0.04
	TPRA1	-0.4	-0.11
	WASH1	0.08	0.28
	PRKCZ	-0.01	0.11
	ACAP3	-0.14	-0.29
	HPRT1	0.13	-0.01
	ARHGAP1	0.4	0.41
	GCLM	0.53	0.9
	FOXP1	0.13	0.2
	Hs.573898	0.08	0.06
	Hs.591435	-0.07	-0.12
	SRSF5	0.29	0.47
	ACACA	0.02	0.38
	A_24_P186986	-0.32	-0.12
	DDB2	-0.03	0.86
	HPDL	0.2	0.09
	COPS5	-0.33	-0.1
	ECI1	-0.07	0.54
	METRN	0.08	0.46
	PHB	-0.02	0.1
	ITPA	-0.05	0.04
	ASNS	0.2	1.18
	CHCHD2	0.14	0.01
	WDR45B	0.23	0.03
	SCARB2	-0.08	0.15
	GPX4	-0.64	-0.07
	Hs.723123	0.55	0.5
	CEBPB	0.12	-0.05
	A_33_P3334575	0.3	-0.06
	GSK3A	-0.19	-0.09
	ISCU	-0.08	0.09
	ATP6V1A	0.29	-0.22
	ZNRD1	-0.05	0.01
	Hs.525335	0.28	0.23
	POLDIP2	-0.24	-0.2
	LAS1L	-0.23	-0.35
	VEGFB	-0.7	-0.5
	LSM5	-0.01	-0.1
	KIAA1191	0.13	-0.15
	CUL3	-0.23	0
	HS6ST2	0.06	0.24
	RRP8	0.01	-0.21
	SIN3B	0.15	0.01
	EMC8	-0.13	-0.08
	FHL2	-0.39	0.1
	SNORD47	0.12	-0.53
	COX16	0.12	0.04
	TIMELESS	-0.38	-0.05
	TOMM34	-0.21	-1.73
	YY1	0.21	-0.04
	DGKZ	0.25	-0.02
	RPL29P2	-0.38	-0.45
	PIH1D1	0.1	0.12
	A_24_P366415	0.42	0.49
	SNRPD3	-0.44	-0.33
	C4orf3	-0.13	-0.06
	VMA21	-0.84	-0.68
	TUBB	-0.3	-0.26
	PLOD2	0.13	0.07
	A_33_P3358856	-0.07	-0.08
	FAM195A	-0.1	-0.42
	CHPF	-0.2	-0.59
	NOP16	-0.05	-0.1
	CDC42	-0.59	-0.97
	SLC17A9	0.35	0.32
	FOXQ1	0.01	0.02
	MLH1	-0.39	0.01
	TM7SF3	0.01	0.14
	TMEM223	-0.16	-0.07
	TGOLN2	0.51	0.02
	ACO2	-0.12	-0.11
	YIPF3	-0.11	0.11
	Hs.709256	0.1	0.06
	PUF60	-0.46	-0.4
	ZDHHC4	-0.06	-0.03
	FANCL	0.62	0.3
	PARL	0.1	-0.16
	FAM101B	-0.19	-0.23
	A_21_P0013756	-0.25	-0.4
	CBR1	0.35	0.28
	Hs.116481	-0.05	-0.12
	LINC00493	0	-0.88
	PPP1R12C	0.51	0.41
	CDC45	0.28	0.37
	F8A1	-0.05	0.09
	DIMT1	-0.03	-0.15
	MRPS35	0.04	0.03
	NDUFA6	-0.04	0.16
	TSFM	0.13	0.06
	SNF8	-0.11	-0.03
	SAT2	0.07	0.29
	STUB1	-0.4	0.01
	MYO19	0.19	0.1
	TPR	0.22	0.03
	AK4	0.33	0.37
	A_21_P0005689	0.13	-0.14
	RBM14-RBM4	0.21	0.08
	FKBP9	0.14	-0.81
	VPS28	-0.24	0.22
	A_24_P49597	-0.07	0.05
	PRPF31	-0.22	-0.09
	SS18L2	0.26	0.21
	KANK2	-0.36	-0.06
	TBCB	-0.27	0.27
	PTS	0.36	0.15
	FUCA2	-0.96	0.23
	TMEM87A	-0.1	0.41
	SSR2	0.06	0.26
	GPX8	-0.26	-0.05
	HIST1H3B	-0.26	-0.03
	SYNCRIP	0.06	-0.13
	A_21_P0013894	-0.14	-0.16
	CYSTM1	-0.11	0.05
	BLVRA	-0.08	0.18
	C1orf43	-0.67	-0.1
	HADHB	0.04	0.1
	GTF2H5	-0.37	-0.41
	URM1	-0.07	-0.35
	PHF19	-0.15	0.29
	SF3A3	-0.09	-0.02
	PIN1	-0.08	0.03
	HEXB	0.2	0.4
	PSPH	-0.35	0.39
	ZNF131	0.34	0.51
	SUPT4H1	0.01	0.16
	SRSF7	0.32	-0.01
	SNHG12	0.18	-0.45
	ZFYVE27	0.53	0.29
	A_33_P3316379	0.14	0.02
	MAP2K7	-0.16	0.12
	CDK5RAP1	0.29	0.07
	HNRNPK	0	-0.1
	REEP5	-0.83	0.14
	CENPN	-0.01	0.24
	LOC101929284	-0.76	0.36
	MRPL13	-0.08	0.1
	Hs.519909	0.2	0.4
	PNRC1	-0.09	0.1
	DCAF13	0.08	-0.15
	DIO2	0.39	0.81
	PTTG2	0.08	0.17
	KRT8	-0.7	-0.41
	FAM83D	-0.08	-0.12
	CSDE1	-0.22	0.09
	SRSF11	0.16	0.03
	RAP1B	-0.07	0
	SHMT2	-0.28	-0.26
	MIEN1	-0.21	-0.52
	MT1B	-0.63	-0.97
	PLEKHG4	0	0.4
	PSMB10	-0.32	0.15
	DUSP12	0.24	0.3
	PPIH	-0.01	0.01
	HTATSF1	0.03	0.09
	UQCC2	-0.65	-0.48
	SDHB	-0.12	-0.11
	SLPI	-0.22	0.06
	UROD	-0.22	0.1
	MRPL55	-0.26	-0.08
	SPHK1	-0.18	-0.16
	SMOC1	-0.08	-0.19
	A_24_P280926	0.06	0.15
	PELO	0.35	-0.15
	SPAG5	0.02	0.17
	COL1A1	-0.09	0.17
	EIF5A	-0.13	0.14
	Hs.474833	-0.06	0.16
	AP3S1	0.13	0.04
	CCDC94	-0.31	-0.36
	NAA60	0.18	0.15
	LDOC1	0.13	0.29
	ANKRD11	0.66	0.68
	SLC39A13	-0.18	0.19
	Hs.530461	0.14	0.02
	TBC1D9B	-0.13	-0.1
	TCF25	-0.09	0.02
	ZC3H11A	0.19	0.15
	SNHG15	-0.11	-0.24
	CALU	-0.32	-0.37
	HIST1H4E	-0.64	-0.13
	SQSTM1	0.25	-0.48
	ACTN4	-0.3	-0.46
	EMC4	0.12	0.09
	Hs.486993	0.39	0.58
	PRMT7	-0.2	-0.32
	ANO10	-0.03	-0.09
	AURKA	-0.02	-0.53
	SLC38A10	-0.36	0.18
	NDUFAF2	0.43	0.11
	PLS3	0.14	0.06
	TMED3	-0.41	-0.32
	PKP3	-0.05	0.23
	HSPBP1	-0.28	-0.22
	H2AFJ	-0.4	0.09
	A_33_P3246995	-0.33	-0.01
	FASN	-0.02	0.23
	PIF1	0.16	0.26
	CHP1	-0.12	0.15
	SRSF10	0.14	0.38
	CYC1	-0.35	0.09
	C12orf57	-0.31	0.23
	HIST1H2BH	0.02	-0.25
	IP6K1	0.09	-0.12
	MYH9	-0.36	-0.57
	C16orf13	-0.2	-0.14
	C16orf91	-0.37	-0.06
	DGKD	0.1	-0.16
	SLC2A8	0.13	-0.15
	MARCH6	0.23	0.16
	EED	0.61	0.14
	CBX5	-0.4	-0.53
	PPP1R9B	-0.09	-0.08
	CYBA	-0.17	-0.12
	ITPRIP	0.57	-0.01
	MRPL10	-0.34	-1.51
	COPB1	-0.03	-0.21
	BTF3	0.01	-0.16
	ESRRA	-0.29	-0.37
	CTDNEP1	-0.37	-0.27
	CPSF7	-0.18	-0.17
	DNAJC1	0.05	0
	AXL	-0.59	-0.37
	CTNNA1	0.08	0.03
	RFXANK	-0.65	-0.32
	SLC25A19	0.21	-0.04
	CD47	0.38	0.35
	SPTSSA	-0.11	0.18
	LSM1	-0.09	-0.26
	PSMD9	-0.15	0.04
	ALG5	0.14	0.22
	WBP11	-0.04	-0.24
	UBE2D3	-0.11	0.15
	FBLN1	-0.35	-0.02
	A_33_P3241596	0.98	1.28
	OSTC	-0.09	-0.06
	HPS6	0.21	-0.02
	TOP1MT	0.08	0.01
	IL13RA1	-0.03	0.31
	GSS	-0.14	-0.06
	STK26	0.18	-0.16
	HIST1H2BI	-0.15	-0.09
	KRBA2	0.58	0.9
	TP53I13	-0.17	0.1
	A_33_P3285769	-0.28	-0.29
	MORF4L2	-0.11	-1
	HMBS	-0.26	-0.14
	COPZ1	-0.64	0.04
	POLR2F	0.29	0.11
	PNMA1	-0.17	0.31
	ACTR3	0	-0.65
	TRIO	0.26	-0.15
	A_33_P3279456	0.3	0.55
	LRRC47	-0.52	-0.13
	A_24_P178654	0.05	0.01
	MAP2K3	0.08	-0.11
	TUG1	0.26	0.21
	CARM1	-0.21	-0.14
	SCARNA22	0.11	0.93
	CSNK1G2	0.06	0.22
	TAX1BP1	0.26	0.24
	PAIP1	0.17	0.08
	A_24_P887857	0.72	-0.45
	YTHDF2	0.46	0.13
	G3BP2	0.2	0.06
	KPNA4	0.5	-0.24
	PRPF40A	0.2	0.06
	MIEF1	0.06	0.15
	GUSB	0.32	0.22
	A_33_P3345501	0.06	-0.13
	PCNP	0.27	0.3
	MAGOHB	-0.2	0.09
	PGLS	-0.47	0.19
	RTFDC1	-0.24	-0.15
	DNTTIP1	0.01	0.08
	BAG2	0.15	-0.06
	C1orf174	0.06	0.21
	CDC16	-0.27	0.06
	TPGS2	-0.1	0.2
	HIST1H2BM	0.16	-0.07
	SLCO4A1	0.16	-0.59
	THOC3	-0.03	-0.02
	CSAG1	-0.07	0.03
	MLLT11	0.49	-0.28
	LARP4	-0.81	-0.12
	ILF3	0.1	0.06
	C21orf59	-0.04	-0.17
	NELFE	-0.27	-0.03
	PSMC2	0.39	0.34
	A_33_P3324890	-0.79	-0.22
	DPCD	-0.29	0.34
	SLBP	0.12	-0.12
	PYCR2	-0.18	-0.27
	IMP3	-0.1	-0.08
	JAGN1	0.55	0.51
	RCN2	-0.21	0.24
	A_24_P350307	0.13	0.12
	DSP	-0.29	-0.07
	MTHFD2	-0.21	0.3
	CENPW	0.05	-0.26
	PQBP1	-0.15	0.05
	DNLZ	0.08	0.3
	BLVRB	0.26	0.45
	AHNAK	-0.22	0.35
	MRPS11	-0.29	-0.2
	BRD7	-0.1	0.19
	A_33_P3229022	-0.17	0.1
	Hs.732093	0.54	0.96
	Hs.567779	0.64	0.95
	LOC100506548	-0.18	-0.51
	ZFP36L1	-0.27	0.07
	PPP6C	-0.15	-0.1
	CYP1B1	-0.06	0.25
	IARS2	-0.04	-0.12
	FDXR	-0.31	0.57
	TMEM205	-0.07	-0.28
	XYLT2	0.43	0.29
	GART	0.03	-0.22
	SLC2A1	0.53	-0.35
	LTA4H	0.22	0.11
	CCM2L	-0.19	0.11
	A_19_P00801821	0.58	0.26
	FAM136A	-0.46	-0.01
	MCFD2	0.05	-0.15
	MARK3	0.13	0.2
	PBK	-0.36	0
	KIAA1429	0.26	0.04
	C8orf22	0.45	-0.1
	GPBP1	0.37	0.38
	RPUSD1	0.05	0.1
	TMX2	-0.28	0
	GNG5	0.1	-0.32
	ZNHIT3	-0.16	-0.04
	ZBED3	0.06	0.31
	PLEC	0.07	0
	COA4	-0.02	-0.17
	REXO4	-0.27	-0.12
	ACAT2	-0.01	0.49
	IGBP1	-0.81	-0.34
	DCUN1D5	0	-0.29
	Hs.569114	-0.23	-0.21
	MIDN	-0.08	-0.37
	MRPL48	-0.45	-0.16
	MRPS15	-0.25	-0.27
	HP1BP3	-0.13	0.22
	PSMC6	0.06	0.08
[truncated: 46,064 more rows]

## Sheet: S100A8+IL-1a
	all_genes	RELA+IL-1	S100A8+IL-1		756_genes	RELA+IL-1	S100A8+IL-1		93_genes	RELA+IL-1	S100A8+IL-1
	RPS21	0.01	-0.06		PON3	0.04	-0.4		LINC00597	1.32	1.46
	FUT6	0.01	-0.06		PCSK5	-0.92	-1.08		FAM171B	-1.12	-1.19
	A_33_P3381429	0.01	-0.06		LOC101929284	-0.76	0.26		LOC102724874	-0.98	-1.1
	RPL13	0.01	-0.06		LINC01514	-1.02	-0.45		NTNG2	2.01	2.23
	TUBA1B	-0.07	-0.05		SERPINA2	-0.18	0.18		XPA	1.24	1.36
	TUBA1C	0.01	-0.06		LINC00597	1.32	1.46		RTP3	-2.35	-1.69
	A_33_P3396434	0.01	-0.06		LINC00161	0.07	0.49		DENND6B	1.29	1.58
	RPL6	0	-0.09		CDC14A	0.07	0.05		LINC00457	-1.21	-1.53
	CYP2W1	0.09	0.02		LINC00643	-0.81	-0.4		TCHHL1	-2.52	-2.51
	RPS18	0.09	0.05		CD37	-0.73	-1.05		RNF146	1.18	1.31
	RPL19	0.12	0.09		QRFP	-0.7	0.01		HAO1	-0.99	-1.15
	RPS2	0.15	0.08		FAM171B	-1.12	-1.19		DHRS4L1	1.47	1.56
	RPS27	0	-0.16		LOC102724874	-0.98	-1.1		STK32C	1.49	1.69
	SNAR-A3	0.01	-0.06		HDGFRP3	-0.09	0.35		CLEC4A	2.03	1.44
	RPL35	-0.04	-0.14		NETO1	0.31	0.6		LINC01140	-1.44	-1.64
	MTRNR2L2	0.03	-0.04		USP44	0.6	0.74		SLC17A6	-1.18	-1.29
	SNAR-B2	0.08	0.01		DCAF12L2	1.43	0.88		AADACL3	1.51	1.78
	RPL23A	-0.15	-0.18		LINC00665	0.66	0.41		AQP11	-1.55	-1.47
	RPL35A	0.07	0.08		NTNG2	2.01	2.23		LOC101927284	-1.78	-1.36
	A_33_P3315027	-0.14	0.05		MAP3K14-AS1	0.24	1.11		GIF	1.01	0.87
	RPL7A	-0.07	-0.12		PABPC1L2B	-0.61	-0.81		C1orf194	-0.96	-1.7
	RPL41	-0.09	-0.14		BMS1P20	-0.71	-0.99		C18orf61	-1.46	-1.52
	A_33_P3375668	-0.05	0.01		SLAMF8	-1	-0.47		LOC101930275	-1.1	-0.98
	A_21_P0011376	0.04	0.21		NCAN	-0.59	-0.35		CR1L	-1.25	-1.14
	A_21_P0011491	-0.04	-0.06		IQCF3	-0.38	-0.75		LY96	1.17	1.46
	ZNF865	0.14	0.17		AATK-AS1	-0.55	0.78		LINC00933	1.29	1.25
	A_23_P301925	0.05	-0.04		RSPH14	-0.44	0.24		TBC1D8B	-1.08	-1.17
	RPS29	0.01	0.03		RAD51B	-0.02	0.24		HEMK1	-1.41	-1.57
	MTRNR2L6	-0.31	0.08		CBX3P2	-0.07	0.41		DNMT3L	-1.57	-1.32
	PPIA	-0.03	-0.07		TMEM150B	0.54	1.11		APP	1.17	1.05
	Hs.626395	0.16	0.13		CCDC181	-0.02	-1.05		LOC102724552	-4.42	-5.33
	NME2	0	0.09		ACSM4	-0.84	-0.91		TLR1	1.31	1.16
	EEF1A1	-0.06	-0.29		XPA	1.24	1.36		GPHA2	-1.74	-1.49
	GPR155	0.21	0.27		MTNR1A	-0.23	-0.18		ERAP2	1.39	2.07
	OAZ1	-0.03	-0.09		CARD9	0.2	0.86		OTX2	-1.31	-1.79
	RPS5	-0.15	-0.19		LCP1	0.21	-0.35		HIF1A-AS1	1.4	1.15
	RPS28	0.01	0.04		SPATA3-AS1	0.79	1.04		ZRANB2-AS1	-2.12	-1.69
	RPL23	0.04	0.01		MAPT-AS1	0.26	1.16		MARCH3	1.79	1.66
	RPS13	-0.11	-0.09		N4BP3	-0.09	-0.33		ABCC6P1	-1.49	-1.35
	PQLC2	0.16	0.18		CAMTA2	-0.15	-1.32		CADM3-AS1	-1.41	-1.12
	RPL10A	-0.08	-0.17		PCK1	-0.62	-0.37		SPATA18	-2.65	-2.22
	ACTB	0.02	0.14		SPATA6L	-0.47	-0.21		CD1A	-1.24	-1.02
	Hs.534404	-0.1	-0.1		LOC100128531	-0.45	-0.65		PLCE1	1.53	1.11
	RAN	-0.01	0.06		FRMD7	-0.52	-0.95		SNORD113-4	-1.47	-1.37
	RPL32	0.04	-0.02		PNOC	-0.19	-0.92		CD27	-2.29	-2.9
	RPS3A	-0.04	-0.12		MYH4	0.01	0.5		C1orf140	1.67	1.82
	RPS6	-0.02	0.05		LOC150935	1.16	0.39		LOC101927932	-1.65	-2
	RPLP1	0.25	0.28		TRPM5	1.01	1.08		LOC100507283	-1.73	-1.67
	HSPD1	0.17	0.11		USP21	0.29	0.38		POU5F1	1.18	1.2
	RPS19	-0.05	-0.08		CSF2	-2.57	-0.98		LOC100506098	-1.59	-1.27
	ATP5E	0.13	0.19		HOXA5	0.57	0.64		FGF18	-1.78	-1.45
	Hs.253260	0.29	0.2		MIR1-1HG	0.51	1.06		WFDC12	-1.69	-1.46
	A_24_P551842	-0.12	0		SLCO1A2	-1.24	0.42		LOC101927636	-1.47	-1.48
	FTH1	0.13	0.05		GABRQ	-0.64	-0.81		DNM3	1.42	1.27
	NPM1	0.26	0.23		RTP3	-2.35	-1.69		RAPGEF3	-1.29	-0.95
	Hs.269592	0.3	0.28		TMEM105	-0.41	-1.04		COL18A1-AS2	-0.91	-1.27
	RPLP0	-0.16	-0.15		KCNC4-AS1	-0.17	-0.67		KCNMB3	1.63	1.53
	RPS26	-0.06	-0.04		MMRN2	1.53	1.62		ZCCHC13	1.35	0.99
	SNAR-D	0.15	0.15		NEURL3	-1.12	-0.83		CHP2	-1.65	-2.39
	Hs.631499	0.06	0.09		RNF212B	0.77	-0.04		RASL10A	1.57	2.01
	Hs.197320	-0.27	-0.35		TRO	0.61	0.65		IGSF3	1.75	1.72
	Hs.528050	-0.11	-0.16		SDC2	0.34	0.27		OR52B2	-1.42	-1.81
	RPS17	0.01	0.03		ELOVL2-AS1	0.94	0.68		TAAR8	-1.58	-1.6
	RPS4X	-0.11	-0.14		MST1P2	-1.01	-1.02		CLNK	-1.83	-1.69
	UBC	0.23	0.17		DENND6B	1.29	1.58		CNTN1	-1.36	-1.34
	TSR1	0.09	0.12		LINC00457	-1.21	-1.53		AQP10	2.06	1.66
	A_33_P3228988	0.24	0.22		LOC340074	0.69	0.96		ASPG	1.44	1.68
	RPL8	-0.17	-0.18		LOC101928880	-0.07	0.18		APOBEC3H	-1.28	-1.72
	RPS8	0.09	0.01		H2AFB1	-0.51	-0.75		WBP2NL	-1.44	-1.14
	RPL37A	-0.01	-0.13		FAM151A	0.6	0.36		KCNQ1OT1	-1.51	-1.1
	A_33_P3270581	-0.11	-0.23		TCHHL1	-2.52	-2.51		SYCP3	-1.14	-1.38
	RPS16	-0.16	-0.09		WASH5P	0.11	0.97		OR13C4	-1.58	-1.25
	A_23_P336854	-0.07	-0.12		MX2	-1.46	0.49		LINC00582	-2.02	-1.23
	RPS20	0.04	0.04		PDE4B	-1.19	-0.7		ZNF385D-AS2	-1.07	-1.57
	Hs.591538	-0.02	-0.06		FLJ36777	1.19	0.19		LOC285766	-1.06	-1.1
	RPL36A	0.07	0.03		FAM9B	-1.3	-0.62		DCDC2	-1.63	-1.88
	RPL38	0.12	0.13		STX17-AS1	-0.78	-0.82		SLFNL1-AS1	-1.78	-1.44
	RPL11	-0.06	-0.03		ABCA4	-1.37	-0.39		OR10T2	-1.28	-1.24
	RPL12	0.02	0.11		RGSL1	-0.07	0.27		CYP4V2	-1.75	-1.05
	RPL5	0.04	0.13		GDPD3	1.7	1.13		PIK3CD-AS1	-1.89	-1.65
	RPLP2	-0.08	-0.1		WNK3	-0.18	0.6		MTL5	-2.11	-2.21
	RNA28S5	0.01	-0.06		SECISBP2L	1.1	0.22		MBOAT4	-1.65	-1.19
	HINT1	0.13	0.28		OR5C1	0.56	0.87		GPR4	-1.33	-1.55
	A_33_P3299436	-0.05	-0.13		BTG4	-1.02	-0.55		RBP3	-1.62	-1.62
	A_21_P0013757	-0.05	0.17		BTBD8	0.79	0.81		LPHN3-AS1	-2.06	-1.3
	RPL27	-0.04	-0.14		RNF146	1.18	1.31		LRRTM4	-1.8	-1.81
	HSPE1	-0.07	0.04		LOC100130950	-1.22	-1.36		MAT1A	-1.34	-0.95
	LDHB	-0.03	-0.14		SCIMP	1.07	0.16		DIO2	2	1.28
	TONSL	0.27	0.18		KCNQ1DN	1.38	0.6		NFKBIE	-1.04	0.95
	SLC35E4	0.27	0.34		ZNF804A	-0.55	-1.18		KDM7A	1.67	1.34
	PTK6	0.31	0.31		EXTL3-AS1	-0.59	-0.39		MDFI	1.8	1.48
	SNAR-H	0.19	0.19		HAO1	-0.99	-1.15		ICAM1	-1.38	0.88
	A_33_P3352407	0.25	0.02		ELF2	0.25	0.95		HTR4	-1.37	-1.28
	S100A6	-0.2	-0.19		CLDN7	-0.01	0.67
	PRDX1	-0.02	-0.06		GTF3C5	-0.11	0.69
	A_33_P3354479	-0.11	0.1		IL6	-1.41	1.03
	A_33_P3315763	0.24	0.24		OR13G1	-0.45	-1.16
	RPL39	-0.18	-0.04		PCDHGA8	0.46	-0.32
	A_24_P204144	-0.2	-0.33		RD3	1.38	0.61
	A_24_P58881	0.12	0.17		DHRS4L1	1.47	1.56
	RPS25	-0.07	0.01		CDH26	1.51	0.89
	A_33_P3351529	0.24	0.24		LAMTOR5-AS1	-0.74	-0.95
	RPS10	0.11	0.07		LOC153910	-0.88	-0.82
	Hs.551839	0.38	0.49		LOC101928009	1.23	0.27
	GSTP1	0.15	0.09		VPS13A-AS1	0.6	0.3
	COX6A1	-0.08	-0.01		LOC100129434	-0.25	0.84
	RPL31	-0.07	0.31		BRD7P3	-0.54	-0.28
	XRCC6	-0.25	-0.38		LOC728095	2.12	1.3
	A_32_P190488	0.21	0.09		SOWAHA	-1.11	-0.7
	Hs.303653	0.31	0.22		LOC400682	0.77	0.08
	HSP90AA1	0.25	0.15		GUCY2D	0.26	-0.13
	Hs.652837	0.35	0.27		IL36B	0.3	-0.5
	RPS15	-0.12	-0.28		ANKRD65	-0.55	0.82
	FAM74A4	0.2	0.25		FOXO4	-0.47	0.35
	A_21_P0012940	0.22	0.36		STK32C	1.49	1.69
	COX8A	-0.43	-0.35		SNORD115-32	0.21	0.39
	A_33_P3241043	0.18	0.16		TMEM200B	1.25	0.3
	GAS5	-0.23	0.08		CLEC4A	2.03	1.44
	RPS11	-0.28	-0.31		POU6F1	1.51	0.53
	RPL15	-0.03	-0.09		MAFF	-1.46	-0.44
	UQCRQ	-0.13	-0.11		SLC26A4-AS1	-1.63	-0.88
	RPS14	-0.05	-0.03		C1orf145	-1.34	-0.36
	EXOSC2	0.27	0.25		EIF4E3	-0.36	-0.62
	C5orf63	0.41	0.31		CHRNA4	-0.62	-0.51
	A_21_P0011041	-0.11	-0.11		F3	-0.07	0.57
	RPS24	-0.09	-0.02		LINC01140	-1.44	-1.64
	RPL37	0.19	0.36		SYNRG	1.37	1
	RPL26	0.13	0.18		LOC101928599	1.09	1.36
	A_33_P3297277	-0.02	0.01		TNIK	-0.1	0.52
	A_33_P3368186	0.26	0.28		CSF3	-0.38	-0.27
	FBL	-0.13	-0.31		LOC100132078	-1.05	-0.64
	A_33_P3376071	-0.12	-0.09		PRM2	-0.88	-0.69
	A_33_P3370515	0.17	0.29		DCAF4L1	1.09	1.25
	A_24_P49687	-0.11	-0.23		STRN	1.71	0.95
	MIF	-0.05	-0.07		LOC101928817	-1.12	-0.34
	Hs.586423	0.24	0.14		HSD11B1	0.9	0.17
	HIST1H4C	-0.13	-0.06		SMIM18	-0.96	-0.34
	RRP7B	0.28	0.28		NHLRC2	1.08	0.53
	AS3MT	0.18	0.23		LOC100506082	-1.26	-0.55
	SNAR-G2	0.26	0.2		LINC00675	-0.08	-0.22
	RPL7	0.02	0.06		GRIN3A	0.67	0.69
	MYO1C	0.26	0.23		LOC440031	0.63	1.04
	A_23_P360209	-0.06	-0.03		CFB	-1.57	0.24
	GNAS	-0.08	-0.03		SMCO3	-1.14	-0.71
	RPS7	0.08	-0.01		DNAH17	0.33	0.96
	HNRNPA1	-0.11	-0.13		LINC00593	0.34	0.61
	ATP5L	-0.16	-0.12		RASAL2-AS1	0.77	1.21
	LY6K	-0.36	-0.07		LOC101929384	-0.53	-0.23
	RPL21	-0.11	-0.12		SLC17A6	-1.18	-1.29
	A_24_P547010	-0.07	-0.17		AADACL3	1.51	1.78
	EIF1	0.08	0.14		C6orf10	-0.26	-0.25
	A_21_P0012112	0.2	0.3		ERICH3-AS1	1.05	-0.05
	RPL24	0.15	0.07		RIMS3	-0.43	-0.41
	Hs.660751	0.2	0.24		C4orf26	-0.16	-0.26
	ATP6V0C	0.08	-0.06		GOLGA8K	1.24	0.32
	MCM7	-0.08	-0.07		CADM4	-1.13	-0.61
	RPL30	-0.16	-0.22		AQP11	-1.55	-1.47
	S100A2	-0.25	-0.5		SLIT1	-0.95	-0.64
	H3F3A	0.05	0.06		ALDOB	-0.46	-0.75
	ATP1B3	0.14	0.19		LINC01561	1.35	0.26
	EIF3C	-0.18	-0.13		LOC285629	-1.47	-0.99
	SLC16A3	0.28	0.29		TVP23A	-1.01	0.2
	PRDX4	0.09	0.11		FAM46D	-0.9	-1.32
	Hs.544999	-0.05	-0.07		PCED1A	1.14	1.31
	A_33_P3230738	0.18	0.27		LOC101927284	-1.78	-1.36
	PTRF	0.2	0.29		C2orf80	-0.81	-0.74
	A_19_P00802027	-0.05	-0.16		MMAA	-1.72	-1.17
	CALR	0.26	0.4		CYYR1-AS1	-1.34	-0.77
	Hs.736041	0.39	0.35		LOC100130700	-0.82	-0.68
	A_24_P203726	-0.03	0		CXCL6	-0.42	-0.03
	RPL9	0.02	0.06		APLF	0.25	0.83
	PTMA	0.11	0.17		HYPM	-0.41	0.55
	FAU	-0.12	-0.1		TBX20	0.76	0.38
	RPL13A	-0.02	-0.18		WEE2	-0.3	-0.46
	RPL4	-0.21	-0.06		PRMT8	-1.3	-0.15
	A_33_P3328619	0.43	0.44		LOC102725126	0.3	-0.04
	A_33_P3375673	0.03	-0.19		SOD3	0.77	0.24
	MTRNR2L1	0.25	0.32		FARP2	-0.47	-0.41
	ATP5G2	-0.44	-0.34		HTATSF1P2	-0.41	-1.06
	NDUFS5	-0.12	-0.15		IZUMO2	-0.07	-0.29
	A_24_P161355	-0.26	-0.36		RNF182	-1.12	0.22
	RPS15A	-0.28	-0.29		CNTD1	-0.83	-1.11
	MZT2B	-0.16	-0.12		LOC101926941	-0.15	-0.86
	HN1	0.29	0.08		GIF	1.01	0.87
	A_33_P3330683	-0.05	-0.09		LINC00515	-1.33	-0.48
	SOD1	0.07	-0.09		SLC38A4	1.17	0.42
	LOC100506679	0.36	0.33		PHF20L1	1.46	0.72
	COX7A2	-0.06	-0.32		LOC101929578	0.56	0.05
	PABPC1	0.05	-0.02		DPYS	0.33	1.08
	EEF1B2	-0.01	0.05		DCN	0.26	0.44
	Hs.190968	0.21	0.21		LOC101929172	1.36	-0.18
	COX7C	-0.06	0.07		CDH5	-1.45	-0.85
	HMGN2	-0.26	-0.16		C1orf194	-0.96	-1.7
	Hs.574890	-0.13	-0.14		MSANTD3-TMEFF1	0.52	0.39
	LAMP1	0.02	0.19		LOC101927827	-0.24	-0.42
	LEPR	0.21	0.12		C18orf61	-1.46	-1.52
	A_33_P3275826	0.06	0.07		ZFP36	-0.99	-0.31
	BASP1	-0.26	-0.09		CXXC1P1	1.74	0.33
	HLA-E	0.2	0.36		C19orf18	0.08	-0.3
	PSMB1	0.04	-0.08		LOC101930275	-1.1	-0.98
	SCARB1	0.06	0.23		OR51A4	-0.08	-0.17
	A*03:01:0:01 allele	0.01	0.08		WDR17	0.25	0.29
	HSP90B1	0.07	0.19		LINC01277	0.27	-0.01
	VIM	0.09	0.33		VN1R10P	0.08	-0.14
	UBB	0	0		CR1L	-1.25	-1.14
	A_33_P3384997	0.04	0.29		PTCH2	0.13	0.23
	RPL29	-0.33	-0.28		CUX2	0.63	-0.22
	A_33_P3384442	0.5	0.69		LINC01241	1.62	0.01
	PDCD6	-0.17	-0.13		SPACA4	-0.19	-0.63
	Hs.657302	0.3	0.36		LY96	1.17	1.46
	UQCRH	0.02	-0.12		LINC00933	1.29	1.25
	ATP5G3	-0.21	-0.19		ICAM2	-0.34	1.03
	C1QBP	0.01	-0.2		CAPZA3	-1.35	-1.54
	A_21_P0010525	0.05	-0.28		TBC1D8B	-1.08	-1.17
	TGFBI	0.01	0.3		LOC100288181	-0.41	-0.5
	GAPDH	-0.14	-0.34		DDX60	0.17	-0.45
	EEF1G	-0.25	-0.19		PCP4	-0.6	-1.09
	RPS2P32	-0.03	-0.01		LINC01521	-1.01	-0.58
	SLC25A3	-0.02	0.1		ADRA2A	-0.19	-0.86
	SNAR-F	0.27	0.11		C1QTNF8	1.31	1.09
	CUTA	-0.06	-0.31		PDC	0.48	0.94
	RPS23	0.19	0.31		KAZN	-2.16	-0.67
	RPL34	0.2	0.11		CACNG7	0.86	0.2
	A_24_P42014	0.2	0.18		SMAD9	1.42	1.04
	A_24_P349636	0.22	0.23		SLC8A3	1.17	0.82
	TXN	0.15	0.01		OR4F6	-1.06	-1.11
	A_22_P00002736	0.13	0.19		ITIH4-AS1	-0.78	-0.76
	TOMM7	-0.08	0.07		HEMK1	-1.41	-1.57
	DYNLL1	0.04	-0.16		LRRC70	1.31	1.2
	A_24_P417606	0.08	0.04		MIR202HG	-0.2	0.43
	AP2S1	-0.41	-0.39		FLJ31356	-1.29	-0.52
	A_24_P349387	0.16	0.11		GALNT5	0.62	0.4
	A_21_P0010881	-0.13	0.1		DNMT3L	-1.57	-1.32
	LDHA	-0.04	-0.39		APP	1.17	1.05
	RPL3	-0.26	-0.26		LOC102724552	-4.42	-5.33
	CCT4	0.04	0.01		RUFY4	-0.91	-1.31
	SEC13	-0.15	-0.12		ABCA3	-0.98	0.07
	MYDGF	0.04	0.29		SLITRK6	-0.18	0.37
	MTCH1	-0.08	0.03		LOC101929457	0.04	0.4
	ZNF526	0.43	0.48		MORN3	0.34	-0.16
	P4HB	0.01	0.09		TLR1	1.31	1.16
	A_22_P00016688	0.06	0.17		CCDC24	-0.17	-0.48
	TMBIM6	0.3	0.36		P2RX7	-0.87	0.41
	MT2A	-0.6	-1.08		LOC100129697	-0.17	-0.95
	A_21_P0012200	0.2	0.27		TAS2R10	1.63	0.7
	A_33_P3223874	0.24	0.16		GPHA2	-1.74	-1.49
	SRP14	0.01	0.02		ADRA1A	-0.58	-0.25
	GPX1	-0.09	0.04		MS4A14	0.28	0.12
	RPL18	-0.18	-0.11		LOC102724327	0.31	0.22
	A_24_P375599	-0.14	-0.18		LRRC23	-0.15	0.87
	A_24_P15821	-0.06	-0.22		SERPINA4	0.67	0.3
	NME1	-0.41	-0.04		GSPT2	-1.01	-1.12
	SLC16A12	0.38	0.48		SPERT	-1.01	-1.14
	RPL28	-0.35	-0.39		ZBTB32	0.94	1.44
	CPS1	0.17	0.22		OPN4	-0.42	-0.41
	ATF4	-0.19	-0.12		LOC146880	-0.77	0.23
	KPNA2	-0.28	-0.07		REG1P	0.37	0.31
	LRRC75A-AS1	-0.35	-0.03		ERAP2	1.39	2.07
	GRN	-0.18	0.27		SRPK3	0.21	-0.08
	A_21_P0010912	0.29	0.25		C15orf27	0.16	1.38
	CCT2	-0.05	-0.25		ZIC4	-0.79	-0.66
	TKT	0.2	0.02		ICAM4	-0.78	-0.37
	RPL14	0.12	0.24		OTX2	-1.31	-1.79
	CD63	0.2	0.52		HIF1A-AS1	1.4	1.15
	HSPB1	-0.51	-0.4		GLT8D2	-0.18	0.05
	IFITM3	-0.41	-0.36		PTX3	-1.75	-0.04
	MDH1	0.05	0.01		TRHR	0.58	0.6
	A_33_P3328837	0	0.07		ZRANB2-AS1	-2.12	-1.69
	A_33_P3353259	-0.14	-0.34		RASGRF2-AS1	-1.29	-0.84
	A_33_P3286318	0	-0.32		MARCH3	1.79	1.66
	SLC25A5	0.11	-0.03		NCOA7	-0.1	0.7
	A_24_P24790	-0.19	-0.15		FDCSP	-1.36	-0.83
	RN7SK	0.17	0.06		UBTF	0.08	0.22
	A_24_P84808	0.01	0.12		HS3ST3B1	0.33	0.53
	U2AF1	0.01	-0.12		ALDH1A2	0.19	0.41
	TRMT112	-0.24	-0.46		LILRA6	-0.52	-0.21
	ATP5H	-0.15	0.05		LOC729870	0.3	0.71
	ANXA2	-0.2	-0.05		KCNF1	0.43	-0.31
	Hs.662179	0.21	0.59		PMFBP1	1.39	0.16
	TBCA	0.06	0.06		ABCC6P1	-1.49	-1.35
	POLR2L	-0.19	-0.29		MAGEB1	0.35	0.17
	RPSAP58	0.05	0.14		RNF17	-0.6	-1.26
	TSPO	-0.15	-0.16		CCL20	-2.25	0.65
	A_33_P3255782	-0.12	-0.15		LOC102467223	0.11	0.56
	Hs.628886	0.5	0.54		CADM3-AS1	-1.41	-1.12
	NDUFA4	-0.09	0.06		KANTR	0.68	0.79
	RTN4	0.18	0.57		OPRK1	-0.41	-1.25
	PSMD2	0.16	0.11		SYP	-0.27	-1.26
	SNRPG	0.01	-0.08		C15orf56	0.09	0.91
	A_24_P401100	0.21	0.22		CHRND	0.74	1.09
	RPL19P12	0.01	0.02		KANSL1L	-0.36	-0.28
	SDHA	0.12	0.06		LOC101929762	0.84	0.63
	TPT1	-0.11	0.27		FLJ46906	-1.58	-0.79
	A_33_P3325011	-0.08	-0.22		LIN28B	-1.28	0.08
	SDF2L1	0.34	0.5		SPATA18	-2.65	-2.22
	PDZD7	0.49	0.52		SNORA72	-0.26	-0.69
	A_24_P316074	0.1	-0.02		ITGA4	-0.45	-0.34
	CD151	0.04	0.3		LOC102724623	-0.48	-0.48
	NACA	-0.05	-0.09		LOC101928043	-1.18	-1.53
	A_33_P3406702	-0.32	-0.15		DAW1	-1.49	-0.88
	RBM8A	0.02	-0.15		TAF15	0.5	0.8
	NEAT1	0.18	0.05		OR51E1	1.45	0.95
	NAA38	-0.07	-0.2		CD1A	-1.24	-1.02
	KHSRP	-0.15	-0.48		ZNF316	0.41	0.99
	GAL	-0.06	-0.16		GPR115	-1.33	-0.7
	A_24_P7934	0.21	0.24		LOC101929231	-0.6	-0.75
	ADAMTS7	-0.07	0.02		PLCE1	1.53	1.11
	RPL17	0.05	-0.03		SNORD113-4	-1.47	-1.37
	POP7	-0.2	-0.32		GRIK4	-0.83	-0.46
	A_24_P33552	0.06	0.01		KIAA1456	1.42	0.68
	NCL	0.04	-0.27		NLRP10	-1.11	-0.52
	PSMB4	-0.02	-0.07		SGPP2	0.94	0.36
	A_24_P194934	-0.22	-0.23		AZGP1P1	0.6	0.01
	MRPS24	-0.07	-0.2		LOC101929162	0.49	0.49
	RNU4ATAC	-0.13	-0.07		TUBB1	1.29	-0.03
	SVOP	0.55	0.64		PAQR9	3.3	1.39
	A_33_P3274428	0.69	0.89		LENG8-AS1	0.37	-0.26
	A_24_P341476	0	-0.18		EDN1	-1.81	-0.31
	A_33_P3391626	0.03	-0.1		CXCL2	-2.11	0.02
	A_21_P0011945	0.07	0.03		SLC47A2	0.15	0.9
	A_24_P50554	0.33	0.28		GPRASP2	-0.12	-0.73
	H2AFV	0.11	-0.19		NEUROD2	-0.16	0.9
	DSTN	-0.22	-0.04		LINC00159	-1.01	-1.39
	CGA	0.78	0.26		TRIM34	-0.54	-0.35
	NDUFB9	0.14	0.22		SSX8	0.78	-0.28
	ACTG1	0.06	-0.05		VMO1	0.28	0.28
	ATPIF1	0.1	0.02		ARGFX	0.18	0.51
	RPL36	-0.06	-0.21		CD27	-2.29	-2.9
	RPS9	-0.16	-0.2		SLC26A7	-0.92	-0.4
	TPM2	-0.31	-0.18		LINC01346	-0.57	-1.21
	A_33_P3409553	-0.78	0.07		C1orf140	1.67	1.82
	Hs.735900	-0.37	-0.44		LOC101927932	-1.65	-2
	MXRA7	-0.09	0.05		LOC101928162	0.38	-0.1
	Hs.660042	0.03	-0.01		LOC101928174	-1.58	-1
	Hs.405444	-0.04	-0.29		LOC101927459	-0.63	-0.57
	A_33_P3231005	0.55	0.69		LOC100507283	-1.73	-1.67
	SET	-0.14	-0.34		LOC388242	0.01	0.1
	STMN1	-0.3	-0.07		IL16	-0.41	-0.01
	RPN2	-0.1	-0.04		VCAM1	-0.43	-0.55
	H2AFZ	0.12	-0.13		PHACTR1	0.23	0.44
	COX7B	-0.81	-0.04		KIAA1549L	-1.71	-0.63
	ANAPC11	0.12	0.01		POU5F1	1.18	1.2
	ZFAS1	-0.02	-0.17		LOC100506098	-1.59	-1.27
	NHP2	-0.12	0.02		LOC101929034	1.07	0.89
	LAPTM4B	0.22	-0.21		FGF18	-1.78	-1.45
	A_33_P3419003	0.29	0.42		LINC00113	-1.1	-0.72
	SLC25A6	0.07	0.19		CFAP99	-0.17	0.09
	NEDD8	-0.3	-0.32		WFDC12	-1.69	-1.46
	COL4A2	0.1	0.2		CXCL3	-3.21	0.02
	TFRC	0.56	0.26		KLKB1	0.06	-0.14
	LGALS1	-0.6	-0.19		LOC101927040	-0.55	-0.42
	CDKN2A	-0.18	-0.25		SPATA45	-0.32	-0.98
	RPL18A	-0.21	-0.18		LOC101927239	-0.97	-1.12
	A_33_P3238461	0.21	0.29		TTTY3	-0.59	-0.69
	EBNA1BP2	-0.13	-0.23		CD300LF	0.71	-0.02
	PTTG1	-0.05	-0.25		LOC101928347	-0.47	-0.52
	PGK1	-0.07	-0.17		LOC100506331	-1.61	-0.76
	CNPY2	-0.08	0.12		EPHX2	-0.46	-0.42
	A_24_P366165	-0.05	-0.09		C11orf65	0.06	-0.15
	SLIRP	0.28	0.06		SPI1	1.14	0.68
	Hs.408054	0	-0.04		ZBED9	1.6	0.23
	NDUFA8	-0.09	-0.04		SELL	-0.95	-1.08
	Hs.690584	0.3	-0.01		ADAMTS16	-1.39	-0.79
	PPIAL4G	0.22	0.19		LOC101928650	-0.56	-0.9
	POLR2F	-0.16	-0.2		LOC101927636	-1.47	-1.48
	SNRPC	-0.23	-0.36		FN1	-0.92	-0.23
	ODF2L	0.5	0.61		HIST1H2BN	-0.33	-0.21
	USMG5	-0.06	-0.12		AOX1	2.1	0.82
	A_21_P0003290	-0.03	-0.07		LOC101930294	0.56	0.76
	PPP1R14B	-0.7	-0.65		CEBPD	-0.54	-0.39
	EIF4H	-0.25	-0.35		VSTM2A-OT1	0.37	-0.06
	A_24_P84508	0.12	0.33		DNM3	1.42	1.27
	A_33_P3389540	0.02	-0.2		OR56B4	-1.85	0.63
	NGFRAP1	-0.27	-0.01		IRF2BP1	0.68	0.17
	FKBP2	-0.12	0.47		PRICKLE2	-0.68	-1.68
	C11orf31	0.01	0.03		LOC101929861	0.97	0.4
	A_33_P3265185	0.18	-0.25		GPR101	-1.26	-0.99
	ATAD3A	-0.11	-0.21		C2orf61	1.8	0.71
	Hs.684614	0.15	0.22		RAPGEF3	-1.29	-0.95
	UBA52	0	0.07		LINC01300	1.49	0.54
	CKS1B	-0.34	-0.45		GSTM5	0.7	1.3
	GOT2	-0.22	-0.36		BNIPL	0.11	0.59
	TARS	-0.09	-0.02		SNORD115-3	-0.87	-0.61
	CBX3	0.36	0.1		TMEM132D	-0.28	-0.45
	A_21_P0013558	-0.21	-0.65		NCCRP1	1.16	0.87
	IMPDH1	0.37	0.15		LIF	0.4	0.22
	A_24_P246692	0.14	-0.05		LOC100507562	0.5	0.16
	TMSB10	0.03	0.07		RGS13	0.06	0.32
	GPR56	0.58	0.78		LOC100507616	-1.78	-1.14
	A_21_P0012564	0.2	0.45		DGCR14	0.86	0.65
	SEC61B	-0.26	-0.11		FOXP3	-1.15	0.17
	BAG6	-0.09	-0.06		HAGLR	0.43	0.62
	ATP5O	-0.08	0.06		FAM132B	-1.42	-1.35
	A_24_P40795	-0.38	-0.42		LINC01187	-1.13	-0.67
	CD24	-1.03	0.06		SH3BP1	-0.04	-0.74
	RNASEK	-0.36	-0.22		CDNF	-0.9	-0.76
	Hs.658191	0.51	0.57		SHANK2	0.27	-0.02
	A_33_P3336038	-0.32	0.3		EN1	-1.79	-0.64
	SNORD3B-1	0.48	0.6		COL18A1-AS2	-0.91	-1.27
	EIF3E	0.14	-0.21		CDY2A	-0.41	-1.22
	SCAMP3	-0.11	0.33		MYT1L-AS1	-0.94	-0.89
	CYB5R3	0.16	-0.49		KBTBD3	0.63	1.02
	SP100	-0.16	-0.32		KCNMB3	1.63	1.53
	MINOS1	0.19	0.09		EHHADH	-0.36	0.48
	A_24_P50157	-0.03	0.29		TRAF1	-1.82	0.49
	GNAI2	0.37	0.29		LOC101927610	0.34	1.49
	DAP3	0.21	0.19		LCE4A	-0.81	-0.24
	JTB	-0.13	-0.09		ZCCHC13	1.35	0.99
	EIF4A3	0.11	-0.04		SHD	0.65	1.05
	CCT3	-0.18	-0.13		INA	0.57	0.75
	NDUFS6	0.02	-0.12		CHP2	-1.65	-2.39
	A_24_P118591	-0.1	0.07		LINC00957	-0.7	0.32
	A_22_P00009815	0.22	0.24		LINC00441	-0.21	-0.38
	AP2M1	-0.14	-0.21		THEMIS2	1.68	1.21
	A_24_P194962	0.08	0.06		LOC101927815	-1.38	0.01
	DDX39A	-0.2	-0.21		LOC101927188	-0.71	-1.11
	Hs.661910	0.67	0.7		LOC101060553	0.08	-0.02
	SNRPF	-0.02	-0.34		FAM19A3	-0.99	-0.88
	NOP10	-0.08	-0.18		RASL10A	1.57	2.01
	RASIP1	0.12	-0.07		LINC01036	-0.08	1.17
	COX14	-0.24	-0.08		MFGE8	1.42	0.94
	A_33_P3280355	0.28	0.1		GPR45	-1.19	-0.11
	RNF170	0.63	0.67		METTL21EP	-1.17	-0.85
	PDCD5	0.25	0.2		LGALS12	-1.56	-0.78
	ROMO1	-0.09	0.01		IGSF3	1.75	1.72
	NDUFA1	-0.09	-0.13		TMOD2	0.27	0.01
	PTDSS1	0.07	-0.28		RFX4	-0.13	0.12
	ELAC2	-0.19	0.01		RGS3	-1.09	-0.16
	KRT10	-0.04	-0.04		MIR155HG	1.73	0.68
	SSRP1	-0.13	-0.36		OR52B2	-1.42	-1.81
	NDUFB2	0.07	-0.01		CHRDL1	-0.89	-0.41
	Hs.343864	-0.3	-0.56		LOC100289673	0.39	0
	PRPF19	-0.07	-0.02		HSPA6	-0.6	0.15
	A_23_P258108	0.39	0.38		GPRC5D	1.45	0.96
	A_24_P161403	-0.07	-0.2		LTC4S	1.52	0.81
	RPL36AL	0.22	0.3		IL1RAPL1	-0.73	-0.09
	GPI	-0.07	-0.37		PLA2G7	-0.87	-0.76
	PTP4A1	-0.07	-0.03		LOC100996338	-0.42	-0.26
	MYL6	-0.27	-0.12		COLEC12	-0.06	0.12
	HLA-G	0.06	0.1		OCA2	-1.01	-1.48
	COX5A	0.02	-0.01		LOC101929983	0.42	0.03
	RPSAP9	-0.22	0.23		WNT1	0.26	0.52
	EEF1D	-0.2	-0.06		LOC101927365	1.19	1.24
	A_24_P16340	-0.35	-0.32		PLCB1	1.58	0.62
	ADAM15	0.2	0.01		TTC39C-AS1	1.97	1.19
	CALM2	-0.08	-0.13		UNC5CL	-1.55	-0.84
	RPL22L1	-0.24	-0.4		NME9	0.07	-0.08
	CCDC9	-0.04	0.26		CCDC144NL	-1.74	-0.89
	MAGEA6	-0.12	0.1		CXCL10	-0.62	-0.17
	UQCR11	0.03	0.08		OR2M7	0.24	1.58
	RPL10L	-0.26	-0.17		DMRTA1	0.52	0.42
	NDUFB4	-0.07	-0.01		B3GALT2	0.49	0.2
	SEC11A	-0.16	0.21		SMAGP	1.05	-0.15
	MAP4	0.17	0		SEL1L2	0.2	0.17
	A_32_P142652	-0.05	-0.31		TAAR8	-1.58	-1.6
	TMEM14C	-0.39	-0.1		VSIG10	1.32	0.82
	A_33_P3412125	-0.04	-0.21		FAM86DP	1.07	1.25
	Hs.386726	0.3	0.44		CLNK	-1.83	-1.69
	L2HGDH	0.49	0.56		EDRF1	-0.2	-0.44
	SNHG8	-0.04	-0.18		ZNF19	-1.27	-1.19
	PRELID1	-0.26	-0.2		KRT71	0.03	0.09
	PSMA6	-0.16	-0.18		MIA	0.67	-0.24
	PCID2	0.26	0.27		PGAP3	0.04	0.95
	A_21_P0013000	0.17	0.26		DNAH10	0.47	1.13
	Hs.660887	0.14	0.48		CNTN1	-1.36	-1.34
	C20orf24	0.03	0.4		LINC00925	-2.13	-0.55
	BCAP31	-0.12	-0.14		LPAL2	0.12	0.11
	SIGMAR1	-0.12	-0.23		LOC113230	-0.4	-0.86
	SKP1	0.27	0.08		WDR72	0.44	1.99
	TMSB4X	-0.57	0.23		ODF4	-0.69	-0.48
	VCP	0	0.06		EBI3	-1.64	0.03
	PPT1	0.16	0.33		TNFAIP3	-1.45	0.03
	PKM	-0.44	-0.68		OR6A2	0.4	0.44
	PERP	0.34	0.23		LOC101927630	0.42	0.52
	RPS12	0.46	0.69		DIO2-AS1	-1.05	-0.72
	BOLA2B	-0.1	-0.25		LINC00895	-1.25	-0.41
	GTF2I	-0.38	0.02		AQP10	2.06	1.66
	VDAC1	0.06	-0.16		PPEF1	1.98	0.88
	CCT7	-0.35	-0.45		LOC157273	0.97	0.3
	KPNB1	-0.58	0.17		SYT1	0.38	1.71
	PPDPF	-0.17	-0.41		SIRT2	-0.81	-0.54
	A_32_P18493	0.13	0.13		LIPC	-0.84	-0.59
	LRRC26	-0.01	-0.17		LINC01431	-0.64	-0.93
	A_33_P3363515	0.44	0.83		APBA1	-0.7	-0.27
	HNRNPH1	0.18	0.04		LOC100506142	1.44	0.31
	NDUFC1	0	0.02		ITGAX	0.43	-0.28
	SGK1	0.8	0.08		LINC00871	0.12	0.06
	PSMC1	0.04	-0.11		MAGEA10	0.17	0.47
	RPS27A	0.36	0.61		FOXD4	-1.68	-0.55
	AGRN	0.05	0.18		FAXDC2	0.58	0.46
	TIMP2	0.08	0.07		IRF1	-1.89	0.13
	SRSF3	-0.31	-0.2		ASPG	1.44	1.68
	A_33_P3410895	0.03	-0.06		APOBEC3H	-1.28	-1.72
	PDHA1	-0.12	-0.12		C1orf210	-0.3	-0.75
	NOL7	-0.09	-0.14		MTMR7	-1.5	-0.93
	EFEMP1	0	0.51		WBP2NL	-1.44	-1.14
	SNRPD1	0.08	-0.27		KCNQ1OT1	-1.51	-1.1
	HSPA4	-0.16	-0.2		SLC16A1-AS1	0.82	2.22
	TPM3	-0.32	-0.26		GJB3	0.68	0.16
	TPI1	-0.06	-0.46		NAV2-AS4	-0.53	-1.06
	SHISA5	-0.25	-0.02		LOC286083	-0.8	-0.78
	IER2	0.15	0.09		LOC101929295	1.95	0.84
	TK1	-0.01	0.16		ERN2	0.42	-0.43
	NCOR2	0.07	0.22		ZNF546	1.17	0.9
	EIF3H	0.1	0.02		VAMP5	0.49	0.59
	UNCX	0.04	-0.18		MAP1B	0.18	0.69
	A_33_P3771039	-0.33	-0.08		SYCP3	-1.14	-1.38
	PGRMC1	-0.13	0.24		GATA5	0.08	-0.01
	SHFM1	0.29	0.2		OR13C4	-1.58	-1.25
	Hs.631951	0.16	0.16		IL1RAPL2	0.67	0.39
	A_32_P10100	-0.9	0.07		HIST2H2BA	-0.35	-0.02
	DNM1	0.12	0.2		LINC00582	-2.02	-1.23
	PSMB7	0.43	0.21		OBP2B	0.05	2.33
	SLC52A2	-0.13	0.04		PFN4	-0.96	-0.76
	TM4SF1	0.65	0.37		SNTB1	-0.42	-0.42
	C6orf48	-0.51	-0.24		ZNF385D-AS2	-1.07	-1.57
	Hs.744066	-0.13	0.14		LOC102724053	1.77	0.37
	A_21_P0013516	0.18	-0.24		CDH4	-0.26	-0.25
	MANF	0.18	0.1		SPRY2	0.24	-0.05
	RPL32P3	-0.04	-0.08		LOC100287896	-0.08	0.24
	NOP58	0.1	0.09		ROPN1L-AS1	-0.91	-0.86
	HSCB	0.45	0.65		PAX9	0.99	0.68
	A_24_P58727	-0.06	-0.26		NR4A2	0.26	-0.24
	HNRNPA2B1	-0.1	0.13		ANKRD34C-AS1	0.45	-0.14
	UQCR10	-0.09	0.12		SLC26A3	-0.16	0.35
	MRPL51	-0.02	-0.06		GABRB1	-0.57	-1.18
	CARS2	0.04	-0.14		LOC100129083	0.7	1.49
	HNRNPD	0.11	-0.24		LOC285766	-1.06	-1.1
	ODC1	0.21	-0.44		FKBP10	0.23	0.68
	SND1	-0.11	-0.06		TMED9	0.49	2.06
	DUX4	0.08	-0.02		SH3GL1P2	0.59	1.07
	ID1	-0.28	-0.65		IFNA8	-0.21	-0.29
	COX6C	0.08	0.13		ARMC2-AS1	-0.59	-1.42
	PRR13	0.19	-0.07		ASGR2	-1.85	-1.04
	ATP5F1	-0.02	-0.14		LOC101927346	0	-1.66
	CYR61	-0.25	0.53		DCDC2	-1.63	-1.88
	SNHG7	-0.35	-0.31		CTD-2297D10.2	-0.88	-0.29
	A_33_P3415526	-0.23	-0.11		DEPDC5	-0.15	0.27
	HES4	0.58	0.27		SLFNL1-AS1	-1.78	-1.44
	CCT6A	-0.11	-0.12		LOC100132111	-0.36	-0.96
	EMC7	-0.63	0.22		LMNB1	0.5	0.34
	STRAP	-0.15	-0.25		OR10T2	-1.28	-1.24
	COX6B1	-0.3	-0.34		ADAMTS5	0.21	0.66
	A_21_P0012174	-0.24	-0.47		CYP4V2	-1.75	-1.05
	SEPT9	0.23	-0.03		TSGA10IP	0.23	1.04
	A_24_P186944	0.03	0.04		PIK3CD-AS1	-1.89	-1.65
	A_19_P00806882	0.38	0.38		MTL5	-2.11	-2.21
	PHLDA2	0.29	-0.29		LOC90768	-0.09	0.43
	RN7SL1	0.21	0.56		MBOAT4	-1.65	-1.19
	SLC12A7	0.18	0.73		RMDN2-AS1	1.03	0.38
	TALDO1	-0.05	-0.05		GPR4	-1.33	-1.55
	A_32_P125549	0.33	0.48		RBP3	-1.62	-1.62
	RPS7P5	0.09	0.08		LPHN3-AS1	-2.06	-1.3
	VPS9D1	0.09	0.09		CALHM3	0.7	1.51
	TMEM88B	0.05	-0.07		OR9K2	-0.76	-1.07
	EIF4A1	0.34	0.18		LCN2	0.18	-0.46
	RANGAP1	-0.35	-0.11		LOC100506319	-0.7	-0.7
	KRTCAP2	-0.46	-0.23		TMEM102	-0.07	-0.05
	HMG20B	0.05	0.11		MS4A3	0.4	0.53
	FSCN1	0.1	0.03		MT1G	0.53	0.8
	A_33_P3270966	0.11	0.17		LRRTM4	-1.8	-1.81
	PTMS	-0.1	-0.51		TNFAIP2	-1.74	0.18
	YIF1A	-0.29	0.22		CXCL8	-3.17	0.75
	ATAD3B	0.13	-0.07		GLIPR1L2	0.02	-0.28
	SREBF1	-0.01	0.41		EFNA1	-1.79	0.73
	A_24_P928604	-0.19	-0.18		KCNAB1	-0.68	-0.22
	NPM1	0.32	0.13		MAT1A	-1.34	-0.95
	YWHAG	0.13	0.03		EPSTI1	-0.49	-0.44
	NCLN	0.28	0.23		CEBPE	-1	-0.69
	COL5A1	0.12	0.39		CDK17	1.16	0.57
	TMEM259	0.31	0.2		ADPGK-AS1	-0.67	-1.15
	RPL23AP7	-0.05	-0.14		TAAR3	-0.22	-0.5
	FDPS	-0.21	0.07		LOC101930053	0.5	0.97
	Hs.535192	0.01	-0.28		DIO2	2	1.28
	HACD3	0.13	0.24		NFKBIE	-1.04	0.95
	PRDX6	0.02	-0.09		KDM7A	1.67	1.34
	MCM3	0.01	-0.09		MDFI	1.8	1.48
	RPS27L	0.18	0.09		HIST1H2APS1	0.81	-0.26
	CCT8	-0.3	-0.25		PCDHA12	-0.79	-1.29
	GNB2L1	-0.18	-0.41		BTBD19	-1.52	-0.34
	PSMB6	-0.13	-0.07		LINC01386	-0.78	-1.18
	IFITM2	-0.26	-0.12		ICAM1	-1.38	0.88
	NPIPB5	0.72	0.68		AP2B1	0.61	0.52
	ILF2	-0.28	-0.38		ABCA12	0.06	0.48
	S100A11	-0.34	-0.6		CA6	-0.69	-0.72
	S100A10	-0.02	0.2		JUNB	-0.7	-0.29
	MAGEA2B	-0.08	-0.17		CCL2	-2.15	-0.64
	NDUFB3	0	-0.05		MYNN	0.78	0.67
	A_22_P00018860	0.17	0.13		SDC4	-0.8	0.13
	NBPF10	0.26	0.14		HTR4	-1.37	-1.28
	KRT18	-0.43	-0.29		LOC284898	0.17	0.5
	Hs.611241	-0.08	-0.11		GOLT1A	0.02	-0.14
	DBI	-0.01	0.16		BDH2	0.81	0.84
	PPA1	0.08	-0.16		LOC101927762	-1.01	-0.4
	Hs.523560	-0.08	-0.15		MAP3K8	-0.78	0.13
	A_21_P0013877	0.57	0.86		CCDC36	-1.32	-0.62
	A_22_P00002017	0.25	0.22		RTN1	-1.14	-0.16
	DHCR7	-0.25	-0.07		CHRNA6	0.56	0.39
	A_33_P3410700	0.11	0.25		TMEM204	-1.57	-1.02
	BAG1	-0.33	0.07		NFKBIA	-2.29	-0.03
	PEBP1	-0.25	-0.3		NUAK2	-2.03	0.17
	A_24_P136211	0.08	-0.07		KDM6B	-0.1	-0.66
	CKS2	-0.17	-0.35		BIRC3	-4.13	0.15
	TOMM5	-0.12	-0.17		ELF3	-2.76	0.27
	CNP	0	-0.15		LOC392452	-0.05	0.7
	EFTUD2	-0.27	-0.48		MAGEB18	-0.1	1.51
	POLR2A	0.39	-0.38		BMP2	-0.11	0.09
	TMEM258	-0.21	-0.01		TNF	-4.29	-0.24
	Hs.443011	0.38	0.5		RAG2	0.8	0.34
	Hs.652825	0.68	0.68		AKAP4	0.8	0.2
	BRK1	-0.25	-0.33		TFAP4	0.22	0.53
	TUBA1A	-0.24	-0.28		TTC6	-1.25	-0.98
	UBL5	-0.07	-0.04		GIMAP7	-0.72	-0.89
	TEX41	0.06	0.3		KMO	-0.75	-0.83
	KRT7	-0.86	-0.09		ATP1B4	0.37	0.23
	PARK7	-0.07	0.05		ASB4	0.68	0.79
	Hs.679519	0.68	0.82		BRINP1	0.92	0.04
	LAPTM4A	0.3	0.35		LOC100131047	0.36	0.69
	EEF1A2	-0.2	0.02		LINC00428	-0.6	-0.69
	CSE1L	0.01	-0.09		ANKRD30A	-0.5	-0.96
	TUBA4A	0.58	0.24		ALPI	-0.71	0.05
	CBS	-0.04	0.06		UGT2B10	-0.94	-1.08
	Hs.590925	0.09	-0.06		FXYD2	-0.5	-1.1
	YTHDF1	-0.19	0.08		CD70	0.24	0.68
	Hs.719003	0.32	0.32		SATB1-AS1	0.77	-0.1
	GSTM3	-0.09	-0.09		P4HA2-AS1	0.77	-0.1
	A_24_P152983	0.11	-0.13		SYCP2	-0.41	-0.16
	A_22_P00010964	0.12	0.06		EPYC	-0.02	0.16
	NDUFB11	-0.19	-0.4		PHOX2B	-0.01	0.48
	GIPC1	-0.05	-0.33		NCAPH	-1.14	-1.13
	NDUFV1	-0.25	-0.08		GREM1	-0.65	-1.16
	PTPRF	0.12	0.33		SPRY3	1.07	1.35
	SLC7A5	0.37	0.54		CD300LG	-0.71	-0.62
	B2M	0.28	0.52		BMF	-0.23	-1.65
	C14orf166	-0.21	-0.11		RNASE4	0.48	0.79
	SIVA1	-0.31	-0.33		LOC101929756	-0.74	-0.33
	TMEM106C	-0.01	0.03		PLAU	-0.85	0.4
	NDUFAF3	0	-0.09		LOC100506016	0.15	0.53
	RPL21P44	-0.03	-0.13		C19orf81	-0.61	-0.95
	RPL22	-0.12	-0.05		ZNF365	0.85	-0.2
	A_33_P3320943	0.16	0.01		LOC101929230	-0.03	0.45
	A_21_P0011712	0.31	0.43		LINC01426	-0.8	-1.12
	CDKN1C	0.33	-0.32		C8orf4	-0.64	0.64
	GTF3C6	0.17	0.05		C1orf162	0.91	0.38
	BST2	-0.22	-0.03		CISTR	0.44	0.53
	TRIP13	-0.2	-0.29		CEP112	-0.01	1.01
	A_33_P3266165	0.18	0.63		CATIP	-0.27	-0.44
	NDUFB8	0.11	0.05		HEXA-AS1	0.83	0.4
	C17orf89	-0.11	-0.06		SLC35F1	0.66	0.77
	UBE2S	0.51	0.3		LDB3	-1.04	-0.58
	EBP	0.19	0.38		LCE2B	-0.21	-0.93
	SSR1	0.01	0.24		SLC5A2	0.57	0.93
	NHP2L1	-0.22	-0.46		SLC10A1	-0.34	-0.13
	PXDN	0.37	0.71		FAM181A-AS1	-1.02	-0.73
	LCE1D	0.09	0.17		C3orf79	-0.77	-1.01
	NNMT	-0.12	0.01		LINC00936	-0.71	-1.45
	PLOD3	-0.17	0.21		LOC100499484	-1	-0.43
	OLFM1	-0.35	0.48		LOC101929492	0.47	0.69
	Hs.464210	-0.18	0.52		OR5T3	1.03	0.53
	EIF3D	-0.22	-0.14		RPL23AP32	0.94	1.19
	DDX5	0.3	0.01		CYBB	-0.75	-1.81
	PSME2	-0.17	0.13		ANKRD26P1	0.32	0.5
	H2AFY	-0.08	-0.45		DRC7	0.53	0.68
	RPL23P8	0.42	0.67		RGS9BP	-0.14	0.72
	A_33_P3262890	0	0.19		LOC100996246	0.12	0.23
	FAM129B	-0.21	-0.03		LRRC28	0.03	-0.65
	SNHG3	0.36	-0.13		HSP90AB4P	-0.9	-1.02
	CRIP1	-0.24	-0.05		CTNND2	-0.93	-1.37
	FTL	0.36	0.32		BEND3P3	-0.16	-0.6
	COPRS	-0.15	-0.28		LOC100505985	-0.95	-0.91
	A_33_P3420167	-0.07	0.01		TRIM68	0.64	0.68
	HNRNPA1L2	-0.04	-0.25		HOXD1	-0.85	-0.76
	CCDC86	0.04	0.13		IL1A	-0.88	-1.24
	TMEM208	-0.38	0.03		PRUNE	0.89	0.01
	IFI30	0.05	0.14		LOC101929654	-1.02	-1.18
	HIST3H3	0.23	0.2		TSPAN32	-0.44	-1.1
	PFDN5	-0.25	-0.24		NFKBID	-1.01	-0.14
	PABPC4	0.09	-0.15		TNR	0.03	0.63
	DAD1	-0.25	-0.11		C3orf35	0.89	1.4
	PPIAL4B	0.26	0.26		MESTIT1	-1.02	-0.78
	ANXA1	-0.04	-0.09		GRM5-AS1	-0.56	-0.83
	ARF5	-0.23	-0.15		TAF1A-AS1	1.31	0.74
	RCC2	0.03	-0.28		RPS4Y2	-1.01	-1.87
	S100A13	0.05	-0.17		BTBD16	-0.63	-1.67
	A_24_P878388	0.25	0.51		LINC01103	-0.34	-0.75
	A_33_P3349474	0.59	0.84		NPHS2	0.49	1.6
	RAD23A	-0.14	-0.33		LAT2	0.56	0.54
	UQCC3	0.3	0.24		LOC100506175	0.5	-0.06
	LAMTOR4	-0.08	-0.04		SNORD62A	0.67	1.13
	ERH	-0.13	-0.26		MMP9	0.41	1.29
	NPIPB9	0.16	0.17		FPR1	-0.96	-1.26
	ATP5J2	-0.19	-0.25		GABRR2	0.14	-0.65
	PSMA1	0.11	-0.04		LOC101927021	-0.38	-0.25
	FSTL1	0.23	0.27		GPR124	0.99	0.66
	A_23_P109677	0.05	-0.07		NEUROD6	-0.33	-0.04
	ANAPC5	0.05	-0.2		IZUMO1	-0.26	-1.23
	DVL1	0.2	-0.06		NRXN3	1.16	0.96
	HIST1H2BK	-0.01	0		LINC00636	-0.88	-1.1
	PSMB5	-0.05	-0.04		ZC3H6	0.28	0.69
	THOP1	0.07	-0.17		GPBAR1	0.27	0.99
	A_21_P0013753	0.02	-0.12		EPDR1	1.07	0.72
	ARPC5	-0.13	0.1		KRTAP8-1	-0.73	-0.99
	SNHG6	-0.15	-0.08		SH3BP2	-0.4	-1.19
	ANKRD42	0.07	0		MMP13	-0.66	-1
	ATP6V1F	0.01	-0.18		DUSP5	0.62	0.45
	HMGN1	-0.45	-0.32		TM4SF20	-0.36	-0.56
	TMEM132A	0.08	0.45		OR14C36	-0.9	-0.43
	Hs.528369	-0.23	-0.02		EGR1	-0.61	-0.28
	CS	-0.07	-0.05		RBMS3-AS1	-0.91	-1.42
	PCBP2	-0.16	-0.39		AOAH	-0.44	0.03
	EIF4A2	0.16	-0.29		LINC00685	0.56	0.46
	PSMD4	0.04	0.01		GPR98	0.52	-0.73
	RBM39	-0.25	-0.28		VN1R5	0.45	-0.02
	EIF4EBP1	-0.54	-0.71		OR1L3	0.76	0.44
	RBBP7	0.6	0.52		NPTXR	0.7	0.22
	TSPAN3	-0.28	0.19		LOC440700	-0.58	-1.34
	IQGAP1	-0.18	-0.03		CCDC13-AS1	1.06	1.62
	SRSF2	0.18	-0.13		LAMC2	-0.75	-0.5
	A_24_P187023	0.28	0.19		DCAF8L2	0.35	0.48
	EBPL	0.23	-0.06		LINC01298	0.27	-1.38
	EPN1	0.19	0.17		CCDC149	-0.85	-1.44
	INTS1	-0.11	0.21		CLLU1OS	0.63	0.89
	HYAL2	-0.39	-0.14		SLC15A3	-0.54	-0.81
	COTL1	-0.18	-0.49		DNM3OS	0.52	1.65
	POLR2G	-0.5	-0.07		FBLN7	0.49	0.66
	SNRPE	-0.65	-0.12		RGS16	-0.46	-0.39
	PGM5P2	0.44	0.7		HDAC9	-0.27	-2.1
	LAGE3	-0.06	-0.19		C2orf50	-0.83	-0.34
	CLEC2D	0.21	-0.14		ZKSCAN4	0.73	0.33
	C20orf27	-0.17	-0.21		CRYBB3	-0.92	-1.41
	AK2	0.15	0.06		MAMDC2-AS1	-0.77	-1.44
	CD276	0	0.41		CD83	-0.39	-0.05
	YWHAQ	0.09	-0.2		C11orf96	0.53	0.63
	SNRPD2	-0.14	-0.2		OR4N2	-0.43	-0.66
	CTSA	-0.02	0.13		CPO	0.09	0.02
	HIST2H3D	-0.5	-0.44		NFKBIZ	-0.95	0.12
	ATP5A1	-0.17	-0.17		NDUFA6-AS1	0	-0.13
	IGFBP7	0.11	0.45		AK8	0.71	0.81
	PON3	0.04	-0.4		AZU1	0.05	0.07
	U2AF2	0.01	-0.3		DARS-AS1	0.78	0.4
	LGALS3	0.01	0.2		EGFR-AS1	-0.88	-1.1
	CCNB1	-0.6	-0.06		IER3	-0.24	-0.08
	HIST1H1C	0.05	0.2		PTGS2	0.16	1
	RAE1	0.03	-0.11		SLC28A1	-0.56	-1.7
	A_33_P3325306	-0.74	0.64		ZC3H12A	-0.23	-0.09
	EDF1	-0.39	-0.22		NUDT9P1	-0.75	-0.88
	ARF4	0.01	-0.15		ERC2-IT1	0.38	1.64
	LINC01356	0.03	-0.03		RSU1P2	-0.65	-1.15
	HIST1H4L	-0.13	-0.14		JUN	0.26	0.13
	CLPP	0.15	-0.05		CXCL1	-0.95	0.42
	GLTSCR2	-0.36	-0.18		LINC00316	-0.89	-1.64
	NOP56	0.35	0.08		PHKG1	-0.61	-2.12
	DIAPH1	0.55	0.24		HOXA13	0.91	0.42
	A_33_P3210702	-0.33	-0.46		UGT3A1	-0.66	-2
	ADAT2	0.04	0.39		KIF5A	0.29	2.18
	ALG3	-0.16	0.11		BICC1	-0.58	-2.03
	KIF1C	-0.17	0.02
	EIF3A	0.16	-0.03
	PGAM1	-0.13	-0.45
	TCEB1	0.31	0.17
	A_33_P3421515	0.12	0.09
	ARPC3	0.06	0.09
	PLEKHA2	-0.22	0.03
	SNHG1	0.22	-0.04
	Hs.472856	-0.16	-0.16
	COMMD4	0.02	0.18
	HSPA8	-0.37	-0.22
	LMNA	0.04	-0.09
	MGST3	-0.01	0.07
	DUT	0.06	-0.11
	NR2F6	-0.1	-0.17
	PSMG1	0.13	-0.08
	TROAP	-0.04	0.09
	A_33_P3239414	0.15	-0.15
	DNPH1	0.09	0.12
	ANXA5	-0.05	-0.05
	A_33_P3372161	0.43	0.77
	HNRNPU	0.34	-0.24
	A_22_P00014248	-0.55	-0.31
	TMEM14B	-0.31	0.12
	DROSHA	0.32	-0.09
	Hs.507667	0.04	0.12
	PIEZO1	0.11	0.2
	BRI3	0.08	0.04
	ATP5J	0.1	-0.02
	MRPS5	-0.12	-0.02
	CLTA	-0.34	-0.31
	UQCRFS1	0.03	-0.09
	ABCA9	0.67	0.84
	NUP62	-0.17	-0.18
	NKX2-5	0.08	-0.01
	A_33_P3368636	-0.02	-0.16
	SLC2A4RG	-0.41	-0.39
	LSM7	-0.09	-0.36
	CLPTM1L	-0.78	-0.02
	CD81	-0.18	-0.31
	UFD1L	0.24	0.29
	NACA2	0.29	0.24
	LAMB1	0.22	0.28
	Hs.374596	0.13	-0.12
	TSEN34	-0.19	-0.22
	SNHG5	-0.17	-0.43
	RRM1	-0.08	-0.19
	TIMM8B	-0.03	0.05
	MOGS	0.15	0.36
	PSMA3	0.32	0.18
	UQCRB	0.05	0.1
	GOSR1	0.27	0.11
	ALG8	0.17	0.1
	GGH	0.22	0.41
	MRPS21	-0.07	-0.14
	EIF1AX	0.17	0.03
	SLC7A11	0.35	0.9
	MRPL21	-0.13	-0.37
	RPL26L1	-0.47	-0.12
	APRT	-0.37	-0.31
	NDUFB1	0.02	0.12
	TRA2B	0.1	-0.13
	A_24_P333106	0.13	0.3
	SSR4	0.08	-0.09
	FADS1	-0.4	0.13
	A_33_P3243343	0.41	-0.01
	BOLA3	-0.18	-0.06
	AGPAT2	-0.03	0.07
	Hs.356440	-0.02	-0.09
	RPL13AP3	0.15	0.13
	EIF4B	-0.16	0.05
	PA2G4	0.39	0.04
	SLC38A1	0.17	-0.06
	CLU	0.03	-0.03
	MORF4L1	-0.05	0.03
	TARDBP	0.16	-0.09
	MRPL34	-0.21	-0.26
	UBXN1	-0.27	-0.3
	NDUFAB1	0	-0.18
	ACTG1P4	-0.01	0.13
	A_32_P230825	-0.59	-0.27
	TPI1P2	-0.12	-0.65
	NSUN2	0.22	-0.11
	ATP5I	-0.06	-0.04
	CD97	0	0.35
	PCBP1	-0.4	-0.39
	PRC1	-0.57	-0.1
	MRPL4	-0.29	-0.66
	A_33_P3407374	0.18	0.06
	RARS	-0.02	-0.05
	GNL3L	-0.23	-0.31
	SRRM2	0.27	0.28
	MRPS2	-0.1	-0.36
	TESC	-0.18	0.5
	NDUFA11	-0.13	-0.17
	A_22_P00015744	0.78	0.72
	FOXI2	0.09	0.5
	COX5B	-0.04	0.06
	BCL2L12	0.2	-0.1
	HGS	0.21	0.19
	ZNHIT1	-0.07	-0.5
	BBS5	0.38	0.18
	EPB41L4A-AS1	-0.07	0.16
	TUFM	-0.12	-0.23
	ANTXRL	0.37	0.24
	A_24_P135501	-0.12	-0.24
	Hs.723616	-0.45	-0.19
	STRA13	-0.02	0.15
	A_33_P3309684	-0.29	-0.05
	AP1B1	0.09	-0.01
	RABAC1	-0.16	0.3
	SLC38A2	0.19	-0.01
	TMEM8C	-0.15	-0.25
	DAZAP2	0.04	-0.11
	A_19_P00805291	-0.02	-0.02
	Hs.655145	0.01	0.23
	GCSH	0.41	0.22
	GPAA1	-0.12	0.02
	PAICS	0.01	-0.25
	A_24_P127121	0.23	0.13
	EIF4G2	0.01	-0.17
	DYNC1H1	0.28	0.16
	Hs.631267	-0.27	-0.28
	FTHL17	0.67	0.22
	DDX1	0	0.15
	DPM1	0.43	0.1
	NDUFA7	-0.19	-0.27
	GLA	0.23	0.28
	FKBP11	0.17	0.21
	TUBG1	-0.15	-0.01
	PRDX5	-0.52	-0.24
	GTPBP4	-0.06	-0.23
	A_24_P409881	0.26	-0.06
	SUMO2	-0.02	-0.45
	A_33_P3306526	0.11	0.08
	A_33_P3317431	0.33	0.29
	A_33_P3342430	0.04	0.21
	HSPG2	0.02	0.07
	MGST1	0.38	0.32
	MYC	0.45	-0.66
	PUSL1	-0.14	-0.52
	HNRNPA3	-0.09	-0.1
	SNAR-G1	0.73	0.09
	PIR	0.41	0.54
	TIMMDC1	-0.15	0.06
	MRPS16	0.52	0.73
	BIRC5	-0.3	-0.2
	A_21_P0011479	-0.03	-0.07
	GLRX5	-0.14	-0.24
	MRPL18	-0.26	-0.27
	LIMA1	-0.24	-0.08
	ENO1	-0.04	0.06
	SERPINH1	-0.74	-0.05
	PIK3R2	0.19	0.2
	CSRP2	0.2	0.14
	PPP1R35	-0.11	-0.17
	A_33_P3257015	-0.83	0.11
	A_19_P00808923	0.36	0.29
	A_33_P3357669	-0.15	-0.24
	ZNF598	0.43	0.02
	REXO2	0.11	0.02
	HMGB1	-0.1	-0.09
	A_33_P3299705	0.04	0.05
	LARP1	0.09	-0.51
	SEPW1	0.36	0.31
	P3H3	0.1	0.15
	ARPC2	-0.1	-0.14
	RCN1	-0.41	-0.94
	PRCP	0.31	0.52
	COX4I1	0.03	0.05
	PPIF	-0.1	0.04
	LINC00473	0.13	0.33
	CAPN2	-0.26	-0.2
	NPIPB15	0.16	0.19
	CENPF	0.12	0.08
	CMSS1	0.3	-0.05
	PTPRS	0.13	0.34
	CTTN	0.22	-0.12
	RPA1	0.64	0.41
	FASTK	-0.09	0.27
	EIF3M	0.24	0.08
	SARNP	0.26	0.16
	NDUFS8	-0.35	-0.35
	SERBP1	0.13	0.2
	DTYMK	-0.16	0.02
	LOC101060458	0.21	0.17
	IFITM4P	-0.38	-0.21
	SNHG17	-0.31	-0.34
	HNRNPC	0.02	0.1
	FAM156A	0.17	0.32
	DPM3	-0.25	-0.35
	FAM162A	0.3	-0.1
	DDX56	-0.12	-0.19
	UBE2C	-0.59	-0.53
	PGAM4	-1.11	0.29
	DDX27	0.19	0.19
	CMC2	0.17	-0.2
	SMPD4	-0.07	-0.31
	LPCAT3	-0.07	0.3
	ARF3	-0.25	-0.27
	SPCS1	-0.25	-0.15
	PSAT1	0.01	-0.43
	HIST2H3A	-0.84	-0.99
	TYMP	-0.05	0.25
	A_33_P3347522	-0.06	0.01
	ENY2	-0.03	-0.02
	A_24_P340976	-0.03	0.23
	MRPL9	-0.07	-0.04
	TMEM184B	0.69	0.49
	SAE1	-0.19	-0.16
	ATP5L2	0.25	0.1
	NDUFB6	0	0.04
	SERF2	-0.32	-0.21
	NDUFA13	-0.27	-0.27
	COL12A1	0.05	0.37
	NINJ1	-0.23	0.33
	CDK2AP2	-0.19	-0.18
	PIGS	0.31	0.3
	METAP2	0.09	-0.1
	VDAC2	-0.19	-0.36
	SF3B5	0	0.22
	POLR2H	0.28	0.07
	HSD17B10	0	0.06
	P3H2	-0.27	0.69
	A_24_P341677	0.02	0.23
	PIGT	0.11	0.31
	NCAPD2	0.09	0.13
	A_33_P3218741	0.04	-0.02
	OGFR	0	-0.24
	BTF3P11	0.04	-0.14
	PCSK5	-0.92	-1.08
	MFF	0.07	0.2
	LBX1	-0.01	0.01
	A_33_P3231242	-0.44	-0.05
	MYL12B	0.03	0.06
	LRFN4	-0.12	-0.54
	A_24_P195724	0.44	0.2
	EIF3B	-0.24	-0.45
	MTA1	0.16	-0.22
	PROCR	0.53	0.57
	CD55	0.49	0.16
	DDX23	0.11	-0.11
	MKNK2	0.22	0.15
	H3F3C	0.3	-0.1
	IMPDH2	-0.44	-0.63
	GLG1	0.13	0.12
	DKC1	0.07	-0.25
	APLP2	-0.22	-0.26
	A_33_P3375950	0.46	0.23
	PNP	0.31	-0.39
	METTL13	0.28	0.11
	G3BP1	-0.02	-0.25
	SSBP1	-0.64	-0.1
	GSTO1	0.06	-0.31
	SRSF6	-0.3	0.03
	A_24_P256037	0.07	0.21
	KANSL2	-0.17	0.13
	A_22_P00021565	-0.11	-0.36
	SPG21	-0.26	-0.32
	C19orf33	-0.22	-0.35
	A_21_P0003882	0.33	0.71
	ALDOA	-0.23	-0.28
	ZRANB2	0.24	-0.11
	YWHAB	-0.14	-0.31
	ATP6V0B	-0.16	-0.27
	A_24_P15502	-0.27	-0.25
	TNPO1	0.32	-0.18
	PSMA2	0.27	0.1
	KIF23	0.04	0.19
	HDGF	-0.36	-0.63
	PABPN1	-0.15	-0.33
	TMX1	-0.5	0.19
	TIMM17A	0.08	0.17
	RPS3	0.02	0.07
	DNAJA1	-0.32	0
	YTHDF3	0.56	0.51
	GNL3	-1.1	-0.14
	GANAB	0.05	0.22
	MTDH	-0.01	0.05
	PICALM	0.21	-0.05
	BRD2	0	-0.14
	ASS1	0.38	0.23
	NDUFS1	-0.26	-0.03
	S100A4	-0.51	-0.53
	COMMD3	0.1	0.25
	PSMA5	0.3	-0.01
	TRIM39-RPP21	0.04	-0.08
	MYEOV2	0.01	-0.21
	A_24_P332482	-0.01	-0.19
	PMP22	0.92	0.66
	PCNA	0.18	-0.14
	TXNDC5	0.03	-0.01
	CDK11A	0.13	0.12
	CALD1	-0.29	-0.15
	HSPA1A	-0.01	-0.79
	PPA2	0.02	-0.14
	LINC00869	0.15	0.07
	PTRH2	0.28	0.24
	ATXN2L	0.46	0.56
	DDX54	-0.31	-0.27
	LOC641746	0.25	-0.04
	NT5C	-0.45	-0.08
	CCNB2	-0.32	-0.01
	RANBP1	0.25	0.01
	PSMD1	0.11	0.22
	TIMM17B	-0.33	-0.1
	KHDRBS1	-0.03	-0.37
	A_24_P255654	0.4	0.01
	PSMD14	0.39	0.07
	SCRIB	0.21	0.08
	CNBP	-0.18	-0.25
	TUBB2A	0.52	0.13
	LRRC8A	0.43	0.6
	CTNNBL1	0.11	-0.12
	WBSCR22	-0.16	-0.06
	POLR2E	-0.19	-0.39
	RPSAP52	-0.22	0.17
	BZW2	-0.49	-0.36
	TSPAN4	-0.75	0.04
	ORMDL2	0.14	0.34
	NPDC1	-0.09	-0.14
	LMF2	0.11	0.53
	PSMB3	0.03	0.01
	TMEM147	-0.09	-0.01
	IFITM1	-0.05	-0.22
	C11orf58	-0.22	-0.28
	TMED2	0.11	0.01
	NUP205	-0.26	-0.04
	LAMTOR5	-0.12	-0.23
	GCN1L1	0.02	-0.05
	MFN2	-0.19	-0.26
	SCARA3	-0.12	-0.15
	TMED10	-0.15	0.32
	COPS6	0.07	-0.26
	TOMM6	-0.22	-0.2
	DENND4B	0.07	0.28
	A_32_P49350	-0.04	-0.03
	Hs.369728	-0.03	-0.13
	COL9A3	0.14	0.31
	Hs.465808	0.06	-0.11
	SEP15	0.34	0.32
	SNX3	0.02	-0.19
	RAB9A	-0.11	-0.02
	TTL	0.39	0.07
	HSP90AB1	-0.02	-0.39
	A_24_P307486	0.11	-0.14
	GPR150	0.09	-0.2
	MSH6	0.04	0.08
	TSC22D1	-0.17	-0.29
	ATP5G1	-0.28	-0.14
	YBX1	-0.23	-0.21
	CSNK2B	-0.38	-0.5
	CCNI	-0.1	0
	A_33_P3361309	-0.25	-0.09
	PELP1	-0.09	-0.46
	TMEM214	-0.13	0.16
	PHRF1	0.4	0.31
	MICA	0.65	0.56
	WDR83OS	-0.23	-0.1
	A_33_P3277323	0.47	0.55
	CPNE7	0.48	0.25
	NAA50	0.36	0.15
	LSM3	0.08	-0.03
	CREB3L2	0.3	-0.15
	Hs.465498	0.14	-0.07
	CRLF1	0.26	0.47
	CTSL	0.4	0.76
	TUBB	-0.33	-0.23
	NSA2	-0.02	0.07
	HNRNPM	-0.09	-0.53
	DNAJC2	0.08	0.25
	BZW1	0.14	-0.21
	LYPLA2	-0.2	-0.43
	COL16A1	-0.08	0.44
	SARAF	0.14	0.22
	A_33_P3209176	0.57	0.6
	NCBP2-AS2	0.14	0.31
	MRPS18B	-0.33	-0.18
	EEF2	-0.17	-0.3
	A_24_P144163	0.18	0.13
	DDB1	-0.09	-0.2
	HIST1H4B	-0.04	-0.05
	OVCA2	-0.01	0.22
	VKORC1	-0.21	-0.26
	A_33_P3219454	0.34	0.59
	MYL12A	-0.17	-0.06
	SLC39A14	0.02	0.13
	RRP36	0	0.16
	ILDR1	0.73	0.92
	Hs.592201	0.09	-0.56
	VASN	-0.14	-0.08
	TRIP6	-0.31	-0.3
	A_24_P375849	0.35	0.33
	NDUFA2	-0.15	0.09
	RNASEH2A	-0.28	-0.32
	RPP25L	-0.01	0.02
	ZMPSTE24	0.01	0.15
	COPB2	-0.16	0.05
	CTNNAL1	0.52	0.16
	Hs.636495	0.8	0.76
	SNHG9	-0.08	-0.42
	DDX47	-0.11	0.02
	COX17	0.07	-0.01
	BCAR1	-0.25	-0.03
	LSM8	-0.12	-0.2
	MT1A	-0.61	-1.15
	ZC3H15	-0.02	0
	RBM5	0.02	0.41
	A_33_P3321923	0.02	-0.2
	CHAF1A	-0.21	-0.18
	LSM2	-0.2	-0.1
	NCOA4	-0.3	0.07
	SRRT	0.1	-0.27
	CREG1	0.24	0.45
	A_24_P289188	-0.25	-0.17
	DIABLO	0.06	0.14
	MGAT4B	-0.31	-0.01
	OXCT1	0.22	0.07
	PAM	0.42	0.57
	MRPL47	0.27	0.09
	MRPL36	-0.13	-0.43
	NDUFS3	-0.45	-0.28
	CTBP2	0	-0.17
	PRKCDBP	-0.38	0.12
	CNIH1	0.22	0.08
	MLLT1	0.51	0.18
	TAF7	-0.01	0.13
	RNF7	-0.27	-0.24
	PET100	-0.14	0.02
	RAB1A	-0.19	-0.09
	MRPL11	-0.29	-0.57
	PIM3	-0.16	-0.09
	COA6	-0.87	0.16
	ICT1	0.02	0
	A_21_P0013923	0.04	0.24
	PON2	-0.1	0.37
	KIAA0101	0.23	0.15
	Hs.652423	0.29	0.04
	TINAGL1	-0.14	-0.16
	C19orf48	-0.43	-0.28
	C19orf24	-0.25	0
	HIST1H2BL	-0.09	-0.17
	CSTB	0.34	0.48
	CDK2AP1	-0.52	-0.34
	VMP1	0.47	0.33
	SMARCA4	0.2	0.02
	HDAC2	0.11	-0.26
	DUS1L	-0.08	-0.52
	NDUFC2	0.03	0.22
	SF3B6	-0.38	-0.78
	Hs.445080	0.19	0.01
	Hs.434403	0.72	0.66
	GPSM1	-0.36	0.11
	SEC61G	-0.09	-0.15
	NDUFA3	0.04	-0.54
	SEC24C	-0.13	-0.03
	HAX1	-0.44	-0.2
	CDCA5	-0.23	-0.13
	SFN	0.33	0.43
	CLIC1	0.05	-0.08
	DANCR	0.02	0.22
	C4orf48	0.14	0.05
	PFKP	-0.06	-0.12
	NRD1	-0.03	-0.11
	KARS	0.08	-0.04
	CLNS1A	-1.27	-0.33
	NPC2	-0.12	0.24
	Hs.677194	0.75	0.77
	SYMPK	0	0.24
	A_24_P383330	-0.06	-0.04
	PSMA7	0.32	0.22
	POP5	0.05	-0.01
	DHX30	0.26	0.14
	MRPL32	0.07	0.04
	A_19_P00808758	-0.05	-0.36
	PDIA3	0.2	0.26
	COMMD6	0.25	-0.06
	A_22_P00012798	0.19	-0.15
	CUL4A	-0.07	-0.37
	DRAP1	-0.18	-0.04
	MRC2	0.28	0.48
	UBE2K	0.34	-0.02
	MET	0.27	0.12
	PHB2	-0.23	-0.38
	LRRC59	-0.11	-0.37
	SF1	-0.25	-0.46
	UXT	-0.29	-0.17
	ZDHHC8	0.15	-0.16
	COL6A1	-0.51	0.03
	MAPK1IP1L	0.08	-0.26
	HSBP1	0.12	0.1
	DDT	-0.37	-0.23
	SRPRB	-0.01	0.18
	A_33_P3249002	0.28	-0.05
	Hs.725918	0.19	0.07
	FLNA	-0.4	-0.05
	SCYL1	-0.16	0.1
	INSL4	0.59	0.53
	KRT14	0.56	0.37
	EIF3I	-0.04	-0.13
	ACAD9	0.21	0.56
	A_24_P152356	0.46	0.41
	NAP1L1	-0.32	-0.19
	SRPK1	0.1	-0.08
	MDH2	0.01	-0.17
	TUBB4B	0.15	-0.32
	PODXL	-0.2	-0.41
	C11orf24	-0.32	-0.09
	SKIV2L2	0.1	-0.24
	CXCR4	0.17	0.3
	IMPA2	0	-0.14
	PRPS1	-0.05	-0.21
	ZWINT	-0.31	-0.09
	TNFRSF12A	0.24	0.55
	DYNLT1	0.33	0
	A_22_P00017498	0.2	0.31
	PFKM	0.04	-0.21
	METRNL	0.09	0.23
	NDUFB10	-0.14	-0.37
	YME1L1	0.17	0.09
	TMEM109	0.17	-0.03
	MRPL20	-0.03	-0.07
	ECI2	0	-0.02
	EPRS	-0.07	0.22
	AKR7A2	-0.3	-0.37
	COL7A1	0.52	0.76
	CYCS	0.18	0
	GHITM	-0.04	0.13
	PYCR1	-0.54	0
	CHCHD1	0.29	-0.02
	USP39	0.12	0.09
	LOC493754	-0.72	-0.02
	A_24_P213354	0.22	-0.01
	PWP1	0.11	-0.39
	RBX1	-0.23	-0.13
	MTHFD1	-0.29	0.05
	FAM96B	-0.19	-0.42
	A_33_P3390873	0.42	0.54
	FAM212A	0.56	0.72
	LINC00958	0.33	0.18
	TRAPPC1	-0.13	-0.15
	EIF6	-0.53	-0.48
	HSF1	0	0.13
	HTATIP2	0.53	0.4
	LDLR	0.44	0.57
	TPSG1	0.21	0.33
	NOTCH2	0.4	0.48
	SFPQ	-0.01	-0.1
	FADD	-0.21	0
	MRPS6	-0.06	-0.3
	A_24_P24142	0.15	-0.06
	SAMD11	-0.43	0.19
	ETFB	-0.32	-0.19
	VPS35	-0.04	-0.13
	HSPA9	0.03	-0.09
	HMGB2	-0.06	-0.17
	C14orf80	-0.24	0.02
	WDR90	0.3	0.42
	PPP1R16A	0.16	-0.26
	POTEM	-0.16	-0.15
	Hs.131226	0.5	0.66
	TAF9	-0.26	-0.14
	ATP6AP1	-0.41	0.13
	FBRS	-0.04	-0.21
	MTRNR2L8	0.22	0.46
	A_24_P84048	-0.33	-0.1
	ASPM	0.15	0.41
	SEMA3B	0.16	0.35
	CBWD5	0.05	0.31
	CDK16	0.24	-0.01
	SRP72	-0.29	-0.09
	AHCYL1	0.26	-0.18
	HSPH1	-0.09	-0.33
	TRIM47	-0.51	0.04
	LUC7L3	0.68	0.26
	ADAR	-0.29	-0.36
	RNPEP	0.03	-0.03
	GMNN	0.07	0.16
	CACYBP	-1.1	-0.32
	PTCD1	0.17	0.04
	KLF17	0.6	0.76
	ABHD14A	0.26	0.13
	AURKAIP1	-0.05	-0.32
	RHOA	-0.1	-0.45
	BTBD6	-0.16	0.1
	CAPZA1	0.02	-0.15
	LPL	-0.78	0.35
	CEP170B	0.43	0.37
	SELK	0.09	0.29
	EIF3K	-0.22	-0.08
	TWF1	0.13	0.07
	A_32_P113154	0.5	0.84
	GSTK1	-0.2	-0.74
	SEC11C	-0.14	0.02
	USF2	-0.26	-0.42
	A_22_P00003109	0.44	0.46
	KCNG1	1	0.13
	SSU72	-0.21	-0.23
	SMN1	0.04	-0.3
	MRPL16	0.06	0.07
	MRFAP1	0.06	0.09
	MRPL22	0	-0.11
	ACADVL	-0.03	-0.01
	CLASRP	0.33	0.36
	TYMS	0.1	0.04
	A_22_P00003666	0.12	0.1
	HIST1H3C	0.24	0
	MCF2L	0.09	-0.09
	PSMD7	-0.09	-0.08
	RWDD1	0.03	0
	RPS10P7	0.49	0.63
	GAR1	0.15	0.05
	DBN1	0.06	0.21
	NAE1	0.18	-0.2
	CFL1	-0.26	-0.32
	MRPL53	0.06	0.09
	TSSC4	-0.38	-0.18
	PTTG1IP	-0.09	0.16
	KRT17	0.57	0.28
	HAT1	-0.01	0.01
	LINC00504	0.58	0.63
	TMEM59	0.18	0.18
	A_24_P350008	0.03	-0.31
	UBR4	0.3	0.52
	MRPL37	-0.7	-0.41
	FSTL3	0.01	0.34
	PFDN2	0.08	-0.21
	VHL	0.21	0.39
	A_24_P32766	0.28	0.17
	SMS	0.04	-0.32
	GGCT	-1.51	-0.24
	MINOS1-NBL1	0.52	0.59
	SCNM1	-0.25	-0.1
	SPCS3	0.55	0.58
	PXN	-0.08	0.01
	TPRN	0.04	-0.2
	A_33_P3224020	-0.06	-0.06
	Hs.621362	0.55	0.77
	C6orf62	-0.17	0.11
	NR2F1	0.1	-0.22
	CDC42EP1	-0.31	-0.16
	CKLF	-0.01	-0.21
	NANS	0.07	0.13
	GMPS	0.03	-0.27
	UBE2T	-0.27	-0.22
	A_21_P0013924	0.28	0.33
	ARIH2	-0.1	-0.12
	RNF126	0.03	-0.32
	MRPS9	-0.43	-0.27
	DEK	0.09	0.1
	CCDC6	-0.15	-0.03
	UCHL3	0.15	0.03
	EDARADD	0.08	0.26
	Hs.568913	0.54	0.63
	CTPS1	0.07	-0.11
	QARS	0.08	0.15
	HYPK	-0.06	-0.14
	TNRC18	0.05	-0.05
	ALYREF	-0.17	-0.24
	PCSK9	0.22	0.54
	TMEM161A	0.05	0.36
	CKB	0.15	-0.51
	Hs.740939	0.02	-0.24
	RPS6KB2	-0.19	0.01
	AKAP1	0.14	-0.18
	RRAGA	-0.35	-0.24
	PMF1	-0.26	-0.15
	LBR	-0.04	0.06
	TXNL1	0.13	0.08
	DNTTIP2	0.12	0.06
	P3H4	-0.34	0.36
	ACOT9	0.15	0.08
	SPTAN1	-0.53	-0.5
	WDR18	-0.25	-0.52
	AVPI1	-0.16	-0.31
	HTRA1	0.39	0.25
	ANP32B	0.08	0.18
	THRAP3	0.07	0.01
	OXLD1	-0.2	-0.05
	EDC4	0.12	-0.09
	CDK6	-0.26	0.09
	XBP1	0.39	0.52
	RECQL4	0.39	0.33
	FTSJ1	-0.16	-0.26
	Hs.435326	-0.08	-0.11
	TPX2	-0.15	-0.23
	FUS	0.25	0.09
	MRPS18C	0.05	0.05
	MCTS1	-0.2	-0.13
	UQCRC2	-0.22	-0.15
	YWHAZ	-0.38	-1.85
	MALAT1	0.42	0.85
	CDK4	-0.41	-0.53
	A_32_P226858	-0.33	-0.14
	SSB	0.29	0.1
	NPLOC4	0.48	0.25
	TUBB3	0.26	-1.22
	TCOF1	-0.52	-0.99
	UQCRC1	-0.86	-0.56
	DAPK3	0.06	0.46
	IARS	0.12	0.12
	ELP2	0.3	0.28
	PDDC1	0.61	-0.14
	Hs.733995	-0.26	-0.3
	EMP3	-0.9	-0.4
	NDUFV2	0.12	-0.11
	HMGA1	-0.29	-0.6
	ATP5B	-0.21	-0.22
	TMEM141	-0.74	-0.28
	CD44	0.01	0.34
	NDUFA5	-0.19	-0.06
	A_24_P391960	-0.82	0.15
	MRPL45	-0.03	-0.1
	A_32_P751535	-0.09	-0.03
	HIST1H4K	-0.79	-0.98
	RXRA	0.18	-0.32
	A_24_P606663	0.15	0.32
	AIFM1	-0.11	-0.05
	NUDT5	-0.01	-0.04
	CNIH4	0.39	0.4
	NDUFS4	0.36	0.23
	DNAJB11	0.19	0.34
	PYGL	-0.24	-0.58
	A_24_P110082	0.01	-0.16
	ATP6V1G1	0.17	0.34
	CYP51A1	0.09	0.13
	MT1HL1	-0.8	-1.45
	SARS	-0.03	-0.06
	TRMT1	-0.25	-0.23
	NPR3	-0.44	0.01
	MRPL3	-0.14	-0.21
	NONO	0.36	0.11
	FABP5	0.4	-0.57
	PLXNA1	0.33	-0.11
	MCUR1	0.24	-0.04
	Hs.585046	0.41	0.55
	SCCPDH	0.45	0.38
	PITX1	0.02	-0.36
	GSG1	0.88	0.78
	GNG11	0	0.13
	TCEAL4	-0.18	-0.15
	MARVELD1	-0.2	0.55
	HIST1H4J	-0.84	-1.05
	GDF15	1.1	0.76
	ECHS1	-0.34	-0.4
	PNKD	-0.3	-0.4
	A_33_P3351615	0.01	0.13
	HIST1H2AM	-0.29	-0.25
	CBX1	-0.24	-0.5
	UBE2V1	-0.42	-0.41
	KNSTRN	-0.06	-0.02
	NCAPH2	0.14	0.09
	FANCE	0.05	0.07
	A_22_P00015510	-0.11	-0.08
	ZNF622	0.19	-0.12
	HERPUD1	0.42	0.58
	Hs.627167	0.13	-0.15
	DDX21	-0.17	-0.34
	PDHB	-0.21	-0.02
	A_24_P263543	0.13	0.24
	ATP1A1	0.57	0.62
	Hs.652040	0.63	0.85
	TM9SF2	0.06	0.19
	Hs.512463	0.03	0.12
	VARS	-0.15	-0.44
	OST4	-0.21	-0.27
	GTF3A	-0.21	-0.03
	GPC1	0.01	0.19
	DSE	0.38	0.3
	GAA	-0.24	0.06
	COPS3	-0.07	-0.04
	PHPT1	-0.37	0.22
	MAT2A	0.56	-0.37
	UMPS	0.18	-0.16
	P4HA2	0.09	0.29
	CELSR1	-0.02	-0.23
	PPIB	-0.01	0.05
	BCLAF1	-0.49	-0.07
	TDG	-0.05	0.15
	MGEA5	0.43	0.16
	SMARCC2	-0.13	0.04
	SNRNP200	-0.26	-0.11
	A_33_P3305208	0.05	0.03
	EIF4E2	0.18	-0.01
	RAD21	-0.6	-0.06
	ATP6V0A1	0.23	0.26
	KIF5B	-0.02	0.11
	TNPO2	0.01	0.08
	GNB4	-0.52	0.03
	MRPL27	-0.11	-0.13
	UBE2I	-0.01	-0.34
	OCIAD2	0.49	0.15
	HNRNPR	-0.7	-0.12
	A_33_P3303394	-0.18	-0.19
	KTN1	0.08	0.57
	GNG10	0.1	0.32
	BRIX1	0.19	0.02
	RFC4	-0.05	-0.17
	UNG	-0.14	-0.3
	LRPPRC	-0.85	0.04
	IL11	0.84	0.97
	A_24_P332471	0.11	0.25
	HDAC1	0.01	-0.29
	NIT2	-0.89	0
	TRMT10C	0.15	-0.21
	BSG	-0.24	-0.57
	SUB1	0.34	0.06
	POTEI	-0.32	-0.3
	PFN1	-0.76	-0.96
	CDC42EP5	0.17	0.24
	COL18A1	0.21	0.35
	EMC6	-0.13	0
	PSMD8	-0.22	-0.24
	MRPL19	-0.31	0.09
	ANKRD45	0.67	0.89
	PSMA4	0.17	0.1
	NGLY1	0.44	0.31
	ANKRD52	0.07	0.17
	ACOT13	0.46	0.42
	SLC12A9	-0.18	-0.15
	FAM189B	0.08	-0.12
	TFDP1	-0.21	-0.5
	A_33_P3362812	-0.12	-0.01
	A_33_P3223869	-0.03	0.1
	Hs.438480	-0.18	-0.29
	LYRM4	-0.38	-0.32
	Hs.654375	0.75	1.17
	MNT	0	-0.29
	TUSC3	0.03	0.21
	TBC1D13	-0.13	-0.23
	CD320	-0.17	0.15
	TADA3	-0.21	-0.05
	AMD1	0.3	-0.22
	EMC10	0.06	0.27
	RAVER1	-0.2	-0.3
	SNRPB	-0.06	-0.19
	PSMB2	-0.01	-0.31
	INTS10	0.19	0.05
	PEPD	0.1	0.07
	ITM2B	0.17	0.3
	ZNF593	-0.12	-0.53
	COL4A1	-0.03	0.12
	Hs.743218	0.22	0.6
	GTPBP6	-0.49	-0.08
	ARHGEF16	-0.03	-0.13
	A_24_P375683	0.03	-0.12
	TTI1	-0.01	-0.24
	MRPS36	0.15	0.29
	SURF1	-0.29	0.06
	MCM6	0.2	0.21
	KCNJ18	-0.01	0.32
	MAPRE1	-0.01	-0.08
	CD99L2	-0.8	0.15
	ZNF428	-0.56	0.12
	SPCS2	0.2	0.23
	HSPB11	0.19	0.21
	SNHG16	0.55	0.28
	CISD1	0.13	-0.08
	PSMG4	-0.04	-0.3
	A_21_P0001152	0.71	0.82
	MCAM	-0.6	0.25
	PKMYT1	0.07	-0.11
	VTI1B	0.17	0.23
	ASNSD1	0.26	-0.07
	MRPL41	-0.49	-0.24
	APOO	-0.08	-0.03
	TMUB1	0.22	0.05
	CHCHD10	-0.35	-0.85
	LOC102724491	0.59	0.78
	Hs.208912	-0.34	0.14
	TBL2	0.07	-0.06
	TPM4	0.04	0.29
	RUNX3	0.01	0.02
	TOMM20	0.03	-0.23
	MIR4435-1HG	-0.15	-0.23
	UPF1	0.21	0.13
	EPAS1	-0.07	0.14
	PLA2G15	0.47	0.72
	SMC4	0.19	0.1
	SNORA16A	0.15	0.35
	PPP6R3	0.32	0.26
	DDIT4	-0.04	-0.28
	TRAF2	-0.5	0.3
	Hs.626174	0.28	0.03
	DEF8	0.07	-0.04
	TMA7	0.07	0.02
	TNFRSF10B	0.8	0.7
	C14orf2	-0.47	-0.35
	NSF	-0.78	-0.11
	RPA3	-0.13	-0.06
	MMADHC	-0.04	0.16
	POLE3	-0.31	-0.44
	A_33_P3289976	-0.01	-0.25
	BTG3	0.44	0.38
	A_33_P3333523	0.32	0
	RARS2	0.18	0.29
	A_24_P272548	-1.14	0.18
	SLC20A1	0.68	0.02
	A_24_P603890	-0.06	-0.07
	TPRA1	-0.4	-0.25
	WASH1	0.08	0.18
	PRKCZ	-0.01	0.77
	ACAP3	-0.14	-0.26
	HPRT1	0.13	-0.05
	ARHGAP1	0.4	0.35
	GCLM	0.53	0.76
	FOXP1	0.13	0.48
	Hs.573898	0.08	0.05
	Hs.591435	-0.07	-0.09
	SRSF5	0.29	0.26
	ACACA	0.02	0.12
	A_24_P186986	-0.32	-0.14
	DDB2	-0.03	0.31
	HPDL	0.2	-0.23
	COPS5	-0.33	-0.15
	ECI1	-0.07	0.13
	METRN	0.08	-0.05
	PHB	-0.02	0.04
	ITPA	-0.05	-0.11
	ASNS	0.2	0.32
	CHCHD2	0.14	0.08
	WDR45B	0.23	-0.03
	SCARB2	-0.08	0.16
	GPX4	-0.64	-0.39
	Hs.723123	0.55	0.51
	CEBPB	0.12	-0.15
	A_33_P3334575	0.3	-0.19
	GSK3A	-0.19	-0.36
	ISCU	-0.08	0.17
	ATP6V1A	0.29	0.19
	ZNRD1	-0.05	-0.26
	Hs.525335	0.28	0.12
	POLDIP2	-0.24	-0.71
	LAS1L	-0.23	-0.27
	VEGFB	-0.7	-0.24
	LSM5	-0.01	-0.26
	KIAA1191	0.13	-0.18
	CUL3	-0.23	-0.01
	HS6ST2	0.06	0.32
	RRP8	0.01	0.02
	SIN3B	0.15	0.17
	EMC8	-0.13	-0.2
	FHL2	-0.39	0.41
	SNORD47	0.12	-0.11
	COX16	0.12	-0.08
	TIMELESS	-0.38	-0.25
	TOMM34	-0.21	-0.32
	YY1	0.21	-0.22
	DGKZ	0.25	0.22
	RPL29P2	-0.38	-0.31
	PIH1D1	0.1	0.06
	A_24_P366415	0.42	0.53
	SNRPD3	-0.44	-0.37
	C4orf3	-0.13	0.14
	VMA21	-0.84	-0.2
	TUBB	-0.3	-0.3
	PLOD2	0.13	0.16
	A_33_P3358856	-0.07	-0.14
	FAM195A	-0.1	-0.23
	CHPF	-0.2	-0.14
	NOP16	-0.05	-0.1
	CDC42	-0.59	-0.44
	SLC17A9	0.35	0.61
	FOXQ1	0.01	-0.11
	MLH1	-0.39	0.14
	TM7SF3	0.01	0.06
	TMEM223	-0.16	-0.12
	TGOLN2	0.51	-0.22
	ACO2	-0.12	0
	YIPF3	-0.11	0.02
	Hs.709256	0.1	-0.05
	PUF60	-0.46	-0.4
	ZDHHC4	-0.06	0.02
	FANCL	0.62	0.43
	PARL	0.1	-0.25
	FAM101B	-0.19	-0.16
	A_21_P0013756	-0.25	-0.38
	CBR1	0.35	-0.03
	Hs.116481	-0.05	-0.18
	LINC00493	0	-0.03
	PPP1R12C	0.51	0.17
	CDC45	0.28	0.08
	F8A1	-0.05	-0.08
	DIMT1	-0.03	-0.22
	MRPS35	0.04	0.1
	NDUFA6	-0.04	0.19
	TSFM	0.13	0.1
	SNF8	-0.11	0.09
	SAT2	0.07	0.29
	STUB1	-0.4	-0.31
	MYO19	0.19	0.37
	TPR	0.22	0.12
	AK4	0.33	-0.19
	A_21_P0005689	0.13	0.36
	RBM14-RBM4	0.21	0.08
	FKBP9	0.14	-0.05
	VPS28	-0.24	-0.2
	A_24_P49597	-0.07	0.24
	PRPF31	-0.22	-0.46
	SS18L2	0.26	-0.09
	KANK2	-0.36	0.04
	TBCB	-0.27	-0.07
	PTS	0.36	0.31
	FUCA2	-0.96	0.15
	TMEM87A	-0.1	0.43
	SSR2	0.06	0.41
	GPX8	-0.26	0.19
	HIST1H3B	-0.26	-0.27
	SYNCRIP	0.06	0.02
	A_21_P0013894	-0.14	-0.71
	CYSTM1	-0.11	-0.06
	BLVRA	-0.08	0.18
	C1orf43	-0.67	-0.51
	HADHB	0.04	0.16
	GTF2H5	-0.37	-0.3
	URM1	-0.07	-0.13
	PHF19	-0.15	0.18
	SF3A3	-0.09	-0.05
	PIN1	-0.08	-0.52
	HEXB	0.2	0.47
	PSPH	-0.35	0.02
	ZNF131	0.34	0.1
	SUPT4H1	0.01	0.55
	SRSF7	0.32	0.19
	SNHG12	0.18	0.02
	ZFYVE27	0.53	0.3
	A_33_P3316379	0.14	0.04
	MAP2K7	-0.16	-0.2
	CDK5RAP1	0.29	0.08
	HNRNPK	0	-0.17
	REEP5	-0.83	0.64
	CENPN	-0.01	0.35
	LOC101929284	-0.76	0.26
	MRPL13	-0.08	-0.1
	Hs.519909	0.2	0.39
	PNRC1	-0.09	0.25
	DCAF13	0.08	-0.12
	DIO2	0.39	1.01
	PTTG2	0.08	0
	KRT8	-0.7	-0.58
	FAM83D	-0.08	-0.36
	CSDE1	-0.22	-0.04
	SRSF11	0.16	0.05
	RAP1B	-0.07	0.2
	SHMT2	-0.28	-0.58
	MIEN1	-0.21	-0.75
	MT1B	-0.63	-1.48
	PLEKHG4	0	0.04
	PSMB10	-0.32	-0.29
	DUSP12	0.24	0.19
	PPIH	-0.01	-0.42
	HTATSF1	0.03	0.14
	UQCC2	-0.65	-0.33
	SDHB	-0.12	-0.29
	SLPI	-0.22	0.21
	UROD	-0.22	-0.01
	MRPL55	-0.26	-0.02
	SPHK1	-0.18	0.25
	SMOC1	-0.08	0.07
	A_24_P280926	0.06	-0.03
	PELO	0.35	0.06
	SPAG5	0.02	0.2
	COL1A1	-0.09	0.47
	EIF5A	-0.13	-0.23
	Hs.474833	-0.06	-0.11
	AP3S1	0.13	-0.01
	CCDC94	-0.31	-0.01
	NAA60	0.18	0.23
	LDOC1	0.13	0.39
	ANKRD11	0.66	0.37
	SLC39A13	-0.18	0.38
	Hs.530461	0.14	0.37
	TBC1D9B	-0.13	0.01
	TCF25	-0.09	0.04
	ZC3H11A	0.19	0.08
	SNHG15	-0.11	-0.25
	CALU	-0.32	-0.47
	HIST1H4E	-0.64	-0.22
	SQSTM1	0.25	0.26
	ACTN4	-0.3	-0.53
	EMC4	0.12	0.09
	Hs.486993	0.39	0.62
	PRMT7	-0.2	0.05
	ANO10	-0.03	0.32
	AURKA	-0.02	0.03
	SLC38A10	-0.36	0.32
	NDUFAF2	0.43	0
	PLS3	0.14	0.06
	TMED3	-0.41	0.08
	PKP3	-0.05	0.02
	HSPBP1	-0.28	-0.63
	H2AFJ	-0.4	0.26
	A_33_P3246995	-0.33	0.06
	FASN	-0.02	-0.1
	PIF1	0.16	0.17
	CHP1	-0.12	0.11
	SRSF10	0.14	0.3
	CYC1	-0.35	-0.31
	C12orf57	-0.31	-0.12
	HIST1H2BH	0.02	-0.11
	IP6K1	0.09	0.09
	MYH9	-0.36	-0.52
	C16orf13	-0.2	-0.72
	C16orf91	-0.37	-0.28
	DGKD	0.1	-0.04
	SLC2A8	0.13	0.9
	MARCH6	0.23	0.24
	EED	0.61	0.18
	CBX5	-0.4	-0.65
	PPP1R9B	-0.09	-0.61
	CYBA	-0.17	0.09
	ITPRIP	0.57	0.32
	MRPL10	-0.34	-0.31
	COPB1	-0.03	0.08
	BTF3	0.01	-0.21
	ESRRA	-0.29	-0.51
	CTDNEP1	-0.37	-0.56
	CPSF7	-0.18	-0.26
	DNAJC1	0.05	0.41
	AXL	-0.59	0.08
	CTNNA1	0.08	-0.14
	RFXANK	-0.65	-0.13
	SLC25A19	0.21	-0.17
	CD47	0.38	0.35
	SPTSSA	-0.11	0.18
	LSM1	-0.09	-0.1
	PSMD9	-0.15	-0.02
	ALG5	0.14	0.41
	WBP11	-0.04	-0.37
	UBE2D3	-0.11	0.08
	FBLN1	-0.35	0.32
	A_33_P3241596	0.98	1.1
	OSTC	-0.09	0.3
	HPS6	0.21	0.02
	TOP1MT	0.08	-0.37
	IL13RA1	-0.03	0.42
	GSS	-0.14	0.01
	STK26	0.18	-0.32
	HIST1H2BI	-0.15	0.22
	KRBA2	0.58	0.81
	TP53I13	-0.17	0.36
	A_33_P3285769	-0.28	-0.35
	MORF4L2	-0.11	-0.26
	HMBS	-0.26	-0.09
	COPZ1	-0.64	-0.2
	POLR2F	0.29	0.16
	PNMA1	-0.17	0.21
	ACTR3	0	0.16
	TRIO	0.26	0.2
	A_33_P3279456	0.3	0.56
	LRRC47	-0.52	-0.28
	A_24_P178654	0.05	0.1
	MAP2K3	0.08	-0.57
	TUG1	0.26	0.3
	CARM1	-0.21	-0.52
	SCARNA22	0.11	0.31
	CSNK1G2	0.06	-0.31
	TAX1BP1	0.26	0.51
	PAIP1	0.17	0.09
	A_24_P887857	0.72	0.31
	YTHDF2	0.46	0.12
	G3BP2	0.2	-0.23
	KPNA4	0.5	0
	PRPF40A	0.2	-0.12
	MIEF1	0.06	0.02
	GUSB	0.32	0.35
	A_33_P3345501	0.06	0.12
	PCNP	0.27	0.22
	MAGOHB	-0.2	0.07
	PGLS	-0.47	-0.23
	RTFDC1	-0.24	-0.39
	DNTTIP1	0.01	-0.27
	BAG2	0.15	-0.16
	C1orf174	0.06	-0.13
	CDC16	-0.27	0.24
	TPGS2	-0.1	-0.49
	HIST1H2BM	0.16	0.25
	SLCO4A1	0.16	-0.35
	THOC3	-0.03	-0.13
	CSAG1	-0.07	-0.06
	MLLT11	0.49	0.27
	LARP4	-0.81	-0.21
	ILF3	0.1	-0.11
	C21orf59	-0.04	-0.26
	NELFE	-0.27	-0.12
	PSMC2	0.39	0.41
	A_33_P3324890	-0.79	0.11
	DPCD	-0.29	-0.23
	SLBP	0.12	-0.32
	PYCR2	-0.18	-0.21
	IMP3	-0.1	-0.02
	JAGN1	0.55	-0.04
	RCN2	-0.21	0.47
	A_24_P350307	0.13	0.4
	DSP	-0.29	0.5
	MTHFD2	-0.21	-0.07
	CENPW	0.05	0.04
	PQBP1	-0.15	-0.03
	DNLZ	0.08	-0.13
	BLVRB	0.26	0.56
	AHNAK	-0.22	0.41
	MRPS11	-0.29	-0.29
	BRD7	-0.1	-0.14
	A_33_P3229022	-0.17	0.01
	Hs.732093	0.54	0.76
	Hs.567779	0.64	0.81
	LOC100506548	-0.18	-0.17
	ZFP36L1	-0.27	0.09
	PPP6C	-0.15	-0.05
	CYP1B1	-0.06	0.1
	IARS2	-0.04	-0.03
	FDXR	-0.31	0.04
	TMEM205	-0.07	0.11
	XYLT2	0.43	0.38
	GART	0.03	-0.33
	SLC2A1	0.53	0.42
	LTA4H	0.22	0.16
	CCM2L	-0.19	0.03
	A_19_P00801821	0.58	0.24
	FAM136A	-0.46	-0.15
	MCFD2	0.05	0.09
	MARK3	0.13	0.06
	PBK	-0.36	0.25
	KIAA1429	0.26	0.03
	C8orf22	0.45	0.2
	GPBP1	0.37	0.16
	RPUSD1	0.05	-0.2
	TMX2	-0.28	-0.27
	GNG5	0.1	0.46
	ZNHIT3	-0.16	-0.08
	ZBED3	0.06	-0.03
	PLEC	0.07	-0.08
	COA4	-0.02	0.13
	REXO4	-0.27	-0.23
	ACAT2	-0.01	0.45
	IGBP1	-0.81	-0.34
	DCUN1D5	0	-0.27
	Hs.569114	-0.23	-0.2
	MIDN	-0.08	-0.25
	MRPL48	-0.45	-0.34
	MRPS15	-0.25	-0.43
	HP1BP3	-0.13	-0.03
	PSMC6	0.06	0.1
[truncated: 46,064 more rows]

## Sheet: S100A9+IL-1a
	all_genes	RELA+IL-1	S100A9+IL-1		756_genes	RELA+IL-1	S100A9+IL-1		94_genes	RELA+IL-1	S100A9+IL-1
	RPS21	0.01	-0.14		PON3	0.04	-0.93		LINC01514	-1.02	-1.02
	FUT6	0.01	-0.14		PCSK5	-0.92	-1.29		LOC102724874	-0.98	-1.22
	A_33_P3381429	0.01	-0.14		LOC101929284	-0.76	-0.37		NTNG2	2.01	1.67
	RPL13	0.01	-0.14		LINC01514	-1.02	-1.02		XPA	1.24	2.05
	TUBA1B	-0.07	-0.13		SERPINA2	-0.18	0.42		RTP3	-2.35	-2.34
	TUBA1C	0.01	-0.14		LINC00597	1.32	0.91		ELOVL2-AS1	0.94	1.05
	A_33_P3396434	0.01	-0.14		LINC00161	0.07	0.49		LINC00457	-1.21	-1.2
	RPL6	0	-0.12		CDC14A	0.07	-0.77		TCHHL1	-2.52	-2.41
	CYP2W1	0.09	-0.06		LINC00643	-0.81	-0.66		ABCA4	-1.37	-1.43
	RPS18	0.09	-0.03		CD37	-0.73	-0.19		GDPD3	1.7	1.88
	RPL19	0.12	0.01		QRFP	-0.7	-0.7		RNF146	1.18	1.33
	RPS2	0.15	0		FAM171B	-1.12	-0.29		KCNQ1DN	1.38	1.4
	RPS27	0	-0.1		LOC102724874	-0.98	-1.22		RD3	1.38	1.73
	SNAR-A3	0.01	-0.14		HDGFRP3	-0.09	0.22		LOC728095	2.12	1.66
	RPL35	-0.04	-0.11		NETO1	0.31	0.15		STK32C	1.49	1.78
	MTRNR2L2	0.03	-0.12		USP44	0.6	0.07		SLC26A4-AS1	-1.63	-1.19
	SNAR-B2	0.08	-0.07		DCAF12L2	1.43	1.05		LOC100132078	-1.05	-1.2
	RPL23A	-0.15	-0.09		LINC00665	0.66	1.34		STRN	1.71	1.42
	RPL35A	0.07	0		NTNG2	2.01	1.67		CADM4	-1.13	-1.07
	A_33_P3315027	-0.14	-0.03		MAP3K14-AS1	0.24	0.42		LOC101927284	-1.78	-2.19
	RPL7A	-0.07	-0.02		PABPC1L2B	-0.61	-0.67		PRMT8	-1.3	-1.43
	RPL41	-0.09	-0.1		BMS1P20	-0.71	0.41		GIF	1.01	0.87
	A_33_P3375668	-0.05	-0.07		SLAMF8	-1	-1.22		SLC38A4	1.17	1.33
	A_21_P0011376	0.04	0		NCAN	-0.59	-0.78		LOC101930275	-1.1	-1.21
	A_21_P0011491	-0.04	-0.07		IQCF3	-0.38	-0.52		TBC1D8B	-1.08	-1.32
	ZNF865	0.14	-0.26		AATK-AS1	-0.55	0.73		HEMK1	-1.41	-1.47
	A_23_P301925	0.05	-0.18		RSPH14	-0.44	0.21		LRRC70	1.31	1.58
	RPS29	0.01	-0.03		RAD51B	-0.02	0.97		LOC102724552	-4.42	-4.56
	MTRNR2L6	-0.31	-0.09		CBX3P2	-0.07	1.11		TAS2R10	1.63	1.79
	PPIA	-0.03	0.12		TMEM150B	0.54	0.2		GPHA2	-1.74	-1.65
	Hs.626395	0.16	-0.05		CCDC181	-0.02	-0.14		ERAP2	1.39	1.7
	NME2	0	0.13		ACSM4	-0.84	-1.03		OTX2	-1.31	-1.42
	EEF1A1	-0.06	0.05		XPA	1.24	2.05		ZRANB2-AS1	-2.12	-1.51
	GPR155	0.21	0.04		MTNR1A	-0.23	-0.15		MARCH3	1.79	2.28
	OAZ1	-0.03	0.02		CARD9	0.2	1.42		CADM3-AS1	-1.41	-1.45
	RPS5	-0.15	0.04		LCP1	0.21	0.65		SPATA18	-2.65	-2.41
	RPS28	0.01	0.08		SPATA3-AS1	0.79	1.99		GPR115	-1.33	-1.23
	RPL23	0.04	0.08		MAPT-AS1	0.26	0.42		NLRP10	-1.11	-1.21
	RPS13	-0.11	-0.14		N4BP3	-0.09	0.08		PAQR9	3.3	1.79
	PQLC2	0.16	-0.03		CAMTA2	-0.15	-1		CD27	-2.29	-2.62
	RPL10A	-0.08	0.08		PCK1	-0.62	-0.84		LOC101927932	-1.65	-1.95
	ACTB	0.02	-0.15		SPATA6L	-0.47	-0.48		FGF18	-1.78	-1.7
	Hs.534404	-0.1	0.1		LOC100128531	-0.45	-1.03		LOC100506331	-1.61	-1.04
	RAN	-0.01	0.11		FRMD7	-0.52	-0.78		ZBED9	1.6	1.54
	RPL32	0.04	0.04		PNOC	-0.19	-0.99		LOC101927636	-1.47	-1.12
	RPS3A	-0.04	0.02		MYH4	0.01	0.13		AOX1	2.1	1.75
	RPS6	-0.02	0.16		LOC150935	1.16	0.57		DNM3	1.42	1.35
	RPLP1	0.25	-0.04		TRPM5	1.01	0.25		GPR101	-1.26	-1.1
	HSPD1	0.17	0.19		USP21	0.29	1.06		LINC01300	1.49	1.23
	RPS19	-0.05	0.06		CSF2	-2.57	-0.72		NCCRP1	1.16	1.63
	ATP5E	0.13	-0.03		HOXA5	0.57	0.47		FOXP3	-1.15	-0.97
	Hs.253260	0.29	0.09		MIR1-1HG	0.51	0.55		EN1	-1.79	-1.69
	A_24_P551842	-0.12	-0.26		SLCO1A2	-1.24	-0.63		COL18A1-AS2	-0.91	-1.53
	FTH1	0.13	-0.09		GABRQ	-0.64	-0.12		KCNMB3	1.63	1.45
	NPM1	0.26	0.26		RTP3	-2.35	-2.34		CHP2	-1.65	-1.12
	Hs.269592	0.3	-0.04		TMEM105	-0.41	-0.25		THEMIS2	1.68	1.84
	RPLP0	-0.16	0.24		KCNC4-AS1	-0.17	-0.91		FAM19A3	-0.99	-1.08
	RPS26	-0.06	-0.1		MMRN2	1.53	1.08		RASL10A	1.57	3.13
	SNAR-D	0.15	-0.27		NEURL3	-1.12	-0.87		LGALS12	-1.56	-1.46
	Hs.631499	0.06	-0.44		RNF212B	0.77	0.16		RGS3	-1.09	-0.99
	Hs.197320	-0.27	-0.87		TRO	0.61	0.12		MIR155HG	1.73	1.46
	Hs.528050	-0.11	-0.73		SDC2	0.34	-0.45		GPRC5D	1.45	0.98
	RPS17	0.01	0.17		ELOVL2-AS1	0.94	1.05		PLCB1	1.58	1.97
	RPS4X	-0.11	0.19		MST1P2	-1.01	-1.14		CCDC144NL	-1.74	-1.29
	UBC	0.23	0.1		DENND6B	1.29	-0.06		CLNK	-1.83	-2.03
	TSR1	0.09	-0.1		LINC00457	-1.21	-1.2		LINC00925	-2.13	-1.45
	A_33_P3228988	0.24	0.04		LOC340074	0.69	1.01		TNFAIP3	-1.45	-1.12
	RPL8	-0.17	0.05		LOC101928880	-0.07	-0.2		DIO2-AS1	-1.05	-1.07
	RPS8	0.09	0.05		H2AFB1	-0.51	0.15		PPEF1	1.98	1.89
	RPL37A	-0.01	-0.28		FAM151A	0.6	0.57		LIPC	-0.84	-0.82
	A_33_P3270581	-0.11	-0.01		TCHHL1	-2.52	-2.41		FOXD4	-1.68	-1.17
	RPS16	-0.16	0.22		WASH5P	0.11	1.08		ASPG	1.44	1.64
	A_23_P336854	-0.07	-0.06		MX2	-1.46	0.79		APOBEC3H	-1.28	-1.73
	RPS20	0.04	0.13		PDE4B	-1.19	-0.14		MTMR7	-1.5	-1.28
	Hs.591538	-0.02	-0.3		FLJ36777	1.19	0.24		KCNQ1OT1	-1.51	-1.43
	RPL36A	0.07	-0.08		FAM9B	-1.3	-0.91		OR13C4	-1.58	-1.19
	RPL38	0.12	0.02		STX17-AS1	-0.78	-0.89		LINC00582	-2.02	-1.33
	RPL11	-0.06	0.24		ABCA4	-1.37	-1.43		ZNF385D-AS2	-1.07	-1.27
	RPL12	0.02	0.07		RGSL1	-0.07	-0.2		LOC102724053	1.77	1.07
	RPL5	0.04	0.2		GDPD3	1.7	1.88		LOC285766	-1.06	-1.09
	RPLP2	-0.08	0.11		WNK3	-0.18	0.16		DCDC2	-1.63	-2.17
	RNA28S5	0.01	-1.34		SECISBP2L	1.1	0.73		CTD-2297D10.2	-0.88	-1.28
	HINT1	0.13	0.31		OR5C1	0.56	-0.3		SLFNL1-AS1	-1.78	-1.58
	A_33_P3299436	-0.05	-0.09		BTG4	-1.02	-0.42		CYP4V2	-1.75	-1.58
	A_21_P0013757	-0.05	-0.21		BTBD8	0.79	1.5		MBOAT4	-1.65	-1.23
	RPL27	-0.04	0.14		RNF146	1.18	1.33		RBP3	-1.62	-1.22
	HSPE1	-0.07	0.04		LOC100130950	-1.22	-0.88		LPHN3-AS1	-2.06	-1.98
	LDHB	-0.03	0.27		SCIMP	1.07	0.64		LRRTM4	-1.8	-1.27
	TONSL	0.27	-0.03		KCNQ1DN	1.38	1.4		MAT1A	-1.34	-1.61
	SLC35E4	0.27	0.19		ZNF804A	-0.55	-0.97		KDM7A	1.67	1.18
	PTK6	0.31	-0.02		EXTL3-AS1	-0.59	-0.63		MDFI	1.8	1.61
	SNAR-H	0.19	-0.28		HAO1	-0.99	-0.29		BTBD19	-1.52	-1.73
	A_33_P3352407	0.25	0.39		ELF2	0.25	0.82		HTR4	-1.37	-1.57
	S100A6	-0.2	0.09		CLDN7	-0.01	1.7		TMEM204	-1.57	-1.44
	PRDX1	-0.02	-0.09		GTF3C5	-0.11	-0.17
	A_33_P3354479	-0.11	-0.01		IL6	-1.41	-0.04
	A_33_P3315763	0.24	-0.14		OR13G1	-0.45	-0.87
	RPL39	-0.18	-0.1		PCDHGA8	0.46	-1.23
	A_24_P204144	-0.2	-0.19		RD3	1.38	1.73
	A_24_P58881	0.12	0.01		DHRS4L1	1.47	0.97
	RPS25	-0.07	0.15		CDH26	1.51	1.2
	A_33_P3351529	0.24	-0.06		LAMTOR5-AS1	-0.74	-0.17
	RPS10	0.11	-0.06		LOC153910	-0.88	-0.21
	Hs.551839	0.38	0.08		LOC101928009	1.23	0.51
	GSTP1	0.15	0.13		VPS13A-AS1	0.6	1.29
	COX6A1	-0.08	-0.12		LOC100129434	-0.25	0.24
	RPL31	-0.07	-0.19		BRD7P3	-0.54	-1.64
	XRCC6	-0.25	-0.25		LOC728095	2.12	1.66
	A_32_P190488	0.21	0.19		SOWAHA	-1.11	0.1
	Hs.303653	0.31	0.1		LOC400682	0.77	0.68
	HSP90AA1	0.25	0.06		GUCY2D	0.26	1.03
	Hs.652837	0.35	-0.08		IL36B	0.3	0.31
	RPS15	-0.12	0.13		ANKRD65	-0.55	0.14
	FAM74A4	0.2	-0.21		FOXO4	-0.47	1.03
	A_21_P0012940	0.22	0.07		STK32C	1.49	1.78
	COX8A	-0.43	-0.21		SNORD115-32	0.21	-0.01
	A_33_P3241043	0.18	0.12		TMEM200B	1.25	0.48
	GAS5	-0.23	-0.13		CLEC4A	2.03	1.23
	RPS11	-0.28	0.27		POU6F1	1.51	0.73
	RPL15	-0.03	0.02		MAFF	-1.46	-1.18
	UQCRQ	-0.13	-0.03		SLC26A4-AS1	-1.63	-1.19
	RPS14	-0.05	0.06		C1orf145	-1.34	-0.68
	EXOSC2	0.27	-0.14		EIF4E3	-0.36	-0.55
	C5orf63	0.41	-0.07		CHRNA4	-0.62	0.13
	A_21_P0011041	-0.11	0.05		F3	-0.07	0.05
	RPS24	-0.09	0.16		LINC01140	-1.44	-0.86
	RPL37	0.19	0.01		SYNRG	1.37	0.9
	RPL26	0.13	0.15		LOC101928599	1.09	1.43
	A_33_P3297277	-0.02	-0.03		TNIK	-0.1	-0.38
	A_33_P3368186	0.26	-0.08		CSF3	-0.38	0.81
	FBL	-0.13	0.14		LOC100132078	-1.05	-1.2
	A_33_P3376071	-0.12	-0.05		PRM2	-0.88	-0.25
	A_33_P3370515	0.17	-0.33		DCAF4L1	1.09	1.61
	A_24_P49687	-0.11	0.31		STRN	1.71	1.42
	MIF	-0.05	-0.12		LOC101928817	-1.12	-0.86
	Hs.586423	0.24	0.11		HSD11B1	0.9	0.53
	HIST1H4C	-0.13	-0.17		SMIM18	-0.96	-0.54
	RRP7B	0.28	-0.13		NHLRC2	1.08	0.75
	AS3MT	0.18	-0.15		LOC100506082	-1.26	-1.02
	SNAR-G2	0.26	-0.4		LINC00675	-0.08	0.64
	RPL7	0.02	0.37		GRIN3A	0.67	0.37
	MYO1C	0.26	-0.01		LOC440031	0.63	0.7
	A_23_P360209	-0.06	-0.87		CFB	-1.57	0.46
	GNAS	-0.08	0.01		SMCO3	-1.14	-0.89
	RPS7	0.08	0.34		DNAH17	0.33	1.02
	HNRNPA1	-0.11	0.1		LINC00593	0.34	-0.33
	ATP5L	-0.16	-0.14		RASAL2-AS1	0.77	1.12
	LY6K	-0.36	-0.26		LOC101929384	-0.53	-0.36
	RPL21	-0.11	0.16		SLC17A6	-1.18	-0.71
	A_24_P547010	-0.07	-0.05		AADACL3	1.51	1.01
	EIF1	0.08	0.3		C6orf10	-0.26	0.64
	A_21_P0012112	0.2	-0.01		ERICH3-AS1	1.05	0.35
	RPL24	0.15	0.15		RIMS3	-0.43	-0.31
	Hs.660751	0.2	-0.1		C4orf26	-0.16	-0.54
	ATP6V0C	0.08	0.15		GOLGA8K	1.24	0.18
	MCM7	-0.08	0.04		CADM4	-1.13	-1.07
	RPL30	-0.16	-0.05		AQP11	-1.55	-0.4
	S100A2	-0.25	0.05		SLIT1	-0.95	-1.06
	H3F3A	0.05	0.12		ALDOB	-0.46	-0.45
	ATP1B3	0.14	-0.1		LINC01561	1.35	0.23
	EIF3C	-0.18	0.13		LOC285629	-1.47	-0.53
	SLC16A3	0.28	0.04		TVP23A	-1.01	0.39
	PRDX4	0.09	0.1		FAM46D	-0.9	-0.32
	Hs.544999	-0.05	-0.15		PCED1A	1.14	0.86
	A_33_P3230738	0.18	-0.05		LOC101927284	-1.78	-2.19
	PTRF	0.2	-0.19		C2orf80	-0.81	-0.63
	A_19_P00802027	-0.05	-0.07		MMAA	-1.72	-0.37
	CALR	0.26	0.02		CYYR1-AS1	-1.34	-1
	Hs.736041	0.39	0.02		LOC100130700	-0.82	0.04
	A_24_P203726	-0.03	0.22		CXCL6	-0.42	0.05
	RPL9	0.02	0.33		APLF	0.25	-0.25
	PTMA	0.11	-0.14		HYPM	-0.41	-0.37
	FAU	-0.12	0.3		TBX20	0.76	-0.1
	RPL13A	-0.02	-0.11		WEE2	-0.3	0.06
	RPL4	-0.21	0.05		PRMT8	-1.3	-1.43
	A_33_P3328619	0.43	0.07		LOC102725126	0.3	1.07
	A_33_P3375673	0.03	0		SOD3	0.77	1.49
	MTRNR2L1	0.25	-0.01		FARP2	-0.47	-1.56
	ATP5G2	-0.44	0.1		HTATSF1P2	-0.41	-1.38
	NDUFS5	-0.12	-0.13		IZUMO2	-0.07	-0.35
	A_24_P161355	-0.26	-0.18		RNF182	-1.12	-0.41
	RPS15A	-0.28	0.18		CNTD1	-0.83	-0.78
	MZT2B	-0.16	0.05		LOC101926941	-0.15	-0.27
	HN1	0.29	0.51		GIF	1.01	0.87
	A_33_P3330683	-0.05	0.18		LINC00515	-1.33	-0.37
	SOD1	0.07	0.32		SLC38A4	1.17	1.33
	LOC100506679	0.36	0.11		PHF20L1	1.46	1.24
	COX7A2	-0.06	-0.08		LOC101929578	0.56	0.19
	PABPC1	0.05	-0.16		DPYS	0.33	0.84
	EEF1B2	-0.01	-0.02		DCN	0.26	0.44
	Hs.190968	0.21	-0.16		LOC101929172	1.36	0.94
	COX7C	-0.06	-0.07		CDH5	-1.45	-0.83
	HMGN2	-0.26	0.05		C1orf194	-0.96	-0.56
	Hs.574890	-0.13	0.01		MSANTD3-TMEFF1	0.52	0.65
	LAMP1	0.02	0.31		LOC101927827	-0.24	-0.22
	LEPR	0.21	-0.39		C18orf61	-1.46	-0.64
	A_33_P3275826	0.06	-0.39		ZFP36	-0.99	-0.33
	BASP1	-0.26	-0.57		CXXC1P1	1.74	0.66
	HLA-E	0.2	-0.27		C19orf18	0.08	-0.28
	PSMB1	0.04	0.07		LOC101930275	-1.1	-1.21
	SCARB1	0.06	-0.06		OR51A4	-0.08	0.85
	A*03:01:0:01 allele	0.01	-0.31		WDR17	0.25	0.66
	HSP90B1	0.07	0.3		LINC01277	0.27	-0.01
	VIM	0.09	0.33		VN1R10P	0.08	-0.05
	UBB	0	0.24		CR1L	-1.25	-0.24
	A_33_P3384997	0.04	-0.06		PTCH2	0.13	0.91
	RPL29	-0.33	-0.04		CUX2	0.63	0.42
	A_33_P3384442	0.5	0.19		LINC01241	1.62	1.15
	PDCD6	-0.17	-0.43		SPACA4	-0.19	-0.84
	Hs.657302	0.3	-0.07		LY96	1.17	0.33
	UQCRH	0.02	-0.09		LINC00933	1.29	0.74
	ATP5G3	-0.21	0.18		ICAM2	-0.34	0.4
	C1QBP	0.01	0.23		CAPZA3	-1.35	-1.1
	A_21_P0010525	0.05	0.08		TBC1D8B	-1.08	-1.32
	TGFBI	0.01	0.01		LOC100288181	-0.41	-0.18
	GAPDH	-0.14	-0.2		DDX60	0.17	1.76
	EEF1G	-0.25	0.17		PCP4	-0.6	-1.46
	RPS2P32	-0.03	0.06		LINC01521	-1.01	-0.57
	SLC25A3	-0.02	-0.1		ADRA2A	-0.19	-0.63
	SNAR-F	0.27	-0.38		C1QTNF8	1.31	0.89
	CUTA	-0.06	0.04		PDC	0.48	0.98
	RPS23	0.19	-0.07		KAZN	-2.16	-1.24
	RPL34	0.2	-0.12		CACNG7	0.86	1.23
	A_24_P42014	0.2	0.19		SMAD9	1.42	0.3
	A_24_P349636	0.22	0.1		SLC8A3	1.17	0.14
	TXN	0.15	-0.04		OR4F6	-1.06	-1.29
	A_22_P00002736	0.13	-0.37		ITIH4-AS1	-0.78	-0.83
	TOMM7	-0.08	0.04		HEMK1	-1.41	-1.47
	DYNLL1	0.04	0.15		LRRC70	1.31	1.58
	A_24_P417606	0.08	-0.13		MIR202HG	-0.2	1.05
	AP2S1	-0.41	-0.27		FLJ31356	-1.29	-0.8
	A_24_P349387	0.16	0.2		GALNT5	0.62	1.14
	A_21_P0010881	-0.13	0.12		DNMT3L	-1.57	-0.9
	LDHA	-0.04	-0.42		APP	1.17	0.02
	RPL3	-0.26	-0.16		LOC102724552	-4.42	-4.56
	CCT4	0.04	0.53		RUFY4	-0.91	-0.2
	SEC13	-0.15	-0.01		ABCA3	-0.98	-0.94
	MYDGF	0.04	-0.05		SLITRK6	-0.18	-0.18
	MTCH1	-0.08	0.22		LOC101929457	0.04	0.08
	ZNF526	0.43	0.14		MORN3	0.34	0.03
	P4HB	0.01	-0.4		TLR1	1.31	0.98
	A_22_P00016688	0.06	-0.59		CCDC24	-0.17	-0.37
	TMBIM6	0.3	-0.03		P2RX7	-0.87	-0.72
	MT2A	-0.6	-0.87		LOC100129697	-0.17	-1.11
	A_21_P0012200	0.2	-0.13		TAS2R10	1.63	1.79
	A_33_P3223874	0.24	-0.03		GPHA2	-1.74	-1.65
	SRP14	0.01	0.32		ADRA1A	-0.58	-0.3
	GPX1	-0.09	0.28		MS4A14	0.28	1.28
	RPL18	-0.18	0.12		LOC102724327	0.31	0.42
	A_24_P375599	-0.14	0.2		LRRC23	-0.15	1.62
	A_24_P15821	-0.06	0.05		SERPINA4	0.67	0.51
	NME1	-0.41	-0.07		GSPT2	-1.01	-0.72
	SLC16A12	0.38	0.14		SPERT	-1.01	-0.77
	RPL28	-0.35	-0.08		ZBTB32	0.94	0.32
	CPS1	0.17	0.01		OPN4	-0.42	0.27
	ATF4	-0.19	-0.24		LOC146880	-0.77	-1.14
	KPNA2	-0.28	-0.06		REG1P	0.37	0.68
	LRRC75A-AS1	-0.35	-0.24		ERAP2	1.39	1.7
	GRN	-0.18	-0.03		SRPK3	0.21	0.61
	A_21_P0010912	0.29	0.09		C15orf27	0.16	0.96
	CCT2	-0.05	0.06		ZIC4	-0.79	-1.82
	TKT	0.2	0.48		ICAM4	-0.78	0.69
	RPL14	0.12	0.2		OTX2	-1.31	-1.42
	CD63	0.2	0.34		HIF1A-AS1	1.4	0.69
	HSPB1	-0.51	-0.81		GLT8D2	-0.18	0.34
	IFITM3	-0.41	-0.43		PTX3	-1.75	-0.67
	MDH1	0.05	0.25		TRHR	0.58	0.7
	A_33_P3328837	0	0.19		ZRANB2-AS1	-2.12	-1.51
	A_33_P3353259	-0.14	-0.08		RASGRF2-AS1	-1.29	-0.18
	A_33_P3286318	0	-0.08		MARCH3	1.79	2.28
	SLC25A5	0.11	-0.02		NCOA7	-0.1	0.62
	A_24_P24790	-0.19	-0.04		FDCSP	-1.36	-1.03
	RN7SK	0.17	-1.8		UBTF	0.08	1.17
	A_24_P84808	0.01	0.22		HS3ST3B1	0.33	0.68
	U2AF1	0.01	0.14		ALDH1A2	0.19	0.1
	TRMT112	-0.24	0.1		LILRA6	-0.52	-0.12
	ATP5H	-0.15	0.34		LOC729870	0.3	0.5
	ANXA2	-0.2	-0.16		KCNF1	0.43	0.47
	Hs.662179	0.21	-0.24		PMFBP1	1.39	0.39
	TBCA	0.06	0.14		ABCC6P1	-1.49	-1.04
	POLR2L	-0.19	-0.21		MAGEB1	0.35	0.06
	RPSAP58	0.05	0.18		RNF17	-0.6	-0.5
	TSPO	-0.15	-0.29		CCL20	-2.25	-0.46
	A_33_P3255782	-0.12	0.1		LOC102467223	0.11	0.24
	Hs.628886	0.5	0.03		CADM3-AS1	-1.41	-1.45
	NDUFA4	-0.09	-0.11		KANTR	0.68	1.04
	RTN4	0.18	0.23		OPRK1	-0.41	-1.46
	PSMD2	0.16	0.02		SYP	-0.27	-0.88
	SNRPG	0.01	0.17		C15orf56	0.09	0.55
	A_24_P401100	0.21	0.17		CHRND	0.74	-0.02
	RPL19P12	0.01	0.15		KANSL1L	-0.36	0.16
	SDHA	0.12	0.14		LOC101929762	0.84	1.11
	TPT1	-0.11	0.06		FLJ46906	-1.58	-0.7
	A_33_P3325011	-0.08	0.01		LIN28B	-1.28	-0.69
	SDF2L1	0.34	0.6		SPATA18	-2.65	-2.41
	PDZD7	0.49	0.15		SNORA72	-0.26	0.07
	A_24_P316074	0.1	0.24		ITGA4	-0.45	0.08
	CD151	0.04	-0.38		LOC102724623	-0.48	-0.58
	NACA	-0.05	0.07		LOC101928043	-1.18	-0.82
	A_33_P3406702	-0.32	-0.13		DAW1	-1.49	-0.74
	RBM8A	0.02	0.34		TAF15	0.5	0.75
	NEAT1	0.18	-0.3		OR51E1	1.45	0.51
	NAA38	-0.07	0.25		CD1A	-1.24	-0.7
	KHSRP	-0.15	-0.29		ZNF316	0.41	1.12
	GAL	-0.06	-1.06		GPR115	-1.33	-1.23
	A_24_P7934	0.21	0.31		LOC101929231	-0.6	-0.52
	ADAMTS7	-0.07	-0.75		PLCE1	1.53	0.92
	RPL17	0.05	0.14		SNORD113-4	-1.47	-0.89
	POP7	-0.2	-0.03		GRIK4	-0.83	-0.84
	A_24_P33552	0.06	-0.1		KIAA1456	1.42	0.58
	NCL	0.04	0.05		NLRP10	-1.11	-1.21
	PSMB4	-0.02	0.01		SGPP2	0.94	0.2
	A_24_P194934	-0.22	0.17		AZGP1P1	0.6	0.16
	MRPS24	-0.07	-0.15		LOC101929162	0.49	0.16
	RNU4ATAC	-0.13	-0.57		TUBB1	1.29	-0.04
	SVOP	0.55	0.1		PAQR9	3.3	1.79
	A_33_P3274428	0.69	0.18		LENG8-AS1	0.37	-0.36
	A_24_P341476	0	0.06		EDN1	-1.81	-0.81
	A_33_P3391626	0.03	0.18		CXCL2	-2.11	-0.39
	A_21_P0011945	0.07	-0.17		SLC47A2	0.15	1.02
	A_24_P50554	0.33	0.06		GPRASP2	-0.12	0.35
	H2AFV	0.11	0.49		NEUROD2	-0.16	0.57
	DSTN	-0.22	0.08		LINC00159	-1.01	-0.34
	CGA	0.78	-0.62		TRIM34	-0.54	-0.78
	NDUFB9	0.14	0.26		SSX8	0.78	-0.48
	ACTG1	0.06	-0.1		VMO1	0.28	0.02
	ATPIF1	0.1	0.37		ARGFX	0.18	0.88
	RPL36	-0.06	-0.08		CD27	-2.29	-2.62
	RPS9	-0.16	0.14		SLC26A7	-0.92	-0.53
	TPM2	-0.31	-0.07		LINC01346	-0.57	-0.98
	A_33_P3409553	-0.78	-0.22		C1orf140	1.67	0.87
	Hs.735900	-0.37	-1.15		LOC101927932	-1.65	-1.95
	MXRA7	-0.09	0.08		LOC101928162	0.38	0.35
	Hs.660042	0.03	-0.28		LOC101928174	-1.58	-1.15
	Hs.405444	-0.04	-0.27		LOC101927459	-0.63	-1.31
	A_33_P3231005	0.55	0.12		LOC100507283	-1.73	-1.22
	SET	-0.14	-0.34		LOC388242	0.01	-0.11
	STMN1	-0.3	0.33		IL16	-0.41	-1.27
	RPN2	-0.1	-0.54		VCAM1	-0.43	-0.72
	H2AFZ	0.12	0.29		PHACTR1	0.23	-0.26
	COX7B	-0.81	-0.21		KIAA1549L	-1.71	-1.02
	ANAPC11	0.12	0.41		POU5F1	1.18	0.41
	ZFAS1	-0.02	-0.2		LOC100506098	-1.59	-1.01
	NHP2	-0.12	0.08		LOC101929034	1.07	0.18
	LAPTM4B	0.22	0.18		FGF18	-1.78	-1.7
	A_33_P3419003	0.29	0.03		LINC00113	-1.1	-0.52
	SLC25A6	0.07	-0.14		CFAP99	-0.17	-0.81
	NEDD8	-0.3	-0.17		WFDC12	-1.69	-1.11
	COL4A2	0.1	-0.39		CXCL3	-3.21	-0.25
	TFRC	0.56	0.17		KLKB1	0.06	0.02
	LGALS1	-0.6	-0.37		LOC101927040	-0.55	-0.98
	CDKN2A	-0.18	-0.13		SPATA45	-0.32	-0.9
	RPL18A	-0.21	0.01		LOC101927239	-0.97	-0.98
	A_33_P3238461	0.21	0.04		TTTY3	-0.59	-0.68
	EBNA1BP2	-0.13	0.12		CD300LF	0.71	-0.22
	PTTG1	-0.05	0.06		LOC101928347	-0.47	-0.49
	PGK1	-0.07	-0.14		LOC100506331	-1.61	-1.04
	CNPY2	-0.08	-0.09		EPHX2	-0.46	-1.4
	A_24_P366165	-0.05	0.09		C11orf65	0.06	0.7
	SLIRP	0.28	-0.07		SPI1	1.14	2.11
	Hs.408054	0	-0.21		ZBED9	1.6	1.54
	NDUFA8	-0.09	0.45		SELL	-0.95	-1.44
	Hs.690584	0.3	0.07		ADAMTS16	-1.39	-1.16
	PPIAL4G	0.22	-0.01		LOC101928650	-0.56	-0.43
	POLR2F	-0.16	0.21		LOC101927636	-1.47	-1.12
	SNRPC	-0.23	-0.24		FN1	-0.92	-0.95
	ODF2L	0.5	0.07		HIST1H2BN	-0.33	-0.97
	USMG5	-0.06	-0.22		AOX1	2.1	1.75
	A_21_P0003290	-0.03	-0.94		LOC101930294	0.56	0.6
	PPP1R14B	-0.7	-0.9		CEBPD	-0.54	-0.92
	EIF4H	-0.25	-0.32		VSTM2A-OT1	0.37	1.35
	A_24_P84508	0.12	-0.02		DNM3	1.42	1.35
	A_33_P3389540	0.02	-0.05		OR56B4	-1.85	-0.9
	NGFRAP1	-0.27	0.16		IRF2BP1	0.68	1.16
	FKBP2	-0.12	0.03		PRICKLE2	-0.68	-0.38
	C11orf31	0.01	-0.11		LOC101929861	0.97	-0.17
	A_33_P3265185	0.18	0.06		GPR101	-1.26	-1.1
	ATAD3A	-0.11	-0.05		C2orf61	1.8	0.99
	Hs.684614	0.15	0.02		RAPGEF3	-1.29	0.01
	UBA52	0	0.12		LINC01300	1.49	1.23
	CKS1B	-0.34	0.18		GSTM5	0.7	1.39
	GOT2	-0.22	-0.29		BNIPL	0.11	0.69
	TARS	-0.09	0.14		SNORD115-3	-0.87	-1
	CBX3	0.36	0.38		TMEM132D	-0.28	-0.75
	A_21_P0013558	-0.21	-0.33		NCCRP1	1.16	1.63
	IMPDH1	0.37	0.34		LIF	0.4	-1.03
	A_24_P246692	0.14	-0.16		LOC100507562	0.5	0.37
	TMSB10	0.03	-0.06		RGS13	0.06	-0.04
	GPR56	0.58	0.02		LOC100507616	-1.78	-1.25
	A_21_P0012564	0.2	0.36		DGCR14	0.86	1.76
	SEC61B	-0.26	-0.18		FOXP3	-1.15	-0.97
	BAG6	-0.09	-0.03		HAGLR	0.43	0.38
	ATP5O	-0.08	0.26		FAM132B	-1.42	-1.55
	A_24_P40795	-0.38	-0.01		LINC01187	-1.13	-0.64
	CD24	-1.03	-0.62		SH3BP1	-0.04	-1.07
	RNASEK	-0.36	-0.21		CDNF	-0.9	-0.51
	Hs.658191	0.51	0.02		SHANK2	0.27	-0.04
	A_33_P3336038	-0.32	-0.1		EN1	-1.79	-1.69
	SNORD3B-1	0.48	-0.15		COL18A1-AS2	-0.91	-1.53
	EIF3E	0.14	0.51		CDY2A	-0.41	-0.63
	SCAMP3	-0.11	-0.11		MYT1L-AS1	-0.94	-0.6
	CYB5R3	0.16	0.21		KBTBD3	0.63	0.7
	SP100	-0.16	-0.03		KCNMB3	1.63	1.45
	MINOS1	0.19	0.2		EHHADH	-0.36	1.89
	A_24_P50157	-0.03	0.09		TRAF1	-1.82	-0.47
	GNAI2	0.37	0.1		LOC101927610	0.34	1.81
	DAP3	0.21	0.41		LCE4A	-0.81	-0.55
	JTB	-0.13	-0.05		ZCCHC13	1.35	-0.61
	EIF4A3	0.11	0.2		SHD	0.65	1.08
	CCT3	-0.18	-0.2		INA	0.57	0.69
	NDUFS6	0.02	0.15		CHP2	-1.65	-1.12
	A_24_P118591	-0.1	-0.34		LINC00957	-0.7	-0.02
	A_22_P00009815	0.22	-0.6		LINC00441	-0.21	-0.79
	AP2M1	-0.14	0.07		THEMIS2	1.68	1.84
	A_24_P194962	0.08	0.06		LOC101927815	-1.38	-0.63
	DDX39A	-0.2	0.04		LOC101927188	-0.71	-0.48
	Hs.661910	0.67	0.02		LOC101060553	0.08	0.36
	SNRPF	-0.02	0		FAM19A3	-0.99	-1.08
	NOP10	-0.08	0.15		RASL10A	1.57	3.13
	RASIP1	0.12	0.44		LINC01036	-0.08	0.46
	COX14	-0.24	0.09		MFGE8	1.42	0.76
	A_33_P3280355	0.28	-0.11		GPR45	-1.19	-0.74
	RNF170	0.63	0		METTL21EP	-1.17	-1.42
	PDCD5	0.25	0.27		LGALS12	-1.56	-1.46
	ROMO1	-0.09	0.2		IGSF3	1.75	1.07
	NDUFA1	-0.09	0.15		TMOD2	0.27	0.74
	PTDSS1	0.07	-0.36		RFX4	-0.13	0.19
	ELAC2	-0.19	-0.23		RGS3	-1.09	-0.99
	KRT10	-0.04	-0.67		MIR155HG	1.73	1.46
	SSRP1	-0.13	0.24		OR52B2	-1.42	-0.76
	NDUFB2	0.07	-0.15		CHRDL1	-0.89	-0.24
	Hs.343864	-0.3	0.34		LOC100289673	0.39	0.33
	PRPF19	-0.07	0.49		HSPA6	-0.6	0.85
	A_23_P258108	0.39	0.1		GPRC5D	1.45	0.98
	A_24_P161403	-0.07	-0.17		LTC4S	1.52	0.89
	RPL36AL	0.22	0.04		IL1RAPL1	-0.73	0.35
	GPI	-0.07	-0.05		PLA2G7	-0.87	-0.39
	PTP4A1	-0.07	-0.02		LOC100996338	-0.42	-0.3
	MYL6	-0.27	-0.04		COLEC12	-0.06	0.19
	HLA-G	0.06	-0.13		OCA2	-1.01	-0.61
	COX5A	0.02	0.04		LOC101929983	0.42	0.27
	RPSAP9	-0.22	0.15		WNT1	0.26	1.24
	EEF1D	-0.2	-0.21		LOC101927365	1.19	1.99
	A_24_P16340	-0.35	-0.21		PLCB1	1.58	1.97
	ADAM15	0.2	-0.21		TTC39C-AS1	1.97	0.86
	CALM2	-0.08	0.23		UNC5CL	-1.55	-0.9
	RPL22L1	-0.24	-0.23		NME9	0.07	0.36
	CCDC9	-0.04	0.28		CCDC144NL	-1.74	-1.29
	MAGEA6	-0.12	0		CXCL10	-0.62	-0.81
	UQCR11	0.03	-0.03		OR2M7	0.24	-0.3
	RPL10L	-0.26	-0.34		DMRTA1	0.52	1.21
	NDUFB4	-0.07	0.05		B3GALT2	0.49	0.43
	SEC11A	-0.16	0.17		SMAGP	1.05	0.89
	MAP4	0.17	-0.64		SEL1L2	0.2	0.89
	A_32_P142652	-0.05	-0.08		TAAR8	-1.58	-0.91
	TMEM14C	-0.39	-0.13		VSIG10	1.32	0.72
	A_33_P3412125	-0.04	-0.33		FAM86DP	1.07	1.58
	Hs.386726	0.3	-0.01		CLNK	-1.83	-2.03
	L2HGDH	0.49	0.02		EDRF1	-0.2	-0.18
	SNHG8	-0.04	-0.41		ZNF19	-1.27	0.35
	PRELID1	-0.26	-0.36		KRT71	0.03	0.08
	PSMA6	-0.16	-0.06		MIA	0.67	1.07
	PCID2	0.26	0.17		PGAP3	0.04	1.57
	A_21_P0013000	0.17	-0.48		DNAH10	0.47	0.72
	Hs.660887	0.14	-0.27		CNTN1	-1.36	-0.89
	C20orf24	0.03	0.24		LINC00925	-2.13	-1.45
	BCAP31	-0.12	-0.24		LPAL2	0.12	-1.14
	SIGMAR1	-0.12	-0.46		LOC113230	-0.4	-0.76
	SKP1	0.27	0.19		WDR72	0.44	0.88
	TMSB4X	-0.57	-0.18		ODF4	-0.69	0.41
	VCP	0	-0.08		EBI3	-1.64	-0.2
	PPT1	0.16	0.32		TNFAIP3	-1.45	-1.12
	PKM	-0.44	-0.78		OR6A2	0.4	0.3
	PERP	0.34	-0.08		LOC101927630	0.42	0.98
	RPS12	0.46	-0.11		DIO2-AS1	-1.05	-1.07
	BOLA2B	-0.1	0.25		LINC00895	-1.25	-0.29
	GTF2I	-0.38	0.07		AQP10	2.06	0.92
	VDAC1	0.06	0.27		PPEF1	1.98	1.89
	CCT7	-0.35	0.14		LOC157273	0.97	1.08
	KPNB1	-0.58	-0.3		SYT1	0.38	1.49
	PPDPF	-0.17	-0.31		SIRT2	-0.81	-0.14
	A_32_P18493	0.13	0.48		LIPC	-0.84	-0.82
	LRRC26	-0.01	-0.95		LINC01431	-0.64	-0.17
	A_33_P3363515	0.44	0.02		APBA1	-0.7	-0.28
	HNRNPH1	0.18	0		LOC100506142	1.44	0.36
	NDUFC1	0	0.22		ITGAX	0.43	-0.03
	SGK1	0.8	0.03		LINC00871	0.12	0.77
	PSMC1	0.04	0.11		MAGEA10	0.17	-0.01
	RPS27A	0.36	0.22		FOXD4	-1.68	-1.17
	AGRN	0.05	-0.58		FAXDC2	0.58	0.89
	TIMP2	0.08	-0.26		IRF1	-1.89	-0.2
	SRSF3	-0.31	0.42		ASPG	1.44	1.64
	A_33_P3410895	0.03	-1		APOBEC3H	-1.28	-1.73
	PDHA1	-0.12	-0.01		C1orf210	-0.3	-0.31
	NOL7	-0.09	0.23		MTMR7	-1.5	-1.28
	EFEMP1	0	-0.14		WBP2NL	-1.44	-1.04
	SNRPD1	0.08	0.19		KCNQ1OT1	-1.51	-1.43
	HSPA4	-0.16	0.07		SLC16A1-AS1	0.82	1.64
	TPM3	-0.32	-0.23		GJB3	0.68	1.04
	TPI1	-0.06	-0.18		NAV2-AS4	-0.53	-1.14
	SHISA5	-0.25	-0.09		LOC286083	-0.8	-0.78
	IER2	0.15	0.22		LOC101929295	1.95	0.16
	TK1	-0.01	0.12		ERN2	0.42	0.7
	NCOR2	0.07	0.1		ZNF546	1.17	1.18
	EIF3H	0.1	0.18		VAMP5	0.49	0.46
	UNCX	0.04	-0.89		MAP1B	0.18	0.43
	A_33_P3771039	-0.33	-0.08		SYCP3	-1.14	-0.81
	PGRMC1	-0.13	0		GATA5	0.08	0.08
	SHFM1	0.29	0.1		OR13C4	-1.58	-1.19
	Hs.631951	0.16	-0.59		IL1RAPL2	0.67	-0.02
	A_32_P10100	-0.9	-0.09		HIST2H2BA	-0.35	0.1
	DNM1	0.12	-0.65		LINC00582	-2.02	-1.33
	PSMB7	0.43	0.18		OBP2B	0.05	0.96
	SLC52A2	-0.13	-0.4		PFN4	-0.96	-0.75
	TM4SF1	0.65	-0.51		SNTB1	-0.42	-1.52
	C6orf48	-0.51	-0.11		ZNF385D-AS2	-1.07	-1.27
	Hs.744066	-0.13	0.03		LOC102724053	1.77	1.07
	A_21_P0013516	0.18	0.03		CDH4	-0.26	-0.68
	MANF	0.18	0.45		SPRY2	0.24	-2.08
	RPL32P3	-0.04	0.13		LOC100287896	-0.08	0.11
	NOP58	0.1	0.02		ROPN1L-AS1	-0.91	-1.42
	HSCB	0.45	0.01		PAX9	0.99	1.17
	A_24_P58727	-0.06	-0.11		NR4A2	0.26	-0.15
	HNRNPA2B1	-0.1	0.36		ANKRD34C-AS1	0.45	0.17
	UQCR10	-0.09	0.21		SLC26A3	-0.16	-0.2
	MRPL51	-0.02	0.22		GABRB1	-0.57	-0.9
	CARS2	0.04	0.3		LOC100129083	0.7	1.75
	HNRNPD	0.11	0.24		LOC285766	-1.06	-1.09
	ODC1	0.21	0.18		FKBP10	0.23	0.23
	SND1	-0.11	-0.1		TMED9	0.49	0.71
	DUX4	0.08	-0.61		SH3GL1P2	0.59	1.46
	ID1	-0.28	-0.13		IFNA8	-0.21	0.98
	COX6C	0.08	-0.03		ARMC2-AS1	-0.59	-0.79
	PRR13	0.19	0.37		ASGR2	-1.85	-0.97
	ATP5F1	-0.02	0.22		LOC101927346	0	-0.65
	CYR61	-0.25	-1.44		DCDC2	-1.63	-2.17
	SNHG7	-0.35	-0.16		CTD-2297D10.2	-0.88	-1.28
	A_33_P3415526	-0.23	-0.42		DEPDC5	-0.15	1.61
	HES4	0.58	0.19		SLFNL1-AS1	-1.78	-1.58
	CCT6A	-0.11	0.41		LOC100132111	-0.36	0.64
	EMC7	-0.63	-0.11		LMNB1	0.5	0.37
	STRAP	-0.15	0.08		OR10T2	-1.28	-0.95
	COX6B1	-0.3	-0.14		ADAMTS5	0.21	0.11
	A_21_P0012174	-0.24	-0.39		CYP4V2	-1.75	-1.58
	SEPT9	0.23	0.13		TSGA10IP	0.23	1.62
	A_24_P186944	0.03	0.31		PIK3CD-AS1	-1.89	-0.76
	A_19_P00806882	0.38	-0.01		MTL5	-2.11	-0.26
	PHLDA2	0.29	-0.14		LOC90768	-0.09	0.57
	RN7SL1	0.21	-0.45		MBOAT4	-1.65	-1.23
	SLC12A7	0.18	-0.18		RMDN2-AS1	1.03	0.63
	TALDO1	-0.05	0.03		GPR4	-1.33	-1
	A_32_P125549	0.33	-0.14		RBP3	-1.62	-1.22
	RPS7P5	0.09	-0.27		LPHN3-AS1	-2.06	-1.98
	VPS9D1	0.09	-0.63		CALHM3	0.7	1.8
	TMEM88B	0.05	-0.67		OR9K2	-0.76	-1.11
	EIF4A1	0.34	0.68		LCN2	0.18	0.09
	RANGAP1	-0.35	-0.04		LOC100506319	-0.7	-0.94
	KRTCAP2	-0.46	-0.15		TMEM102	-0.07	0.02
	HMG20B	0.05	0.01		MS4A3	0.4	0.47
	FSCN1	0.1	-0.35		MT1G	0.53	0.76
	A_33_P3270966	0.11	0.03		LRRTM4	-1.8	-1.27
	PTMS	-0.1	-0.35		TNFAIP2	-1.74	-0.31
	YIF1A	-0.29	0.17		CXCL8	-3.17	-0.69
	ATAD3B	0.13	0.11		GLIPR1L2	0.02	-0.89
	SREBF1	-0.01	-0.02		EFNA1	-1.79	-0.3
	A_24_P928604	-0.19	-0.18		KCNAB1	-0.68	-0.89
	NPM1	0.32	-0.06		MAT1A	-1.34	-1.61
	YWHAG	0.13	0.33		EPSTI1	-0.49	-0.64
	NCLN	0.28	-0.19		CEBPE	-1	-0.63
	COL5A1	0.12	-0.43		CDK17	1.16	1.82
	TMEM259	0.31	-0.03		ADPGK-AS1	-0.67	-1.54
	RPL23AP7	-0.05	0.01		TAAR3	-0.22	-0.51
	FDPS	-0.21	-0.14		LOC101930053	0.5	0.07
	Hs.535192	0.01	-1.13		DIO2	2	0.34
	HACD3	0.13	-0.27		NFKBIE	-1.04	0.07
	PRDX6	0.02	0.14		KDM7A	1.67	1.18
	MCM3	0.01	-0.02		MDFI	1.8	1.61
	RPS27L	0.18	0.42		HIST1H2APS1	0.81	0.29
	CCT8	-0.3	0.15		PCDHA12	-0.79	-1.61
	GNB2L1	-0.18	-0.1		BTBD19	-1.52	-1.73
	PSMB6	-0.13	0.18		LINC01386	-0.78	-0.97
	IFITM2	-0.26	-0.36		ICAM1	-1.38	-0.68
	NPIPB5	0.72	0.17		AP2B1	0.61	0.05
	ILF2	-0.28	0.12		ABCA12	0.06	1.23
	S100A11	-0.34	-0.31		CA6	-0.69	-1.09
	S100A10	-0.02	0.01		JUNB	-0.7	-0.17
	MAGEA2B	-0.08	-0.04		CCL2	-2.15	-0.99
	NDUFB3	0	0.08		MYNN	0.78	0.45
	A_22_P00018860	0.17	-0.54		SDC4	-0.8	-0.55
	NBPF10	0.26	-0.28		HTR4	-1.37	-1.57
	KRT18	-0.43	-0.48		LOC284898	0.17	0.72
	Hs.611241	-0.08	-0.4		GOLT1A	0.02	0.55
	DBI	-0.01	-0.09		BDH2	0.81	1.4
	PPA1	0.08	0.33		LOC101927762	-1.01	-1.07
	Hs.523560	-0.08	0.15		MAP3K8	-0.78	0.09
	A_21_P0013877	0.57	0.37		CCDC36	-1.32	-0.89
	A_22_P00002017	0.25	-0.72		RTN1	-1.14	-0.57
	DHCR7	-0.25	-0.52		CHRNA6	0.56	0.8
	A_33_P3410700	0.11	-1.02		TMEM204	-1.57	-1.44
	BAG1	-0.33	0.48		NFKBIA	-2.29	0.14
	PEBP1	-0.25	-0.06		NUAK2	-2.03	-0.43
	A_24_P136211	0.08	0.04		KDM6B	-0.1	-0.8
	CKS2	-0.17	-0.07		BIRC3	-4.13	-0.44
	TOMM5	-0.12	0.13		ELF3	-2.76	-0.67
	CNP	0	0.15		LOC392452	-0.05	0.35
	EFTUD2	-0.27	-0.33		MAGEB18	-0.1	0.51
	POLR2A	0.39	0.05		BMP2	-0.11	-0.13
	TMEM258	-0.21	0.27		TNF	-4.29	-0.69
	Hs.443011	0.38	0.1		RAG2	0.8	0.97
	Hs.652825	0.68	0.05		AKAP4	0.8	1.51
	BRK1	-0.25	-0.19		TFAP4	0.22	1.24
	TUBA1A	-0.24	-0.46		TTC6	-1.25	-1.45
	UBL5	-0.07	-0.19		GIMAP7	-0.72	-0.26
	TEX41	0.06	0.22		KMO	-0.75	-0.82
	KRT7	-0.86	-0.07		ATP1B4	0.37	1.2
	PARK7	-0.07	0.37		ASB4	0.68	0.77
	Hs.679519	0.68	0.33		BRINP1	0.92	0.41
	LAPTM4A	0.3	-0.17		LOC100131047	0.36	1
	EEF1A2	-0.2	0.17		LINC00428	-0.6	-1.42
	CSE1L	0.01	0.35		ANKRD30A	-0.5	-1.25
	TUBA4A	0.58	0.11		ALPI	-0.71	-0.85
	CBS	-0.04	-0.12		UGT2B10	-0.94	-1
	Hs.590925	0.09	-0.43		FXYD2	-0.5	-0.73
	YTHDF1	-0.19	0.29		CD70	0.24	2.38
	Hs.719003	0.32	-0.01		SATB1-AS1	0.77	0.64
	GSTM3	-0.09	-0.03		P4HA2-AS1	0.77	0.3
	A_24_P152983	0.11	0.25		SYCP2	-0.41	-0.21
	A_22_P00010964	0.12	-0.67		EPYC	-0.02	0.45
	NDUFB11	-0.19	-0.21		PHOX2B	-0.01	1.4
	GIPC1	-0.05	-0.08		NCAPH	-1.14	-0.34
	NDUFV1	-0.25	0.08		GREM1	-0.65	-0.47
	PTPRF	0.12	-0.09		SPRY3	1.07	0.64
	SLC7A5	0.37	-0.07		CD300LG	-0.71	-1.08
	B2M	0.28	0.6		BMF	-0.23	0.02
	C14orf166	-0.21	0.45		RNASE4	0.48	1.03
	SIVA1	-0.31	-0.17		LOC101929756	-0.74	-0.3
	TMEM106C	-0.01	0.05		PLAU	-0.85	-0.47
	NDUFAF3	0	0.19		LOC100506016	0.15	0.68
	RPL21P44	-0.03	-0.16		C19orf81	-0.61	-0.3
	RPL22	-0.12	0.03		ZNF365	0.85	1.94
	A_33_P3320943	0.16	-0.16		LOC101929230	-0.03	-0.53
	A_21_P0011712	0.31	0.02		LINC01426	-0.8	-1.33
	CDKN1C	0.33	-0.08		C8orf4	-0.64	-0.48
	GTF3C6	0.17	0.32		C1orf162	0.91	0.26
	BST2	-0.22	-0.15		CISTR	0.44	0.37
	TRIP13	-0.2	-0.63		CEP112	-0.01	1.61
	A_33_P3266165	0.18	-0.25		CATIP	-0.27	-0.32
	NDUFB8	0.11	0.11		HEXA-AS1	0.83	0.87
	C17orf89	-0.11	-0.1		SLC35F1	0.66	0.31
	UBE2S	0.51	0.39		LDB3	-1.04	0.03
	EBP	0.19	0.26		LCE2B	-0.21	-0.79
	SSR1	0.01	0.04		SLC5A2	0.57	0.63
	NHP2L1	-0.22	0.05		SLC10A1	-0.34	0.69
	PXDN	0.37	0.12		FAM181A-AS1	-1.02	-0.66
	LCE1D	0.09	-0.94		C3orf79	-0.77	-1.36
	NNMT	-0.12	-0.14		LINC00936	-0.71	-1.64
	PLOD3	-0.17	-0.19		LOC100499484	-1	-1.28
	OLFM1	-0.35	-0.05		LOC101929492	0.47	0.82
	Hs.464210	-0.18	0.03		OR5T3	1.03	0.45
	EIF3D	-0.22	0.14		RPL23AP32	0.94	1.24
	DDX5	0.3	0.31		CYBB	-0.75	-0.08
	PSME2	-0.17	0.51		ANKRD26P1	0.32	0.39
	H2AFY	-0.08	-0.72		DRC7	0.53	0.42
	RPL23P8	0.42	-0.13		RGS9BP	-0.14	0.89
	A_33_P3262890	0	0.19		LOC100996246	0.12	0.44
	FAM129B	-0.21	-0.26		LRRC28	0.03	-0.83
	SNHG3	0.36	-0.53		HSP90AB4P	-0.9	-1.05
	CRIP1	-0.24	0.33		CTNND2	-0.93	-1.36
	FTL	0.36	0.31		BEND3P3	-0.16	-0.85
	COPRS	-0.15	0.08		LOC100505985	-0.95	-0.9
	A_33_P3420167	-0.07	0.12		TRIM68	0.64	0.72
	HNRNPA1L2	-0.04	0.32		HOXD1	-0.85	-0.83
	CCDC86	0.04	0.07		IL1A	-0.88	-0.95
	TMEM208	-0.38	-0.46		PRUNE	0.89	0.53
	IFI30	0.05	-0.7		LOC101929654	-1.02	-1.05
	HIST3H3	0.23	0.13		TSPAN32	-0.44	-1.51
	PFDN5	-0.25	0.03		NFKBID	-1.01	-0.16
	PABPC4	0.09	-0.03		TNR	0.03	0.61
	DAD1	-0.25	-0.13		C3orf35	0.89	0.66
	PPIAL4B	0.26	0.02		MESTIT1	-1.02	-1.31
	ANXA1	-0.04	0.19		GRM5-AS1	-0.56	-0.66
	ARF5	-0.23	0.17		TAF1A-AS1	1.31	1.76
	RCC2	0.03	-0.11		RPS4Y2	-1.01	-1.52
	S100A13	0.05	0.21		BTBD16	-0.63	-0.55
	A_24_P878388	0.25	-0.13		LINC01103	-0.34	-1.56
	A_33_P3349474	0.59	-0.17		NPHS2	0.49	1.66
	RAD23A	-0.14	-0.08		LAT2	0.56	1.03
	UQCC3	0.3	0.16		LOC100506175	0.5	-0.49
	LAMTOR4	-0.08	0.43		SNORD62A	0.67	1.04
	ERH	-0.13	-0.68		MMP9	0.41	0.72
	NPIPB9	0.16	-0.1		FPR1	-0.96	-1.65
	ATP5J2	-0.19	-0.34		GABRR2	0.14	-0.85
	PSMA1	0.11	0.16		LOC101927021	-0.38	0.1
	FSTL1	0.23	-0.94		GPR124	0.99	0.97
	A_23_P109677	0.05	0.03		NEUROD6	-0.33	0.15
	ANAPC5	0.05	-0.1		IZUMO1	-0.26	-0.73
	DVL1	0.2	0.08		NRXN3	1.16	-0.1
	HIST1H2BK	-0.01	-0.48		LINC00636	-0.88	-1.31
	PSMB5	-0.05	0.14		ZC3H6	0.28	0.93
	THOP1	0.07	0		GPBAR1	0.27	0.2
	A_21_P0013753	0.02	0.09		EPDR1	1.07	0.5
	ARPC5	-0.13	-0.21		KRTAP8-1	-0.73	-1.07
	SNHG6	-0.15	-0.19		SH3BP2	-0.4	-1.88
	ANKRD42	0.07	-0.04		MMP13	-0.66	-1.28
	ATP6V1F	0.01	0.19		DUSP5	0.62	0.62
	HMGN1	-0.45	0.09		TM4SF20	-0.36	-0.98
	TMEM132A	0.08	-0.25		OR14C36	-0.9	-1.2
	Hs.528369	-0.23	-0.03		EGR1	-0.61	-0.25
	CS	-0.07	-0.11		RBMS3-AS1	-0.91	-0.81
	PCBP2	-0.16	-0.39		AOAH	-0.44	-0.46
	EIF4A2	0.16	0.17		LINC00685	0.56	0.05
	PSMD4	0.04	0.1		GPR98	0.52	-0.77
	RBM39	-0.25	-0.37		VN1R5	0.45	-0.06
	EIF4EBP1	-0.54	-0.6		OR1L3	0.76	0.54
	RBBP7	0.6	0.76		NPTXR	0.7	1.21
	TSPAN3	-0.28	-0.11		LOC440700	-0.58	-1.5
	IQGAP1	-0.18	-0.59		CCDC13-AS1	1.06	1.31
	SRSF2	0.18	0.29		LAMC2	-0.75	-0.28
	A_24_P187023	0.28	-0.09		DCAF8L2	0.35	-0.22
	EBPL	0.23	0.23		LINC01298	0.27	-1.06
	EPN1	0.19	-0.32		CCDC149	-0.85	-0.63
	INTS1	-0.11	0.18		CLLU1OS	0.63	0.65
	HYAL2	-0.39	-0.32		SLC15A3	-0.54	-0.13
	COTL1	-0.18	0.1		DNM3OS	0.52	1.26
	POLR2G	-0.5	-0.01		FBLN7	0.49	1.29
	SNRPE	-0.65	-0.01		RGS16	-0.46	-0.57
	PGM5P2	0.44	-0.39		HDAC9	-0.27	-1.6
	LAGE3	-0.06	0.05		C2orf50	-0.83	-0.26
	CLEC2D	0.21	-0.39		ZKSCAN4	0.73	0.96
	C20orf27	-0.17	-0.08		CRYBB3	-0.92	-0.69
	AK2	0.15	0.39		MAMDC2-AS1	-0.77	-1.04
	CD276	0	0.18		CD83	-0.39	-0.49
	YWHAQ	0.09	0.29		C11orf96	0.53	-0.39
	SNRPD2	-0.14	0.22		OR4N2	-0.43	-1
	CTSA	-0.02	0.14		CPO	0.09	-0.11
	HIST2H3D	-0.5	-0.47		NFKBIZ	-0.95	-0.41
	ATP5A1	-0.17	0.3		NDUFA6-AS1	0	1.45
	IGFBP7	0.11	-0.18		AK8	0.71	0.3
	PON3	0.04	-0.93		AZU1	0.05	0.16
	U2AF2	0.01	-0.63		DARS-AS1	0.78	0.9
	LGALS3	0.01	-0.21		EGFR-AS1	-0.88	-1.57
	CCNB1	-0.6	-0.05		IER3	-0.24	-0.06
	HIST1H1C	0.05	-0.48		PTGS2	0.16	0.67
	RAE1	0.03	0.09		SLC28A1	-0.56	-0.65
	A_33_P3325306	-0.74	-0.21		ZC3H12A	-0.23	-0.62
	EDF1	-0.39	-0.54		NUDT9P1	-0.75	-0.95
	ARF4	0.01	-0.13		ERC2-IT1	0.38	0.86
	LINC01356	0.03	-0.74		RSU1P2	-0.65	-1.34
	HIST1H4L	-0.13	-0.37		JUN	0.26	-0.28
	CLPP	0.15	0.26		CXCL1	-0.95	-0.31
	GLTSCR2	-0.36	-0.31		LINC00316	-0.89	-1.11
	NOP56	0.35	0.42		PHKG1	-0.61	-0.96
	DIAPH1	0.55	0.05		HOXA13	0.91	1.15
	A_33_P3210702	-0.33	-0.43		UGT3A1	-0.66	-1.08
	ADAT2	0.04	0.16		KIF5A	0.29	0.69
	ALG3	-0.16	0.53		BICC1	-0.58	-2.16
	KIF1C	-0.17	0.13
	EIF3A	0.16	-0.17
	PGAM1	-0.13	0.01
	TCEB1	0.31	0.5
	A_33_P3421515	0.12	-0.43
	ARPC3	0.06	-0.17
	PLEKHA2	-0.22	-0.18
	SNHG1	0.22	-0.1
	Hs.472856	-0.16	-0.76
	COMMD4	0.02	0.55
	HSPA8	-0.37	-0.26
	LMNA	0.04	0.16
	MGST3	-0.01	-0.13
	DUT	0.06	0.25
	NR2F6	-0.1	-0.04
	PSMG1	0.13	0.16
	TROAP	-0.04	-0.07
	A_33_P3239414	0.15	-0.16
	DNPH1	0.09	0.25
	ANXA5	-0.05	0.38
	A_33_P3372161	0.43	0.28
	HNRNPU	0.34	-0.06
	A_22_P00014248	-0.55	0
	TMEM14B	-0.31	0.18
	DROSHA	0.32	0.08
	Hs.507667	0.04	-0.14
	PIEZO1	0.11	0.14
	BRI3	0.08	0.23
	ATP5J	0.1	-0.13
	MRPS5	-0.12	0.12
	CLTA	-0.34	-0.43
	UQCRFS1	0.03	0.38
	ABCA9	0.67	-0.24
	NUP62	-0.17	-0.1
	NKX2-5	0.08	-0.82
	A_33_P3368636	-0.02	-0.45
	SLC2A4RG	-0.41	-0.07
	LSM7	-0.09	0.31
	CLPTM1L	-0.78	-0.57
	CD81	-0.18	-0.84
	UFD1L	0.24	0.28
	NACA2	0.29	0.13
	LAMB1	0.22	-0.07
	Hs.374596	0.13	-1.14
	TSEN34	-0.19	0.05
	SNHG5	-0.17	-0.39
	RRM1	-0.08	0.08
	TIMM8B	-0.03	0.19
	MOGS	0.15	-0.43
	PSMA3	0.32	0.17
	UQCRB	0.05	0.06
	GOSR1	0.27	-0.65
	ALG8	0.17	0.33
	GGH	0.22	0.18
	MRPS21	-0.07	0.18
	EIF1AX	0.17	0.42
	SLC7A11	0.35	0.29
	MRPL21	-0.13	0.07
	RPL26L1	-0.47	-0.1
	APRT	-0.37	0.24
	NDUFB1	0.02	0.09
	TRA2B	0.1	0.19
	A_24_P333106	0.13	-0.21
	SSR4	0.08	-0.04
	FADS1	-0.4	-0.25
	A_33_P3243343	0.41	0.24
	BOLA3	-0.18	0.25
	AGPAT2	-0.03	-0.27
	Hs.356440	-0.02	0.39
	RPL13AP3	0.15	-0.06
	EIF4B	-0.16	-0.21
	PA2G4	0.39	0.09
	SLC38A1	0.17	0.01
	CLU	0.03	-0.61
	MORF4L1	-0.05	0.64
	TARDBP	0.16	0.07
	MRPL34	-0.21	-0.25
	UBXN1	-0.27	0.25
	NDUFAB1	0	0.14
	ACTG1P4	-0.01	-0.05
	A_32_P230825	-0.59	-0.16
	TPI1P2	-0.12	-0.03
	NSUN2	0.22	0.12
	ATP5I	-0.06	0
	CD97	0	-0.11
	PCBP1	-0.4	-0.43
	PRC1	-0.57	-0.4
	MRPL4	-0.29	-0.1
	A_33_P3407374	0.18	-0.8
	RARS	-0.02	0.34
	GNL3L	-0.23	-0.25
	SRRM2	0.27	0.36
	MRPS2	-0.1	0.14
	TESC	-0.18	0.35
	NDUFA11	-0.13	0.01
	A_22_P00015744	0.78	0.01
	FOXI2	0.09	0.26
	COX5B	-0.04	0.17
	BCL2L12	0.2	0.3
	HGS	0.21	0.11
	ZNHIT1	-0.07	-0.07
	BBS5	0.38	-0.57
	EPB41L4A-AS1	-0.07	-0.01
	TUFM	-0.12	-0.23
	ANTXRL	0.37	0.5
	A_24_P135501	-0.12	0.08
	Hs.723616	-0.45	-1.53
	STRA13	-0.02	-0.11
	A_33_P3309684	-0.29	-0.32
	AP1B1	0.09	0.13
	RABAC1	-0.16	-0.36
	SLC38A2	0.19	-0.32
	TMEM8C	-0.15	-0.65
	DAZAP2	0.04	0.1
	A_19_P00805291	-0.02	0.19
	Hs.655145	0.01	-0.1
	GCSH	0.41	0.56
	GPAA1	-0.12	0.03
	PAICS	0.01	0.06
	A_24_P127121	0.23	0.16
	EIF4G2	0.01	0.52
	DYNC1H1	0.28	-0.37
	Hs.631267	-0.27	-0.62
	FTHL17	0.67	0.83
	DDX1	0	0.11
	DPM1	0.43	0.74
	NDUFA7	-0.19	-0.01
	GLA	0.23	-0.06
	FKBP11	0.17	-0.29
	TUBG1	-0.15	0.06
	PRDX5	-0.52	-0.2
	GTPBP4	-0.06	0.11
	A_24_P409881	0.26	0.07
	SUMO2	-0.02	0.04
	A_33_P3306526	0.11	-0.8
	A_33_P3317431	0.33	0.2
	A_33_P3342430	0.04	0
	HSPG2	0.02	-0.15
	MGST1	0.38	0.16
	MYC	0.45	-0.11
	PUSL1	-0.14	-0.11
	HNRNPA3	-0.09	-0.18
	SNAR-G1	0.73	-0.96
	PIR	0.41	0.54
	TIMMDC1	-0.15	0.41
	MRPS16	0.52	-0.06
	BIRC5	-0.3	0.08
	A_21_P0011479	-0.03	-0.2
	GLRX5	-0.14	0.07
	MRPL18	-0.26	0.37
	LIMA1	-0.24	-0.55
	ENO1	-0.04	-0.1
	SERPINH1	-0.74	-0.61
	PIK3R2	0.19	0.37
	CSRP2	0.2	-0.41
	PPP1R35	-0.11	-0.5
	A_33_P3257015	-0.83	-0.28
	A_19_P00808923	0.36	0.29
	A_33_P3357669	-0.15	-0.27
	ZNF598	0.43	0.29
	REXO2	0.11	0.11
	HMGB1	-0.1	0.05
	A_33_P3299705	0.04	-0.15
	LARP1	0.09	0.25
	SEPW1	0.36	0.28
	P3H3	0.1	-0.33
	ARPC2	-0.1	-0.11
	RCN1	-0.41	-0.25
	PRCP	0.31	-0.04
	COX4I1	0.03	0.05
	PPIF	-0.1	0.36
	LINC00473	0.13	0.07
	CAPN2	-0.26	-0.32
	NPIPB15	0.16	-0.18
	CENPF	0.12	0.03
	CMSS1	0.3	0.44
	PTPRS	0.13	-0.15
	CTTN	0.22	-0.24
	RPA1	0.64	0.9
	FASTK	-0.09	0.45
	EIF3M	0.24	0.12
	SARNP	0.26	0.71
	NDUFS8	-0.35	-0.27
	SERBP1	0.13	0.3
	DTYMK	-0.16	0.07
	LOC101060458	0.21	0.09
	IFITM4P	-0.38	-0.75
	SNHG17	-0.31	-0.23
	HNRNPC	0.02	0.32
	FAM156A	0.17	0.15
	DPM3	-0.25	-0.31
	FAM162A	0.3	-0.07
	DDX56	-0.12	-0.12
	UBE2C	-0.59	-0.37
	PGAM4	-1.11	-0.33
	DDX27	0.19	0.56
	CMC2	0.17	0.05
	SMPD4	-0.07	-0.39
	LPCAT3	-0.07	-0.32
	ARF3	-0.25	-0.3
	SPCS1	-0.25	-0.19
	PSAT1	0.01	0.12
	HIST2H3A	-0.84	-1.62
	TYMP	-0.05	-0.64
	A_33_P3347522	-0.06	-0.99
	ENY2	-0.03	0.32
	A_24_P340976	-0.03	0.5
	MRPL9	-0.07	0.38
	TMEM184B	0.69	-0.02
	SAE1	-0.19	0.16
	ATP5L2	0.25	-0.19
	NDUFB6	0	0.34
	SERF2	-0.32	-0.16
	NDUFA13	-0.27	-0.11
	COL12A1	0.05	-0.57
	NINJ1	-0.23	-0.13
	CDK2AP2	-0.19	-0.07
	PIGS	0.31	0.19
	METAP2	0.09	0.22
	VDAC2	-0.19	-0.23
	SF3B5	0	0.68
	POLR2H	0.28	0.2
	HSD17B10	0	0.36
	P3H2	-0.27	-0.14
	A_24_P341677	0.02	0.19
	PIGT	0.11	0.08
	NCAPD2	0.09	0.29
	A_33_P3218741	0.04	-0.63
	OGFR	0	-0.48
	BTF3P11	0.04	0.2
	PCSK5	-0.92	-1.29
	MFF	0.07	0.31
	LBX1	-0.01	-0.82
	A_33_P3231242	-0.44	-0.22
	MYL12B	0.03	0.17
	LRFN4	-0.12	-0.64
	A_24_P195724	0.44	-0.11
	EIF3B	-0.24	-0.32
	MTA1	0.16	-0.27
	PROCR	0.53	0.23
	CD55	0.49	-0.28
	DDX23	0.11	0.01
	MKNK2	0.22	0.48
	H3F3C	0.3	0.37
	IMPDH2	-0.44	0.19
	GLG1	0.13	-0.52
	DKC1	0.07	0.28
	APLP2	-0.22	-1.09
	A_33_P3375950	0.46	-0.16
	PNP	0.31	-0.66
	METTL13	0.28	0.16
	G3BP1	-0.02	-0.24
	SSBP1	-0.64	-0.22
	GSTO1	0.06	0.12
	SRSF6	-0.3	0
	A_24_P256037	0.07	0.2
	KANSL2	-0.17	0.07
	A_22_P00021565	-0.11	-0.3
	SPG21	-0.26	-0.43
	C19orf33	-0.22	-0.13
	A_21_P0003882	0.33	0.5
	ALDOA	-0.23	-0.39
	ZRANB2	0.24	0.39
	YWHAB	-0.14	0.17
	ATP6V0B	-0.16	-0.45
	A_24_P15502	-0.27	-0.66
	TNPO1	0.32	-0.24
	PSMA2	0.27	0.25
	KIF23	0.04	0.42
	HDGF	-0.36	-0.78
	PABPN1	-0.15	-0.11
	TMX1	-0.5	0.11
	TIMM17A	0.08	0.57
	RPS3	0.02	-0.1
	DNAJA1	-0.32	0.15
	YTHDF3	0.56	-0.55
	GNL3	-1.1	-0.22
	GANAB	0.05	0.01
	MTDH	-0.01	0.1
	PICALM	0.21	0.19
	BRD2	0	-0.08
	ASS1	0.38	0.23
	NDUFS1	-0.26	-0.06
	S100A4	-0.51	0.37
	COMMD3	0.1	-0.22
	PSMA5	0.3	0.28
	TRIM39-RPP21	0.04	0.22
	MYEOV2	0.01	-0.14
	A_24_P332482	-0.01	-0.17
	PMP22	0.92	0.53
	PCNA	0.18	0.27
	TXNDC5	0.03	-0.44
	CDK11A	0.13	-0.01
	CALD1	-0.29	0.22
	HSPA1A	-0.01	-0.2
	PPA2	0.02	0.31
	LINC00869	0.15	-0.1
	PTRH2	0.28	0.19
	ATXN2L	0.46	0.35
	DDX54	-0.31	-0.23
	LOC641746	0.25	0
	NT5C	-0.45	-0.18
	CCNB2	-0.32	0.45
	RANBP1	0.25	0.36
	PSMD1	0.11	0.02
	TIMM17B	-0.33	0.11
	KHDRBS1	-0.03	0.49
	A_24_P255654	0.4	0.39
	PSMD14	0.39	0.26
	SCRIB	0.21	0.07
	CNBP	-0.18	0.33
	TUBB2A	0.52	-0.02
	LRRC8A	0.43	-0.22
	CTNNBL1	0.11	0.42
	WBSCR22	-0.16	0.3
	POLR2E	-0.19	-0.11
	RPSAP52	-0.22	-0.06
	BZW2	-0.49	0.1
	TSPAN4	-0.75	-0.51
	ORMDL2	0.14	-0.31
	NPDC1	-0.09	-0.22
	LMF2	0.11	-0.17
	PSMB3	0.03	0.33
	TMEM147	-0.09	-0.27
	IFITM1	-0.05	-0.18
	C11orf58	-0.22	0.05
	TMED2	0.11	-0.02
	NUP205	-0.26	0.04
	LAMTOR5	-0.12	0.12
	GCN1L1	0.02	-0.08
	MFN2	-0.19	0.31
	SCARA3	-0.12	-0.77
	TMED10	-0.15	0.03
	COPS6	0.07	0.12
	TOMM6	-0.22	0.55
	DENND4B	0.07	0.03
	A_32_P49350	-0.04	0.2
	Hs.369728	-0.03	-0.49
	COL9A3	0.14	0.23
	Hs.465808	0.06	-0.94
	SEP15	0.34	0.33
	SNX3	0.02	0.31
	RAB9A	-0.11	0.11
	TTL	0.39	-0.62
	HSP90AB1	-0.02	-0.1
	A_24_P307486	0.11	-0.01
	GPR150	0.09	-0.89
	MSH6	0.04	0.27
	TSC22D1	-0.17	-0.31
	ATP5G1	-0.28	0.22
	YBX1	-0.23	-0.42
	CSNK2B	-0.38	0.02
	CCNI	-0.1	0.27
	A_33_P3361309	-0.25	0.24
	PELP1	-0.09	-0.39
	TMEM214	-0.13	-0.38
	PHRF1	0.4	0.33
	MICA	0.65	0.18
	WDR83OS	-0.23	0.07
	A_33_P3277323	0.47	-0.15
	CPNE7	0.48	0.25
	NAA50	0.36	0.25
	LSM3	0.08	0.53
	CREB3L2	0.3	-0.59
	Hs.465498	0.14	0.13
	CRLF1	0.26	0.52
	CTSL	0.4	0.33
	TUBB	-0.33	-0.58
	NSA2	-0.02	0.34
	HNRNPM	-0.09	-0.48
	DNAJC2	0.08	0.12
	BZW1	0.14	0.14
	LYPLA2	-0.2	-0.53
	COL16A1	-0.08	-0.07
	SARAF	0.14	0.28
	A_33_P3209176	0.57	0
	NCBP2-AS2	0.14	0.42
	MRPS18B	-0.33	0.27
	EEF2	-0.17	-0.79
	A_24_P144163	0.18	-0.07
	DDB1	-0.09	-0.22
	HIST1H4B	-0.04	-0.39
	OVCA2	-0.01	0.39
	VKORC1	-0.21	-0.52
	A_33_P3219454	0.34	0.16
	MYL12A	-0.17	-0.14
	SLC39A14	0.02	-0.31
	RRP36	0	0.24
	ILDR1	0.73	0.16
	Hs.592201	0.09	-0.75
	VASN	-0.14	-1.08
	TRIP6	-0.31	-0.3
	A_24_P375849	0.35	0.28
	NDUFA2	-0.15	0.19
	RNASEH2A	-0.28	0.2
	RPP25L	-0.01	0.04
	ZMPSTE24	0.01	0.14
	COPB2	-0.16	-0.02
	CTNNAL1	0.52	0.56
	Hs.636495	0.8	-0.14
	SNHG9	-0.08	-0.14
	DDX47	-0.11	0.18
	COX17	0.07	0.17
	BCAR1	-0.25	-0.56
	LSM8	-0.12	-0.06
	MT1A	-0.61	-1.06
	ZC3H15	-0.02	0.3
	RBM5	0.02	-0.15
	A_33_P3321923	0.02	-0.29
	CHAF1A	-0.21	-0.1
	LSM2	-0.2	0.32
	NCOA4	-0.3	0.18
	SRRT	0.1	-0.39
	CREG1	0.24	0.2
	A_24_P289188	-0.25	-0.08
	DIABLO	0.06	-0.84
	MGAT4B	-0.31	-0.64
	OXCT1	0.22	0.17
	PAM	0.42	0.36
	MRPL47	0.27	0.61
	MRPL36	-0.13	0.07
	NDUFS3	-0.45	-0.14
	CTBP2	0	-0.04
	PRKCDBP	-0.38	0.06
	CNIH1	0.22	-0.15
	MLLT1	0.51	0.38
	TAF7	-0.01	-0.15
	RNF7	-0.27	-0.06
	PET100	-0.14	-0.05
	RAB1A	-0.19	0.35
	MRPL11	-0.29	-0.47
	PIM3	-0.16	0.35
	COA6	-0.87	-0.04
	ICT1	0.02	0.17
	A_21_P0013923	0.04	-0.22
	PON2	-0.1	0.12
	KIAA0101	0.23	0.32
	Hs.652423	0.29	-0.25
	TINAGL1	-0.14	-1.04
	C19orf48	-0.43	-0.26
	C19orf24	-0.25	0.1
	HIST1H2BL	-0.09	-0.5
	CSTB	0.34	0.5
	CDK2AP1	-0.52	-0.12
	VMP1	0.47	-0.43
	SMARCA4	0.2	0.08
	HDAC2	0.11	0.2
	DUS1L	-0.08	-0.29
	NDUFC2	0.03	0.59
	SF3B6	-0.38	0.09
	Hs.445080	0.19	-0.28
	Hs.434403	0.72	0.14
	GPSM1	-0.36	0.06
	SEC61G	-0.09	0.28
	NDUFA3	0.04	-0.15
	SEC24C	-0.13	0.02
	HAX1	-0.44	0.12
	CDCA5	-0.23	-0.03
	SFN	0.33	0.38
	CLIC1	0.05	-0.37
	DANCR	0.02	-0.03
	C4orf48	0.14	-0.07
	PFKP	-0.06	-0.07
	NRD1	-0.03	0.01
	KARS	0.08	0.41
	CLNS1A	-1.27	0.21
	NPC2	-0.12	-0.12
	Hs.677194	0.75	-0.18
	SYMPK	0	0.36
	A_24_P383330	-0.06	0.05
	PSMA7	0.32	0.11
	POP5	0.05	-0.12
	DHX30	0.26	-0.64
	MRPL32	0.07	-0.03
	A_19_P00808758	-0.05	-0.44
	PDIA3	0.2	-0.55
	COMMD6	0.25	0.39
	A_22_P00012798	0.19	0.01
	CUL4A	-0.07	-0.49
	DRAP1	-0.18	-0.29
	MRC2	0.28	-0.11
	UBE2K	0.34	0.05
	MET	0.27	-0.06
	PHB2	-0.23	-0.17
	LRRC59	-0.11	-0.42
	SF1	-0.25	-0.24
	UXT	-0.29	0.2
	ZDHHC8	0.15	-0.22
	COL6A1	-0.51	-0.26
	MAPK1IP1L	0.08	-0.14
	HSBP1	0.12	0.3
	DDT	-0.37	-0.26
	SRPRB	-0.01	-0.5
	A_33_P3249002	0.28	0.05
	Hs.725918	0.19	-0.72
	FLNA	-0.4	-0.71
	SCYL1	-0.16	0.21
	INSL4	0.59	-0.16
	KRT14	0.56	-1.17
	EIF3I	-0.04	-0.05
	ACAD9	0.21	0.23
	A_24_P152356	0.46	0.48
	NAP1L1	-0.32	0.19
	SRPK1	0.1	0.33
	MDH2	0.01	0.14
	TUBB4B	0.15	-1.11
	PODXL	-0.2	-0.47
	C11orf24	-0.32	-0.42
	SKIV2L2	0.1	0.37
	CXCR4	0.17	-0.08
	IMPA2	0	0.09
	PRPS1	-0.05	0.08
	ZWINT	-0.31	0.26
	TNFRSF12A	0.24	-0.48
	DYNLT1	0.33	0.22
	A_22_P00017498	0.2	-0.61
	PFKM	0.04	0.37
	METRNL	0.09	-0.21
	NDUFB10	-0.14	-0.08
	YME1L1	0.17	0
	TMEM109	0.17	-0.74
	MRPL20	-0.03	0.15
	ECI2	0	0.27
	EPRS	-0.07	0.35
	AKR7A2	-0.3	0.03
	COL7A1	0.52	-0.08
	CYCS	0.18	0.04
	GHITM	-0.04	-0.84
	PYCR1	-0.54	0.04
	CHCHD1	0.29	0.12
	USP39	0.12	0.26
	LOC493754	-0.72	0.01
	A_24_P213354	0.22	-0.08
	PWP1	0.11	0.08
	RBX1	-0.23	0.07
	MTHFD1	-0.29	0
	FAM96B	-0.19	0.06
	A_33_P3390873	0.42	-0.08
	FAM212A	0.56	-0.05
	LINC00958	0.33	-0.17
	TRAPPC1	-0.13	-0.31
	EIF6	-0.53	-0.69
	HSF1	0	0.07
	HTATIP2	0.53	0.12
	LDLR	0.44	-0.14
	TPSG1	0.21	-0.77
	NOTCH2	0.4	-0.58
	SFPQ	-0.01	0.01
	FADD	-0.21	0.1
	MRPS6	-0.06	0.33
	A_24_P24142	0.15	-0.16
	SAMD11	-0.43	-0.63
	ETFB	-0.32	0.09
	VPS35	-0.04	0.04
	HSPA9	0.03	-0.2
	HMGB2	-0.06	0.73
	C14orf80	-0.24	0.23
	WDR90	0.3	0.48
	PPP1R16A	0.16	0.11
	POTEM	-0.16	-0.62
	Hs.131226	0.5	-0.39
	TAF9	-0.26	0.02
	ATP6AP1	-0.41	-0.2
	FBRS	-0.04	0.16
	MTRNR2L8	0.22	-0.14
	A_24_P84048	-0.33	0
	ASPM	0.15	0.13
	SEMA3B	0.16	-0.57
	CBWD5	0.05	0.28
	CDK16	0.24	0.31
	SRP72	-0.29	-0.34
	AHCYL1	0.26	-0.07
	HSPH1	-0.09	0.17
	TRIM47	-0.51	0.03
	LUC7L3	0.68	0.52
	ADAR	-0.29	-0.56
	RNPEP	0.03	-0.2
	GMNN	0.07	0.44
	CACYBP	-1.1	-0.37
	PTCD1	0.17	-0.05
	KLF17	0.6	0.07
	ABHD14A	0.26	0.08
	AURKAIP1	-0.05	0.08
	RHOA	-0.1	-0.03
	BTBD6	-0.16	0.11
	CAPZA1	0.02	0.23
	LPL	-0.78	-0.34
	CEP170B	0.43	0.03
	SELK	0.09	0.28
	EIF3K	-0.22	0.32
	TWF1	0.13	0.6
	A_32_P113154	0.5	-0.02
	GSTK1	-0.2	-0.32
	SEC11C	-0.14	0.04
	USF2	-0.26	-0.47
	A_22_P00003109	0.44	-0.87
	KCNG1	1	0.16
	SSU72	-0.21	-0.28
	SMN1	0.04	0.31
	MRPL16	0.06	0.46
	MRFAP1	0.06	0.42
	MRPL22	0	0.52
	ACADVL	-0.03	-0.21
	CLASRP	0.33	0.2
	TYMS	0.1	0.11
	A_22_P00003666	0.12	-0.61
	HIST1H3C	0.24	0.12
	MCF2L	0.09	-0.14
	PSMD7	-0.09	-0.01
	RWDD1	0.03	0.31
	RPS10P7	0.49	0.03
	GAR1	0.15	0.17
	DBN1	0.06	0.17
	NAE1	0.18	0.49
	CFL1	-0.26	-0.64
	MRPL53	0.06	0.12
	TSSC4	-0.38	0.06
	PTTG1IP	-0.09	-0.54
	KRT17	0.57	-0.56
	HAT1	-0.01	-0.06
	LINC00504	0.58	-0.05
	TMEM59	0.18	0.25
	A_24_P350008	0.03	-0.25
	UBR4	0.3	0.04
	MRPL37	-0.7	-0.24
	FSTL3	0.01	-0.64
	PFDN2	0.08	0.2
	VHL	0.21	0.1
	A_24_P32766	0.28	0.13
	SMS	0.04	0.35
	GGCT	-1.51	-0.12
	MINOS1-NBL1	0.52	0.3
	SCNM1	-0.25	-0.02
	SPCS3	0.55	0.16
	PXN	-0.08	-0.5
	TPRN	0.04	-0.18
	A_33_P3224020	-0.06	-0.63
	Hs.621362	0.55	-0.12
	C6orf62	-0.17	-0.24
	NR2F1	0.1	-0.69
	CDC42EP1	-0.31	-0.27
	CKLF	-0.01	0.12
	NANS	0.07	0.26
	GMPS	0.03	0.23
	UBE2T	-0.27	-0.16
	A_21_P0013924	0.28	-0.21
	ARIH2	-0.1	-0.49
	RNF126	0.03	-0.14
	MRPS9	-0.43	0.09
	DEK	0.09	0.34
	CCDC6	-0.15	0.04
	UCHL3	0.15	0.37
	EDARADD	0.08	0.18
	Hs.568913	0.54	0.06
	CTPS1	0.07	0.13
	QARS	0.08	0.14
	HYPK	-0.06	0.38
	TNRC18	0.05	-1.29
	ALYREF	-0.17	0.15
	PCSK9	0.22	-0.21
	TMEM161A	0.05	0.07
	CKB	0.15	-0.16
	Hs.740939	0.02	-1.33
	RPS6KB2	-0.19	0.13
	AKAP1	0.14	-0.4
	RRAGA	-0.35	-0.33
	PMF1	-0.26	-0.4
	LBR	-0.04	-0.3
	TXNL1	0.13	0.49
	DNTTIP2	0.12	0.29
	P3H4	-0.34	-0.27
	ACOT9	0.15	0
	SPTAN1	-0.53	-2.15
	WDR18	-0.25	-0.42
	AVPI1	-0.16	0.12
	HTRA1	0.39	0.26
	ANP32B	0.08	0.12
	THRAP3	0.07	-0.15
	OXLD1	-0.2	0.04
	EDC4	0.12	-0.04
	CDK6	-0.26	-1.65
	XBP1	0.39	-0.18
	RECQL4	0.39	0.4
	FTSJ1	-0.16	0.05
	Hs.435326	-0.08	0.46
	TPX2	-0.15	-0.18
	FUS	0.25	0.23
	MRPS18C	0.05	0.32
	MCTS1	-0.2	0.1
	UQCRC2	-0.22	0.04
	YWHAZ	-0.38	-0.29
	MALAT1	0.42	-0.03
	CDK4	-0.41	-0.17
	A_32_P226858	-0.33	-0.42
	SSB	0.29	0.05
	NPLOC4	0.48	-0.22
	TUBB3	0.26	-0.52
	TCOF1	-0.52	-0.75
	UQCRC1	-0.86	-0.73
	DAPK3	0.06	0.15
	IARS	0.12	0.4
	ELP2	0.3	0.34
	PDDC1	0.61	0.12
	Hs.733995	-0.26	-0.28
	EMP3	-0.9	-0.74
	NDUFV2	0.12	0.19
	HMGA1	-0.29	-1.02
	ATP5B	-0.21	0.15
	TMEM141	-0.74	0.22
	CD44	0.01	0.21
	NDUFA5	-0.19	0.2
	A_24_P391960	-0.82	-0.48
	MRPL45	-0.03	0.38
	A_32_P751535	-0.09	-0.21
	HIST1H4K	-0.79	-1.71
	RXRA	0.18	0.11
	A_24_P606663	0.15	-0.14
	AIFM1	-0.11	0.02
	NUDT5	-0.01	0.39
	CNIH4	0.39	-0.1
	NDUFS4	0.36	0.51
	DNAJB11	0.19	0.19
	PYGL	-0.24	-0.37
	A_24_P110082	0.01	-0.15
	ATP6V1G1	0.17	-0.34
	CYP51A1	0.09	0.31
	MT1HL1	-0.8	-1.41
	SARS	-0.03	0.05
	TRMT1	-0.25	-0.22
	NPR3	-0.44	-0.55
	MRPL3	-0.14	0.11
	NONO	0.36	0.12
	FABP5	0.4	-0.07
	PLXNA1	0.33	0.04
	MCUR1	0.24	0.27
	Hs.585046	0.41	0.18
	SCCPDH	0.45	0.35
	PITX1	0.02	-0.03
	GSG1	0.88	-0.15
	GNG11	0	0.37
	TCEAL4	-0.18	0.4
	MARVELD1	-0.2	0.52
	HIST1H4J	-0.84	-2.02
	GDF15	1.1	-0.72
	ECHS1	-0.34	-0.24
	PNKD	-0.3	0.03
	A_33_P3351615	0.01	0.19
	HIST1H2AM	-0.29	-0.77
	CBX1	-0.24	-0.18
	UBE2V1	-0.42	-0.16
	KNSTRN	-0.06	0.14
	NCAPH2	0.14	0.33
	FANCE	0.05	0.09
	A_22_P00015510	-0.11	-0.9
	ZNF622	0.19	0.09
	HERPUD1	0.42	0.4
	Hs.627167	0.13	0.09
	DDX21	-0.17	-0.16
	PDHB	-0.21	0.18
	A_24_P263543	0.13	0.41
	ATP1A1	0.57	0.05
	Hs.652040	0.63	0.08
	TM9SF2	0.06	-0.12
	Hs.512463	0.03	-0.74
	VARS	-0.15	-0.11
	OST4	-0.21	-0.37
	GTF3A	-0.21	0
	GPC1	0.01	-0.72
	DSE	0.38	-0.26
	GAA	-0.24	-0.35
	COPS3	-0.07	0.43
	PHPT1	-0.37	0.03
	MAT2A	0.56	-0.52
	UMPS	0.18	0.29
	P4HA2	0.09	-0.23
	CELSR1	-0.02	-1.4
	PPIB	-0.01	-0.65
	BCLAF1	-0.49	0.22
	TDG	-0.05	-0.34
	MGEA5	0.43	0.55
	SMARCC2	-0.13	-0.17
	SNRNP200	-0.26	0.04
	A_33_P3305208	0.05	0.08
	EIF4E2	0.18	0.01
	RAD21	-0.6	0.2
	ATP6V0A1	0.23	0.56
	KIF5B	-0.02	-0.83
	TNPO2	0.01	0.07
	GNB4	-0.52	0.15
	MRPL27	-0.11	0.15
	UBE2I	-0.01	0.14
	OCIAD2	0.49	0.25
	HNRNPR	-0.7	0.05
	A_33_P3303394	-0.18	-1.03
	KTN1	0.08	0.35
	GNG10	0.1	0.23
	BRIX1	0.19	0.1
	RFC4	-0.05	0.35
	UNG	-0.14	0.16
	LRPPRC	-0.85	0.18
	IL11	0.84	-0.11
	A_24_P332471	0.11	0.11
	HDAC1	0.01	0.01
	NIT2	-0.89	-0.12
	TRMT10C	0.15	0.24
	BSG	-0.24	-1.07
	SUB1	0.34	0.41
	POTEI	-0.32	-0.78
	PFN1	-0.76	-0.85
	CDC42EP5	0.17	-0.3
	COL18A1	0.21	-0.54
	EMC6	-0.13	0.06
	PSMD8	-0.22	-0.05
	MRPL19	-0.31	0.29
	ANKRD45	0.67	0.32
	PSMA4	0.17	0.14
	NGLY1	0.44	0.45
	ANKRD52	0.07	-0.4
	ACOT13	0.46	0.37
	SLC12A9	-0.18	-0.36
	FAM189B	0.08	0.16
	TFDP1	-0.21	-0.07
	A_33_P3362812	-0.12	0.18
	A_33_P3223869	-0.03	0.25
	Hs.438480	-0.18	-1.47
	LYRM4	-0.38	-0.08
	Hs.654375	0.75	0.15
	MNT	0	-0.67
	TUSC3	0.03	-0.12
	TBC1D13	-0.13	-0.09
	CD320	-0.17	-0.5
	TADA3	-0.21	-0.46
	AMD1	0.3	0.25
	EMC10	0.06	-0.12
	RAVER1	-0.2	-1.27
	SNRPB	-0.06	0
	PSMB2	-0.01	-0.09
	INTS10	0.19	0.32
	PEPD	0.1	-0.04
	ITM2B	0.17	-0.36
	ZNF593	-0.12	-0.06
	COL4A1	-0.03	-0.27
	Hs.743218	0.22	0.04
	GTPBP6	-0.49	-0.09
	ARHGEF16	-0.03	-0.55
	A_24_P375683	0.03	0.03
	TTI1	-0.01	-0.05
	MRPS36	0.15	0.32
	SURF1	-0.29	0.21
	MCM6	0.2	0.31
	KCNJ18	-0.01	-0.23
	MAPRE1	-0.01	-0.55
	CD99L2	-0.8	-0.5
	ZNF428	-0.56	0.73
	SPCS2	0.2	0.31
	HSPB11	0.19	0.43
	SNHG16	0.55	0.6
	CISD1	0.13	0.26
	PSMG4	-0.04	-0.34
	A_21_P0001152	0.71	0.22
	MCAM	-0.6	-1.18
	PKMYT1	0.07	-0.41
	VTI1B	0.17	0.22
	ASNSD1	0.26	0.33
	MRPL41	-0.49	0.04
	APOO	-0.08	0.2
	TMUB1	0.22	0.25
	CHCHD10	-0.35	-0.84
	LOC102724491	0.59	0.09
	Hs.208912	-0.34	0.03
	TBL2	0.07	-0.17
	TPM4	0.04	-0.61
	RUNX3	0.01	0.09
	TOMM20	0.03	0.2
	MIR4435-1HG	-0.15	-0.49
	UPF1	0.21	0.23
	EPAS1	-0.07	0.05
	PLA2G15	0.47	-0.31
	SMC4	0.19	0.14
	SNORA16A	0.15	-0.58
	PPP6R3	0.32	0.18
	DDIT4	-0.04	0.06
	TRAF2	-0.5	0.1
	Hs.626174	0.28	-0.36
	DEF8	0.07	-0.01
	TMA7	0.07	0.35
	TNFRSF10B	0.8	0.27
	C14orf2	-0.47	-0.38
	NSF	-0.78	-0.05
	RPA3	-0.13	-0.08
	MMADHC	-0.04	0.3
	POLE3	-0.31	-0.17
	A_33_P3289976	-0.01	-1.09
	BTG3	0.44	0.41
	A_33_P3333523	0.32	-0.27
	RARS2	0.18	0.52
	A_24_P272548	-1.14	-0.12
	SLC20A1	0.68	0.36
	A_24_P603890	-0.06	0.06
	TPRA1	-0.4	-0.31
	WASH1	0.08	0.31
	PRKCZ	-0.01	0.28
	ACAP3	-0.14	-0.36
	HPRT1	0.13	0.32
	ARHGAP1	0.4	-0.47
	GCLM	0.53	0.12
	FOXP1	0.13	0.41
	Hs.573898	0.08	-0.94
	Hs.591435	-0.07	-0.19
	SRSF5	0.29	0.48
	ACACA	0.02	0.33
	A_24_P186986	-0.32	-0.03
	DDB2	-0.03	0.04
	HPDL	0.2	0.04
	COPS5	-0.33	0.38
	ECI1	-0.07	0.25
	METRN	0.08	0.3
	PHB	-0.02	-0.06
	ITPA	-0.05	-0.03
	ASNS	0.2	0.7
	CHCHD2	0.14	0
	WDR45B	0.23	-0.08
	SCARB2	-0.08	-0.26
	GPX4	-0.64	-0.17
	Hs.723123	0.55	-0.66
	CEBPB	0.12	0.21
	A_33_P3334575	0.3	0.39
	GSK3A	-0.19	-0.02
	ISCU	-0.08	0.11
	ATP6V1A	0.29	0.24
	ZNRD1	-0.05	0.28
	Hs.525335	0.28	-0.63
	POLDIP2	-0.24	0.1
	LAS1L	-0.23	0
	VEGFB	-0.7	-0.24
	LSM5	-0.01	0.11
	KIAA1191	0.13	0.02
	CUL3	-0.23	0.37
	HS6ST2	0.06	-0.02
	RRP8	0.01	0.29
	SIN3B	0.15	-0.21
	EMC8	-0.13	-0.1
	FHL2	-0.39	-0.56
	SNORD47	0.12	-0.5
	COX16	0.12	0.18
	TIMELESS	-0.38	-0.19
	TOMM34	-0.21	-0.04
	YY1	0.21	0.4
	DGKZ	0.25	0.68
	RPL29P2	-0.38	-0.11
	PIH1D1	0.1	0.03
	A_24_P366415	0.42	0.2
	SNRPD3	-0.44	0.25
	C4orf3	-0.13	0.43
	VMA21	-0.84	0.62
	TUBB	-0.3	-0.33
	PLOD2	0.13	-0.37
	A_33_P3358856	-0.07	-0.08
	FAM195A	-0.1	-0.08
	CHPF	-0.2	-0.68
	NOP16	-0.05	0.11
	CDC42	-0.59	-0.67
	SLC17A9	0.35	-0.23
	FOXQ1	0.01	-0.47
	MLH1	-0.39	0.2
	TM7SF3	0.01	-0.17
	TMEM223	-0.16	-0.36
	TGOLN2	0.51	-0.2
	ACO2	-0.12	-0.41
	YIPF3	-0.11	-0.26
	Hs.709256	0.1	0.13
	PUF60	-0.46	-0.05
	ZDHHC4	-0.06	0.24
	FANCL	0.62	0.39
	PARL	0.1	0.25
	FAM101B	-0.19	0.13
	A_21_P0013756	-0.25	-0.74
	CBR1	0.35	0.36
	Hs.116481	-0.05	-0.88
	LINC00493	0	0.13
	PPP1R12C	0.51	-0.11
	CDC45	0.28	0.45
	F8A1	-0.05	-0.21
	DIMT1	-0.03	0.07
	MRPS35	0.04	0.55
	NDUFA6	-0.04	0.03
	TSFM	0.13	0.55
	SNF8	-0.11	0.15
	SAT2	0.07	0.17
	STUB1	-0.4	-0.35
	MYO19	0.19	0.55
	TPR	0.22	0.05
	AK4	0.33	0.19
	A_21_P0005689	0.13	0.29
	RBM14-RBM4	0.21	0.51
	FKBP9	0.14	-0.59
	VPS28	-0.24	0.37
	A_24_P49597	-0.07	-0.03
	PRPF31	-0.22	-0.32
	SS18L2	0.26	0.4
	KANK2	-0.36	-0.11
	TBCB	-0.27	-0.02
	PTS	0.36	0.17
	FUCA2	-0.96	-0.45
	TMEM87A	-0.1	-0.32
	SSR2	0.06	-0.06
	GPX8	-0.26	-0.41
	HIST1H3B	-0.26	-0.78
	SYNCRIP	0.06	0.36
	A_21_P0013894	-0.14	0.76
	CYSTM1	-0.11	-0.31
	BLVRA	-0.08	0.17
	C1orf43	-0.67	-0.15
	HADHB	0.04	0.14
	GTF2H5	-0.37	-0.04
	URM1	-0.07	0.04
	PHF19	-0.15	0.18
	SF3A3	-0.09	0.21
	PIN1	-0.08	-0.06
	HEXB	0.2	0.41
	PSPH	-0.35	0.12
	ZNF131	0.34	-0.1
	SUPT4H1	0.01	0.44
	SRSF7	0.32	0.61
	SNHG12	0.18	-0.07
	ZFYVE27	0.53	-0.12
	A_33_P3316379	0.14	-0.21
	MAP2K7	-0.16	-0.1
	CDK5RAP1	0.29	0.04
	HNRNPK	0	-0.28
	REEP5	-0.83	0.58
	CENPN	-0.01	0.11
	LOC101929284	-0.76	-0.37
	MRPL13	-0.08	0.35
	Hs.519909	0.2	-0.41
	PNRC1	-0.09	-0.09
	DCAF13	0.08	0.51
	DIO2	0.39	0.27
	PTTG2	0.08	0.22
	KRT8	-0.7	-0.79
	FAM83D	-0.08	-0.43
	CSDE1	-0.22	-0.18
	SRSF11	0.16	-0.21
	RAP1B	-0.07	0.17
	SHMT2	-0.28	-0.17
	MIEN1	-0.21	-0.51
	MT1B	-0.63	-1.16
	PLEKHG4	0	-0.17
	PSMB10	-0.32	0.01
	DUSP12	0.24	0.43
	PPIH	-0.01	0.31
	HTATSF1	0.03	0.27
	UQCC2	-0.65	-0.16
	SDHB	-0.12	0.24
	SLPI	-0.22	-0.26
	UROD	-0.22	0.13
	MRPL55	-0.26	0.11
	SPHK1	-0.18	-0.55
	SMOC1	-0.08	-0.61
	A_24_P280926	0.06	0.31
	PELO	0.35	-0.01
	SPAG5	0.02	0.2
	COL1A1	-0.09	-0.27
	EIF5A	-0.13	-0.52
	Hs.474833	-0.06	-0.15
	AP3S1	0.13	-0.03
	CCDC94	-0.31	-0.2
	NAA60	0.18	0.29
	LDOC1	0.13	0.1
	ANKRD11	0.66	-0.08
	SLC39A13	-0.18	-0.19
	Hs.530461	0.14	-0.07
	TBC1D9B	-0.13	-0.07
	TCF25	-0.09	-0.44
	ZC3H11A	0.19	0.06
	SNHG15	-0.11	-0.22
	CALU	-0.32	-1.3
	HIST1H4E	-0.64	-0.99
	SQSTM1	0.25	-0.08
	ACTN4	-0.3	-1.6
	EMC4	0.12	-0.18
	Hs.486993	0.39	-0.15
	PRMT7	-0.2	-0.08
	ANO10	-0.03	-0.4
	AURKA	-0.02	0.05
	SLC38A10	-0.36	-0.11
	NDUFAF2	0.43	0.16
	PLS3	0.14	0.17
	TMED3	-0.41	-0.64
	PKP3	-0.05	0.15
	HSPBP1	-0.28	-0.44
	H2AFJ	-0.4	-0.13
	A_33_P3246995	-0.33	-0.09
	FASN	-0.02	-0.15
	PIF1	0.16	-0.22
	CHP1	-0.12	0.28
	SRSF10	0.14	0.3
	CYC1	-0.35	0.06
	C12orf57	-0.31	-0.14
	HIST1H2BH	0.02	-0.3
	IP6K1	0.09	0.25
	MYH9	-0.36	-1.09
	C16orf13	-0.2	-0.19
	C16orf91	-0.37	-0.04
	DGKD	0.1	-0.09
	SLC2A8	0.13	0.21
	MARCH6	0.23	0.05
	EED	0.61	0.72
	CBX5	-0.4	-0.22
	PPP1R9B	-0.09	-0.59
	CYBA	-0.17	-0.64
	ITPRIP	0.57	-0.26
	MRPL10	-0.34	-0.45
	COPB1	-0.03	-0.02
	BTF3	0.01	0.02
	ESRRA	-0.29	-0.29
	CTDNEP1	-0.37	-0.35
	CPSF7	-0.18	-0.14
	DNAJC1	0.05	-0.16
	AXL	-0.59	-0.73
	CTNNA1	0.08	-0.04
	RFXANK	-0.65	-0.23
	SLC25A19	0.21	-0.23
	CD47	0.38	0.1
	SPTSSA	-0.11	0.18
	LSM1	-0.09	-0.34
	PSMD9	-0.15	0.09
	ALG5	0.14	0.34
	WBP11	-0.04	-0.14
	UBE2D3	-0.11	0.13
	FBLN1	-0.35	-0.19
	A_33_P3241596	0.98	0.42
	OSTC	-0.09	0
	HPS6	0.21	0.16
	TOP1MT	0.08	-0.01
	IL13RA1	-0.03	0.07
	GSS	-0.14	0.41
	STK26	0.18	-0.12
	HIST1H2BI	-0.15	-0.18
	KRBA2	0.58	0.17
	TP53I13	-0.17	0.09
	A_33_P3285769	-0.28	-0.05
	MORF4L2	-0.11	0.08
	HMBS	-0.26	0.05
	COPZ1	-0.64	0.13
	POLR2F	0.29	-0.12
	PNMA1	-0.17	0.14
	ACTR3	0	0.29
	TRIO	0.26	0.06
	A_33_P3279456	0.3	-0.03
	LRRC47	-0.52	-0.01
	A_24_P178654	0.05	-0.06
	MAP2K3	0.08	-0.39
	TUG1	0.26	-0.17
	CARM1	-0.21	-1.08
	SCARNA22	0.11	-1.14
	CSNK1G2	0.06	-0.67
	TAX1BP1	0.26	0.73
	PAIP1	0.17	0.26
	A_24_P887857	0.72	-0.93
	YTHDF2	0.46	0.4
	G3BP2	0.2	0.4
	KPNA4	0.5	-0.06
	PRPF40A	0.2	0.13
	MIEF1	0.06	0.24
	GUSB	0.32	0.25
	A_33_P3345501	0.06	0.19
	PCNP	0.27	0.35
	MAGOHB	-0.2	0.2
	PGLS	-0.47	0.03
	RTFDC1	-0.24	-0.06
	DNTTIP1	0.01	0.11
	BAG2	0.15	-0.13
	C1orf174	0.06	-0.48
	CDC16	-0.27	0.39
	TPGS2	-0.1	-0.54
	HIST1H2BM	0.16	0.07
	SLCO4A1	0.16	-0.35
	THOC3	-0.03	0.47
	CSAG1	-0.07	0
	MLLT11	0.49	-0.94
	LARP4	-0.81	0.39
	ILF3	0.1	0.07
	C21orf59	-0.04	-0.31
	NELFE	-0.27	0.32
	PSMC2	0.39	0.37
	A_33_P3324890	-0.79	-0.09
	DPCD	-0.29	0.32
	SLBP	0.12	0.27
	PYCR2	-0.18	-0.21
	IMP3	-0.1	-0.27
	JAGN1	0.55	-0.46
	RCN2	-0.21	0
	A_24_P350307	0.13	0.53
	DSP	-0.29	0.16
	MTHFD2	-0.21	0.31
	CENPW	0.05	0.23
	PQBP1	-0.15	-0.09
	DNLZ	0.08	0.42
	BLVRB	0.26	0.1
	AHNAK	-0.22	-0.49
	MRPS11	-0.29	0.11
	BRD7	-0.1	0.17
	A_33_P3229022	-0.17	-0.01
	Hs.732093	0.54	0.26
	Hs.567779	0.64	0.17
	LOC100506548	-0.18	-0.5
	ZFP36L1	-0.27	0.21
	PPP6C	-0.15	-0.03
	CYP1B1	-0.06	-0.2
	IARS2	-0.04	0.34
	FDXR	-0.31	0.28
	TMEM205	-0.07	-0.18
	XYLT2	0.43	-0.43
	GART	0.03	0
	SLC2A1	0.53	-0.14
	LTA4H	0.22	0.34
	CCM2L	-0.19	-1.31
	A_19_P00801821	0.58	0.13
	FAM136A	-0.46	-0.03
	MCFD2	0.05	-0.15
	MARK3	0.13	-0.15
	PBK	-0.36	0.92
	KIAA1429	0.26	0.29
	C8orf22	0.45	-0.67
	GPBP1	0.37	0.62
	RPUSD1	0.05	0.03
	TMX2	-0.28	-0.19
	GNG5	0.1	0.32
	ZNHIT3	-0.16	0.2
	ZBED3	0.06	-0.09
	PLEC	0.07	-0.69
	COA4	-0.02	0.1
	REXO4	-0.27	0.02
	ACAT2	-0.01	0.55
	IGBP1	-0.81	-0.37
	DCUN1D5	0	0.17
	Hs.569114	-0.23	-1.16
	MIDN	-0.08	-0.44
	MRPL48	-0.45	-0.24
	MRPS15	-0.25	-0.22
	HP1BP3	-0.13	0.31
	PSMC6	0.06	0.32
[truncated: 46,064 more rows]

## Sheet: GLIS2+IL-1a
	all_genes	RELA+IL-1	GLIS2+IL-1		617_genes	RELA+IL-1	GLIS2+IL-1		83_genes	RELA+IL-1	GLIS2+IL-1
	RPS21	-0.5	0.08		MT2A	-0.49	0.14		PLK2	-1.2	-1.36
	FUT6	-0.5	0.08		TARS	0.38	-0.23		EDN2	-1.67	-1.6
	A_33_P3381429	-0.5	0.08		NHP2L1	-0.51	0.2		DUSP2	-0.98	-1.03
	RPL13	-0.49	0.09		INTS1	-0.44	0.01		SNORA12	0.91	0.9
	TUBA1B	-0.5	0.07		KIF1C	-0.49	-0.13		SPHAR	-0.9	-0.85
	TUBA1C	-0.5	0.08		MRPL18	-0.65	-0.5		IGF2	1.74	0.99
	A_33_P3396434	-0.5	0.08		PHRF1	-0.33	0.27		FNIP2	1.81	1.46
	RPL6	-0.5	0.06		TAF7	0.25	-0.02		ATRN	1.02	1.24
	CYP2W1	-0.46	0.11		CBX1	0.01	-0.15		MUC13	3.36	2.71
	RPS18	-0.49	0.05		DSE	0.61	0.24		CSF2	-4.15	-2.97
	RPL19	-0.45	0.12		HNRNPR	-0.17	-0.16		ZNF75D	1.48	1.65
	RPS2	-0.49	0.07		BTG3	0.61	0.24		CYLD	-0.97	-0.92
	RPS27	-0.46	0.02		PPIH	0.11	-0.03		RAPGEF1	1.42	1.13
	SNAR-A3	-0.5	-0.39		DUSP1	1.9	-0.38		TMEM92-AS1	2.07	3.27
	RPL35	-0.48	-0.01		PLK2	-1.2	-1.36		METTL21B	1.18	1.85
	MTRNR2L2	-0.4	0.18		ATF3	1.41	-0.76		LYG1	2.42	1.84
	SNAR-B2	-0.48	-0.23		DNAJB1	0.14	-0.44		FAM215A	1.69	1.62
	RPL23A	-0.38	0.17		FIP1L1	-0.54	-0.34		TNFRSF18	1.33	1.56
	RPL35A	-0.45	0.11		RNF13	-0.05	0.1		CDKN2B-AS1	1.33	2
	A_33_P3315027	-0.44	0.08		MRTO4	0.16	-0.15		EPHA4	1.84	1.98
	RPL7A	-0.39	0.11		ATXN2	-0.24	0.29		LOC101927257	2.04	2.16
	RPL41	-0.47	0.05		KLF6	-0.96	-0.29		CSF3	-1.66	1.58
	A_33_P3375668	-0.42	-0.04		CD109	-0.04	0.87		LOC101927100	1.19	1.32
	A_21_P0011376	-0.47	0		LINC00094	-0.65	-0.62		LINC00317	1.54	1.26
	A_21_P0011491	-0.42	0.08		MBD4	-0.09	-0.21		CFB	-2.18	2.12
	ZNF865	-0.42	0.13		PJA2	0.15	-0.45		FIBCD1	1.79	1.21
	A_23_P301925	-0.37	0.11		AASDHPPT	-0.95	-0.15		SPG20-AS1	2.42	1.25
	RPS29	-0.38	0.1		SERP1	-0.52	-0.57		TAS2R14	1.7	1.98
	MTRNR2L6	-0.41	0.11		CCNT1	0.13	0.04		TMC4	-1.83	-2.21
	PPIA	-0.45	0		TWIST2	-0.34	-0.73		C1QTNF3	1.63	2.18
	Hs.626395	-0.44	0.01		ZFC3H1	-0.11	0.17		ZFP36	-1.41	-1.11
	NME2	-0.43	-0.14		THOC2	-0.05	-0.3		ALDH3A1	-1.25	-1.71
	EEF1A1	-0.29	0.12		ANKRD17	0.1	-0.11		ALS2CR11	-1.38	-1.61
	GPR155	-0.47	0.02		NUP98	-0.03	-0.6		POLN	1.45	1.55
	OAZ1	-0.36	-0.02		IGFN1	-0.67	-0.27		ADAMTS17	-1.27	-1.09
	RPS5	-0.27	0.16		SREBF2	-0.7	-0.07		XAGE3	-1.47	-1.17
	RPS28	-0.47	-0.16		ANKRD40	-0.09	-0.38		FAM227B	-2.41	-1.81
	RPL23	-0.4	0.03		ALG14	-1.03	0.01		MYT1L-AS1	-1.01	-1.34
	RPS13	-0.37	0.04		VEZF1	-0.33	-0.01		EFS	-1.81	-1.5
	PQLC2	-0.43	0.03		TOM1L2	-0.72	-0.04		AOC1	-1.2	-1.07
	RPL10A	-0.33	0		EFTUD1	0.17	0.07		ARHGEF9	-2.23	-2.44
	ACTB	-0.44	-0.01		HERC2P2	0.74	1.39		RGS3	-1.93	-0.74
	Hs.534404	-0.35	-0.09		CPVL	0.39	0.38		LOC101927181	1.11	1.57
	RAN	-0.36	0.14		ATXN1L	-0.39	0.31		SLC38A8	-1.38	-1.39
	RPL32	-0.31	0.08		EXO5	-0.23	0.03		KCNK9	1.41	1.61
	RPS3A	-0.33	0.07		EDN2	-1.67	-1.6		PTGFR	-1.76	-1.93
	RPS6	-0.37	-0.16		BHLHE40	-0.68	0.36		PABPN1L	-1.21	-1.18
	RPLP1	-0.39	-0.09		CSNK1G3	0.15	-0.12		CTSW	-1.06	-1.37
	HSPD1	-0.35	0.1		SLAMF8	-1.05	-0.67		CA8	-1.87	-1.62
	RPS19	-0.3	-0.08		IRX4	0.71	-0.85		LINC01132	-1.03	-1.39
	ATP5E	-0.41	0.03		NBN	-0.76	-0.61		EGR2	-1.1	-0.98
	Hs.253260	-0.27	0.28		TNS4	0.05	0.18		MERTK	-1.22	-1.35
	A_24_P551842	-0.3	0.23		PLK3	-0.83	0.4		OR13C9	-1.02	-1.61
	FTH1	-0.41	-0.12		IRAK2	-0.9	0.04		SOX2	-1.5	-1.8
	NPM1	-0.43	-0.16		ADAM10	0.06	0.91		C5orf60	-1.27	-1.76
	Hs.269592	-0.41	0.08		CBX3P2	0.29	0		FCRL4	-1.36	-0.95
	RPLP0	-0.25	-0.14		CASP8AP2	0.62	0.1		ABCC9	-3.57	-4.16
	RPS26	-0.5	0.01		SLC35A1	0.14	0.4		C17orf99	-1.18	-1.25
	SNAR-D	-0.4	-0.62		IL7R	0.14	0.15		LINC00571	-1.67	-1.21
	Hs.631499	-0.34	0.03		ZNF142	-0.17	-0.64		ICAM1	-2.24	1.16
	Hs.197320	-0.17	0.39		OXR1	0.15	0.18		CCL2	-3.15	-1.55
	Hs.528050	-0.28	0.24		PIM2	-0.59	-0.87		ST7-AS2	-1.25	-1.24
	RPS17	-0.37	-0.31		AURKB	1.06	-0.29		TNF	-5.19	-1.29
	RPS4X	-0.39	-0.31		PGBD2	-0.71	-0.06		CASC6	-1.75	-1.32
	UBC	-0.28	0.12		CD2AP	0.12	-0.56		TIGD4	-1.67	-1.59
	TSR1	-0.2	0.02		PSD3	0.24	-0.6		FANK1-AS1	-1.35	-1.32
	A_33_P3228988	-0.05	0.46		PIM1	-0.03	0.15		PRR27	1.43	1.31
	RPL8	-0.23	-0.06		TAPT1	-0.17	0.49		LRRC74A	-1.48	-1.01
	RPS8	-0.45	-0.09		ENOX1	0.96	-0.33		GJA5	-1.92	-2.26
	RPL37A	-0.35	0		DUSP2	-0.98	-1.03		LOC100288748	-1.3	-1.32
	A_33_P3270581	-0.26	-0.05		MAEA	1.6	0.81		HPGDS	-1.37	-1.22
	RPS16	-0.69	-0.1		OPTN	-0.79	0.18		ZNF443	-1.27	-1.2
	A_23_P336854	-0.38	-0.45		SNORA12	0.91	0.9		CD6	1.17	1.19
	RPS20	-0.4	-0.25		PER2	0.12	0.66		LOC100996583	-1.08	-1.88
	Hs.591538	-0.3	0.15		G6PD	0.14	-0.14		IL1A	-2.22	-1.16
	RPL36A	-0.31	0.01		PRKACA	-0.75	-0.21		CBY3	-1.2	-1.19
	RPL38	-0.32	-0.08		SNORD83B	0.3	0.26		TNFSF18	-1.74	-1.25
	RPL11	-0.47	-0.24		ZNF30	0.16	0.18		SFRP5	-1.11	-1.16
	RPL12	-0.35	-0.46		AP1G2	0.24	0.49		TMEM98	-1.32	-1.15
	RPL5	-0.36	-0.2		NBPF8	0.51	0.51		CBLN4	-1.32	-1.45
	RPLP2	-0.22	-0.17		TTC28-AS1	0.31	-0.02		SNAI3	-1.07	-1.23
	RNA28S5	-0.5	0.08		MDM2	0.24	-0.28		RGS16	-0.9	-0.68
	HINT1	-0.01	0.14		UBE2Q2P1	-0.51	0.5		OMG	-1.23	-1.26
	A_33_P3299436	-0.29	-0.22		ALS2	0.18	-0.35
	A_21_P0013757	-0.32	-0.01		TMEM144	0.48	0.41
	RPL27	-0.42	-0.11		TTLL4	1.68	-0.59
	HSPE1	-0.34	-0.23		RNF2	-0.06	-0.18
	LDHB	-0.24	-0.13		B3GNT2	-0.26	-1.04
	TONSL	-0.22	0.16		SPHAR	-0.9	-0.85
	SLC35E4	0.05	0.31		SNX29	0.01	-0.48
	PTK6	-0.14	0.07		CBX4	0	0.8
	SNAR-H	-0.8	-0.86		GNAQ	-0.39	-0.69
	A_33_P3352407	-0.09	-0.04		IGF2	1.74	0.99
	S100A6	-0.29	0.12		FNIP2	1.81	1.46
	PRDX1	-0.32	-0.32		STAT5A	-0.46	0.56
	A_33_P3354479	-0.31	-0.1		RASD1	2.88	-0.23
	A_33_P3315763	-0.25	0.12		ATRN	1.02	1.24
	RPL39	-0.23	-0.12		SH3BP4	-0.64	-0.62
	A_24_P204144	-1.01	-0.29		FAM120B	0.63	0.19
	A_24_P58881	-0.3	-0.07		SNORA41	0.26	0.41
	RPS25	-0.28	-0.29		HHAT	-2	-0.43
	A_33_P3351529	-0.49	-0.13		NFKB2	-1.38	-0.3
	RPS10	-0.32	-0.08		OLR1	-2.3	0.29
	Hs.551839	-0.25	-0.08		ORAI2	-0.11	0.74
	GSTP1	-0.09	0.07		STAMBPL1	-0.04	-0.08
	COX6A1	-0.11	0.51		LOC101559451	-0.71	0.69
	RPL31	-0.32	-0.25		UNC119	0.2	-0.14
	XRCC6	-0.61	-0.16		MUC13	3.36	2.71
	A_32_P190488	-0.25	-0.26		TNFAIP6	-0.6	1.98
	Hs.303653	-0.34	0.56		ZNF594	0.35	1.88
	HSP90AA1	-0.24	-0.1		L1CAM	0.87	0.22
	Hs.652837	-0.11	0.29		ULK4	-0.83	-0.51
	RPS15	-0.13	-0.24		CSF2	-4.15	-2.97
	FAM74A4	-0.24	0.01		ADPRHL2	0.3	0.28
	A_21_P0012940	-0.29	-0.23		RGPD6	2.12	1.11
	COX8A	-0.67	0.34		TTC4	0.9	0.77
	A_33_P3241043	-0.12	-0.14		UCKL1	0.94	0.61
	GAS5	-0.33	-0.25		TMEM38A	0.34	0.98
	RPS11	-0.64	-0.19		ZNF273	0.64	0.95
	RPL15	-0.11	-0.03		WIPF1	-0.47	-0.2
	UQCRQ	-0.27	0.01		ABCC10	0.79	1.43
	RPS14	-0.26	-0.12		GAN	-0.21	-0.96
	EXOSC2	-0.17	-0.03		ZNF75D	1.48	1.65
	C5orf63	-0.15	-0.37		NEURL3	-0.95	-0.23
	A_21_P0011041	-0.12	0.02		CWC25	0.7	1.13
	RPS24	-0.1	-0.17		GK3P	-0.52	-0.3
	RPL37	-0.21	-0.13		RHOU	-0.49	0.15
	RPL26	-0.3	-0.34		CNTRL	1.04	0.96
	A_33_P3297277	-0.25	-0.24		CYLD	-0.97	-0.92
	A_33_P3368186	0.02	0.39		RAPGEF1	1.42	1.13
	FBL	-0.09	-1.32		LOC100130476	0.86	-0.1
	A_33_P3376071	-0.32	-0.03		TMEM92-AS1	2.07	3.27
	A_33_P3370515	-0.28	-0.13		RCHY1	-0.85	-0.61
	A_24_P49687	-0.16	-0.49		FXR2	0.56	0.16
	MIF	-0.54	-0.01		CAPS2	-0.55	0.12
	Hs.586423	-0.32	-0.2		ADM2	-0.28	0.68
	HIST1H4C	-0.75	-0.3		HDAC10	0.69	1.93
	RRP7B	0.02	0.3		SPRR2A	-0.23	-2.12
	AS3MT	-0.12	0.07		RABL3	-0.44	0.29
	SNAR-G2	-0.79	-0.84		METTL21B	1.18	1.85
	RPL7	-0.18	-0.12		DIEXF	-0.17	1.03
	MYO1C	-0.43	0.69		FOSL1	0.04	-0.89
	A_23_P360209	0.36	1		LYG1	2.42	1.84
	GNAS	0.08	0.29		FAM215A	1.69	1.62
	RPS7	-0.47	-0.08		STBD1	-0.66	-0.9
	HNRNPA1	-0.22	-0.44		RGP1	-0.46	0.79
	ATP5L	-0.14	0.01		ATP6V1G2	-0.24	0.55
	LY6K	-0.41	0.28		TNFRSF18	1.33	1.56
	RPL21	-0.14	-0.18		SYNE4	1	1.45
	A_24_P547010	-0.98	-0.11		IL6	-1.07	-0.06
	EIF1	0.04	-0.06		RAB8B	-0.06	-0.5
	A_21_P0012112	-0.09	-0.01		ADRB1	-0.72	-1.07
	RPL24	-0.23	-0.27		WDTC1	1.68	1.04
	Hs.660751	-0.25	-0.17		TMIGD2	1.34	0.62
	ATP6V0C	0.05	0.19		FOSB	0.26	0.13
	MCM7	-0.13	0.21		LPAR5	-0.19	0.21
	RPL30	-0.27	-0.16		LINC00882	-0.79	-0.04
	S100A2	-0.19	-0.42		PPARA	0.23	1.54
	H3F3A	0.04	0.03		CDKN2B-AS1	1.33	2
	ATP1B3	0.04	0.18		BDKRB1	-0.62	0.94
	EIF3C	0.01	0		ZNF34	0.58	-0.21
	SLC16A3	0	0.39		RBM33	1.39	0.47
	PRDX4	0.13	0.37		RASL10B	0	-0.4
	Hs.544999	-0.18	-0.07		PTPRR	-0.83	-0.78
	A_33_P3230738	-0.13	-0.12		TRNP1	-0.51	-1.09
	PTRF	-0.09	0.2		PITRM1	1.05	0.79
	A_19_P00802027	-0.22	-0.35		ADAM33	1.07	0.49
	CALR	-0.07	-0.05		MUC2	0.63	1.28
	Hs.736041	0.12	0.33		MAFF	-0.52	0.3
	A_24_P203726	-0.89	-0.07		EPHA4	1.84	1.98
	RPL9	-0.21	-0.35		LOC101927257	2.04	2.16
	PTMA	-0.03	-0.14		CSF3	-1.66	1.58
	FAU	-0.7	-0.14		ANKRD44	1.13	-0.29
	RPL13A	-0.13	-0.34		CCDC154	-0.24	1.21
	RPL4	-0.03	-0.23		LOC101927100	1.19	1.32
	A_33_P3328619	0.23	0.55		ADCK4	0.88	1.04
	A_33_P3375673	-0.21	-0.43		SLC11A1	-0.37	-0.05
	MTRNR2L1	-0.01	0.13		MYO16	0.23	-0.14
	ATP5G2	-1.07	-0.2		LOC100506526	1.13	0.59
	NDUFS5	-0.02	0.06		LINC00317	1.54	1.26
	A_24_P161355	-0.9	-0.31		CFB	-2.18	2.12
	RPS15A	-0.08	-0.21		ZC4H2	-0.15	-1.17
	MZT2B	0.06	0.23		LINC00593	-0.14	-0.75
	HN1	0.23	0.16		FIBCD1	1.79	1.21
	A_33_P3330683	-0.69	-0.14		C6orf10	1.28	0.27
	SOD1	0.24	0.05		ANKRD42	-0.77	-1.71
	LOC100506679	0.26	0.59		ELN	0.97	1.06
	COX7A2	-0.08	0.32		PI3	-1.01	-0.46
	PABPC1	0.02	-0.1		SLC6A7	-2.13	1
	EEF1B2	-0.17	-0.04		IL6	-0.62	0.41
	Hs.190968	-0.04	0.02		USP49	0.33	0.07
	COX7C	-0.08	-0.04		SLC4A1	0.03	0.57
	HMGN2	-0.23	-0.11		BCO2	-0.34	-0.2
	Hs.574890	-0.12	-0.19		ITPK1	-0.59	0
	LAMP1	0.2	0.48		SPG20-AS1	2.42	1.25
	LEPR	0.43	0.95		MED31	1.52	0.58
	A_33_P3275826	-0.09	0.07		PRDM1	0.54	0.37
	BASP1	-0.66	-0.4		A2M-AS1	0.91	0
	HLA-E	0.02	0.03		MURC	0.98	1.79
	PSMB1	0.05	0		SPDYE1	-0.22	0.26
	SCARB1	-0.36	0.44		TAS2R14	1.7	1.98
	A*03:01:0:01 allele	0.17	0.3		COL20A1	-0.87	-0.82
	HSP90B1	0.16	0.39		GPHB5	-0.07	0.49
	VIM	-0.06	-0.17		FOXE3	0.59	1.76
	UBB	-0.04	-0.33		CCDC68	0.46	-1.21
	A_33_P3384997	-0.11	-0.25		ACP6	0.58	0.62
	RPL29	-1.14	-0.2		TMC4	-1.83	-2.21
	A_33_P3384442	0.33	0.48		DCN	-0.66	-1.26
	PDCD6	-0.11	-0.33		APOL6	0.48	1.84
	Hs.657302	0.09	0.15		ZC2HC1C	0.69	0.76
	UQCRH	-0.06	-0.05		SYNE3	0.09	-0.76
	ATP5G3	-0.05	0.05		C1QTNF3	1.63	2.18
	C1QBP	0.08	-0.37		CCL15	0.17	0.74
	A_21_P0010525	-0.04	-0.01		ZFP36	-1.41	-1.11
	TGFBI	0.22	1.11		FLJ16779	-1.54	0.55
	GAPDH	-0.67	-0.44		MAG	0.36	-0.28
	EEF1G	-0.52	-0.25		SDC3	0.5	0.31
	RPS2P32	-1.2	-0.21		AKAP5	1.07	1.26
	SLC25A3	-0.04	-0.13		TMEM253	0.94	1.09
	SNAR-F	-0.74	-1.2		CUX2	-0.83	-0.82
	CUTA	0.23	0.45		LINC01241	0.62	0.52
	RPS23	-0.04	-0.25		GPX5	0.88	0.4
	RPL34	-0.15	-0.31		C2orf72	-0.95	-0.8
	A_24_P42014	-0.74	-0.07		RASAL1	0.9	0.34
	A_24_P349636	-0.05	-0.16		LINC00616	-1.19	-1.57
	TXN	-0.05	-0.19		ZSCAN22	1.36	1.14
	A_22_P00002736	-0.45	0.08		ENTPD5	0.9	1.24
	TOMM7	-1.07	-0.06		LGALS8-AS1	-0.57	-0.75
	DYNLL1	0.08	0.07		GRTP1-AS1	1.01	0.73
	A_24_P417606	-0.11	-0.15		LOC284023	0.7	0.56
	AP2S1	-0.58	-0.31		MEF2C-AS1	0.76	0.25
	A_24_P349387	-0.89	-0.36		RNF185	0.89	-0.47
	A_21_P0010881	-0.85	-0.38		LOC100507530	1.11	1.27
	LDHA	0	-0.25		ITK	-1.01	-1.84
	RPL3	-0.74	0.01		LINC00565	1.19	1.5
	CCT4	0.04	-0.02		ZNF833P	-1.18	-1.92
	SEC13	-0.12	0.12		AK5	-0.29	-1.98
	MYDGF	0.14	0.34		SPAG5-AS1	0.84	-1
	MTCH1	-0.45	0.1		ALDH3A1	-1.25	-1.71
	ZNF526	-0.18	0.66		FAM106A	0.81	1.35
	P4HB	0.22	0.41		ARHGEF3-AS1	1.25	0.5
	A_22_P00016688	-0.74	-0.04		LOC101929080	0.58	0.79
	TMBIM6	0.47	0.4		ZNF540	-0.87	-0.25
	MT2A	-0.49	0.14		LOC101927354	0.44	0.87
	A_21_P0012200	-0.5	-0.14		PTX3	-3.41	0.76
	A_33_P3223874	-0.01	-0.3		LINC01233	1.34	0.69
	SRP14	0.08	0.14		ALS2CR11	-1.38	-1.61
	GPX1	-0.4	-0.49		KLC4	-1.44	-0.83
	RPL18	-0.56	-0.03		MYO7A	0.74	1.25
	A_24_P375599	-0.03	-0.28		LOC100505921	0.93	-0.17
	A_24_P15821	0.09	-0.15		NCOA7	-0.44	0.19
	NME1	0.04	-0.17		CLDN1	-0.98	-1.06
	SLC16A12	0.13	-0.03		LGALS9	1.17	0.99
	RPL28	-0.83	-0.2		B4GALT1-AS1	1.26	-0.22
	CPS1	0.3	-0.01		TUB	0.94	0.49
	ATF4	-0.78	-0.17		ACSM5	-0.29	0.28
	KPNA2	0.11	0.15		RYR1	0.73	0.9
	LRRC75A-AS1	-0.67	-0.67		SELP	-1.08	-2.22
	GRN	0.21	0.71		FAM157A	-0.21	-1.05
	A_21_P0010912	0.08	-0.03		CCL20	-2.55	0.67
	CCT2	0.08	-0.17		LINC00839	0.69	0.46
	TKT	-0.58	0.3		FAM86JP	0.29	0.89
	RPL14	0.11	-0.2		BVES-AS1	0.64	0.61
	CD63	-0.06	0.4		LIN28B	0.28	1.14
	HSPB1	-0.03	0.07		ZP2	-1.25	-0.77
	IFITM3	-0.6	0.4		POLN	1.45	1.55
	MDH1	0.26	0.23		OLAH	-0.07	-0.1
	A_33_P3328837	-0.86	0.1		C1orf220	0.65	1.29
	A_33_P3353259	-0.44	-0.18		SRD5A3-AS1	0.2	0.1
	A_33_P3286318	0.15	0.08		TUB-AS1	0.21	1.55
	SLC25A5	0.28	0.09		ADAMTS17	-1.27	-1.09
	A_24_P24790	-0.27	-0.22		C4BPA	-1.27	-0.54
	RN7SK	0.23	0.2		LHFPL3-AS2	0.81	1.39
	A_24_P84808	0.03	-0.2		PINLYP	-0.86	-1.71
	U2AF1	-0.36	0.03		PNLIPRP1	-0.04	0.19
	TRMT112	-0.3	0.26		MIR4500HG	0.88	0.51
	ATP5H	-0.31	0.23		ARFGEF1	-0.63	-0.33
	ANXA2	0.06	-0.15		GHRHR	-0.58	-0.1
	Hs.662179	0.29	0.28		EDN1	-2	-0.79
	TBCA	0.29	-0.11		CXCL2	-1.88	0.09
	POLR2L	-0.35	-0.19		RNF113B	-0.94	-1.47
	RPSAP58	-0.75	-0.08		PLXNA4	0.85	0.38
	TSPO	0.27	0.31		MMP11	-0.56	-1.13
	A_33_P3255782	-1.19	-0.31		SLC25A25-AS1	-1.36	-0.91
	Hs.628886	0.24	0.1		CTAG1A	-0.53	-1.9
	NDUFA4	-0.15	0.31		APOC4	0.62	1.09
	RTN4	0.4	0.49		CELA2A	-0.16	-0.58
	PSMD2	0.43	0.38		SIX6	1.51	0.26
	SNRPG	0.2	-0.25		LOC101929723	0.43	-1.06
	A_24_P401100	-0.22	-0.13		PDE1C	-0.83	-0.41
	RPL19P12	-0.44	-0.07		LOC646471	-0.15	-0.32
	SDHA	0.35	0.47		HHLA2	0.09	0.11
	TPT1	0.03	-0.15		DOCK8	0.55	-0.27
	A_33_P3325011	-0.64	-0.37		GLYATL3	1.06	0.34
	SDF2L1	-0.33	0.7		ACAN	1.63	0.75
	PDZD7	0.63	0.58		SAMSN1	0.01	-0.49
	A_24_P316074	0.29	0		NFIA-AS2	0.97	0.41
	CD151	0.41	0.06		DCX	-1.24	-0.56
	NACA	0.07	-0.4		SFTPB	0.38	0.79
	A_33_P3406702	-0.85	0.09		LINC01333	0.73	0.54
	RBM8A	-0.3	-0.31		LOC101929592	-0.62	-0.93
	NEAT1	0.45	0.68		CFAP99	0.16	1.5
	NAA38	0.04	0.48		ZNF69	1.19	0.62
	KHSRP	-0.12	-0.1		CXCL3	-3.57	0.13
	GAL	-0.1	0.24		GRIK1-AS1	-0.36	-0.94
	A_24_P7934	-0.19	-0.08		TMCO5B	0.83	0.55
	ADAMTS7	-2.35	-0.49		GHRH	0.25	0.44
	RPL17	-0.24	-0.33		ATP6V1G3	-0.35	-0.99
	POP7	0.21	0.08		NCALD	0.96	0.79
	A_24_P33552	0.18	-0.04		LOC101929917	0.7	0.4
	NCL	0.28	-0.23		RGS6	-1.02	-0.79
	PSMB4	0.3	0		GBP6	0.27	-0.23
	A_24_P194934	-0.2	-0.33		WBP2NL	-0.22	-1.19
	MRPS24	0.3	0.17		LINC01327	-0.01	-0.66
	RNU4ATAC	-0.81	0.02		HLA-DQB2	-0.27	-1.24
	SVOP	0.35	0.26		XAGE3	-1.47	-1.17
	A_33_P3274428	0.06	0.66		C8orf87	1.61	0.61
	A_24_P341476	-0.13	-0.19		MIR762HG	0.41	1.8
	A_33_P3391626	0.08	-0.5		LOC102724691	0.37	1.15
	A_21_P0011945	-0.34	-0.2		LINC00910	0.2	-0.09
	A_24_P50554	0.14	-0.35		TRPC2	-0.55	-0.22
	H2AFV	0.49	0.28		ZNF486	0.27	0.57
	DSTN	0.14	-0.16		FEZF1-AS1	0.62	0.34
	CGA	1.06	0.29		LURAP1L-AS1	0.6	1.14
	NDUFB9	-0.21	0.26		CSN1S2AP	-0.26	-0.6
	ACTG1	0.01	0		CES1P2	0.06	-0.24
	ATPIF1	-0.03	-0.12		ASPDH	0.55	0.4
	RPL36	-0.76	-0.36		EPN2-AS1	-0.38	-0.53
	RPS9	-0.74	-0.18		EIF1AX-AS1	0.63	0.67
	TPM2	-0.61	-0.25		TIFA	0.24	0.28
	A_33_P3409553	-0.04	-0.66		ACTL6B	-1.55	-0.73
	Hs.735900	-0.06	0.74		OR2A2	0.51	0.09
	MXRA7	0.4	-0.11		PGC	0.56	-0.13
	Hs.660042	-1.71	-0.33		SLC26A1	-1.91	0.24
	Hs.405444	-0.4	1.12		LOC100131372	-0.96	-1
	A_33_P3231005	-0.07	0.79		LOC102723649	-0.91	-0.21
	SET	0.17	-0.14		LIF	0.35	0.8
	STMN1	0.28	-0.05		LTB	-1.74	-0.7
	RPN2	-0.09	0.7		NOX1	-0.66	-0.36
	H2AFZ	0.49	0.24		SH3BP1	0.71	0.46
	COX7B	-0.1	0.19		FAM227B	-2.41	-1.81
	ANAPC11	-0.19	0.63		LOC101928322	0.85	1.5
	ZFAS1	0.53	-0.2		OR6M1	1.53	-0.26
	NHP2	0.42	0.1		LINC00558	-0.49	-1.12
	LAPTM4B	0.83	0.66		LOC101928259	0.58	1.14
	A_33_P3419003	0.35	-0.13		C11orf39	1.27	0.6
	SLC25A6	0.13	-0.46		LOC102724732	-1.53	-0.95
	NEDD8	-0.33	0.06		MYT1L-AS1	-1.01	-1.34
	COL4A2	-0.52	0.94		TRAF1	-2.09	-1.09
	TFRC	0.74	1.07		VGLL1	0.39	0.78
	LGALS1	-0.56	-0.32		EFS	-1.81	-1.5
	CDKN2A	-0.1	-0.35		LOC221946	-0.47	-0.22
	RPL18A	-0.61	-0.25		NOTO	-1.13	-0.86
	A_33_P3238461	-0.28	-0.16		ZCCHC13	0.39	0.48
	EBNA1BP2	0.14	-0.05		AOC1	-1.2	-1.07
	PTTG1	0.38	0.01		FOXB2	0.56	0.51
	PGK1	-0.41	-0.09		INA	0.28	1.51
	CNPY2	-0.15	0.33		LINC00320	-1.17	-0.62
	A_24_P366165	-1.14	-0.55		GP6	-0.21	0.35
	SLIRP	0.17	-0.33		ECM2	-0.86	-0.87
	Hs.408054	-0.17	-0.56		ABCG5	0.04	1.36
	NDUFA8	-0.52	-0.06		LOC102723373	0.44	-0.1
	Hs.690584	0.28	-0.04		LOC440390	-0.2	-1
	PPIAL4G	0.21	-0.37		MAGEE2	0.79	0.85
	POLR2F	-0.83	0.15		LOC100128002	0.8	1.06
	SNRPC	-0.27	0.01		ARHGEF9	-2.23	-2.44
	ODF2L	0.86	0.69		HMGA1P7	-0.61	-0.98
	USMG5	0	-0.28		POU2F3	-1.08	-1.12
	A_21_P0003290	0.41	0.47		LINC01450	-0.85	-0.79
	PPP1R14B	-0.44	0.03		RGS3	-1.93	-0.74
	EIF4H	0.38	0.26		C3orf70	-0.06	0.41
	A_24_P84508	0.36	-0.2		LOC101927181	1.11	1.57
	A_33_P3389540	-0.37	-0.25		TMEM169	0.47	-0.14
	NGFRAP1	0.21	-0.09		SLC38A8	-1.38	-1.39
	FKBP2	-0.92	0.47		CD8B	0.92	0.22
	C11orf31	0.34	0.04		LOC101929207	0.6	0.64
	A_33_P3265185	0.06	0.05		LINC00525	0.42	1.22
	ATAD3A	-0.41	0.02		LOC100996288	0.99	0.39
	Hs.684614	-0.08	-0.44		DHRS9	-0.64	-1.3
	UBA52	-0.6	-0.13		DPPA5	0.53	0.24
	CKS1B	-0.84	-0.11		DPP10	-0.46	-0.27
	GOT2	0.32	-0.25		KCNK9	1.41	1.61
	TARS	0.38	-0.23		CD79B	0.85	1.54
	CBX3	0.58	-0.3		FGL2	-0.68	-1.36
	A_21_P0013558	-0.48	-0.29		SNORD114-21	1.44	0.33
	IMPDH1	0.84	0.33		CLNK	-0.22	-0.56
	A_24_P246692	0.45	-0.11		PTGDR	-0.69	-0.78
	TMSB10	-0.5	-0.04		MPZ	0.13	0.47
	GPR56	1.05	0.9		PTGFR	-1.76	-1.93
	A_21_P0012564	-0.27	-0.44		TNFAIP3	-1.74	0.23
	SEC61B	-0.32	0.13		KRT12	0.82	1.46
	BAG6	-0.15	0.46		LOC400541	-0.87	-0.89
	ATP5O	-0.11	-0.14		GPR87	-0.74	-1.73
	A_24_P40795	-1.35	-0.35		PABPN1L	-1.21	-1.18
	CD24	-0.32	-0.38		CTSW	-1.06	-1.37
	RNASEK	-0.33	0.37		LOC101928705	-0.33	-0.15
	Hs.658191	0.6	0.28		CSNK1A1P1	0.04	0.05
	A_33_P3336038	0.27	-0.53		SYNPR	-0.95	-0.96
	SNORD3B-1	-0.58	0.06		CCDC141	-0.83	-0.92
	EIF3E	0.02	-0.05		LOC100507651	0.68	0.66
	SCAMP3	0.06	0.45		FAM186A	-0.27	-0.35
	CYB5R3	0.07	0.36		ANGPT4	-0.88	-0.34
	SP100	0.34	-0.31		SPRED3	1.15	0.4
	MINOS1	-0.15	0.16		OC90	-1.3	0.18
	A_24_P50157	-0.16	-0.63		GDAP1L1	-0.48	-0.76
	GNAI2	0.02	0.43		IRF1	-2.45	0.21
	DAP3	0.12	0.27		ARHGAP8	0.63	0.28
	JTB	-0.47	0.32		LOC101927355	-0.98	-1.61
	EIF4A3	0.43	0.37		ARHGEF18	-0.74	-0.26
	CCT3	-0.67	-0.14		CA8	-1.87	-1.62
	NDUFS6	-0.17	-0.02		LOC101928152	-0.89	-0.74
	A_24_P118591	-0.48	-0.38		SMIM17	-1.19	-1.33
	A_22_P00009815	-0.11	0.02		LINC01132	-1.03	-1.39
	AP2M1	0.54	-1.3		LOC101927496	-0.87	-1.7
	A_24_P194962	-0.33	-0.29		TMEM178A	1.33	0.02
	DDX39A	0.05	0.18		RHOXF1	1.62	0.64
	Hs.661910	0.49	0.31		METTL11B	-0.93	-0.67
	SNRPF	-0.18	-0.34		LOC100506790	-0.38	-1
	NOP10	-0.25	0.18		TMEM232	0.1	0.7
	RASIP1	-0.44	-0.09		EGR2	-1.1	-0.98
	COX14	-0.67	0.35		MERTK	-1.22	-1.35
	A_33_P3280355	-0.18	-0.38		SFRP4	-0.91	-0.24
	RNF170	0.77	0.54		LINC01546	-1.29	-1.21
	PDCD5	-0.1	0.05		OR13C9	-1.02	-1.61
	ROMO1	-0.43	-0.19		LINC00307	0.53	0.29
	NDUFA1	0.09	0.25		ZNF32-AS3	-1.22	-0.58
	PTDSS1	-0.16	-0.37		OR5M10	0.24	0.44
	ELAC2	0.57	0.22		RNF39	-0.89	-0.91
	KRT10	-0.13	0.01		MROH8	-1.96	-1.01
	SSRP1	-0.43	-0.11		SOX2	-1.5	-1.8
	NDUFB2	-0.31	-0.63		GABRP	-0.95	-0.23
	Hs.343864	0.1	-0.23		LINC01405	-0.33	-0.83
	PRPF19	-0.42	-0.27		MRGPRX4	-1.47	-0.49
	A_23_P258108	-0.17	-0.21		NR4A2	0.65	0.07
	A_24_P161403	0.51	-0.21		C5orf60	-1.27	-1.76
	RPL36AL	-0.14	-0.19		AASS	0.53	0.46
	GPI	0.7	-0.3		FCRL4	-1.36	-0.95
	PTP4A1	-0.04	-0.27		LINC00670	0.6	0.98
	MYL6	-0.43	-0.16		FXYD4	0.12	0.28
	HLA-G	0	0.3		OR10R2	-0.88	-0.29
	COX5A	0.58	0.17		SCG3	0.98	-0.01
	RPSAP9	-0.16	-0.24		BAALC	-0.57	-0.58
	EEF1D	-0.82	-0.01		LOC101927273	-0.29	-1.36
	A_24_P16340	-0.82	-0.25		LOC101927735	-0.74	-0.84
	ADAM15	0.1	0.17		PDZD9	-0.11	-0.51
	CALM2	0.4	-0.5		LOC101928046	0.4	0.22
	RPL22L1	-0.59	-0.83		CACNA1D	-0.35	-0.2
	CCDC9	0.19	-0.28		ABCC9	-3.57	-4.16
	MAGEA6	0	-0.2		LINC00202-2	1.07	0.73
	UQCR11	-0.18	0.57		LOC101928894	0.52	-0.31
	RPL10L	-0.71	-0.33		C17orf99	-1.18	-1.25
	NDUFB4	-0.07	-0.07		LOC101929076	-0.73	-0.68
	SEC11A	-0.02	0.19		CR1	-1.18	-1.02
	MAP4	-0.36	-0.14		LOC101928334	-0.97	-0.58
	A_32_P142652	0.36	-0.43		GABRD	-0.96	-1.42
	TMEM14C	-0.76	-0.1		MT1G	-1.03	-1.01
	A_33_P3412125	-0.16	-0.21		OR8J1	-0.01	0.34
	Hs.386726	0.34	-0.39		TNFAIP2	-2.39	0.18
	L2HGDH	0.19	0.94		TRIM49B	0.67	0.29
	SNHG8	-0.25	-0.12		CXCL8	-4.28	0.04
	PRELID1	0.34	-0.24		FGF5	0.33	-0.29
	PSMA6	-0.24	0.01		LOC102723831	-0.06	0.64
	PCID2	0.79	0.09		OR2M5	-0.3	-0.35
	A_21_P0013000	0.33	-0.08		RALGAPA2	-0.3	-1.53
	Hs.660887	0.39	-0.31		EFNA1	-3	0.87
	C20orf24	0.52	0.2		LINC00691	-0.64	-0.12
	BCAP31	-0.52	0.28		LINC01265	0.8	0.77
	SIGMAR1	0.22	0.49		LINC00911	-0.42	-1.04
	SKP1	0.71	0.12		KRT13	-0.93	-0.83
	TMSB4X	0.21	-0.13		DKFZp779M0652	0.69	0.8
	VCP	-0.52	0.29		LOC101929470	0.57	0.75
	PPT1	-0.21	0.19		CELF2	-0.53	-0.79
	PKM	-0.02	-0.41		PKNOX2	-1.05	-0.64
	PERP	0.83	0.35		NFKBIE	-2.13	-0.07
	RPS12	0.55	-0.4		LINC00571	-1.67	-1.21
	BOLA2B	-0.62	-0.02		OR2T34	0.47	0.09
	GTF2I	0.73	0.24		ZPLD1	1	0.6
	VDAC1	0.59	-1.07		ICAM1	-2.24	1.16
	CCT7	-0.42	-0.42		NEU2	0.74	0.71
	KPNB1	0.6	-0.52		FOXA2	-0.97	-0.39
	PPDPF	-0.3	-0.2		CCL2	-3.15	-1.55
	A_32_P18493	-0.23	-0.38		MYO1G	-0.68	0.08
	LRRC26	-0.46	0.27		SDC4	-1.07	0.76
	A_33_P3363515	0.75	0.08		OR2T1	-1.14	-0.58
	HNRNPH1	0.05	0.1		ST7-AS2	-1.25	-1.24
	NDUFC1	-0.12	0.21		HOXD11	-0.61	-0.3
	SGK1	1.21	-0.49		LOC102467225	-0.44	-0.96
	PSMC1	0.64	-0.22		CRTAC1	0.68	0.83
	RPS27A	-0.39	-0.3		MTSS1	-0.53	-0.2
	AGRN	0.78	0.36		NFKBIA	-2.76	-0.22
	TIMP2	0.35	0.46		NUAK2	-1.96	-0.17
	SRSF3	-0.4	-0.54		BIRC3	-3.95	-0.05
	A_33_P3410895	-0.53	0.17		ELF3	-2.16	-0.47
	PDHA1	0.46	0.02		TNF	-5.19	-1.29
	NOL7	-0.41	0.07		LOC441178	0.37	0.31
	EFEMP1	0.1	0.34		ASCL1	0.21	-0.63
	SNRPD1	-0.21	-0.27		KMO	-0.37	-0.39
	HSPA4	-0.41	-0.32		OR10K1	1.1	0.36
	TPM3	-0.57	-0.39		CASC6	-1.75	-1.32
	TPI1	0.65	-1.2		SERPIND1	-0.75	-0.94
	SHISA5	0.62	0.19		MUC19	-0.93	-1.43
	IER2	-0.36	0.48		GPR128	-0.55	-0.48
	TK1	-0.27	0.19		LINC00477	-0.76	-0.3
	NCOR2	-0.04	0.55		COL5A3	0.54	0.61
	EIF3H	0.6	-0.12		ALPI	0.86	-0.05
	UNCX	-0.5	0.2		WTAPP1	-0.1	0.52
	A_33_P3771039	-0.64	-0.03		B3GNT6	-1.04	-1.2
	PGRMC1	0.17	0.4		TIGD4	-1.67	-1.59
	SHFM1	0.69	0.15		KCTD4	-0.06	-0.1
	Hs.631951	-0.49	0.15		TIFAB	-0.8	-0.85
	A_32_P10100	-0.07	-0.22		COLQ	-1.49	-1.17
	DNM1	-0.29	0.03		FANK1-AS1	-1.35	-1.32
	PSMB7	0.01	-0.03		OR51I1	-0.2	-1.29
	SLC52A2	0.11	0.57		PRR27	1.43	1.31
	TM4SF1	0.7	-0.26		LOC102723540	-0.68	-0.29
	C6orf48	-1.04	-0.17		LOC285627	-0.78	-0.84
	Hs.744066	0.6	0.05		MTUS2-AS1	-0.56	-0.66
	A_21_P0013516	-0.43	-0.36		LOC100287792	1.1	0.64
	MANF	0.51	0.72		MXRA8	0.11	-0.19
	RPL32P3	-0.14	-0.41		LRRC74A	-1.48	-1.01
	NOP58	-0.15	0.15		PLAU	-1.57	0.41
	HSCB	0.71	-0.04		PHGR1	0.36	0.36
	A_24_P58727	0.18	-0.18		LOC100506895	0.36	-0.11
	HNRNPA2B1	0.19	-0.06		C8orf4	-1.11	-0.23
	UQCR10	0.09	0.04		ATP4A	-0.72	-0.51
	MRPL51	0.05	-0.03		SHH	-0.96	-0.35
	CARS2	-0.53	-0.24		GJA5	-1.92	-2.26
	HNRNPD	0.08	-0.07		LOC100288748	-1.3	-1.32
	ODC1	-0.23	-0.32		CATIP	0.07	0.63
	SND1	0.25	0.47		HPGDS	-1.37	-1.22
	DUX4	-0.59	0.18		ANKRD62	0.55	0.08
	ID1	0.15	-0.58		CALCA	0.19	0.39
	COX6C	-0.03	0.44		SELV	-1.95	-0.96
	PRR13	0.04	-0.52		GS1-279B7.1	-0.44	-1.24
	ATP5F1	0.44	-0.64		PARVG	-0.72	-0.82
	CYR61	0.05	-0.15		MYL3	0.65	-0.03
	SNHG7	-0.65	-0.23		SSMEM1	-0.04	0.32
	A_33_P3415526	-0.74	-0.04		OR6C70	-0.92	-0.74
	HES4	0.71	0.63		ZNF443	-1.27	-1.2
	CCT6A	-0.09	-0.58		ANKRD26P1	0.59	-0.64
	EMC7	0.17	0.29		CD6	1.17	1.19
	STRAP	-0.04	-0.21		UBXN10	0.27	0.29
	COX6B1	-0.56	0.09		LOC102724663	-0.52	-1.22
	A_21_P0012174	-0.27	-0.55		NLGN4Y	-0.9	-1.27
	SEPT9	0.15	0.07		LOC100996583	-1.08	-1.88
	A_24_P186944	-0.34	-0.4		BEND3P3	1.38	0.77
	A_19_P00806882	-0.23	-0.4		LOC102723766	-1.72	-1.34
	PHLDA2	0.92	0.22		LINC01532	0.01	0.67
	RN7SL1	0.01	0.57		LST1	0.21	0.03
	SLC12A7	0.87	0.87		IL1A	-2.22	-1.16
	TALDO1	0.09	-0.16		LOC646034	0.32	0.72
	A_32_P125549	0.56	-0.31		NFKBID	-0.16	0.69
	RPS7P5	-0.22	-0.31		SOX15	0.55	1.04
	VPS9D1	-0.72	0		PCDHGB4	-0.47	-0.7
	TMEM88B	-0.58	0.27		TECTA	0.48	1.32
	EIF4A1	0.07	-0.07		RASL12	0.07	0.39
	RANGAP1	-0.37	0.22		GPR18	0.19	0.51
	KRTCAP2	-1.02	0.03		AKAP6	-1.26	-0.9
	HMG20B	0.12	-0.66		TGFA-IT1	0.22	0.86
	FSCN1	0.54	-0.18		LINC01440	0.34	0.75
	A_33_P3270966	-0.77	-0.52		CBY3	-1.2	-1.19
	PTMS	0.74	-0.2		LINC00879	-0.75	-0.81
	YIF1A	-1.11	0.36		ARR3	-0.8	-0.67
	ATAD3B	-0.01	0.01		SYNDIG1L	-1.05	-0.94
	SREBF1	-0.42	-0.05		LOC101928731	-0.08	-0.53
	A_24_P928604	-1.1	-0.41		CCDC173	0.69	-0.03
	NPM1	0.55	-0.03		FLJ45079	-0.51	-1
	YWHAG	0.15	-0.16		OR10A3	0.34	0.76
	NCLN	-0.09	0.99		LOC102467213	0.67	0.42
	COL5A1	0.96	0.64		TNFSF18	-1.74	-1.25
	TMEM259	0.86	0.51		LRRC19	-0.16	0.22
	RPL23AP7	-0.8	-0.03		SFRP5	-1.11	-1.16
	FDPS	-0.53	0.1		LOC101927494	-0.79	-1.16
	Hs.535192	-0.47	-0.05		URAD	-0.31	0.04
	HACD3	0.44	0.3		RAB3C	0.51	0.2
	PRDX6	0.07	-0.2		UGT2B7	-0.54	-0.23
	MCM3	-0.11	-0.41		TMEM98	-1.32	-1.15
	RPS27L	-0.24	0		GDF6	0.97	0.34
	CCT8	-0.19	-0.31		CBLN4	-1.32	-1.45
	GNB2L1	-0.3	-0.32		DUSP5	0.47	-0.38
	PSMB6	-0.86	0.1		EGR1	-0.38	-0.58
	IFITM2	-0.37	0.49		SLC44A4	-1.09	-0.07
	NPIPB5	-0.14	0.6		LINC00685	0.39	0.59
	ILF2	-0.15	-0.59		LOC100131496	-0.96	-0.86
	S100A11	-0.57	-0.16		OR5H14	-0.37	-0.81
	S100A10	0.63	0.29		LOC101929662	0.38	0.11
	MAGEA2B	-0.1	-0.18		SNAI3	-1.07	-1.23
	NDUFB3	0.63	0.33		GNLY	0.53	0.8
	A_22_P00018860	-0.49	-0.77		OR1L3	-0.08	-0.2
	NBPF10	0.47	1.06		NPFFR2	-0.09	0.35
	KRT18	-0.85	0.32		ARHGEF38	-0.61	-0.76
	Hs.611241	-0.01	-0.15		LOC101927379	0.01	0.11
	DBI	-0.09	-0.15		SOX14	0.13	0.18
	PPA1	0.05	0.16		RGS16	-0.9	-0.68
	Hs.523560	0	-0.29		COL6A6	-1.14	-0.63
	A_21_P0013877	0.67	-0.33		SPEM1	0.18	0.68
	A_22_P00002017	-0.15	-0.06		KRBOX1-AS1	0.47	0.25
	DHCR7	-0.7	0.09		CD83	-0.96	-0.11
	A_33_P3410700	0.84	0.17		C11orf96	0.12	0.8
	BAG1	-0.61	-0.5		NFKBIZ	0.03	0.06
	PEBP1	-0.29	-0.37		MARCH11	-1.31	-0.88
	A_24_P136211	-0.75	-0.45		TRIM63	0.32	-0.03
	CKS2	-0.15	-0.6		IER3	-0.43	0.21
	TOMM5	-0.33	0.03		PTGS2	-0.01	-0.16
	CNP	0.29	0.14		ZC3H12A	-0.11	0.17
	EFTUD2	-1.01	-0.3		GNG3	0.33	0.42
	POLR2A	1.23	-0.02		FAM135B	-0.03	0.2
	TMEM258	-1.35	-0.08		JUN	-0.01	-0.61
	Hs.443011	0.38	-0.58		CXCL1	-0.81	0.57
	Hs.652825	0.42	0.67		LYZL6	-1.05	-0.4
	BRK1	-0.35	-0.11		LINC01548	0.17	-0.1
	TUBA1A	-0.51	-0.08		LINC00336	-0.52	-0.54
	UBL5	-0.46	-0.15		AMER2	-0.51	-0.56
	TEX41	0.3	-0.4		LOC101928169	-0.05	0.72
	KRT7	-1.24	0.67		WTH3DI	0.19	-0.25
	PARK7	-0.83	0.04		AGMO	-1.42	-0.78
	Hs.679519	-0.03	0.87		OMG	-1.23	-1.26
	LAPTM4A	0.45	0.85
	EEF1A2	-0.46	0.63
	CSE1L	0.07	-0.18
	TUBA4A	0.08	-0.31
	CBS	0.13	-0.25
	Hs.590925	-0.19	-0.57
	YTHDF1	-0.27	0.03
	Hs.719003	0.39	-0.39
	GSTM3	-0.47	-0.2
	A_24_P152983	-1.16	-0.1
	A_22_P00010964	-0.19	0.03
	NDUFB11	-0.12	0.19
	GIPC1	0.29	0.17
	NDUFV1	-0.33	0.19
	PTPRF	-0.23	1.15
	SLC7A5	0.17	-1.61
	B2M	0.54	0.26
	C14orf166	-0.43	-0.58
	SIVA1	-0.59	-0.01
	TMEM106C	-0.37	-0.21
	NDUFAF3	-0.42	-0.38
	RPL21P44	-0.1	-0.32
	RPL22	-0.46	-0.39
	A_33_P3320943	-1.09	-0.21
	A_21_P0011712	-0.49	-0.09
	CDKN1C	0.33	0.35
	GTF3C6	-0.01	-0.26
	BST2	-0.28	0.12
	TRIP13	-0.12	-0.24
	A_33_P3266165	0.9	0.1
	NDUFB8	0.17	0.06
	C17orf89	0.02	0
	UBE2S	0.19	-0.17
	EBP	-0.37	0.24
	SSR1	0.21	0.5
	NHP2L1	-0.51	0.2
	PXDN	1.11	0.98
	LCE1D	-0.17	-0.83
	NNMT	0.13	0.06
	PLOD3	0.13	0.56
	OLFM1	0.75	0.23
	Hs.464210	-0.8	0.17
	EIF3D	-0.67	0.02
	DDX5	0.29	0.06
	PSME2	-0.13	-0.17
	H2AFY	0.21	-0.02
	RPL23P8	0.56	-0.5
	A_33_P3262890	0.09	-0.26
	FAM129B	0.94	0.53
	SNHG3	0.29	0.57
	CRIP1	-0.19	0.58
	FTL	-1.54	-0.51
	COPRS	-0.8	-0.14
	A_33_P3420167	-0.66	-0.38
	HNRNPA1L2	-0.72	-0.56
	CCDC86	-0.53	-0.1
	TMEM208	-0.5	0.42
	IFI30	0.1	0.08
	HIST3H3	-0.26	-0.22
	PFDN5	-0.62	-0.48
	PABPC4	0.78	-0.28
	DAD1	0.02	0.22
	PPIAL4B	-0.2	-0.42
	ANXA1	-0.09	-0.32
	ARF5	-0.26	-0.41
	RCC2	-0.5	-0.17
	S100A13	-0.32	-0.16
	A_24_P878388	0.31	-0.64
	A_33_P3349474	1.24	0.63
	RAD23A	-0.31	-0.15
	UQCC3	-0.1	0.17
	LAMTOR4	0.97	0.04
	ERH	-0.36	-0.44
	NPIPB9	-0.42	0.88
	ATP5J2	-0.5	-0.3
	PSMA1	0.06	-0.52
	FSTL1	-0.19	1.32
	A_23_P109677	-0.54	0.08
	ANAPC5	-0.18	0.26
	DVL1	0.06	0.1
	HIST1H2BK	0.33	0.05
	PSMB5	-0.84	-0.16
	THOP1	0.19	-0.07
	A_21_P0013753	-0.27	-0.07
	ARPC5	0.05	0.09
	SNHG6	-0.35	-0.55
	ANKRD42	-0.19	-0.45
	ATP6V1F	-0.54	0.13
	HMGN1	-0.66	-0.58
	TMEM132A	0.01	0.71
	Hs.528369	-0.53	-0.12
	CS	0.1	-0.18
	PCBP2	-0.06	-1.36
	EIF4A2	-0.24	-0.15
	PSMD4	0.37	-0.16
	RBM39	-0.34	0.1
	EIF4EBP1	-0.42	-0.31
	RBBP7	0.81	0.86
	TSPAN3	0.91	0.06
	IQGAP1	0.64	0.6
	SRSF2	-0.03	-0.13
	A_24_P187023	-0.39	-0.6
	EBPL	0.13	-0.11
	EPN1	0.43	0.38
	INTS1	-0.44	0.01
	HYAL2	-0.05	0.52
	COTL1	-0.01	-0.73
	POLR2G	-0.21	-0.4
	SNRPE	-0.28	-0.17
	PGM5P2	0.03	0.84
	LAGE3	-0.64	0.22
	CLEC2D	0.03	-0.49
	C20orf27	0.09	-0.27
	AK2	0.28	-0.36
	CD276	0.87	0.67
	YWHAQ	0.15	-0.28
	SNRPD2	-0.7	-0.3
	CTSA	-0.15	0.9
	HIST2H3D	-1.7	-0.67
	ATP5A1	-0.26	0.29
	IGFBP7	0.41	0.65
	PON3	-0.58	0.37
	U2AF2	0.37	0.22
	LGALS3	-0.4	-0.04
	CCNB1	-0.18	0.1
	HIST1H1C	-0.77	0.45
	RAE1	-0.02	-0.07
	A_33_P3325306	0.63	-0.26
	EDF1	-0.77	-0.2
	ARF4	0.19	-0.32
	LINC01356	-0.73	-0.17
	HIST1H4L	-1.65	-0.4
	CLPP	-0.54	-0.12
	GLTSCR2	-0.74	-0.38
	NOP56	-0.2	-0.06
	DIAPH1	0.53	0.49
	A_33_P3210702	-1.27	-0.09
	ADAT2	0.45	-0.52
	ALG3	-0.61	0.34
	KIF1C	-0.49	-0.13
	EIF3A	-0.12	0.3
	PGAM1	-0.18	-0.15
	TCEB1	0.11	0.06
	A_33_P3421515	0.75	0.07
	ARPC3	0.27	0
	PLEKHA2	0.1	-0.69
	SNHG1	0.07	0.03
	Hs.472856	0.79	0.02
	COMMD4	-0.59	0.21
	HSPA8	-0.17	-0.29
	LMNA	-0.13	-0.06
	MGST3	-0.07	0.36
	DUT	-0.16	-0.07
	NR2F6	0.26	-0.53
	PSMG1	0.8	-0.13
	TROAP	-0.22	0.78
	A_33_P3239414	-0.26	-0.25
	DNPH1	0.13	-0.01
	ANXA5	0.31	0.16
	A_33_P3372161	-0.16	-0.53
	HNRNPU	-0.19	-0.11
	A_22_P00014248	-0.22	-0.41
	TMEM14B	-0.87	-0.29
	DROSHA	0.47	-0.16
	Hs.507667	-0.81	-0.38
	PIEZO1	0.06	-0.33
	BRI3	-0.52	0.02
	ATP5J	-0.53	-0.08
	MRPS5	0.32	0.22
	CLTA	-0.23	-0.29
	UQCRFS1	-0.5	0.07
	ABCA9	0.33	0.8
	NUP62	0.12	0.04
	NKX2-5	-0.78	-0.14
	A_33_P3368636	-1.51	-0.72
	SLC2A4RG	-0.75	-0.23
	LSM7	-0.11	-0.35
	CLPTM1L	-0.81	0.17
	CD81	-0.03	0.17
	UFD1L	0.29	0.03
	NACA2	-0.06	-0.4
	LAMB1	-0.15	0.38
	Hs.374596	0.94	0.62
	TSEN34	-0.15	-0.23
	SNHG5	-0.45	-0.5
	RRM1	-0.48	-0.13
	TIMM8B	-0.2	-0.38
	MOGS	-0.49	0.51
	PSMA3	-0.1	-0.3
	UQCRB	-0.19	-0.3
	GOSR1	-0.27	0.81
	ALG8	-0.03	0.44
	GGH	0.04	0.56
	MRPS21	-0.4	-0.69
	EIF1AX	0.38	-0.42
	SLC7A11	0.92	1.72
	MRPL21	-0.59	-0.07
	RPL26L1	0.04	-0.32
	APRT	-0.41	-0.23
	NDUFB1	-0.46	-0.11
	TRA2B	0.49	-0.22
	A_24_P333106	0.21	-0.13
	SSR4	-0.36	0.35
	FADS1	-0.21	0.06
	A_33_P3243343	0.1	-0.08
	BOLA3	-0.24	-0.48
	AGPAT2	-0.6	0.51
	Hs.356440	0.75	-0.2
	RPL13AP3	0.03	-0.6
	EIF4B	0.49	-0.15
	PA2G4	0.15	-0.66
	SLC38A1	0.47	-0.03
	CLU	0.36	0.21
	MORF4L1	-0.26	-1.24
	TARDBP	0.46	-0.3
	MRPL34	-0.32	0.14
	UBXN1	-0.1	0.22
	NDUFAB1	-0.12	-0.01
	ACTG1P4	0.31	-0.67
	A_32_P230825	-1.13	-0.51
	TPI1P2	0.05	-1.38
	NSUN2	0.09	-0.16
	ATP5I	-0.39	-0.17
	CD97	-0.28	1.05
	PCBP1	-0.66	-0.62
	PRC1	-0.52	0.35
	MRPL4	-0.33	-0.77
	A_33_P3407374	-0.59	-0.1
	RARS	-0.33	-0.25
	GNL3L	0.34	-0.2
	SRRM2	0.07	0.42
	MRPS2	-0.43	-0.54
	TESC	-0.12	0.25
	NDUFA11	-0.32	-0.31
	A_22_P00015744	-0.24	1.18
	FOXI2	0.69	-0.31
	COX5B	-1.26	0.38
	BCL2L12	0.33	0.29
	HGS	0.18	0.16
	ZNHIT1	-0.01	0.04
	BBS5	0.26	0.63
	EPB41L4A-AS1	-0.39	-0.44
	TUFM	-0.62	-0.07
	ANTXRL	0.09	-0.54
	A_24_P135501	-0.8	-0.43
	Hs.723616	0.26	0.43
	STRA13	-0.67	0.22
	A_33_P3309684	-1.17	-0.26
	AP1B1	0.19	0.06
	RABAC1	-0.54	0.19
	SLC38A2	0.28	0.57
	TMEM8C	-0.73	-0.22
	DAZAP2	-0.02	0.07
	A_19_P00805291	-0.99	-0.35
	Hs.655145	-0.3	-0.01
	GCSH	0.16	-0.1
	GPAA1	-0.25	0.33
	PAICS	-0.04	-0.38
	A_24_P127121	0	-0.49
	EIF4G2	0.14	-0.52
	DYNC1H1	0.13	0.63
	Hs.631267	-1.39	-0.16
	FTHL17	0.53	-0.16
	DDX1	-0.11	0.38
	DPM1	0.09	-0.63
	NDUFA7	-0.24	-0.69
	GLA	-0.06	0.26
	FKBP11	0	-0.15
	TUBG1	0.38	-0.2
	PRDX5	-0.45	-0.12
	GTPBP4	-0.04	-0.2
	A_24_P409881	0.07	-0.03
	SUMO2	-0.31	-0.22
	A_33_P3306526	-0.59	0.06
	A_33_P3317431	-0.21	-0.17
	A_33_P3342430	-0.92	-0.31
	HSPG2	0.14	0.04
	MGST1	0.38	0.15
	MYC	0.27	-0.07
	PUSL1	-0.14	-0.55
	HNRNPA3	0.09	-0.35
	SNAR-G1	-0.72	-2.55
	PIR	0.17	-0.17
	TIMMDC1	-0.98	-0.05
	MRPS16	0.12	0.34
	BIRC5	-0.59	-0.04
	A_21_P0011479	0.43	0.17
	GLRX5	0.92	-0.12
	MRPL18	-0.65	-0.5
	LIMA1	0.07	0.36
	ENO1	-0.61	0.27
	SERPINH1	-0.54	-0.91
	PIK3R2	0.62	0.82
	CSRP2	0.09	-0.14
	PPP1R35	-0.06	0.02
	A_33_P3257015	-0.91	-0.19
	A_19_P00808923	0.29	-0.15
	A_33_P3357669	-1.52	-0.26
	ZNF598	0.17	-0.16
	REXO2	-0.27	0.13
	HMGB1	-0.25	-0.28
	A_33_P3299705	1.17	0.57
	LARP1	0.17	0.21
	SEPW1	-0.31	0.14
	P3H3	0.49	0.63
	ARPC2	-0.46	-0.13
	RCN1	-1.15	0.53
	PRCP	0.06	0.28
	COX4I1	-0.11	0.25
	PPIF	-0.23	-0.03
	LINC00473	0.3	1.56
	CAPN2	-0.42	0.23
	NPIPB15	0.06	0.66
	CENPF	0.12	0.5
	CMSS1	0.07	0.11
	PTPRS	0.66	0.44
	CTTN	1.19	0.09
	RPA1	0.93	0.62
	FASTK	-0.1	0.55
	EIF3M	-0.04	-0.27
	SARNP	0.06	-0.17
	NDUFS8	-0.66	0.08
	SERBP1	-0.16	-0.29
	DTYMK	0.15	0.07
	LOC101060458	-0.37	-0.45
	IFITM4P	-1.01	0.45
	SNHG17	0.03	-0.43
	HNRNPC	-0.28	-0.28
	FAM156A	-0.06	0.79
	DPM3	0.06	0.96
	FAM162A	0.31	-0.25
	DDX56	-0.28	0.1
	UBE2C	-0.64	-0.61
	PGAM4	0.66	-0.4
	DDX27	1.2	0.05
	CMC2	0.07	0.03
	SMPD4	-0.12	0.15
	LPCAT3	0.15	-0.68
	ARF3	-0.34	-1.01
	SPCS1	-0.18	0.1
	PSAT1	0.31	-0.03
	HIST2H3A	-2.04	-0.91
	TYMP	-0.2	0.18
	A_33_P3347522	-0.13	-0.09
	ENY2	-0.17	-0.18
	A_24_P340976	-0.45	-0.3
	MRPL9	-0.55	-0.82
	TMEM184B	0.33	0.44
	SAE1	0.4	-0.21
	ATP5L2	-0.06	-0.19
	NDUFB6	-0.31	0.34
	SERF2	-0.85	0.12
	NDUFA13	-1.06	0.07
	COL12A1	0.57	0.81
	NINJ1	-0.81	0.11
	CDK2AP2	0.15	-0.29
	PIGS	0.55	0.26
	METAP2	0.03	-0.59
	VDAC2	-0.3	-0.2
	SF3B5	-0.19	0.4
	POLR2H	0.16	-0.01
	HSD17B10	0	0.22
	P3H2	-0.67	0.06
	A_24_P341677	-1.85	-0.33
	PIGT	-0.45	0.26
	NCAPD2	0.16	0.34
	A_33_P3218741	0.46	-0.19
	OGFR	0.93	-0.04
	BTF3P11	0.02	-0.32
	PCSK5	0.01	0.52
	MFF	-0.47	0.08
	LBX1	-0.82	-0.1
	A_33_P3231242	0.03	-0.39
	MYL12B	-0.06	-0.11
	LRFN4	-0.32	-0.11
	A_24_P195724	-0.33	-0.59
	EIF3B	-0.62	-0.12
	MTA1	-0.28	-0.16
	PROCR	0.3	-0.08
	CD55	0.63	0.76
	DDX23	-0.03	0.32
	MKNK2	-0.18	-0.33
	H3F3C	-0.48	0.08
	IMPDH2	-0.82	-0.58
	GLG1	0.24	0.55
	DKC1	-0.31	-0.17
	APLP2	-0.03	0.15
	A_33_P3375950	-1.13	-0.32
	PNP	-0.08	-0.56
	METTL13	0.42	0.06
	G3BP1	-0.38	-0.25
	SSBP1	0.17	-0.65
	GSTO1	0.21	-0.13
	SRSF6	0.98	0.12
	A_24_P256037	-1.17	-0.35
	KANSL2	-0.11	-0.03
	A_22_P00021565	-0.53	0.2
	SPG21	-0.43	-0.41
	C19orf33	-0.3	-0.07
	A_21_P0003882	0.78	0.95
	ALDOA	-0.68	-0.37
	ZRANB2	-0.06	0.46
	YWHAB	-0.02	-0.17
	ATP6V0B	-0.43	0.67
	A_24_P15502	-0.96	0.29
	TNPO1	-0.08	0.05
	PSMA2	0.28	-0.01
	KIF23	-0.39	0.22
	HDGF	-1.23	-1.23
	PABPN1	0.18	-1.37
	TMX1	-1.18	0.27
	TIMM17A	-0.05	0.02
	RPS3	-0.41	-0.38
	DNAJA1	-0.08	-0.42
	YTHDF3	-0.33	0.14
	GNL3	-0.15	-0.1
	GANAB	0.4	0.54
	MTDH	-0.17	-0.06
	PICALM	0.23	0.11
	BRD2	1.28	0.08
	ASS1	0.11	-0.3
	NDUFS1	-0.67	0.19
	S100A4	-1.32	-0.42
	COMMD3	0	-0.28
	PSMA5	-0.33	-0.13
	TRIM39-RPP21	0.68	0.51
	MYEOV2	0.02	0.19
	A_24_P332482	-0.39	-0.38
	PMP22	0.38	0.86
	PCNA	0.49	0.02
	TXNDC5	-0.34	0.4
	CDK11A	0.07	0.3
	CALD1	-0.01	0.05
	HSPA1A	0.32	-0.7
	PPA2	-0.32	0.08
	LINC00869	0.12	0.74
	PTRH2	0.34	0.32
	ATXN2L	0.04	-0.02
	DDX54	0.09	-0.22
	LOC641746	0.07	-0.38
	NT5C	-0.47	0.23
	CCNB2	-0.18	-0.31
	RANBP1	-0.1	-0.27
	PSMD1	0.2	-0.08
	TIMM17B	-0.57	0.37
	KHDRBS1	-0.41	-0.07
	A_24_P255654	-0.46	-0.29
	PSMD14	0.51	0.09
	SCRIB	-0.23	0.26
	CNBP	-0.09	-0.47
	TUBB2A	0.48	-0.17
	LRRC8A	0.66	0.67
	CTNNBL1	-0.7	-0.1
	WBSCR22	0.02	0.05
	POLR2E	0.18	-0.54
	RPSAP52	-0.09	-0.29
	BZW2	-0.47	-0.85
	TSPAN4	-0.74	0.2
	ORMDL2	-0.17	0.09
	NPDC1	0.11	0.82
	LMF2	0.12	0.51
	PSMB3	-0.6	-0.4
	TMEM147	-0.23	-0.23
	IFITM1	0.16	0.86
	C11orf58	-0.12	-0.16
	TMED2	-0.33	-0.59
	NUP205	-0.51	-0.06
	LAMTOR5	-0.48	-0.45
	GCN1L1	0.02	0.1
	MFN2	-0.46	-0.65
	SCARA3	-0.19	0.52
	TMED10	-0.14	0.5
	COPS6	-0.08	-0.13
	TOMM6	-0.83	-0.32
	DENND4B	0.87	0.39
	A_32_P49350	0.48	-0.47
	Hs.369728	-0.61	0.67
	COL9A3	-0.09	-0.4
	Hs.465808	0.71	0.93
	SEP15	-0.19	-0.12
	SNX3	0.06	-0.21
	RAB9A	-0.1	-0.13
	TTL	-0.17	-0.08
	HSP90AB1	0.59	-0.12
	A_24_P307486	-1.08	-0.08
	GPR150	-0.73	-0.07
	MSH6	-0.33	-0.19
	TSC22D1	0.21	-0.26
	ATP5G1	-0.72	-0.09
	YBX1	-0.63	-0.26
	CSNK2B	-1.05	-0.09
	CCNI	-0.25	-0.5
	A_33_P3361309	-0.15	-0.02
	PELP1	-0.03	0.03
	TMEM214	-0.41	0.24
	PHRF1	-0.33	0.27
	MICA	-0.05	0.82
	WDR83OS	-0.31	0.38
	A_33_P3277323	-0.27	-0.49
	CPNE7	-0.12	0.47
	NAA50	0.21	-0.13
	LSM3	0.52	-0.27
	CREB3L2	0.78	0.33
	Hs.465498	-0.53	-0.34
	CRLF1	0.27	0.78
	CTSL	0.18	0.93
	TUBB	-0.81	-0.45
	NSA2	0.01	-0.52
	HNRNPM	0.37	-0.22
	DNAJC2	0.16	0.44
	BZW1	0.03	-0.43
	LYPLA2	-0.05	-0.23
	COL16A1	0.59	0.46
	SARAF	-0.1	0.27
	A_33_P3209176	0	1.5
	NCBP2-AS2	-0.25	0.58
	MRPS18B	-0.18	-0.29
	EEF2	-0.27	-0.05
	A_24_P144163	-0.83	-0.36
	DDB1	-0.31	-0.04
	HIST1H4B	-1.88	-0.48
	OVCA2	-0.85	0.14
	VKORC1	-0.59	-0.07
	A_33_P3219454	0.88	-0.37
	MYL12A	0.1	0.17
	SLC39A14	-0.26	0.31
	RRP36	-0.77	-0.06
	ILDR1	0.66	0.69
	Hs.592201	0.58	-1.33
	VASN	0.02	0.25
	TRIP6	-0.16	-0.18
	A_24_P375849	-0.2	-0.5
	NDUFA2	-0.72	0.02
	RNASEH2A	-0.89	0.13
	RPP25L	-1	0.11
	ZMPSTE24	-0.35	0.16
	COPB2	-0.7	-0.08
	CTNNAL1	0.43	0.01
	Hs.636495	0.14	1.1
	SNHG9	-0.41	0.13
	DDX47	-0.61	-0.17
	COX17	-0.71	-0.17
	BCAR1	0.01	-0.07
	LSM8	-0.19	0.02
	MT1A	-1.3	-0.01
	ZC3H15	0.04	-0.07
	RBM5	0.22	0.62
	A_33_P3321923	-1.83	-0.62
	CHAF1A	0.03	0.11
	LSM2	-0.67	-0.27
	NCOA4	0.22	-0.12
	SRRT	0.7	0
	CREG1	0.37	-0.15
	A_24_P289188	-0.57	-0.29
	DIABLO	-1.05	-0.54
	MGAT4B	0.01	-0.27
	OXCT1	0.31	-0.14
	PAM	0.66	0.7
	MRPL47	0.27	-0.47
	MRPL36	-0.43	0.07
	NDUFS3	-0.34	-0.06
	CTBP2	0.18	-0.19
	PRKCDBP	-0.96	-0.49
	CNIH1	0.06	-0.09
	MLLT1	0.7	0.02
	TAF7	0.25	-0.02
	RNF7	-0.19	-0.24
	PET100	-0.71	0
	RAB1A	-0.12	0.04
	MRPL11	-0.7	-0.19
	PIM3	-0.43	0.22
	COA6	-0.12	-0.11
	ICT1	0.24	0.08
	A_21_P0013923	-0.69	-0.15
	PON2	0.2	0.31
	KIAA0101	0.33	-0.26
	Hs.652423	-0.6	0.27
	TINAGL1	-2.62	-0.56
	C19orf48	-0.7	-0.27
	C19orf24	-0.73	0.18
	HIST1H2BL	-0.74	-0.15
	CSTB	0.03	-0.09
	CDK2AP1	-0.51	-0.16
	VMP1	1.03	1.54
	SMARCA4	0.16	0.12
	HDAC2	-0.37	-0.14
	DUS1L	-0.12	-0.06
	NDUFC2	-0.61	0.16
	SF3B6	-0.5	-0.67
	Hs.445080	0.18	1.08
	Hs.434403	-0.5	1.06
	GPSM1	-0.31	0.23
	SEC61G	-0.43	-0.21
	NDUFA3	0.17	0.01
	SEC24C	-0.12	0.21
	HAX1	-0.85	0.14
	CDCA5	-0.21	0.05
	SFN	0.42	0.79
	CLIC1	-0.35	-0.17
	DANCR	-0.55	0.48
	C4orf48	-0.42	0.26
	PFKP	-0.05	0.27
	NRD1	0.08	0.13
	KARS	0.06	-0.5
	CLNS1A	-2.14	-1
	NPC2	-0.3	0.02
	Hs.677194	0.1	1.39
	SYMPK	-0.33	-0.12
	A_24_P383330	-1.16	-0.34
	PSMA7	0.43	0.56
	POP5	0.3	-0.34
	DHX30	0.44	-0.31
	MRPL32	-0.2	0.01
	A_19_P00808758	0.35	-0.05
	PDIA3	-0.18	0.47
	COMMD6	0.35	-0.33
	A_22_P00012798	-1.65	-0.51
	CUL4A	-0.07	-0.05
	DRAP1	-0.17	0.12
	MRC2	0.15	0.55
	UBE2K	0.07	-0.1
	MET	0.26	0.64
	PHB2	-0.16	-0.13
	LRRC59	-0.02	0.08
	SF1	-0.16	-0.11
	UXT	-0.56	-0.23
	ZDHHC8	0.09	-0.23
	COL6A1	-0.3	0.53
	MAPK1IP1L	-0.09	0.08
	HSBP1	0.18	-0.23
	DDT	-0.48	-0.28
	SRPRB	0.09	0.35
	A_33_P3249002	-0.03	-0.42
	Hs.725918	-0.61	-0.32
	FLNA	-0.62	0.27
	SCYL1	-0.18	-0.35
	INSL4	0.14	-0.74
	KRT14	0.5	-0.14
	EIF3I	-0.38	-0.31
	ACAD9	-0.06	0.25
	A_24_P152356	0.33	-0.27
	NAP1L1	-0.41	-0.58
	SRPK1	0.24	-0.31
	MDH2	0.43	0.39
	TUBB4B	0.5	-0.08
	PODXL	-0.47	-0.18
	C11orf24	-0.49	-1.31
	SKIV2L2	0.36	-0.37
	CXCR4	0.67	0.24
	IMPA2	0.33	-0.07
	PRPS1	-0.11	-0.4
	ZWINT	-0.21	0.16
	TNFRSF12A	-0.39	0.14
	DYNLT1	-0.2	-0.13
	A_22_P00017498	0.27	-0.22
	PFKM	0.23	0.01
	METRNL	-0.37	0.16
	NDUFB10	-0.94	-0.28
	YME1L1	0.39	0
	TMEM109	0.73	0.33
	MRPL20	-0.5	-0.2
	ECI2	-0.45	-0.08
	EPRS	-0.5	-0.05
	AKR7A2	-0.13	-0.41
	COL7A1	0.26	1.05
	CYCS	0.33	-0.59
	GHITM	0.46	-0.15
	PYCR1	-1.31	-0.14
	CHCHD1	0.38	-0.09
	USP39	-0.15	-0.14
	LOC493754	-0.14	-0.03
	A_24_P213354	-0.85	-0.36
	PWP1	0.06	-0.09
	RBX1	0.37	-0.33
	MTHFD1	-0.62	-0.1
	FAM96B	-0.21	-0.01
	A_33_P3390873	-0.4	-0.27
	FAM212A	-0.53	0.81
	LINC00958	0.16	-0.53
	TRAPPC1	0.39	0.17
	EIF6	-0.94	-0.3
	HSF1	-0.12	0.06
	HTATIP2	0.71	0.05
	LDLR	0.47	0.46
	TPSG1	1.27	-0.2
	NOTCH2	0.46	0.27
	SFPQ	0.29	-0.73
	FADD	-0.53	0.04
	MRPS6	0.13	-0.37
	A_24_P24142	-1.69	-0.46
	SAMD11	-0.08	0.44
	ETFB	-0.87	-0.38
	VPS35	0.07	-0.41
	HSPA9	0.38	0.02
	HMGB2	-0.01	-0.14
	C14orf80	-0.83	0.03
	WDR90	0.13	0.9
	PPP1R16A	0.35	0.21
	POTEM	-0.76	-0.38
	Hs.131226	0.36	1.08
	TAF9	0.03	-0.15
	ATP6AP1	-0.02	0.76
	FBRS	-0.13	0.08
	MTRNR2L8	0.46	0.54
	A_24_P84048	-1.18	-0.31
	ASPM	0.08	0.41
	SEMA3B	0.43	0.79
	CBWD5	-0.12	-0.19
	CDK16	0.02	-0.37
	SRP72	-0.73	-0.51
	AHCYL1	0.23	-0.19
	HSPH1	0.3	-0.4
	TRIM47	-0.05	-0.08
	LUC7L3	0.35	0.31
	ADAR	-0.05	0.22
	RNPEP	-0.08	0.42
	GMNN	-0.23	0.07
	CACYBP	-0.37	-0.18
	PTCD1	-0.2	0.38
	KLF17	-0.57	1.17
	ABHD14A	0.2	0.26
	AURKAIP1	-0.48	-0.27
	RHOA	-0.21	-0.49
	BTBD6	-0.76	0.37
	CAPZA1	0.61	-0.73
	LPL	-1.09	0.53
	CEP170B	0.26	0.34
	SELK	-0.68	-0.1
	EIF3K	-0.77	-0.14
	TWF1	-0.41	-0.32
	A_32_P113154	0.66	-0.27
	GSTK1	-0.19	-0.12
	SEC11C	-0.13	0.16
	USF2	1.1	-0.15
	A_22_P00003109	-0.56	0.43
	KCNG1	0.89	0.03
	SSU72	-0.17	-0.57
	SMN1	-0.1	-0.67
	MRPL16	-0.08	0
	MRFAP1	0.12	0.1
	MRPL22	-0.01	-0.1
	ACADVL	-0.02	0.53
	CLASRP	0.45	0.3
	TYMS	0.32	-0.26
	A_22_P00003666	1.13	-0.52
	HIST1H3C	-1.11	0.04
	MCF2L	-0.02	0.18
	PSMD7	-0.6	-0.26
	RWDD1	-0.53	-0.16
	RPS10P7	0.31	-0.69
	GAR1	-0.03	0.04
	DBN1	-0.11	0.5
	NAE1	0.52	-0.39
	CFL1	-0.53	-0.19
	MRPL53	-0.3	0.34
	TSSC4	-0.83	0.03
	PTTG1IP	-0.3	0.61
	KRT17	-0.26	-0.34
	HAT1	-0.48	0.03
	LINC00504	0.85	0.98
	TMEM59	0.08	0.59
	A_24_P350008	-1	-0.31
	UBR4	0.25	0.5
	MRPL37	-0.53	-0.35
	FSTL3	-0.86	0.89
	PFDN2	-0.56	-0.28
	VHL	-0.14	0.77
	A_24_P32766	0.12	0.2
	SMS	-0.01	-0.34
	GGCT	-2.05	-0.47
	MINOS1-NBL1	1.01	0.55
	SCNM1	-0.4	-0.24
	SPCS3	0.6	0.03
	PXN	0.32	-0.4
	TPRN	-0.13	-0.23
	A_33_P3224020	0.15	-0.34
	Hs.621362	0.8	0.86
	C6orf62	-0.26	-0.08
	NR2F1	0	-0.77
	CDC42EP1	-0.65	-0.21
	CKLF	-0.06	0.38
	NANS	0.24	-0.21
	GMPS	0.52	-0.17
	UBE2T	-0.36	-0.75
	A_21_P0013924	-0.45	-0.22
	ARIH2	-0.57	-0.04
	RNF126	0.05	0.16
	MRPS9	-0.36	-0.26
	DEK	0.04	-0.14
	CCDC6	-0.12	-1.16
	UCHL3	-0.22	-0.35
	EDARADD	-2.05	0.06
	Hs.568913	0.25	1.01
	CTPS1	-0.09	0.03
	QARS	0.24	-0.07
	HYPK	0.03	-0.08
	TNRC18	0.59	0.25
	ALYREF	0.37	-0.44
	PCSK9	1.04	0.75
	TMEM161A	-0.15	-0.47
	CKB	-0.68	-0.59
	Hs.740939	-0.48	-0.16
	RPS6KB2	-0.38	-0.07
	AKAP1	0.15	0.81
	RRAGA	0.25	-0.26
	PMF1	0.16	0.05
	LBR	0.2	0.69
	TXNL1	0.03	-0.09
	DNTTIP2	0.18	-0.21
	P3H4	-0.61	0.68
	ACOT9	0.22	-0.12
	SPTAN1	-0.41	0.36
	WDR18	0.36	-0.41
	AVPI1	-0.14	-0.34
	HTRA1	0.38	0.59
	ANP32B	-0.57	0.18
	THRAP3	0.3	0.11
	OXLD1	-0.31	-0.21
	EDC4	0.05	0.01
	CDK6	-0.15	-0.19
	XBP1	0	0.46
	RECQL4	0.46	0.81
	FTSJ1	0.13	-0.36
	Hs.435326	-0.21	-0.23
	TPX2	-0.27	0.1
	FUS	0.53	0.23
	MRPS18C	0	-0.49
	MCTS1	-0.54	-0.53
	UQCRC2	0.29	-0.26
	YWHAZ	-0.34	-0.77
	MALAT1	1.66	1.59
	CDK4	-0.65	0.06
	A_32_P226858	0.11	0.72
	SSB	0.23	-0.16
	NPLOC4	0.65	0.34
	TUBB3	1.11	-0.79
	TCOF1	-0.86	-0.83
	UQCRC1	-1.41	0.1
	DAPK3	-0.41	0.29
	IARS	0.01	-0.07
	ELP2	-0.07	0.34
	PDDC1	0.65	0.78
	Hs.733995	-0.85	0.13
	EMP3	-1.14	-0.2
	NDUFV2	-0.26	0.13
	HMGA1	-0.06	-1.03
	ATP5B	0.13	0.11
	TMEM141	-1.09	-0.1
	CD44	-0.13	0.06
	NDUFA5	-0.31	-0.38
	A_24_P391960	-0.74	-0.27
	MRPL45	-0.53	-0.28
	A_32_P751535	-0.04	-0.65
	HIST1H4K	-1.34	-0.99
	RXRA	-0.37	0.19
	A_24_P606663	-0.54	-0.42
	AIFM1	0.04	-0.07
	NUDT5	-0.19	-0.48
	CNIH4	-0.22	-0.47
	NDUFS4	0.27	0.64
	DNAJB11	-0.15	0.34
	PYGL	-0.25	-0.32
	A_24_P110082	-0.4	-0.38
	ATP6V1G1	0.55	0.31
	CYP51A1	0.19	0.32
	MT1HL1	-1.19	0.09
	SARS	-0.23	0.08
	TRMT1	-0.53	0.31
	NPR3	0.43	-0.11
	MRPL3	-0.12	-0.5
	NONO	0.65	0.41
	FABP5	0.5	-0.93
	PLXNA1	1.03	0.92
	MCUR1	0.16	-0.35
	Hs.585046	0.26	-0.96
	SCCPDH	0.5	-0.02
	PITX1	0.15	0.05
	GSG1	1.13	1.02
	GNG11	0.16	-0.04
	TCEAL4	-0.29	-0.11
	MARVELD1	-0.72	-0.69
	HIST1H4J	-1.64	-0.9
	GDF15	1.09	0.79
	ECHS1	-0.42	-0.23
	PNKD	-0.49	0.31
	A_33_P3351615	-3.64	-0.6
	HIST1H2AM	-0.82	-0.12
	CBX1	0.01	-0.15
	UBE2V1	0.02	-0.61
	KNSTRN	-0.55	-0.74
	NCAPH2	0.38	0.22
	FANCE	-0.47	-0.42
	A_22_P00015510	0.44	-0.11
	ZNF622	0.11	0.04
	HERPUD1	0.2	0.52
	Hs.627167	-1.31	-0.46
	DDX21	-0.34	-0.47
	PDHB	-0.17	-0.28
	A_24_P263543	-0.31	-0.28
	ATP1A1	0.79	0.77
	Hs.652040	0.92	0.58
	TM9SF2	0.6	0.93
	Hs.512463	0.53	-0.27
	VARS	-0.63	0.06
	OST4	-0.73	-0.25
	GTF3A	-0.4	-0.04
	GPC1	-0.21	-0.49
	DSE	0.61	0.24
	GAA	-0.77	0.14
	COPS3	0.27	-0.31
	PHPT1	-1.3	0.3
	MAT2A	0.43	0.28
	UMPS	0.01	-0.2
	P4HA2	0.79	0.51
	CELSR1	-0.23	0.06
	PPIB	-0.04	0.28
	BCLAF1	-0.06	-0.23
	TDG	-0.06	-0.25
	MGEA5	0.06	0.24
	SMARCC2	0.43	0.09
	SNRNP200	-0.5	0.04
	A_33_P3305208	-0.13	-0.11
	EIF4E2	-0.1	-0.08
	RAD21	-0.18	-0.11
	ATP6V0A1	0.36	0.94
	KIF5B	-0.05	-0.23
	TNPO2	0.43	0.26
	GNB4	-0.7	-0.06
	MRPL27	-0.6	-0.26
	UBE2I	-0.3	-0.03
	OCIAD2	0.52	0.62
	HNRNPR	-0.17	-0.16
	A_33_P3303394	1.5	0.34
	KTN1	-0.29	0.29
	GNG10	0.23	-0.21
	BRIX1	0.13	-0.1
	RFC4	-0.11	0.36
	UNG	-0.02	-0.17
	LRPPRC	0.19	0.08
	IL11	1.67	-0.58
	A_24_P332471	-0.06	-0.88
	HDAC1	0.06	-0.45
	NIT2	-0.06	-0.44
	TRMT10C	0.04	-0.2
	BSG	0.14	0.49
	SUB1	-0.09	-0.16
	POTEI	-0.47	-0.23
	PFN1	-1.26	-0.69
	CDC42EP5	-0.91	-0.29
	COL18A1	0.48	0.19
	EMC6	-0.98	0
	PSMD8	-0.57	0.07
	MRPL19	-0.52	-0.87
	ANKRD45	-0.59	0.78
	PSMA4	0.27	0.02
	NGLY1	0.17	0.06
	ANKRD52	0.32	0.56
	ACOT13	0.24	-0.39
	SLC12A9	0.29	0.37
	FAM189B	-0.46	-0.63
	TFDP1	-0.41	-0.87
	A_33_P3362812	-1.13	-0.51
	A_33_P3223869	-0.14	-0.14
	Hs.438480	-0.61	0.06
	LYRM4	-0.41	-0.27
	Hs.654375	-0.2	0.94
	MNT	-0.06	0.81
	TUSC3	-0.4	-0.08
	TBC1D13	-0.01	0.13
	CD320	-0.27	0.47
	TADA3	-0.08	0.11
	AMD1	0.58	-0.53
	EMC10	0.23	0.75
	RAVER1	-0.75	-0.04
	SNRPB	-0.23	0.28
	PSMB2	-0.1	-0.22
	INTS10	-0.24	0.1
	PEPD	0.57	0.11
	ITM2B	0.82	0.6
	ZNF593	-0.66	-0.23
	COL4A1	0.11	1.01
	Hs.743218	0.82	0.21
	GTPBP6	-1.1	-0.47
	ARHGEF16	0.24	0.49
	A_24_P375683	-0.98	-0.26
	TTI1	0.34	-0.01
	MRPS36	-0.2	0.11
	SURF1	-0.11	0.45
	MCM6	0.07	-0.23
	KCNJ18	-0.48	0.49
	MAPRE1	0.06	-0.18
	CD99L2	-0.76	0.32
	ZNF428	-1.02	0.63
	SPCS2	0.04	0.04
	HSPB11	0.09	-0.24
	SNHG16	1.02	0.41
	CISD1	0.25	-0.07
	PSMG4	0.05	-0.18
	A_21_P0001152	-0.48	1.17
	MCAM	-0.58	-0.28
	PKMYT1	-0.04	0.28
	VTI1B	-0.07	-0.09
	ASNSD1	-0.06	-0.21
	MRPL41	-1.06	-0.37
	APOO	-0.18	-0.17
	TMUB1	-0.08	-0.14
	CHCHD10	-0.99	-0.14
	LOC102724491	-1.51	0.82
	Hs.208912	-0.53	0.13
	TBL2	-0.35	-0.3
	TPM4	-0.25	-0.22
	RUNX3	-0.01	-0.75
	TOMM20	-0.53	-0.35
	MIR4435-1HG	0.02	0.1
	UPF1	0.84	0.54
	EPAS1	-0.3	0.67
	PLA2G15	1.21	1.26
	SMC4	0.37	0.27
	SNORA16A	0.59	-0.39
	PPP6R3	0.13	0.04
	DDIT4	0.19	-0.34
	TRAF2	-0.88	-0.02
	Hs.626174	-0.21	-0.41
	DEF8	-0.19	-0.26
	TMA7	0.28	-0.26
	TNFRSF10B	0.9	1.27
	C14orf2	0.09	-0.09
	NSF	-0.96	0.44
	RPA3	-0.19	-0.53
	MMADHC	-0.26	-0.31
	POLE3	-0.05	-0.09
	A_33_P3289976	-0.56	-0.34
	BTG3	0.61	0.24
	A_33_P3333523	1.25	-0.39
	RARS2	0.01	-0.19
	A_24_P272548	-1.46	-0.55
	SLC20A1	0.75	0.49
	A_24_P603890	-0.57	-0.08
	TPRA1	0.25	-0.35
	WASH1	-0.5	1.12
	PRKCZ	-0.62	0.28
	ACAP3	-0.26	-0.56
	HPRT1	0.36	-0.21
	ARHGAP1	0.41	0.39
	GCLM	-1.35	0.92
	FOXP1	-0.16	0.52
	Hs.573898	0.85	-0.09
	Hs.591435	-0.32	0.3
	SRSF5	-0.07	0.09
	ACACA	0.11	0.19
	A_24_P186986	-1.3	-0.33
	DDB2	-0.41	0.28
	HPDL	-0.62	0.47
	COPS5	-0.42	-0.41
	ECI1	-0.76	0.09
	METRN	-0.29	0.3
	PHB	-0.21	0.11
	ITPA	-0.52	0.26
	ASNS	-0.22	-0.02
	CHCHD2	0.68	0.58
	WDR45B	0.18	0.01
	SCARB2	0.54	0.74
	GPX4	-1.13	-0.36
	Hs.723123	-0.37	0.21
	CEBPB	-0.27	0.25
	A_33_P3334575	-0.02	0.09
	GSK3A	0.02	-0.5
	ISCU	0.03	0.08
	ATP6V1A	0.62	-0.77
	ZNRD1	-0.82	-0.35
	Hs.525335	-0.09	0.82
	POLDIP2	-0.39	-0.82
	LAS1L	-0.65	-0.56
	VEGFB	-0.71	-0.34
	LSM5	-0.6	-0.52
	KIAA1191	0.04	-0.81
	CUL3	0.13	-0.21
	HS6ST2	0.36	0.49
	RRP8	-0.73	-0.16
	SIN3B	0.19	0.36
	EMC8	0.1	-0.07
	FHL2	-0.23	-0.06
	SNORD47	0.74	0
	COX16	0.13	-0.25
	TIMELESS	-0.19	0.14
	TOMM34	-0.9	-0.24
	YY1	0.11	0.14
	DGKZ	0.05	-0.01
	RPL29P2	-1.6	-0.55
	PIH1D1	0.04	0.48
	A_24_P366415	-0.69	-0.68
	SNRPD3	-0.08	-0.57
	C4orf3	0.03	0.22
	VMA21	-0.81	-0.34
	TUBB	-0.24	0.06
	PLOD2	0.07	0.89
	A_33_P3358856	-1.19	-0.36
	FAM195A	-0.49	0.27
	CHPF	0.46	-0.11
	NOP16	-0.2	-0.68
	CDC42	-0.39	-0.1
	SLC17A9	0.8	0.15
	FOXQ1	0.09	-0.78
	MLH1	-0.94	-0.05
	TM7SF3	0.05	0.24
	TMEM223	-0.07	0.36
	TGOLN2	0.81	0.94
	ACO2	0.26	0.6
	YIPF3	0.1	0.71
	Hs.709256	-0.09	0.53
	PUF60	-0.44	-0.23
	ZDHHC4	-0.29	0.25
	FANCL	0.44	0.44
	PARL	0.4	-0.29
	FAM101B	-0.13	-0.95
	A_21_P0013756	-0.09	0.03
	CBR1	0.35	-0.34
	Hs.116481	0.3	-0.33
	LINC00493	-0.52	0.32
	PPP1R12C	0.32	0.43
	CDC45	0.05	0.12
	F8A1	-0.29	-0.23
	DIMT1	-0.06	-0.11
	MRPS35	-0.27	-0.36
	NDUFA6	-0.3	0.22
	TSFM	0.01	0.12
	SNF8	-0.88	-0.2
	SAT2	-0.2	0.25
	STUB1	-0.24	-0.29
	MYO19	0.08	0.13
	TPR	0.1	0.27
	AK4	0.45	-0.93
	A_21_P0005689	1.17	-0.48
	RBM14-RBM4	0	0.09
	FKBP9	0.36	0.24
	VPS28	-0.6	0.25
	A_24_P49597	-1.83	-0.02
	PRPF31	-0.28	-0.37
	SS18L2	-0.32	-0.37
	KANK2	-0.31	-0.04
	TBCB	-0.23	-0.13
	PTS	0.67	0.3
	FUCA2	-1.36	0.07
	TMEM87A	0.08	0.86
	SSR2	0.14	0.53
	GPX8	-0.57	-0.07
	HIST1H3B	-1.01	-0.3
	SYNCRIP	0.18	-0.4
	A_21_P0013894	-0.6	-0.14
	CYSTM1	0.19	-0.13
	BLVRA	-0.38	0.06
	C1orf43	-1.27	-0.53
	HADHB	0.14	-0.05
	GTF2H5	-0.85	-0.29
	URM1	0.09	-0.8
	PHF19	-1.2	0.04
	SF3A3	-0.18	-0.27
	PIN1	-0.33	-0.3
	HEXB	0.54	0.62
	PSPH	-0.45	-0.21
	ZNF131	0.52	0.1
	SUPT4H1	-0.47	0.09
	SRSF7	0.2	-0.13
	SNHG12	-0.21	-0.34
	ZFYVE27	0.31	0.41
	A_33_P3316379	-0.92	-0.3
	MAP2K7	0.24	0.76
	CDK5RAP1	0.44	0.19
	HNRNPK	-0.17	0.06
	REEP5	-1.45	0.66
	CENPN	-0.77	-0.42
	LOC101929284	-0.03	-0.08
	MRPL13	-0.69	-0.04
	Hs.519909	-0.16	-1.03
	PNRC1	0.14	0.39
	DCAF13	0.03	-0.15
	DIO2	0.63	0.62
	PTTG2	-0.26	-0.1
	KRT8	-1.17	-0.66
	FAM83D	0.39	-0.51
	CSDE1	0.79	-0.18
	SRSF11	-0.31	0.02
	RAP1B	0.33	-1.05
	SHMT2	-1.18	-1.67
	MIEN1	-0.39	-0.27
	MT1B	-1.52	0.02
	PLEKHG4	0.36	0.01
	PSMB10	-0.88	-0.31
	DUSP12	0.15	0.46
	PPIH	0.11	-0.03
	HTATSF1	-0.32	-0.01
	UQCC2	-0.46	-0.29
	SDHB	0.23	0
	SLPI	-0.3	0.66
	UROD	-0.51	-0.22
	MRPL55	-0.86	-0.02
	SPHK1	-0.34	0.62
	SMOC1	-0.09	1.03
	A_24_P280926	0.48	0.09
	PELO	0.11	0.21
	SPAG5	-0.04	0.25
	COL1A1	0.1	0.35
	EIF5A	-0.16	-0.29
	Hs.474833	0.18	-0.02
	AP3S1	0.14	-0.56
	CCDC94	-0.34	0
	NAA60	0.51	0.38
	LDOC1	0.43	0.53
	ANKRD11	0.43	0.67
	SLC39A13	-0.16	0.76
	Hs.530461	0.05	0.87
	TBC1D9B	0.32	-0.36
	TCF25	-0.62	0.58
	ZC3H11A	-0.02	0.06
	SNHG15	-0.44	0.1
	CALU	0.24	0.39
	HIST1H4E	-1.06	-1.07
	SQSTM1	-0.24	-0.43
	ACTN4	-0.12	0.03
	EMC4	0.19	-0.2
	Hs.486993	0.58	0.45
	PRMT7	-0.45	0.17
	ANO10	0.41	0.27
	AURKA	-0.27	-0.46
	SLC38A10	-0.1	0.9
	NDUFAF2	-0.19	-0.06
	PLS3	0.28	-0.11
	TMED3	-0.81	0.1
	PKP3	-0.31	0
	HSPBP1	-0.22	-0.65
	H2AFJ	-1.14	1
	A_33_P3246995	-2.31	-0.43
	FASN	-0.07	-0.4
	PIF1	0.24	0.29
	CHP1	0.03	-0.36
	SRSF10	0.04	-0.29
	CYC1	-0.92	-0.06
	C12orf57	-0.92	0.52
	HIST1H2BH	-0.82	-0.24
	IP6K1	0.04	0.19
	MYH9	-0.22	-0.08
	C16orf13	-0.24	-0.18
	C16orf91	-0.53	0.08
	DGKD	0.49	0.19
	SLC2A8	-1.13	0.5
	MARCH6	0.52	0.59
	EED	0.32	-0.16
	CBX5	-0.07	-0.02
	PPP1R9B	-0.3	0.31
	CYBA	-0.83	0.29
	ITPRIP	1.66	0.75
	MRPL10	-0.49	-0.34
	COPB1	0.31	0.1
	BTF3	-0.31	-0.37
	ESRRA	0.27	-0.21
	CTDNEP1	-0.67	-0.56
	CPSF7	0.74	-0.22
	DNAJC1	-0.08	0.3
	AXL	-0.71	0.82
	CTNNA1	0.31	0.2
	RFXANK	-1.17	-0.57
	SLC25A19	-0.11	-0.48
	CD47	0.37	0.36
	SPTSSA	-0.56	-0.03
	LSM1	-0.87	-0.1
	PSMD9	-1.02	0.02
	ALG5	-0.06	0.43
	WBP11	-0.08	-0.38
	UBE2D3	0	-0.45
	FBLN1	-0.71	0.82
	A_33_P3241596	-0.8	1.13
	OSTC	-0.25	0.17
	HPS6	-0.67	-0.24
	TOP1MT	-0.02	0.07
	IL13RA1	0.29	0.82
	GSS	-0.33	0.03
	STK26	-0.05	-0.55
	HIST1H2BI	-0.33	0.01
	KRBA2	-1.13	1.02
	TP53I13	-0.12	0.23
	A_33_P3285769	-0.8	-0.67
	MORF4L2	-0.07	-0.19
	HMBS	-1.14	-0.22
	COPZ1	-0.87	-1.27
	POLR2F	-0.38	0.01
	PNMA1	-0.33	0.13
	ACTR3	-0.41	-0.26
	TRIO	0.5	0.29
	A_33_P3279456	0.33	-0.64
	LRRC47	0.53	-0.04
	A_24_P178654	-2.14	-0.61
	MAP2K3	-0.3	-0.21
	TUG1	0.65	0.76
	CARM1	-0.09	-0.37
	SCARNA22	-0.67	0.98
	CSNK1G2	-0.39	0.47
	TAX1BP1	0.28	0.43
	PAIP1	-0.03	-0.22
	A_24_P887857	0.33	-0.24
	YTHDF2	0.29	-0.17
	G3BP2	0.07	0.09
	KPNA4	0.27	-0.35
	PRPF40A	-0.06	-0.09
	MIEF1	0.09	0.18
	GUSB	0.31	0.64
	A_33_P3345501	-0.23	-0.52
	PCNP	-0.04	-0.03
	MAGOHB	-0.99	-0.41
	PGLS	-1.05	0.22
	RTFDC1	-0.29	-0.19
	DNTTIP1	-0.3	0.1
	BAG2	-0.19	-0.84
	C1orf174	-0.45	-0.11
	CDC16	0.01	-0.16
	TPGS2	0.13	-0.88
	HIST1H2BM	-0.14	0.1
	SLCO4A1	0.47	0.41
	THOC3	0.04	-0.04
	CSAG1	-0.89	-0.34
	MLLT11	0.88	0.03
	LARP4	-0.57	0
	ILF3	0.38	0.18
	C21orf59	-0.57	-0.04
	NELFE	-1.05	0.53
	PSMC2	-0.05	-0.07
	A_33_P3324890	0.15	-0.29
	DPCD	-0.35	0
	SLBP	0.16	-0.02
	PYCR2	-0.17	-0.46
	IMP3	-0.45	0.03
	JAGN1	0.34	-0.89
	RCN2	-0.66	0.19
	A_24_P350307	-2.28	-0.09
	DSP	0.12	0.95
	MTHFD2	-0.3	-0.48
	CENPW	0.1	-0.23
	PQBP1	-0.76	-0.24
	DNLZ	-0.65	0.07
	BLVRB	0.08	-0.08
	AHNAK	0.43	0.85
	MRPS11	-0.99	-0.2
	BRD7	-0.65	-0.21
	A_33_P3229022	-1.37	0
	Hs.732093	0.01	1.18
	Hs.567779	-1.21	0.91
	LOC100506548	-0.38	0.37
	ZFP36L1	-0.49	-0.41
	PPP6C	-0.4	-0.09
	CYP1B1	0.57	0.62
	IARS2	-0.49	0.44
	FDXR	-0.82	-0.03
	TMEM205	-0.86	0.76
	XYLT2	0.36	0.82
	GART	-0.42	-0.29
	SLC2A1	0.99	0.23
	LTA4H	-0.26	-0.48
	CCM2L	-0.97	-0.28
	A_19_P00801821	-0.16	-0.19
	FAM136A	-0.61	-0.95
	MCFD2	0.09	0.16
	MARK3	0.56	0.23
	PBK	-0.48	0.17
	KIAA1429	0.18	0.28
	C8orf22	0.14	-2.01
	GPBP1	0.26	0.16
	RPUSD1	-0.22	-0.26
	TMX2	-0.63	0.09
	GNG5	-0.48	0.45
	ZNHIT3	-0.29	-0.15
	ZBED3	0.06	-0.22
	PLEC	-0.83	0.25
	COA4	0.24	-0.47
	REXO4	-0.58	-0.49
	ACAT2	-0.24	0.13
	IGBP1	-0.15	-0.31
	DCUN1D5	-0.29	-0.52
	Hs.569114	-1.11	-0.23
	MIDN	-0.58	0.27
	MRPL48	-0.11	-0.45
	MRPS15	-0.47	-0.17
	HP1BP3	-0.3	0.54
	PSMC6	0.01	-0.22
[truncated: 46,064 more rows]

## Sheet: TFE3+IL-1a
	all_genes	RELA+IL-1	TFE3+IL-1		617_genes	RELA+IL-1	TFE3+IL-1		80_genes	RELA+IL-1	TFE3+IL-1
	RPS21	-0.5	0.01		MT2A	-0.49	-1.78		KLF6	-0.96	-1.48
	FUT6	-0.5	0.01		TARS	0.38	0.24		PLK3	-0.83	-0.75
	A_33_P3381429	-0.5	0.01		NHP2L1	-0.51	0.36		SNORA12	0.91	1.27
	RPL13	-0.49	0.02		INTS1	-0.44	0.99		FNIP2	1.81	1.58
	TUBA1B	-0.5	0.01		KIF1C	-0.49	-0.11		ATRN	1.02	1.62
	TUBA1C	-0.5	-0.02		MRPL18	-0.65	0.05		OLR1	-2.3	-1.38
	A_33_P3396434	-0.5	-0.76		PHRF1	-0.33	0.15		CSF2	-4.15	-3.57
	RPL6	-0.5	0.01		TAF7	0.25	0.63		ZNF75D	1.48	1.3
	CYP2W1	-0.46	0.01		CBX1	0.01	0.12		RAPGEF1	1.42	1.06
	RPS18	-0.49	-0.01		DSE	0.61	-0.23		METTL21B	1.18	1.7
	RPL19	-0.45	0		HNRNPR	-0.17	0.56		LYG1	2.42	2.34
	RPS2	-0.49	-0.03		BTG3	0.61	0.14		TNFRSF18	1.33	0.97
	RPS27	-0.46	0.05		PPIH	0.11	0.3		WDTC1	1.68	1.14
	SNAR-A3	-0.5	-0.09		DUSP1	1.9	0.4		CSF3	-1.66	-1.45
	RPL35	-0.48	0.03		PLK2	-1.2	0.28		ANKRD44	1.13	1.19
	MTRNR2L2	-0.4	-0.9		ATF3	1.41	0.16		LOC101927100	1.19	1.57
	SNAR-B2	-0.48	-0.08		DNAJB1	0.14	-0.83		LINC00317	1.54	1.43
	RPL23A	-0.38	0.09		FIP1L1	-0.54	0.27		CFB	-2.18	-2.08
	RPL35A	-0.45	-0.04		RNF13	-0.05	0.05		C6orf10	1.28	1.06
	A_33_P3315027	-0.44	0.01		MRTO4	0.16	0.21		MED31	1.52	1.6
	RPL7A	-0.39	0.09		ATXN2	-0.24	0.58		C1QTNF3	1.63	2.22
	RPL41	-0.47	0.02		KLF6	-0.96	-1.48		ZFP36	-1.41	-1.1
	A_33_P3375668	-0.42	0.01		CD109	-0.04	-1.76		ALDH3A1	-1.25	-1.41
	A_21_P0011376	-0.47	-0.08		LINC00094	-0.65	-0.4		PTX3	-3.41	-2.21
	A_21_P0011491	-0.42	0.07		MBD4	-0.09	0.42		ALS2CR11	-1.38	-1.46
	ZNF865	-0.42	-0.03		PJA2	0.15	-0.22		B4GALT1-AS1	1.26	1.42
	A_23_P301925	-0.37	-0.02		AASDHPPT	-0.95	-0.12		POLN	1.45	1.64
	RPS29	-0.38	0.02		SERP1	-0.52	-0.26		GLYATL3	1.06	1.69
	MTRNR2L6	-0.41	-0.23		CCNT1	0.13	0.19		ACAN	1.63	1.34
	PPIA	-0.45	0.01		TWIST2	-0.34	-0.63		XAGE3	-1.47	-1.2
	Hs.626395	-0.44	-1.06		ZFC3H1	-0.11	-0.22		FAM227B	-2.41	-2
	NME2	-0.43	0.01		THOC2	-0.05	0.21		MYT1L-AS1	-1.01	-1.15
	EEF1A1	-0.29	0.22		ANKRD17	0.1	0.16		TRAF1	-2.09	-1.91
	GPR155	-0.47	-0.11		NUP98	-0.03	0.64		EFS	-1.81	-1.54
	OAZ1	-0.36	-0.33		IGFN1	-0.67	0		ARHGEF9	-2.23	-2.58
	RPS5	-0.27	0.24		SREBF2	-0.7	0.33		RGS3	-1.93	-1.9
	RPS28	-0.47	-0.02		ANKRD40	-0.09	-1.09		KCNK9	1.41	1.3
	RPL23	-0.4	-0.04		ALG14	-1.03	-0.34		SNORD114-21	1.44	1.32
	RPS13	-0.37	0.04		VEZF1	-0.33	-1.01		TNFAIP3	-1.74	-1.74
	PQLC2	-0.43	-0.11		TOM1L2	-0.72	-0.11		CA8	-1.87	-1.56
	RPL10A	-0.33	0.09		EFTUD1	0.17	0.06		LINC01132	-1.03	-1.49
	ACTB	-0.44	-0.13		HERC2P2	0.74	1.1		RHOXF1	1.62	1.46
	Hs.534404	-0.35	0.05		CPVL	0.39	0.53		EGR2	-1.1	-2.26
	RAN	-0.36	0.06		ATXN1L	-0.39	-0.04		OR13C9	-1.02	-1.49
	RPL32	-0.31	0.08		EXO5	-0.23	-0.02		MROH8	-1.96	-1.43
	RPS3A	-0.33	0.11		EDN2	-1.67	-0.57		SOX2	-1.5	-1.48
	RPS6	-0.37	0.07		BHLHE40	-0.68	-0.62		MRGPRX4	-1.47	-1.63
	RPLP1	-0.39	-0.06		CSNK1G3	0.15	-0.12		FCRL4	-1.36	-0.92
	HSPD1	-0.35	0.03		SLAMF8	-1.05	-1.25		ABCC9	-3.57	-3.86
	RPS19	-0.3	0.13		IRX4	0.71	-1.82		C17orf99	-1.18	-1.02
	ATP5E	-0.41	-0.14		NBN	-0.76	-0.78		CR1	-1.18	-1.28
	Hs.253260	-0.27	0.1		TNS4	0.05	-0.04		TNFAIP2	-2.39	-1.58
	A_24_P551842	-0.3	-0.27		PLK3	-0.83	-0.75		CXCL8	-4.28	-4.44
	FTH1	-0.41	-0.04		IRAK2	-0.9	-0.75		NFKBIE	-2.13	-1.19
	NPM1	-0.43	-0.12		ADAM10	0.06	0.8		LINC00571	-1.67	-1.57
	Hs.269592	-0.41	0.01		CBX3P2	0.29	0.36		ZPLD1	1	1.71
	RPLP0	-0.25	0.12		CASP8AP2	0.62	0.38		ICAM1	-2.24	-1.24
	RPS26	-0.5	-0.06		SLC35A1	0.14	0.99		CCL2	-3.15	-3.39
	SNAR-D	-0.4	-0.13		IL7R	0.14	-2.53		TNF	-5.19	-3.23
	Hs.631499	-0.34	-0.37		ZNF142	-0.17	0.45		OR10K1	1.1	1.55
	Hs.197320	-0.17	-0.22		OXR1	0.15	-0.38		CASC6	-1.75	-1.26
	Hs.528050	-0.28	-0.26		PIM2	-0.59	0		TIGD4	-1.67	-1.23
	RPS17	-0.37	0.07		AURKB	1.06	0.97		LRRC74A	-1.48	-0.95
	RPS4X	-0.39	0.12		PGBD2	-0.71	0.55		PLAU	-1.57	-1.28
	UBC	-0.28	0.1		CD2AP	0.12	-0.37		C8orf4	-1.11	-0.8
	TSR1	-0.2	0.04		PSD3	0.24	-0.25		SHH	-0.96	-1.25
	A_33_P3228988	-0.05	0.3		PIM1	-0.03	-0.08		GJA5	-1.92	-2.09
	RPL8	-0.23	0.12		TAPT1	-0.17	0.61		LOC100288748	-1.3	-1.3
	RPS8	-0.45	0.03		ENOX1	0.96	1.19		SELV	-1.95	-1.5
	RPL37A	-0.35	-0.66		DUSP2	-0.98	-0.55		IL1A	-2.22	-1.79
	A_33_P3270581	-0.26	0.11		MAEA	1.6	1.02		AKAP6	-1.26	-1.59
	RPS16	-0.69	0.01		OPTN	-0.79	0.12		CBY3	-1.2	-1.38
	A_23_P336854	-0.38	0.03		SNORA12	0.91	1.27		TNFSF18	-1.74	-1.19
	RPS20	-0.4	-0.03		PER2	0.12	0.45		CBLN4	-1.32	-1.64
	Hs.591538	-0.3	-0.46		G6PD	0.14	0.54		SNAI3	-1.07	-1.14
	RPL36A	-0.31	0.02		PRKACA	-0.75	-1.16		RGS16	-0.9	-1.51
	RPL38	-0.32	-0.26		SNORD83B	0.3	0.67		MARCH11	-1.31	-1.46
	RPL11	-0.47	0.18		ZNF30	0.16	0.86		LYZL6	-1.05	-1.11
	RPL12	-0.35	-0.07		AP1G2	0.24	0.33		AGMO	-1.42	-1.56
	RPL5	-0.36	-0.02		NBPF8	0.51	-0.45		OMG	-1.23	-1.14
	RPLP2	-0.22	0.14		TTC28-AS1	0.31	0.79
	RNA28S5	-0.5	-3.97		MDM2	0.24	0.45
	HINT1	-0.01	0.32		UBE2Q2P1	-0.51	-0.73
	A_33_P3299436	-0.29	0.02		ALS2	0.18	0.47
	A_21_P0013757	-0.32	-0.02		TMEM144	0.48	1.11
	RPL27	-0.42	-0.03		TTLL4	1.68	0.17
	HSPE1	-0.34	-0.34		RNF2	-0.06	0
	LDHB	-0.24	0.24		B3GNT2	-0.26	-0.93
	TONSL	-0.22	0.19		SPHAR	-0.9	-0.71
	SLC35E4	0.05	0.33		SNX29	0.01	0.58
	PTK6	-0.14	-0.1		CBX4	0	0.79
	SNAR-H	-0.8	-0.4		GNAQ	-0.39	-0.77
	A_33_P3352407	-0.09	0.21		IGF2	1.74	-0.1
	S100A6	-0.29	0.27		FNIP2	1.81	1.58
	PRDX1	-0.32	-0.5		STAT5A	-0.46	-0.9
	A_33_P3354479	-0.31	0.08		RASD1	2.88	-0.4
	A_33_P3315763	-0.25	0.04		ATRN	1.02	1.62
	RPL39	-0.23	-0.11		SH3BP4	-0.64	-0.52
	A_24_P204144	-1.01	-0.09		FAM120B	0.63	0.17
	A_24_P58881	-0.3	-0.04		SNORA41	0.26	0.23
	RPS25	-0.28	-0.06		HHAT	-2	-0.74
	A_33_P3351529	-0.49	-0.35		NFKB2	-1.38	0.06
	RPS10	-0.32	-0.14		OLR1	-2.3	-1.38
	Hs.551839	-0.25	-0.32		ORAI2	-0.11	0.05
	GSTP1	-0.09	-0.17		STAMBPL1	-0.04	0.21
	COX6A1	-0.11	0.13		LOC101559451	-0.71	-0.13
	RPL31	-0.32	-0.16		UNC119	0.2	0.16
	XRCC6	-0.61	0.12		MUC13	3.36	-0.44
	A_32_P190488	-0.25	0.27		TNFAIP6	-0.6	-2.17
	Hs.303653	-0.34	0.57		ZNF594	0.35	1.18
	HSP90AA1	-0.24	0.02		L1CAM	0.87	-0.74
	Hs.652837	-0.11	0.06		ULK4	-0.83	-0.09
	RPS15	-0.13	0.45		CSF2	-4.15	-3.57
	FAM74A4	-0.24	-0.16		ADPRHL2	0.3	0.49
	A_21_P0012940	-0.29	-0.21		RGPD6	2.12	0.99
	COX8A	-0.67	-0.01		TTC4	0.9	0.55
	A_33_P3241043	-0.12	-0.05		UCKL1	0.94	1.02
	GAS5	-0.33	-0.03		TMEM38A	0.34	0.75
	RPS11	-0.64	0.2		ZNF273	0.64	0.51
	RPL15	-0.11	-0.04		WIPF1	-0.47	-0.99
	UQCRQ	-0.27	-0.23		ABCC10	0.79	1.62
	RPS14	-0.26	-0.06		GAN	-0.21	-1.34
	EXOSC2	-0.17	-0.11		ZNF75D	1.48	1.3
	C5orf63	-0.15	0.02		NEURL3	-0.95	-1.37
	A_21_P0011041	-0.12	0.3		CWC25	0.7	1.84
	RPS24	-0.1	-0.13		GK3P	-0.52	0.11
	RPL37	-0.21	-0.14		RHOU	-0.49	0.08
	RPL26	-0.3	-0.22		CNTRL	1.04	0.95
	A_33_P3297277	-0.25	-0.08		CYLD	-0.97	0.25
	A_33_P3368186	0.02	0.12		RAPGEF1	1.42	1.06
	FBL	-0.09	0.25		LOC100130476	0.86	-1.01
	A_33_P3376071	-0.32	0		TMEM92-AS1	2.07	0.63
	A_33_P3370515	-0.28	-1.76		RCHY1	-0.85	-0.46
	A_24_P49687	-0.16	0.2		FXR2	0.56	0.53
	MIF	-0.54	-0.32		CAPS2	-0.55	0.6
	Hs.586423	-0.32	0.02		ADM2	-0.28	0.91
	HIST1H4C	-0.75	-1.28		HDAC10	0.69	1.16
	RRP7B	0.02	0.05		SPRR2A	-0.23	1.6
	AS3MT	-0.12	-0.28		RABL3	-0.44	0.49
	SNAR-G2	-0.79	-0.48		METTL21B	1.18	1.7
	RPL7	-0.18	0.26		DIEXF	-0.17	-0.27
	MYO1C	-0.43	0.34		FOSL1	0.04	-0.91
	A_23_P360209	0.36	0.29		LYG1	2.42	2.34
	GNAS	0.08	0.37		FAM215A	1.69	0.5
	RPS7	-0.47	0.23		STBD1	-0.66	-0.05
	HNRNPA1	-0.22	0.1		RGP1	-0.46	0.6
	ATP5L	-0.14	0.09		ATP6V1G2	-0.24	-0.26
	LY6K	-0.41	-0.41		TNFRSF18	1.33	0.97
	RPL21	-0.14	0.27		SYNE4	1	1.38
	A_24_P547010	-0.98	-0.06		IL6	-1.07	-0.35
	EIF1	0.04	0.25		RAB8B	-0.06	-1.84
	A_21_P0012112	-0.09	-0.17		ADRB1	-0.72	0.65
	RPL24	-0.23	-0.14		WDTC1	1.68	1.14
	Hs.660751	-0.25	-0.31		TMIGD2	1.34	0.54
	ATP6V0C	0.05	0.39		FOSB	0.26	0.17
	MCM7	-0.13	0.03		LPAR5	-0.19	-0.08
	RPL30	-0.27	-0.04		LINC00882	-0.79	-0.14
	S100A2	-0.19	-0.47		PPARA	0.23	1.02
	H3F3A	0.04	-0.18		CDKN2B-AS1	1.33	0.69
	ATP1B3	0.04	0.58		BDKRB1	-0.62	-2.29
	EIF3C	0.01	0.32		ZNF34	0.58	1.34
	SLC16A3	0	0.03		RBM33	1.39	0.78
	PRDX4	0.13	0.07		RASL10B	0	0.45
	Hs.544999	-0.18	-0.23		PTPRR	-0.83	-0.02
	A_33_P3230738	-0.13	-0.19		TRNP1	-0.51	-0.81
	PTRF	-0.09	0.02		PITRM1	1.05	0.07
	A_19_P00802027	-0.22	-0.31		ADAM33	1.07	0.46
	CALR	-0.07	-0.12		MUC2	0.63	-0.36
	Hs.736041	0.12	0.26		MAFF	-0.52	-0.53
	A_24_P203726	-0.89	0.16		EPHA4	1.84	0.03
	RPL9	-0.21	0		LOC101927257	2.04	0.67
	PTMA	-0.03	-0.26		CSF3	-1.66	-1.45
	FAU	-0.7	0.16		ANKRD44	1.13	1.19
	RPL13A	-0.13	-0.03		CCDC154	-0.24	-0.2
	RPL4	-0.03	0.31		LOC101927100	1.19	1.57
	A_33_P3328619	0.23	0.24		ADCK4	0.88	1.14
	A_33_P3375673	-0.21	0.09		LINC00317	1.54	1.43
	MTRNR2L1	-0.01	-0.59		SLC11A1	-0.37	-0.21
	ATP5G2	-1.07	-0.01		MYO16	0.23	0.93
	NDUFS5	-0.02	0.25		LOC100506526	1.13	0.79
	A_24_P161355	-0.9	-0.05		CFB	-2.18	-2.08
	RPS15A	-0.08	0.29		LINC00593	-0.14	-1.28
	MZT2B	0.06	-0.34		ZC4H2	-0.15	0.28
	HN1	0.23	0.05		FIBCD1	1.79	0.86
	A_33_P3330683	-0.69	-0.05		C6orf10	1.28	1.06
	SOD1	0.24	0.03		ANKRD42	-0.77	-0.07
	LOC100506679	0.26	0.3		ELN	0.97	0.76
	COX7A2	-0.08	-0.23		PI3	-1.01	-1.26
	PABPC1	0.02	0.09		SLC6A7	-2.13	-0.66
	EEF1B2	-0.17	-0.17		IL6	-0.62	0.59
	Hs.190968	-0.04	-0.24		USP49	0.33	-0.11
	COX7C	-0.08	-0.2		SLC4A1	0.03	-0.05
	HMGN2	-0.23	-0.63		BCO2	-0.34	0.55
	Hs.574890	-0.12	0.1		ITPK1	-0.59	0.32
	LAMP1	0.2	0.69		SPG20-AS1	2.42	0.15
	LEPR	0.43	0.41		MED31	1.52	1.6
	A_33_P3275826	-0.09	-1.55		PRDM1	0.54	-1.91
	BASP1	-0.66	0.01		A2M-AS1	0.91	1.05
	HLA-E	0.02	-0.16		MURC	0.98	1.7
	PSMB1	0.05	-0.11		SPDYE1	-0.22	-0.47
	SCARB1	-0.36	0.25		TAS2R14	1.7	1.09
	A*03:01:0:01 allele	0.17	0.01		COL20A1	-0.87	-0.78
	HSP90B1	0.16	0.63		GPHB5	-0.07	1.21
	VIM	-0.06	-0.2		FOXE3	0.59	0.75
	UBB	-0.04	0.13		CCDC68	0.46	0.68
	A_33_P3384997	-0.11	-0.39		ACP6	0.58	0.5
	RPL29	-1.14	-0.03		TMC4	-1.83	-0.89
	A_33_P3384442	0.33	0.33		DCN	-0.66	0.59
	PDCD6	-0.11	-0.05		APOL6	0.48	0.72
	Hs.657302	0.09	-0.26		ZC2HC1C	0.69	0.75
	UQCRH	-0.06	-0.29		SYNE3	0.09	-1.32
	ATP5G3	-0.05	-0.03		C1QTNF3	1.63	2.22
	C1QBP	0.08	0.11		CCL15	0.17	1.08
	A_21_P0010525	-0.04	-0.07		ZFP36	-1.41	-1.1
	TGFBI	0.22	0.23		FLJ16779	-1.54	-0.88
	GAPDH	-0.67	-0.55		MAG	0.36	-0.71
	EEF1G	-0.52	0.17		SDC3	0.5	0.63
	RPS2P32	-1.2	-0.02		AKAP5	1.07	0.27
	SLC25A3	-0.04	-0.28		TMEM253	0.94	0.71
	SNAR-F	-0.74	-0.57		CUX2	-0.83	-1.78
	CUTA	0.23	0		LINC01241	0.62	0.18
	RPS23	-0.04	-0.14		GPX5	0.88	0.25
	RPL34	-0.15	-0.25		C2orf72	-0.95	-0.51
	A_24_P42014	-0.74	0.06		RASAL1	0.9	0.93
	A_24_P349636	-0.05	0.03		LOC284023	0.7	-0.04
	TXN	-0.05	-0.48		LINC00616	-1.19	-2
	A_22_P00002736	-0.45	-1.49		ZSCAN22	1.36	0.77
	TOMM7	-1.07	-0.45		ENTPD5	0.9	1
	DYNLL1	0.08	0.11		LGALS8-AS1	-0.57	-1.33
	A_24_P417606	-0.11	-0.29		GRTP1-AS1	1.01	0.1
	AP2S1	-0.58	-0.42		MEF2C-AS1	0.76	0.77
	A_24_P349387	-0.89	-0.01		RNF185	0.89	-0.16
	A_21_P0010881	-0.85	-0.08		LOC100507530	1.11	1.59
	LDHA	0	-0.07		ITK	-1.01	-1.02
	RPL3	-0.74	0.05		LINC00565	1.19	2.17
	CCT4	0.04	0.17		ZNF833P	-1.18	-1.53
	SEC13	-0.12	-0.74		AK5	-0.29	-1.2
	MYDGF	0.14	0.19		SPAG5-AS1	0.84	0.48
	MTCH1	-0.45	-0.04		ALDH3A1	-1.25	-1.41
	ZNF526	-0.18	0.41		FAM106A	0.81	0.85
	P4HB	0.22	0.21		ARHGEF3-AS1	1.25	0.31
	A_22_P00016688	-0.74	-1.91		LOC101929080	0.58	1.09
	TMBIM6	0.47	0.36		ZNF540	-0.87	-0.34
	MT2A	-0.49	-1.78		LOC101927354	0.44	0.41
	A_21_P0012200	-0.5	-0.28		PTX3	-3.41	-2.21
	A_33_P3223874	-0.01	-0.21		LINC01233	1.34	0.13
	SRP14	0.08	0.2		ALS2CR11	-1.38	-1.46
	GPX1	-0.4	-0.39		KLC4	-1.44	-1.29
	RPL18	-0.56	0.09		MYO7A	0.74	1.35
	A_24_P375599	-0.03	-0.06		LOC100505921	0.93	0.63
	A_24_P15821	0.09	-0.13		NCOA7	-0.44	0.28
	NME1	0.04	-0.65		CLDN1	-0.98	1.98
	SLC16A12	0.13	-0.17		LGALS9	1.17	0.81
	RPL28	-0.83	-0.07		B4GALT1-AS1	1.26	1.42
	CPS1	0.3	-0.8		TUB	0.94	1.09
	ATF4	-0.78	0.25		ACSM5	-0.29	-0.28
	KPNA2	0.11	0.05		RYR1	0.73	0.01
	LRRC75A-AS1	-0.67	-0.65		SELP	-1.08	-1.32
	GRN	0.21	0.31		FAM157A	-0.21	-0.12
	A_21_P0010912	0.08	-0.06		CCL20	-2.55	-1.37
	CCT2	0.08	0.09		LINC00839	0.69	0.25
	TKT	-0.58	0.55		FAM86JP	0.29	0.96
	RPL14	0.11	0.1		BVES-AS1	0.64	1.45
	CD63	-0.06	0.44		LIN28B	0.28	0.64
	HSPB1	-0.03	-0.99		ZP2	-1.25	-0.19
	IFITM3	-0.6	-0.16		POLN	1.45	1.64
	MDH1	0.26	-0.1		OLAH	-0.07	-0.01
	A_33_P3328837	-0.86	0.28		C1orf220	0.65	0.86
	A_33_P3353259	-0.44	0.09		SRD5A3-AS1	0.2	1.05
	A_33_P3286318	0.15	0.28		TUB-AS1	0.21	0.71
	SLC25A5	0.28	-0.12		ADAMTS17	-1.27	-0.65
	A_24_P24790	-0.27	0.27		C4BPA	-1.27	-1.17
	RN7SK	0.23	-2.44		LHFPL3-AS2	0.81	1.01
	A_24_P84808	0.03	0.16		PINLYP	-0.86	-0.48
	U2AF1	-0.36	0.06		PNLIPRP1	-0.04	0.69
	TRMT112	-0.3	-0.18		MIR4500HG	0.88	1.29
	ATP5H	-0.31	0		ARFGEF1	-0.63	-0.92
	ANXA2	0.06	-0.35		GHRHR	-0.58	-0.85
	Hs.662179	0.29	-0.11		EDN1	-2	-0.29
	TBCA	0.29	-0.12		CXCL2	-1.88	-0.67
	POLR2L	-0.35	-0.37		RNF113B	-0.94	-0.68
	RPSAP58	-0.75	0.19		PLXNA4	0.85	0.42
	TSPO	0.27	-0.19		MMP11	-0.56	-0.88
	A_33_P3255782	-1.19	-0.02		SLC25A25-AS1	-1.36	-0.86
	Hs.628886	0.24	-0.13		CTAG1A	-0.53	-0.59
	NDUFA4	-0.15	-0.34		APOC4	0.62	0.63
	RTN4	0.4	0.35		CELA2A	-0.16	-0.83
	PSMD2	0.43	0.29		SIX6	1.51	1.12
	SNRPG	0.2	-0.27		LOC101929723	0.43	-1.52
	A_24_P401100	-0.22	-0.25		PDE1C	-0.83	-1.14
	RPL19P12	-0.44	-0.04		LOC646471	-0.15	-1.3
	SDHA	0.35	0.19		HHLA2	0.09	-0.03
	TPT1	0.03	0.06		DOCK8	0.55	1.15
	A_33_P3325011	-0.64	-0.24		GLYATL3	1.06	1.69
	SDF2L1	-0.33	0.79		ACAN	1.63	1.34
	PDZD7	0.63	0.28		SAMSN1	0.01	-0.11
	A_24_P316074	0.29	0.43		NFIA-AS2	0.97	0.36
	CD151	0.41	0.28		DCX	-1.24	-0.23
	NACA	0.07	0.03		SFTPB	0.38	0.32
	A_33_P3406702	-0.85	-0.36		LINC01333	0.73	1.28
	RBM8A	-0.3	0.11		LOC101929592	-0.62	-0.28
	NEAT1	0.45	0.55		CFAP99	0.16	-0.11
	NAA38	0.04	-0.3		ZNF69	1.19	0.83
	KHSRP	-0.12	-0.45		CXCL3	-3.57	-1.07
	GAL	-0.1	-1.9		GRIK1-AS1	-0.36	-1.45
	A_24_P7934	-0.19	-0.41		TMCO5B	0.83	1.13
	ADAMTS7	-2.35	-2.6		GHRH	0.25	0.46
	RPL17	-0.24	-0.07		ATP6V1G3	-0.35	-0.94
	POP7	0.21	-0.2		NCALD	0.96	1.54
	A_24_P33552	0.18	-0.12		LOC101929917	0.7	1.23
	NCL	0.28	0.24		RGS6	-1.02	-0.87
	PSMB4	0.3	0.04		GBP6	0.27	0.83
	A_24_P194934	-0.2	0.26		WBP2NL	-0.22	-1.15
	MRPS24	0.3	-0.16		LINC01327	-0.01	-0.18
	RNU4ATAC	-0.81	-2.08		HLA-DQB2	-0.27	-0.9
	SVOP	0.35	-0.01		XAGE3	-1.47	-1.2
	A_33_P3274428	0.06	0.29		C8orf87	1.61	0.99
	A_24_P341476	-0.13	-0.1		MIR762HG	0.41	-0.2
	A_33_P3391626	0.08	0.05		LOC102724691	0.37	0.16
	A_21_P0011945	-0.34	-0.14		LINC00910	0.2	0.15
	A_24_P50554	0.14	-0.36		TRPC2	-0.55	0.33
	H2AFV	0.49	-0.13		ZNF486	0.27	0.95
	DSTN	0.14	0.34		FEZF1-AS1	0.62	1.07
	CGA	1.06	1.01		LURAP1L-AS1	0.6	0.39
	NDUFB9	-0.21	0.01		CSN1S2AP	-0.26	-1.24
	ACTG1	0.01	0.03		CES1P2	0.06	0.5
	ATPIF1	-0.03	-0.59		ASPDH	0.55	0.89
	RPL36	-0.76	-0.35		EPN2-AS1	-0.38	-1.03
	RPS9	-0.74	0.24		EIF1AX-AS1	0.63	0.72
	TPM2	-0.61	-0.12		TIFA	0.24	0.08
	A_33_P3409553	-0.04	-0.38		ACTL6B	-1.55	-0.53
	Hs.735900	-0.06	0		OR2A2	0.51	0.26
	MXRA7	0.4	-0.02		PGC	0.56	0.05
	Hs.660042	-1.71	-0.29		SLC26A1	-1.91	-1.18
	Hs.405444	-0.4	0.02		LOC100131372	-0.96	-0.07
	A_33_P3231005	-0.07	0.33		LOC102723649	-0.91	-0.99
	SET	0.17	-0.34		LIF	0.35	-0.93
	STMN1	0.28	-0.01		LTB	-1.74	-0.61
	RPN2	-0.09	0.2		NOX1	-0.66	0.49
	H2AFZ	0.49	0.13		SH3BP1	0.71	0.26
	COX7B	-0.1	-0.27		FAM227B	-2.41	-2
	ANAPC11	-0.19	0.18		LOC101928322	0.85	1.88
	ZFAS1	0.53	0.09		OR6M1	1.53	0.74
	NHP2	0.42	0.11		LINC00558	-0.49	-0.06
	LAPTM4B	0.83	0.78		LOC101928259	0.58	0.44
	A_33_P3419003	0.35	-0.37		C11orf39	1.27	0.92
	SLC25A6	0.13	-0.3		LOC102724732	-1.53	-0.73
	NEDD8	-0.33	-0.11		MYT1L-AS1	-1.01	-1.15
	COL4A2	-0.52	0.41		TRAF1	-2.09	-1.91
	TFRC	0.74	1.12		VGLL1	0.39	0.93
	LGALS1	-0.56	-0.83		EFS	-1.81	-1.54
	CDKN2A	-0.1	-0.14		LOC221946	-0.47	-0.11
	RPL18A	-0.61	0.05		NOTO	-1.13	-1.53
	A_33_P3238461	-0.28	-0.15		ZCCHC13	0.39	0.61
	EBNA1BP2	0.14	0.17		AOC1	-1.2	-0.55
	PTTG1	0.38	0.03		FOXB2	0.56	1.69
	PGK1	-0.41	0.18		INA	0.28	0.7
	CNPY2	-0.15	-0.19		LINC00320	-1.17	-0.84
	A_24_P366165	-1.14	-0.3		GP6	-0.21	0.22
	SLIRP	0.17	-0.26		ECM2	-0.86	-0.62
	Hs.408054	-0.17	-0.18		ABCG5	0.04	0.44
	NDUFA8	-0.52	-0.31		LOC102723373	0.44	1.15
	Hs.690584	0.28	-0.23		LOC440390	-0.2	-1.25
	PPIAL4G	0.21	-0.34		MAGEE2	0.79	0.37
	POLR2F	-0.83	-0.2		LOC100128002	0.8	1.03
	SNRPC	-0.27	0.01		ARHGEF9	-2.23	-2.58
	ODF2L	0.86	0.15		HMGA1P7	-0.61	-1.28
	USMG5	0	-0.7		POU2F3	-1.08	-1.85
	A_21_P0003290	0.41	-0.75		LINC01450	-0.85	-0.92
	PPP1R14B	-0.44	-0.49		RGS3	-1.93	-1.9
	EIF4H	0.38	0.13		C3orf70	-0.06	0.29
	A_24_P84508	0.36	-0.26		LOC101927181	1.11	0.76
	A_33_P3389540	-0.37	0.13		TMEM169	0.47	-0.19
	NGFRAP1	0.21	-0.07		SLC38A8	-1.38	0.32
	FKBP2	-0.92	-0.48		CD8B	0.92	0.6
	C11orf31	0.34	-0.3		LOC101929207	0.6	0.67
	A_33_P3265185	0.06	0.08		LINC00525	0.42	0.54
	ATAD3A	-0.41	0.04		LOC100996288	0.99	0.46
	Hs.684614	-0.08	-0.22		DHRS9	-0.64	-0.69
	UBA52	-0.6	0.31		DPPA5	0.53	0.27
	CKS1B	-0.84	-0.29		DPP10	-0.46	-0.6
	GOT2	0.32	-1.2		KCNK9	1.41	1.3
	TARS	0.38	0.24		CD79B	0.85	0.33
	CBX3	0.58	0.16		FGL2	-0.68	-1.43
	A_21_P0013558	-0.48	-0.58		SNORD114-21	1.44	1.32
	IMPDH1	0.84	0.35		CLNK	-0.22	-0.55
	A_24_P246692	0.45	-0.02		PTGDR	-0.69	-0.15
	TMSB10	-0.5	-0.58		MPZ	0.13	0.24
	GPR56	1.05	0.65		PTGFR	-1.76	-1.03
	A_21_P0012564	-0.27	-0.13		TNFAIP3	-1.74	-1.74
	SEC61B	-0.32	0.16		KRT12	0.82	1.54
	BAG6	-0.15	0.22		LOC400541	-0.87	-0.32
	ATP5O	-0.11	-0.27		GPR87	-0.74	-1.43
	A_24_P40795	-1.35	-0.08		PABPN1L	-1.21	-0.95
	CD24	-0.32	-0.35		CTSW	-1.06	-0.99
	RNASEK	-0.33	-0.13		LOC101928705	-0.33	-0.93
	Hs.658191	0.6	-0.13		CSNK1A1P1	0.04	-0.15
	A_33_P3336038	0.27	-0.45		SYNPR	-0.95	-1.01
	SNORD3B-1	-0.58	-1.19		CCDC141	-0.83	-1.12
	EIF3E	0.02	0.58		LOC100507651	0.68	0.09
	SCAMP3	0.06	-0.04		FAM186A	-0.27	-0.09
	CYB5R3	0.07	0.54		ANGPT4	-0.88	-0.07
	SP100	0.34	-0.41		SPRED3	1.15	0.25
	MINOS1	-0.15	-0.18		OC90	-1.3	-1.06
	A_24_P50157	-0.16	-0.46		GDAP1L1	-0.48	-0.48
	GNAI2	0.02	-0.09		IRF1	-2.45	-0.78
	DAP3	0.12	0.39		ARHGAP8	0.63	0.31
	JTB	-0.47	0.01		LOC101927355	-0.98	-1.17
	EIF4A3	0.43	0.7		ARHGEF18	-0.74	-0.78
	CCT3	-0.67	-0.44		CA8	-1.87	-1.56
	NDUFS6	-0.17	0.29		LOC101928152	-0.89	-0.15
	A_24_P118591	-0.48	0.06		SMIM17	-1.19	-1.09
	A_22_P00009815	-0.11	-2.11		LINC01132	-1.03	-1.49
	AP2M1	0.54	0.3		LOC101927496	-0.87	-0.86
	A_24_P194962	-0.33	-0.04		TMEM178A	1.33	-0.34
	DDX39A	0.05	0.18		RHOXF1	1.62	1.46
	Hs.661910	0.49	-0.2		METTL11B	-0.93	-1.33
	SNRPF	-0.18	-0.03		LOC100506790	-0.38	-0.8
	NOP10	-0.25	0.15		TMEM232	0.1	0.27
	RASIP1	-0.44	0.29		EGR2	-1.1	-2.26
	COX14	-0.67	-0.31		MERTK	-1.22	-0.62
	A_33_P3280355	-0.18	-0.37		SFRP4	-0.91	-0.55
	RNF170	0.77	0.14		LINC01546	-1.29	-0.03
	PDCD5	-0.1	-0.12		OR13C9	-1.02	-1.49
	ROMO1	-0.43	0.02		LINC00307	0.53	0.33
	NDUFA1	0.09	0.39		ZNF32-AS3	-1.22	-0.61
	PTDSS1	-0.16	-0.09		OR5M10	0.24	0.16
	ELAC2	0.57	0.14		RNF39	-0.89	-1.72
	KRT10	-0.13	-0.46		MROH8	-1.96	-1.43
	SSRP1	-0.43	-0.38		SOX2	-1.5	-1.48
	NDUFB2	-0.31	-0.23		GABRP	-0.95	-1
	Hs.343864	0.1	-1.64		LINC01405	-0.33	-0.34
	PRPF19	-0.42	0.12		MRGPRX4	-1.47	-1.63
	A_23_P258108	-0.17	-0.45		NR4A2	0.65	1.14
	A_24_P161403	0.51	-0.12		C5orf60	-1.27	-0.72
	RPL36AL	-0.14	0.04		AASS	0.53	0.62
	GPI	0.7	0.49		FCRL4	-1.36	-0.92
	PTP4A1	-0.04	-0.61		LINC00670	0.6	0.49
	MYL6	-0.43	-0.08		FXYD4	0.12	-0.26
	HLA-G	0	0.18		OR10R2	-0.88	-0.8
	COX5A	0.58	-0.78		SCG3	0.98	-0.35
	RPSAP9	-0.16	0.4		BAALC	-0.57	-0.66
	EEF1D	-0.82	-0.2		LOC101927273	-0.29	-1.47
	A_24_P16340	-0.82	-0.22		LOC101927735	-0.74	-1.12
	ADAM15	0.1	-0.06		PDZD9	-0.11	-0.25
	CALM2	0.4	-0.35		LOC101928046	0.4	0.19
	RPL22L1	-0.59	-0.51		CACNA1D	-0.35	-0.63
	CCDC9	0.19	0.54		ABCC9	-3.57	-3.86
	MAGEA6	0	-0.01		LINC00202-2	1.07	0.46
	UQCR11	-0.18	-0.13		LOC101928894	0.52	0.46
	RPL10L	-0.71	-0.45		C17orf99	-1.18	-1.02
	NDUFB4	-0.07	-0.39		LOC101929076	-0.73	-0.61
	SEC11A	-0.02	0.31		CR1	-1.18	-1.28
	MAP4	-0.36	-1.86		LOC101928334	-0.97	-1.1
	A_32_P142652	0.36	0.13		GABRD	-0.96	-0.81
	TMEM14C	-0.76	-0.11		MT1G	-1.03	-1.17
	A_33_P3412125	-0.16	-0.06		OR8J1	-0.01	0.71
	Hs.386726	0.34	-0.28		TNFAIP2	-2.39	-1.58
	L2HGDH	0.19	0.46		TRIM49B	0.67	0.6
	SNHG8	-0.25	-0.31		CXCL8	-4.28	-4.44
	PRELID1	0.34	-0.32		FGF5	0.33	0.06
	PSMA6	-0.24	-0.14		LOC102723831	-0.06	0.29
	PCID2	0.79	0.43		OR2M5	-0.3	-0.11
	A_21_P0013000	0.33	-0.54		RALGAPA2	-0.3	-0.68
	Hs.660887	0.39	-0.23		EFNA1	-3	-0.2
	C20orf24	0.52	-0.49		LINC00691	-0.64	-0.56
	BCAP31	-0.52	0.06		LINC01265	0.8	1.49
	SIGMAR1	0.22	-0.12		LINC00911	-0.42	-0.67
	SKP1	0.71	0.08		KRT13	-0.93	-0.78
	TMSB4X	0.21	-2.26		DKFZp779M0652	0.69	0.64
	VCP	-0.52	0.1		LOC101929470	0.57	0.09
	PPT1	-0.21	0.86		CELF2	-0.53	-1.23
	PKM	-0.02	-0.48		PKNOX2	-1.05	-1.28
	PERP	0.83	0.84		NFKBIE	-2.13	-1.19
	RPS12	0.55	-0.46		LINC00571	-1.67	-1.57
	BOLA2B	-0.62	-0.26		OR2T34	0.47	0.22
	GTF2I	0.73	0.55		ZPLD1	1	1.71
	VDAC1	0.59	0.27		ICAM1	-2.24	-1.24
	CCT7	-0.42	0.12		NEU2	0.74	0.92
	KPNB1	0.6	0.31		FOXA2	-0.97	-0.74
	PPDPF	-0.3	-0.36		CCL2	-3.15	-3.39
	A_32_P18493	-0.23	0.16		MYO1G	-0.68	-1.23
	LRRC26	-0.46	-1.72		SDC4	-1.07	-0.59
	A_33_P3363515	0.75	-0.2		OR2T1	-1.14	-0.84
	HNRNPH1	0.05	-1.01		ST7-AS2	-1.25	-0.74
	NDUFC1	-0.12	-0.23		HOXD11	-0.61	-0.68
	SGK1	1.21	0.51		LOC102467225	-0.44	-0.53
	PSMC1	0.64	0.1		CRTAC1	0.68	0.96
	RPS27A	-0.39	-0.26		MTSS1	-0.53	-1.21
	AGRN	0.78	0.42		NFKBIA	-2.76	-0.44
	TIMP2	0.35	0.61		NUAK2	-1.96	-0.51
	SRSF3	-0.4	-0.54		BIRC3	-3.95	-0.03
	A_33_P3410895	-0.53	-2.03		ELF3	-2.16	0.7
	PDHA1	0.46	0.04		TNF	-5.19	-3.23
	NOL7	-0.41	0.07		LOC441178	0.37	0.05
	EFEMP1	0.1	0.52		ASCL1	0.21	-0.88
	SNRPD1	-0.21	0.02		KMO	-0.37	-1.35
	HSPA4	-0.41	0.31		OR10K1	1.1	1.55
	TPM3	-0.57	-0.02		CASC6	-1.75	-1.26
	TPI1	0.65	-0.47		SERPIND1	-0.75	-0.83
	SHISA5	0.62	0.4		MUC19	-0.93	-0.17
	IER2	-0.36	0.03		GPR128	-0.55	0.24
	TK1	-0.27	-0.4		LINC00477	-0.76	-0.81
	NCOR2	-0.04	0.22		COL5A3	0.54	0.31
	EIF3H	0.6	0.08		ALPI	0.86	-0.06
	UNCX	-0.5	-1.78		WTAPP1	-0.1	0.41
	A_33_P3771039	-0.64	0.21		B3GNT6	-1.04	-0.71
	PGRMC1	0.17	-0.03		TIGD4	-1.67	-1.23
	SHFM1	0.69	-0.14		KCTD4	-0.06	0.33
	Hs.631951	-0.49	-1.8		TIFAB	-0.8	-1.23
	A_32_P10100	-0.07	-0.2		COLQ	-1.49	-1.12
	DNM1	-0.29	-2.1		FANK1-AS1	-1.35	-0.95
	PSMB7	0.01	-0.06		OR51I1	-0.2	-1.08
	SLC52A2	0.11	0.22		PRR27	1.43	0.73
	TM4SF1	0.7	0.22		LOC102723540	-0.68	0.55
	C6orf48	-1.04	-0.27		LOC285627	-0.78	-1
	Hs.744066	0.6	0.02		MTUS2-AS1	-0.56	-0.1
	A_21_P0013516	-0.43	-0.17		LOC100287792	1.1	1.09
	MANF	0.51	0.38		MXRA8	0.11	0.08
	RPL32P3	-0.14	-0.05		LRRC74A	-1.48	-0.95
	NOP58	-0.15	0.17		PLAU	-1.57	-1.28
	HSCB	0.71	-0.19		PHGR1	0.36	0.74
	A_24_P58727	0.18	-0.12		LOC100506895	0.36	-0.03
	HNRNPA2B1	0.19	0.75		C8orf4	-1.11	-0.8
	UQCR10	0.09	0.22		ATP4A	-0.72	-0.75
	MRPL51	0.05	-0.01		CATIP	0.07	1.25
	CARS2	-0.53	0.04		SHH	-0.96	-1.25
	HNRNPD	0.08	0.42		GJA5	-1.92	-2.09
	ODC1	-0.23	-0.11		LOC100288748	-1.3	-1.3
	SND1	0.25	0.51		HPGDS	-1.37	-0.74
	DUX4	-0.59	-1.78		ANKRD62	0.55	0.83
	ID1	0.15	0.72		CALCA	0.19	0.24
	COX6C	-0.03	-0.31		SELV	-1.95	-1.5
	PRR13	0.04	0		GS1-279B7.1	-0.44	-1
	ATP5F1	0.44	0.25		PARVG	-0.72	-1.14
	CYR61	0.05	0.64		MYL3	0.65	0.18
	SNHG7	-0.65	-0.13		SSMEM1	-0.04	0.07
	A_33_P3415526	-0.74	0.13		OR6C70	-0.92	-0.87
	HES4	0.71	0.51		ZNF443	-1.27	-0.09
	CCT6A	-0.09	0.44		ANKRD26P1	0.59	-0.96
	EMC7	0.17	0.23		CD6	1.17	0.71
	STRAP	-0.04	0.14		UBXN10	0.27	-0.09
	COX6B1	-0.56	-0.25		LOC102724663	-0.52	-0.56
	A_21_P0012174	-0.27	-0.58		NLGN4Y	-0.9	-1.48
	SEPT9	0.15	0.43		LOC100996583	-1.08	-0.55
	A_24_P186944	-0.34	-0.08		BEND3P3	1.38	0.34
	A_19_P00806882	-0.23	-0.74		LOC102723766	-1.72	-1.03
	PHLDA2	0.92	0.07		LINC01532	0.01	-0.11
	RN7SL1	0.01	-0.54		LST1	0.21	0.18
	SLC12A7	0.87	0.3		IL1A	-2.22	-1.79
	TALDO1	0.09	-0.19		LOC646034	0.32	0.07
	A_32_P125549	0.56	-0.36		NFKBID	-0.16	0.27
	RPS7P5	-0.22	0.12		SOX15	0.55	0.65
	VPS9D1	-0.72	-2.2		PCDHGB4	-0.47	-0.5
	TMEM88B	-0.58	-1.18		TECTA	0.48	0.77
	EIF4A1	0.07	0.39		RASL12	0.07	0.73
	RANGAP1	-0.37	0.35		GPR18	0.19	0.37
	KRTCAP2	-1.02	-0.25		AKAP6	-1.26	-1.59
	HMG20B	0.12	0.73		TGFA-IT1	0.22	0.32
	FSCN1	0.54	-0.82		LINC01440	0.34	0.6
	A_33_P3270966	-0.77	-0.36		CBY3	-1.2	-1.38
	PTMS	0.74	-0.23		LINC00879	-0.75	-1.38
	YIF1A	-1.11	0.1		ARR3	-0.8	-0.44
	ATAD3B	-0.01	0.22		SYNDIG1L	-1.05	-1.29
	SREBF1	-0.42	0.46		LOC101928731	-0.08	-0.84
	A_24_P928604	-1.1	-0.08		CCDC173	0.69	0.73
	NPM1	0.55	-0.2		FLJ45079	-0.51	-0.55
	YWHAG	0.15	0		OR10A3	0.34	0.47
	NCLN	-0.09	0.82		LOC102467213	0.67	0.44
	COL5A1	0.96	-0.32		TNFSF18	-1.74	-1.19
	TMEM259	0.86	0.44		LRRC19	-0.16	-0.18
	RPL23AP7	-0.8	-0.09		SFRP5	-1.11	-0.59
	FDPS	-0.53	-0.04		LOC101927494	-0.79	-1.1
	Hs.535192	-0.47	-1.88		URAD	-0.31	0.35
	HACD3	0.44	0.11		RAB3C	0.51	-0.54
	PRDX6	0.07	0.09		UGT2B7	-0.54	0.31
	MCM3	-0.11	-0.03		TMEM98	-1.32	-0.67
	RPS27L	-0.24	0.01		GDF6	0.97	0.41
	CCT8	-0.19	0.63		CBLN4	-1.32	-1.64
	GNB2L1	-0.3	0.11		DUSP5	0.47	-0.32
	PSMB6	-0.86	0.31		EGR1	-0.38	-2.5
	IFITM2	-0.37	-0.28		SLC44A4	-1.09	-0.07
	NPIPB5	-0.14	0.75		LINC00685	0.39	1
	ILF2	-0.15	-1.46		LOC100131496	-0.96	-0.53
	S100A11	-0.57	0.13		OR5H14	-0.37	-0.49
	S100A10	0.63	0.42		LOC101929662	0.38	0.75
	MAGEA2B	-0.1	0.17		SNAI3	-1.07	-1.14
	NDUFB3	0.63	-0.2		GNLY	0.53	0.23
	A_22_P00018860	-0.49	-2.31		OR1L3	-0.08	0.06
	NBPF10	0.47	-0.08		NPFFR2	-0.09	0.42
	KRT18	-0.85	0.44		ARHGEF38	-0.61	-0.2
	Hs.611241	-0.01	-0.49		LOC101927379	0.01	-0.08
	DBI	-0.09	-0.01		SOX14	0.13	0.4
	PPA1	0.05	0.42		RGS16	-0.9	-1.51
	Hs.523560	0	-0.41		COL6A6	-1.14	-0.57
	A_21_P0013877	0.67	-0.97		SPEM1	0.18	1.28
	A_22_P00002017	-0.15	-2.03		KRBOX1-AS1	0.47	0.88
	DHCR7	-0.7	0.5		CD83	-0.96	-0.15
	A_33_P3410700	0.84	-1.2		C11orf96	0.12	1.44
	BAG1	-0.61	0.61		NFKBIZ	0.03	-2.15
	PEBP1	-0.29	-0.07		MARCH11	-1.31	-1.46
	A_24_P136211	-0.75	-0.22		TRIM63	0.32	0.61
	CKS2	-0.15	-0.14		IER3	-0.43	-0.25
	TOMM5	-0.33	0.07		PTGS2	-0.01	-1.99
	CNP	0.29	-0.29		ZC3H12A	-0.11	-1.45
	EFTUD2	-1.01	-0.06		GNG3	0.33	0.42
	POLR2A	1.23	0.36		FAM135B	-0.03	0.04
	TMEM258	-1.35	0.15		JUN	-0.01	-1.71
	Hs.443011	0.38	-0.61		CXCL1	-0.81	-1.09
	Hs.652825	0.42	0.05		LYZL6	-1.05	-1.11
	BRK1	-0.35	-0.25		LINC01548	0.17	-0.35
	TUBA1A	-0.51	-0.67		LINC00336	-0.52	0.29
	UBL5	-0.46	-0.49		AMER2	-0.51	-0.36
	TEX41	0.3	0.35		LOC101928169	-0.05	0.59
	KRT7	-1.24	0.2		WTH3DI	0.19	0.36
	PARK7	-0.83	0.14		AGMO	-1.42	-1.56
	Hs.679519	-0.03	0.46		OMG	-1.23	-1.14
	LAPTM4A	0.45	0.14
	EEF1A2	-0.46	0.2
	CSE1L	0.07	0.46
	TUBA4A	0.08	0.31
	CBS	0.13	0.06
	Hs.590925	-0.19	-0.33
	YTHDF1	-0.27	0.25
	Hs.719003	0.39	-0.66
	GSTM3	-0.47	-0.49
	A_24_P152983	-1.16	0.5
	A_22_P00010964	-0.19	-2.16
	NDUFB11	-0.12	-0.14
	GIPC1	0.29	0.31
	NDUFV1	-0.33	0.31
	PTPRF	-0.23	1.46
	SLC7A5	0.17	0.69
	B2M	0.54	0.79
	C14orf166	-0.43	0.51
	SIVA1	-0.59	-0.47
	TMEM106C	-0.37	-1.56
	NDUFAF3	-0.42	-0.63
	RPL21P44	-0.1	0.11
	RPL22	-0.46	-0.1
	A_33_P3320943	-1.09	-0.35
	A_21_P0011712	-0.49	-0.23
	CDKN1C	0.33	-1.53
	GTF3C6	-0.01	0.07
	BST2	-0.28	-0.75
	TRIP13	-0.12	0.24
	A_33_P3266165	0.9	-0.21
	NDUFB8	0.17	-0.11
	C17orf89	0.02	-0.38
	UBE2S	0.19	0.08
	EBP	-0.37	0.29
	SSR1	0.21	-0.2
	NHP2L1	-0.51	0.36
	PXDN	1.11	0.64
	LCE1D	-0.17	-2.59
	NNMT	0.13	0.16
	PLOD3	0.13	0.12
	OLFM1	0.75	0.3
	Hs.464210	-0.8	0.27
	EIF3D	-0.67	0.05
	DDX5	0.29	0.51
	PSME2	-0.13	-0.13
	H2AFY	0.21	-0.89
	RPL23P8	0.56	-0.47
	A_33_P3262890	0.09	0.43
	FAM129B	0.94	0.32
	SNHG3	0.29	-0.04
	CRIP1	-0.19	-0.06
	FTL	-1.54	-0.33
	COPRS	-0.8	-0.18
	A_33_P3420167	-0.66	0.04
	HNRNPA1L2	-0.72	0.13
	CCDC86	-0.53	-0.15
	TMEM208	-0.5	-0.18
	IFI30	0.1	-0.11
	HIST3H3	-0.26	-0.55
	PFDN5	-0.62	0.21
	PABPC4	0.78	-0.06
	DAD1	0.02	0.1
	PPIAL4B	-0.2	-0.34
	ANXA1	-0.09	0.55
	ARF5	-0.26	-0.19
	RCC2	-0.5	-0.01
	S100A13	-0.32	-0.17
	A_24_P878388	0.31	-0.64
	A_33_P3349474	1.24	0.14
	RAD23A	-0.31	-0.11
	UQCC3	-0.1	-0.14
	LAMTOR4	0.97	0.16
	ERH	-0.36	-1.83
	NPIPB9	-0.42	0.41
	ATP5J2	-0.5	-0.47
	PSMA1	0.06	0.21
	FSTL1	-0.19	-0.31
	A_23_P109677	-0.54	-0.19
	ANAPC5	-0.18	0.07
	DVL1	0.06	0.64
	HIST1H2BK	0.33	0.66
	PSMB5	-0.84	-0.3
	THOP1	0.19	0.09
	A_21_P0013753	-0.27	-0.03
	ARPC5	0.05	0.53
	SNHG6	-0.35	-0.23
	ANKRD42	-0.19	-0.17
	ATP6V1F	-0.54	0.11
	HMGN1	-0.66	0.17
	TMEM132A	0.01	0.3
	Hs.528369	-0.53	-0.08
	CS	0.1	-0.31
	PCBP2	-0.06	-0.32
	EIF4A2	-0.24	0
	PSMD4	0.37	-0.03
	RBM39	-0.34	-0.06
	EIF4EBP1	-0.42	-0.31
	RBBP7	0.81	0.86
	TSPAN3	0.91	0.14
	IQGAP1	0.64	-2.08
	SRSF2	-0.03	0.14
	A_24_P187023	-0.39	-0.5
	EBPL	0.13	-0.08
	EPN1	0.43	0.41
	INTS1	-0.44	0.99
	HYAL2	-0.05	0.3
	COTL1	-0.01	0.63
	POLR2G	-0.21	-0.32
	SNRPE	-0.28	-0.12
	PGM5P2	0.03	0.18
	LAGE3	-0.64	-0.33
	CLEC2D	0.03	-0.34
	C20orf27	0.09	-0.52
	AK2	0.28	0.3
	CD276	0.87	0.44
	YWHAQ	0.15	0
	SNRPD2	-0.7	0.14
	CTSA	-0.15	0.71
	HIST2H3D	-1.7	-2.01
	ATP5A1	-0.26	0.56
	IGFBP7	0.41	0.03
	PON3	-0.58	-0.66
	U2AF2	0.37	-0.15
	LGALS3	-0.4	-0.16
	CCNB1	-0.18	0.15
	HIST1H1C	-0.77	0.12
	RAE1	-0.02	0.13
	A_33_P3325306	0.63	-0.57
	EDF1	-0.77	0.05
	ARF4	0.19	0.07
	LINC01356	-0.73	-2.23
	HIST1H4L	-1.65	-1.51
	CLPP	-0.54	-0.23
	GLTSCR2	-0.74	-0.18
	NOP56	-0.2	0.61
	DIAPH1	0.53	0.24
	A_33_P3210702	-1.27	0.13
	ADAT2	0.45	0.4
	ALG3	-0.61	0.74
	KIF1C	-0.49	-0.11
	EIF3A	-0.12	-0.14
	PGAM1	-0.18	0.08
	TCEB1	0.11	0.22
	A_33_P3421515	0.75	0.08
	ARPC3	0.27	0.08
	PLEKHA2	0.1	-0.78
	SNHG1	0.07	0.49
	Hs.472856	0.79	-0.96
	COMMD4	-0.59	0.1
	HSPA8	-0.17	-0.05
	LMNA	-0.13	0.18
	MGST3	-0.07	-0.16
	DUT	-0.16	-0.24
	NR2F6	0.26	0.15
	PSMG1	0.8	-0.2
	TROAP	-0.22	-0.07
	A_33_P3239414	-0.26	-0.19
	DNPH1	0.13	-0.31
	ANXA5	0.31	0.48
	A_33_P3372161	-0.16	-0.52
	HNRNPU	-0.19	-0.3
	A_22_P00014248	-0.22	-0.11
	TMEM14B	-0.87	-0.26
	DROSHA	0.47	0.36
	Hs.507667	-0.81	-0.27
	PIEZO1	0.06	-0.31
	BRI3	-0.52	-0.19
	ATP5J	-0.53	-0.26
	MRPS5	0.32	0.51
	CLTA	-0.23	-0.39
	UQCRFS1	-0.5	-0.04
	ABCA9	0.33	0.29
	NUP62	0.12	-0.07
	NKX2-5	-0.78	-1.75
	A_33_P3368636	-1.51	-0.75
	SLC2A4RG	-0.75	-0.44
	LSM7	-0.11	-0.12
	CLPTM1L	-0.81	0.38
	CD81	-0.03	-0.29
	UFD1L	0.29	0.05
	NACA2	-0.06	-0.28
	LAMB1	-0.15	0.21
	Hs.374596	0.94	-0.01
	TSEN34	-0.15	-0.23
	SNHG5	-0.45	-0.15
	RRM1	-0.48	0.04
	TIMM8B	-0.2	-0.48
	MOGS	-0.49	0.33
	PSMA3	-0.1	-0.36
	UQCRB	-0.19	-0.29
	GOSR1	-0.27	-0.22
	ALG8	-0.03	-0.13
	GGH	0.04	0.44
	MRPS21	-0.4	-0.02
	EIF1AX	0.38	0.31
	SLC7A11	0.92	0.96
	MRPL21	-0.59	0
	RPL26L1	0.04	-0.18
	APRT	-0.41	0.05
	NDUFB1	-0.46	-0.57
	TRA2B	0.49	0.18
	A_24_P333106	0.21	-0.34
	SSR4	-0.36	0.25
	FADS1	-0.21	-0.51
	A_33_P3243343	0.1	0.18
	BOLA3	-0.24	-0.73
	AGPAT2	-0.6	0.34
	Hs.356440	0.75	-0.11
	RPL13AP3	0.03	-0.28
	EIF4B	0.49	-0.09
	PA2G4	0.15	0.03
	SLC38A1	0.47	0.03
	CLU	0.36	0.53
	MORF4L1	-0.26	-0.87
	TARDBP	0.46	0.24
	MRPL34	-0.32	0.1
	UBXN1	-0.1	-0.18
	NDUFAB1	-0.12	0.19
	ACTG1P4	0.31	-0.29
	A_32_P230825	-1.13	-0.22
	TPI1P2	0.05	-0.37
	NSUN2	0.09	0.56
	ATP5I	-0.39	-0.45
	CD97	-0.28	0.97
	PCBP1	-0.66	-0.52
	PRC1	-0.52	0.22
	MRPL4	-0.33	0.08
	A_33_P3407374	-0.59	-2.04
	RARS	-0.33	0.21
	GNL3L	0.34	0.05
	SRRM2	0.07	0.82
	MRPS2	-0.43	-0.12
	TESC	-0.12	0.35
	NDUFA11	-0.32	-0.37
	A_22_P00015744	-0.24	0.41
	FOXI2	0.69	0.34
	COX5B	-1.26	-0.46
	BCL2L12	0.33	-0.01
	HGS	0.18	0.36
	ZNHIT1	-0.01	-0.13
	BBS5	0.26	-0.16
	EPB41L4A-AS1	-0.39	-0.37
	TUFM	-0.62	0.05
	ANTXRL	0.09	0.35
	A_24_P135501	-0.8	0.02
	Hs.723616	0.26	-0.26
	STRA13	-0.67	0.27
	A_33_P3309684	-1.17	-0.06
	AP1B1	0.19	0.41
	RABAC1	-0.54	-0.21
	SLC38A2	0.28	0.28
	TMEM8C	-0.73	-1.37
	DAZAP2	-0.02	-0.18
	A_19_P00805291	-0.99	0.15
	Hs.655145	-0.3	0.43
	GCSH	0.16	0.33
	GPAA1	-0.25	0.25
	PAICS	-0.04	-0.09
	A_24_P127121	0	-0.19
	EIF4G2	0.14	1.13
	DYNC1H1	0.13	0.52
	Hs.631267	-1.39	-0.06
	FTHL17	0.53	-0.32
	DDX1	-0.11	0.53
	DPM1	0.09	0.4
	NDUFA7	-0.24	-0.58
	GLA	-0.06	0.15
	FKBP11	0	0.01
	TUBG1	0.38	-0.05
	PRDX5	-0.45	-0.28
	GTPBP4	-0.04	0.59
	A_24_P409881	0.07	0.45
	SUMO2	-0.31	-0.63
	A_33_P3306526	-0.59	-2.13
	A_33_P3317431	-0.21	0.12
	A_33_P3342430	-0.92	0.24
	HSPG2	0.14	0.37
	MGST1	0.38	-0.07
	MYC	0.27	-0.3
	PUSL1	-0.14	-0.11
	HNRNPA3	0.09	-0.47
	SNAR-G1	-0.72	-1.22
	PIR	0.17	0.17
	TIMMDC1	-0.98	-0.05
	MRPS16	0.12	-0.02
	BIRC5	-0.59	-0.02
	A_21_P0011479	0.43	0.17
	GLRX5	0.92	0.06
	MRPL18	-0.65	0.05
	LIMA1	0.07	0.04
	ENO1	-0.61	-0.01
	SERPINH1	-0.54	-0.79
	PIK3R2	0.62	-0.34
	CSRP2	0.09	-0.81
	PPP1R35	-0.06	-0.25
	A_33_P3257015	-0.91	-0.29
	A_19_P00808923	0.29	-0.19
	A_33_P3357669	-1.52	-0.1
	ZNF598	0.17	0.43
	REXO2	-0.27	0.03
	HMGB1	-0.25	-0.37
	A_33_P3299705	1.17	0.51
	LARP1	0.17	0.14
	SEPW1	-0.31	0.41
	P3H3	0.49	-0.92
	ARPC2	-0.46	-0.33
	RCN1	-1.15	0.15
	PRCP	0.06	-0.15
	COX4I1	-0.11	-0.07
	PPIF	-0.23	-0.25
	LINC00473	0.3	0.1
	CAPN2	-0.42	0.42
	NPIPB15	0.06	0.19
	CENPF	0.12	0.16
	CMSS1	0.07	0.24
	PTPRS	0.66	0.6
	CTTN	1.19	0.36
	RPA1	0.93	1.15
	FASTK	-0.1	0.33
	EIF3M	-0.04	-0.11
	SARNP	0.06	0.64
	NDUFS8	-0.66	-0.63
	SERBP1	-0.16	0.15
	DTYMK	0.15	-0.2
	LOC101060458	-0.37	-0.62
	IFITM4P	-1.01	-0.38
	SNHG17	0.03	0.18
	HNRNPC	-0.28	0.04
	FAM156A	-0.06	0.46
	DPM3	0.06	-0.11
	FAM162A	0.31	-0.11
	DDX56	-0.28	0.22
	UBE2C	-0.64	-0.56
	PGAM4	0.66	-0.44
	DDX27	1.2	0.97
	CMC2	0.07	-0.05
	SMPD4	-0.12	0.14
	LPCAT3	0.15	-0.09
	ARF3	-0.34	-0.48
	SPCS1	-0.18	0.2
	PSAT1	0.31	-0.32
	HIST2H3A	-2.04	-4.01
	TYMP	-0.2	-1.27
	A_33_P3347522	-0.13	-2.64
	ENY2	-0.17	-0.05
	A_24_P340976	-0.45	0.4
	MRPL9	-0.55	0.15
	TMEM184B	0.33	-0.5
	SAE1	0.4	0.34
	ATP5L2	-0.06	-0.26
	NDUFB6	-0.31	-0.23
	SERF2	-0.85	-0.11
	NDUFA13	-1.06	-0.36
	COL12A1	0.57	0.45
	NINJ1	-0.81	-1.07
	CDK2AP2	0.15	-0.11
	PIGS	0.55	0.54
	METAP2	0.03	0.33
	VDAC2	-0.3	0.51
	SF3B5	-0.19	0.57
	POLR2H	0.16	0.09
	HSD17B10	0	0.48
	P3H2	-0.67	-0.03
	A_24_P341677	-1.85	-0.22
	PIGT	-0.45	0.55
	NCAPD2	0.16	0.25
	A_33_P3218741	0.46	-1.29
	OGFR	0.93	-0.42
	BTF3P11	0.02	0.15
	PCSK5	0.01	-0.37
	MFF	-0.47	0.18
	LBX1	-0.82	-2.17
	A_33_P3231242	0.03	0.05
	MYL12B	-0.06	0.13
	LRFN4	-0.32	0.36
	A_24_P195724	-0.33	-0.35
	EIF3B	-0.62	0.07
	MTA1	-0.28	-0.11
	PROCR	0.3	-0.07
	CD55	0.63	1.09
	DDX23	-0.03	0.66
	MKNK2	-0.18	0.4
	H3F3C	-0.48	-0.11
	IMPDH2	-0.82	-0.09
	GLG1	0.24	0.46
	DKC1	-0.31	0.64
	APLP2	-0.03	-0.97
	A_33_P3375950	-1.13	-0.47
	PNP	-0.08	-0.44
	METTL13	0.42	0.31
	G3BP1	-0.38	-2.12
	SSBP1	0.17	-0.16
	GSTO1	0.21	-0.14
	SRSF6	0.98	-0.05
	A_24_P256037	-1.17	-0.28
	KANSL2	-0.11	0.18
	A_22_P00021565	-0.53	-0.33
	SPG21	-0.43	-0.45
	C19orf33	-0.3	0.02
	A_21_P0003882	0.78	-1.86
	ALDOA	-0.68	-0.32
	ZRANB2	-0.06	0.71
	YWHAB	-0.02	0.08
	ATP6V0B	-0.43	0.02
	A_24_P15502	-0.96	-0.52
	TNPO1	-0.08	0.31
	PSMA2	0.28	0.35
	KIF23	-0.39	0.3
	HDGF	-1.23	-0.89
	PABPN1	0.18	0.03
	TMX1	-1.18	0.51
	TIMM17A	-0.05	0.36
	RPS3	-0.41	-0.2
	DNAJA1	-0.08	0.16
	YTHDF3	-0.33	-1.36
	GNL3	-0.15	0.16
	GANAB	0.4	0.45
	MTDH	-0.17	-0.07
	PICALM	0.23	0.05
	BRD2	1.28	-0.42
	ASS1	0.11	-0.45
	NDUFS1	-0.67	-0.2
	S100A4	-1.32	-1.21
	COMMD3	0	0.36
	PSMA5	-0.33	0.31
	TRIM39-RPP21	0.68	0.22
	MYEOV2	0.02	0.05
	A_24_P332482	-0.39	-0.64
	PMP22	0.38	0.73
	PCNA	0.49	-0.07
	TXNDC5	-0.34	0.11
	CDK11A	0.07	0.31
	CALD1	-0.01	0.34
	HSPA1A	0.32	-0.08
	PPA2	-0.32	-0.15
	LINC00869	0.12	0.08
	PTRH2	0.34	0.34
	ATXN2L	0.04	0.49
	DDX54	0.09	0.05
	LOC641746	0.07	-0.44
	NT5C	-0.47	-0.01
	CCNB2	-0.18	0.15
	RANBP1	-0.1	-0.04
	PSMD1	0.2	0.21
	TIMM17B	-0.57	-0.11
	KHDRBS1	-0.41	0.31
	A_24_P255654	-0.46	0.15
	PSMD14	0.51	0.37
	SCRIB	-0.23	0.16
	CNBP	-0.09	-0.01
	TUBB2A	0.48	-0.07
	LRRC8A	0.66	0.79
	CTNNBL1	-0.7	0.59
	WBSCR22	0.02	0.04
	POLR2E	0.18	0.29
	RPSAP52	-0.09	0.35
	BZW2	-0.47	0.31
	TSPAN4	-0.74	0.3
	ORMDL2	-0.17	-0.12
	NPDC1	0.11	0.4
	LMF2	0.12	0.24
	PSMB3	-0.6	-0.49
	TMEM147	-0.23	-0.36
	IFITM1	0.16	-1.27
	C11orf58	-0.12	-0.14
	TMED2	-0.33	-0.61
	NUP205	-0.51	0.33
	LAMTOR5	-0.48	-0.92
	GCN1L1	0.02	0.24
	MFN2	-0.46	-0.12
	SCARA3	-0.19	1.05
	TMED10	-0.14	0.37
	COPS6	-0.08	-0.1
	TOMM6	-0.83	0.17
	DENND4B	0.87	0.53
	A_32_P49350	0.48	0.14
	Hs.369728	-0.61	-0.12
	COL9A3	-0.09	0.4
	Hs.465808	0.71	0.44
	SEP15	-0.19	0.21
	SNX3	0.06	-0.05
	RAB9A	-0.1	0.79
	TTL	-0.17	-0.46
	HSP90AB1	0.59	0.46
	A_24_P307486	-1.08	-0.25
	GPR150	-0.73	-2.51
	MSH6	-0.33	-0.2
	TSC22D1	0.21	-0.19
	ATP5G1	-0.72	-0.18
	YBX1	-0.63	-0.46
	CSNK2B	-1.05	0.32
	CCNI	-0.25	-0.19
	A_33_P3361309	-0.15	0.28
	PELP1	-0.03	0
	TMEM214	-0.41	-0.23
	PHRF1	-0.33	0.15
	MICA	-0.05	0.94
	WDR83OS	-0.31	0.49
	A_33_P3277323	-0.27	-0.48
	CPNE7	-0.12	0.46
	NAA50	0.21	0.44
	LSM3	0.52	0.3
	CREB3L2	0.78	-0.42
	Hs.465498	-0.53	0.01
	CRLF1	0.27	0.1
	CTSL	0.18	0.84
	TUBB	-0.81	-0.55
	NSA2	0.01	0.19
	HNRNPM	0.37	0.18
	DNAJC2	0.16	1.06
	BZW1	0.03	0.94
	LYPLA2	-0.05	-0.23
	COL16A1	0.59	0.05
	SARAF	-0.1	0.19
	A_33_P3209176	0	0.71
	NCBP2-AS2	-0.25	0.5
	MRPS18B	-0.18	0.25
	EEF2	-0.27	-0.54
	A_24_P144163	-0.83	-0.1
	DDB1	-0.31	-0.1
	HIST1H4B	-1.88	-1.74
	OVCA2	-0.85	0.1
	VKORC1	-0.59	-0.24
	A_33_P3219454	0.88	0.17
	MYL12A	0.1	-0.07
	SLC39A14	-0.26	0.67
	RRP36	-0.77	-0.04
	ILDR1	0.66	0.14
	Hs.592201	0.58	-0.1
	VASN	0.02	-0.38
	TRIP6	-0.16	-0.12
	A_24_P375849	-0.2	0.23
	NDUFA2	-0.72	-0.18
	RNASEH2A	-0.89	-0.58
	RPP25L	-1	-0.3
	ZMPSTE24	-0.35	0.03
	COPB2	-0.7	-0.18
	CTNNAL1	0.43	0.48
	Hs.636495	0.14	0.44
	SNHG9	-0.41	-0.11
	DDX47	-0.61	0.76
	COX17	-0.71	-0.34
	BCAR1	0.01	-0.31
	LSM8	-0.19	-0.31
	MT1A	-1.3	-2.15
	ZC3H15	0.04	0.26
	RBM5	0.22	0.52
	A_33_P3321923	-1.83	-0.85
	CHAF1A	0.03	-0.16
	LSM2	-0.67	-0.26
	NCOA4	0.22	-0.08
	SRRT	0.7	0.06
	CREG1	0.37	0.35
	A_24_P289188	-0.57	-0.19
	DIABLO	-1.05	-2.56
	MGAT4B	0.01	-0.38
	OXCT1	0.31	0.54
	PAM	0.66	1.49
	MRPL47	0.27	0.27
	MRPL36	-0.43	-0.1
	NDUFS3	-0.34	-0.03
	CTBP2	0.18	0.62
	PRKCDBP	-0.96	-0.36
	CNIH1	0.06	-0.99
	MLLT1	0.7	0.18
	TAF7	0.25	0.63
	RNF7	-0.19	0.16
	PET100	-0.71	-0.37
	RAB1A	-0.12	0.03
	MRPL11	-0.7	-0.17
	PIM3	-0.43	0.69
	COA6	-0.12	-0.35
	ICT1	0.24	-0.13
	A_21_P0013923	-0.69	-0.8
	PON2	0.2	0.43
	KIAA0101	0.33	-0.27
	Hs.652423	-0.6	-0.23
	TINAGL1	-2.62	-3.16
	C19orf48	-0.7	0.1
	C19orf24	-0.73	0.25
	HIST1H2BL	-0.74	0.05
	CSTB	0.03	0.21
	CDK2AP1	-0.51	-0.62
	VMP1	1.03	0.27
	SMARCA4	0.16	-2.51
	HDAC2	-0.37	0.35
	DUS1L	-0.12	-0.12
	NDUFC2	-0.61	0.23
	SF3B6	-0.5	-0.08
	Hs.445080	0.18	-0.15
	Hs.434403	-0.5	0.43
	GPSM1	-0.31	0.21
	SEC61G	-0.43	-0.62
	NDUFA3	0.17	-0.06
	SEC24C	-0.12	0.18
	HAX1	-0.85	0.07
	CDCA5	-0.21	0.18
	SFN	0.42	0.6
	CLIC1	-0.35	-0.36
	DANCR	-0.55	-0.22
	C4orf48	-0.42	0.15
	PFKP	-0.05	-0.01
	NRD1	0.08	0.23
	KARS	0.06	0.64
	CLNS1A	-2.14	0.25
	NPC2	-0.3	-0.62
	Hs.677194	0.1	0.2
	SYMPK	-0.33	0.51
	A_24_P383330	-1.16	0.04
	PSMA7	0.43	0.16
	POP5	0.3	-0.16
	DHX30	0.44	0.29
	MRPL32	-0.2	0.15
	A_19_P00808758	0.35	-0.33
	PDIA3	-0.18	0.13
	COMMD6	0.35	-0.17
	A_22_P00012798	-1.65	-0.28
	CUL4A	-0.07	0.89
	DRAP1	-0.17	-0.43
	MRC2	0.15	-0.54
	UBE2K	0.07	0.1
	MET	0.26	0.95
	PHB2	-0.16	-0.46
	LRRC59	-0.02	-0.02
	SF1	-0.16	-0.03
	UXT	-0.56	0
	ZDHHC8	0.09	0.55
	COL6A1	-0.3	-0.7
	MAPK1IP1L	-0.09	-0.3
	HSBP1	0.18	0.13
	DDT	-0.48	-0.63
	SRPRB	0.09	0.24
	A_33_P3249002	-0.03	-0.49
	Hs.725918	-0.61	-2.4
	FLNA	-0.62	-0.6
	SCYL1	-0.18	0.05
	INSL4	0.14	0.41
	KRT14	0.5	1.36
	EIF3I	-0.38	-0.39
	ACAD9	-0.06	-0.02
	A_24_P152356	0.33	0.19
	NAP1L1	-0.41	-0.85
	SRPK1	0.24	0.25
	MDH2	0.43	0.39
	TUBB4B	0.5	-0.24
	PODXL	-0.47	0.28
	C11orf24	-0.49	0.26
	SKIV2L2	0.36	0.49
	CXCR4	0.67	-0.85
	IMPA2	0.33	0.1
	PRPS1	-0.11	0.24
	ZWINT	-0.21	-0.06
	TNFRSF12A	-0.39	-0.67
	DYNLT1	-0.2	0.05
	A_22_P00017498	0.27	-2.55
	PFKM	0.23	0.75
	METRNL	-0.37	0.2
	NDUFB10	-0.94	-0.36
	YME1L1	0.39	0.24
	TMEM109	0.73	0.07
	MRPL20	-0.5	-0.05
	ECI2	-0.45	-0.27
	EPRS	-0.5	0.13
	AKR7A2	-0.13	-0.33
	COL7A1	0.26	-0.08
	CYCS	0.33	0.26
	GHITM	0.46	-0.16
	PYCR1	-1.31	-0.23
	CHCHD1	0.38	-0.13
	USP39	-0.15	0.04
	LOC493754	-0.14	0.26
	A_24_P213354	-0.85	-0.39
	PWP1	0.06	0.27
	RBX1	0.37	-0.9
	MTHFD1	-0.62	-0.33
	FAM96B	-0.21	-0.15
	A_33_P3390873	-0.4	-0.14
	FAM212A	-0.53	0.06
	LINC00958	0.16	0.19
	TRAPPC1	0.39	0
	EIF6	-0.94	-0.25
	HSF1	-0.12	-0.13
	HTATIP2	0.71	0.38
	LDLR	0.47	0.88
	TPSG1	1.27	-1.57
	NOTCH2	0.46	0.55
	SFPQ	0.29	-0.37
	FADD	-0.53	-0.12
	MRPS6	0.13	-0.2
	A_24_P24142	-1.69	-0.46
	SAMD11	-0.08	-1.26
	ETFB	-0.87	-0.32
	VPS35	0.07	-0.25
	HSPA9	0.38	-0.26
	HMGB2	-0.01	0.47
	C14orf80	-0.83	0.32
	WDR90	0.13	0.71
	PPP1R16A	0.35	0.4
	POTEM	-0.76	-0.51
	Hs.131226	0.36	0.36
	TAF9	0.03	0.33
	ATP6AP1	-0.02	0.69
	FBRS	-0.13	-0.16
	MTRNR2L8	0.46	-1.41
	A_24_P84048	-1.18	-0.23
	ASPM	0.08	0.68
	SEMA3B	0.43	-0.15
	CBWD5	-0.12	-0.02
	CDK16	0.02	-0.21
	SRP72	-0.73	-0.75
	AHCYL1	0.23	-0.18
	HSPH1	0.3	0.27
	TRIM47	-0.05	-0.21
	LUC7L3	0.35	0.54
	ADAR	-0.05	-0.2
	RNPEP	-0.08	-0.13
	GMNN	-0.23	0.27
	CACYBP	-0.37	0.1
	PTCD1	-0.2	0.65
	KLF17	-0.57	0.35
	ABHD14A	0.2	0.02
	AURKAIP1	-0.48	0.16
	RHOA	-0.21	-0.06
	BTBD6	-0.76	0.17
	CAPZA1	0.61	-0.07
	LPL	-1.09	0.36
	CEP170B	0.26	0.13
	SELK	-0.68	0.09
	EIF3K	-0.77	0.13
	TWF1	-0.41	0.16
	A_32_P113154	0.66	-0.65
	GSTK1	-0.19	-0.35
	SEC11C	-0.13	0.49
	USF2	1.1	-0.36
	A_22_P00003109	-0.56	-1.69
	KCNG1	0.89	0.47
	SSU72	-0.17	-0.51
	SMN1	-0.1	0.02
	MRPL16	-0.08	0.38
	MRFAP1	0.12	-0.08
	MRPL22	-0.01	0.46
	ACADVL	-0.02	0.31
	CLASRP	0.45	0.43
	TYMS	0.32	-0.69
	A_22_P00003666	1.13	-1.13
	HIST1H3C	-1.11	-0.46
	MCF2L	-0.02	0.62
	PSMD7	-0.6	0.03
	RWDD1	-0.53	0.36
	RPS10P7	0.31	-0.72
	GAR1	-0.03	0.62
	DBN1	-0.11	0.69
	NAE1	0.52	0.07
	CFL1	-0.53	-0.81
	MRPL53	-0.3	-0.13
	TSSC4	-0.83	0.11
	PTTG1IP	-0.3	0.41
	KRT17	-0.26	1.55
	HAT1	-0.48	-0.05
	LINC00504	0.85	0.52
	TMEM59	0.08	0.28
	A_24_P350008	-1	-0.39
	UBR4	0.25	0.41
	MRPL37	-0.53	-0.1
	FSTL3	-0.86	0.3
	PFDN2	-0.56	0.25
	VHL	-0.14	0.21
	A_24_P32766	0.12	0.35
	SMS	-0.01	-0.02
	GGCT	-2.05	-0.2
	MINOS1-NBL1	1.01	-0.16
	SCNM1	-0.4	-0.26
	SPCS3	0.6	0.43
	PXN	0.32	-0.13
	TPRN	-0.13	-0.15
	A_33_P3224020	0.15	-1.24
	Hs.621362	0.8	-0.05
	C6orf62	-0.26	-0.83
	NR2F1	0	-0.06
	CDC42EP1	-0.65	-0.1
	CKLF	-0.06	-0.34
	NANS	0.24	0.04
	GMPS	0.52	0.22
	UBE2T	-0.36	-1.25
	A_21_P0013924	-0.45	-0.56
	ARIH2	-0.57	0.02
	RNF126	0.05	0.39
	MRPS9	-0.36	0.29
	DEK	0.04	-0.04
	CCDC6	-0.12	-0.19
	UCHL3	-0.22	-0.02
	EDARADD	-2.05	0.15
	Hs.568913	0.25	0.35
	CTPS1	-0.09	0.48
	QARS	0.24	0.19
	HYPK	0.03	-1.39
	TNRC18	0.59	-1.34
	ALYREF	0.37	-1.02
	PCSK9	1.04	-0.05
	TMEM161A	-0.15	0.35
	CKB	-0.68	0.11
	Hs.740939	-0.48	-2.05
	RPS6KB2	-0.38	0.02
	AKAP1	0.15	-0.22
	RRAGA	0.25	-0.08
	PMF1	0.16	-0.4
	LBR	0.2	0.36
	TXNL1	0.03	0.37
	DNTTIP2	0.18	0.57
	P3H4	-0.61	0.15
	ACOT9	0.22	0.46
	SPTAN1	-0.41	0.69
	WDR18	0.36	-0.43
	AVPI1	-0.14	1.07
	HTRA1	0.38	-0.23
	ANP32B	-0.57	-0.22
	THRAP3	0.3	-0.31
	OXLD1	-0.31	-0.13
	EDC4	0.05	0.41
	CDK6	-0.15	0.3
	XBP1	0	0.06
	RECQL4	0.46	0.17
	FTSJ1	0.13	0.31
	Hs.435326	-0.21	0.52
	TPX2	-0.27	-0.09
	FUS	0.53	0.3
	MRPS18C	0	-0.17
	MCTS1	-0.54	-0.34
	UQCRC2	0.29	0.06
	YWHAZ	-0.34	-0.23
	MALAT1	1.66	0.46
	CDK4	-0.65	-0.49
	A_32_P226858	0.11	0.14
	SSB	0.23	-0.2
	NPLOC4	0.65	0.31
	TUBB3	1.11	-0.18
	TCOF1	-0.86	-0.62
	UQCRC1	-1.41	-0.19
	DAPK3	-0.41	0.9
	IARS	0.01	0.53
	ELP2	-0.07	0.51
	PDDC1	0.65	0.84
	Hs.733995	-0.85	-0.49
	EMP3	-1.14	-0.67
	NDUFV2	-0.26	0.13
	HMGA1	-0.06	-0.62
	ATP5B	0.13	0.52
	TMEM141	-1.09	-0.05
	CD44	-0.13	-0.49
	NDUFA5	-0.31	-0.18
	A_24_P391960	-0.74	-0.15
	MRPL45	-0.53	0
	A_32_P751535	-0.04	-0.67
	HIST1H4K	-1.34	-2.01
	RXRA	-0.37	-0.8
	A_24_P606663	-0.54	-0.74
	AIFM1	0.04	0.02
	NUDT5	-0.19	0.31
	CNIH4	-0.22	-0.11
	NDUFS4	0.27	0.34
	DNAJB11	-0.15	0.3
	PYGL	-0.25	-0.65
	A_24_P110082	-0.4	-0.56
	ATP6V1G1	0.55	-0.13
	CYP51A1	0.19	0.54
	MT1HL1	-1.19	-2.41
	SARS	-0.23	0.08
	TRMT1	-0.53	0.25
	NPR3	0.43	0.21
	MRPL3	-0.12	-0.03
	NONO	0.65	-0.45
	FABP5	0.5	0.32
	PLXNA1	1.03	0.58
	MCUR1	0.16	-0.36
	Hs.585046	0.26	-0.33
	SCCPDH	0.5	0.12
	PITX1	0.15	-0.03
	GSG1	1.13	0.56
	GNG11	0.16	-0.11
	TCEAL4	-0.29	0.3
	MARVELD1	-0.72	0.16
	HIST1H4J	-1.64	-2.27
	GDF15	1.09	-1.79
	ECHS1	-0.42	-0.2
	PNKD	-0.49	0.17
	A_33_P3351615	-3.64	-0.55
	HIST1H2AM	-0.82	-0.61
	CBX1	0.01	0.12
	UBE2V1	0.02	-0.19
	KNSTRN	-0.55	0.19
	NCAPH2	0.38	0.15
	FANCE	-0.47	-0.01
	A_22_P00015510	0.44	-2.08
	ZNF622	0.11	0.15
	HERPUD1	0.2	-0.06
	Hs.627167	-1.31	0.05
	DDX21	-0.34	0.04
	PDHB	-0.17	0.16
	A_24_P263543	-0.31	0.16
	ATP1A1	0.79	0.77
	Hs.652040	0.92	0.06
	TM9SF2	0.6	0.35
	Hs.512463	0.53	-1.54
	VARS	-0.63	0.06
	OST4	-0.73	-0.38
	GTF3A	-0.4	-0.32
	GPC1	-0.21	0.82
	DSE	0.61	-0.23
	GAA	-0.77	0.06
	COPS3	0.27	0.34
	PHPT1	-1.3	-0.11
	MAT2A	0.43	-1.59
	UMPS	0.01	0.29
	P4HA2	0.79	0.05
	CELSR1	-0.23	-1.95
	PPIB	-0.04	-0.93
	BCLAF1	-0.06	0
	TDG	-0.06	0.12
	MGEA5	0.06	0.85
	SMARCC2	0.43	-0.15
	SNRNP200	-0.5	0.28
	A_33_P3305208	-0.13	0.24
	EIF4E2	-0.1	0.17
	RAD21	-0.18	0.19
	ATP6V0A1	0.36	1.3
	KIF5B	-0.05	0.01
	TNPO2	0.43	-0.01
	GNB4	-0.7	-0.02
	MRPL27	-0.6	0.07
	UBE2I	-0.3	-0.02
	OCIAD2	0.52	-0.17
	HNRNPR	-0.17	0.56
	A_33_P3303394	1.5	-1.03
	KTN1	-0.29	0.69
	GNG10	0.23	0.5
	BRIX1	0.13	0.48
	RFC4	-0.11	0.53
	UNG	-0.02	-0.33
	LRPPRC	0.19	0.35
	IL11	1.67	-2.42
	A_24_P332471	-0.06	-0.42
	HDAC1	0.06	0
	NIT2	-0.06	-0.19
	TRMT10C	0.04	0.24
	BSG	0.14	-0.22
	SUB1	-0.09	0.13
	POTEI	-0.47	-0.19
	PFN1	-1.26	-1.42
	CDC42EP5	-0.91	-1.18
	COL18A1	0.48	0.53
	EMC6	-0.98	0.01
	PSMD8	-0.57	-0.17
	MRPL19	-0.52	-0.16
	ANKRD45	-0.59	0.26
	PSMA4	0.27	0.01
	NGLY1	0.17	0.3
	ANKRD52	0.32	0.09
	ACOT13	0.24	0.26
	SLC12A9	0.29	-0.12
	FAM189B	-0.46	0.12
	TFDP1	-0.41	-0.2
	A_33_P3362812	-1.13	0
	A_33_P3223869	-0.14	0.34
	Hs.438480	-0.61	-2.26
	LYRM4	-0.41	0.18
	Hs.654375	-0.2	0.22
	MNT	-0.06	-0.02
	TUSC3	-0.4	-0.05
	TBC1D13	-0.01	0.29
	CD320	-0.27	0.02
	TADA3	-0.08	-0.01
	AMD1	0.58	-0.1
	EMC10	0.23	0.57
	RAVER1	-0.75	-2.68
	SNRPB	-0.23	0.06
	PSMB2	-0.1	-0.16
	INTS10	-0.24	0.58
	PEPD	0.57	0.31
	ITM2B	0.82	0.12
	ZNF593	-0.66	-0.62
	COL4A1	0.11	0.46
	Hs.743218	0.82	0.22
	GTPBP6	-1.1	-0.48
	ARHGEF16	0.24	-0.15
	A_24_P375683	-0.98	0
	TTI1	0.34	-0.27
	MRPS36	-0.2	-0.24
	SURF1	-0.11	-0.46
	MCM6	0.07	0.01
	KCNJ18	-0.48	-1.69
	MAPRE1	0.06	0.38
	CD99L2	-0.76	-0.27
	ZNF428	-1.02	0.3
	SPCS2	0.04	-0.08
	HSPB11	0.09	-0.21
	SNHG16	1.02	0.84
	CISD1	0.25	-0.13
	PSMG4	0.05	-0.54
	A_21_P0001152	-0.48	0.51
	MCAM	-0.58	-1.53
	PKMYT1	-0.04	-0.04
	VTI1B	-0.07	-0.04
	ASNSD1	-0.06	0.28
	MRPL41	-1.06	-0.29
	APOO	-0.18	-0.58
	TMUB1	-0.08	0.82
	CHCHD10	-0.99	-0.3
	LOC102724491	-1.51	0.12
	Hs.208912	-0.53	-0.36
	TBL2	-0.35	0.14
	TPM4	-0.25	-0.26
	RUNX3	-0.01	-0.46
	TOMM20	-0.53	-0.08
	MIR4435-1HG	0.02	-0.08
	UPF1	0.84	0.47
	EPAS1	-0.3	0.1
	PLA2G15	1.21	0.68
	SMC4	0.37	0.32
	SNORA16A	0.59	-0.81
	PPP6R3	0.13	0.36
	DDIT4	0.19	-0.44
	TRAF2	-0.88	0.19
	Hs.626174	-0.21	-0.27
	DEF8	-0.19	0.49
	TMA7	0.28	0.03
	TNFRSF10B	0.9	0.6
	C14orf2	0.09	-0.27
	NSF	-0.96	-0.08
	RPA3	-0.19	-0.93
	MMADHC	-0.26	0.53
	POLE3	-0.05	-0.07
	A_33_P3289976	-0.56	-1.59
	BTG3	0.61	0.14
	A_33_P3333523	1.25	-0.59
	RARS2	0.01	0.17
	A_24_P272548	-1.46	-0.33
	SLC20A1	0.75	1.18
	A_24_P603890	-0.57	-0.29
	TPRA1	0.25	0.43
	WASH1	-0.5	0.75
	PRKCZ	-0.62	0.56
	ACAP3	-0.26	-0.61
	HPRT1	0.36	0.04
	ARHGAP1	0.41	0.36
	GCLM	-1.35	0.07
	FOXP1	-0.16	0.17
	Hs.573898	0.85	-1.88
	Hs.591435	-0.32	0.16
	SRSF5	-0.07	0.65
	ACACA	0.11	0.49
	A_24_P186986	-1.3	-0.52
	DDB2	-0.41	-0.36
	HPDL	-0.62	-0.17
	COPS5	-0.42	0.3
	ECI1	-0.76	-0.18
	METRN	-0.29	-0.13
	PHB	-0.21	-0.12
	ITPA	-0.52	0.08
	ASNS	-0.22	0.37
	CHCHD2	0.68	0.43
	WDR45B	0.18	0.08
	SCARB2	0.54	-0.06
	GPX4	-1.13	-0.47
	Hs.723123	-0.37	-1.53
	CEBPB	-0.27	-0.24
	A_33_P3334575	-0.02	0.7
	GSK3A	0.02	0.07
	ISCU	0.03	0.04
	ATP6V1A	0.62	-0.34
	ZNRD1	-0.82	0.09
	Hs.525335	-0.09	-0.33
	POLDIP2	-0.39	-0.45
	LAS1L	-0.65	0
	VEGFB	-0.71	-0.54
	LSM5	-0.6	-0.13
	KIAA1191	0.04	-0.25
	CUL3	0.13	0.29
	HS6ST2	0.36	1.11
	RRP8	-0.73	0.24
	SIN3B	0.19	0.27
	EMC8	0.1	-0.02
	FHL2	-0.23	-0.03
	SNORD47	0.74	0.26
	COX16	0.13	-0.62
	TIMELESS	-0.19	-0.43
	TOMM34	-0.9	-0.32
	YY1	0.11	-0.15
	DGKZ	0.05	0.29
	RPL29P2	-1.6	-0.15
	PIH1D1	0.04	-0.07
	A_24_P366415	-0.69	-0.74
	SNRPD3	-0.08	0.31
	C4orf3	0.03	0.53
	VMA21	-0.81	-0.4
	TUBB	-0.24	-0.55
	PLOD2	0.07	-0.18
	A_33_P3358856	-1.19	0.05
	FAM195A	-0.49	0.01
	CHPF	0.46	0.23
	NOP16	-0.2	0.25
	CDC42	-0.39	0.27
	SLC17A9	0.8	-0.1
	FOXQ1	0.09	-0.46
	MLH1	-0.94	-0.35
	TM7SF3	0.05	-0.04
	TMEM223	-0.07	-0.08
	TGOLN2	0.81	0.04
	ACO2	0.26	0.12
	YIPF3	0.1	0.32
	Hs.709256	-0.09	0.38
	PUF60	-0.44	0.22
	ZDHHC4	-0.29	-0.06
	FANCL	0.44	0.45
	PARL	0.4	-0.24
	FAM101B	-0.13	0.06
	A_21_P0013756	-0.09	-0.11
	CBR1	0.35	-0.03
	Hs.116481	0.3	-1.18
	LINC00493	-0.52	-0.21
	PPP1R12C	0.32	-0.19
	CDC45	0.05	-0.05
	F8A1	-0.29	-0.07
	DIMT1	-0.06	0.2
	MRPS35	-0.27	0
	NDUFA6	-0.3	-0.15
	TSFM	0.01	0.3
	SNF8	-0.88	-0.49
	SAT2	-0.2	-0.08
	STUB1	-0.24	-0.52
	MYO19	0.08	0.38
	TPR	0.1	0.22
	AK4	0.45	0.16
	A_21_P0005689	1.17	0.35
	RBM14-RBM4	0	0.65
	FKBP9	0.36	0.15
	VPS28	-0.6	0.23
	A_24_P49597	-1.83	-0.44
	PRPF31	-0.28	0.25
	SS18L2	-0.32	-0.23
	KANK2	-0.31	-0.42
	TBCB	-0.23	-0.48
	PTS	0.67	0.79
	FUCA2	-1.36	-1.41
	TMEM87A	0.08	0.57
	SSR2	0.14	0.5
	GPX8	-0.57	-0.41
	HIST1H3B	-1.01	-1.97
	SYNCRIP	0.18	0.2
	A_21_P0013894	-0.6	1.78
	CYSTM1	0.19	0.86
	BLVRA	-0.38	-0.26
	C1orf43	-1.27	-1.13
	HADHB	0.14	0.29
	GTF2H5	-0.85	-0.56
	URM1	0.09	0.34
	PHF19	-1.2	-0.17
	SF3A3	-0.18	0.23
	PIN1	-0.33	-0.05
	HEXB	0.54	1.13
	PSPH	-0.45	0.12
	ZNF131	0.52	0.03
	SUPT4H1	-0.47	0.12
	SRSF7	0.2	0.43
	SNHG12	-0.21	-0.21
	ZFYVE27	0.31	0.06
	A_33_P3316379	-0.92	-3.75
	MAP2K7	0.24	0.54
	CDK5RAP1	0.44	0
	HNRNPK	-0.17	-0.38
	REEP5	-1.45	-0.36
	CENPN	-0.77	-0.14
	LOC101929284	-0.03	-0.24
	MRPL13	-0.69	-0.11
	Hs.519909	-0.16	-0.69
	PNRC1	0.14	0.08
	DCAF13	0.03	0.55
	DIO2	0.63	1.63
	PTTG2	-0.26	0.22
	KRT8	-1.17	0.36
	FAM83D	0.39	-0.17
	CSDE1	0.79	0.09
	SRSF11	-0.31	-0.34
	RAP1B	0.33	0.21
	SHMT2	-1.18	-0.67
	MIEN1	-0.39	-0.74
	MT1B	-1.52	-2.3
	PLEKHG4	0.36	-0.18
	PSMB10	-0.88	-0.5
	DUSP12	0.15	0.41
	PPIH	0.11	0.3
	HTATSF1	-0.32	-0.03
	UQCC2	-0.46	-0.32
	SDHB	0.23	0.38
	SLPI	-0.3	0.58
	UROD	-0.51	-0.23
	MRPL55	-0.86	0
	SPHK1	-0.34	-0.47
	SMOC1	-0.09	-0.05
	A_24_P280926	0.48	-0.38
	PELO	0.11	0.45
	SPAG5	-0.04	0.61
	COL1A1	0.1	-0.05
	EIF5A	-0.16	-0.8
	Hs.474833	0.18	0.28
	AP3S1	0.14	-1.13
	CCDC94	-0.34	0.25
	NAA60	0.51	0.33
	LDOC1	0.43	0.09
	ANKRD11	0.43	0.08
	SLC39A13	-0.16	0.11
	Hs.530461	0.05	0.47
	TBC1D9B	0.32	0.33
	TCF25	-0.62	-0.48
	ZC3H11A	-0.02	0.38
	SNHG15	-0.44	0.47
	CALU	0.24	-1.08
	HIST1H4E	-1.06	-2.36
	SQSTM1	-0.24	-0.73
	ACTN4	-0.12	-0.41
	EMC4	0.19	-0.02
	Hs.486993	0.58	-0.43
	PRMT7	-0.45	0.16
	ANO10	0.41	0.37
	AURKA	-0.27	0.41
	SLC38A10	-0.1	0.12
	NDUFAF2	-0.19	-0.1
	PLS3	0.28	0.23
	TMED3	-0.81	-0.09
	PKP3	-0.31	0.62
	HSPBP1	-0.22	0.18
	H2AFJ	-1.14	0.21
	A_33_P3246995	-2.31	-0.29
	FASN	-0.07	0.22
	PIF1	0.24	0.25
	CHP1	0.03	0.17
	SRSF10	0.04	0.02
	CYC1	-0.92	-0.25
	C12orf57	-0.92	-0.83
	HIST1H2BH	-0.82	0.06
	IP6K1	0.04	0.33
	MYH9	-0.22	-1.65
	C16orf13	-0.24	-0.04
	C16orf91	-0.53	0.39
	DGKD	0.49	0.44
	SLC2A8	-1.13	0.18
	MARCH6	0.52	0.48
	EED	0.32	0.51
	CBX5	-0.07	-0.78
	PPP1R9B	-0.3	-0.18
	CYBA	-0.83	-0.68
	ITPRIP	1.66	0.85
	MRPL10	-0.49	-0.04
	COPB1	0.31	0.14
	BTF3	-0.31	-0.31
	ESRRA	0.27	-0.33
	CTDNEP1	-0.67	-0.39
	CPSF7	0.74	-0.18
	DNAJC1	-0.08	0.73
	AXL	-0.71	-0.05
	CTNNA1	0.31	0.71
	RFXANK	-1.17	-0.28
	SLC25A19	-0.11	-0.17
	CD47	0.37	0.64
	SPTSSA	-0.56	-0.14
	LSM1	-0.87	-0.9
	PSMD9	-1.02	-0.3
	ALG5	-0.06	0.21
	WBP11	-0.08	-0.13
	UBE2D3	0	-0.07
	FBLN1	-0.71	-0.05
	A_33_P3241596	-0.8	0.46
	OSTC	-0.25	-0.47
	HPS6	-0.67	-0.14
	TOP1MT	-0.02	-0.17
	IL13RA1	0.29	0.38
	GSS	-0.33	0.37
	STK26	-0.05	-0.13
	HIST1H2BI	-0.33	0.64
	KRBA2	-1.13	0.15
	TP53I13	-0.12	0.17
	A_33_P3285769	-0.8	0.26
	MORF4L2	-0.07	-1.2
	HMBS	-1.14	-0.24
	COPZ1	-0.87	0.17
	POLR2F	-0.38	-0.91
	PNMA1	-0.33	0.28
	ACTR3	-0.41	0.14
	TRIO	0.5	1.02
	A_33_P3279456	0.33	-0.86
	LRRC47	0.53	0.03
	A_24_P178654	-2.14	-0.46
	MAP2K3	-0.3	0.37
	TUG1	0.65	0.24
	CARM1	-0.09	-0.1
	SCARNA22	-0.67	-0.6
	CSNK1G2	-0.39	-0.71
	TAX1BP1	0.28	0.84
	PAIP1	-0.03	0.05
	A_24_P887857	0.33	1.27
	YTHDF2	0.29	0.24
	G3BP2	0.07	-0.8
	KPNA4	0.27	-0.55
	PRPF40A	-0.06	0.2
	MIEF1	0.09	-0.07
	GUSB	0.31	0.27
	A_33_P3345501	-0.23	0.16
	PCNP	-0.04	-0.31
	MAGOHB	-0.99	-0.88
	PGLS	-1.05	-0.68
	RTFDC1	-0.29	-0.31
	DNTTIP1	-0.3	-0.07
	BAG2	-0.19	-0.57
	C1orf174	-0.45	0.26
	CDC16	0.01	0.34
	TPGS2	0.13	-0.78
	HIST1H2BM	-0.14	0.73
	SLCO4A1	0.47	-0.36
	THOC3	0.04	0.21
	CSAG1	-0.89	-0.3
	MLLT11	0.88	-0.49
	LARP4	-0.57	0.17
	ILF3	0.38	0.03
	C21orf59	-0.57	-0.36
	NELFE	-1.05	0.16
	PSMC2	-0.05	0.2
	A_33_P3324890	0.15	0.34
	DPCD	-0.35	-0.18
	SLBP	0.16	-0.23
	PYCR2	-0.17	-0.4
	IMP3	-0.45	0.19
	JAGN1	0.34	-0.22
	RCN2	-0.66	-0.85
	A_24_P350307	-2.28	-0.04
	DSP	0.12	1.56
	MTHFD2	-0.3	0.16
	CENPW	0.1	-0.43
	PQBP1	-0.76	-0.2
	DNLZ	-0.65	0.03
	BLVRB	0.08	-0.57
	AHNAK	0.43	-0.11
	MRPS11	-0.99	-0.15
	BRD7	-0.65	0.34
	A_33_P3229022	-1.37	-0.27
	Hs.732093	0.01	0.74
	Hs.567779	-1.21	0.31
	LOC100506548	-0.38	0.11
	ZFP36L1	-0.49	-0.73
	PPP6C	-0.4	-0.24
	CYP1B1	0.57	0.36
	IARS2	-0.49	0.68
	FDXR	-0.82	-0.24
	TMEM205	-0.86	-1.08
	XYLT2	0.36	0.1
	GART	-0.42	0.14
	SLC2A1	0.99	0.49
	LTA4H	-0.26	0.12
	CCM2L	-0.97	-4.43
	A_19_P00801821	-0.16	0.31
	FAM136A	-0.61	-0.16
	MCFD2	0.09	-0.15
	MARK3	0.56	0.14
	PBK	-0.48	-0.48
	KIAA1429	0.18	0.28
	C8orf22	0.14	-0.46
	GPBP1	0.26	0.66
	RPUSD1	-0.22	-0.08
	TMX2	-0.63	0.18
	GNG5	-0.48	0.02
	ZNHIT3	-0.29	0
	ZBED3	0.06	0.22
	PLEC	-0.83	0.73
	COA4	0.24	-0.17
	REXO4	-0.58	-0.09
	ACAT2	-0.24	0.63
	IGBP1	-0.15	0.1
	DCUN1D5	-0.29	-0.02
	Hs.569114	-1.11	-2.55
	MIDN	-0.58	-0.16
	MRPL48	-0.11	-0.44
	MRPS15	-0.47	-0.17
	HP1BP3	-0.3	0.46
	PSMC6	0.01	0.36
[truncated: 46,064 more rows]

## Sheet: TFEB+IL-1a
	all_genes	RELA+IL-1	TFEB+IL-1		617_genes	RELA+IL-1	TFEB+IL-1		87_genes	RELA+IL-1	TFEB+IL-1
	RPS21	-0.5	0.04		MT2A	-0.49	-0.77		ATF3	1.41	0.86
	FUT6	-0.5	0.04		TARS	0.38	-0.25		KLF6	-0.96	-1.22
	A_33_P3381429	-0.5	0.04		NHP2L1	-0.51	0.02		TOM1L2	-0.72	-0.92
	RPL13	-0.49	0.05		INTS1	-0.44	0.03		EDN2	-1.67	-2.4
	TUBA1B	-0.5	0.03		KIF1C	-0.49	-0.62		AURKB	1.06	1.43
	TUBA1C	-0.5	0.03		MRPL18	-0.65	0.55		DUSP2	-0.98	-0.81
	A_33_P3396434	-0.5	0.04		PHRF1	-0.33	0.49		MAEA	1.6	1.58
	RPL6	-0.5	0.04		TAF7	0.25	0.63		FNIP2	1.81	1.77
	CYP2W1	-0.46	0.07		CBX1	0.01	0.52		RASD1	2.88	1.43
	RPS18	-0.49	0.01		DSE	0.61	-0.39		HHAT	-2	-1.14
	RPL19	-0.45	0.07		HNRNPR	-0.17	-0.65		OLR1	-2.3	-1.34
	RPS2	-0.49	0.01		BTG3	0.61	0.69		MUC13	3.36	2.33
	RPS27	-0.46	0.06		PPIH	0.11	0.45		CSF2	-4.15	-3.5
	SNAR-A3	-0.5	-0.28		DUSP1	1.9	0.18		ZNF75D	1.48	1.33
	RPL35	-0.48	0.04		PLK2	-1.2	-0.7		RAPGEF1	1.42	1.35
	MTRNR2L2	-0.4	0.14		ATF3	1.41	0.86		METTL21B	1.18	1.33
	SNAR-B2	-0.48	-0.19		DNAJB1	0.14	1.39		LYG1	2.42	4.04
	RPL23A	-0.38	0.08		FIP1L1	-0.54	0.28		CDKN2B-AS1	1.33	1.77
	RPL35A	-0.45	0.01		RNF13	-0.05	0.21		RBM33	1.39	1.13
	A_33_P3315027	-0.44	-0.04		MRTO4	0.16	0.48		EPHA4	1.84	1.92
	RPL7A	-0.39	0.12		ATXN2	-0.24	-0.52		ANKRD44	1.13	1.95
	RPL41	-0.47	0		KLF6	-0.96	-1.22		LOC101927100	1.19	1.68
	A_33_P3375668	-0.42	0.03		CD109	-0.04	-1.26		LINC00317	1.54	1.44
	A_21_P0011376	-0.47	-0.03		LINC00094	-0.65	-0.81		LOC100506526	1.13	1.27
	A_21_P0011491	-0.42	0.05		MBD4	-0.09	0.38		FIBCD1	1.79	1.76
	ZNF865	-0.42	0.02		PJA2	0.15	-0.19		SLC6A7	-2.13	-1.38
	A_23_P301925	-0.37	-0.05		AASDHPPT	-0.95	0.11		SPG20-AS1	2.42	2
	RPS29	-0.38	0.07		SERP1	-0.52	-0.43		TAS2R14	1.7	1.64
	MTRNR2L6	-0.41	0.02		CCNT1	0.13	0.6		C1QTNF3	1.63	1.73
	PPIA	-0.45	0.05		TWIST2	-0.34	-0.17		ZFP36	-1.41	-1.04
	Hs.626395	-0.44	-0.09		ZFC3H1	-0.11	-0.27		PTX3	-3.41	-2.17
	NME2	-0.43	-0.1		THOC2	-0.05	-0.51		LINC01233	1.34	1.09
	EEF1A1	-0.29	0.22		ANKRD17	0.1	-0.18		POLN	1.45	1.59
	GPR155	-0.47	-0.12		NUP98	-0.03	1.4		EDN1	-2	-1.9
	OAZ1	-0.36	0.15		IGFN1	-0.67	0.35		GLYATL3	1.06	1.44
	RPS5	-0.27	0.2		SREBF2	-0.7	-0.17		ACTL6B	-1.55	-1.02
	RPS28	-0.47	-0.05		ANKRD40	-0.09	0.2		SLC26A1	-1.91	-1.46
	RPL23	-0.4	0.04		ALG14	-1.03	0.1		FAM227B	-2.41	-1.77
	RPS13	-0.37	0.1		VEZF1	-0.33	-0.35		LOC102724732	-1.53	-1.54
	PQLC2	-0.43	-0.11		TOM1L2	-0.72	-0.92		TRAF1	-2.09	-1.85
	RPL10A	-0.33	0.16		EFTUD1	0.17	0.04		EFS	-1.81	-1.7
	ACTB	-0.44	-0.09		HERC2P2	0.74	0.86		AOC1	-1.2	-1.46
	Hs.534404	-0.35	0.04		CPVL	0.39	-0.14		ARHGEF9	-2.23	-2.23
	RAN	-0.36	0.12		ATXN1L	-0.39	0.08		RGS3	-1.93	-1.41
	RPL32	-0.31	0.08		EXO5	-0.23	0.92		LOC101927181	1.11	1.2
	RPS3A	-0.33	0.15		EDN2	-1.67	-2.4		SLC38A8	-1.38	-1.42
	RPS6	-0.37	0.05		BHLHE40	-0.68	-0.67		SNORD114-21	1.44	1.21
	RPLP1	-0.39	-0.21		CSNK1G3	0.15	-0.59		PTGFR	-1.76	-2.18
	HSPD1	-0.35	0.06		SLAMF8	-1.05	-0.91		TNFAIP3	-1.74	-1.21
	RPS19	-0.3	0.2		IRX4	0.71	-0.61		PABPN1L	-1.21	-1.51
	ATP5E	-0.41	-0.27		NBN	-0.76	-1.13		IRF1	-2.45	-1.32
	Hs.253260	-0.27	0.14		TNS4	0.05	-1.19		CA8	-1.87	-1.41
	A_24_P551842	-0.3	-0.06		PLK3	-0.83	-0.68		LINC01132	-1.03	-1.32
	FTH1	-0.41	-0.02		IRAK2	-0.9	-0.36		EGR2	-1.1	-1.12
	NPM1	-0.43	-0.04		ADAM10	0.06	0.15		MERTK	-1.22	-1.21
	Hs.269592	-0.41	0.06		CBX3P2	0.29	1.28		LINC01546	-1.29	-1.94
	RPLP0	-0.25	0.18		CASP8AP2	0.62	1.7		OR13C9	-1.02	-1.4
	RPS26	-0.5	-0.07		SLC35A1	0.14	0.06		MROH8	-1.96	-1.33
	SNAR-D	-0.4	-0.55		IL7R	0.14	-0.62		SOX2	-1.5	-1.62
	Hs.631499	-0.34	-0.16		ZNF142	-0.17	0.43		FCRL4	-1.36	-1.26
	Hs.197320	-0.17	-0.01		OXR1	0.15	-0.04		ABCC9	-3.57	-4.05
	Hs.528050	-0.28	-0.21		PIM2	-0.59	-0.61		CR1	-1.18	-1.22
	RPS17	-0.37	-0.02		AURKB	1.06	1.43		TNFAIP2	-2.39	-1.88
	RPS4X	-0.39	-0.01		PGBD2	-0.71	1.72		CXCL8	-4.28	-1.79
	UBC	-0.28	-0.03		CD2AP	0.12	-0.11		LINC00571	-1.67	-1.64
	TSR1	-0.2	-0.11		PSD3	0.24	-0.18		CCL2	-3.15	-3.21
	A_33_P3228988	-0.05	0.23		PIM1	-0.03	0.04		SDC4	-1.07	-1.21
	RPL8	-0.23	0.11		TAPT1	-0.17	-0.03		ST7-AS2	-1.25	-1.26
	RPS8	-0.45	-0.06		ENOX1	0.96	0.13		NUAK2	-1.96	-1.49
	RPL37A	-0.35	-0.21		DUSP2	-0.98	-0.81		ELF3	-2.16	-1.02
	A_33_P3270581	-0.26	0.09		MAEA	1.6	1.58		TNF	-5.19	-2.18
	RPS16	-0.69	0.17		OPTN	-0.79	-0.37		CASC6	-1.75	-1.3
	A_23_P336854	-0.38	0		SNORA12	0.91	-0.52		TIGD4	-1.67	-1.19
	RPS20	-0.4	0.1		PER2	0.12	0.74		COLQ	-1.49	-1.38
	Hs.591538	-0.3	-0.32		G6PD	0.14	0.33		FANK1-AS1	-1.35	-1.12
	RPL36A	-0.31	-0.02		PRKACA	-0.75	-0.62		PLAU	-1.57	-2.19
	RPL38	-0.32	-0.01		SNORD83B	0.3	0.28		C8orf4	-1.11	-0.79
	RPL11	-0.47	0.1		ZNF30	0.16	0.75		GJA5	-1.92	-2.02
	RPL12	-0.35	-0.24		AP1G2	0.24	0.37		LOC100288748	-1.3	-1.66
	RPL5	-0.36	-0.14		NBPF8	0.51	0.62		SELV	-1.95	-1.99
	RPLP2	-0.22	0.07		TTC28-AS1	0.31	-0.1		CD6	1.17	1.05
	RNA28S5	-0.5	-1.97		MDM2	0.24	0.03		LOC100996583	-1.08	-1.38
	HINT1	-0.01	0.08		UBE2Q2P1	-0.51	-0.11		LOC102723766	-1.72	-1.98
	A_33_P3299436	-0.29	-0.16		ALS2	0.18	0.09		IL1A	-2.22	-1.79
	A_21_P0013757	-0.32	0.03		TMEM144	0.48	0.64		TNFSF18	-1.74	-1.3
	RPL27	-0.42	-0.01		TTLL4	1.68	0.37		SFRP5	-1.11	-1.27
	HSPE1	-0.34	-0.26		RNF2	-0.06	0.2		TMEM98	-1.32	-1.05
	LDHB	-0.24	0.03		B3GNT2	-0.26	0.03		CBLN4	-1.32	-1.31
	TONSL	-0.22	-0.02		SPHAR	-0.9	-0.37		RGS16	-0.9	-1.23
	SLC35E4	0.05	0.16		SNX29	0.01	0.19		COL6A6	-1.14	-1.38
	PTK6	-0.14	-0.03		CBX4	0	1.04		MARCH11	-1.31	-1.15
	SNAR-H	-0.8	-0.84		GNAQ	-0.39	-0.68		AGMO	-1.42	-1.26
	A_33_P3352407	-0.09	0.09		IGF2	1.74	-0.75		OMG	-1.23	-0.91
	S100A6	-0.29	-0.06		FNIP2	1.81	1.77
	PRDX1	-0.32	-0.12		STAT5A	-0.46	0.15
	A_33_P3354479	-0.31	-0.22		RASD1	2.88	1.43
	A_33_P3315763	-0.25	-0.06		ATRN	1.02	0.32
	RPL39	-0.23	-0.24		SH3BP4	-0.64	-0.38
	A_24_P204144	-1.01	0.06		FAM120B	0.63	0.78
	A_24_P58881	-0.3	-0.04		SNORA41	0.26	-0.1
	RPS25	-0.28	0.12		HHAT	-2	-1.14
	A_33_P3351529	-0.49	-0.24		NFKB2	-1.38	-0.43
	RPS10	-0.32	-0.16		OLR1	-2.3	-1.34
	Hs.551839	-0.25	-0.26		ORAI2	-0.11	0.01
	GSTP1	-0.09	0.26		STAMBPL1	-0.04	-0.52
	COX6A1	-0.11	-0.01		LOC101559451	-0.71	-0.17
	RPL31	-0.32	-0.38		UNC119	0.2	0.7
	XRCC6	-0.61	0.14		MUC13	3.36	2.33
	A_32_P190488	-0.25	-0.06		TNFAIP6	-0.6	-0.01
	Hs.303653	-0.34	0.35		ZNF594	0.35	-0.28
	HSP90AA1	-0.24	-0.05		L1CAM	0.87	-0.41
	Hs.652837	-0.11	0.08		ULK4	-0.83	0.18
	RPS15	-0.13	0.16		CSF2	-4.15	-3.5
	FAM74A4	-0.24	-0.17		ADPRHL2	0.3	1.5
	A_21_P0012940	-0.29	-0.18		RGPD6	2.12	-0.09
	COX8A	-0.67	-0.45		TTC4	0.9	1.22
	A_33_P3241043	-0.12	-0.05		UCKL1	0.94	0.84
	GAS5	-0.33	0.28		TMEM38A	0.34	-0.05
	RPS11	-0.64	0.35		ZNF273	0.64	1.65
	RPL15	-0.11	0.04		WIPF1	-0.47	-1.44
	UQCRQ	-0.27	-0.04		ABCC10	0.79	0.59
	RPS14	-0.26	0.03		GAN	-0.21	-1.25
	EXOSC2	-0.17	-0.11		ZNF75D	1.48	1.33
	C5orf63	-0.15	-0.47		NEURL3	-0.95	-1.49
	A_21_P0011041	-0.12	0.37		CWC25	0.7	1.2
	RPS24	-0.1	0.32		GK3P	-0.52	-0.44
	RPL37	-0.21	-0.12		RHOU	-0.49	-0.21
	RPL26	-0.3	-0.17		CNTRL	1.04	0.11
	A_33_P3297277	-0.25	-0.05		CYLD	-0.97	-0.5
	A_33_P3368186	0.02	0.07		RAPGEF1	1.42	1.35
	FBL	-0.09	0.12		LOC100130476	0.86	1.09
	A_33_P3376071	-0.32	-0.25		TMEM92-AS1	2.07	1.12
	A_33_P3370515	-0.28	-0.63		RCHY1	-0.85	-0.7
	A_24_P49687	-0.16	0.3		FXR2	0.56	0.81
	MIF	-0.54	-0.19		CAPS2	-0.55	-0.15
	Hs.586423	-0.32	-0.14		ADM2	-0.28	0.19
	HIST1H4C	-0.75	-0.59		HDAC10	0.69	1.3
	RRP7B	0.02	0.07		SPRR2A	-0.23	-1.35
	AS3MT	-0.12	-0.18		RABL3	-0.44	1.13
	SNAR-G2	-0.79	-1		METTL21B	1.18	1.33
	RPL7	-0.18	0.25		DIEXF	-0.17	-0.42
	MYO1C	-0.43	0.4		FOSL1	0.04	-1.09
	A_23_P360209	0.36	0.27		LYG1	2.42	4.04
	GNAS	0.08	0.31		FAM215A	1.69	0.3
	RPS7	-0.47	0.21		STBD1	-0.66	-1.76
	HNRNPA1	-0.22	-0.06		RGP1	-0.46	1.4
	ATP5L	-0.14	-0.04		ATP6V1G2	-0.24	-0.07
	LY6K	-0.41	-0.03		TNFRSF18	1.33	0.75
	RPL21	-0.14	0.18		SYNE4	1	1.09
	A_24_P547010	-0.98	0.03		IL6	-1.07	-0.63
	EIF1	0.04	0.55		RAB8B	-0.06	0.44
	A_21_P0012112	-0.09	-0.02		ADRB1	-0.72	0.05
	RPL24	-0.23	0.01		WDTC1	1.68	0.84
	Hs.660751	-0.25	-0.09		TMIGD2	1.34	0.5
	ATP6V0C	0.05	0.41		FOSB	0.26	-0.75
	MCM7	-0.13	0.34		LPAR5	-0.19	-0.91
	RPL30	-0.27	-0.75		LINC00882	-0.79	-2.08
	S100A2	-0.19	0.17		PPARA	0.23	0.85
	H3F3A	0.04	-0.36		CDKN2B-AS1	1.33	1.77
	ATP1B3	0.04	-0.01		BDKRB1	-0.62	-2.9
	EIF3C	0.01	-0.23		ZNF34	0.58	-0.1
	SLC16A3	0	0.02		RBM33	1.39	1.13
	PRDX4	0.13	0.26		RASL10B	0	0.77
	Hs.544999	-0.18	-0.57		PTPRR	-0.83	0.36
	A_33_P3230738	-0.13	-0.08		TRNP1	-0.51	-0.54
	PTRF	-0.09	0.1		PITRM1	1.05	0.23
	A_19_P00802027	-0.22	-0.42		ADAM33	1.07	0.7
	CALR	-0.07	-0.28		MUC2	0.63	1.04
	Hs.736041	0.12	0.16		MAFF	-0.52	-0.7
	A_24_P203726	-0.89	0.25		EPHA4	1.84	1.92
	RPL9	-0.21	0.11		LOC101927257	2.04	0.08
	PTMA	-0.03	-0.56		CSF3	-1.66	0.77
	FAU	-0.7	0.15		ANKRD44	1.13	1.95
	RPL13A	-0.13	0.14		CCDC154	-0.24	1.56
	RPL4	-0.03	0.05		LOC101927100	1.19	1.68
	A_33_P3328619	0.23	0.24		ADCK4	0.88	0.49
	A_33_P3375673	-0.21	0.09		LINC00317	1.54	1.44
	MTRNR2L1	-0.01	-0.21		SLC11A1	-0.37	-0.1
	ATP5G2	-1.07	-0.13		MYO16	0.23	-0.45
	NDUFS5	-0.02	0.15		LOC100506526	1.13	1.27
	A_24_P161355	-0.9	-0.06		CFB	-2.18	0.13
	RPS15A	-0.08	0.25		LINC00593	-0.14	-0.52
	MZT2B	0.06	-0.24		ZC4H2	-0.15	-0.87
	HN1	0.23	-0.22		FIBCD1	1.79	1.76
	A_33_P3330683	-0.69	0.03		C6orf10	1.28	0.82
	SOD1	0.24	0.59		ANKRD42	-0.77	-0.19
	LOC100506679	0.26	0.36		ELN	0.97	0.83
	COX7A2	-0.08	0.07		PI3	-1.01	-1.2
	PABPC1	0.02	0.09		SLC6A7	-2.13	-1.38
	EEF1B2	-0.17	0.03		IL6	-0.62	-0.2
	Hs.190968	-0.04	-0.12		USP49	0.33	0.36
	COX7C	-0.08	-0.51		SLC4A1	0.03	0.44
	HMGN2	-0.23	0.45		BCO2	-0.34	0.27
	Hs.574890	-0.12	-0.08		ITPK1	-0.59	-1.43
	LAMP1	0.2	0.5		SPG20-AS1	2.42	2
	LEPR	0.43	0.34		MED31	1.52	0.2
	A_33_P3275826	-0.09	-0.63		PRDM1	0.54	-0.99
	BASP1	-0.66	-0.51		A2M-AS1	0.91	0.43
	HLA-E	0.02	-0.14		MURC	0.98	1.45
	PSMB1	0.05	0.07		SPDYE1	-0.22	-0.55
	SCARB1	-0.36	-0.44		TAS2R14	1.7	1.64
	A*03:01:0:01 allele	0.17	-0.31		COL20A1	-0.87	-0.35
	HSP90B1	0.16	0.18		GPHB5	-0.07	1.11
	VIM	-0.06	0.08		FOXE3	0.59	0.07
	UBB	-0.04	0.02		CCDC68	0.46	-0.46
	A_33_P3384997	-0.11	-0.11		ACP6	0.58	0.19
	RPL29	-1.14	-0.14		TMC4	-1.83	-1.08
	A_33_P3384442	0.33	0.41		DCN	-0.66	-0.54
	PDCD6	-0.11	0.07		APOL6	0.48	0.79
	Hs.657302	0.09	-0.21		ZC2HC1C	0.69	0.85
	UQCRH	-0.06	-0.21		SYNE3	0.09	-1.34
	ATP5G3	-0.05	-0.19		C1QTNF3	1.63	1.73
	C1QBP	0.08	-0.22		CCL15	0.17	0.03
	A_21_P0010525	-0.04	-0.6		ZFP36	-1.41	-1.04
	TGFBI	0.22	-0.07		FLJ16779	-1.54	-1.34
	GAPDH	-0.67	-0.36		MAG	0.36	-0.33
	EEF1G	-0.52	-0.08		SDC3	0.5	0.74
	RPS2P32	-1.2	0.05		AKAP5	1.07	1.35
	SLC25A3	-0.04	-0.25		TMEM253	0.94	1.4
	SNAR-F	-0.74	-1.19		CUX2	-0.83	-0.47
	CUTA	0.23	0.08		LINC01241	0.62	-0.11
	RPS23	-0.04	-0.01		GPX5	0.88	1.4
	RPL34	-0.15	-0.2		C2orf72	-0.95	-1.25
	A_24_P42014	-0.74	0.12		RASAL1	0.9	1.56
	A_24_P349636	-0.05	-0.1		LOC284023	0.7	1.39
	TXN	-0.05	-0.36		LINC00616	-1.19	-1.2
	A_22_P00002736	-0.45	-0.41		ZSCAN22	1.36	1
	TOMM7	-1.07	-0.21		ENTPD5	0.9	0.2
	DYNLL1	0.08	-0.83		LGALS8-AS1	-0.57	-0.14
	A_24_P417606	-0.11	-0.28		GRTP1-AS1	1.01	0.51
	AP2S1	-0.58	-0.22		MEF2C-AS1	0.76	0.3
	A_24_P349387	-0.89	-0.08		RNF185	0.89	0.86
	A_21_P0010881	-0.85	-0.09		LOC100507530	1.11	2.18
	LDHA	0	-0.94		ITK	-1.01	0.49
	RPL3	-0.74	-0.1		LINC00565	1.19	0.59
	CCT4	0.04	-0.06		ZNF833P	-1.18	0.3
	SEC13	-0.12	-0.36		AK5	-0.29	-0.51
	MYDGF	0.14	0		SPAG5-AS1	0.84	0.32
	MTCH1	-0.45	0.22		ALDH3A1	-1.25	-0.15
	ZNF526	-0.18	0.35		FAM106A	0.81	1.31
	P4HB	0.22	-0.02		ARHGEF3-AS1	1.25	0.8
	A_22_P00016688	-0.74	-0.8		LOC101929080	0.58	0.7
	TMBIM6	0.47	0.6		ZNF540	-0.87	-0.34
	MT2A	-0.49	-0.77		LOC101927354	0.44	-0.26
	A_21_P0012200	-0.5	-0.13		PTX3	-3.41	-2.17
	A_33_P3223874	-0.01	-0.06		LINC01233	1.34	1.09
	SRP14	0.08	-0.2		ALS2CR11	-1.38	-0.98
	GPX1	-0.4	0.28		KLC4	-1.44	-0.91
	RPL18	-0.56	0.39		MYO7A	0.74	-0.63
	A_24_P375599	-0.03	0.23		LOC100505921	0.93	0.78
	A_24_P15821	0.09	0.09		NCOA7	-0.44	-0.18
	NME1	0.04	-0.15		CLDN1	-0.98	-0.72
	SLC16A12	0.13	-0.32		LGALS9	1.17	0.34
	RPL28	-0.83	0.07		B4GALT1-AS1	1.26	0.29
	CPS1	0.3	-0.67		TUB	0.94	0.46
	ATF4	-0.78	0.46		ACSM5	-0.29	-0.37
	KPNA2	0.11	0.04		RYR1	0.73	0.72
	LRRC75A-AS1	-0.67	0.03		SELP	-1.08	-1.28
	GRN	0.21	0.55		FAM157A	-0.21	-0.97
	A_21_P0010912	0.08	-0.12		CCL20	-2.55	-1.2
	CCT2	0.08	0.15		LINC00839	0.69	0.55
	TKT	-0.58	0.42		FAM86JP	0.29	0.6
	RPL14	0.11	-0.15		BVES-AS1	0.64	1.71
	CD63	-0.06	0.36		LIN28B	0.28	1.21
	HSPB1	-0.03	-0.25		ZP2	-1.25	0.26
	IFITM3	-0.6	-0.76		POLN	1.45	1.59
	MDH1	0.26	0.24		OLAH	-0.07	0.51
	A_33_P3328837	-0.86	0.24		C1orf220	0.65	0.37
	A_33_P3353259	-0.44	0.05		SRD5A3-AS1	0.2	1.06
	A_33_P3286318	0.15	0.06		TUB-AS1	0.21	0.79
	SLC25A5	0.28	0.23		ADAMTS17	-1.27	-0.93
	A_24_P24790	-0.27	0.28		C4BPA	-1.27	-0.8
	RN7SK	0.23	-0.26		LHFPL3-AS2	0.81	1.13
	A_24_P84808	0.03	-0.04		PINLYP	-0.86	-1.62
	U2AF1	-0.36	0.36		PNLIPRP1	-0.04	0.29
	TRMT112	-0.3	0		MIR4500HG	0.88	1.02
	ATP5H	-0.31	0.1		ARFGEF1	-0.63	-0.61
	ANXA2	0.06	-0.55		GHRHR	-0.58	-0.54
	Hs.662179	0.29	-0.14		EDN1	-2	-1.9
	TBCA	0.29	-0.33		CXCL2	-1.88	-1.3
	POLR2L	-0.35	-0.47		RNF113B	-0.94	-0.01
	RPSAP58	-0.75	0.26		PLXNA4	0.85	0.02
	TSPO	0.27	-0.3		MMP11	-0.56	-1.12
	A_33_P3255782	-1.19	0.01		SLC25A25-AS1	-1.36	-0.3
	Hs.628886	0.24	-0.17		CTAG1A	-0.53	-1.18
	NDUFA4	-0.15	-0.36		APOC4	0.62	0.53
	RTN4	0.4	0.11		CELA2A	-0.16	-0.52
	PSMD2	0.43	0.28		SIX6	1.51	0.65
	SNRPG	0.2	-0.43		LOC101929723	0.43	-1.53
	A_24_P401100	-0.22	-0.25		PDE1C	-0.83	-0.1
	RPL19P12	-0.44	0.2		LOC646471	-0.15	-0.3
	SDHA	0.35	0.21		HHLA2	0.09	-0.21
	TPT1	0.03	0.15		DOCK8	0.55	0.73
	A_33_P3325011	-0.64	-0.13		GLYATL3	1.06	1.44
	SDF2L1	-0.33	-0.04		ACAN	1.63	0.84
	PDZD7	0.63	0.23		SAMSN1	0.01	0.26
	A_24_P316074	0.29	0.43		NFIA-AS2	0.97	0.19
	CD151	0.41	-0.67		DCX	-1.24	-1.1
	NACA	0.07	0.06		SFTPB	0.38	0.06
	A_33_P3406702	-0.85	-0.52		LINC01333	0.73	0.9
	RBM8A	-0.3	0.07		LOC101929592	-0.62	-1.18
	NEAT1	0.45	0.12		CFAP99	0.16	0.58
	NAA38	0.04	0.46		ZNF69	1.19	0.82
	KHSRP	-0.12	0.04		CXCL3	-3.57	-1.42
	GAL	-0.1	-1.23		GRIK1-AS1	-0.36	-0.47
	A_24_P7934	-0.19	-0.35		TMCO5B	0.83	0.81
	ADAMTS7	-2.35	-1.19		GHRH	0.25	1.21
	RPL17	-0.24	0.14		ATP6V1G3	-0.35	-1.27
	POP7	0.21	0.48		NCALD	0.96	0.59
	A_24_P33552	0.18	-0.3		LOC101929917	0.7	1.16
	NCL	0.28	0.31		RGS6	-1.02	-1.48
	PSMB4	0.3	0.14		GBP6	0.27	1.5
	A_24_P194934	-0.2	0.12		WBP2NL	-0.22	-0.95
	MRPS24	0.3	-0.05		LINC01327	-0.01	0.58
	RNU4ATAC	-0.81	-1.19		HLA-DQB2	-0.27	-0.78
	SVOP	0.35	0.02		XAGE3	-1.47	-0.24
	A_33_P3274428	0.06	0.43		C8orf87	1.61	0.5
	A_24_P341476	-0.13	0.05		MIR762HG	0.41	1.07
	A_33_P3391626	0.08	-0.15		LOC102724691	0.37	0.47
	A_21_P0011945	-0.34	0.03		LINC00910	0.2	0.14
	A_24_P50554	0.14	-0.28		TRPC2	-0.55	0.05
	H2AFV	0.49	0.01		ZNF486	0.27	0.57
	DSTN	0.14	-0.47		FEZF1-AS1	0.62	0.31
	CGA	1.06	-0.02		LURAP1L-AS1	0.6	0.16
	NDUFB9	-0.21	0.04		CSN1S2AP	-0.26	-0.42
	ACTG1	0.01	-0.41		CES1P2	0.06	0.73
	ATPIF1	-0.03	-0.5		ASPDH	0.55	0.6
	RPL36	-0.76	-0.31		EPN2-AS1	-0.38	-0.6
	RPS9	-0.74	0.36		EIF1AX-AS1	0.63	0.07
	TPM2	-0.61	-0.44		TIFA	0.24	-0.05
	A_33_P3409553	-0.04	-0.4		ACTL6B	-1.55	-1.02
	Hs.735900	-0.06	0.21		OR2A2	0.51	0.73
	MXRA7	0.4	-0.58		PGC	0.56	-0.02
	Hs.660042	-1.71	-0.09		SLC26A1	-1.91	-1.46
	Hs.405444	-0.4	-0.15		LOC100131372	-0.96	-0.95
	A_33_P3231005	-0.07	0.32		LOC102723649	-0.91	-0.75
	SET	0.17	-0.42		LIF	0.35	-1.42
	STMN1	0.28	0.09		LTB	-1.74	-1.15
	RPN2	-0.09	-0.29		NOX1	-0.66	-0.01
	H2AFZ	0.49	0.16		SH3BP1	0.71	0.8
	COX7B	-0.1	-0.36		FAM227B	-2.41	-1.77
	ANAPC11	-0.19	0.09		LOC101928322	0.85	1.08
	ZFAS1	0.53	1.44		OR6M1	1.53	0.66
	NHP2	0.42	-0.05		LINC00558	-0.49	-1.21
	LAPTM4B	0.83	0.11		LOC101928259	0.58	0.53
	A_33_P3419003	0.35	-0.16		C11orf39	1.27	0.31
	SLC25A6	0.13	-0.09		LOC102724732	-1.53	-1.54
	NEDD8	-0.33	-0.33		MYT1L-AS1	-1.01	-0.8
	COL4A2	-0.52	-0.37		TRAF1	-2.09	-1.85
	TFRC	0.74	-0.13		VGLL1	0.39	0.92
	LGALS1	-0.56	-0.81		EFS	-1.81	-1.7
	CDKN2A	-0.1	-0.42		LOC221946	-0.47	-1.13
	RPL18A	-0.61	0.11		NOTO	-1.13	-0.43
	A_33_P3238461	-0.28	-0.04		ZCCHC13	0.39	0.65
	EBNA1BP2	0.14	-0.22		AOC1	-1.2	-1.46
	PTTG1	0.38	-0.08		FOXB2	0.56	1
	PGK1	-0.41	0.12		INA	0.28	0.39
	CNPY2	-0.15	-0.38		LINC00320	-1.17	-1.03
	A_24_P366165	-1.14	-0.15		GP6	-0.21	0.06
	SLIRP	0.17	-0.39		ECM2	-0.86	-0.89
	Hs.408054	-0.17	0.07		ABCG5	0.04	0.41
	NDUFA8	-0.52	-0.25		LOC102723373	0.44	0.06
	Hs.690584	0.28	-0.77		LOC440390	-0.2	-0.41
	PPIAL4G	0.21	-0.3		MAGEE2	0.79	0.42
	POLR2F	-0.83	0.34		LOC100128002	0.8	1.48
	SNRPC	-0.27	0.16		ARHGEF9	-2.23	-2.23
	ODF2L	0.86	-0.05		HMGA1P7	-0.61	-0.71
	USMG5	0	-2.93		POU2F3	-1.08	-0.63
	A_21_P0003290	0.41	-0.29		LINC01450	-0.85	-0.65
	PPP1R14B	-0.44	-0.68		RGS3	-1.93	-1.41
	EIF4H	0.38	-0.26		C3orf70	-0.06	0.08
	A_24_P84508	0.36	-0.39		LOC101927181	1.11	1.2
	A_33_P3389540	-0.37	-0.06		TMEM169	0.47	-0.06
	NGFRAP1	0.21	-0.26		SLC38A8	-1.38	-1.42
	FKBP2	-0.92	-0.51		CD8B	0.92	0.26
	C11orf31	0.34	0.19		LOC101929207	0.6	0.68
	A_33_P3265185	0.06	-0.08		LINC00525	0.42	0.29
	ATAD3A	-0.41	0.3		LOC100996288	0.99	0.95
	Hs.684614	-0.08	-0.22		DHRS9	-0.64	-1.38
	UBA52	-0.6	0.25		DPPA5	0.53	0.37
	CKS1B	-0.84	0.26		DPP10	-0.46	-1.05
	GOT2	0.32	-0.03		KCNK9	1.41	0.2
	TARS	0.38	-0.25		CD79B	0.85	0.92
	CBX3	0.58	0.22		FGL2	-0.68	-1.14
	A_21_P0013558	-0.48	-0.03		SNORD114-21	1.44	1.21
	IMPDH1	0.84	0.05		CLNK	-0.22	-0.5
	A_24_P246692	0.45	-0.25		PTGDR	-0.69	-1.32
	TMSB10	-0.5	-0.37		MPZ	0.13	0.61
	GPR56	1.05	-0.64		PTGFR	-1.76	-2.18
	A_21_P0012564	-0.27	-0.13		TNFAIP3	-1.74	-1.21
	SEC61B	-0.32	-1.05		KRT12	0.82	0.57
	BAG6	-0.15	0.07		LOC400541	-0.87	-0.61
	ATP5O	-0.11	-0.26		GPR87	-0.74	-1.7
	A_24_P40795	-1.35	-0.27		PABPN1L	-1.21	-1.51
	CD24	-0.32	-1.06		CTSW	-1.06	-0.66
	RNASEK	-0.33	-0.12		LOC101928705	-0.33	-0.44
	Hs.658191	0.6	-0.11		CSNK1A1P1	0.04	-0.35
	A_33_P3336038	0.27	-0.4		SYNPR	-0.95	-0.08
	SNORD3B-1	-0.58	-0.33		CCDC141	-0.83	-1.29
	EIF3E	0.02	0.29		LOC100507651	0.68	1.21
	SCAMP3	0.06	-0.24		FAM186A	-0.27	-0.73
	CYB5R3	0.07	-0.05		ANGPT4	-0.88	-0.81
	SP100	0.34	0.11		SPRED3	1.15	0.71
	MINOS1	-0.15	-0.49		OC90	-1.3	-0.55
	A_24_P50157	-0.16	-0.24		GDAP1L1	-0.48	0.14
	GNAI2	0.02	-0.38		IRF1	-2.45	-1.32
	DAP3	0.12	0.31		ARHGAP8	0.63	0.23
	JTB	-0.47	-0.23		LOC101927355	-0.98	-0.94
	EIF4A3	0.43	-2.32		ARHGEF18	-0.74	-1.01
	CCT3	-0.67	-0.06		CA8	-1.87	-1.41
	NDUFS6	-0.17	0.27		LOC101928152	-0.89	-0.74
	A_24_P118591	-0.48	0.07		SMIM17	-1.19	-0.68
	A_22_P00009815	-0.11	-0.91		LINC01132	-1.03	-1.32
	AP2M1	0.54	-0.42		LOC101927496	-0.87	-0.38
	A_24_P194962	-0.33	-0.04		TMEM178A	1.33	0.05
	DDX39A	0.05	0.02		RHOXF1	1.62	0.04
	Hs.661910	0.49	-0.23		METTL11B	-0.93	-0.86
	SNRPF	-0.18	-0.14		LOC100506790	-0.38	-0.63
	NOP10	-0.25	0.02		TMEM232	0.1	-0.13
	RASIP1	-0.44	0.26		EGR2	-1.1	-1.12
	COX14	-0.67	-0.25		MERTK	-1.22	-1.21
	A_33_P3280355	-0.18	-0.33		SFRP4	-0.91	-0.92
	RNF170	0.77	0.1		LINC01546	-1.29	-1.94
	PDCD5	-0.1	-0.37		OR13C9	-1.02	-1.4
	ROMO1	-0.43	-0.41		LINC00307	0.53	-0.11
	NDUFA1	0.09	-0.03		ZNF32-AS3	-1.22	-1
	PTDSS1	-0.16	0.12		OR5M10	0.24	0.67
	ELAC2	0.57	-0.01		RNF39	-0.89	-1.31
	KRT10	-0.13	-0.38		MROH8	-1.96	-1.33
	SSRP1	-0.43	-0.14		SOX2	-1.5	-1.62
	NDUFB2	-0.31	-0.56		GABRP	-0.95	-0.71
	Hs.343864	0.1	-0.52		LINC01405	-0.33	-0.7
	PRPF19	-0.42	0.41		MRGPRX4	-1.47	-0.72
	A_23_P258108	-0.17	-0.18		NR4A2	0.65	1.56
	A_24_P161403	0.51	0.1		C5orf60	-1.27	-1.12
	RPL36AL	-0.14	-0.11		AASS	0.53	0.34
	GPI	0.7	-0.37		FCRL4	-1.36	-1.26
	PTP4A1	-0.04	0.28		LINC00670	0.6	0.37
	MYL6	-0.43	0.01		FXYD4	0.12	0.2
	HLA-G	0	-0.32		OR10R2	-0.88	-1.04
	COX5A	0.58	-0.17		SCG3	0.98	-0.28
	RPSAP9	-0.16	0.27		BAALC	-0.57	-0.76
	EEF1D	-0.82	0.13		LOC101927273	-0.29	-1.02
	A_24_P16340	-0.82	0.08		LOC101927735	-0.74	-0.3
	ADAM15	0.1	-0.25		PDZD9	-0.11	-0.17
	CALM2	0.4	-0.01		LOC101928046	0.4	1.8
	RPL22L1	-0.59	0.72		CACNA1D	-0.35	-1.01
	CCDC9	0.19	-0.19		ABCC9	-3.57	-4.05
	MAGEA6	0	0.21		LINC00202-2	1.07	1.15
	UQCR11	-0.18	-0.28		LOC101928894	0.52	-0.37
	RPL10L	-0.71	0.21		C17orf99	-1.18	-0.98
	NDUFB4	-0.07	-0.58		LOC101929076	-0.73	-1.46
	SEC11A	-0.02	0.31		CR1	-1.18	-1.22
	MAP4	-0.36	-1		LOC101928334	-0.97	-0.95
	A_32_P142652	0.36	-0.04		GABRD	-0.96	-1.14
	TMEM14C	-0.76	0.02		MT1G	-1.03	-0.57
	A_33_P3412125	-0.16	0.04		OR8J1	-0.01	0.04
	Hs.386726	0.34	-0.36		TNFAIP2	-2.39	-1.88
	L2HGDH	0.19	0.36		TRIM49B	0.67	0.54
	SNHG8	-0.25	-0.04		CXCL8	-4.28	-1.79
	PRELID1	0.34	-0.45		FGF5	0.33	0.34
	PSMA6	-0.24	-0.64		LOC102723831	-0.06	0.28
	PCID2	0.79	0.56		OR2M5	-0.3	0.09
	A_21_P0013000	0.33	-0.59		RALGAPA2	-0.3	-0.82
	Hs.660887	0.39	-0.56		EFNA1	-3	-0.94
	C20orf24	0.52	0.62		LINC00691	-0.64	-0.61
	BCAP31	-0.52	-0.04		LINC01265	0.8	0.21
	SIGMAR1	0.22	-0.35		LINC00911	-0.42	-0.26
	SKP1	0.71	0.31		KRT13	-0.93	-0.76
	TMSB4X	0.21	-0.31		DKFZp779M0652	0.69	0.89
	VCP	-0.52	-0.93		LOC101929470	0.57	-0.08
	PPT1	-0.21	0.56		CELF2	-0.53	-0.64
	PKM	-0.02	-0.5		PKNOX2	-1.05	-0.46
	PERP	0.83	0.18		NFKBIE	-2.13	-0.19
	RPS12	0.55	-0.28		LINC00571	-1.67	-1.64
	BOLA2B	-0.62	-0.3		OR2T34	0.47	0.69
	GTF2I	0.73	0.25		ZPLD1	1	0.07
	VDAC1	0.59	0.1		ICAM1	-2.24	0.18
	CCT7	-0.42	-0.08		NEU2	0.74	1.73
	KPNB1	0.6	-0.32		FOXA2	-0.97	-0.32
	PPDPF	-0.3	0.15		CCL2	-3.15	-3.21
	A_32_P18493	-0.23	0.13		MYO1G	-0.68	-0.22
	LRRC26	-0.46	-0.63		SDC4	-1.07	-1.21
	A_33_P3363515	0.75	-0.13		OR2T1	-1.14	-0.12
	HNRNPH1	0.05	0.66		ST7-AS2	-1.25	-1.26
	NDUFC1	-0.12	-0.21		HOXD11	-0.61	-0.5
	SGK1	1.21	0.43		LOC102467225	-0.44	-0.79
	PSMC1	0.64	-0.44		CRTAC1	0.68	0.67
	RPS27A	-0.39	-0.23		MTSS1	-0.53	-0.85
	AGRN	0.78	-1.17		NFKBIA	-2.76	-0.54
	TIMP2	0.35	-0.36		NUAK2	-1.96	-1.49
	SRSF3	-0.4	0.37		BIRC3	-3.95	-1.17
	A_33_P3410895	-0.53	-0.75		ELF3	-2.16	-1.02
	PDHA1	0.46	-0.02		TNF	-5.19	-2.18
	NOL7	-0.41	-0.17		LOC441178	0.37	-0.06
	EFEMP1	0.1	-0.97		ASCL1	0.21	-1.56
	SNRPD1	-0.21	0.04		KMO	-0.37	-0.4
	HSPA4	-0.41	0.37		OR10K1	1.1	0.34
	TPM3	-0.57	0.01		CASC6	-1.75	-1.3
	TPI1	0.65	-0.29		SERPIND1	-0.75	-0.36
	SHISA5	0.62	-0.42		MUC19	-0.93	-0.68
	IER2	-0.36	0.03		GPR128	-0.55	-0.33
	TK1	-0.27	0.84		LINC00477	-0.76	-0.58
	NCOR2	-0.04	-0.65		COL5A3	0.54	0.59
	EIF3H	0.6	0.22		ALPI	0.86	0.34
	UNCX	-0.5	-0.71		WTAPP1	-0.1	0.4
	A_33_P3771039	-0.64	0.4		B3GNT6	-1.04	-1.03
	PGRMC1	0.17	-0.3		TIGD4	-1.67	-1.19
	SHFM1	0.69	-0.26		KCTD4	-0.06	0.53
	Hs.631951	-0.49	-0.54		TIFAB	-0.8	-0.62
	A_32_P10100	-0.07	-0.3		COLQ	-1.49	-1.38
	DNM1	-0.29	-0.7		FANK1-AS1	-1.35	-1.12
	PSMB7	0.01	0.19		OR51I1	-0.2	-1.36
	SLC52A2	0.11	-0.41		PRR27	1.43	0.81
	TM4SF1	0.7	-0.39		LOC102723540	-0.68	-1.03
	C6orf48	-1.04	1.29		LOC285627	-0.78	-0.73
	Hs.744066	0.6	0.16		MTUS2-AS1	-0.56	-0.68
	A_21_P0013516	-0.43	0.11		LOC100287792	1.1	0
	MANF	0.51	0.2		MXRA8	0.11	0.87
	RPL32P3	-0.14	0.03		LRRC74A	-1.48	-0.91
	NOP58	-0.15	0.61		PLAU	-1.57	-2.19
	HSCB	0.71	-0.24		PHGR1	0.36	0.05
	A_24_P58727	0.18	0.2		LOC100506895	0.36	0.62
	HNRNPA2B1	0.19	0.21		C8orf4	-1.11	-0.79
	UQCR10	0.09	-0.15		ATP4A	-0.72	-0.8
	MRPL51	0.05	0.06		CATIP	0.07	0.5
	CARS2	-0.53	-0.14		SHH	-0.96	-0.51
	HNRNPD	0.08	-0.03		GJA5	-1.92	-2.02
	ODC1	-0.23	-0.31		LOC100288748	-1.3	-1.66
	SND1	0.25	0.16		HPGDS	-1.37	-1.04
	DUX4	-0.59	-0.43		ANKRD62	0.55	0.26
	ID1	0.15	-0.23		CALCA	0.19	0.56
	COX6C	-0.03	-0.3		SELV	-1.95	-1.99
	PRR13	0.04	-0.47		GS1-279B7.1	-0.44	-0.84
	ATP5F1	0.44	-0.08		PARVG	-0.72	-0.89
	CYR61	0.05	-1.43		MYL3	0.65	0.06
	SNHG7	-0.65	1.52		SSMEM1	-0.04	0.77
	A_33_P3415526	-0.74	-0.72		OR6C70	-0.92	-0.9
	HES4	0.71	1.11		ZNF443	-1.27	-0.8
	CCT6A	-0.09	0.31		ANKRD26P1	0.59	-1.07
	EMC7	0.17	0.23		CD6	1.17	1.05
	STRAP	-0.04	-0.4		UBXN10	0.27	0.41
	COX6B1	-0.56	-0.35		LOC102724663	-0.52	-0.28
	A_21_P0012174	-0.27	-0.35		NLGN4Y	-0.9	-1.02
	SEPT9	0.15	-0.14		LOC100996583	-1.08	-1.38
	A_24_P186944	-0.34	0.19		BEND3P3	1.38	0.85
	A_19_P00806882	-0.23	-0.48		LOC102723766	-1.72	-1.98
	PHLDA2	0.92	-0.53		LINC01532	0.01	0.43
	RN7SL1	0.01	-0.26		LST1	0.21	0.1
	SLC12A7	0.87	-0.14		IL1A	-2.22	-1.79
	TALDO1	0.09	0.22		LOC646034	0.32	0.35
	A_32_P125549	0.56	-0.35		NFKBID	-0.16	-0.07
	RPS7P5	-0.22	0.19		SOX15	0.55	0.85
	VPS9D1	-0.72	-0.8		PCDHGB4	-0.47	-0.43
	TMEM88B	-0.58	-0.45		TECTA	0.48	0.3
	EIF4A1	0.07	0.3		RASL12	0.07	0.9
	RANGAP1	-0.37	0.61		GPR18	0.19	1.28
	KRTCAP2	-1.02	-0.1		AKAP6	-1.26	-0.81
	HMG20B	0.12	0.2		TGFA-IT1	0.22	0.74
	FSCN1	0.54	-0.95		LINC01440	0.34	0.31
	A_33_P3270966	-0.77	-0.27		CBY3	-1.2	-0.7
	PTMS	0.74	-0.85		LINC00879	-0.75	-1.09
	YIF1A	-1.11	-0.23		ARR3	-0.8	-0.63
	ATAD3B	-0.01	0.28		SYNDIG1L	-1.05	-0.79
	SREBF1	-0.42	-0.03		LOC101928731	-0.08	-0.44
	A_24_P928604	-1.1	0.11		CCDC173	0.69	1.18
	NPM1	0.55	-0.08		FLJ45079	-0.51	-1.32
	YWHAG	0.15	0.24		OR10A3	0.34	0.8
	NCLN	-0.09	0.26		LOC102467213	0.67	1.26
	COL5A1	0.96	-1.67		TNFSF18	-1.74	-1.3
	TMEM259	0.86	0.37		LRRC19	-0.16	0.15
	RPL23AP7	-0.8	-0.24		SFRP5	-1.11	-1.27
	FDPS	-0.53	-0.15		LOC101927494	-0.79	-1.15
	Hs.535192	-0.47	-1.31		URAD	-0.31	-0.6
	HACD3	0.44	1		RAB3C	0.51	0.02
	PRDX6	0.07	0.12		UGT2B7	-0.54	0.1
	MCM3	-0.11	0.33		TMEM98	-1.32	-1.05
	RPS27L	-0.24	-0.21		GDF6	0.97	1.06
	CCT8	-0.19	0.6		CBLN4	-1.32	-1.31
	GNB2L1	-0.3	-0.07		DUSP5	0.47	0.37
	PSMB6	-0.86	0.49		EGR1	-0.38	-1.54
	IFITM2	-0.37	-0.89		SLC44A4	-1.09	-0.8
	NPIPB5	-0.14	0.44		LINC00685	0.39	0.72
	ILF2	-0.15	-0.94		LOC100131496	-0.96	-0.68
	S100A11	-0.57	-1.01		OR5H14	-0.37	0.18
	S100A10	0.63	-0.98		LOC101929662	0.38	-0.34
	MAGEA2B	-0.1	0.47		SNAI3	-1.07	-0.71
	NDUFB3	0.63	-0.75		GNLY	0.53	0.42
	A_22_P00018860	-0.49	-2.65		OR1L3	-0.08	-0.43
	NBPF10	0.47	1.18		NPFFR2	-0.09	0.59
	KRT18	-0.85	-0.84		ARHGEF38	-0.61	-0.6
	Hs.611241	-0.01	-0.41		LOC101927379	0.01	0.16
	DBI	-0.09	-0.41		SOX14	0.13	0.08
	PPA1	0.05	-0.15		RGS16	-0.9	-1.23
	Hs.523560	0	0.61		COL6A6	-1.14	-1.38
	A_21_P0013877	0.67	-0.34		SPEM1	0.18	0.27
	A_22_P00002017	-0.15	-0.65		KRBOX1-AS1	0.47	0.04
	DHCR7	-0.7	-0.41		CD83	-0.96	0.35
	A_33_P3410700	0.84	-0.81		C11orf96	0.12	0.49
	BAG1	-0.61	0.73		NFKBIZ	0.03	-1.17
	PEBP1	-0.29	-0.01		MARCH11	-1.31	-1.15
	A_24_P136211	-0.75	-0.06		TRIM63	0.32	0.4
	CKS2	-0.15	-0.2		IER3	-0.43	-0.96
	TOMM5	-0.33	-0.17		PTGS2	-0.01	-0.64
	CNP	0.29	0.58		ZC3H12A	-0.11	-0.92
	EFTUD2	-1.01	-0.11		GNG3	0.33	0.11
	POLR2A	1.23	0.47		FAM135B	-0.03	1.26
	TMEM258	-1.35	0.02		JUN	-0.01	-0.65
	Hs.443011	0.38	-0.4		CXCL1	-0.81	-1.82
	Hs.652825	0.42	0.27		LYZL6	-1.05	-0.84
	BRK1	-0.35	-0.69		LINC01548	0.17	0
	TUBA1A	-0.51	-0.19		LINC00336	-0.52	-0.61
	UBL5	-0.46	-0.1		AMER2	-0.51	-0.76
	TEX41	0.3	-0.26		LOC101928169	-0.05	0
	KRT7	-1.24	-0.41		WTH3DI	0.19	0.5
	PARK7	-0.83	0.11		AGMO	-1.42	-1.26
	Hs.679519	-0.03	0.47		OMG	-1.23	-0.91
	LAPTM4A	0.45	0.22
	EEF1A2	-0.46	-0.66
	CSE1L	0.07	0.02
	TUBA4A	0.08	-0.16
	CBS	0.13	-0.26
	Hs.590925	-0.19	-0.22
	YTHDF1	-0.27	0.44
	Hs.719003	0.39	-0.61
	GSTM3	-0.47	0.04
	A_24_P152983	-1.16	0.53
	A_22_P00010964	-0.19	-0.71
	NDUFB11	-0.12	0.08
	GIPC1	0.29	-0.38
	NDUFV1	-0.33	-0.01
	PTPRF	-0.23	-0.02
	SLC7A5	0.17	-0.03
	B2M	0.54	0.32
	C14orf166	-0.43	0.14
	SIVA1	-0.59	0.27
	TMEM106C	-0.37	-0.14
	NDUFAF3	-0.42	-0.65
	RPL21P44	-0.1	0.18
	RPL22	-0.46	-0.26
	A_33_P3320943	-1.09	-0.17
	A_21_P0011712	-0.49	0.11
	CDKN1C	0.33	-0.07
	GTF3C6	-0.01	-0.06
	BST2	-0.28	-0.71
	TRIP13	-0.12	-0.06
	A_33_P3266165	0.9	-0.1
	NDUFB8	0.17	-0.03
	C17orf89	0.02	-0.3
	UBE2S	0.19	-0.13
	EBP	-0.37	0.06
	SSR1	0.21	-0.25
	NHP2L1	-0.51	0.02
	PXDN	1.11	-0.06
	LCE1D	-0.17	-1.5
	NNMT	0.13	0.38
	PLOD3	0.13	-0.02
	OLFM1	0.75	0.02
	Hs.464210	-0.8	-0.72
	EIF3D	-0.67	0.04
	DDX5	0.29	0.12
	PSME2	-0.13	-0.24
	H2AFY	0.21	-0.03
	RPL23P8	0.56	-0.53
	A_33_P3262890	0.09	0.3
	FAM129B	0.94	-0.38
	SNHG3	0.29	-0.63
	CRIP1	-0.19	-0.07
	FTL	-1.54	0.06
	COPRS	-0.8	0.07
	A_33_P3420167	-0.66	0.12
	HNRNPA1L2	-0.72	-0.15
	CCDC86	-0.53	-0.23
	TMEM208	-0.5	0.08
	IFI30	0.1	-0.37
	HIST3H3	-0.26	0.06
	PFDN5	-0.62	0.2
	PABPC4	0.78	-0.16
	DAD1	0.02	0.02
	PPIAL4B	-0.2	-0.15
	ANXA1	-0.09	-0.02
	ARF5	-0.26	-0.31
	RCC2	-0.5	0.13
	S100A13	-0.32	-0.33
	A_24_P878388	0.31	-0.26
	A_33_P3349474	1.24	0.06
	RAD23A	-0.31	-0.48
	UQCC3	-0.1	0.07
	LAMTOR4	0.97	0.02
	ERH	-0.36	-1.04
	NPIPB9	-0.42	0.19
	ATP5J2	-0.5	-0.28
	PSMA1	0.06	-0.19
	FSTL1	-0.19	1.04
	A_23_P109677	-0.54	0.24
	ANAPC5	-0.18	-0.15
	DVL1	0.06	-0.44
	HIST1H2BK	0.33	-1
	PSMB5	-0.84	0.25
	THOP1	0.19	0.14
	A_21_P0013753	-0.27	-0.64
	ARPC5	0.05	0.02
	SNHG6	-0.35	0.94
	ANKRD42	-0.19	-0.1
	ATP6V1F	-0.54	-0.34
	HMGN1	-0.66	0.03
	TMEM132A	0.01	-0.54
	Hs.528369	-0.53	-0.19
	CS	0.1	-0.24
	PCBP2	-0.06	-0.28
	EIF4A2	-0.24	1.85
	PSMD4	0.37	-0.85
	RBM39	-0.34	0.22
	EIF4EBP1	-0.42	0.07
	RBBP7	0.81	0.7
	TSPAN3	0.91	-0.57
	IQGAP1	0.64	-1.33
	SRSF2	-0.03	0.65
	A_24_P187023	-0.39	-0.31
	EBPL	0.13	-0.39
	EPN1	0.43	0.05
	INTS1	-0.44	0.03
	HYAL2	-0.05	-0.71
	COTL1	-0.01	-0.11
	POLR2G	-0.21	0.04
	SNRPE	-0.28	0.03
	PGM5P2	0.03	0.08
	LAGE3	-0.64	0.19
	CLEC2D	0.03	0.08
	C20orf27	0.09	-0.41
	AK2	0.28	0.36
	CD276	0.87	-0.05
	YWHAQ	0.15	-0.07
	SNRPD2	-0.7	0.06
	CTSA	-0.15	0.45
	HIST2H3D	-1.7	-0.6
	ATP5A1	-0.26	-0.19
	IGFBP7	0.41	-0.59
	PON3	-0.58	0.03
	U2AF2	0.37	-0.26
	LGALS3	-0.4	-0.48
	CCNB1	-0.18	-0.21
	HIST1H1C	-0.77	-0.62
	RAE1	-0.02	0.63
	A_33_P3325306	0.63	-0.47
	EDF1	-0.77	0.08
	ARF4	0.19	-0.34
	LINC01356	-0.73	-1.06
	HIST1H4L	-1.65	-0.69
	CLPP	-0.54	0.11
	GLTSCR2	-0.74	0.46
	NOP56	-0.2	0.25
	DIAPH1	0.53	-0.05
	A_33_P3210702	-1.27	0.11
	ADAT2	0.45	-0.28
	ALG3	-0.61	0.2
	KIF1C	-0.49	-0.62
	EIF3A	-0.12	0.04
	PGAM1	-0.18	-0.15
	TCEB1	0.11	0.28
	A_33_P3421515	0.75	-0.64
	ARPC3	0.27	-0.13
	PLEKHA2	0.1	-0.96
	SNHG1	0.07	0.65
	Hs.472856	0.79	-0.7
	COMMD4	-0.59	0.73
	HSPA8	-0.17	0.77
	LMNA	-0.13	-0.18
	MGST3	-0.07	-0.54
	DUT	-0.16	-0.01
	NR2F6	0.26	-0.26
	PSMG1	0.8	-0.26
	TROAP	-0.22	-0.25
	A_33_P3239414	-0.26	-0.32
	DNPH1	0.13	-0.25
	ANXA5	0.31	-0.19
	A_33_P3372161	-0.16	-0.5
	HNRNPU	-0.19	0.48
	A_22_P00014248	-0.22	1.59
	TMEM14B	-0.87	-0.13
	DROSHA	0.47	-0.11
	Hs.507667	-0.81	0
	PIEZO1	0.06	-0.17
	BRI3	-0.52	-0.08
	ATP5J	-0.53	-0.22
	MRPS5	0.32	0.72
	CLTA	-0.23	0.17
	UQCRFS1	-0.5	-0.53
	ABCA9	0.33	0.2
	NUP62	0.12	0.83
	NKX2-5	-0.78	-0.77
	A_33_P3368636	-1.51	-0.67
	SLC2A4RG	-0.75	-0.07
	LSM7	-0.11	-0.05
	CLPTM1L	-0.81	0
	CD81	-0.03	-0.41
	UFD1L	0.29	0.5
	NACA2	-0.06	-0.18
	LAMB1	-0.15	-0.84
	Hs.374596	0.94	-0.12
	TSEN34	-0.15	-0.07
	SNHG5	-0.45	2.25
	RRM1	-0.48	0.3
	TIMM8B	-0.2	-0.66
	MOGS	-0.49	-0.7
	PSMA3	-0.1	-0.02
	UQCRB	-0.19	-0.18
	GOSR1	-0.27	0.22
	ALG8	-0.03	-0.54
	GGH	0.04	0.1
	MRPS21	-0.4	0.18
	EIF1AX	0.38	0.3
	SLC7A11	0.92	0.52
	MRPL21	-0.59	-0.01
	RPL26L1	0.04	-0.32
	APRT	-0.41	-0.18
	NDUFB1	-0.46	-0.63
	TRA2B	0.49	0.58
	A_24_P333106	0.21	-0.22
	SSR4	-0.36	-0.31
	FADS1	-0.21	0.45
	A_33_P3243343	0.1	0.33
	BOLA3	-0.24	-0.94
	AGPAT2	-0.6	-0.15
	Hs.356440	0.75	-0.66
	RPL13AP3	0.03	-0.06
	EIF4B	0.49	-0.1
	PA2G4	0.15	-0.43
	SLC38A1	0.47	-0.41
	CLU	0.36	-0.12
	MORF4L1	-0.26	0.4
	TARDBP	0.46	0.18
	MRPL34	-0.32	0
	UBXN1	-0.1	0.77
	NDUFAB1	-0.12	-0.06
	ACTG1P4	0.31	-1.07
	A_32_P230825	-1.13	1.28
	TPI1P2	0.05	-0.29
	NSUN2	0.09	0.17
	ATP5I	-0.39	-0.47
	CD97	-0.28	0.01
	PCBP1	-0.66	0.08
	PRC1	-0.52	-0.39
	MRPL4	-0.33	-0.34
	A_33_P3407374	-0.59	-0.85
	RARS	-0.33	-0.52
	GNL3L	0.34	-0.12
	SRRM2	0.07	0.4
	MRPS2	-0.43	0.5
	TESC	-0.12	0.7
	NDUFA11	-0.32	0.14
	A_22_P00015744	-0.24	0.61
	FOXI2	0.69	-0.08
	COX5B	-1.26	-0.36
	BCL2L12	0.33	0.23
	HGS	0.18	0.32
	ZNHIT1	-0.01	-0.69
	BBS5	0.26	0.32
	EPB41L4A-AS1	-0.39	1.63
	TUFM	-0.62	-0.03
	ANTXRL	0.09	0.37
	A_24_P135501	-0.8	0.18
	Hs.723616	0.26	-0.84
	STRA13	-0.67	0.11
	A_33_P3309684	-1.17	0.28
	AP1B1	0.19	-0.18
	RABAC1	-0.54	-0.54
	SLC38A2	0.28	0.22
	TMEM8C	-0.73	-0.81
	DAZAP2	-0.02	-1.12
	A_19_P00805291	-0.99	0.09
	Hs.655145	-0.3	0.56
	GCSH	0.16	-0.13
	GPAA1	-0.25	0.25
	PAICS	-0.04	-0.71
	A_24_P127121	0	-0.42
	EIF4G2	0.14	0.05
	DYNC1H1	0.13	-0.36
	Hs.631267	-1.39	-0.71
	FTHL17	0.53	0.3
	DDX1	-0.11	0.07
	DPM1	0.09	0.71
	NDUFA7	-0.24	-0.96
	GLA	-0.06	0.37
	FKBP11	0	0.35
	TUBG1	0.38	0.08
	PRDX5	-0.45	-0.39
	GTPBP4	-0.04	0.2
	A_24_P409881	0.07	0.01
	SUMO2	-0.31	-0.44
	A_33_P3306526	-0.59	-0.52
	A_33_P3317431	-0.21	0.25
	A_33_P3342430	-0.92	0.47
	HSPG2	0.14	-0.73
	MGST1	0.38	-0.05
	MYC	0.27	-0.23
	PUSL1	-0.14	-0.03
	HNRNPA3	0.09	-0.15
	SNAR-G1	-0.72	-2.24
	PIR	0.17	0.12
	TIMMDC1	-0.98	0.06
	MRPS16	0.12	0.06
	BIRC5	-0.59	-0.16
	A_21_P0011479	0.43	-0.06
	GLRX5	0.92	-0.27
	MRPL18	-0.65	0.55
	LIMA1	0.07	-0.2
	ENO1	-0.61	0.35
	SERPINH1	-0.54	0.08
	PIK3R2	0.62	-0.46
	CSRP2	0.09	0.13
	PPP1R35	-0.06	-0.31
	A_33_P3257015	-0.91	0.12
	A_19_P00808923	0.29	0.13
	A_33_P3357669	-1.52	0.14
	ZNF598	0.17	0.49
	REXO2	-0.27	0
	HMGB1	-0.25	0.4
	A_33_P3299705	1.17	-0.36
	LARP1	0.17	0.21
	SEPW1	-0.31	0.85
	P3H3	0.49	-0.37
	ARPC2	-0.46	-0.32
	RCN1	-1.15	-0.08
	PRCP	0.06	-0.35
	COX4I1	-0.11	-0.12
	PPIF	-0.23	0.73
	LINC00473	0.3	1.45
	CAPN2	-0.42	-0.37
	NPIPB15	0.06	-0.03
	CENPF	0.12	0.82
	CMSS1	0.07	-0.06
	PTPRS	0.66	-0.5
	CTTN	1.19	0.12
	RPA1	0.93	0.97
	FASTK	-0.1	0.31
	EIF3M	-0.04	-0.38
	SARNP	0.06	0.79
	NDUFS8	-0.66	-0.34
	SERBP1	-0.16	-0.08
	DTYMK	0.15	0.31
	LOC101060458	-0.37	-0.01
	IFITM4P	-1.01	-0.64
	SNHG17	0.03	0.82
	HNRNPC	-0.28	0.02
	FAM156A	-0.06	0.42
	DPM3	0.06	-0.85
	FAM162A	0.31	-0.38
	DDX56	-0.28	0.4
	UBE2C	-0.64	-0.35
	PGAM4	0.66	-0.41
	DDX27	1.2	0.16
	CMC2	0.07	-0.16
	SMPD4	-0.12	0.76
	LPCAT3	0.15	-0.55
	ARF3	-0.34	-0.69
	SPCS1	-0.18	0.07
	PSAT1	0.31	0.44
	HIST2H3A	-2.04	-1.53
	TYMP	-0.2	-0.09
	A_33_P3347522	-0.13	-1.07
	ENY2	-0.17	0.28
	A_24_P340976	-0.45	0.24
	MRPL9	-0.55	0.36
	TMEM184B	0.33	0.49
	SAE1	0.4	0.68
	ATP5L2	-0.06	-0.19
	NDUFB6	-0.31	-0.25
	SERF2	-0.85	0.02
	NDUFA13	-1.06	-0.14
	COL12A1	0.57	-1.03
	NINJ1	-0.81	-0.61
	CDK2AP2	0.15	0.27
	PIGS	0.55	-0.02
	METAP2	0.03	0.14
	VDAC2	-0.3	-0.33
	SF3B5	-0.19	1.1
	POLR2H	0.16	0.53
	HSD17B10	0	0.05
	P3H2	-0.67	-0.59
	A_24_P341677	-1.85	0.09
	PIGT	-0.45	-0.04
	NCAPD2	0.16	0.26
	A_33_P3218741	0.46	-0.81
	OGFR	0.93	-0.49
	BTF3P11	0.02	0.37
	PCSK5	0.01	0.78
	MFF	-0.47	0.31
	LBX1	-0.82	-0.91
	A_33_P3231242	0.03	-0.3
	MYL12B	-0.06	-0.16
	LRFN4	-0.32	-0.28
	A_24_P195724	-0.33	0
	EIF3B	-0.62	-0.07
	MTA1	-0.28	-0.57
	PROCR	0.3	-0.65
	CD55	0.63	0.06
	DDX23	-0.03	0.45
	MKNK2	-0.18	0.23
	H3F3C	-0.48	0.59
	IMPDH2	-0.82	0.15
	GLG1	0.24	-0.46
	DKC1	-0.31	0.34
	APLP2	-0.03	-1.44
	A_33_P3375950	-1.13	-0.19
	PNP	-0.08	-0.64
	METTL13	0.42	0.52
	G3BP1	-0.38	-0.49
	SSBP1	0.17	-0.21
	GSTO1	0.21	0
	SRSF6	0.98	0.08
	A_24_P256037	-1.17	-0.05
	KANSL2	-0.11	1.06
	A_22_P00021565	-0.53	-0.22
	SPG21	-0.43	-0.21
	C19orf33	-0.3	-0.25
	A_21_P0003882	0.78	-0.39
	ALDOA	-0.68	-0.27
	ZRANB2	-0.06	0.39
	YWHAB	-0.02	-0.12
	ATP6V0B	-0.43	0.3
	A_24_P15502	-0.96	-0.98
	TNPO1	-0.08	0.45
	PSMA2	0.28	0.18
	KIF23	-0.39	0.18
	HDGF	-1.23	-0.57
	PABPN1	0.18	0.03
	TMX1	-1.18	-1.03
	TIMM17A	-0.05	0.36
	RPS3	-0.41	0
	DNAJA1	-0.08	0.93
	YTHDF3	-0.33	-0.13
	GNL3	-0.15	0.14
	GANAB	0.4	-0.14
	MTDH	-0.17	-0.09
	PICALM	0.23	-0.48
	BRD2	1.28	0.66
	ASS1	0.11	-0.15
	NDUFS1	-0.67	-0.09
	S100A4	-1.32	-0.67
	COMMD3	0	-0.2
	PSMA5	-0.33	0.33
	TRIM39-RPP21	0.68	0.3
	MYEOV2	0.02	0.16
	A_24_P332482	-0.39	-0.33
	PMP22	0.38	0.65
	PCNA	0.49	0.91
	TXNDC5	-0.34	-0.54
	CDK11A	0.07	0.82
	CALD1	-0.01	-0.62
	HSPA1A	0.32	2.56
	PPA2	-0.32	0
	LINC00869	0.12	0.03
	PTRH2	0.34	0.54
	ATXN2L	0.04	0.68
	DDX54	0.09	-0.15
	LOC641746	0.07	-0.36
	NT5C	-0.47	0.48
	CCNB2	-0.18	0.08
	RANBP1	-0.1	0.22
	PSMD1	0.2	0.38
	TIMM17B	-0.57	-0.49
	KHDRBS1	-0.41	0.32
	A_24_P255654	-0.46	0.21
	PSMD14	0.51	0.3
	SCRIB	-0.23	-0.12
	CNBP	-0.09	-0.01
	TUBB2A	0.48	0.62
	LRRC8A	0.66	0.88
	CTNNBL1	-0.7	0.42
	WBSCR22	0.02	0.02
	POLR2E	0.18	0.2
	RPSAP52	-0.09	0.27
	BZW2	-0.47	-0.38
	TSPAN4	-0.74	-0.63
	ORMDL2	-0.17	-0.85
	NPDC1	0.11	-0.49
	LMF2	0.12	0.32
	PSMB3	-0.6	0.35
	TMEM147	-0.23	0.04
	IFITM1	0.16	-0.57
	C11orf58	-0.12	0.45
	TMED2	-0.33	-0.39
	NUP205	-0.51	-0.54
	LAMTOR5	-0.48	-0.5
	GCN1L1	0.02	-0.69
	MFN2	-0.46	0.45
	SCARA3	-0.19	-0.08
	TMED10	-0.14	-0.6
	COPS6	-0.08	-0.49
	TOMM6	-0.83	-0.14
	DENND4B	0.87	0.39
	A_32_P49350	0.48	0.01
	Hs.369728	-0.61	-0.51
	COL9A3	-0.09	-0.36
	Hs.465808	0.71	0.06
	SEP15	-0.19	0.01
	SNX3	0.06	0.09
	RAB9A	-0.1	0.06
	TTL	-0.17	0.06
	HSP90AB1	0.59	0.26
	A_24_P307486	-1.08	0.18
	GPR150	-0.73	-0.91
	MSH6	-0.33	0.62
	TSC22D1	0.21	-0.36
	ATP5G1	-0.72	-0.35
	YBX1	-0.63	-0.68
	CSNK2B	-1.05	0.23
	CCNI	-0.25	0.01
	A_33_P3361309	-0.15	-0.02
	PELP1	-0.03	-0.05
	TMEM214	-0.41	-0.48
	PHRF1	-0.33	0.49
	MICA	-0.05	-0.72
	WDR83OS	-0.31	0.24
	A_33_P3277323	-0.27	-0.44
	CPNE7	-0.12	-0.52
	NAA50	0.21	0.01
	LSM3	0.52	0.08
	CREB3L2	0.78	-0.03
	Hs.465498	-0.53	-0.32
	CRLF1	0.27	0.19
	CTSL	0.18	0.64
	TUBB	-0.81	-0.15
	NSA2	0.01	-0.28
	HNRNPM	0.37	0.14
	DNAJC2	0.16	0.46
	BZW1	0.03	0.44
	LYPLA2	-0.05	-0.05
	COL16A1	0.59	-0.99
	SARAF	-0.1	0.13
	A_33_P3209176	0	0.7
	NCBP2-AS2	-0.25	1.1
	MRPS18B	-0.18	0.47
	EEF2	-0.27	-0.65
	A_24_P144163	-0.83	0.11
	DDB1	-0.31	-0.54
	HIST1H4B	-1.88	-0.89
	OVCA2	-0.85	0.33
	VKORC1	-0.59	-0.4
	A_33_P3219454	0.88	-0.25
	MYL12A	0.1	-0.66
	SLC39A14	-0.26	0
	RRP36	-0.77	0.45
	ILDR1	0.66	0.32
	Hs.592201	0.58	-1.18
	VASN	0.02	-0.02
	TRIP6	-0.16	0.24
	A_24_P375849	-0.2	0.09
	NDUFA2	-0.72	-0.29
	RNASEH2A	-0.89	-0.39
	RPP25L	-1	0.24
	ZMPSTE24	-0.35	-0.22
	COPB2	-0.7	-0.76
	CTNNAL1	0.43	0.83
	Hs.636495	0.14	0.53
	SNHG9	-0.41	-0.08
	DDX47	-0.61	0.2
	COX17	-0.71	-0.82
	BCAR1	0.01	0.09
	LSM8	-0.19	-0.09
	MT1A	-1.3	-0.87
	ZC3H15	0.04	0.49
	RBM5	0.22	0.47
	A_33_P3321923	-1.83	-0.51
	CHAF1A	0.03	0.54
	LSM2	-0.67	0.19
	NCOA4	0.22	0.38
	SRRT	0.7	-0.23
	CREG1	0.37	-0.54
	A_24_P289188	-0.57	-0.19
	DIABLO	-1.05	-1.33
	MGAT4B	0.01	-0.34
	OXCT1	0.31	-0.09
	PAM	0.66	0.32
	MRPL47	0.27	0.35
	MRPL36	-0.43	-0.27
	NDUFS3	-0.34	0.15
	CTBP2	0.18	0.08
	PRKCDBP	-0.96	-0.06
	CNIH1	0.06	-0.03
	MLLT1	0.7	-0.3
	TAF7	0.25	0.63
	RNF7	-0.19	-0.4
	PET100	-0.71	-0.07
	RAB1A	-0.12	0.05
	MRPL11	-0.7	-0.14
	PIM3	-0.43	-0.01
	COA6	-0.12	0.1
	ICT1	0.24	-0.86
	A_21_P0013923	-0.69	-0.6
	PON2	0.2	-0.78
	KIAA0101	0.33	0.47
	Hs.652423	-0.6	-0.07
	TINAGL1	-2.62	-1.21
	C19orf48	-0.7	1.02
	C19orf24	-0.73	-0.06
	HIST1H2BL	-0.74	-0.91
	CSTB	0.03	-0.56
	CDK2AP1	-0.51	-0.56
	VMP1	1.03	-0.69
	SMARCA4	0.16	-0.52
	HDAC2	-0.37	0.23
	DUS1L	-0.12	-0.41
	NDUFC2	-0.61	0.13
	SF3B6	-0.5	-0.61
	Hs.445080	0.18	1.19
	Hs.434403	-0.5	0.78
	GPSM1	-0.31	-0.32
	SEC61G	-0.43	-0.29
	NDUFA3	0.17	-0.3
	SEC24C	-0.12	-0.74
	HAX1	-0.85	0.04
	CDCA5	-0.21	1.53
	SFN	0.42	0.68
	CLIC1	-0.35	-0.82
	DANCR	-0.55	-0.7
	C4orf48	-0.42	0.05
	PFKP	-0.05	-0.84
	NRD1	0.08	-0.56
	KARS	0.06	0.12
	CLNS1A	-2.14	-0.37
	NPC2	-0.3	0.16
	Hs.677194	0.1	0.51
	SYMPK	-0.33	0.26
	A_24_P383330	-1.16	0.16
	PSMA7	0.43	0.43
	POP5	0.3	-0.27
	DHX30	0.44	0.13
	MRPL32	-0.2	-0.26
	A_19_P00808758	0.35	-0.26
	PDIA3	-0.18	-0.26
	COMMD6	0.35	-0.75
	A_22_P00012798	-1.65	-0.12
	CUL4A	-0.07	-0.58
	DRAP1	-0.17	-0.17
	MRC2	0.15	-1.39
	UBE2K	0.07	-0.69
	MET	0.26	-0.88
	PHB2	-0.16	-0.2
	LRRC59	-0.02	0.13
	SF1	-0.16	0.18
	UXT	-0.56	0.25
	ZDHHC8	0.09	-0.29
	COL6A1	-0.3	-0.69
	MAPK1IP1L	-0.09	-0.33
	HSBP1	0.18	0.23
	DDT	-0.48	0.11
	SRPRB	0.09	-0.05
	A_33_P3249002	-0.03	-0.55
	Hs.725918	-0.61	-0.77
	FLNA	-0.62	-0.66
	SCYL1	-0.18	-0.59
	INSL4	0.14	0.31
	KRT14	0.5	0.4
	EIF3I	-0.38	-0.09
	ACAD9	-0.06	0.1
	A_24_P152356	0.33	0.24
	NAP1L1	-0.41	0.53
	SRPK1	0.24	-0.26
	MDH2	0.43	-0.23
	TUBB4B	0.5	0.32
	PODXL	-0.47	-1.05
	C11orf24	-0.49	-0.27
	SKIV2L2	0.36	-0.75
	CXCR4	0.67	0.31
	IMPA2	0.33	-0.17
	PRPS1	-0.11	-0.09
	ZWINT	-0.21	1.03
	TNFRSF12A	-0.39	-0.62
	DYNLT1	-0.2	-0.15
	A_22_P00017498	0.27	-0.9
	PFKM	0.23	-0.58
	METRNL	-0.37	0.12
	NDUFB10	-0.94	-0.34
	YME1L1	0.39	-0.07
	TMEM109	0.73	-0.13
	MRPL20	-0.5	-0.43
	ECI2	-0.45	-0.73
	EPRS	-0.5	-0.13
	AKR7A2	-0.13	0.29
	COL7A1	0.26	-0.46
	CYCS	0.33	-0.87
	GHITM	0.46	-0.19
	PYCR1	-1.31	0.14
	CHCHD1	0.38	-0.33
	USP39	-0.15	0.33
	LOC493754	-0.14	0.39
	A_24_P213354	-0.85	0.31
	PWP1	0.06	0.23
	RBX1	0.37	-0.02
	MTHFD1	-0.62	-0.67
	FAM96B	-0.21	-0.43
	A_33_P3390873	-0.4	0.18
	FAM212A	-0.53	0.21
	LINC00958	0.16	0.33
	TRAPPC1	0.39	-0.47
	EIF6	-0.94	0.06
	HSF1	-0.12	-0.14
	HTATIP2	0.71	-0.13
	LDLR	0.47	0.21
	TPSG1	1.27	-0.96
	NOTCH2	0.46	-0.04
	SFPQ	0.29	-1.37
	FADD	-0.53	0.55
	MRPS6	0.13	0.15
	A_24_P24142	-1.69	-0.18
	SAMD11	-0.08	-0.46
	ETFB	-0.87	-0.74
	VPS35	0.07	-0.66
	HSPA9	0.38	-0.12
	HMGB2	-0.01	1.26
	C14orf80	-0.83	0.57
	WDR90	0.13	0.99
	PPP1R16A	0.35	0.12
	POTEM	-0.76	-0.92
	Hs.131226	0.36	0.04
	TAF9	0.03	0.15
	ATP6AP1	-0.02	-0.88
	FBRS	-0.13	-1.32
	MTRNR2L8	0.46	-0.26
	A_24_P84048	-1.18	0.17
	ASPM	0.08	-0.01
	SEMA3B	0.43	-0.45
	CBWD5	-0.12	-0.17
	CDK16	0.02	-0.78
	SRP72	-0.73	-0.85
	AHCYL1	0.23	-0.13
	HSPH1	0.3	0.55
	TRIM47	-0.05	-0.6
	LUC7L3	0.35	0.7
	ADAR	-0.05	-0.4
	RNPEP	-0.08	-0.27
	GMNN	-0.23	0.8
	CACYBP	-0.37	0.58
	PTCD1	-0.2	0.49
	KLF17	-0.57	0.6
	ABHD14A	0.2	0.15
	AURKAIP1	-0.48	0.28
	RHOA	-0.21	-0.28
	BTBD6	-0.76	0.25
	CAPZA1	0.61	-0.4
	LPL	-1.09	1.06
	CEP170B	0.26	-0.1
	SELK	-0.68	0.22
	EIF3K	-0.77	0.39
	TWF1	-0.41	0.01
	A_32_P113154	0.66	-0.51
	GSTK1	-0.19	-0.57
	SEC11C	-0.13	-0.5
	USF2	1.1	-0.14
	A_22_P00003109	-0.56	-0.58
	KCNG1	0.89	-0.04
	SSU72	-0.17	-0.53
	SMN1	-0.1	-0.01
	MRPL16	-0.08	0.09
	MRFAP1	0.12	0.46
	MRPL22	-0.01	0.58
	ACADVL	-0.02	0.16
	CLASRP	0.45	0.52
	TYMS	0.32	0.31
	A_22_P00003666	1.13	-1.13
	HIST1H3C	-1.11	0.27
	MCF2L	-0.02	0.11
	PSMD7	-0.6	-0.14
	RWDD1	-0.53	0.29
	RPS10P7	0.31	-0.87
	GAR1	-0.03	-0.06
	DBN1	-0.11	-0.36
	NAE1	0.52	-0.01
	CFL1	-0.53	-0.43
	MRPL53	-0.3	0.07
	TSSC4	-0.83	0.8
	PTTG1IP	-0.3	0.49
	KRT17	-0.26	0.38
	HAT1	-0.48	0.27
	LINC00504	0.85	0.37
	TMEM59	0.08	0.29
	A_24_P350008	-1	0.33
	UBR4	0.25	-0.09
	MRPL37	-0.53	0.05
	FSTL3	-0.86	-0.12
	PFDN2	-0.56	0.04
	VHL	-0.14	0.29
	A_24_P32766	0.12	0.07
	SMS	-0.01	-0.23
	GGCT	-2.05	0.21
	MINOS1-NBL1	1.01	0.93
	SCNM1	-0.4	0.88
	SPCS3	0.6	-0.15
	PXN	0.32	-0.96
	TPRN	-0.13	0.12
	A_33_P3224020	0.15	-0.93
	Hs.621362	0.8	0.26
	C6orf62	-0.26	0.07
	NR2F1	0	-0.15
	CDC42EP1	-0.65	-0.46
	CKLF	-0.06	-0.07
	NANS	0.24	0.14
	GMPS	0.52	-0.05
	UBE2T	-0.36	0
	A_21_P0013924	-0.45	-0.69
	ARIH2	-0.57	0.14
	RNF126	0.05	0.33
	MRPS9	-0.36	-0.09
	DEK	0.04	0.38
	CCDC6	-0.12	-0.4
	UCHL3	-0.22	-0.36
	EDARADD	-2.05	0.35
	Hs.568913	0.25	0.45
	CTPS1	-0.09	-0.21
	QARS	0.24	-0.3
	HYPK	0.03	-0.49
	TNRC18	0.59	-0.79
	ALYREF	0.37	-0.21
	PCSK9	1.04	-0.58
	TMEM161A	-0.15	0.12
	CKB	-0.68	-0.62
	Hs.740939	-0.48	-1.13
	RPS6KB2	-0.38	-0.38
	AKAP1	0.15	0.44
	RRAGA	0.25	-0.14
	PMF1	0.16	0.05
	LBR	0.2	-1.7
	TXNL1	0.03	0.07
	DNTTIP2	0.18	1
	P3H4	-0.61	-0.24
	ACOT9	0.22	0.04
	SPTAN1	-0.41	-0.91
	WDR18	0.36	-0.02
	AVPI1	-0.14	0.37
	HTRA1	0.38	-1.01
	ANP32B	-0.57	-0.82
	THRAP3	0.3	-0.25
	OXLD1	-0.31	0.18
	EDC4	0.05	-0.01
	CDK6	-0.15	-0.48
	XBP1	0	0.56
	RECQL4	0.46	0.88
	FTSJ1	0.13	0.23
	Hs.435326	-0.21	0.61
	TPX2	-0.27	0.06
	FUS	0.53	0.71
	MRPS18C	0	0.08
	MCTS1	-0.54	-0.49
	UQCRC2	0.29	-0.43
	YWHAZ	-0.34	-0.89
	MALAT1	1.66	0.58
	CDK4	-0.65	0.01
	A_32_P226858	0.11	-0.03
	SSB	0.23	-0.04
	NPLOC4	0.65	0.26
	TUBB3	1.11	0.05
	TCOF1	-0.86	-0.36
	UQCRC1	-1.41	-0.15
	DAPK3	-0.41	0.14
	IARS	0.01	-0.24
	ELP2	-0.07	-0.13
	PDDC1	0.65	0.67
	Hs.733995	-0.85	0.02
	EMP3	-1.14	-0.74
	NDUFV2	-0.26	-0.08
	HMGA1	-0.06	-0.12
	ATP5B	0.13	-0.04
	TMEM141	-1.09	-0.92
	CD44	-0.13	-1.18
	NDUFA5	-0.31	-0.57
	A_24_P391960	-0.74	0.16
	MRPL45	-0.53	0.47
	A_32_P751535	-0.04	-0.41
	HIST1H4K	-1.34	-1.46
	RXRA	-0.37	-0.33
	A_24_P606663	-0.54	-0.41
	AIFM1	0.04	-0.36
	NUDT5	-0.19	0.57
	CNIH4	-0.22	-0.46
	NDUFS4	0.27	0.27
	DNAJB11	-0.15	0.01
	PYGL	-0.25	-1.33
	A_24_P110082	-0.4	-0.4
	ATP6V1G1	0.55	0.45
	CYP51A1	0.19	-0.37
	MT1HL1	-1.19	-1.06
	SARS	-0.23	0.28
	TRMT1	-0.53	0.39
	NPR3	0.43	-0.55
	MRPL3	-0.12	-0.32
	NONO	0.65	0.44
	FABP5	0.5	-0.15
	PLXNA1	1.03	-0.13
	MCUR1	0.16	0.25
	Hs.585046	0.26	-0.26
	SCCPDH	0.5	-0.26
	PITX1	0.15	-0.31
	GSG1	1.13	0.16
	GNG11	0.16	-1.63
	TCEAL4	-0.29	-0.09
	MARVELD1	-0.72	-0.05
	HIST1H4J	-1.64	-2.5
	GDF15	1.09	1.1
	ECHS1	-0.42	-0.2
	PNKD	-0.49	0.03
	A_33_P3351615	-3.64	-0.28
	HIST1H2AM	-0.82	-0.93
	CBX1	0.01	0.52
	UBE2V1	0.02	-1.41
	KNSTRN	-0.55	-1.89
	NCAPH2	0.38	0.4
	FANCE	-0.47	0.68
	A_22_P00015510	0.44	-1.3
	ZNF622	0.11	0.23
	HERPUD1	0.2	0.83
	Hs.627167	-1.31	-0.06
	DDX21	-0.34	0.27
	PDHB	-0.17	-0.18
	A_24_P263543	-0.31	0.18
	ATP1A1	0.79	0.21
	Hs.652040	0.92	0.02
	TM9SF2	0.6	-0.62
	Hs.512463	0.53	-1.15
	VARS	-0.63	-0.91
	OST4	-0.73	-0.97
	GTF3A	-0.4	-0.35
	GPC1	-0.21	-0.8
	DSE	0.61	-0.39
	GAA	-0.77	-0.88
	COPS3	0.27	0.14
	PHPT1	-1.3	0.08
	MAT2A	0.43	-1.07
	UMPS	0.01	0.36
	P4HA2	0.79	0.31
	CELSR1	-0.23	-1.04
	PPIB	-0.04	-1.88
	BCLAF1	-0.06	0.61
	TDG	-0.06	0.3
	MGEA5	0.06	0.56
	SMARCC2	0.43	-1.33
	SNRNP200	-0.5	0.04
	A_33_P3305208	-0.13	0.16
	EIF4E2	-0.1	0.23
	RAD21	-0.18	0.71
	ATP6V0A1	0.36	0.63
	KIF5B	-0.05	0.02
	TNPO2	0.43	0.28
	GNB4	-0.7	-0.39
	MRPL27	-0.6	0.46
	UBE2I	-0.3	-0.13
	OCIAD2	0.52	-0.27
	HNRNPR	-0.17	-0.65
	A_33_P3303394	1.5	-0.86
	KTN1	-0.29	-0.78
	GNG10	0.23	-0.62
	BRIX1	0.13	0.79
	RFC4	-0.11	0.96
	UNG	-0.02	1.14
	LRPPRC	0.19	0.15
	IL11	1.67	-1.18
	A_24_P332471	-0.06	-0.17
	HDAC1	0.06	-0.78
	NIT2	-0.06	-0.68
	TRMT10C	0.04	-0.05
	BSG	0.14	-0.12
	SUB1	-0.09	-0.17
	POTEI	-0.47	-0.88
	PFN1	-1.26	-1.09
	CDC42EP5	-0.91	-0.52
	COL18A1	0.48	-1.66
	EMC6	-0.98	0.25
	PSMD8	-0.57	-0.12
	MRPL19	-0.52	-0.5
	ANKRD45	-0.59	0.15
	PSMA4	0.27	0.32
	NGLY1	0.17	-0.18
	ANKRD52	0.32	-0.32
	ACOT13	0.24	-1.04
	SLC12A9	0.29	-0.75
	FAM189B	-0.46	0.08
	TFDP1	-0.41	0.01
	A_33_P3362812	-1.13	-0.01
	A_33_P3223869	-0.14	0.14
	Hs.438480	-0.61	-1.02
	LYRM4	-0.41	0.43
	Hs.654375	-0.2	0.45
	MNT	-0.06	0.28
	TUSC3	-0.4	-0.3
	TBC1D13	-0.01	0.61
	CD320	-0.27	-0.13
	TADA3	-0.08	-0.29
	AMD1	0.58	0.51
	EMC10	0.23	-1.94
	RAVER1	-0.75	-1.23
	SNRPB	-0.23	0.66
	PSMB2	-0.1	0.09
	INTS10	-0.24	-0.04
	PEPD	0.57	0.21
	ITM2B	0.82	0.23
	ZNF593	-0.66	0.03
	COL4A1	0.11	-0.48
	Hs.743218	0.82	-0.4
	GTPBP6	-1.1	0.17
	ARHGEF16	0.24	-0.23
	A_24_P375683	-0.98	0.3
	TTI1	0.34	0.09
	MRPS36	-0.2	-1.3
	SURF1	-0.11	0.35
	MCM6	0.07	0
	KCNJ18	-0.48	-0.09
	MAPRE1	0.06	0.22
	CD99L2	-0.76	-0.81
	ZNF428	-1.02	-0.3
	SPCS2	0.04	-0.11
	HSPB11	0.09	0.05
	SNHG16	1.02	0.55
	CISD1	0.25	-0.2
	PSMG4	0.05	-1.3
	A_21_P0001152	-0.48	0.52
	MCAM	-0.58	-1.57
	PKMYT1	-0.04	0.11
	VTI1B	-0.07	-0.94
	ASNSD1	-0.06	0.47
	MRPL41	-1.06	-0.52
	APOO	-0.18	-0.21
	TMUB1	-0.08	0.09
	CHCHD10	-0.99	-0.98
	LOC102724491	-1.51	0.25
	Hs.208912	-0.53	0.89
	TBL2	-0.35	0.15
	TPM4	-0.25	-0.95
	RUNX3	-0.01	0.18
	TOMM20	-0.53	0
	MIR4435-1HG	0.02	-0.26
	UPF1	0.84	1.13
	EPAS1	-0.3	-0.39
	PLA2G15	1.21	0.37
	SMC4	0.37	0.08
	SNORA16A	0.59	-0.4
	PPP6R3	0.13	-0.31
	DDIT4	0.19	0.35
	TRAF2	-0.88	1.09
	Hs.626174	-0.21	0.23
	DEF8	-0.19	0.49
	TMA7	0.28	-0.7
	TNFRSF10B	0.9	0.94
	C14orf2	0.09	-0.13
	NSF	-0.96	-0.25
	RPA3	-0.19	-0.77
	MMADHC	-0.26	0.19
	POLE3	-0.05	0.16
	A_33_P3289976	-0.56	-0.94
	BTG3	0.61	0.69
	A_33_P3333523	1.25	-1.14
	RARS2	0.01	0.86
	A_24_P272548	-1.46	0.06
	SLC20A1	0.75	1.04
	A_24_P603890	-0.57	0.17
	TPRA1	0.25	0.6
	WASH1	-0.5	0.87
	PRKCZ	-0.62	0.25
	ACAP3	-0.26	-0.7
	HPRT1	0.36	0.28
	ARHGAP1	0.41	0.1
	GCLM	-1.35	0.28
	FOXP1	-0.16	0.49
	Hs.573898	0.85	-0.97
	Hs.591435	-0.32	-0.21
	SRSF5	-0.07	-0.54
	ACACA	0.11	-0.58
	A_24_P186986	-1.3	-0.54
	DDB2	-0.41	-0.47
	HPDL	-0.62	0.23
	COPS5	-0.42	-0.35
	ECI1	-0.76	0.27
	METRN	-0.29	-0.19
	PHB	-0.21	0.36
	ITPA	-0.52	0.39
	ASNS	-0.22	0.31
	CHCHD2	0.68	0.36
	WDR45B	0.18	0.76
	SCARB2	0.54	-0.56
	GPX4	-1.13	-0.05
	Hs.723123	-0.37	-0.31
	CEBPB	-0.27	0.41
	A_33_P3334575	-0.02	0.87
	GSK3A	0.02	0.69
	ISCU	0.03	0.04
	ATP6V1A	0.62	-0.33
	ZNRD1	-0.82	0.22
	Hs.525335	-0.09	0.05
	POLDIP2	-0.39	-0.44
	LAS1L	-0.65	0.13
	VEGFB	-0.71	-0.6
	LSM5	-0.6	-0.51
	KIAA1191	0.04	0.56
	CUL3	0.13	-0.31
	HS6ST2	0.36	0.71
	RRP8	-0.73	0.59
	SIN3B	0.19	-0.42
	EMC8	0.1	0.49
	FHL2	-0.23	-0.38
	SNORD47	0.74	0
	COX16	0.13	-0.21
	TIMELESS	-0.19	-0.12
	TOMM34	-0.9	-1.23
	YY1	0.11	1.12
	DGKZ	0.05	-0.05
	RPL29P2	-1.6	-0.34
	PIH1D1	0.04	0.9
	A_24_P366415	-0.69	-0.23
	SNRPD3	-0.08	0.03
	C4orf3	0.03	0.17
	VMA21	-0.81	-1.38
	TUBB	-0.24	-0.46
	PLOD2	0.07	-0.67
	A_33_P3358856	-1.19	0.32
	FAM195A	-0.49	-0.47
	CHPF	0.46	-0.76
	NOP16	-0.2	0.14
	CDC42	-0.39	0
	SLC17A9	0.8	-0.15
	FOXQ1	0.09	-0.58
	MLH1	-0.94	0.02
	TM7SF3	0.05	-0.97
	TMEM223	-0.07	-0.32
	TGOLN2	0.81	0.58
	ACO2	0.26	-0.56
	YIPF3	0.1	-0.05
	Hs.709256	-0.09	0.23
	PUF60	-0.44	0.13
	ZDHHC4	-0.29	0.27
	FANCL	0.44	0.49
	PARL	0.4	0.31
	FAM101B	-0.13	-0.92
	A_21_P0013756	-0.09	-0.37
	CBR1	0.35	0.11
	Hs.116481	0.3	-1.1
	LINC00493	-0.52	-0.48
	PPP1R12C	0.32	-0.27
	CDC45	0.05	0.38
	F8A1	-0.29	0.3
	DIMT1	-0.06	0.26
	MRPS35	-0.27	0.34
	NDUFA6	-0.3	-0.01
	TSFM	0.01	0.77
	SNF8	-0.88	-0.1
	SAT2	-0.2	0.96
	STUB1	-0.24	-0.33
	MYO19	0.08	0.66
	TPR	0.1	-0.28
	AK4	0.45	0.12
	A_21_P0005689	1.17	-0.32
	RBM14-RBM4	0	1.23
	FKBP9	0.36	-0.38
	VPS28	-0.6	-0.43
	A_24_P49597	-1.83	-0.23
	PRPF31	-0.28	0.21
	SS18L2	-0.32	-0.52
	KANK2	-0.31	-0.13
	TBCB	-0.23	-0.11
	PTS	0.67	-0.04
	FUCA2	-1.36	-0.6
	TMEM87A	0.08	0.59
	SSR2	0.14	0.48
	GPX8	-0.57	-0.38
	HIST1H3B	-1.01	-0.88
	SYNCRIP	0.18	-0.77
	A_21_P0013894	-0.6	1.4
	CYSTM1	0.19	-0.37
	BLVRA	-0.38	-0.06
	C1orf43	-1.27	-0.55
	HADHB	0.14	0.09
	GTF2H5	-0.85	-0.79
	URM1	0.09	0.53
	PHF19	-1.2	-0.71
	SF3A3	-0.18	0.3
	PIN1	-0.33	-0.57
	HEXB	0.54	0.53
	PSPH	-0.45	-0.41
	ZNF131	0.52	1.08
	SUPT4H1	-0.47	0.7
	SRSF7	0.2	0.1
	SNHG12	-0.21	1.49
	ZFYVE27	0.31	-0.1
	A_33_P3316379	-0.92	-0.49
	MAP2K7	0.24	0.36
	CDK5RAP1	0.44	-0.1
	HNRNPK	-0.17	-0.53
	REEP5	-1.45	-0.47
	CENPN	-0.77	0.49
	LOC101929284	-0.03	-0.22
	MRPL13	-0.69	0.35
	Hs.519909	-0.16	0.19
	PNRC1	0.14	-0.22
	DCAF13	0.03	-0.43
	DIO2	0.63	-1.07
	PTTG2	-0.26	-0.17
	KRT8	-1.17	-1.34
	FAM83D	0.39	0.31
	CSDE1	0.79	-0.46
	SRSF11	-0.31	0.07
	RAP1B	0.33	-0.82
	SHMT2	-1.18	-0.27
	MIEN1	-0.39	-0.7
	MT1B	-1.52	-1.08
	PLEKHG4	0.36	-0.68
	PSMB10	-0.88	-0.55
	DUSP12	0.15	0.96
	PPIH	0.11	0.45
	HTATSF1	-0.32	0.26
	UQCC2	-0.46	-0.02
	SDHB	0.23	-0.39
	SLPI	-0.3	-0.56
	UROD	-0.51	0.41
	MRPL55	-0.86	0.01
	SPHK1	-0.34	0.29
	SMOC1	-0.09	-0.67
	A_24_P280926	0.48	0.11
	PELO	0.11	1.14
	SPAG5	-0.04	-0.15
	COL1A1	0.1	-1
	EIF5A	-0.16	-0.18
	Hs.474833	0.18	0.76
	AP3S1	0.14	-1.05
	CCDC94	-0.34	0.12
	NAA60	0.51	0.84
	LDOC1	0.43	-0.03
	ANKRD11	0.43	1.16
	SLC39A13	-0.16	0.47
	Hs.530461	0.05	-0.27
	TBC1D9B	0.32	-0.51
	TCF25	-0.62	0.05
	ZC3H11A	-0.02	0.94
	SNHG15	-0.44	2.34
	CALU	0.24	-0.45
	HIST1H4E	-1.06	-1.43
	SQSTM1	-0.24	0.17
	ACTN4	-0.12	-0.98
	EMC4	0.19	-0.65
	Hs.486993	0.58	0.17
	PRMT7	-0.45	0.4
	ANO10	0.41	-0.63
	AURKA	-0.27	0.92
	SLC38A10	-0.1	-0.87
	NDUFAF2	-0.19	-0.05
	PLS3	0.28	-0.4
	TMED3	-0.81	-0.49
	PKP3	-0.31	-0.37
	HSPBP1	-0.22	0.11
	H2AFJ	-1.14	0.87
	A_33_P3246995	-2.31	0.15
	FASN	-0.07	-0.91
	PIF1	0.24	0.05
	CHP1	0.03	-0.16
	SRSF10	0.04	0.78
	CYC1	-0.92	-0.38
	C12orf57	-0.92	0.85
	HIST1H2BH	-0.82	-0.91
	IP6K1	0.04	0.78
	MYH9	-0.22	-1.32
	C16orf13	-0.24	-0.86
	C16orf91	-0.53	0.66
	DGKD	0.49	-0.13
	SLC2A8	-1.13	0.14
	MARCH6	0.52	-0.28
	EED	0.32	0.56
	CBX5	-0.07	-1.51
	PPP1R9B	-0.3	-0.51
	CYBA	-0.83	-0.51
	ITPRIP	1.66	0.94
	MRPL10	-0.49	0.47
	COPB1	0.31	-0.38
	BTF3	-0.31	0.12
	ESRRA	0.27	-0.32
	CTDNEP1	-0.67	-0.22
	CPSF7	0.74	0.58
	DNAJC1	-0.08	0.62
	AXL	-0.71	-0.55
	CTNNA1	0.31	0.12
	RFXANK	-1.17	-0.58
	SLC25A19	-0.11	0.86
	CD47	0.37	0.01
	SPTSSA	-0.56	-0.01
	LSM1	-0.87	-0.07
	PSMD9	-1.02	-0.31
	ALG5	-0.06	0.69
	WBP11	-0.08	0.39
	UBE2D3	0	0.35
	FBLN1	-0.71	-0.08
	A_33_P3241596	-0.8	0.72
	OSTC	-0.25	-0.37
	HPS6	-0.67	0.4
	TOP1MT	-0.02	-0.39
	IL13RA1	0.29	-0.89
	GSS	-0.33	-0.49
	STK26	-0.05	-0.47
	HIST1H2BI	-0.33	-0.52
	KRBA2	-1.13	0.27
	TP53I13	-0.12	0.11
	A_33_P3285769	-0.8	-0.13
	MORF4L2	-0.07	-0.03
	HMBS	-1.14	-0.51
	COPZ1	-0.87	-0.85
	POLR2F	-0.38	0.12
	PNMA1	-0.33	0.09
	ACTR3	-0.41	-0.68
	TRIO	0.5	0.49
	A_33_P3279456	0.33	-0.47
	LRRC47	0.53	-0.29
	A_24_P178654	-2.14	0.14
	MAP2K3	-0.3	-0.75
	TUG1	0.65	-0.3
	CARM1	-0.09	-0.79
	SCARNA22	-0.67	-1.4
	CSNK1G2	-0.39	-0.06
	TAX1BP1	0.28	0.99
	PAIP1	-0.03	-0.01
	A_24_P887857	0.33	0.34
	YTHDF2	0.29	0.84
	G3BP2	0.07	-0.78
	KPNA4	0.27	0.23
	PRPF40A	-0.06	0.39
	MIEF1	0.09	0.26
	GUSB	0.31	0.74
	A_33_P3345501	-0.23	-0.38
	PCNP	-0.04	0.06
	MAGOHB	-0.99	-0.23
	PGLS	-1.05	-1.09
	RTFDC1	-0.29	0.22
	DNTTIP1	-0.3	0
	BAG2	-0.19	-0.21
	C1orf174	-0.45	0.79
	CDC16	0.01	-0.74
	TPGS2	0.13	-1
	HIST1H2BM	-0.14	-0.45
	SLCO4A1	0.47	0.2
	THOC3	0.04	0.23
	CSAG1	-0.89	-0.84
	MLLT11	0.88	-0.72
	LARP4	-0.57	-0.32
	ILF3	0.38	-0.52
	C21orf59	-0.57	-0.08
	NELFE	-1.05	0.28
	PSMC2	-0.05	0.23
	A_33_P3324890	0.15	0.38
	DPCD	-0.35	0.14
	SLBP	0.16	0.81
	PYCR2	-0.17	-0.2
	IMP3	-0.45	0.56
	JAGN1	0.34	0.18
	RCN2	-0.66	-0.84
	A_24_P350307	-2.28	0.29
	DSP	0.12	0.69
	MTHFD2	-0.3	0.94
	CENPW	0.1	-0.51
	PQBP1	-0.76	0.05
	DNLZ	-0.65	0.22
	BLVRB	0.08	-0.39
	AHNAK	0.43	-0.98
	MRPS11	-0.99	0.26
	BRD7	-0.65	0.33
	A_33_P3229022	-1.37	-0.06
	Hs.732093	0.01	0.6
	Hs.567779	-1.21	0.39
	LOC100506548	-0.38	0.86
	ZFP36L1	-0.49	0.35
	PPP6C	-0.4	-0.1
	CYP1B1	0.57	0.35
	IARS2	-0.49	-0.66
	FDXR	-0.82	0.54
	TMEM205	-0.86	-0.99
	XYLT2	0.36	-0.17
	GART	-0.42	-0.24
	SLC2A1	0.99	-0.24
	LTA4H	-0.26	-0.46
	CCM2L	-0.97	-1.54
	A_19_P00801821	-0.16	-0.19
	FAM136A	-0.61	-0.76
	MCFD2	0.09	-0.18
	MARK3	0.56	0.3
	PBK	-0.48	0.43
	KIAA1429	0.18	0.52
	C8orf22	0.14	-0.81
	GPBP1	0.26	1.16
	RPUSD1	-0.22	0.28
	TMX2	-0.63	0.08
	GNG5	-0.48	-0.56
	ZNHIT3	-0.29	0.03
	ZBED3	0.06	-0.53
	PLEC	-0.83	-0.74
	COA4	0.24	-0.49
	REXO4	-0.58	0.76
	ACAT2	-0.24	-0.07
	IGBP1	-0.15	0.31
	DCUN1D5	-0.29	-0.03
	Hs.569114	-1.11	-1.19
	MIDN	-0.58	-0.14
	MRPL48	-0.11	0.28
	MRPS15	-0.47	-0.11
	HP1BP3	-0.3	-0.03
	PSMC6	0.01	0.1
[truncated: 46,064 more rows]
