# Supplementary material for: The proximity-based protein interactome and regulatory logics of the transcription factor p65 NF-κB/RELA
Source: EMBO Rep. 2025 Jan 3;26(4):1144–83. doi: 10.1038/s44319-024-00339-8 (PMC11850942; doi:10.1038/s44319-024-00339-8)
Supplement: Supplementary file 15 — Source data Fig. 8 [file 44319_2024_339_MOESM15_ESM.zip]

Archive with 10 entries (5 files):
- Fig.8B/
- Fig.8B/Venn_diagram.xlsx
- Fig.8C/
- Fig.8C/Venn_diagrams.xlsx
- Fig.8D/
- Fig.8D/Motif-genes.xlsx
- Fig.8E/
- Fig.8E/Venn_diagram.xlsx
- Fig.8G/
- Fig.8G/ChIP-qPCR.xlsx
