# Supplementary material for: The proximity-based protein interactome and regulatory logics of the transcription factor p65 NF-κB/RELA
Source: EMBO Rep. 2025 Jan 3;26(4):1144–83. doi: 10.1038/s44319-024-00339-8 (PMC11850942; doi:10.1038/s44319-024-00339-8)
Supplement: Supplementary file 15 — Source data Fig. 8 [file 44319_2024_339_MOESM15_ESM.zip › Fig.8B/Venn_diagram.xlsx]

## Sheet: Venn_RELA_REL_motifs
Names	total	elements
REL RELA	6655	chr4_925705_926705
		chr19_52228849_52229849
		chr15_99395083_99396083
		chr22_18264179_18265179
		chr3_176916363_176917363
		chr12_122230557_122231557
		chr11_118436230_118437230
		chr2_204192497_204193497
		chr16_14723633_14724633
		chr13_41092358_41093358
		chrX_41160428_41161428
		chr20_11247777_11248777
		chr1_79018592_79019592
		chr12_122227977_122228977
		chr15_75743011_75744011
		chr2_73511164_73512164
		chr9_34823518_34824518
		chr1_78715542_78716542
		chr19_45947283_45948283
		chr18_48663782_48664782
		chr3_4638740_4639740
		chr2_133195969_133196969
		chr8_21614221_21615221
		chr7_95704625_95705625
		chr3_18785028_18786028
		chr4_1019670_1020670
		chr6_149775267_149776267
		chr2_31652194_31653194
		chr7_20118245_20119245
		chr1_160844408_160845408
		chr19_9878906_9879906
		chr7_75115132_75116132
		chr19_2722742_2723742
		chr9_75155142_75156142
		chr13_80054872_80055872
		chr10_28059868_28060868
		chr17_65976525_65977525
		chr19_44454779_44455779
		chr12_48396156_48397156
		chr19_41856950_41857950
		chr4_71387180_71388180
		chr6_26157182_26158182
		chr10_17243138_17244138
		chr21_45789912_45790912
		chr11_57078189_57079189
		chr19_13972222_13973222
		chr12_755539_756539
		chr10_112602511_112603511
		chr12_53288729_53289729
		chr12_105477746_105478746
		chr10_75648387_75649387
		chr2_39664018_39665018
		chrX_40048047_40049047
		chrX_129243410_129244410
		chr6_47209892_47210892
		chr5_157002194_157003194
		chr10_112152255_112153255
		chr17_39967460_39968460
		chr8_145653473_145654473
		chr3_123303532_123304532
		chr9_36912460_36913460
		chr7_17735790_17736790
		chr16_1383177_1384177
		chr1_168348006_168349006
		chr4_24339038_24340038
		chr5_60711911_60712911
		chr7_17442300_17443300
		chr5_127259118_127260118
		chr16_74708546_74709546
		chr12_24765216_24766216
		chr5_125004493_125005493
		chr12_27166928_27167928
		chr3_49066449_49067449
		chr5_119847587_119848587
		chr17_73266346_73267346
		chr3_12486288_12487288
		chr6_9316212_9317212
		chr2_28767695_28768695
		chr6_38231896_38232896
		chr14_103315688_103316688
		chr20_52272377_52273377
		chr8_141606895_141607895
		chr14_70233919_70234919
		chr2_101971611_101972611
		chr18_61637392_61638392
		chr19_19701597_19702597
		chr1_116088487_116089487
		chr9_116102132_116103132
		chr1_214620086_214621086
		chr8_37887585_37888585
		chr1_8207690_8208690
		chr12_111841962_111842962
		chr2_75818775_75819775
		chr7_50880209_50881209
		chr20_31062856_31063856
		chr8_144416278_144417278
		chr6_33866301_33867301
		chr20_19738146_19739146
		chr5_33834202_33835202
		chr2_241558516_241559516
		chr17_41655801_41656801
		chr1_41343163_41344163
		chr5_1943184_1944184
		chr19_58125019_58126019
		chr7_47769480_47770480
		chr5_58624461_58625461
		chr22_37562223_37563223
		chr2_99953334_99954334
		chr12_45626356_45627356
		chr5_43835505_43836505
		chr14_105260044_105261044
		chr9_117655551_117656551
		chr2_69163257_69164257
		chr16_31724135_31725135
		chr3_159444079_159445079
		chr1_110640602_110641602
		chr3_48228101_48229101
		chr1_64196885_64197885
		chr15_49661347_49662347
		chr15_75659930_75660930
		chr20_49345205_49346205
		chr11_61061473_61062473
		chr3_100708406_100709406
		chr12_105065134_105066134
		chr11_117048945_117049945
		chr18_19925424_19926424
		chr3_66648428_66649428
		chr10_102106295_102107295
		chr19_17402889_17403889
		chr16_90038471_90039471
		chr12_94955577_94956577
		chr11_22011411_22012411
		chr1_144931675_144932675
		chr20_10414791_10415791
		chr7_22712373_22713373
		chr13_109352826_109353826
		chr10_90991707_90992707
		chr3_128944942_128945942
		chr1_118302572_118303572
		chr15_57857120_57858120
		chr11_47959319_47960319
		chr10_15001154_15002154
		chr8_680879_681879
		chr3_196230074_196231074
		chr1_151226726_151227726
		chr5_37163348_37164348
		chr8_26007166_26008166
		chr22_38598125_38599125
		chr8_79556182_79557182
		chr7_65958193_65959193
		chr14_50810523_50811523
		chr5_80429810_80430810
		chr2_165682698_165683698
		chr4_48343042_48344042
		chr1_45196021_45197021
		chr19_51842954_51843954
		chr1_24277777_24278777
		chr7_98475595_98476595
		chr22_24798502_24799502
		chr7_558353_559353
		chr15_96727377_96728377
		chr8_145014211_145015211
		chr14_34385852_34386852
		chr12_7125366_7126366
		chr14_96000530_96001530
		chr6_13924699_13925699
		chr7_2859791_2860791
		chr5_158963304_158964304
		chr6_2473209_2474209
		chr15_97974680_97975680
		chr3_160180825_160181825
		chr3_50226407_50227407
		chr2_65525090_65526090
		chr1_165599592_165600592
		chr20_30576708_30577708
		chr11_64645562_64646562
		chr3_107705806_107706806
		chr11_62715875_62716875
		chr8_119633689_119634689
		chr1_206642466_206643466
		chr16_70623688_70624688
		chr1_235105484_235106484
		chr22_46474228_46475228
		chr21_16526455_16527455
		chr17_47987604_47988604
		chr5_1227939_1228939
		chr19_728022_729022
		chr19_45988236_45989236
		chr5_73308455_73309455
		chrX_48291467_48292467
		chr15_74752977_74753977
		chr13_114567251_114568251
		chr11_34937187_34938187
		chr1_212661552_212662552
		chr15_48858645_48859645
		chr13_21066458_21067458
		chr15_63187964_63188964
		chr19_6516329_6517329
		chr2_191878405_191879405
		chr2_10538229_10539229
		chr16_31009150_31010150
		chr7_131719847_131720847
		chr7_94071650_94072650
		chr15_70432672_70433672
		chr1_232361658_232362658
		chr14_54580972_54581972
		chr6_157881678_157882678
		chr20_34189043_34190043
		chr17_899543_900543
		chr1_150504896_150505896
		chr11_102323004_102324004
		chr22_44747436_44748436
		chr4_111117747_111118747
		chr21_34801463_34802463
		chr3_101546138_101547138
		chr16_9056168_9057168
		chr7_577504_578504
		chr1_147735447_147736447
		chr6_169855229_169856229
		chr5_158839011_158840011
		chr12_56727416_56728416
		chr6_31545856_31546856
		chr17_25761853_25762853
		chr20_62330125_62331125
		chr14_35008436_35009436
		chr7_135369007_135370007
		chr22_45912268_45913268
		chr4_41361075_41362075
		chr11_9145848_9146848
		chr12_10765725_10766725
		chr5_140997297_140998297
		chr6_109762064_109763064
		chr9_76395768_76396768
		chr6_31912861_31913861
		chr20_11832799_11833799
		chr2_95999238_96000238
		chr8_8296043_8297043
		chr15_31690664_31691664
		chr5_72894916_72895916
		chr6_33281850_33282850
		chr17_27223827_27224827
		chr7_154102280_154103280
		chr19_18131905_18132905
		chr2_64994574_64995574
		chr1_154481761_154482761
		chr20_40245878_40246878
		chr5_138225561_138226561
		chr1_52607086_52608086
		chr21_35747205_35748205
		chr1_31452419_31453419
		chr4_166795555_166796555
		chr21_46524144_46525144
		chr4_77068605_77069605
		chr14_65769936_65770936
		chr14_75535767_75536767
		chr12_8833641_8834641
		chr19_34744938_34745938
		chr12_106695303_106696303
		chr12_95944854_95945854
		chr2_70555649_70556649
		chr2_232645866_232646866
		chr7_13781492_13782492
		chr17_7737356_7738356
		chr21_44897469_44898469
		chr2_20818549_20819549
		chrX_41161277_41162277
		chr6_158534380_158535380
		chr6_2297369_2298369
		chr14_42996895_42997895
		chr1_90460158_90461158
		chrX_38078930_38079930
		chr7_134855205_134856205
		chr5_131563035_131564035
		chr15_45748448_45749448
		chr15_78441203_78442203
		chr9_136341418_136342418
		chr2_113570050_113571050
		chr10_111318941_111319941
		chr17_66432186_66433186
		chr7_20259043_20260043
		chr12_111117561_111118561
		chr1_165451124_165452124
		chr1_215740056_215741056
		chr19_30818786_30819786
		chr22_30591801_30592801
		chr17_26763317_26764317
		chr21_33814592_33815592
		chr5_138728400_138729400
		chr22_24191421_24192421
		chr20_39765540_39766540
		chr2_128432919_128433919
		chr2_208634445_208635445
		chr5_72666084_72667084
		chr10_21570700_21571700
		chr19_18488100_18489100
		chr5_169577674_169578674
		chr14_55369010_55370010
		chr2_234327216_234328216
		chr2_202047162_202048162
		chr15_33100075_33101075
		chr11_6627894_6628894
		chr10_98783486_98784486
		chr5_76114247_76115247
		chr21_43061762_43062762
		chr3_164352254_164353254
		chr16_73081185_73082185
		chr6_36595239_36596239
		chr21_30464419_30465419
		chr13_98508811_98509811
		chr8_79428155_79429155
		chr12_109629294_109630294
		chr2_173507825_173508825
		chr4_26858816_26859816
		chr6_143205947_143206947
		chr10_88713160_88714160
		chr9_132805027_132806027
		chr6_75458639_75459639
		chr11_76935106_76936106
		chr12_43067584_43068584
		chr16_51121487_51122487
		chr7_36291817_36292817
		chr9_140134866_140135866
		chr6_151361715_151362715
		chr17_77023869_77024869
		chr12_130646518_130647518
		chr8_128564733_128565733
		chr14_89258664_89259664
		chr10_29537591_29538591
		chr1_155162901_155163901
		chr7_50559346_50560346
		chr10_63319010_63320010
		chr1_151546387_151547387
		chr2_209118396_209119396
		chr18_267549_268549
		chr11_65186193_65187193
		chr17_17349015_17350015
		chr12_27834079_27835079
		chr8_41814312_41815312
		chr19_3720784_3721784
		chr10_7417231_7418231
		chr4_166264569_166265569
		chr5_180644800_180645800
		chr2_241912339_241913339
		chr6_21384119_21385119
		chr3_69482203_69483203
		chr2_191513144_191514144
		chr20_36849138_36850138
		chr1_42128180_42129180
		chr22_30648766_30649766
		chr6_50811343_50812343
		chr5_25406512_25407512
		chr11_65419995_65420995
		chr2_43253955_43254955
		chr10_17270112_17271112
		chr16_1429132_1430132
		chr2_150902430_150903430
		chr19_13008081_13009081
		chr1_193028736_193029736
		chr22_18518303_18519303
		chr1_46827736_46828736
		chr12_107349027_107350027
		chr15_102119679_102120679
		chr1_36614610_36615610
		chr15_72094863_72095863
		chr7_99716735_99717735
		chr21_45714777_45715777
		chr22_37592648_37593648
		chr17_26368245_26369245
		chr12_53821668_53822668
		chr5_2823094_2824094
		chr22_41686404_41687404
		chr1_153949708_153950708
		chr10_106207250_106208250
		chr13_60970071_60971071
		chr10_12084758_12085758
		chr12_14198483_14199483
		chr1_89116047_89117047
		chr2_102447089_102448089
		chr2_185778337_185779337
		chr11_68678166_68679166
		chr12_106416064_106417064
		chr1_156023528_156024528
		chr1_236080395_236081395
		chr1_228977541_228978541
		chr18_43459654_43460654
		chr6_27567892_27568892
		chr16_67555037_67556037
		chr18_19688509_19689509
		chr21_30540825_30541825
		chr22_32636824_32637824
		chr12_121904901_121905901
		chr17_74722839_74723839
		chr15_91397155_91398155
		chr2_57947654_57948654
		chr15_90708657_90709657
		chr20_32273903_32274903
		chr6_152481111_152482111
		chr13_114427550_114428550
		chr20_55581508_55582508
		chr16_85854840_85855840
		chr2_179728313_179729313
		chr3_158443105_158444105
		chr5_44995747_44996747
		chr6_29909771_29910771
		chr7_3741750_3742750
		chr17_35278164_35279164
		chr12_53764394_53765394
		chr4_169931084_169932084
		chr2_42193351_42194351
		chr1_32421283_32422283
		chr11_70952017_70953017
		chr18_47813605_47814605
		chr4_91049185_91050185
		chr4_22517593_22518593
		chr5_127799940_127800940
		chr16_56894804_56895804
		chr17_21315056_21316056
		chr22_32807743_32808743
		chr2_237354300_237355300
		chr6_79948758_79949758
		chr3_141205400_141206400
		chr12_98897520_98898520
		chr1_232100928_232101928
		chr6_112178633_112179633
		chr20_52918329_52919329
		chr3_50283265_50284265
		chr3_46734954_46735954
		chr15_42089138_42090138
		chr12_123430976_123431976
		chr15_42500021_42501021
		chr5_31638729_31639729
		chr1_89239587_89240587
		chr1_115681188_115682188
		chrX_152907704_152908704
		chr7_148317574_148318574
		chr12_133066668_133067668
		chr15_76447764_76448764
		chr10_96122287_96123287
		chr5_139031226_139032226
		chr3_122416726_122417726
		chr16_21513439_21514439
		chr2_105653986_105654986
		chr1_185850120_185851120
		chr7_14100633_14101633
		chr1_8938854_8939854
		chr10_29659578_29660578
		chr19_3055329_3056329
		chr10_114846789_114847789
		chr1_248893979_248894979
		chr21_34851669_34852669
		chr5_131832313_131833313
		chr13_114747877_114748877
		chr21_45644681_45645681
		chr3_106935328_106936328
		chr1_145515843_145516843
		chr12_106526508_106527508
		chr8_132782263_132783263
		chr7_953560_954560
		chr1_223189900_223190900
		chr13_110103750_110104750
		chr8_66556956_66557956
		chr14_77499865_77500865
		chr6_13873245_13874245
		chr15_30227441_30228441
		chr20_10199810_10200810
		chr21_47480325_47481325
		chr20_30101709_30102709
		chr16_88824418_88825418
		chr4_40397511_40398511
		chr19_5680077_5681077
		chr15_45492168_45493168
		chr15_79103476_79104476
		chr5_74348311_74349311
		chr16_2770654_2771654
		chr1_878362_879362
		chr8_102138684_102139684
		chr8_37761068_37762068
		chr10_75172645_75173645
		chr7_19444116_19445116
		chr1_168194690_168195690
		chr7_9893962_9894962
		chr7_127983410_127984410
		chr1_45769329_45770329
		chr17_16283890_16284890
		chr5_2648175_2649175
		chr7_2598121_2599121
		chr12_50898571_50899571
		chr1_199432105_199433105
		chr10_30154307_30155307
		chr6_27777396_27778396
		chr1_221818706_221819706
		chr4_2747519_2748519
		chr14_76455223_76456223
		chr3_189430259_189431259
		chrX_13047750_13048750
		chr15_77835299_77836299
		chr1_183964806_183965806
		chr3_108308130_108309130
		chr5_154134254_154135254
		chr1_2425371_2426371
		chr18_57605606_57606606
		chr1_220670231_220671231
		chr2_159824587_159825587
		chr5_55515510_55516510
		chr7_1559651_1560651
		chr17_73872890_73873890
		chr10_5626737_5627737
		chr5_150439196_150440196
		chr5_178977343_178978343
		chr3_146317661_146318661
		chr12_125252999_125253999
		chr15_39448779_39449779
		chr22_41843157_41844157
		chr1_26398565_26399565
		chr2_109335403_109336403
		chr6_32054246_32055246
		chr18_32820457_32821457
		chr3_134028588_134029588
		chr17_19655982_19656982
		chr12_6387421_6388421
		chr1_21953222_21954222
		chr2_195118393_195119393
		chr9_137135314_137136314
		chr6_7727485_7728485
		chr8_28229967_28230967
		chr6_31587637_31588637
		chr6_106207646_106208646
		chr1_33807662_33808662
		chr1_47655442_47656442
		chr12_69181011_69182011
		chr6_53546193_53547193
		chr19_6110072_6111072
		chr13_110913526_110914526
		chr5_32057559_32058559
		chr11_100606600_100607600
		chr15_62413186_62414186
		chr15_48936782_48937782
		chr1_156134562_156135562
		chr6_44186763_44187763
		chr7_18202342_18203342
		chr6_111912453_111913453
		chr7_55424955_55425955
		chr1_149814568_149815568
		chr1_200601407_200602407
		chr2_228677982_228678982
		chr1_24888832_24889832
		chr2_20597715_20598715
		chr21_43834972_43835972
		chr1_101361106_101362106
		chr7_105516437_105517437
		chr7_73097263_73098263
		chr19_49946625_49947625
		chr11_8255544_8256544
		chr19_13119873_13120873
		chr9_99616305_99617305
		chr2_46399149_46400149
		chr9_126030566_126031566
		chr5_149588194_149589194
		chr1_172412627_172413627
		chr2_65283041_65284041
		chr6_15763854_15764854
		chrX_102929304_102930304
		chr12_6560278_6561278
		chr15_70719832_70720832
		chr4_41218014_41219014
		chr22_37593616_37594616
		chr19_17357349_17358349
		chr11_60692955_60693955
		chr20_3747361_3748361
		chr16_68291603_68292603
		chr12_58026452_58027452
		chr14_72732642_72733642
		chr5_78531363_78532363
		chr7_1199519_1200519
		chr2_237477899_237478899
		chr17_1532063_1533063
		chrX_119786510_119787510
		chr12_39300123_39301123
		chr6_20919647_20920647
		chr6_31093399_31094399
		chr3_4575161_4576161
		chr1_112794334_112795334
		chr5_161554686_161555686
		chr11_81124709_81125709
		chr10_114711351_114712351
		chr8_2241397_2242397
		chr1_151246124_151247124
		chrX_64925875_64926875
		chr6_27759274_27760274
		chr16_49384051_49385051
		chr1_230517424_230518424
		chr21_39550500_39551500
		chr6_96025091_96026091
		chr3_65983425_65984425
		chr14_24657642_24658642
		chr19_3761194_3762194
		chr9_111774359_111775359
		chr4_113205816_113206816
		chr3_100788987_100789987
		chr6_44702989_44703989
		chr2_219523920_219524920
		chr9_71304578_71305578
		chr5_140196022_140197022
		chr2_126917725_126918725
		chr1_9719063_9720063
		chr12_114731956_114732956
		chr5_176214808_176215808
		chr9_85862531_85863531
		chr9_119842770_119843770
		chr15_75917701_75918701
		chr9_140094991_140095991
		chr16_4452277_4453277
		chr8_41188445_41189445
		chr7_44678962_44679962
		chr10_6340952_6341952
		chr10_73098436_73099436
		chr1_234743502_234744502
		chrX_48345443_48346443
		chr7_46245639_46246639
		chr1_186509729_186510729
		chr5_125805978_125806978
		chr1_100374209_100375209
		chr1_55264414_55265414
		chr3_156878104_156879104
		chr9_140196316_140197316
		chr11_88217832_88218832
		chr12_14922375_14923375
		chr1_219558872_219559872
		chr10_3929735_3930735
		chr6_31153435_31154435
		chr10_120101335_120102335
		chr1_157124327_157125327
		chr11_85904191_85905191
		chr1_27339288_27340288
		chr2_27885775_27886775
		chr5_72949573_72950573
		chr16_4525869_4526869
		chr19_16770681_16771681
		chrX_18372323_18373323
		chr19_49056778_49057778
		chr12_113767154_113768154
		chr6_1371901_1372901
		chr1_16767258_16768258
		chr5_21142737_21143737
		chr12_48933803_48934803
		chr7_43527967_43528967
		chr22_41776610_41777610
		chr10_120670509_120671509
		chr9_21883246_21884246
		chr5_180615433_180616433
		chr2_97170710_97171710
		chr7_24092150_24093150
		chr17_73511227_73512227
		chr17_78233760_78234760
		chr6_45783121_45784121
		chr19_55208211_55209211
		chr3_79066772_79067772
		chr1_170486803_170487803
		chr11_57298052_57299052
		chr3_113774947_113775947
		chr22_21983799_21984799
		chr5_164712648_164713648
		chr16_88877405_88878405
		chr12_48767675_48768675
		chr10_90202070_90203070
		chr18_19693054_19694054
		chr7_138055389_138056389
		chr6_72129983_72130983
		chr4_185609256_185610256
		chr11_100677915_100678915
		chr11_1884013_1885013
		chr1_32479729_32480729
		chr11_114177951_114178951
		chr15_69110041_69111041
		chr3_111578813_111579813
		chr3_54906828_54907828
		chr8_43046148_43047148
		chr3_112589897_112590897
		chr1_223350886_223351886
		chr5_114786002_114787002
		chr7_149194292_149195292
		chr10_18689454_18690454
		chr19_10381110_10382110
		chr2_73114617_73115617
		chr19_2494255_2495255
		chr1_21650848_21651848
		chr19_33807149_33808149
		chr1_22283257_22284257
		chr1_158259495_158260495
		chr5_143785717_143786717
		chr9_93799929_93800929
		chr7_47644168_47645168
		chr10_14116090_14117090
		chr17_14901156_14902156
		chr10_13141614_13142614
		chr20_15826876_15827876
		chr17_81147885_81148885
		chr19_45504045_45505045
		chr1_155293751_155294751
		chr1_95007007_95008007
		chr21_44771096_44772096
		chr6_159998384_159999384
		chr1_229318447_229319447
		chr12_102329409_102330409
		chr15_42719773_42720773
		chr11_122720777_122721777
		chr14_61606411_61607411
		chr3_134093974_134094974
		chr11_31390838_31391838
		chr8_128239594_128240594
		chr21_42803676_42804676
		chr7_150143052_150144052
		chr6_21780151_21781151
		chr15_84047470_84048470
		chr19_30250632_30251632
		chr13_33877731_33878731
		chr1_41884188_41885188
		chr2_69405032_69406032
		chr12_102933179_102934179
		chr3_193853420_193854420
		chr15_89575351_89576351
		chr10_3799840_3800840
		chr21_44913084_44914084
		chr1_66153058_66154058
		chr7_107560525_107561525
		chr17_47075146_47076146
		chr1_17380208_17381208
		chr1_205474630_205475630
		chr11_65337006_65338006
		chr5_11913789_11914789
		chr1_191401601_191402601
		chr8_81261577_81262577
		chr5_79673906_79674906
		chr4_74964438_74965438
		chr2_238131549_238132549
		chr1_1167086_1168086
		chr2_70313703_70314703
		chrX_39589592_39590592
		chr7_75400908_75401908
		chr7_158648702_158649702
		chr5_62569300_62570300
		chr12_112279504_112280504
		chr11_111944388_111945388
		chr18_55253401_55254401
		chr19_6279771_6280771
		chr14_65192897_65193897
		chr8_62779249_62780249
		chr1_155921759_155922759
		chr19_39176247_39177247
		chr1_182758046_182759046
		chr16_71879318_71880318
		chr6_35211050_35212050
		chr6_31907674_31908674
		chr18_33077139_33078139
		chr19_14016457_14017457
		chr1_174968367_174969367
		chr10_3528252_3529252
		chr14_50334687_50335687
		chr5_10563748_10564748
		chr12_131323306_131324306
		chr6_137540135_137541135
		chr8_124540112_124541112
		chr10_61469171_61470171
		chr7_11584921_11585921
		chr7_92584163_92585163
		chr3_49761368_49762368
		chr11_68043250_68044250
		chr3_113871054_113872054
		chr2_39347711_39348711
		chr11_72190651_72191651
		chr20_60844269_60845269
		chr19_41152132_41153132
		chr5_72949483_72950483
		chr6_160136882_160137882
		chr9_35732100_35733100
		chr10_30876212_30877212
		chr7_102036260_102037260
		chr2_73986327_73987327
		chr6_69703403_69704403
		chr9_132514228_132515228
		chr22_41863909_41864909
		chr1_29450638_29451638
		chr14_76008778_76009778
		chr5_43313030_43314030
		chr16_2517257_2518257
		chrX_68006614_68007614
		chr2_58654366_58655366
		chr19_2041578_2042578
		chr18_72214256_72215256
		chr16_28215444_28216444
		chr5_105989019_105990019
		chr11_34264907_34265907
		chr10_130833408_130834408
		chr20_49252119_49253119
		chr6_134273759_134274759
		chr21_36630630_36631630
		chr13_110132331_110133331
		chr19_36576904_36577904
		chr6_166755622_166756622
		chr3_54180401_54181401
		chr16_57411135_57412135
		chr1_145477043_145478043
		chr9_133587518_133588518
		chr12_26512259_26513259
		chr9_140512850_140513850
		chr7_100135977_100136977
		chr7_107643150_107644150
		chr10_45468680_45469680
		chr7_46372659_46373659
		chr10_127384075_127385075
		chr20_42167410_42168410
		chr20_748660_749660
		chr6_3208968_3209968
		chr5_20127617_20128617
		chr14_50469815_50470815
		chr12_87833657_87834657
		chr5_32542256_32543256
		chr7_7606041_7607041
		chr3_114958135_114959135
		chr17_78474924_78475924
		chr6_239299_240299
		chr14_32637071_32638071
		chr6_27870224_27871224
		chr9_33186195_33187195
		chr13_79979932_79980932
		chrX_114795259_114796259
		chr7_5526170_5527170
		chr2_69198294_69199294
		chr2_65058122_65059122
		chr7_44315367_44316367
		chr4_128145416_128146416
		chr17_75015780_75016780
		chr8_41013129_41014129
		chr11_75916947_75917947
		chr3_23709569_23710569
		chr1_175810439_175811439
		chr16_88992454_88993454
		chr19_13949588_13950588
		chr7_42896144_42897144
		chr6_151134445_151135445
		chr9_128469670_128470670
		chr5_14035779_14036779
		chr19_14682181_14683181
		chr1_201372704_201373704
		chr1_24446513_24447513
		chr6_32157676_32158676
		chr5_81990273_81991273
		chr11_804709_805709
		chr1_43814214_43815214
		chr6_150811480_150812480
		chr2_145764553_145765553
		chr10_89264116_89265116
		chr15_90364951_90365951
		chr16_776428_777428
		chr2_191718755_191719755
		chr7_95908803_95909803
		chr21_40203103_40204103
		chr3_141594599_141595599
		chr11_36564282_36565282
		chr15_81340454_81341454
		chr9_132175687_132176687
		chr19_48774076_48775076
		chr6_42268094_42269094
		chr2_137003131_137004131
		chr1_224075560_224076560
		chr2_10091083_10092083
		chr20_2081939_2082939
		chr19_6925857_6926857
		chr6_78578703_78579703
		chr20_36850648_36851648
		chr5_39074207_39075207
		chr17_79258743_79259743
		chr13_26795946_26796946
		chr1_235152618_235153618
		chr20_836711_837711
		chr8_60733250_60734250
		chr6_159924880_159925880
		chr15_91412698_91413698
		chr12_86229879_86230879
		chr17_12927442_12928442
		chr6_144586973_144587973
		chr13_99852514_99853514
		chrX_107639175_107640175
		chr1_167507535_167508535
		chr11_90450347_90451347
		chr1_117051673_117052673
		chr21_43638735_43639735
		chr6_79787477_79788477
		chr10_28922398_28923398
		chr12_48743785_48744785
		chr17_61920051_61921051
		chr6_29261849_29262849
		chrX_152894842_152895842
		chr2_232526595_232527595
		chr1_116694276_116695276
		chr19_58089903_58090903
		chr16_75339048_75340048
		chr2_98327263_98328263
		chr3_44850044_44851044
		chr8_30601120_30602120
		chr6_36650302_36651302
		chr11_46141127_46142127
		chr13_96221879_96222879
		chr8_95835279_95836279
		chr5_159769342_159770342
		chr10_43778031_43779031
		chr1_238061287_238062287
		chr1_174127951_174128951
		chr10_111682873_111683873
		chr16_85833359_85834359
		chr1_12203420_12204420
		chr3_134082793_134083793
		chr17_81059472_81060472
		chr10_90144949_90145949
		chr7_19093532_19094532
		chr19_46086992_46087992
		chr18_3012820_3013820
		chr15_101834988_101835988
		chr2_53437346_53438346
		chr19_40790982_40791982
		chr3_134190305_134191305
		chr16_30645326_30646326
		chr15_67466924_67467924
		chr4_22662608_22663608
		chr15_49337872_49338872
		chr9_101691736_101692736
		chr17_56064144_56065144
		chr10_69522894_69523894
		chr16_86319418_86320418
		chr15_79103104_79104104
		chr1_221568226_221569226
		chr15_78465595_78466595
		chr16_57337735_57338735
		chr12_51180195_51181195
		chr10_81963576_81964576
		chr16_82686874_82687874
		chr6_26520962_26521962
		chr1_33004457_33005457
		chr16_2942840_2943840
		chr4_165728477_165729477
		chr14_58340830_58341830
		chr2_137067208_137068208
		chr11_126208965_126209965
		chr1_145561346_145562346
		chr16_83377443_83378443
		chr3_154497798_154498798
		chr5_138031942_138032942
		chr6_56819676_56820676
		chr7_5630910_5631910
		chr2_1725538_1726538
		chr9_111342059_111343059
		chr12_41655536_41656536
		chr11_130667909_130668909
		chr9_140082597_140083597
		chr3_13462134_13463134
		chr13_51172278_51173278
		chr1_55352823_55353823
		chr2_43037118_43038118
		chr8_81190545_81191545
		chr2_171570621_171571621
		chr16_88851086_88852086
		chr1_212650181_212651181
		chr2_61108073_61109073
		chr1_157988989_157989989
		chr15_98971288_98972288
		chr10_134145088_134146088
		chr1_94137361_94138361
		chr7_73844998_73845998
		chr1_59478603_59479603
		chr3_179321998_179322998
		chr9_32525755_32526755
		chr16_10688090_10689090
		chr11_64546036_64547036
		chr1_155532499_155533499
		chr6_27059289_27060289
		chr19_1183497_1184497
		chr11_10679298_10680298
		chr1_113584444_113585444
		chr7_155754534_155755534
		chr17_3791472_3792472
		chr3_82124938_82125938
		chr2_189184228_189185228
		chr19_2426663_2427663
		chr12_87466652_87467652
		chr20_31104417_31105417
		chr5_167716573_167717573
		chr18_45529019_45530019
		chr5_18401767_18402767
		chr10_12128969_12129969
		chr1_145095893_145096893
		chr17_79779640_79780640
		chr6_56237412_56238412
		chr6_44040644_44041644
		chr17_43303182_43304182
		chr10_30722519_30723519
		chr12_24871987_24872987
		chr20_32319378_32320378
		chr8_12612736_12613736
		chr3_18962019_18963019
		chr7_150756176_150757176
		chr10_91261912_91262912
		chr3_5269195_5270195
		chr1_26293716_26294716
		chr9_33025255_33026255
		chr1_12225086_12226086
		chr5_71209512_71210512
		chr4_3533803_3534803
		chr1_155096738_155097738
		chr6_30978099_30979099
		chr1_65329350_65330350
		chr2_228088490_228089490
		chr3_149028629_149029629
		chr17_38020000_38021000
		chr1_165599515_165600515
		chr19_1933254_1934254
		chr10_52239687_52240687
		chr6_44190514_44191514
		chr6_10450406_10451406
		chr14_62028287_62029287
		chr7_26330986_26331986
		chr15_63892490_63893490
		chr18_54877518_54878518
		chr2_208634008_208635008
		chr7_155000458_155001458
		chr9_112261745_112262745
		chr12_47787577_47788577
		chr6_31125554_31126554
		chr19_34457024_34458024
		chr1_85794301_85795301
		chr3_25705940_25706940
		chr7_42822253_42823253
		chr6_20401653_20402653
		chr5_79873156_79874156
		chr2_239197271_239198271
		chr15_31369063_31370063
		chr11_117688157_117689157
		chr8_123684643_123685643
		chr20_36661401_36662401
		chr22_36290616_36291616
		chr9_81105114_81106114
		chr3_197323132_197324132
		chr17_4561380_4562380
		chr5_2351926_2352926
		chr7_117720715_117721715
		chr1_2143790_2144790
		chr12_10103259_10104259
		chr7_143077944_143078944
		chr2_128037627_128038627
		chr17_32579198_32580198
		chr14_68980519_68981519
		chr1_231227364_231228364
		chr14_56208715_56209715
		chr6_34855320_34856320
		chr21_47060640_47061640
		chr8_144922549_144923549
		chr17_42640655_42641655
		chrX_21817557_21818557
		chr2_160738283_160739283
		chr5_11466990_11467990
		chr5_133983953_133984953
		chr10_31320451_31321451
		chr3_12598041_12599041
		chr9_95979742_95980742
		chrX_46306130_46307130
		chr2_208489732_208490732
		chr7_1199579_1200579
		chr15_59751424_59752424
		chr11_64622069_64623069
		chr11_34702502_34703502
		chr6_31165320_31166320
		chr5_180541805_180542805
		chr12_21653993_21654993
		chr15_72612269_72613269
		chr6_112033077_112034077
		chr13_113343601_113344601
		chr6_17907621_17908621
		chr2_26469334_26470334
		chr5_76739945_76740945
		chr12_104968905_104969905
		chr1_95581893_95582893
		chr10_22944281_22945281
		chr12_11974726_11975726
		chr20_46694740_46695740
		chr3_143162299_143163299
		chr12_95397080_95398080
		chr14_55132375_55133375
		chr3_193852372_193853372
		chr3_133288620_133289620
		chr1_65431672_65432672
		chrX_106972429_106973429
		chr22_19868366_19869366
		chr6_31514073_31515073
		chr12_69446466_69447466
		chr1_63782300_63783300
		chr4_152245523_152246523
		chr6_42008476_42009476
		chr12_116777517_116778517
		chr1_87938768_87939768
		chr17_80063732_80064732
		chr20_42033194_42034194
		chr6_116708201_116709201
		chr15_59586442_59587442
		chr6_20681439_20682439
		chr22_39892008_39893008
		chr5_172295789_172296789
		chr12_10456312_10457312
		chr10_106028204_106029204
		chr4_2600075_2601075
		chr10_17685150_17686150
		chr1_201444139_201445139
		chr5_36685647_36686647
		chr17_1218860_1219860
		chr1_217102708_217103708
		chr16_48028023_48029023
		chr5_171643016_171644016
		chr3_15541236_15542236
		chr19_3387490_3388490
		chr16_81659086_81660086
		chr1_184793502_184794502
		chr2_68693955_68694955
		chr6_163834584_163835584
		chr20_36762700_36763700
		chr2_40661719_40662719
		chr11_130051456_130052456
		chr15_59903516_59904516
		chr2_27303716_27304716
		chr1_156609172_156610172
		chr9_138986047_138987047
		chr3_46920092_46921092
		chr10_81213357_81214357
		chr1_24397011_24398011
		chr12_48152173_48153173
		chr12_65018807_65019807
		chr5_173400581_173401581
		chr5_108745587_108746587
		chr6_8128582_8129582
		chr18_13539386_13540386
		chr3_101394656_101395656
		chr3_45245295_45246295
		chr2_218078800_218079800
		chr20_10414376_10415376
		chr1_178511263_178512263
		chr17_34900908_34901908
		chr6_144431068_144432068
		chr5_72861036_72862036
		chr8_142602737_142603737
		chr21_26932365_26933365
		chr5_102089051_102090051
		chr8_10488927_10489927
		chr13_99685245_99686245
		chr4_38076592_38077592
		chr6_126188444_126189444
		chr10_96161684_96162684
		chr17_78148844_78149844
		chr10_31389657_31390657
		chr12_95594530_95595530
		chr2_220143615_220144615
		chr11_91679215_91680215
		chr16_27079112_27080112
		chr19_46145323_46146323
		chr1_155947187_155948187
		chr6_57325510_57326510
		chr2_198299580_198300580
		chr1_222987932_222988932
		chr8_27765809_27766809
		chr6_20403289_20404289
		chr12_288272_289272
		chr1_68035894_68036894
		chr6_10838331_10839331
		chr9_35603719_35604719
		chr7_39673388_39674388
		chr13_30028956_30029956
		chr7_24626030_24627030
		chr4_84456170_84457170
		chr9_140130565_140131565
		chr10_43879965_43880965
		chr1_202006475_202007475
		chr9_139796542_139797542
		chr17_4890454_4891454
		chr7_40721286_40722286
		chr10_64399843_64400843
		chr14_61190693_61191693
		chrX_38430253_38431253
		chr3_140950920_140951920
		chr1_233926479_233927479
		chr4_152727462_152728462
		chr15_70472983_70473983
		chr17_49243653_49244653
		chr6_34205476_34206476
		chr1_229230451_229231451
		chr2_69968723_69969723
		chr2_46191017_46192017
		chr12_58335053_58336053
		chr1_16490578_16491578
		chr3_193923097_193924097
		chr5_611939_612939
		chr7_2797506_2798506
		chr2_97303580_97304580
		chr5_1644716_1645716
		chr11_126067119_126068119
		chr18_2984508_2985508
		chr9_138021857_138022857
		chr3_27295039_27296039
		chr17_81150536_81151536
		chr9_131445595_131446595
		chr3_25519058_25520058
		chr19_54397643_54398643
		chr2_2030028_2031028
		chr19_4909831_4910831
		chr1_154580173_154581173
		chr20_56881482_56882482
		chr3_52719508_52720508
		chr1_79297033_79298033
		chr6_12012983_12013983
		chr3_194293655_194294655
		chr7_26649157_26650157
		chr8_30592437_30593437
		chr1_171810126_171811126
		chr2_26993789_26994789
		chr6_31707257_31708257
		chr10_81091183_81092183
		chr13_67434327_67435327
		chr1_154127021_154128021
		chr12_34526553_34527553
		chr15_70784773_70785773
		chr7_130909991_130910991
		chr18_9740507_9741507
		chrX_69509354_69510354
		chr7_73588073_73589073
		chr3_193586665_193587665
		chr1_162887008_162888008
		chr9_84303393_84304393
		chr7_94696108_94697108
		chr2_212194040_212195040
		chr1_18367873_18368873
		chr9_136933211_136934211
		chr1_164676856_164677856
		chr8_60127548_60128548
		chr6_9520983_9521983
		chr7_132937153_132938153
		chr22_30710622_30711622
		chr3_33468846_33469846
		chr15_71371449_71372449
		chr16_81763408_81764408
		chr19_39339468_39340468
		chr20_43976727_43977727
		chr1_3420434_3421434
		chr1_226595275_226596275
		chr8_128866034_128867034
		chr6_30650861_30651861
		chr12_48294028_48295028
		chr10_75634303_75635303
		chr3_44934416_44935416
		chr12_123867978_123868978
		chr9_6664275_6665275
		chr2_116975587_116976587
		chr11_94841047_94842047
		chr20_25387788_25388788
		chr6_43444800_43445800
		chr14_76006136_76007136
		chr18_24067113_24068113
		chr7_105617749_105618749
		chr4_175443174_175444174
		chr6_13441800_13442800
		chr16_67204208_67205208
		chr7_44621352_44622352
		chr4_24338646_24339646
		chr16_56279702_56280702
		chr2_30669550_30670550
		chr11_84942359_84943359
		chr14_94425359_94426359
		chr2_159963851_159964851
		chr1_94175997_94176997
		chr21_40176939_40177939
		chr15_99557705_99558705
		chr6_26322787_26323787
		chr10_105004172_105005172
		chr1_220445346_220446346
		chr19_56724478_56725478
		chr2_160920102_160921102
		chr10_134266183_134267183
		chr10_105438831_105439831
		chr2_224903474_224904474
		chr3_185541142_185542142
		chr15_96883759_96884759
		chr10_32499380_32500380
		chr7_2680872_2681872
		chr4_15780673_15781673
		chr7_104652555_104653555
		chr10_106089690_106090690
		chr6_56300426_56301426
		chr7_42951030_42952030
		chr22_41842353_41843353
		chr19_35140724_35141724
		chrX_53987734_53988734
		chrY_10018848_10019848
		chr17_25711054_25712054
		chr14_51143871_51144871
		chr18_74204426_74205426
		chr7_28444990_28445990
		chr1_218552984_218553984
		chr14_76026933_76027933
		chr7_150449975_150450975
		chr1_23782780_23783780
		chr1_35449321_35450321
		chr1_27247714_27248714
		chr11_61559588_61560588
		chr10_13825751_13826751
		chr21_36407153_36408153
		chr10_133656730_133657730
		chr10_75757305_75758305
		chr16_2910513_2911513
		chr5_36503783_36504783
		chr10_112506691_112507691
		chr5_91091432_91092432
		chr1_73776152_73777152
		chr18_12502934_12503934
		chr1_2563994_2564994
		chr10_101803241_101804241
		chr8_11323585_11324585
		chr1_64154122_64155122
		chr1_6305026_6306026
		chr8_98914615_98915615
		chr10_86174988_86175988
		chr5_76554873_76555873
		chr16_14403479_14404479
		chr1_16302142_16303142
		chr7_101384_102384
		chr13_21750216_21751216
		chr12_52836083_52837083
		chr9_131486197_131487197
		chr17_41276891_41277891
		chr1_110334829_110335829
		chr12_49349687_49350687
		chr17_43137902_43138902
		chr6_34552092_34553092
		chr1_159046703_159047703
		chr5_43815798_43816798
		chr1_68166009_68167009
		chr11_78634875_78635875
		chr15_70818441_70819441
		chr5_413491_414491
		chr5_178986007_178987007
		chr20_55750223_55751223
		chr17_77034292_77035292
		chr13_82449066_82450066
		chr10_63510367_63511367
		chr6_56407062_56408062
		chr4_87812538_87813538
		chr1_18192628_18193628
		chr15_85523973_85524973
		chr6_41512983_41513983
		chr2_204548352_204549352
		chr5_133838690_133839690
		chr12_53472887_53473887
		chr10_60615930_60616930
		chr17_16341631_16342631
		chr2_120183140_120184140
		chr12_6716248_6717248
		chr14_23754963_23755963
		chr11_126226141_126227141
		chr1_246923580_246924580
		chr6_70613875_70614875
		chr6_75866800_75867800
		chr11_48131102_48132102
		chr6_21800806_21801806
		chr1_55775999_55776999
		chr4_24106951_24107951
		chr16_66864415_66865415
		chr5_138609337_138610337
		chr15_60954601_60955601
		chr5_140026885_140027885
		chr11_70090566_70091566
		chr3_11392509_11393509
		chr2_11379874_11380874
		chr10_103362189_103363189
		chr11_93861435_93862435
		chr7_152130466_152131466
		chr19_45581984_45582984
		chr6_50553625_50554625
		chr15_60689265_60690265
		chr18_6414483_6415483
		chr10_115569039_115570039
		chr15_55582349_55583349
		chr19_58883906_58884906
		chr10_95325996_95326996
		chr1_42115398_42116398
		chr22_46940972_46941972
		chr1_209694079_209695079
		chr16_27279469_27280469
		chr16_31007366_31008366
		chr1_8908544_8909544
		chr19_7812527_7813527
		chr20_62462108_62463108
		chr8_123792039_123793039
		chr3_160282313_160283313
		chr6_158653544_158654544
		chr21_38311388_38312388
		chr1_221315488_221316488
		chr6_130686098_130687098
		chr19_39615887_39616887
		chr7_138915461_138916461
		chr19_19481598_19482598
		chr3_9834235_9835235
		chr5_39319269_39320269
		chr12_56109347_56110347
		chr1_149859625_149860625
		chr3_183615124_183616124
		chr4_95372436_95373436
		chr11_107729056_107730056
		chr9_124101284_124102284
		chr9_136810233_136811233
		chr18_21219675_21220675
		chr5_43066627_43067627
		chr6_88299361_88300361
		chr1_1695359_1696359
		chr1_1093008_1094008
		chrX_20008875_20009875
		chr5_12994932_12995932
		chr7_141401629_141402629
		chr5_145294394_145295394
		chr9_125529723_125530723
		chr8_123792927_123793927
		chr11_66247130_66248130
		chr14_81866068_81867068
		chr1_109631661_109632661
		chr2_109080065_109081065
		chr10_121651693_121652693
		chr5_66187033_66188033
		chr6_138373575_138374575
		chr17_4476604_4477604
		chr16_33964481_33965481
		chr1_151299381_151300381
		chr2_119650547_119651547
		chr5_82949285_82950285
		chr22_36673306_36674306
		chr10_82189141_82190141
		chr19_17729394_17730394
		chr12_12955763_12956763
		chr17_56757062_56758062
		chr7_24154884_24155884
		chr5_67611194_67612194
		chr11_76801376_76802376
		chr19_1169457_1170457
		chr7_106065085_106066085
		chr20_50383328_50384328
		chr6_28367065_28368065
		chr3_111577495_111578495
		chr10_62122514_62123514
		chr2_161349789_161350789
		chr17_11073248_11074248
		chr3_119041580_119042580
		chr17_33570514_33571514
		chr1_7395021_7396021
		chr7_72850189_72851189
		chr19_50289324_50290324
		chr5_92334753_92335753
		chr11_118015821_118016821
		chr1_153748101_153749101
		chr22_38614264_38615264
		chr2_10175843_10176843
		chr12_11732837_11733837
		chr11_85532365_85533365
		chr18_77244876_77245876
		chr19_13907267_13908267
		chr11_61559504_61560504
		chr21_43934245_43935245
		chr7_18905920_18906920
		chr1_204732277_204733277
		chr19_13263388_13264388
		chr6_9297057_9298057
		chr11_65680032_65681032
		chr1_162044060_162045060
		chr16_57933306_57934306
		chr12_19639332_19640332
		chr3_194991134_194992134
		chr5_44144454_44145454
		chr10_13688661_13689661
		chr11_5264217_5265217
		chr2_150186331_150187331
		chr1_161473242_161474242
		chr8_19171333_19172333
		chr18_46201326_46202326
		chr21_45595704_45596704
		chr19_1102308_1103308
		chr11_111577423_111578423
		chr12_94592558_94593558
		chr19_5903390_5904390
		chr10_33298714_33299714
		chr8_37423940_37424940
		chr1_1136431_1137431
		chr8_145025910_145026910
		chr1_236666119_236667119
		chr5_76542107_76543107
		chr1_146643802_146644802
		chr6_92827965_92828965
		chr1_100818177_100819177
		chr5_55315738_55316738
		chr5_133912505_133913505
		chr10_131934100_131935100
		chr2_66802160_66803160
		chr7_27135244_27136244
		chr10_63842807_63843807
		chr22_39898416_39899416
		chr3_75270240_75271240
		chr17_39832294_39833294
		chr12_90353603_90354603
		chr16_15736708_15737708
		chr5_5942468_5943468
		chr11_14541436_14542436
		chr10_112155210_112156210
		chr14_30614667_30615667
		chr8_95273924_95274924
		chr6_2857392_2858392
		chr1_244467054_244468054
		chr5_78387_79387
		chr1_233226279_233227279
		chr18_57514048_57515048
		chr10_65274436_65275436
		chr1_118001544_118002544
		chr10_6244426_6245426
		chr22_46074962_46075962
		chr18_43894866_43895866
		chr3_5230164_5231164
		chr1_157093399_157094399
		chr6_25172739_25173739
		chr20_35064119_35065119
		chr16_85810916_85811916
		chr22_46501504_46502504
		chr13_73355307_73356307
		chr5_143569036_143570036
		chr7_36700796_36701796
		chr19_44079245_44080245
		chr9_132514812_132515812
		chr8_146002028_146003028
		chr10_21691078_21692078
		chr16_81129622_81130622
		chr2_210296090_210297090
		chr4_190861384_190862384
		chr12_52543435_52544435
		chr4_56411693_56412693
		chr1_244708893_244709893
		chr18_71958914_71959914
		chr3_183003305_183004305
		chr17_78234222_78235222
		chr3_41541554_41542554
		chr5_15391755_15392755
		chr7_150064657_150065657
		chr3_16101616_16102616
		chr14_105670741_105671741
		chr11_10387800_10388800
		chr3_87643484_87644484
		chr13_100153157_100154157
		chr3_127310307_127311307
		chr3_10233488_10234488
		chr14_100889271_100890271
		chr12_57197847_57198847
		chr7_41173766_41174766
		chr7_20368832_20369832
		chr8_42195534_42196534
		chr15_79371759_79372759
		chr8_110674190_110675190
		chr12_107162517_107163517
		chr20_22709592_22710592
		chr17_79917241_79918241
		chr16_70888591_70889591
		chr7_37633497_37634497
		chr8_15352628_15353628
		chr2_242625872_242626872
		chr12_133656854_133657854
		chr10_112255447_112256447
		chr1_211512515_211513515
		chr5_112311723_112312723
		chr2_110859203_110860203
		chr15_79972715_79973715
		chr12_50926019_50927019
		chr7_77759921_77760921
		chr14_35723612_35724612
		chr1_202204619_202205619
		chr17_79702104_79703104
		chr3_154228471_154229471
		chr17_80336393_80337393
		chr6_25280141_25281141
		chr6_4351798_4352798
		chr7_135623605_135624605
		chr14_35624924_35625924
		chr1_228984786_228985786
		chr10_112271889_112272889
		chr11_8364607_8365607
		chr12_57503918_57504918
		chr7_73539144_73540144
		chr12_58292385_58293385
		chr20_43988024_43989024
		chr6_151391572_151392572
		chr10_114158471_114159471
		chr8_144623266_144624266
		chr1_245027398_245028398
		chr1_207223880_207224880
		chr11_69087465_69088465
		chr19_49313916_49314916
		chr15_92485631_92486631
		chrX_153199769_153200769
		chr8_53262087_53263087
		chr18_29228540_29229540
		chr9_35489358_35490358
		chr4_699083_700083
		chr14_69014159_69015159
		chr5_137796741_137797741
		chr1_154435755_154436755
		chr1_183440038_183441038
		chr6_45558699_45559699
		chr2_43385200_43386200
		chr10_112169874_112170874
		chr15_30028493_30029493
		chr5_25009776_25010776
		chr16_4357397_4358397
		chr6_71997974_71998974
		chr6_7261117_7262117
		chr12_30871612_30872612
		chr19_1039477_1040477
		chr22_37055859_37056859
		chr10_30147098_30148098
		chr19_35263645_35264645
		chr13_99434530_99435530
		chr2_55459300_55460300
		chr7_143677553_143678553
		chr7_55132511_55133511
		chr7_39772591_39773591
		chr1_16125230_16126230
		chr5_176084746_176085746
		chr19_3535921_3536921
		chr17_74733063_74734063
		chr3_49950127_49951127
		chr18_61226784_61227784
		chr17_9292046_9293046
		chr5_118659635_118660635
		chrX_49040884_49041884
		chr6_42246642_42247642
		chr2_85829375_85830375
		chr5_1479997_1480997
		chrX_30922073_30923073
		chr6_36723207_36724207
		chr1_114576937_114577937
		chr16_67906469_67907469
		chr6_80578975_80579975
		chr1_204130161_204131161
		chr2_172959766_172960766
		chr2_237389147_237390147
		chr2_134180086_134181086
		chr12_31172999_31173999
		chr9_5437915_5438915
		chr5_26846789_26847789
		chr11_64739088_64740088
		chr10_29227935_29228935
		chr9_126908271_126909271
		chr1_198412199_198413199
		chrX_23850795_23851795
		chr11_63580625_63581625
		chrX_153237004_153238004
		chr4_162857417_162858417
		chr2_240496021_240497021
		chr14_90849278_90850278
		chr19_54420219_54421219
		chr17_44343953_44344953
		chr19_45829089_45830089
		chr19_50181231_50182231
		chr9_136932680_136933680
		chr6_4801361_4802361
		chr5_73312666_73313666
		chr6_44230835_44231835
		chr11_80117263_80118263
		chr2_163157342_163158342
		chr16_50775361_50776361
		chr5_128430428_128431428
		chr10_75667178_75668178
		chr21_44816329_44817329
		chr3_155945146_155946146
		chr5_111753393_111754393
		chr3_146682138_146683138
		chr4_168301790_168302790
		chr5_144740973_144741973
		chr7_94249696_94250696
		chr11_12590675_12591675
		chr1_32644998_32645998
		chr17_80023215_80024215
		chr3_196704892_196705892
		chr22_42486436_42487436
		chr3_127293424_127294424
		chr6_25007439_25008439
		chr2_38152063_38153063
		chr5_121304598_121305598
		chr21_39591151_39592151
		chr2_102080991_102081991
		chr16_28222030_28223030
		chr1_157015121_157016121
		chr8_119973744_119974744
		chr15_31555288_31556288
		chr19_39902423_39903423
		chr12_96792688_96793688
		chr4_56412608_56413608
		chr18_56806529_56807529
		chr10_133473200_133474200
		chr7_37734261_37735261
		chr8_56379161_56380161
		chr3_50336330_50337330
		chr3_122233290_122234290
		chr15_90718769_90719769
		chr3_72708306_72709306
		chr6_107423390_107424390
		chr8_145559917_145560917
		chr2_168525902_168526902
		chr9_26891895_26892895
		chr7_92218924_92219924
		chr11_518240_519240
		chr19_18058313_18059313
		chr11_14912731_14913731
		chr16_2097415_2098415
		chr1_15757314_15758314
		chr13_68955834_68956834
		chr1_212780386_212781386
		chr13_30716197_30717197
		chr10_116580903_116581903
		chr3_143026305_143027305
		chr16_56659141_56660141
		chr8_1921527_1922527
		chr6_27774482_27775482
		chr8_48872210_48873210
		chr10_134121832_134122832
		chr12_108908904_108909904
		chr19_6460182_6461182
		chr11_2798235_2799235
		chr6_41673352_41674352
		chr3_4909669_4910669
		chr2_187503653_187504653
		chr14_35872622_35873622
		chr6_33140057_33141057
		chr12_52443876_52444876
		chr3_33920745_33921745
		chr4_140356988_140357988
		chr21_39454940_39455940
		chr8_23211150_23212150
		chr17_9550905_9551905
		chr12_79257270_79258270
		chr3_147456128_147457128
		chr10_122972280_122973280
		chr21_42933800_42934800
		chr21_26389195_26390195
		chr15_23085933_23086933
		chr3_52187711_52188711
		chr14_93152911_93153911
		chr1_154193613_154194613
		chr8_28466275_28467275
		chr2_53121264_53122264
		chr5_14755909_14756909
		chr22_46142603_46143603
		chr6_43667110_43668110
		chr6_26087346_26088346
		chr15_91372818_91373818
		chr13_44838082_44839082
		chr6_41863242_41864242
		chr2_74006744_74007744
		chr1_182089681_182090681
		chr5_43422009_43423009
		chr19_50400623_50401623
		chr5_102090425_102091425
		chr1_203597091_203598091
		chr16_25268668_25269668
		chr14_21538588_21539588
		chr18_12657501_12658501
		chr6_92841895_92842895
		chr5_11873397_11874397
		chr17_27061974_27062974
		chr20_62313505_62314505
		chr12_105868272_105869272
		chr2_47261149_47262149
		chr8_74527648_74528648
		chr11_28131303_28132303
		chr19_12892974_12893974
		chr10_74068147_74069147
		chr5_54186778_54187778
		chr18_3623785_3624785
		chr1_215804484_215805484
		chr9_101777710_101778710
		chr6_109005564_109006564
		chr16_10343962_10344962
		chr11_68775937_68776937
		chr22_47169473_47170473
		chr3_57737752_57738752
		chr11_122817530_122818530
		chr16_56848289_56849289
		chr16_56389939_56390939
		chr5_141092311_141093311
		chr8_82695569_82696569
		chr2_9879384_9880384
		chr1_217804237_217805237
		chr16_73266074_73267074
		chr6_150038770_150039770
		chr22_50709841_50710841
		chr12_124457258_124458258
		chr15_94855829_94856829
		chr4_5760198_5761198
		chr4_71704166_71705166
		chr22_30646416_30647416
		chr7_75278553_75279553
		chr1_67191357_67192357
		chr20_55651059_55652059
		chr6_2651888_2652888
		chr1_156095758_156096758
		chr10_102967919_102968919
		chr21_29576662_29577662
		chr6_135375481_135376481
		chr1_5777463_5778463
		chr2_198299319_198300319
		chr14_35873479_35874479
		chr15_55453499_55454499
		chr1_156718288_156719288
		chr2_130938767_130939767
		chr6_118972275_118973275
		chr1_38037169_38038169
		chr1_201436757_201437757
		chr1_6413783_6414783
		chr5_154062777_154063777
		chr6_92496144_92497144
		chr10_73619907_73620907
		chr6_19804632_19805632
		chr1_181081350_181082350
		chr16_50733427_50734427
		chr2_48133109_48134109
		chr20_30182324_30183324
		chr7_104653587_104654587
		chr18_8863521_8864521
		chr17_20059202_20060202
		chr8_81191219_81192219
		chr1_247725271_247726271
		chr4_185304315_185305315
		chr17_40439681_40440681
		chr8_2590877_2591877
		chr10_11754878_11755878
		chr4_17811959_17812959
		chr10_52165665_52166665
		chrX_80376794_80377794
		chr3_23709454_23710454
		chr2_187408770_187409770
		chr17_76839914_76840914
		chr17_77005430_77006430
		chr5_137672968_137673968
		chr13_95987653_95988653
		chr11_44331112_44332112
		chr6_6287558_6288558
		chr8_17353858_17354858
		chr7_26240849_26241849
		chr5_131725013_131726013
		chr19_18887179_18888179
		chr20_42295210_42296210
		chr6_37026715_37027715
		chr16_85428781_85429781
		chr12_105324142_105325142
		chr1_204317073_204318073
		chr21_34576146_34577146
		chr11_93324090_93325090
		chr19_43979053_43980053
		chr6_1423494_1424494
		chr20_55964135_55965135
		chr3_49506482_49507482
		chr20_62173036_62174036
		chr14_24020506_24021506
		chr16_80060708_80061708
		chr19_12511460_12512460
		chr21_44727010_44728010
		chr7_41142597_41143597
		chr1_229307576_229308576
		chr8_117899375_117900375
		chr8_101964211_101965211
		chr5_136083359_136084359
		chr12_108955862_108956862
		chr1_55348976_55349976
		chr7_155070331_155071331
		chr3_142945202_142946202
		chr5_133406277_133407277
		chr19_4379111_4380111
		chr5_135417792_135418792
		chrX_17395141_17396141
		chr17_79045559_79046559
		chr6_11344118_11345118
		chr5_80320672_80321672
		chr18_44676052_44677052
		chr20_18477374_18478374
		chr16_11769207_11770207
		chr11_59382730_59383730
		chr6_135988928_135989928
		chr2_11605824_11606824
		chr20_35089174_35090174
		chr1_184942474_184943474
		chr3_148804019_148805019
		chr18_5237967_5238967
		chr1_203449283_203450283
		chr19_2456507_2457507
		chr4_122909739_122910739
		chr10_1033778_1034778
		chr16_67282604_67283604
		chr11_61480090_61481090
		chr1_201968435_201969435
		chr12_31545805_31546805
		chr1_150335658_150336658
		chr3_99535880_99536880
		chr9_94502667_94503667
		chr11_3862177_3863177
		chr5_148552508_148553508
		chr1_245780347_245781347
		chr3_193788154_193789154
		chr9_100745079_100746079
		chr2_74153473_74154473
		chr5_172755713_172756713
		chr8_144590028_144591028
		chr6_56767074_56768074
		chr2_46219102_46220102
		chr6_74229422_74230422
		chr14_103889587_103890587
		chr16_74733994_74734994
		chr1_19875764_19876764
		chr4_39448614_39449614
		chr1_33875416_33876416
		chr14_70193051_70194051
		chr9_133721606_133722606
		chr20_16555073_16556073
		chr5_71697830_71698830
		chr12_48206312_48207312
		chr20_42815217_42816217
		chr19_5773373_5774373
		chr5_41508580_41509580
		chr17_55540265_55541265
		chr10_3372531_3373531
		chr10_44802945_44803945
		chr16_56687852_56688852
		chr6_66846466_66847466
		chrY_13478696_13479696
		chr13_73301353_73302353
		chr13_114144524_114145524
		chr1_201797739_201798739
		chr10_132732919_132733919
		chr3_11158084_11159084
		chr8_90769038_90770038
		chr3_169472523_169473523
		chr12_48690038_48691038
		chr12_53320760_53321760
		chr1_53685541_53686541
		chr1_168688310_168689310
		chr11_57508288_57509288
		chr5_167912922_167913922
		chr15_75492542_75493542
		chr19_623668_624668
		chr2_161849741_161850741
		chr3_11563440_11564440
		chr1_159894330_159895330
		chr6_28248827_28249827
		chr4_77298353_77299353
		chr22_31686187_31687187
		chr10_30721297_30722297
		chr3_46733825_46734825
		chr12_53738680_53739680
		chr1_96783927_96784927
		chr14_73925055_73926055
		chr15_89181512_89182512
		chr22_20747887_20748887
		chr17_7738618_7739618
		chr17_76286332_76287332
		chr9_129957434_129958434
		chr1_232534451_232535451
		chr10_105323466_105324466
		chr1_236958508_236959508
		chr17_74593079_74594079
		chr8_75262179_75263179
		chr5_43041724_43042724
		chr14_23321998_23322998
		chr1_221012663_221013663
		chr9_132095639_132096639
		chr12_12388997_12389997
		chr12_93383914_93384914
		chr7_125733883_125734883
		chr7_40173775_40174775
		chr10_134258079_134259079
		chr19_45250270_45251270
		chr22_21104477_21105477
		chr7_42971307_42972307
		chr2_110371164_110372164
		chr12_112559373_112560373
		chr10_81964976_81965976
		chr19_859158_860158
		chr5_96271256_96272256
		chr20_35917559_35918559
		chr1_242370041_242371041
		chr10_33860169_33861169
		chr10_118426801_118427801
		chr11_72853299_72854299
		chr9_16645714_16646714
		chr12_10015300_10016300
		chr20_50648036_50649036
		chr1_208041989_208042989
		chr6_23523155_23524155
[truncated: 12,560 more rows]
