# Supplementary material for: The proximity-based protein interactome and regulatory logics of the transcription factor p65 NF-κB/RELA
Source: EMBO Rep. 2025 Jan 3;26(4):1144–83. doi: 10.1038/s44319-024-00339-8 (PMC11850942; doi:10.1038/s44319-024-00339-8)
Supplement: Supplementary file 15 — Source data Fig. 8 [file 44319_2024_339_MOESM15_ESM.zip › Fig.8C/Venn_diagrams.xlsx]

## Sheet: Venn_RELA_TFE3
Names	total	elements
RELA TFE3	2521	chr6_6678760_6679760
		chr15_99395083_99396083
		chr2_204192497_204193497
		chr20_11247777_11248777
		chr1_149223369_149224369
		chr9_34823518_34824518
		chr6_122720278_122721278
		chr1_180086600_180087600
		chr13_32889104_32890104
		chr17_16931091_16932091
		chr15_51518494_51519494
		chr17_41665962_41666962
		chr2_31652194_31653194
		chr1_183279719_183280719
		chr3_9757190_9758190
		chr10_77159245_77160245
		chr20_55093871_55094871
		chr12_48396156_48397156
		chr19_41856950_41857950
		chr15_29541892_29542892
		chr21_45789912_45790912
		chr19_13972222_13973222
		chr12_755539_756539
		chr10_112602511_112603511
		chr7_21921374_21922374
		chr16_88636119_88637119
		chr2_73340173_73341173
		chr10_112152255_112153255
		chr11_86446203_86447203
		chr9_36912460_36913460
		chr1_168348006_168349006
		chr7_17442300_17443300
		chr12_27166928_27167928
		chr3_49066449_49067449
		chr6_37060748_37061748
		chr22_37904087_37905087
		chr2_9843468_9844468
		chr12_38778343_38779343
		chr9_94249155_94250155
		chr2_101971611_101972611
		chr1_108170572_108171572
		chr8_144416278_144417278
		chr6_33866301_33867301
		chr5_33834202_33835202
		chr1_41343163_41344163
		chr7_47769480_47770480
		chr15_40339477_40340477
		chr1_31241100_31242100
		chr3_48228101_48229101
		chr15_75659930_75660930
		chr20_49345205_49346205
		chr11_61061473_61062473
		chr3_100708406_100709406
		chr1_219996379_219997379
		chr7_22712373_22713373
		chr13_109352826_109353826
		chr11_47959319_47960319
		chr5_37163348_37164348
		chr22_38598125_38599125
		chr14_50810523_50811523
		chr19_51842954_51843954
		chr1_24277777_24278777
		chr14_34385852_34386852
		chr22_50329407_50330407
		chr2_65525090_65526090
		chr16_70623688_70624688
		chr22_46474228_46475228
		chr3_11761522_11762522
		chr5_73308455_73309455
		chrX_48291467_48292467
		chr11_34937187_34938187
		chr1_212661552_212662552
		chr5_131421671_131422671
		chr15_48858645_48859645
		chr3_128144883_128145883
		chr15_71555691_71556691
		chr1_40042045_40043045
		chr2_10538229_10539229
		chr7_94071650_94072650
		chr16_69951312_69952312
		chr1_31955971_31956971
		chr8_17779935_17780935
		chr3_101546138_101547138
		chr5_13378346_13379346
		chr16_9056168_9057168
		chr6_143268282_143269282
		chr17_25761853_25762853
		chr22_45460173_45461173
		chr7_135369007_135370007
		chr11_72259173_72260173
		chr11_9145848_9146848
		chr9_33415253_33416253
		chrX_15510899_15511899
		chr20_11832799_11833799
		chr6_33281850_33282850
		chr3_172184749_172185749
		chr1_154481761_154482761
		chr8_122442792_122443792
		chr21_35747205_35748205
		chr21_46524144_46525144
		chr14_65769936_65770936
		chr14_75535767_75536767
		chr2_20818549_20819549
		chrX_41161277_41162277
		chr6_158534380_158535380
		chr9_132227455_132228455
		chr18_9657632_9658632
		chr15_100560119_100561119
		chr1_86555137_86556137
		chr1_69970153_69971153
		chr11_119188614_119189614
		chr7_20259043_20260043
		chr1_92042216_92043216
		chr19_30818786_30819786
		chr3_134045416_134046416
		chr20_39765540_39766540
		chr6_18043074_18044074
		chr14_94357977_94358977
		chr2_208634445_208635445
		chr6_143102180_143103180
		chr14_55369010_55370010
		chr3_44903318_44904318
		chr6_36595239_36596239
		chr13_98508811_98509811
		chr14_93620990_93621990
		chr3_144529644_144530644
		chr1_213588835_213589835
		chr17_77023869_77024869
		chr8_128564733_128565733
		chr14_89258664_89259664
		chr19_34311387_34312387
		chr10_63319010_63320010
		chr11_65186193_65187193
		chr15_93352319_93353319
		chr17_1391026_1392026
		chr19_13008081_13009081
		chr1_46827736_46828736
		chr17_26368245_26369245
		chr5_2823094_2824094
		chr22_41686404_41687404
		chr6_3894981_3895981
		chr10_12084758_12085758
		chr17_21314014_21315014
		chr2_62520735_62521735
		chr2_102447089_102448089
		chr12_106416064_106417064
		chr8_42911004_42912004
		chr19_634930_635930
		chr18_19688509_19689509
		chr12_54622996_54623996
		chr12_91873840_91874840
		chr17_74722839_74723839
		chr15_91397155_91398155
		chr2_237784180_237785180
		chr20_32273903_32274903
		chr15_96100415_96101415
		chr16_85854840_85855840
		chr4_4764216_4765216
		chr7_3741750_3742750
		chr1_232100928_232101928
		chr16_10712965_10713965
		chr3_192718641_192719641
		chr3_50283265_50284265
		chr12_123430976_123431976
		chr1_89239587_89240587
		chr1_115681188_115682188
		chr5_139031226_139032226
		chr16_24894854_24895854
		chr7_14100633_14101633
		chr1_8938854_8939854
		chr1_156786088_156787088
		chr1_238267713_238268713
		chr7_953560_954560
		chr5_179245618_179246618
		chr17_15823657_15824657
		chr16_88824418_88825418
		chr19_5680077_5681077
		chr8_102138684_102139684
		chr5_3485320_3486320
		chr2_161126396_161127396
		chr17_17379761_17380761
		chr7_127983410_127984410
		chr5_2648175_2649175
		chr12_50898571_50899571
		chr1_199432105_199433105
		chr4_2747519_2748519
		chr22_44344497_44345497
		chr15_77835299_77836299
		chr16_30939135_30940135
		chr1_2425371_2426371
		chr17_73872890_73873890
		chr6_159136277_159137277
		chr7_24960626_24961626
		chr11_82611052_82612052
		chr7_23087425_23088425
		chr1_26398565_26399565
		chr2_109335403_109336403
		chr6_32054246_32055246
		chr3_134028588_134029588
		chr7_141997936_141998936
		chr8_28229967_28230967
		chr6_106207646_106208646
		chr1_47655442_47656442
		chr6_53546193_53547193
		chr19_6110072_6111072
		chr6_111912453_111913453
		chr1_149814568_149815568
		chr1_200601407_200602407
		chr19_50083373_50084373
		chr5_145265455_145266455
		chr1_24888832_24889832
		chr2_20597715_20598715
		chr1_101361106_101362106
		chr11_8255544_8256544
		chr19_13119873_13120873
		chr5_149588194_149589194
		chr16_691372_692372
		chr2_65283041_65284041
		chrX_102929304_102930304
		chr12_6560278_6561278
		chr22_37593616_37594616
		chr12_42631670_42632670
		chr16_58046498_58047498
		chr19_49149443_49150443
		chr5_78531363_78532363
		chr5_41682983_41683983
		chr9_127071624_127072624
		chr4_28731687_28732687
		chr1_151246124_151247124
		chr3_177137651_177138651
		chr1_230517424_230518424
		chr1_155178538_155179538
		chr9_111774359_111775359
		chr6_44702989_44703989
		chr5_140196022_140197022
		chr12_114731956_114732956
		chr9_85862531_85863531
		chr7_44678962_44679962
		chr10_73098436_73099436
		chr8_140717753_140718753
		chr11_76463442_76464442
		chr15_70580255_70581255
		chr8_95731491_95732491
		chr1_27339288_27340288
		chr5_111985616_111986616
		chr7_43527967_43528967
		chr22_41776610_41777610
		chrX_76782782_76783782
		chr9_21883246_21884246
		chr21_38738154_38739154
		chr11_57298052_57299052
		chr12_48767675_48768675
		chr10_90202070_90203070
		chr18_19693054_19694054
		chr3_53321703_53322703
		chr1_32479729_32480729
		chr11_114177951_114178951
		chr15_71374263_71375263
		chr8_43046148_43047148
		chr7_91827628_91828628
		chr5_114786002_114787002
		chr19_33807149_33808149
		chr1_22283257_22284257
		chr20_15826876_15827876
		chr5_123932251_123933251
		chr19_45504045_45505045
		chr6_159998384_159999384
		chr1_229318447_229319447
		chr3_14387321_14388321
		chr15_42719773_42720773
		chr5_33268049_33269049
		chr19_56116313_56117313
		chr14_61606411_61607411
		chr21_42803676_42804676
		chr1_235147262_235148262
		chr6_21780151_21781151
		chr15_84047470_84048470
		chr13_33877731_33878731
		chr5_126112209_126113209
		chr10_3799840_3800840
		chr11_65194363_65195363
		chr17_47075146_47076146
		chr14_53196247_53197247
		chr8_124642293_124643293
		chr1_1167086_1168086
		chr18_55253401_55254401
		chr1_155921759_155922759
		chr19_39176247_39177247
		chr16_71879318_71880318
		chr10_111611865_111612865
		chr1_174968367_174969367
		chr14_50334687_50335687
		chr1_207924997_207925997
		chr3_113871054_113872054
		chr20_60844269_60845269
		chr17_38374998_38375998
		chr9_35732100_35733100
		chr10_30876212_30877212
		chr2_73986327_73987327
		chr6_69703403_69704403
		chr19_2041578_2042578
		chr10_64564092_64565092
		chr11_34264907_34265907
		chr20_42285665_42286665
		chr21_36630630_36631630
		chr5_64777275_64778275
		chr9_68431113_68432113
		chr10_124913803_124914803
		chr17_39803856_39804856
		chr9_140512850_140513850
		chr7_100135977_100136977
		chr10_127384075_127385075
		chr1_241804156_241805156
		chr17_78474924_78475924
		chr17_33446426_33447426
		chr8_68900549_68901549
		chr2_65058122_65059122
		chr5_10036525_10037525
		chr2_67549535_67550535
		chr3_23709569_23710569
		chr16_57701011_57702011
		chr4_148024457_148025457
		chr18_11732602_11733602
		chr15_90364951_90365951
		chr16_776428_777428
		chr11_25880201_25881201
		chr2_191718755_191719755
		chr21_40203103_40204103
		chr11_36564282_36565282
		chr19_48774076_48775076
		chr6_42268094_42269094
		chr20_2081939_2082939
		chr9_137750001_137751001
		chr17_79258743_79259743
		chr20_836711_837711
		chr15_91412698_91413698
		chr12_86229879_86230879
		chr17_12927442_12928442
		chr5_149588590_149589590
		chr15_72577995_72578995
		chr10_91021608_91022608
		chrX_107639175_107640175
		chr5_159241621_159242621
		chr6_29261849_29262849
		chr21_43005404_43006404
		chr6_36650302_36651302
		chr10_43778031_43779031
		chr5_7733133_7734133
		chr1_238061287_238062287
		chr1_174127951_174128951
		chr12_64311633_64312633
		chr1_12203420_12204420
		chr14_52846241_52847241
		chr12_6444469_6445469
		chr17_81059472_81060472
		chr18_3012820_3013820
		chr1_115149087_115150087
		chr15_67466924_67467924
		chr15_49337872_49338872
		chr9_101691736_101692736
		chr1_221568226_221569226
		chr15_78465595_78466595
		chr16_57337735_57338735
		chr6_143771438_143772438
		chr17_77743519_77744519
		chr12_41655536_41656536
		chr11_130667909_130668909
		chr3_13462134_13463134
		chr6_143357702_143358702
		chr3_15872399_15873399
		chr6_3750353_3751353
		chr7_38779840_38780840
		chr16_10688090_10689090
		chr1_113584444_113585444
		chr15_61627936_61628936
		chr9_100472586_100473586
		chr7_155754534_155755534
		chr19_41731301_41732301
		chr17_3791472_3792472
		chr10_80291620_80292620
		chr17_54521766_54522766
		chr7_27749131_27750131
		chr17_79779640_79780640
		chr7_75676892_75677892
		chr12_24871987_24872987
		chr8_12612736_12613736
		chr10_91261912_91262912
		chr2_237095301_237096301
		chr1_12225086_12226086
		chr2_234159692_234160692
		chr2_228088490_228089490
		chr1_89458280_89459280
		chr19_1933254_1934254
		chr1_192871962_192872962
		chr2_208634008_208635008
		chr7_155000458_155001458
		chr15_31369063_31370063
		chr11_117688157_117689157
		chr9_81105114_81106114
		chr14_68980519_68981519
		chr14_56208715_56209715
		chr22_18543638_18544638
		chr21_47060640_47061640
		chr10_62584359_62585359
		chr2_160738283_160739283
		chr5_133983953_133984953
		chr10_31320451_31321451
		chr9_95979742_95980742
		chr2_208489732_208490732
		chr1_83051826_83052826
		chr1_24125680_24126680
		chr15_59751424_59752424
		chr7_28724951_28725951
		chr5_180541805_180542805
		chr14_21150485_21151485
		chr12_11974726_11975726
		chr14_55132375_55133375
		chr1_156985004_156986004
		chr12_69446466_69447466
		chr19_3335311_3336311
		chr6_20681439_20682439
		chr10_106028204_106029204
		chr1_201444139_201445139
		chr1_217102708_217103708
		chr12_132646794_132647794
		chr17_7461065_7462065
		chr10_108680164_108681164
		chr4_89079277_89080277
		chr7_128502334_128503334
		chr1_184793502_184794502
		chr6_163834584_163835584
		chr15_59903516_59904516
		chr2_27303716_27304716
		chr1_156609172_156610172
		chr1_28559054_28560054
		chr12_48152173_48153173
		chr12_65018807_65019807
		chr5_173400581_173401581
		chr6_8128582_8129582
		chr9_82751318_82752318
		chr5_72861036_72862036
		chr21_26932365_26933365
		chr10_11917522_11918522
		chr1_182056214_182057214
		chr1_53163413_53164413
		chr2_12759820_12760820
		chr3_123442100_123443100
		chr6_57325510_57326510
		chr14_50100910_50101910
		chrX_100662348_100663348
		chr7_39673388_39674388
		chr13_30028956_30029956
		chr11_61447351_61448351
		chr4_84456170_84457170
		chr8_38740983_38741983
		chr9_140130565_140131565
		chrX_47049733_47050733
		chr9_139796542_139797542
		chr14_61190693_61191693
		chrX_38430253_38431253
		chr4_152727462_152728462
		chr14_76044472_76045472
		chr17_49243653_49244653
		chr14_35853242_35854242
		chr15_49102869_49103869
		chr1_231004108_231005108
		chr17_81150536_81151536
		chr9_131445595_131446595
		chr3_25519058_25520058
		chr9_111305194_111306194
		chr3_52719508_52720508
		chr6_12012983_12013983
		chr3_194293655_194294655
		chr9_98188978_98189978
		chr5_116787930_116788930
		chr2_26993789_26994789
		chr10_81091183_81092183
		chr17_39768696_39769696
		chr12_34526553_34527553
		chr11_12203800_12204800
		chr7_130909991_130910991
		chrX_69509354_69510354
		chr17_39810086_39811086
		chr3_193586665_193587665
		chr1_162887008_162888008
		chrX_11131541_11132541
		chr1_164676856_164677856
		chr6_9520983_9521983
		chr22_30710622_30711622
		chr19_24184467_24185467
		chr12_64845338_64846338
		chr15_74492449_74493449
		chr16_56279702_56280702
		chr14_94425359_94426359
		chr1_94175997_94176997
		chr6_26322787_26323787
		chr1_220445346_220446346
		chr10_112064363_112065363
		chr6_972143_973143
		chr4_174041800_174042800
		chrY_10018848_10019848
		chr1_218552984_218553984
		chr5_122110255_122111255
		chr19_16423503_16424503
		chr11_61559588_61560588
		chr21_36407153_36408153
		chr14_76478399_76479399
		chr1_73776152_73777152
		chr17_41276891_41277891
		chr1_159046703_159047703
		chr15_70818441_70819441
		chr16_66876687_66877687
		chr17_77034292_77035292
		chr13_82449066_82450066
		chr4_87812538_87813538
		chr11_99666976_99667976
		chr17_16341631_16342631
		chr6_21800806_21801806
		chr8_24079919_24080919
		chr5_138609337_138610337
		chr1_100503845_100504845
		chr11_70090566_70091566
		chr3_11392509_11393509
		chr12_6225576_6226576
		chr5_38370176_38371176
		chr2_11379874_11380874
		chr19_58883906_58884906
		chr1_42115398_42116398
		chr2_116972238_116973238
		chr6_158653544_158654544
		chr5_39319269_39320269
		chr12_56109347_56110347
		chr8_20054365_20055365
		chr9_136810233_136811233
		chr1_26758227_26759227
		chr9_125529723_125530723
		chr8_123792927_123793927
		chr12_57984488_57985488
		chr3_128894585_128895585
		chr20_48803744_48804744
		chr2_28113119_28114119
		chr2_119650547_119651547
		chr19_17729394_17730394
		chr12_12955763_12956763
		chr2_159539456_159540456
		chr5_67611194_67612194
		chr19_1169457_1170457
		chr1_121229251_121230251
		chr7_106065085_106066085
		chr3_111577495_111578495
		chr2_161349789_161350789
		chr17_11073248_11074248
		chr7_46969957_46970957
		chr2_10175843_10176843
		chr11_61559504_61560504
		chr7_18905920_18906920
		chr1_9598860_9599860
		chr10_13688661_13689661
		chr18_46201326_46202326
		chr19_1102308_1103308
		chr8_37423940_37424940
		chr1_27718526_27719526
		chr1_206260047_206261047
		chr5_22575878_22576878
		chr6_92827965_92828965
		chr14_61847817_61848817
		chr19_50879124_50880124
		chr5_28486809_28487809
		chr17_7744919_7745919
		chr7_27135244_27136244
		chr16_15736708_15737708
		chr1_16499742_16500742
		chr10_112155210_112156210
		chr14_30614667_30615667
		chr8_95273924_95274924
		chr6_149969424_149970424
		chr6_2857392_2858392
		chr6_29894592_29895592
		chr18_43894866_43895866
		chr22_46501504_46502504
		chr20_30467044_30468044
		chr8_146002028_146003028
		chr10_21691078_21692078
		chr20_54190582_54191582
		chr3_16101616_16102616
		chr14_105670741_105671741
		chr13_100153157_100154157
		chr3_127310307_127311307
		chr8_102802696_102803696
		chr1_39285527_39286527
		chr20_22709592_22710592
		chr2_242625872_242626872
		chr6_13711597_13712597
		chr12_6403996_6404996
		chr6_25280141_25281141
		chr12_58292385_58293385
		chr11_69087465_69088465
		chr22_33095795_33096795
		chr5_137796741_137797741
		chr10_112169874_112170874
		chr2_86577696_86578696
		chr8_50412410_50413410
		chr19_1039477_1040477
		chr10_30147098_30148098
		chr2_55459300_55460300
		chr4_7219413_7220413
		chr7_39772591_39773591
		chr19_3535921_3536921
		chr17_74733063_74734063
		chr18_61226784_61227784
		chrX_49040884_49041884
		chr2_85829375_85830375
		chr14_103034125_103035125
		chr17_7834921_7835921
		chr12_31172999_31173999
		chr21_46347562_46348562
		chrX_102941915_102942915
		chr2_240496021_240497021
		chr19_50181231_50182231
		chr19_12833294_12834294
		chr1_156736661_156737661
		chr5_73312666_73313666
		chr1_116665222_116666222
		chr10_75667178_75668178
		chr7_94249696_94250696
		chr11_12590675_12591675
		chr3_127293424_127294424
		chr6_109703129_109704129
		chr12_105351646_105352646
		chr21_39591151_39592151
		chr15_31555288_31556288
		chr5_16538942_16539942
		chr19_39902423_39903423
		chr12_96792688_96793688
		chr18_56806529_56807529
		chr10_133473200_133474200
		chr3_50336330_50337330
		chr17_58469192_58470192
		chr2_168525902_168526902
		chr11_518240_519240
		chr16_2097415_2098415
		chr7_100047683_100048683
		chr6_30508909_30509909
		chr1_212780386_212781386
		chr12_108908904_108909904
		chr2_127862979_127863979
		chr7_7425816_7426816
		chr6_33140057_33141057
		chr3_33920745_33921745
		chr20_625788_626788
		chr17_9550905_9551905
		chr12_79257270_79258270
		chr21_42933800_42934800
		chr22_45705088_45706088
		chr10_47022247_47023247
		chr6_41863242_41864242
		chr18_65456055_65457055
		chr20_62313505_62314505
		chr9_101777710_101778710
		chr5_141092311_141093311
		chr16_73266074_73267074
		chr4_5760198_5761198
		chr6_46903186_46904186
		chr10_102967919_102968919
		chr19_4335004_4336004
		chr21_45208763_45209763
		chr1_156718288_156719288
		chr11_118901112_118902112
		chr6_118972275_118973275
		chr1_38037169_38038169
		chr1_181081350_181082350
		chr16_50733427_50734427
		chr4_108910399_108911399
		chr18_8863521_8864521
		chr8_81191219_81192219
		chr4_185304315_185305315
		chr17_40439681_40440681
		chr10_11754878_11755878
		chr3_23709454_23710454
		chr1_152783306_152784306
		chr1_12609609_12610609
		chr18_46360775_46361775
		chrX_149736382_149737382
		chr11_44331112_44332112
		chr21_34576146_34577146
		chr21_23198078_23199078
		chr3_134204520_134205520
		chr20_62173036_62174036
		chr8_22844171_22845171
		chr5_136083359_136084359
		chr1_183247822_183248822
		chr3_142945202_142946202
		chr5_133406277_133407277
		chr1_54994920_54995920
		chr6_11344118_11345118
		chr6_64028147_64029147
		chr7_151433092_151434092
		chr11_61480090_61481090
		chr3_99535880_99536880
		chr2_1799649_1800649
		chr5_148552508_148553508
		chr9_133932886_133933886
		chr6_74229422_74230422
		chr6_159128559_159129559
		chr5_41508580_41509580
		chr2_1799178_1800178
		chr2_121669943_121670943
		chr1_161088651_161089651
		chr11_57508288_57509288
		chr15_75492542_75493542
		chr21_34216353_34217353
		chr1_159894330_159895330
		chr9_132388190_132389190
		chr17_7738618_7739618
		chr2_234776548_234777548
		chr1_232534451_232535451
		chr10_105323466_105324466
		chr1_200988996_200989996
		chr17_74593079_74594079
		chr4_1322856_1323856
		chr1_221012663_221013663
		chr19_42806242_42807242
		chr9_132095639_132096639
		chr1_219883293_219884293
		chr1_44286974_44287974
		chr6_23523155_23524155
		chr10_75936146_75937146
		chr20_10521461_10522461
		chr10_124409765_124410765
		chr1_183604550_183605550
		chr5_35729244_35730244
		chr1_29211170_29212170
		chr16_57521103_57522103
		chr16_5121304_5122304
		chr18_11976483_11977483
		chr11_95954785_95955785
		chr3_48221741_48222741
		chr17_38467653_38468653
		chrY_13464030_13465030
		chr2_218860813_218861813
		chr5_36066013_36067013
		chr17_10113314_10114314
		chr2_43259132_43260132
		chr7_41044567_41045567
		chr6_149806128_149807128
		chr20_6142583_6143583
		chr3_48514201_48515201
		chr4_24175902_24176902
		chr13_109480421_109481421
		chr5_305984_306984
		chr8_102075676_102076676
		chr15_66679115_66680115
		chr9_125667341_125668341
		chr7_28393888_28394888
		chr7_44529779_44530779
		chr6_158652250_158653250
		chrX_40730284_40731284
		chr2_43357814_43358814
		chr17_7922664_7923664
		chr1_242002562_242003562
		chr5_141092790_141093790
		chr6_53480188_53481188
		chr10_129867355_129868355
		chr19_13953601_13954601
		chr19_664566_665566
		chr5_73220971_73221971
		chrX_56590584_56591584
		chr10_112132526_112133526
		chr10_119758150_119759150
		chr13_58708379_58709379
		chr3_183074976_183075976
		chr14_33595304_33596304
		chr10_7342015_7343015
		chr5_172570925_172571925
		chr15_90514396_90515396
		chr20_4878695_4879695
		chr17_40439491_40440491
		chr11_1224526_1225526
		chr5_841486_842486
		chr8_19124792_19125792
		chr6_31763273_31764273
		chr1_219054800_219055800
		chr6_139697448_139698448
		chr1_223914010_223915010
		chr2_129453699_129454699
		chr21_16565858_16566858
		chr21_42378307_42379307
		chr12_70842827_70843827
		chr8_104032733_104033733
		chr9_27539688_27540688
		chr2_112795589_112796589
		chr12_132863171_132864171
		chr9_131709320_131710320
		chr19_54370479_54371479
		chr19_36370436_36371436
		chrX_134137786_134138786
		chr1_234778763_234779763
		chr6_1641325_1642325
		chr1_167596951_167597951
		chr2_36624896_36625896
		chr13_34478025_34479025
		chr12_54331988_54332988
		chr1_161067719_161068719
		chr2_10168916_10169916
		chr2_37551977_37552977
		chr11_70005432_70006432
		chr15_84047952_84048952
		chr20_62065915_62066915
		chr20_39134881_39135881
		chr5_121887396_121888396
		chr17_48128177_48129177
		chr4_48271513_48272513
		chr3_190873286_190874286
		chrX_71209375_71210375
		chr12_64615586_64616586
		chr12_106621048_106622048
		chr2_108893407_108894407
		chr16_23689595_23690595
		chr22_47724233_47725233
		chr1_33116280_33117280
		chr2_161065729_161066729
		chr11_10376303_10377303
		chr12_79152815_79153815
		chr19_41664655_41665655
		chr22_51000830_51001830
		chr22_47728739_47729739
		chr5_1325811_1326811
		chrX_93773506_93774506
		chr6_134567940_134568940
		chr11_126163276_126164276
		chr1_205263166_205264166
		chr1_40384985_40385985
		chr17_41809901_41810901
		chr1_209740306_209741306
		chr3_38495297_38496297
		chr11_46063451_46064451
		chr1_150209854_150210854
		chr4_129162534_129163534
		chr10_69847076_69848076
		chr9_33233819_33234819
		chr1_41981428_41982428
		chr5_179755351_179756351
		chr14_64970255_64971255
		chr2_114039421_114040421
		chr1_182056901_182057901
		chr8_99438711_99439711
		chr9_139886279_139887279
		chr22_44012437_44013437
		chr3_41012867_41013867
		chr3_145422420_145423420
		chr5_31119698_31120698
		chr3_126526442_126527442
		chr6_157971761_157972761
		chr5_35954912_35955912
		chrX_149516415_149517415
		chr19_49137429_49138429
		chr21_9703864_9704864
		chr15_84183074_84184074
		chr9_103191283_103192283
		chr12_6999799_7000799
		chr2_159898019_159899019
		chr19_39971025_39972025
		chr11_66623258_66624258
		chr15_30254304_30255304
		chr3_42220462_42221462
		chr3_183088313_183089313
		chr2_191434839_191435839
		chr19_49653314_49654314
		chr8_10590582_10591582
		chr2_113581459_113582459
		chr1_48563810_48564810
		chr8_143863592_143864592
		chr16_30441106_30442106
		chr18_72662764_72663764
		chr12_15146479_15147479
		chrX_41193311_41194311
		chr2_20778591_20779591
		chr15_93738931_93739931
		chr19_16461910_16462910
		chr16_4743182_4744182
		chr3_190209091_190210091
		chr1_54752523_54753523
		chr18_11323128_11324128
		chr5_156680360_156681360
		chr2_201621325_201622325
		chr3_87275923_87276923
		chr3_14874143_14875143
		chr15_91428914_91429914
		chr2_43296845_43297845
		chr6_35695310_35696310
		chr16_57843369_57844369
		chr9_113615331_113616331
		chr1_244956871_244957871
		chr1_206654168_206655168
		chr14_56273440_56274440
		chr19_14184114_14185114
		chr6_14211065_14212065
		chr1_109817074_109818074
		chr22_50740100_50741100
		chr18_70713708_70714708
		chr16_59313635_59314635
		chr2_243030216_243031216
		chr10_131860841_131861841
		chr1_236296358_236297358
		chr16_66517320_66518320
		chr21_29479283_29480283
		chr4_139936446_139937446
		chr1_24481079_24482079
		chrX_34675043_34676043
		chr5_16371443_16372443
		chr6_86352908_86353908
		chr7_38217403_38218403
		chr12_33049658_33050658
		chr22_25843494_25844494
		chr3_197221096_197222096
		chr3_49113242_49114242
		chr1_15852870_15853870
		chr11_10509392_10510392
		chr15_81068439_81069439
		chr1_152700165_152701165
		chr1_117383916_117384916
		chr2_176971538_176972538
		chr12_31890307_31891307
		chr22_38731863_38732863
		chr17_39941863_39942863
		chr6_10759117_10760117
		chr1_39407031_39408031
		chr9_139294153_139295153
		chr8_40228147_40229147
		chr9_34646481_34647481
		chr12_40798828_40799828
		chr9_131709565_131710565
		chr20_61863698_61864698
		chr22_41657265_41658265
		chr1_245081706_245082706
		chr1_27977000_27978000
		chr14_21130788_21131788
		chr1_87800681_87801681
		chr5_12585566_12586566
		chr12_120703192_120704192
		chr3_171358012_171359012
		chr16_88987337_88988337
		chr21_43640058_43641058
		chr3_119187180_119188180
		chr10_80908213_80909213
		chr7_54182731_54183731
		chr16_57927543_57928543
		chr19_1905167_1906167
		chr3_23987144_23988144
		chr11_62538619_62539619
		chr1_42921709_42922709
		chr1_219838844_219839844
		chr12_57391760_57392760
		chr1_204414624_204415624
		chr1_204182776_204183776
		chr7_24823064_24824064
		chr4_13921729_13922729
		chr1_59430216_59431216
		chr15_76443019_76444019
		chr11_76818708_76819708
		chr6_119908317_119909317
		chr16_83859350_83860350
		chr3_53079606_53080606
		chr3_124781678_124782678
		chr1_220393315_220394315
		chr5_115276377_115277377
		chr22_44500325_44501325
		chr11_95175405_95176405
		chr8_58132978_58133978
		chr1_226965927_226966927
		chr14_93594933_93595933
		chr10_105000762_105001762
		chr19_17905589_17906589
		chr1_96144635_96145635
		chr17_52956370_52957370
		chr21_41264511_41265511
		chr6_31795104_31796104
		chr1_69924817_69925817
		chr13_101044704_101045704
		chr22_31478336_31479336
		chr9_129006903_129007903
		chr9_72873350_72874350
		chr9_134549964_134550964
		chr12_57915932_57916932
		chr7_117075241_117076241
		chr17_72956551_72957551
		chr1_202661777_202662777
		chr12_92428285_92429285
		chr19_1169715_1170715
		chr1_8566592_8567592
		chr10_21814445_21815445
		chr5_131429859_131430859
		chr8_57854842_57855842
		chr15_67248182_67249182
		chr1_168425312_168426312
		chr6_53659234_53660234
		chr17_38264151_38265151
		chr7_27960390_27961390
		chr17_80454701_80455701
		chr15_100468206_100469206
		chr18_21166535_21167535
		chr2_42721274_42722274
		chr2_178129664_178130664
		chr6_3857764_3858764
		chr5_16727749_16728749
		chr10_81918050_81919050
		chr11_86437175_86438175
		chr14_72924245_72925245
		chr2_42588129_42589129
		chr1_143274593_143275593
		chr15_74280069_74281069
		chr6_41862722_41863722
		chr5_3676095_3677095
		chr19_18403839_18404839
		chr12_101673344_101674344
		chr13_27756756_27757756
		chr6_150724198_150725198
		chr2_176866533_176867533
		chr16_8617469_8618469
		chr22_29612954_29613954
		chr5_1174152_1175152
		chr2_44588525_44589525
		chr8_103737228_103738228
		chr16_82093358_82094358
		chr3_49498947_49499947
		chr5_120175241_120176241
		chr10_92657880_92658880
		chr8_22831700_22832700
		chr15_45314869_45315869
		chr6_36258468_36259468
		chr1_247553068_247554068
		chr1_182226653_182227653
		chr15_60686575_60687575
		chr5_38891457_38892457
		chr1_226890822_226891822
		chr2_207023746_207024746
		chr18_46516666_46517666
		chr6_74289254_74290254
		chr16_31116761_31117761
		chr12_60878907_60879907
		chr4_100815289_100816289
		chr10_115032051_115033051
		chrX_15692495_15693495
		chr12_4514476_4515476
		chr2_72177516_72178516
		chr19_14545724_14546724
		chr6_138132223_138133223
		chr6_73073225_73074225
		chr1_156866119_156867119
		chr19_15236091_15237091
		chr18_43373100_43374100
		chr1_232386168_232387168
		chr5_6759187_6760187
		chr5_58270154_58271154
		chr1_115258849_115259849
		chr3_50711847_50712847
		chr7_73139711_73140711
		chr1_242340599_242341599
		chr3_46558911_46559911
		chr9_138391172_138392172
		chr1_185004774_185005774
		chr6_105073020_105074020
		chr16_845364_846364
		chr2_182842097_182843097
		chr13_49164853_49165853
		chr21_45592207_45593207
		chr12_63695503_63696503
		chr8_143808365_143809365
		chr9_33289944_33290944
		chr14_93509285_93510285
		chr1_228627036_228628036
		chr14_39334126_39335126
		chr17_25735626_25736626
		chr7_48758181_48759181
		chr22_39380665_39381665
		chr8_37888488_37889488
		chr3_153799164_153800164
		chr7_148637630_148638630
		chr12_27587316_27588316
		chr12_125424121_125425121
		chr6_168756315_168757315
		chr13_79967883_79968883
		chr12_68384652_68385652
		chr1_205293665_205294665
		chr16_31036855_31037855
		chr19_33739725_33740725
		chr12_15373900_15374900
		chr20_3826889_3827889
		chr5_176848676_176849676
		chr6_26322187_26323187
		chr3_43222642_43223642
		chr5_167014473_167015473
		chr10_82204178_82205178
		chr19_36052063_36053063
		chr6_74638326_74639326
		chrX_106915876_106916876
		chr16_3095409_3096409
		chrX_43828646_43829646
		chr12_111020755_111021755
		chr11_77360694_77361694
		chr12_112549769_112550769
		chr8_19155539_19156539
		chr8_94849693_94850693
		chr11_119522594_119523594
		chr21_46749668_46750668
		chr5_32051532_32052532
		chr17_38474405_38475405
		chrX_23685448_23686448
		chr3_10246665_10247665
		chr1_12221557_12222557
		chr14_65568876_65569876
		chr12_132903843_132904843
		chr5_86855070_86856070
		chr7_151169752_151170752
		chr5_41785761_41786761
		chr7_144539089_144540089
		chr14_70465598_70466598
		chr11_66737370_66738370
		chr16_146596_147596
		chr14_104582473_104583473
		chr9_117482123_117483123
		chr19_51297222_51298222
		chr1_150949411_150950411
		chr5_88578344_88579344
		chr14_24550137_24551137
		chr18_11063922_11064922
		chr4_54601753_54602753
		chr7_101579124_101580124
		chr10_115786175_115787175
		chr11_65640741_65641741
		chr3_38445435_38446435
		chr16_15671081_15672081
		chr1_25593970_25594970
		chr16_30366115_30367115
		chr10_135121872_135122872
		chr8_56307652_56308652
		chr15_31306613_31307613
		chr6_32081435_32082435
		chr3_155878757_155879757
		chr14_75045462_75046462
		chr10_61665803_61666803
		chr1_935745_936745
		chr5_156476322_156477322
		chr6_27021261_27022261
		chr19_18512053_18513053
		chr17_27965970_27966970
		chr2_232507082_232508082
		chr5_30179714_30180714
		chr22_47702675_47703675
		chr3_136580381_136581381
		chr1_68962336_68963336
		chr15_101498466_101499466
		chrX_16005041_16006041
		chr4_2914654_2915654
		chr1_208281199_208282199
		chr1_246502575_246503575
		chr21_33892677_33893677
		chr1_155178034_155179034
		chr7_66872792_66873792
		chr15_90045986_90046986
		chr1_14897975_14898975
		chr3_122513406_122514406
		chr7_128593574_128594574
		chr16_14632712_14633712
		chr7_19015156_19016156
		chr2_112463097_112464097
		chr9_139613268_139614268
		chr2_239946787_239947787
		chr22_39349611_39350611
		chr18_7532633_7533633
		chr16_4985911_4986911
		chr21_30671937_30672937
		chr1_153785359_153786359
		chr3_196053362_196054362
		chr18_45456161_45457161
		chr18_23996936_23997936
		chr5_177540035_177541035
		chr7_47615305_47616305
		chr5_140998099_140999099
		chr20_43802965_43803965
		chr16_30418494_30419494
		chr22_38148031_38149031
		chr10_123872787_123873787
		chr15_45694022_45695022
		chr22_45265617_45266617
		chr5_76095569_76096569
		chr2_74775613_74776613
		chr17_40718501_40719501
		chr7_26384122_26385122
		chr5_171788253_171789253
		chr14_20929567_20930567
		chr5_5213359_5214359
		chr9_132459772_132460772
		chr9_6562776_6563776
		chr3_154051629_154052629
		chr12_130612089_130613089
		chr12_110010774_110011774
		chr9_79008888_79009888
		chr5_74656888_74657888
		chr14_103577470_103578470
		chr12_89918044_89919044
		chr1_156075748_156076748
		chr3_44902861_44903861
		chr22_24235652_24236652
		chr10_112216076_112217076
		chr5_76375931_76376931
		chr21_36509042_36510042
		chr21_36604513_36605513
		chr18_20290714_20291714
		chr19_47808196_47809196
		chr15_40346911_40347911
		chr1_232968093_232969093
		chr1_29448092_29449092
		chr11_80073358_80074358
		chr8_141601001_141602001
		chr14_100807284_100808284
		chr1_202558063_202559063
		chr19_4694020_4695020
		chr10_60616607_60617607
		chr11_35160692_35161692
		chr7_2902924_2903924
		chr5_172410323_172411323
		chr6_34286575_34287575
		chr5_68530156_68531156
		chr11_128376546_128377546
		chr2_113582015_113583015
		chr5_180299707_180300707
		chr12_52596653_52597653
		chr8_102054084_102055084
		chr14_100040423_100041423
		chr2_85166453_85167453
		chr12_117579624_117580624
		chr1_210770764_210771764
		chr10_134260002_134261002
		chrX_139014695_139015695
		chr15_44083705_44084705
		chr14_23789696_23790696
		chr1_3464501_3465501
		chr1_17853776_17854776
		chr15_42302187_42303187
		chr16_76310715_76311715
		chr6_4805962_4806962
		chr6_64927521_64928521
		chr14_105281859_105282859
		chr9_84177251_84178251
		chr6_10510444_10511444
		chr7_4200247_4201247
		chr6_108615465_108616465
		chr6_36390608_36391608
		chr16_23689526_23690526
		chr7_137352159_137353159
		chr1_30624503_30625503
		chr12_122057499_122058499
		chr22_44844939_44845939
		chr7_38876476_38877476
		chr1_45974080_45975080
		chr12_110939238_110940238
		chr10_3240148_3241148
		chr22_23462468_23463468
		chr2_46925560_46926560
		chr2_102246356_102247356
		chr19_4987706_4988706
		chr15_71310655_71311655
		chr11_67373874_67374874
		chr11_6254951_6255951
		chr1_55495704_55496704
		chr12_12223972_12224972
		chr6_84937162_84938162
		chr11_86888724_86889724
		chr1_200867075_200868075
		chr7_36537083_36538083
		chr11_78773868_78774868
		chr16_88831099_88832099
		chr6_155635225_155636225
		chr11_128318129_128319129
		chr1_233750642_233751642
		chr18_60104926_60105926
		chr4_55482931_55483931
		chr16_89282482_89283482
		chr20_352134_353134
		chr16_1359159_1360159
		chr1_171454097_171455097
		chr1_33217469_33218469
		chr6_3258878_3259878
		chr5_4613978_4614978
		chr17_73606193_73607193
		chr15_78405175_78406175
		chr7_2797193_2798193
		chr7_36286756_36287756
		chr5_35547696_35548696
		chr2_20833351_20834351
		chr16_57219139_57220139
		chr12_13529576_13530576
		chr15_72499663_72500663
		chr16_57843787_57844787
		chr13_60291058_60292058
		chr12_17955746_17956746
		chr21_42242075_42243075
		chr19_18793876_18794876
		chr17_4613413_4614413
		chr15_76604884_76605884
		chr10_75668481_75669481
		chr1_22320665_22321665
		chr12_77480855_77481855
		chr19_18770662_18771662
		chr2_42374453_42375453
		chr5_32134778_32135778
		chr2_113569193_113570193
		chr17_39686104_39687104
		chr11_117777604_117778604
		chr5_172141579_172142579
		chr1_151486039_151487039
		chr7_17719265_17720265
		chr5_16616622_16617622
		chr13_42614232_42615232
		chr8_145007954_145008954
		chr16_75620116_75621116
		chr1_44287525_44288525
		chr14_81866890_81867890
		chr22_38430249_38431249
		chr11_114150951_114151951
		chr15_34658937_34659937
		chr2_101436504_101437504
		chr7_1513387_1514387
		chr12_67240529_67241529
		chr16_90014594_90015594
		chr16_81812240_81813240
		chr1_164717452_164718452
		chr2_10275960_10276960
		chr8_21776635_21777635
		chr20_36772406_36773406
		chr16_1359633_1360633
		chr6_156063328_156064328
		chr4_8421104_8422104
		chr11_17485140_17486140
		chr12_39298300_39299300
		chr3_36760538_36761538
		chr1_201979158_201980158
		chr5_38809617_38810617
		chr1_246957818_246958818
		chr7_130597631_130598631
		chr7_128095371_128096371
		chr9_73035388_73036388
		chr5_169095996_169096996
		chr1_218135928_218136928
		chr21_18668440_18669440
		chr10_121426837_121427837
		chr9_36136245_36137245
		chr2_159580960_159581960
		chrX_20136224_20137224
		chr14_45604542_45605542
		chr7_2568386_2569386
		chr2_160931363_160932363
		chr16_50730522_50731522
		chr14_35627795_35628795
		chr2_1581730_1582730
		chr9_113364194_113365194
		chr8_26429404_26430404
		chr6_53181044_53182044
		chr10_6095414_6096414
		chr2_10637671_10638671
		chr1_41488575_41489575
		chr2_121156479_121157479
		chr6_30028527_30029527
		chr17_46969741_46970741
		chr3_122612644_122613644
		chr2_161097994_161098994
		chr3_139458476_139459476
		chr11_113745927_113746927
		chr10_111985097_111986097
		chr11_65185687_65186687
		chr22_30821663_30822663
		chr16_284256_285256
		chr11_2933489_2934489
		chr5_42853850_42854850
		chr6_143122969_143123969
		chr12_131886972_131887972
		chr19_41168454_41169454
		chr3_148846747_148847747
		chr1_204353727_204354727
		chr16_56357929_56358929
		chr5_58860423_58861423
		chr17_25929888_25930888
		chr8_72873368_72874368
		chr3_38387737_38388737
		chr9_134322148_134323148
		chr4_119199194_119200194
		chr16_86553320_86554320
		chr9_123688351_123689351
		chr6_74388491_74389491
		chr7_1452004_1453004
		chr15_54143527_54144527
		chr15_41221038_41222038
		chr5_159545924_159546924
		chr5_145214335_145215335
		chr21_36569885_36570885
		chr1_207226172_207227172
		chr21_38430534_38431534
		chrX_39767300_39768300
		chr5_88095502_88096502
		chr14_73694846_73695846
		chr12_121570652_121571652
		chr6_99872283_99873283
		chr1_147112260_147113260
		chr10_22517966_22518966
		chr3_128759196_128760196
		chr5_83725740_83726740
		chr7_46193322_46194322
		chr14_75725290_75726290
		chr7_45107885_45108885
		chr11_66035463_66036463
		chrX_37605573_37606573
		chr17_1011634_1012634
		chrX_29962724_29963724
		chr14_103541608_103542608
		chr11_111590953_111591953
		chr19_35001984_35002984
		chr13_33700006_33701006
		chr1_153712687_153713687
		chr2_72179844_72180844
		chr6_66267585_66268585
		chr2_242254654_242255654
		chr10_104433519_104434519
		chr21_30655078_30656078
		chr21_40900027_40901027
		chr10_6280682_6281682
		chr9_33099250_33100250
		chr6_2877363_2878363
		chr1_154574291_154575291
		chr5_52239649_52240649
		chr21_46392182_46393182
		chr9_95881945_95882945
		chr4_2065792_2066792
		chr12_111180222_111181222
		chr17_7108095_7109095
		chr8_96145564_96146564
		chr17_76588235_76589235
		chr22_33119318_33120318
		chr22_46314257_46315257
		chr17_79790700_79791700
		chr13_30679235_30680235
		chr9_893574_894574
		chr12_91681418_91682418
		chr3_112709281_112710281
		chr16_75032405_75033405
		chr18_77153481_77154481
		chr16_80784796_80785796
		chr22_41346866_41347866
		chr7_4814746_4815746
		chr1_247505350_247506350
		chr7_53280310_53281310
		chr12_1112521_1113521
		chr15_63414108_63415108
		chr5_75320381_75321381
		chr19_7570427_7571427
		chr2_46726974_46727974
		chr19_13044058_13045058
		chr10_23341632_23342632
		chr5_8147522_8148522
		chr13_34184160_34185160
		chr16_1209756_1210756
		chrX_3591162_3592162
		chr1_46015939_46016939
		chr7_139141483_139142483
		chr5_66023078_66024078
		chr10_12171148_12172148
		chr1_22265752_22266752
		chr5_133889832_133890832
		chr1_162140725_162141725
		chr2_70369416_70370416
		chr7_129649621_129650621
		chr10_73797996_73798996
		chr19_55972651_55973651
		chr1_203474098_203475098
		chr7_157085114_157086114
		chr1_181095707_181096707
		chr9_82041040_82042040
		chr7_50894048_50895048
		chr12_27997009_27998009
		chr1_62607940_62608940
		chr16_76268555_76269555
		chr9_137298732_137299732
		chr16_71322819_71323819
		chr3_17064162_17065162
		chr7_17526128_17527128
		chr14_43398912_43399912
		chr8_28259169_28260169
		chr1_24017758_24018758
		chr1_234222115_234223115
		chr3_39475850_39476850
		chr5_179760384_179761384
		chr16_11012317_11013317
		chr17_62097430_62098430
		chr15_77197311_77198311
		chr19_47734196_47735196
		chr15_34729570_34730570
		chr2_232478836_232479836
		chr10_6443132_6444132
		chr6_82525783_82526783
		chr7_101812479_101813479
		chr1_31124678_31125678
		chr11_61739958_61740958
		chr6_58399096_58400096
		chr10_59949785_59950785
		chr10_73143658_73144658
		chr3_16608082_16609082
		chr9_131366193_131367193
		chr2_19985990_19986990
		chr17_11797517_11798517
		chr3_124448646_124449646
		chr16_1132177_1133177
		chrX_39871768_39872768
		chr1_101631911_101632911
		chr2_20833732_20834732
		chr1_228230826_228231826
		chr1_247135138_247136138
		chr1_107628527_107629527
		chr17_67519213_67520213
		chr14_105780338_105781338
		chr3_40796125_40797125
		chr8_134582190_134583190
		chr16_832670_833670
		chr11_126081172_126082172
		chr7_99069994_99070994
		chr13_30982288_30983288
		chr21_22931588_22932588
		chr7_148936176_148937176
		chr11_68980573_68981573
		chr20_33999543_34000543
		chr20_47538033_47539033
		chr21_46369431_46370431
		chr14_103988107_103989107
		chr2_70369543_70370543
		chr10_60793339_60794339
		chr5_10508479_10509479
		chrX_153193213_153194213
		chr10_129706419_129707419
		chr5_37577670_37578670
		chr16_30381307_30382307
		chr1_7610793_7611793
		chr12_6445017_6446017
		chr11_65478876_65479876
		chr5_87338250_87339250
		chr16_88648602_88649602
		chr5_80355647_80356647
		chr3_8061766_8062766
		chr15_52392263_52393263
		chr20_52421481_52422481
		chr8_23120717_23121717
		chr3_80040543_80041543
		chr3_188682149_188683149
		chr9_130148544_130149544
		chr11_79337146_79338146
		chr4_14028840_14029840
		chrX_53743015_53744015
		chr6_2658700_2659700
		chrX_54518437_54519437
		chr4_83295154_83296154
		chr4_7219500_7220500
		chr10_126849720_126850720
		chrX_16900471_16901471
		chr3_3168145_3169145
		chr5_180670420_180671420
		chr14_70723193_70724193
		chr19_11750160_11751160
		chr1_205512283_205513283
		chr19_50140882_50141882
		chr1_1015228_1016228
		chr3_40311979_40312979
		chr17_73628558_73629558
		chr7_102715080_102716080
		chr5_150826597_150827597
		chr1_43123528_43124528
		chr13_103425660_103426660
		chr6_81997653_81998653
		chr12_121341760_121342760
		chr12_120794186_120795186
		chr5_134366466_134367466
		chr10_88730459_88731459
		chr7_1582530_1583530
		chr3_128967915_128968915
		chr8_116426666_116427666
		chr13_42615535_42616535
		chr20_10738734_10739734
		chr13_41635223_41636223
		chr9_116138753_116139753
		chr1_230403791_230404791
		chrX_131614115_131615115
		chr7_32931366_32932366
		chr10_124767360_124768360
		chr10_55370980_55371980
		chr22_39823589_39824589
		chr17_9922897_9923897
		chr3_169899032_169900032
		chr17_72206629_72207629
		chr5_34736501_34737501
		chr6_43344048_43345048
		chr1_155098457_155099457
		chr16_81666096_81667096
		chr6_3165595_3166595
		chr11_94316996_94317996
		chr16_66138887_66139887
		chr6_138187835_138188835
		chr1_205744066_205745066
		chr22_38723465_38724465
		chr11_71199993_71200993
		chr7_55034730_55035730
		chr16_57294084_57295084
		chr17_81148367_81149367
		chr14_31889360_31890360
		chr20_13211489_13212489
		chr11_85893687_85894687
		chr20_57250324_57251324
		chr8_129188542_129189542
		chr2_28383766_28384766
		chr5_58612541_58613541
		chr16_27101103_27102103
		chr17_47329060_47330060
		chr1_247225498_247226498
		chr14_57237522_57238522
		chr17_76164730_76165730
		chr12_32027944_32028944
		chr1_226069604_226070604
		chr22_20849687_20850687
		chr2_33427467_33428467
		chr7_112023532_112024532
		chr1_33758050_33759050
		chr10_104401284_104402284
		chr6_87864741_87865741
		chr11_12040812_12041812
		chr1_46645579_46646579
		chr1_87062777_87063777
		chr8_107115392_107116392
		chr2_232574590_232575590
		chr10_93837139_93838139
		chr4_3087155_3088155
		chr21_46739062_46740062
		chr15_70877154_70878154
		chr10_134258659_134259659
		chr3_43627131_43628131
		chr4_667740_668740
		chr15_69944191_69945191
		chr2_31588717_31589717
		chr1_209981155_209982155
		chr1_55680739_55681739
		chr8_103818721_103819721
		chr21_31669533_31670533
		chr17_65639602_65640602
		chr5_17096840_17097840
		chr5_54277468_54278468
		chr16_89568541_89569541
		chr10_73272499_73273499
		chr4_24161612_24162612
		chr12_54673447_54674447
		chr11_13094806_13095806
		chr1_10092379_10093379
		chr1_182573197_182574197
		chr9_36924476_36925476
		chr6_10734653_10735653
		chr3_160383619_160384619
		chr19_17451048_17452048
		chr2_38373363_38374363
		chr2_239051970_239052970
		chr6_11770106_11771106
		chr18_55959263_55960263
		chr1_32478826_32479826
		chr3_158699840_158700840
		chr11_65257736_65258736
		chr2_46687684_46688684
		chr2_53994418_53995418
		chr9_134236356_134237356
		chr14_91789617_91790617
		chr7_44083664_44084664
		chr9_130911072_130912072
		chr11_101071282_101072282
		chr9_136126995_136127995
		chr11_47430920_47431920
		chr2_236053829_236054829
		chr15_95096228_95097228
		chr12_133172150_133173150
		chr11_130644257_130645257
		chr12_53365033_53366033
		chr5_11879551_11880551
		chr19_40970140_40971140
		chr14_103574872_103575872
		chr3_57945300_57946300
		chr12_32405119_32406119
		chr10_60716481_60717481
		chr8_8456972_8457972
		chr1_205446708_205447708
		chr2_223288017_223289017
		chr2_115768969_115769969
		chr2_97273957_97274957
		chr8_22025840_22026840
		chr2_187350392_187351392
		chr17_77016750_77017750
		chr10_98797074_98798074
		chr12_27485286_27486286
		chr1_226850115_226851115
		chr7_54213150_54214150
		chr5_31733283_31734283
		chr6_7312952_7313952
		chr19_3054903_3055903
		chr14_69021653_69022653
		chr7_73893031_73894031
		chr9_138370267_138371267
		chr12_10874712_10875712
		chr6_150325925_150326925
		chr22_30002108_30003108
		chr16_85645497_85646497
		chr3_189838262_189839262
		chr1_150736677_150737677
		chr10_71992688_71993688
		chr10_5854427_5855427
		chr6_136546425_136547425
		chr18_11857079_11858079
		chr17_78074781_78075781
		chr12_14927845_14928845
		chr3_50207805_50208805
		chr1_10269476_10270476
		chr2_54856760_54857760
		chr1_204289225_204290225
		chr5_156933765_156934765
		chr2_23648511_23649511
		chr7_32626657_32627657
		chr19_39921163_39922163
		chr12_56545063_56546063
		chr21_44598699_44599699
		chr10_95225164_95226164
		chr10_116483734_116484734
		chr1_154944771_154945771
		chr1_17820369_17821369
		chr13_34253104_34254104
		chr19_6610944_6611944
		chr6_15974685_15975685
		chr12_122516172_122517172
		chr4_14584656_14585656
		chr12_64615123_64616123
		chr6_82853544_82854544
		chr5_60192443_60193443
		chr15_90945234_90946234
		chr5_118908483_118909483
		chr1_151170509_151171509
		chr13_20748749_20749749
		chr16_2660548_2661548
		chr2_217087466_217088466
		chr5_179246085_179247085
		chr4_120221331_120222331
		chr19_33458583_33459583
		chr15_90895183_90896183
		chr5_17181187_17182187
		chr10_3542247_3543247
		chr19_16996870_16997870
		chr17_66201035_66202035
		chr6_11364148_11365148
		chr1_27916207_27917207
		chr1_156478027_156479027
		chr9_110583556_110584556
		chr8_67447726_67448726
		chr5_59041950_59042950
		chr3_38223250_38224250
		chr13_30163126_30164126
		chr1_201717185_201718185
		chr5_6651850_6652850
		chr2_200775280_200776280
		chr16_66707320_66708320
		chr1_207039354_207040354
		chr15_38543622_38544622
		chr19_19051559_19052559
		chr1_115533054_115534054
		chr7_1014679_1015679
		chr9_130678912_130679912
		chr1_210611853_210612853
		chr2_47136625_47137625
		chr2_240019698_240020698
		chr17_79961127_79962127
		chr20_49261638_49262638
		chr15_99982383_99983383
		chr6_1637087_1638087
		chr1_213624648_213625648
		chr9_129525285_129526285
		chr5_92616736_92617736
		chr12_56122506_56123506
		chr8_29630270_29631270
		chr10_81903664_81904664
		chr8_47487455_47488455
		chr10_64892551_64893551
		chr20_49016367_49017367
		chr6_33807539_33808539
		chr22_40393662_40394662
		chr19_35490290_35491290
		chr15_56332390_56333390
		chr15_32322265_32323265
		chr14_86634297_86635297
		chr10_25351158_25352158
		chr13_111227655_111228655
		chr4_108852190_108853190
		chr17_21190787_21191787
		chr5_14169683_14170683
		chr7_46244852_46245852
		chr5_55007819_55008819
		chr19_34355361_34356361
		chr6_15662129_15663129
		chr6_49525670_49526670
		chr16_68320920_68321920
		chr16_28835162_28836162
		chr21_43831673_43832673
		chr15_49643738_49644738
		chr10_95196655_95197655
		chr5_72500920_72501920
		chr4_13548909_13549909
		chr19_2578892_2579892
		chr5_149624614_149625614
		chr3_52016995_52017995
		chr19_3471957_3472957
		chr3_72709873_72710873
		chr3_5019830_5020830
		chr1_154530949_154531949
		chr5_134181040_134182040
		chr4_74982381_74983381
		chr19_51273609_51274609
		chr17_53315315_53316315
		chr14_95600291_95601291
		chr5_172193206_172194206
		chr12_76626876_76627876
		chr9_96927972_96928972
		chr1_229752755_229753755
		chr15_90436761_90437761
		chr1_169029166_169030166
		chr10_124913121_124914121
		chr19_54693644_54694644
		chr5_73221642_73222642
		chr1_153437899_153438899
		chr13_27385484_27386484
		chr22_20918223_20919223
		chr1_229517639_229518639
		chr8_131533233_131534233
		chr20_10742183_10743183
		chr3_189837795_189838795
		chr2_60268933_60269933
		chr5_38142672_38143672
		chrY_9993193_9994193
		chr11_118991518_118992518
		chr3_19988064_19989064
		chr3_33318458_33319458
		chr1_209989095_209990095
		chr1_19783296_19784296
		chr1_95100152_95101152
		chr16_75034393_75035393
		chr3_50283788_50284788
		chr1_229799650_229800650
		chr5_92236970_92237970
		chr6_30910330_30911330
		chr9_111775272_111776272
		chr1_42846170_42847170
		chr15_61004422_61005422
		chr7_144147245_144148245
		chr12_109010789_109011789
		chr1_79537441_79538441
		chr2_10182630_10183630
		chr13_99696604_99697604
		chr9_114774084_114775084
		chr1_27816620_27817620
		chr16_67813269_67814269
		chr1_201054780_201055780
		chr1_227503366_227504366
		chrX_86983244_86984244
		chr15_92154898_92155898
		chr15_98620113_98621113
		chr7_51266090_51267090
		chr15_33162057_33163057
		chr10_54782185_54783185
		chr7_134155273_134156273
		chr19_571852_572852
		chr16_88509336_88510336
		chr11_100488420_100489420
		chr10_3808244_3809244
		chr14_101015916_101016916
		chr17_79396127_79397127
		chr9_117452997_117453997
		chr12_48152882_48153882
		chr1_233584864_233585864
		chr8_142269599_142270599
		chr1_210012869_210013869
		chr10_123556818_123557818
		chr5_6632922_6633922
		chr19_15441604_15442604
		chr5_72414886_72415886
		chr1_180347579_180348579
		chr17_80171011_80172011
		chr1_105402002_105403002
		chr11_65989806_65990806
		chr1_156751408_156752408
		chr10_79801139_79802139
		chr19_34268550_34269550
		chr1_187665125_187666125
		chr1_203296510_203297510
		chr20_60927484_60928484
		chr9_131123849_131124849
		chr20_61273345_61274345
		chr3_52719459_52720459
		chr17_70418538_70419538
		chr12_57622952_57623952
		chr2_201993511_201994511
		chr2_238969250_238970250
		chr1_156968608_156969608
		chr11_65244516_65245516
		chr17_73029428_73030428
		chr18_71815115_71816115
		chr1_163174934_163175934
		chr17_30146393_30147393
		chr15_39683057_39684057
		chr2_46479320_46480320
		chr9_74275002_74276002
		chr1_113498347_113499347
		chr12_90647198_90648198
		chr11_95035485_95036485
		chr18_57720664_57721664
		chr11_69714992_69715992
		chr1_159852104_159853104
		chr9_125164482_125165482
		chr19_42205957_42206957
		chr3_69888803_69889803
		chr1_226637356_226638356
		chr19_608663_609663
		chr15_64932488_64933488
		chr9_132459325_132460325
		chr22_46449197_46450197
		chr17_40688258_40689258
		chr11_10352773_10353773
		chr12_109548470_109549470
		chr10_50603162_50604162
		chr18_12407275_12408275
		chr1_11306294_11307294
		chr9_136809657_136810657
		chr17_13144780_13145780
		chr16_31044352_31045352
		chr11_61456100_61457100
		chr2_113552124_113553124
		chr1_111372150_111373150
		chr12_13375747_13376747
		chr6_143247623_143248623
		chr9_76090530_76091530
		chr8_25990921_25991921
		chr16_84532528_84533528
		chr16_86964955_86965955
		chr16_57350266_57351266
		chr2_85822065_85823065
		chr18_77866727_77867727
		chr2_69221655_69222655
		chr9_131446251_131447251
		chr7_23881361_23882361
		chr20_25843499_25844499
		chr9_131958043_131959043
		chr8_8663229_8664229
		chr1_247241717_247242717
		chr11_2553641_2554641
		chr5_3834182_3835182
		chr2_136742733_136743733
		chr12_60465056_60466056
		chr5_30041742_30042742
		chr11_75929833_75930833
		chr12_109124948_109125948
		chr11_74407661_74408661
		chr17_18907663_18908663
		chr9_132371210_132372210
		chr4_4989118_4990118
		chr2_202022465_202023465
		chr1_25348487_25349487
		chr5_162204056_162205056
		chr18_45562277_45563277
		chr6_52535362_52536362
		chr2_172289127_172290127
		chr6_37122844_37123844
		chr19_2627244_2628244
		chr19_36035942_36036942
		chr1_68333691_68334691
		chr3_193552100_193553100
		chr11_14116709_14117709
		chr18_50318690_50319690
		chr17_9745257_9746257
		chr12_85032396_85033396
		chrX_48858179_48859179
		chr19_3210423_3211423
		chr10_93557617_93558617
		chr9_137326448_137327448
		chr1_51087613_51088613
		chr10_74004433_74005433
		chr12_111834462_111835462
		chr5_74658418_74659418
		chr11_69715781_69716781
		chr11_18343190_18344190
		chr13_109909009_109910009
		chr17_65486843_65487843
		chr15_62682185_62683185
		chr13_102102887_102103887
		chr1_230248941_230249941
		chr16_21008244_21009244
		chr18_2350621_2351621
[truncated: 14,292 more rows]

## Sheet: Venn_RELA_TFEB
Names	total	elements
RELA TFEB	802	chr6_122720278_122721278
		chr1_180086600_180087600
		chr13_32889104_32890104
		chr8_41435216_41436216
		chr5_9287965_9288965
		chr3_9757190_9758190
		chr19_44454779_44455779
		chr15_29541892_29542892
		chr21_45789912_45790912
		chr16_88636119_88637119
		chr2_73340173_73341173
		chr8_145653473_145654473
		chr5_125004493_125005493
		chr6_37060748_37061748
		chr5_172285388_172286388
		chr3_12486288_12487288
		chr5_36114942_36115942
		chr15_40339477_40340477
		chr5_43835505_43836505
		chr3_66648428_66649428
		chr3_149374265_149375265
		chr22_38598125_38599125
		chr14_50810523_50811523
		chr16_89133643_89134643
		chr19_51842954_51843954
		chr1_24277777_24278777
		chr3_67704168_67705168
		chr14_34385852_34386852
		chr1_235105484_235106484
		chr22_46474228_46475228
		chr19_728022_729022
		chrX_48291467_48292467
		chr2_191878405_191879405
		chr3_101546138_101547138
		chr1_154481761_154482761
		chr14_75535767_75536767
		chr1_86555137_86556137
		chr1_92042216_92043216
		chr20_39765540_39766540
		chr3_44903318_44904318
		chr21_43061762_43062762
		chr8_79428155_79429155
		chr11_65186193_65187193
		chr3_69482203_69483203
		chr16_1429132_1430132
		chr2_150902430_150903430
		chr19_13008081_13009081
		chr15_102119679_102120679
		chr13_60970071_60971071
		chr10_12084758_12085758
		chr17_21314014_21315014
		chr19_634930_635930
		chr3_119182080_119183080
		chr17_74722839_74723839
		chr20_32273903_32274903
		chr7_5436580_5437580
		chr4_169931084_169932084
		chr14_21081064_21082064
		chr12_98897520_98898520
		chr16_24894854_24895854
		chr12_14848892_14849892
		chr19_5680077_5681077
		chr5_3485320_3486320
		chr2_161126396_161127396
		chr12_50898571_50899571
		chr4_166033525_166034525
		chr6_159136277_159137277
		chr7_23087425_23088425
		chr5_13815693_13816693
		chr11_100606600_100607600
		chr7_73097263_73098263
		chr9_99616305_99617305
		chr9_126030566_126031566
		chr14_21151018_21152018
		chr1_172412627_172413627
		chr12_6560278_6561278
		chr12_42631670_42632670
		chr8_2241397_2242397
		chr5_176214808_176215808
		chr9_85862531_85863531
		chr8_140717753_140718753
		chr6_31153435_31154435
		chr1_27339288_27340288
		chr16_4525869_4526869
		chr22_41776610_41777610
		chr21_38738154_38739154
		chr2_97170710_97171710
		chr3_113774947_113775947
		chr19_10381110_10382110
		chr19_33807149_33808149
		chr7_47644168_47645168
		chr19_45504045_45505045
		chr5_126112209_126113209
		chr11_65194363_65195363
		chr14_53196247_53197247
		chr1_143467176_143468176
		chr11_65337006_65338006
		chr1_1167086_1168086
		chr11_71009965_71010965
		chr16_71879318_71880318
		chr2_159890953_159891953
		chr3_113871054_113872054
		chr5_64777275_64778275
		chr16_57411135_57412135
		chr5_12742950_12743950
		chr19_12958123_12959123
		chr17_33446426_33447426
		chr5_14035779_14036779
		chr5_166765326_166766326
		chr6_27106506_27107506
		chr8_72744745_72745745
		chr18_3012820_3013820
		chr10_69522894_69523894
		chr2_137067208_137068208
		chr6_143771438_143772438
		chr12_99038400_99039400
		chr1_59478603_59479603
		chr6_105307370_105308370
		chr2_48338340_48339340
		chr7_155000458_155001458
		chr2_239197271_239198271
		chr11_117688157_117689157
		chr2_128037627_128038627
		chr14_78721198_78722198
		chr5_133983953_133984953
		chr15_59586442_59587442
		chr10_106028204_106029204
		chr6_163834584_163835584
		chr2_40661719_40662719
		chr1_28559054_28560054
		chr22_26985507_26986507
		chr4_38076592_38077592
		chr17_78148844_78149844
		chr1_53163413_53164413
		chr19_46145323_46146323
		chr2_198299580_198300580
		chrX_100662348_100663348
		chr14_61190693_61191693
		chr1_233926479_233927479
		chr14_76044472_76045472
		chr17_19410980_19411980
		chr1_162887008_162888008
		chr1_18367873_18368873
		chr6_9520983_9521983
		chr3_19024245_19025245
		chr17_45220799_45221799
		chr3_4458292_4459292
		chr12_64845338_64846338
		chr17_2652766_2653766
		chr7_44621352_44622352
		chr1_220445346_220446346
		chr6_972143_973143
		chr10_112064363_112065363
		chr7_42951030_42952030
		chr10_93999078_94000078
		chr5_122110255_122111255
		chr11_61559588_61560588
		chr21_36407153_36408153
		chr3_131973579_131974579
		chr14_76478399_76479399
		chr8_11323585_11324585
		chr6_34552092_34553092
		chr16_4321430_4322430
		chr1_226867341_226868341
		chr17_16341631_16342631
		chr5_140026885_140027885
		chr19_58883906_58884906
		chr12_56109347_56110347
		chr5_39319269_39320269
		chr1_26758227_26759227
		chr3_128894585_128895585
		chr12_57984488_57985488
		chr1_109631661_109632661
		chr10_121651693_121652693
		chr7_4478844_4479844
		chr19_1169457_1170457
		chr22_38614264_38615264
		chr11_61559504_61560504
		chr1_9598860_9599860
		chr11_111577423_111578423
		chr12_94592558_94593558
		chr8_37423940_37424940
		chr5_55315738_55316738
		chr19_50879124_50880124
		chr17_7744919_7745919
		chr7_27135244_27136244
		chr16_15736708_15737708
		chr10_99240561_99241561
		chr11_14541436_14542436
		chr19_2598527_2599527
		chr12_57503918_57504918
		chr22_33095795_33096795
		chr1_154435755_154436755
		chr16_4357397_4358397
		chr13_99434530_99435530
		chr18_61226784_61227784
		chr2_173291727_173292727
		chr10_82258292_82259292
		chr16_58767764_58768764
		chr19_12833294_12834294
		chr4_168301790_168302790
		chr7_94249696_94250696
		chr6_109703129_109704129
		chr19_39902423_39903423
		chr18_56806529_56807529
		chr17_58469192_58470192
		chr11_518240_519240
		chr16_2097415_2098415
		chr6_27774482_27775482
		chr2_127862979_127863979
		chr5_14755909_14756909
		chr12_105868272_105869272
		chr2_198299319_198300319
		chr1_156718288_156719288
		chr4_108910399_108911399
		chrX_149736382_149737382
		chr16_85428781_85429781
		chr11_64570372_64571372
		chr3_134204520_134205520
		chr3_99535880_99536880
		chr2_1799649_1800649
		chr3_171662063_171663063
		chr9_133721606_133722606
		chr6_15642118_15643118
		chr2_1799178_1800178
		chr1_161088651_161089651
		chr9_132388190_132389190
		chr14_73925055_73926055
		chr2_234776548_234777548
		chr1_236958508_236959508
		chr10_75936146_75937146
		chr1_183604550_183605550
		chr16_5121304_5122304
		chr5_36066013_36067013
		chr6_149806128_149807128
		chr5_305984_306984
		chr15_66679115_66680115
		chr12_89619146_89620146
		chr9_125667341_125668341
		chr7_44529779_44530779
		chr6_158652250_158653250
		chr6_291526_292526
		chr5_73220971_73221971
		chr2_227664114_227665114
		chr3_183074976_183075976
		chr11_1224526_1225526
		chr2_177042355_177043355
		chr21_16565858_16566858
		chr10_35047261_35048261
		chr21_42378307_42379307
		chr8_104032733_104033733
		chr2_74967961_74968961
		chr12_132863171_132864171
		chr9_131709320_131710320
		chr19_36370436_36371436
		chr6_1641325_1642325
		chr2_36624896_36625896
		chr12_54331988_54332988
		chr20_62065915_62066915
		chr20_39134881_39135881
		chr4_48271513_48272513
		chr2_162899275_162900275
		chr3_69739895_69740895
		chr17_15164223_15165223
		chr1_33116280_33117280
		chr15_59565219_59566219
		chr12_56109859_56110859
		chr5_23227877_23228877
		chrY_9984532_9985532
		chr15_69452460_69453460
		chr1_17046978_17047978
		chr14_64970255_64971255
		chr19_49137429_49138429
		chr12_6999799_7000799
		chr2_159898019_159899019
		chr11_66623258_66624258
		chr18_11323128_11324128
		chr22_20861317_20862317
		chr15_91428914_91429914
		chr6_35695310_35696310
		chr1_244956871_244957871
		chr6_14211065_14212065
		chrX_34675043_34676043
		chr6_86352908_86353908
		chr3_197221096_197222096
		chr3_49113242_49114242
		chr1_15852870_15853870
		chr11_10509392_10510392
		chr1_117383916_117384916
		chr2_176971538_176972538
		chr22_38731863_38732863
		chr19_44098570_44099570
		chr2_64681299_64682299
		chr11_78322074_78323074
		chr19_46087567_46088567
		chr9_34646481_34647481
		chr9_131709565_131710565
		chr22_41657265_41658265
		chr1_228327321_228328321
		chr11_62538619_62539619
		chr1_42921709_42922709
		chr1_219838844_219839844
		chr21_35319435_35320435
		chr7_24823064_24824064
		chr11_45939187_45940187
		chr2_82800313_82801313
		chr3_53079606_53080606
		chr1_226965927_226966927
		chr1_941539_942539
		chr6_13813981_13814981
		chr10_104363807_104364807
		chr19_18145552_18146552
		chr19_1169715_1170715
		chr12_751681_752681
		chr4_152966814_152967814
		chr17_80454701_80455701
		chr5_16727749_16728749
		chr12_101673344_101674344
		chr3_187692899_187693899
		chr2_176866533_176867533
		chr6_36258468_36259468
		chr1_226890822_226891822
		chr7_12776641_12777641
		chr1_6844227_6845227
		chr6_138132223_138133223
		chr1_209846234_209847234
		chr19_15236091_15237091
		chrX_41300965_41301965
		chr5_6759187_6760187
		chr7_131313990_131314990
		chr1_182060829_182061829
		chr14_93214555_93215555
		chr9_138391172_138392172
		chr1_185004774_185005774
		chr13_49164853_49165853
		chr1_163052076_163053076
		chr16_475053_476053
		chr3_197557540_197558540
		chr9_33289944_33290944
		chr1_235064103_235065103
		chr7_148637630_148638630
		chr12_125424121_125425121
		chr13_79967883_79968883
		chr1_205293665_205294665
		chr3_43222642_43223642
		chr2_39664699_39665699
		chr17_38474405_38475405
		chr14_65568876_65569876
		chr20_42839018_42840018
		chr11_65682782_65683782
		chr7_151169752_151170752
		chr14_70465598_70466598
		chr5_17854538_17855538
		chr19_41222368_41223368
		chr18_11063922_11064922
		chr11_65640741_65641741
		chr16_15671081_15672081
		chr16_30366115_30367115
		chr10_135121872_135122872
		chr4_54930320_54931320
		chr1_935745_936745
		chr5_156476322_156477322
		chr1_68962336_68963336
		chr3_57741503_57742503
		chr2_157190718_157191718
		chr5_36502439_36503439
		chr1_233467620_233468620
		chr5_92170318_92171318
		chr18_23996936_23997936
		chr10_22604812_22605812
		chr21_34851293_34852293
		chr10_123872787_123873787
		chr17_40718501_40719501
		chr14_20929567_20930567
		chr8_29710344_29711344
		chr2_145277186_145278186
		chr9_79008888_79009888
		chr3_44902861_44903861
		chr21_36604513_36605513
		chr1_232968093_232969093
		chr1_202558063_202559063
		chr19_4694020_4695020
		chr5_172410323_172411323
		chr5_68530156_68531156
		chr5_180299707_180300707
		chr5_10401324_10402324
		chr6_166419688_166420688
		chr1_210770764_210771764
		chr5_66193022_66194022
		chr9_125702613_125703613
		chr9_126030195_126031195
		chr15_44083705_44084705
		chr14_35810153_35811153
		chr14_105281859_105282859
		chr6_108615465_108616465
		chr6_36390608_36391608
		chr7_137352159_137353159
		chr18_77138705_77139705
		chr2_46925560_46926560
		chr7_64541172_64542172
		chr15_90880043_90881043
		chr6_84937162_84938162
		chr9_115982961_115983961
		chr16_89282482_89283482
		chr1_171454097_171455097
		chr16_20817251_20818251
		chr8_134368417_134369417
		chr16_57219139_57220139
		chr4_71553520_71554520
		chr10_75668481_75669481
		chr22_28058659_28059659
		chr8_145652827_145653827
		chr5_172740887_172741887
		chr13_42614232_42615232
		chr16_81812240_81813240
		chr6_28908360_28909360
		chr1_170572191_170573191
		chr18_55858558_55859558
		chr10_103542680_103543680
		chr1_246957818_246958818
		chr7_130597631_130598631
		chr1_218135928_218136928
		chr7_2568386_2569386
		chr16_50730522_50731522
		chr3_41037592_41038592
		chr15_74714977_74715977
		chr11_113745927_113746927
		chr11_65185687_65186687
		chr7_2679901_2680901
		chr5_125936134_125937134
		chr15_91659280_91660280
		chr22_23178443_23179443
		chr3_148846747_148847747
		chr14_24740343_24741343
		chr9_134322148_134323148
		chr10_81966945_81967945
		chr12_121570652_121571652
		chr6_99872283_99873283
		chr21_45454499_45455499
		chr14_75725290_75726290
		chr16_23463560_23464560
		chr11_111590953_111591953
		chr13_33700006_33701006
		chr2_242254654_242255654
		chr9_33099250_33100250
		chr21_35898683_35899683
		chr17_79790700_79791700
		chr18_77153481_77154481
		chr22_41346866_41347866
		chr7_4814746_4815746
		chr1_234492181_234493181
		chr1_247505350_247506350
		chr21_38905075_38906075
		chr10_35588628_35589628
		chr2_46726974_46727974
		chr1_2408777_2409777
		chr3_9932266_9933266
		chr13_34184160_34185160
		chr1_168148153_168149153
		chr2_70369416_70370416
		chr6_32940649_32941649
		chr10_73797996_73798996
		chr19_1811249_1812249
		chr12_27932874_27933874
		chr1_181095707_181096707
		chr6_158588888_158589888
		chr9_137298732_137299732
		chr16_71322819_71323819
		chr8_28259169_28260169
		chr2_134182178_134183178
		chr17_62097430_62098430
		chr7_72935937_72936937
		chr15_77197311_77198311
		chr19_47734196_47735196
		chr10_59949785_59950785
		chr3_124448646_124449646
		chr2_151342174_151343174
		chr7_151408686_151409686
		chr11_64836503_64837503
		chr12_4380775_4381775
		chr7_73747990_73748990
		chr11_126081172_126082172
		chr7_99069994_99070994
		chr13_30982288_30983288
		chr20_47538033_47539033
		chr5_118604115_118605115
		chr15_30359707_30360707
		chr6_166419125_166420125
		chr18_12990851_12991851
		chr20_47558020_47559020
		chr2_70369543_70370543
		chrX_153193213_153194213
		chr10_129706419_129707419
		chr1_7610793_7611793
		chr1_244214111_244215111
		chr11_65478876_65479876
		chr4_83295154_83296154
		chrX_48024341_48025341
		chr16_2059053_2060053
		chr1_205512283_205513283
		chr5_150826597_150827597
		chr1_212704780_212705780
		chr12_121341760_121342760
		chr11_394333_395333
		chr4_111543969_111544969
		chr8_116426666_116427666
		chr6_137113829_137114829
		chr9_140044496_140045496
		chr17_9922897_9923897
		chr1_182942195_182943195
		chr3_169899032_169900032
		chr19_10443855_10444855
		chr1_161087342_161088342
		chr6_138187835_138188835
		chr1_205744066_205745066
		chr22_38723465_38724465
		chrX_39612186_39613186
		chr7_55034730_55035730
		chr14_39440435_39441435
		chr12_89618757_89619757
		chr11_3116740_3117740
		chr22_20849687_20850687
		chr6_87864741_87865741
		chr10_104401284_104402284
		chr6_13813521_13814521
		chr4_667740_668740
		chr5_1858973_1859973
		chr5_177018688_177019688
		chr5_179868275_179869275
		chr18_657840_658840
		chr16_89568541_89569541
		chr1_10092379_10093379
		chr9_127615069_127616069
		chr11_1803141_1804141
		chr1_32478826_32479826
		chr5_176923807_176924807
		chr10_21785719_21786719
		chr11_34126641_34127641
		chr1_8271674_8272674
		chr14_91789617_91790617
		chr1_207139890_207140890
		chr15_95096228_95097228
		chr7_29837817_29838817
		chr10_60716481_60717481
		chr22_22958794_22959794
		chr1_44300402_44301402
		chr10_98797074_98798074
		chr1_226850115_226851115
		chr6_7312952_7313952
		chr19_3054903_3055903
		chr10_112257417_112258417
		chr2_101510025_101511025
		chr6_150325925_150326925
		chr22_30002108_30003108
		chr10_5854427_5855427
		chr18_11857079_11858079
		chr17_78074781_78075781
		chr3_50207805_50208805
		chr10_132848771_132849771
		chr5_95719767_95720767
		chr8_128821351_128822351
		chr4_68751179_68752179
		chr19_44098941_44099941
		chr1_151170509_151171509
		chr22_27077101_27078101
		chr4_16206705_16207705
		chr17_66201035_66202035
		chr21_44726543_44727543
		chr1_201717185_201718185
		chr7_30067483_30068483
		chr2_240019698_240020698
		chr15_99982383_99983383
		chr10_14633678_14634678
		chr10_64892551_64893551
		chr6_33807539_33808539
		chr22_40393662_40394662
		chr15_56332390_56333390
		chr15_32322265_32323265
		chr14_86634297_86635297
		chr1_203830118_203831118
		chr4_108852190_108853190
		chr5_55007819_55008819
		chr6_49525670_49526670
		chr4_69215284_69216284
		chr1_154530949_154531949
		chr19_51273609_51274609
		chr17_53315315_53316315
		chr9_96927972_96928972
		chr2_133026506_133027506
		chr11_102280850_102281850
		chr6_27798226_27799226
		chr20_37642581_37643581
		chr10_124913121_124914121
		chr5_73221642_73222642
		chr1_43608778_43609778
		chr5_132567508_132568508
		chr3_19988064_19989064
		chr11_118991518_118992518
		chr3_33318458_33319458
		chr1_95100152_95101152
		chr1_79537441_79538441
		chr5_176911394_176912394
		chr15_98620113_98621113
		chr15_33162057_33163057
		chr3_128669083_128670083
		chr15_78591455_78592455
		chr19_571852_572852
		chrX_15287715_15288715
		chr8_144360487_144361487
		chr11_1803908_1804908
		chr14_101015916_101016916
		chr5_72414886_72415886
		chr11_65989806_65990806
		chr20_60927484_60928484
		chr17_70418538_70419538
		chr2_201993511_201994511
		chr1_58867439_58868439
		chr11_65244516_65245516
		chr3_137905616_137906616
		chr1_113498347_113499347
		chr6_43635680_43636680
		chr11_69714992_69715992
		chr6_74230462_74231462
		chr19_17784855_17785855
		chr16_31044352_31045352
		chr2_113552124_113553124
		chr6_143247623_143248623
		chr2_130410434_130411434
		chr7_7679585_7680585
		chr5_28664531_28665531
		chr18_77866727_77867727
		chr9_131446251_131447251
		chr4_40301722_40302722
		chr7_45019588_45020588
		chr10_10028852_10029852
		chr17_18907663_18908663
		chr4_4989118_4990118
		chr16_76464019_76465019
		chr4_83821659_83822659
		chrX_48858179_48859179
		chr10_93557617_93558617
		chr15_74248753_74249753
		chr11_18343190_18344190
		chr13_114539915_114540915
		chr1_230248941_230249941
		chr16_21008244_21009244
		chr10_30970960_30971960
		chr7_28448221_28449221
		chr10_74544009_74545009
		chr17_57408436_57409436
		chr5_18231119_18232119
		chr12_93964205_93965205
		chr1_221651047_221652047
		chr2_190305670_190306670
		chr11_117688575_117689575
		chr8_95486865_95487865
		chr1_153302683_153303683
		chr16_1155924_1156924
		chr6_112579998_112580998
		chr6_43336913_43337913
		chr22_38198019_38199019
		chr17_17875729_17876729
		chr19_48613275_48614275
		chr1_153939415_153940415
		chr10_111969037_111970037
		chr2_111435156_111436156
		chr18_55890889_55891889
		chr3_17499332_17500332
		chr19_33616725_33617725
		chr5_20609131_20610131
		chr16_81458085_81459085
		chr13_21871829_21872829
		chr12_12360132_12361132
		chr19_41869325_41870325
		chr5_135662748_135663748
		chr5_25568739_25569739
		chr10_30749254_30750254
		chr3_30331744_30332744
		chr17_41322490_41323490
		chrX_95939123_95940123
		chr5_71052893_71053893
		chrX_55744123_55745123
		chr2_73339721_73340721
		chrX_48931287_48932287
		chr21_34755017_34756017
		chr10_133540205_133541205
		chr1_24246133_24247133
		chr14_45552812_45553812
		chr12_7046740_7047740
		chr11_128527139_128528139
		chr12_53645661_53646661
		chr4_38315445_38316445
		chr6_30538963_30539963
		chr3_47323926_47324926
		chr7_150065853_150066853
		chr15_70861517_70862517
		chr5_127211090_127212090
		chr2_42395833_42396833
		chr1_3463614_3464614
		chr18_9913402_9914402
		chr4_41841946_41842946
		chr5_68710484_68711484
		chr10_7452485_7453485
		chr14_55148531_55149531
		chr8_42128314_42129314
		chr1_244481563_244482563
		chr19_45267907_45268907
		chr16_73223066_73224066
		chr12_114492147_114493147
		chr11_308786_309786
		chr2_48337943_48338943
		chr16_56715790_56716790
		chr6_43708197_43709197
		chr10_127511327_127512327
		chrX_38420117_38421117
		chr1_101359894_101360894
		chr19_8385765_8386765
		chr9_96711899_96712899
		chrX_10311365_10312365
		chr4_78077340_78078340
		chr20_61847078_61848078
		chr2_47571803_47572803
		chr16_85590380_85591380
		chr6_105306940_105307940
		chr10_32217249_32218249
		chr17_78120495_78121495
		chr19_10426204_10427204
		chr5_56193734_56194734
		chr19_5720139_5721139
		chr16_50148248_50149248
		chr16_4466203_4467203
		chr6_97345246_97346246
		chr22_20849307_20850307
		chr10_69643917_69644917
		chr19_49457463_49458463
		chr10_105880276_105881276
		chr6_37104931_37105931
		chr1_186648958_186649958
		chr7_140097739_140098739
		chr20_50303231_50304231
		chr4_77134539_77135539
		chr19_59066066_59067066
		chr18_20714889_20715889
		chr2_219773244_219774244
		chr16_87497639_87498639
		chr9_123476450_123477450
		chr12_68932544_68933544
		chr14_34857770_34858770
		chr1_28911464_28912464
		chr11_66115131_66116131
		chr1_110719748_110720748
		chr2_43452788_43453788
		chr8_26240072_26241072
		chr15_102119494_102120494
		chr12_89833166_89834166
		chr16_88993163_88994163
		chr19_33560197_33561197
		chr14_54955051_54956051
		chrX_46278127_46279127
		chr6_27639768_27640768
		chr6_2850749_2851749
		chr21_43429654_43430654
		chr17_75419444_75420444
		chr9_136657888_136658888
		chr18_3246852_3247852
		chr12_26266899_26267899
		chr6_123110142_123111142
		chr3_142719866_142720866
		chr19_3828074_3829074
		chr1_32281219_32282219
		chrX_15872656_15873656
		chr1_29724170_29725170
		chr21_40691497_40692497
		chr1_213786756_213787756
		chr21_9968083_9969083
		chr2_131094327_131095327
		chr2_203066180_203067180
		chr9_138058820_138059820
		chr11_83537618_83538618
		chr18_23805888_23806888
		chr3_81810395_81811395
		chr19_13047842_13048842
		chr12_40499331_40500331
		chr4_24138917_24139917
		chr8_94928628_94929628
		chr10_38299058_38300058
		chr19_4246381_4247381
		chr16_4896789_4897789
		chr12_114403751_114404751
		chr15_63248957_63249957
		chr17_7197485_7198485
		chr19_4831356_4832356
		chr8_62356742_62357742
		chr19_37063820_37064820
		chr20_48281908_48282908
		chr12_46384193_46385193
		chr7_131270730_131271730
		chr10_44679133_44680133
		chr16_21963838_21964838
		chr7_24929077_24930077
		chr19_35738372_35739372
		chr5_41904022_41905022
TFEB	1788	chr9_78989726_78990726
		chr16_66759044_66760044
		chr16_88717528_88718528
		chr10_11761175_11762175
		chr18_67872440_67873440
		chr10_73798601_73799601
		chr3_182510840_182511840
		chr2_87034324_87035324
		chr1_103352940_103353940
		chr7_116593341_116594341
		chr14_105864338_105865338
		chr1_41964119_41965119
		chr2_20250930_20251930
		chr18_74826166_74827166
		chr2_220083083_220084083
		chrX_7933011_7934011
		chr7_46910224_46911224
		chr16_47796630_47797630
		chr6_107172238_107173238
		chr16_58718204_58719204
		chr4_109094002_109095002
		chr16_84178371_84179371
		chr1_202895922_202896922
		chr22_30819430_30820430
		chr12_69139573_69140573
		chr8_71581107_71582107
		chr6_160389437_160390437
		chr12_110263190_110264190
		chr3_197686574_197687574
		chr8_145800477_145801477
		chr12_113658768_113659768
		chr9_139137172_139138172
		chr17_17125704_17126704
		chr7_40407014_40408014
		chr11_67210710_67211710
		chr4_47465288_47466288
		chr2_233561321_233562321
		chr3_185542968_185543968
		chr1_205781921_205782921
		chr1_47798900_47799900
		chr21_46237528_46238528
		chr1_161135266_161136266
		chr5_120457090_120458090
		chr16_30552469_30553469
		chr1_3370482_3371482
		chr6_1952666_1953666
		chr2_75060701_75061701
		chr5_68484878_68485878
		chr11_94151194_94152194
		chr5_131892101_131893101
		chr10_5488120_5489120
		chr6_26744792_26745792
		chr12_113904589_113905589
		chr4_79696633_79697633
		chr3_48594015_48595015
		chr19_48017975_48018975
		chr3_170625852_170626852
		chr6_138186987_138187987
		chr12_116715218_116716218
		chr16_70487991_70488991
		chr3_50638146_50639146
		chr1_44440042_44441042
		chr3_69100950_69101950
		chr17_3795160_3796160
		chr8_42128812_42129812
		chr14_35451273_35452273
		chr19_11545849_11546849
		chr18_21977322_21978322
		chr12_65173754_65174754
		chr3_126194312_126195312
		chr3_185655308_185656308
		chr22_32366293_32367293
		chr7_1498521_1499521
		chr10_101088584_101089584
		chr10_74385547_74386547
		chr4_123929947_123930947
		chrX_118026047_118027047
		chr1_155477110_155478110
		chr6_30231485_30232485
		chr18_29522871_29523871
		chr12_56709590_56710590
		chr2_204103504_204104504
		chr3_5260625_5261625
		chr8_2197187_2198187
		chr9_89987091_89988091
		chr1_156555073_156556073
		chr10_84421291_84422291
		chr1_58717930_58718930
		chr7_100887951_100888951
		chr6_88875260_88876260
		chr5_8457199_8458199
		chr17_19551930_19552930
		chr5_180687619_180688619
		chr7_2353572_2354572
		chr4_184667762_184668762
		chr16_29818963_29819963
		chr19_49004298_49005298
		chr7_107805273_107806273
		chr5_168006348_168007348
		chr18_3602668_3603668
		chr10_126990268_126991268
		chr8_98655976_98656976
		chr9_139844113_139845113
		chr2_82460842_82461842
		chr1_233866278_233867278
		chr19_49588125_49589125
		chr11_61249706_61250706
		chr10_102176388_102177388
		chr17_1732609_1733609
		chr3_23350839_23351839
		chr18_43651768_43652768
		chr14_35590958_35591958
		chr6_7729941_7730941
		chr16_3332963_3333963
		chr4_114730089_114731089
		chr2_241525271_241526271
		chr5_143073572_143074572
		chr2_5559932_5560932
		chr2_109830068_109831068
		chr1_17053314_17054314
		chr12_498019_499019
		chr9_95087719_95088719
		chr6_24402640_24403640
		chr5_116212526_116213526
		chr16_9184622_9185622
		chrY_58991089_58992089
		chr2_65034165_65035165
		chr18_28622456_28623456
		chr17_49337377_49338377
		chr19_1237510_1238510
		chr12_21342785_21343785
		chr9_117349477_117350477
		chr10_99343492_99344492
		chr5_43040037_43041037
		chr1_154908538_154909538
		chr8_58999310_59000310
		chr5_82910758_82911758
		chr10_94301926_94302926
		chr6_30688851_30689851
		chr17_57696754_57697754
		chr12_117175599_117176599
		chr3_169939307_169940307
		chr16_2569835_2570835
		chr3_20227242_20228242
		chr15_34629773_34630773
		chrX_47420392_47421392
		chr4_169676805_169677805
		chrX_54466289_54467289
		chr5_173811176_173812176
		chr5_139493096_139494096
		chr1_243512148_243513148
		chr1_27191084_27192084
		chr9_136293369_136294369
		chr8_29939475_29940475
		chr2_215593072_215594072
		chr18_77266933_77267933
		chr10_99078504_99079504
		chr19_47616070_47617070
		chr7_36252555_36253555
		chr20_33680224_33681224
		chr10_80062786_80063786
		chr6_158374870_158375870
		chr12_31799718_31800718
		chr19_35417274_35418274
		chr17_17140550_17141550
		chr6_1518149_1519149
		chr12_19681631_19682631
		chr6_6811422_6812422
		chr1_11865515_11866515
		chr10_93392673_93393673
		chr11_6640016_6641016
		chr1_6662159_6663159
		chr19_7586908_7587908
		chr6_80815711_80816711
		chr19_47633561_47634561
		chr5_43602799_43603799
		chr12_109262541_109263541
		chr6_26021305_26022305
		chr17_72868576_72869576
		chr2_172963383_172964383
		chr6_30693198_30694198
		chr8_103499826_103500826
		chr2_40575414_40576414
		chr20_43538170_43539170
		chr1_200329153_200330153
		chr16_24550346_24551346
		chr7_107203821_107204821
		chr9_37953756_37954756
		chr7_154861382_154862382
		chr5_131132440_131133440
		chr10_97309728_97310728
		chr10_18837779_18838779
		chr22_36902735_36903735
		chr10_23727435_23728435
		chr9_137257771_137258771
		chr3_4508416_4509416
		chr6_126101488_126102488
		chr10_99893897_99894897
		chr7_1083739_1084739
		chr11_121162885_121163885
		chrX_18692595_18693595
		chr19_45681128_45682128
		chr5_105569193_105570193
		chr4_152020089_152021089
		chr6_11412047_11413047
		chr3_149085841_149086841
		chr3_40842628_40843628
		chr12_133184454_133185454
		chr4_6749290_6750290
		chr4_100870924_100871924
		chr17_617635_618635
		chr12_104359439_104360439
		chr16_1741643_1742643
		chr9_136720721_136721721
		chr8_37756732_37757732
		chr11_460415_461415
		chr17_20746714_20747714
		chr12_85065779_85066779
		chr8_145098648_145099648
		chr2_71691365_71692365
		chr17_70628158_70629158
		chr1_52520291_52521291
		chr12_72079352_72080352
		chr5_36984914_36985914
		chr9_110996918_110997918
		chr3_93950085_93951085
		chr1_144533655_144534655
		chr19_4095685_4096685
		chr22_27468800_27469800
		chr19_41193041_41194041
		chr6_44424099_44425099
		chr12_12713644_12714644
		chr20_34359277_34360277
		chrX_53123052_53124052
		chr6_144329008_144330008
		chr6_7974892_7975892
		chr8_142030900_142031900
		chr17_62502459_62503459
		chr17_73974643_73975643
		chr6_108910349_108911349
		chr3_196757793_196758793
		chr6_166943646_166944646
		chrX_100662920_100663920
		chr6_30718973_30719973
		chr3_156543431_156544431
		chr9_100684340_100685340
		chr12_46781194_46782194
		chr19_36544855_36545855
		chr6_36953873_36954873
		chr5_107286287_107287287
		chr10_74019828_74020828
		chr7_101916813_101917813
		chr16_56735618_56736618
		chr19_42195384_42196384
		chrX_146992795_146993795
		chr2_208195313_208196313
		chr22_47157927_47158927
		chr22_47049193_47050193
		chr19_8509309_8510309
		chr12_106897632_106898632
		chr9_93823017_93824017
		chr19_13067560_13068560
		chr1_162297979_162298979
		chr6_31864996_31865996
		chr22_29876603_29877603
		chr19_32835862_32836862
		chr9_136324840_136325840
		chr2_10496135_10497135
		chr1_221051378_221052378
		chr4_76649313_76650313
		chr22_19434439_19435439
		chr2_128169152_128170152
		chr7_26219063_26220063
		chr15_68131842_68132842
		chr3_57198917_57199917
		chr17_67322805_67323805
		chr1_109419102_109420102
		chr6_5407979_5408979
		chr1_245316225_245317225
		chr3_155571791_155572791
		chr16_74073856_74074856
		chr3_107809408_107810408
		chr6_28072015_28073015
		chr12_26278580_26279580
		chr8_141799090_141800090
		chrX_30670645_30671645
		chr6_151772803_151773803
		chrX_109330353_109331353
		chr1_242640410_242641410
		chr1_53168569_53169569
		chr19_35615053_35616053
		chr6_32935843_32936843
		chr16_733454_734454
		chr5_10484888_10485888
		chr6_30243482_30244482
		chr9_19127049_19128049
		chr14_104604139_104605139
		chr7_99746099_99747099
		chr17_57183868_57184868
		chr21_39668916_39669916
		chr12_28342878_28343878
		chr13_52157930_52158930
		chr8_135724842_135725842
		chr13_113155224_113156224
		chr15_91537568_91538568
		chr1_52343820_52344820
		chr22_41593079_41594079
		chr2_567726_568726
		chr7_101499784_101500784
		chr6_44224286_44225286
		chr5_176831036_176832036
		chr7_22628978_22629978
		chr1_2036122_2037122
		chr11_63705851_63706851
		chr2_101741141_101742141
		chr6_14764615_14765615
		chr15_90985375_90986375
		chr13_36920396_36921396
		chr7_111116323_111117323
		chr20_442679_443679
		chr11_2906616_2907616
		chr5_17328156_17329156
		chr14_20978373_20979373
		chr1_161397408_161398408
		chr13_31039747_31040747
		chr2_27545444_27546444
		chr11_83194579_83195579
		chr17_4624697_4625697
		chr4_759646_760646
		chr1_153939756_153940756
		chr11_61730168_61731168
		chrX_106137967_106138967
		chr9_93955641_93956641
		chr6_52125302_52126302
		chr6_71057704_71058704
		chr3_167390706_167391706
		chr6_26204406_26205406
		chr7_106057484_106058484
		chr10_77836229_77837229
		chr18_8800125_8801125
		chr12_50326198_50327198
		chr21_17691119_17692119
		chr2_135299043_135300043
		chr12_113795872_113796872
		chr11_1784785_1785785
		chr14_50235111_50236111
		chr4_84376573_84377573
		chr9_95087111_95088111
		chr7_36428926_36429926
		chr1_230313644_230314644
		chr7_37200167_37201167
		chr18_20513288_20514288
		chr9_124855245_124856245
		chr7_2824345_2825345
		chr14_55031391_55032391
		chr5_173314633_173315633
		chr13_113241994_113242994
		chr21_45195992_45196992
		chr6_64216543_64217543
		chr15_62396352_62397352
		chr7_17186664_17187664
		chr3_195980064_195981064
		chr3_12525381_12526381
		chr3_46359109_46360109
		chr1_229333190_229334190
		chr7_28331683_28332683
		chr9_5628458_5629458
		chrX_47419911_47420911
		chr12_122750537_122751537
		chr1_94131956_94132956
		chr6_34724755_34725755
		chr6_43149328_43150328
		chr17_5185066_5186066
		chr5_109145867_109146867
		chr3_26503711_26504711
		chr11_67069234_67070234
		chr3_143689263_143690263
		chr1_234260623_234261623
		chr2_172864252_172865252
		chr14_71526120_71527120
		chr1_167764933_167765933
		chr14_39901682_39902682
		chr5_132386984_132387984
		chr15_76628309_76629309
		chr6_44191367_44192367
		chr14_102828800_102829800
		chr11_67069886_67070886
		chrX_40506364_40507364
		chr6_32121334_32122334
		chr16_84177794_84178794
		chr6_64345177_64346177
		chr1_187043282_187044282
		chr5_141392098_141393098
		chr2_26986623_26987623
		chr14_85554580_85555580
		chr11_7041184_7042184
		chr17_6938667_6939667
		chr2_112456004_112457004
		chr5_180287741_180288741
		chr21_35917554_35918554
		chr1_168114269_168115269
		chr3_16306107_16307107
		chr6_7801210_7802210
		chr1_204407471_204408471
		chr15_59509657_59510657
		chr13_52027020_52028020
		chr7_128863873_128864873
		chr14_99738208_99739208
		chr4_187629774_187630774
		chr10_88106663_88107663
		chr3_148708893_148709893
		chr19_6464050_6465050
		chr10_77162123_77163123
		chr9_131549071_131550071
		chr6_12163517_12164517
		chr5_93221850_93222850
		chr21_45714195_45715195
		chr2_25895930_25896930
		chr17_26577868_26578868
		chr1_110008819_110009819
		chr8_103822688_103823688
		chr2_54210620_54211620
		chr12_31742330_31743330
		chr10_32635197_32636197
		chr16_23160309_23161309
		chr1_193080404_193081404
		chr18_29598188_29599188
		chr1_212308449_212309449
		chr1_202074583_202075583
		chr6_109703913_109704913
		chr8_23203608_23204608
		chr5_121412042_121413042
		chr12_123849391_123850391
		chr1_221199357_221200357
		chr5_35381339_35382339
		chr9_91182890_91183890
		chr17_73850956_73851956
		chr3_113614422_113615422
		chr14_105149140_105150140
		chr1_120274340_120275340
		chr1_166944213_166945213
		chr21_38935830_38936830
		chr9_37903611_37904611
		chr5_93413773_93414773
		chr1_13938630_13939630
		chr1_166845005_166846005
		chr6_168225997_168226997
		chr1_45097076_45098076
		chr12_4757717_4758717
		chr1_197437603_197438603
		chr19_459768_460768
		chr17_18163340_18164340
		chr2_233249996_233250996
		chr9_131084324_131085324
		chr10_62608442_62609442
		chr17_42015096_42016096
		chr9_98075200_98076200
		chr5_138676921_138677921
		chr2_98612229_98613229
		chr21_47236319_47237319
		chr11_64126071_64127071
		chr15_71571256_71572256
		chr16_5083149_5084149
		chr3_184529440_184530440
		chr12_96336254_96337254
		chr6_108279144_108280144
		chr1_242153012_242154012
		chr2_105945727_105946727
		chr20_1549666_1550666
		chr9_99179203_99180203
		chr15_73925407_73926407
		chr5_80112507_80113507
		chr9_6680922_6681922
		chr1_27003547_27004547
		chr19_33165780_33166780
		chr19_459498_460498
		chr16_11761600_11762600
		chr7_100743128_100744128
		chr1_169280965_169281965
		chr15_59041635_59042635
		chr5_912351_913351
		chr9_134406221_134407221
		chr10_76969711_76970711
		chr1_8154109_8155109
		chr3_178789150_178790150
		chr12_53399587_53400587
		chr7_138720297_138721297
		chr2_147733332_147734332
		chr19_37328509_37329509
		chr19_50380237_50381237
		chr15_91550275_91551275
		chr17_55762919_55763919
		chr16_89367571_89368571
		chr7_63423568_63424568
		chr6_1381929_1382929
		chr15_34629451_34630451
		chr7_108209615_108210615
		chr13_100622311_100623311
		chr5_11067237_11068237
		chr16_17524670_17525670
		chr3_9956878_9957878
		chr22_41417824_41418824
		chr16_30759103_30760103
		chr17_17655076_17656076
		chr13_52325015_52326015
		chr18_44496994_44497994
		chr12_90162617_90163617
		chr15_72410067_72411067
		chr17_63052554_63053554
		chr7_13002656_13003656
		chr14_33615000_33616000
		chr1_173627897_173628897
		chr7_148176351_148177351
		chr5_39430054_39431054
		chr19_1604953_1605953
		chr12_120611245_120612245
		chr15_75248134_75249134
		chr1_235530461_235531461
		chr13_79232818_79233818
		chr3_10156825_10157825
		chr1_23919708_23920708
		chr11_73587220_73588220
		chr1_53600574_53601574
		chr1_223306753_223307753
		chr5_5134539_5135539
		chr2_113551398_113552398
		chr1_80961344_80962344
		chr7_140150659_140151659
		chr19_4869139_4870139
		chr1_205887778_205888778
		chr7_98971730_98972730
		chr7_155089034_155090034
		chr12_53399504_53400504
		chr3_12862509_12863509
		chr17_8089164_8090164
		chr22_20785167_20786167
		chr3_25857565_25858565
		chr5_167728854_167729854
		chr16_18947672_18948672
		chr21_27310688_27311688
		chr3_33839574_33840574
		chr6_26026919_26027919
		chr13_114855486_114856486
		chrX_49643126_49644126
		chr19_39109138_39110138
		chr10_118531291_118532291
		chr17_8075889_8076889
		chrX_134232414_134233414
		chr13_113950917_113951917
		chr11_122654966_122655966
		chr11_107798883_107799883
		chr1_40626480_40627480
		chr9_114628889_114629889
		chr20_44580095_44581095
		chr1_10532109_10533109
		chr4_24474045_24475045
		chr7_155711381_155712381
		chr5_126637924_126638924
		chr14_55878090_55879090
		chr1_222930355_222931355
		chr11_2153880_2154880
		chr2_211035003_211036003
		chr1_226090969_226091969
		chr1_222885650_222886650
		chr4_122871051_122872051
		chr3_69355217_69356217
		chr13_77460069_77461069
		chr16_88923057_88924057
		chr3_52091147_52092147
		chr3_184031842_184032842
		chr1_12213035_12214035
		chr2_73441163_73442163
		chr4_32155108_32156108
		chr3_194304203_194305203
		chr5_74949460_74950460
		chr15_52263090_52264090
		chr6_13302577_13303577
		chr13_114444745_114445745
		chr12_123849577_123850577
		chr8_145687890_145688890
		chr14_77923520_77924520
		chr21_35923803_35924803
		chr4_82386241_82387241
		chr16_87534216_87535216
		chr2_216484090_216485090
		chr18_46986560_46987560
		chr7_140396440_140397440
		chr19_2427385_2428385
		chr1_36689605_36690605
		chr5_57130689_57131689
		chr15_55400747_55401747
		chr4_7463792_7464792
		chr2_125281355_125282355
		chr1_179050623_179051623
		chr10_99485998_99486998
		chr15_70489870_70490870
		chr9_18917010_18918010
		chr10_38265079_38266079
		chr1_214775933_214776933
		chr4_14773022_14774022
		chr14_81686910_81687910
		chr1_115711044_115712044
		chr8_126708731_126709731
		chr14_20929124_20930124
		chr6_86352193_86353193
		chr19_12792179_12793179
		chr11_67033303_67034303
		chr19_10859264_10860264
		chr17_8089710_8090710
		chr17_29158477_29159477
		chr14_75295437_75296437
		chr2_9695542_9696542
		chr22_30194900_30195900
		chr12_105837492_105838492
		chr3_53025539_53026539
		chr5_94982022_94983022
		chr8_40032062_40033062
		chr21_29520262_29521262
		chr9_99211900_99212900
		chr7_158656187_158657187
		chr7_17337825_17338825
		chr3_40350641_40351641
		chr7_115941439_115942439
		chr7_2749002_2750002
		chr11_20384754_20385754
		chr12_110841404_110842404
		chr19_58978085_58979085
		chr17_79934962_79935962
		chr14_78471319_78472319
		chr5_68628122_68629122
		chr19_47454151_47455151
		chr12_49110034_49111034
		chr6_107436272_107437272
		chrX_39955364_39956364
		chr5_110074145_110075145
		chr5_864139_865139
		chr17_46018647_46019647
		chr6_37101975_37102975
		chr6_24359782_24360782
		chr8_123268408_123269408
		chr8_27950180_27951180
		chr3_10028021_10029021
		chr17_57696193_57697193
		chr5_38465995_38466995
		chr17_19880728_19881728
		chr1_163029369_163030369
		chr19_49378166_49379166
		chr21_33434845_33435845
		chr12_27978022_27979022
		chr11_36310465_36311465
		chr16_70719453_70720453
		chr10_29970274_29971274
		chr4_17615738_17616738
		chr21_23172382_23173382
		chr12_23455346_23456346
		chr5_71474793_71475793
		chr3_195163481_195164481
		chr10_121065372_121066372
		chr6_136584353_136585353
		chr13_110149906_110150906
		chr8_30515289_30516289
		chr15_74890301_74891301
		chr22_28355040_28356040
		chr20_52210514_52211514
		chr8_142402011_142403011
		chr20_33543099_33544099
		chr1_185886524_185887524
		chr22_38794560_38795560
		chr14_55034277_55035277
		chr1_180991841_180992841
		chr9_131450981_131451981
		chr6_26331206_26332206
		chr11_118661485_118662485
		chr3_33839508_33840508
		chr17_60838944_60839944
		chr15_25646947_25647947
		chr17_74508715_74509715
		chr12_49463417_49464417
		chr10_126077433_126078433
		chr19_11592973_11593973
		chr4_38729888_38730888
		chr1_173445496_173446496
		chr1_162640457_162641457
		chr21_45660974_45661974
		chr17_17257958_17258958
		chr13_44811165_44812165
		chr12_94178742_94179742
		chr10_28048636_28049636
		chr1_9241956_9242956
		chr15_74877999_74878999
		chr12_121063257_121064257
		chr1_233749581_233750581
		chr12_46777271_46778271
		chr17_7818804_7819804
		chr10_99344285_99345285
		chr11_85672701_85673701
		chr10_16858932_16859932
		chr1_78148260_78149260
		chr14_23387885_23388885
		chr17_63051473_63052473
		chr6_24774600_24775600
		chr15_50978588_50979588
		chr16_4860840_4861840
		chr1_223575817_223576817
		chr1_1891287_1892287
		chr11_67236168_67237168
		chr5_176853191_176854191
		chr15_69754754_69755754
		chr17_79885204_79886204
		chr3_120067807_120068807
		chr9_37422128_37423128
		chr1_39325196_39326196
		chr12_10366171_10367171
		chr5_148352247_148353247
		chr12_120754875_120755875
		chr6_28908906_28909906
		chr10_114297711_114298711
		chr6_106442442_106443442
		chr7_47065879_47066879
		chr22_46250771_46251771
		chr13_48877278_48878278
		chr1_218698121_218699121
		chr1_49634971_49635971
		chr2_213460743_213461743
		chr16_57219751_57220751
		chr3_128399660_128400660
		chr20_40321427_40322427
		chr21_40327077_40328077
		chr10_90342199_90343199
		chr3_111457822_111458822
		chr14_55517726_55518726
		chr19_49990267_49991267
		chr1_172852074_172853074
		chr5_85415041_85416041
		chr8_55491553_55492553
		chr7_72936582_72937582
		chr6_38750902_38751902
		chr8_140962775_140963775
		chr19_47905445_47906445
		chr12_71709021_71710021
		chr16_23521284_23522284
		chr17_79451058_79452058
		chr4_6988688_6989688
		chr21_28824651_28825651
		chr12_48512708_48513708
		chr9_6757579_6758579
		chrX_49643507_49644507
		chr12_48146806_48147806
		chr6_111984610_111985610
		chr13_113737692_113738692
		chr4_106067616_106068616
		chr7_79843535_79844535
		chr7_108209395_108210395
		chr2_131850521_131851521
		chr6_52368964_52369964
		chr1_89356779_89357779
		chr6_33036904_33037904
		chr5_172197601_172198601
		chr15_59575803_59576803
		chr17_70461410_70462410
		chr12_51745409_51746409
		chr12_8850775_8851775
		chr10_11580418_11581418
		chr3_117056525_117057525
		chr6_26285130_26286130
		chr3_31480210_31481210
		chr1_225025790_225026790
		chr16_1524630_1525630
		chr16_9161967_9162967
		chr5_149339884_149340884
		chr3_16273706_16274706
		chr1_33896054_33897054
		chr17_37212772_37213772
		chr16_85393599_85394599
		chr12_104680248_104681248
		chr15_59713046_59714046
		chr1_247094727_247095727
		chr11_69190405_69191405
		chr4_25161689_25162689
		chr16_9253629_9254629
		chr5_176558018_176559018
		chr12_14923477_14924477
		chr2_120980384_120981384
		chr10_5605807_5606807
		chr9_33328915_33329915
		chr19_47164376_47165376
		chr15_59618697_59619697
		chr16_88320582_88321582
		chr1_183132187_183133187
		chr1_234801698_234802698
		chr10_32634704_32635704
		chr19_41256629_41257629
		chr6_12585787_12586787
		chr22_41777422_41778422
		chr21_33001304_33002304
		chr19_58325793_58326793
		chr8_142401637_142402637
		chr6_42017800_42018800
		chr4_37226346_37227346
		chr2_197035894_197036894
		chr14_32495126_32496126
		chr12_69139346_69140346
		chr22_39548084_39549084
		chr20_46021086_46022086
		chr5_37637617_37638617
		chr20_30795147_30796147
		chr11_393688_394688
		chr21_37441764_37442764
		chr20_58515381_58516381
		chr3_52569984_52570984
		chr2_201390261_201391261
		chr16_25118035_25119035
		chr12_13153969_13154969
		chr19_4869725_4870725
		chr4_16943315_16944315
		chrX_130743669_130744669
		chr3_133797867_133798867
		chr22_25381442_25382442
		chr13_30968970_30969970
		chr19_8509744_8510744
		chrX_128977685_128978685
		chr12_53447539_53448539
		chr7_151450958_151451958
		chr17_37729945_37730945
		chr16_87202728_87203728
		chr10_70939543_70940543
		chr11_71814166_71815166
		chrX_48333967_48334967
		chr6_12337856_12338856
		chrY_13485569_13486569
		chr16_2059372_2060372
		chr7_32534606_32535606
		chr5_17656161_17657161
		chr8_124054024_124055024
		chr19_32836376_32837376
		chr3_183903302_183904302
		chr6_7112913_7113913
		chr1_27676044_27677044
		chr1_229344114_229345114
		chr3_14237348_14238348
		chr1_151483369_151484369
		chr9_130704807_130705807
		chr22_21212587_21213587
		chr1_235001940_235002940
		chr14_24422447_24423447
		chr1_32409681_32410681
		chr7_139123972_139124972
		chr18_8399203_8400203
		chr1_115968679_115969679
		chr19_13056092_13057092
		chrX_153059548_153060548
		chr17_61042976_61043976
		chr19_41833206_41834206
		chr9_90589294_90590294
		chr1_71546234_71547234
		chr14_100842404_100843404
		chr16_85339463_85340463
		chr1_115968181_115969181
		chr8_107072271_107073271
		chr5_150138204_150139204
		chr4_103789691_103790691
		chrX_28137892_28138892
		chr10_89810026_89811026
		chr22_41418197_41419197
		chr16_474645_475645
		chr10_76994797_76995797
		chr4_1075810_1076810
		chr14_24911533_24912533
		chr9_80945999_80946999
		chr8_29511702_29512702
		chr12_58145694_58146694
		chr9_117349549_117350549
		chr3_183354029_183355029
		chr2_28865888_28866888
		chr10_503187_504187
		chr10_32596273_32597273
		chr12_14518437_14519437
		chr5_66461786_66462786
		chr11_63948690_63949690
		chr19_15217504_15218504
		chr11_119345695_119346695
		chr10_72852967_72853967
		chr2_47074015_47075015
		chr10_71267274_71268274
		chr15_62289719_62290719
		chr21_21880136_21881136
		chr1_166713874_166714874
		chr14_21852104_21853104
		chr1_89149419_89150419
		chr12_112450512_112451512
		chr2_157257209_157258209
		chr17_35305640_35306640
		chr12_28343260_28344260
		chr13_21635185_21636185
		chr1_179783730_179784730
		chr8_120844546_120845546
		chr16_78114875_78115875
		chr1_153508217_153509217
		chr11_95724209_95725209
		chr11_18034033_18035033
		chr1_109805828_109806828
		chr1_36689188_36690188
		chr1_211896007_211897007
		chr3_149248758_149249758
		chr1_155568564_155569564
		chr1_36183990_36184990
		chr18_39534584_39535584
		chr1_78444698_78445698
		chr15_91497665_91498665
		chr16_53754561_53755561
		chr20_48552452_48553452
		chr10_132418970_132419970
		chr17_17109156_17110156
		chr7_43965521_43966521
		chr10_5854847_5855847
		chr17_1703216_1704216
		chr12_12548298_12549298
		chr1_207978819_207979819
		chr1_226270777_226271777
		chr10_6316854_6317854
		chr2_112416744_112417744
		chr9_97522853_97523853
		chr22_30819638_30820638
		chr7_12169384_12170384
		chr1_161509526_161510526
		chr7_12725899_12726899
		chr11_82586705_82587705
		chr16_84839928_84840928
		chr22_27103321_27104321
		chr10_25304852_25305852
		chr1_184844079_184845079
		chr3_127753744_127754744
		chr15_93487905_93488905
		chr6_12388964_12389964
		chr11_68606191_68607191
		chr2_28581895_28582895
		chr3_43222055_43223055
		chr7_134001326_134002326
		chr2_208575827_208576827
		chr1_44820557_44821557
		chr19_4007112_4008112
		chr11_777013_778013
		chr13_114150912_114151912
		chr13_100150495_100151495
		chr10_6321120_6322120
		chr6_53879896_53880896
		chr5_137367940_137368940
		chr3_141150095_141151095
		chr1_155231613_155232613
		chr12_123380121_123381121
		chr10_14629730_14630730
		chr1_158921432_158922432
		chr17_18266502_18267502
		chr6_64237195_64238195
		chr10_32185744_32186744
		chr14_77564150_77565150
		chr7_27195925_27196925
		chr7_145969551_145970551
		chr13_80933159_80934159
		chr4_177191511_177192511
		chr8_143595235_143596235
		chr21_34850887_34851887
		chr12_76953201_76954201
		chr10_75255287_75256287
		chr11_43333013_43334013
		chrX_119763501_119764501
		chr2_131100188_131101188
		chr1_32801447_32802447
		chr1_235291750_235292750
		chr1_222638391_222639391
		chr16_80971764_80972764
		chr2_216176279_216177279
		chr14_34512568_34513568
		chr11_68500115_68501115
		chr6_53412415_53413415
		chr1_161591000_161592000
		chr17_38279179_38280179
		chr9_99565566_99566566
		chr8_10696877_10697877
		chr17_26925550_26926550
		chr17_8076349_8077349
		chr17_5014680_5015680
		chr16_29896514_29897514
		chr11_47663803_47664803
		chr16_31307502_31308502
		chr6_6844537_6845537
		chr11_78358702_78359702
		chr10_46089773_46090773
		chr22_29663761_29664761
		chr16_74640463_74641463
		chr5_39370858_39371858
		chr5_175963742_175964742
		chr7_79998519_79999519
		chr1_115123823_115124823
		chr2_173858094_173859094
		chr3_112280683_112281683
		chr16_34781575_34782575
		chr19_56166247_56167247
		chr3_24361797_24362797
		chr1_202777064_202778064
		chr21_38639541_38640541
		chr11_107991815_107992815
		chr1_173836641_173837641
		chr5_81590191_81591191
		chr1_15682401_15683401
		chr5_33826791_33827791
		chr18_32924030_32925030
		chr6_44191026_44192026
		chr14_53347557_53348557
		chr9_114556909_114557909
		chrX_77358875_77359875
		chr7_24083903_24084903
		chr10_82167789_82168789
		chr10_93998218_93999218
		chr1_202995141_202996141
		chr9_90812464_90813464
		chr21_37485011_37486011
		chr19_4457448_4458448
		chr8_142240516_142241516
		chr1_232902741_232903741
		chr21_38592903_38593903
		chr1_153918005_153919005
		chr12_111136004_111137004
		chr6_158980599_158981599
		chr7_99063326_99064326
		chr6_33358946_33359946
		chr10_18940118_18941118
		chr17_4658088_4659088
		chr2_27805437_27806437
		chr11_85779802_85780802
		chr1_222637875_222638875
		chr1_230158416_230159416
		chr11_59317378_59318378
		chr11_68722425_68723425
		chr12_46780789_46781789
		chr3_128399089_128400089
		chr16_84220270_84221270
		chr10_70480273_70481273
		chr11_70048850_70049850
		chr1_40348696_40349696
		chr1_21964935_21965935
		chr9_114108794_114109794
		chr1_11795630_11796630
		chr19_10764910_10765910
		chr16_127698_128698
		chr5_1799427_1800427
		chr17_80415544_80416544
		chr6_86159907_86160907
		chr7_47688900_47689900
		chr15_60794631_60795631
		chr17_76356589_76357589
		chr18_6428628_6429628
		chr2_75185240_75186240
		chr16_698862_699862
		chr19_1020721_1021721
		chr1_23065764_23066764
		chr11_57282735_57283735
		chr2_242254149_242255149
		chr11_64781040_64782040
		chr10_50969880_50970880
		chr19_6423911_6424911
		chr1_166650902_166651902
		chr20_46634913_46635913
		chr7_1233161_1234161
		chr19_43942302_43943302
		chr1_6639557_6640557
		chr4_53447358_53448358
		chr6_27791827_27792827
		chr6_159239922_159240922
		chr17_26903454_26904454
		chr22_47382569_47383569
		chr17_6374572_6375572
		chrX_41192069_41193069
		chr1_226587878_226588878
		chr2_39350969_39351969
		chr17_65160987_65161987
		chr1_9326892_9327892
		chr1_229364508_229365508
		chr8_41909014_41910014
		chr9_127145653_127146653
		chr3_187945615_187946615
		chr17_6504248_6505248
		chr20_58514985_58515985
		chr5_14184528_14185528
		chr7_17599735_17600735
		chr2_216484382_216485382
		chr20_3451087_3452087
		chr18_4843716_4844716
		chr1_171749906_171750906
		chr10_105036908_105037908
		chr4_44680156_44681156
		chr5_2249292_2250292
		chr9_88356525_88357525
		chr14_39643509_39644509
		chr15_70087026_70088026
		chr11_20408689_20409689
		chr15_60628086_60629086
		chr1_95452092_95453092
		chr12_53886481_53887481
		chr7_130790456_130791456
		chr1_44412091_44413091
		chr10_6779895_6780895
		chr5_173250962_173251962
		chr9_98272647_98273647
		chr6_27113401_27114401
		chr19_1853054_1854054
		chr12_39652260_39653260
		chr3_156272433_156273433
		chr12_96336761_96337761
		chr11_64773940_64774940
		chr21_40397939_40398939
		chr6_73392513_73393513
		chr8_6148566_6149566
		chr20_61506551_61507551
		chr1_33510573_33511573
		chr16_1128322_1129322
		chr10_105505150_105506150
		chr7_46495502_46496502
		chr4_88343168_88344168
		chr5_856207_857207
		chr2_55730076_55731076
		chr16_21169412_21170412
		chr19_41255876_41256876
		chr1_36788925_36789925
		chr3_183602193_183603193
		chr11_79504781_79505781
		chr1_24691511_24692511
		chr17_25659366_25660366
		chr1_26826696_26827696
		chr5_127536707_127537707
		chr17_7210188_7211188
		chr19_40854080_40855080
		chr9_82380111_82381111
		chr19_5340464_5341464
		chr8_138041917_138042917
		chr12_32907727_32908727
		chr10_95648935_95649935
		chr12_123848926_123849926
		chr12_123236780_123237780
		chr19_10764048_10765048
		chr2_240322473_240323473
		chr18_13726111_13727111
		chr5_139227357_139228357
		chr16_87887049_87888049
		chr10_43915974_43916974
		chr10_735319_736319
		chr6_24635468_24636468
		chr7_116369817_116370817
		chr3_12432566_12433566
		chr1_116682546_116683546
		chr20_23338551_23339551
		chr15_69870853_69871853
		chr15_72409431_72410431
		chr22_29706574_29707574
		chrX_77279489_77280489
		chr12_131510445_131511445
		chr5_27462758_27463758
		chr14_91884012_91885012
		chr5_123985103_123986103
		chr20_60934213_60935213
		chr9_96792394_96793394
		chr16_85454059_85455059
		chr2_173537463_173538463
		chr7_106358331_106359331
		chr14_39582979_39583979
		chr10_89621526_89622526
		chr7_22821283_22822283
		chr2_157292289_157293289
		chr1_35497055_35498055
		chr7_23144880_23145880
		chr3_139395903_139396903
		chr17_45771929_45772929
		chr5_7316010_7317010
		chr9_135408083_135409083
		chr6_74170957_74171957
		chr11_89975717_89976717
		chr16_30076619_30077619
		chr15_72667927_72668927
		chr7_100142910_100143910
		chr6_36953433_36954433
		chr20_50359362_50360362
		chr8_11725120_11726120
		chr16_85060823_85061823
		chr1_17035939_17036939
		chr4_13177730_13178730
		chr14_42889996_42890996
		chr1_156474774_156475774
		chr14_93798912_93799912
		chr5_88835760_88836760
		chr7_5595082_5596082
		chr3_44039876_44040876
		chr4_1721829_1722829
		chr1_154599514_154600514
		chr12_46529744_46530744
		chr12_130144116_130145116
		chr11_75525009_75526009
		chr2_70530688_70531688
[truncated: 10,729 more rows]

## Sheet: Venn_RELA_GLIS2
Names	total	elements
GLIS2 RELA	4426	chr22_18264179_18265179
		chr2_204192497_204193497
		chr11_14520956_14521956
		chr15_75743011_75744011
		chr2_73511164_73512164
		chr1_78715542_78716542
		chr19_45947283_45948283
		chr6_122720278_122721278
		chr13_32889104_32890104
		chr3_4638740_4639740
		chr11_94367792_94368792
		chr3_49449544_49450544
		chr15_51518494_51519494
		chr9_75155142_75156142
		chr5_79385865_79386865
		chr17_1477458_1478458
		chr19_41856950_41857950
		chr15_29541892_29542892
		chr6_26157182_26158182
		chr10_17243138_17244138
		chr11_57078189_57079189
		chr12_53288729_53289729
		chr16_88636119_88637119
		chr2_73340173_73341173
		chr5_157002194_157003194
		chr17_39967460_39968460
		chr8_145653473_145654473
		chr19_37340557_37341557
		chr2_61292936_61293936
		chr16_1383177_1384177
		chr10_61651699_61652699
		chr17_73266346_73267346
		chr2_28767695_28768695
		chr12_38778343_38779343
		chr8_37887585_37888585
		chr12_111841962_111842962
		chr20_31062856_31063856
		chr5_10631791_10632791
		chr15_40339477_40340477
		chr14_105260044_105261044
		chr19_6092071_6093071
		chr15_75659930_75660930
		chr11_61061473_61062473
		chr1_224033277_224034277
		chr12_94955577_94956577
		chr20_62184271_62185271
		chr10_15001154_15002154
		chr5_56110761_56111761
		chr20_5930543_5931543
		chr12_7125366_7126366
		chr22_50329407_50330407
		chr3_50226407_50227407
		chr1_165599592_165600592
		chr11_64645562_64646562
		chr1_206642466_206643466
		chr1_235105484_235106484
		chr22_46474228_46475228
		chr21_16526455_16527455
		chr5_78241018_78242018
		chr3_11761522_11762522
		chr19_45988236_45989236
		chr15_74752977_74753977
		chr13_21066458_21067458
		chr3_128144883_128145883
		chr1_10270063_10271063
		chr7_131719847_131720847
		chr17_38296237_38297237
		chr7_2883200_2884200
		chr1_31955971_31956971
		chr20_34189043_34190043
		chr11_102323004_102324004
		chr7_577504_578504
		chr6_143268282_143269282
		chr12_56727416_56728416
		chr14_35008436_35009436
		chr11_119231688_119232688
		chr22_45912268_45913268
		chr2_38829498_38830498
		chr12_10765725_10766725
		chr9_33415253_33416253
		chr2_64994574_64995574
		chr20_40245878_40246878
		chr16_3108855_3109855
		chr4_77068605_77069605
		chr12_106695303_106696303
		chr2_232645866_232646866
		chr17_7737356_7738356
		chr2_20818549_20819549
		chr1_90460158_90461158
		chr1_215740056_215741056
		chr17_26763317_26764317
		chr22_24191421_24192421
		chr20_39765540_39766540
		chr8_124428870_124429870
		chr2_208634445_208635445
		chr8_145069733_145070733
		chr14_55369010_55370010
		chr2_234327216_234328216
		chr15_33100075_33101075
		chr3_44903318_44904318
		chr5_76114247_76115247
		chr16_73081185_73082185
		chr6_47079200_47080200
		chr7_36291817_36292817
		chr9_140134866_140135866
		chr12_120966489_120967489
		chr12_130646518_130647518
		chr8_128564733_128565733
		chr10_29537591_29538591
		chr19_34311387_34312387
		chr19_40485459_40486459
		chr22_42228334_42229334
		chr19_2060970_2061970
		chr13_44453172_44454172
		chr6_21384119_21385119
		chr6_116421941_116422941
		chr2_43253955_43254955
		chr2_65659204_65660204
		chr17_64743438_64744438
		chr16_1429132_1430132
		chr11_67396418_67397418
		chr19_13008081_13009081
		chr1_193028736_193029736
		chr15_102119679_102120679
		chr17_26368245_26369245
		chr6_3894981_3895981
		chr10_12084758_12085758
		chr17_21314014_21315014
		chr1_156023528_156024528
		chr8_66845587_66846587
		chr18_43459654_43460654
		chr11_66103695_66104695
		chr19_634930_635930
		chr15_91397155_91398155
		chr15_96100415_96101415
		chr3_197354250_197355250
		chr4_4764216_4765216
		chr17_35278164_35279164
		chr4_169931084_169932084
		chr2_42193351_42194351
		chr6_79576716_79577716
		chr22_32807743_32808743
		chr20_52918329_52919329
		chr3_192718641_192719641
		chr3_50283265_50284265
		chr1_156684865_156685865
		chr7_148317574_148318574
		chr9_130486649_130487649
		chr12_133066668_133067668
		chr5_139031226_139032226
		chr16_21513439_21514439
		chr16_24894854_24895854
		chr1_8938854_8939854
		chr10_114846789_114847789
		chr1_156786088_156787088
		chr13_114747877_114748877
		chr6_13873245_13874245
		chr15_30227441_30228441
		chr5_179245618_179246618
		chr20_10199810_10200810
		chr21_47480325_47481325
		chr20_30101709_30102709
		chr17_15823657_15824657
		chr16_88824418_88825418
		chr15_79103476_79104476
		chr5_74348311_74349311
		chr16_2770654_2771654
		chr2_161126396_161127396
		chr4_142557695_142558695
		chr8_37761068_37762068
		chr6_111804838_111805838
		chr17_16283890_16284890
		chr5_2648175_2649175
		chr22_21336025_21337025
		chr14_64931577_64932577
		chr20_26189420_26190420
		chr15_77835299_77836299
		chr5_154134254_154135254
		chr1_2425371_2426371
		chr11_66188737_66189737
		chr4_166033525_166034525
		chr20_62751460_62752460
		chr1_231003568_231004568
		chr8_72273753_72274753
		chr12_50450860_50451860
		chr5_178977343_178978343
		chr12_125252999_125253999
		chr15_39448779_39449779
		chr6_32054246_32055246
		chr12_6387421_6388421
		chr7_141997936_141998936
		chr6_7727485_7728485
		chr6_31587637_31588637
		chr1_33807662_33808662
		chr19_6110072_6111072
		chr13_110913526_110914526
		chr19_50083373_50084373
		chr19_15938811_15939811
		chr21_46961855_46962855
		chr2_228677982_228678982
		chr1_24888832_24889832
		chr11_8255544_8256544
		chr19_13119873_13120873
		chr5_149588194_149589194
		chr16_691372_692372
		chr2_65283041_65284041
		chr19_49149443_49150443
		chr12_39300123_39301123
		chr15_90319367_90320367
		chr6_31093399_31094399
		chr11_208251_209251
		chr6_27759274_27760274
		chr14_24657642_24658642
		chr1_155178538_155179538
		chr19_3761194_3762194
		chr9_111774359_111775359
		chr8_145909433_145910433
		chr9_140094991_140095991
		chr16_4452277_4453277
		chr2_37423130_37424130
		chr6_31153435_31154435
		chr19_16770681_16771681
		chr22_44756572_44757572
		chr11_80684415_80685415
		chr22_41776610_41777610
		chr12_61362667_61363667
		chr17_78233760_78234760
		chr19_55208211_55209211
		chr7_23625589_23626589
		chr1_91965898_91966898
		chr16_8714995_8715995
		chr9_101536722_101537722
		chr2_242785932_242786932
		chr3_111578813_111579813
		chr1_223350886_223351886
		chr7_149194292_149195292
		chr1_12599634_12600634
		chr10_13141614_13142614
		chr20_15826876_15827876
		chr19_45504045_45505045
		chr1_95007007_95008007
		chr17_32673714_32674714
		chr5_392183_393183
		chr11_122720777_122721777
		chr19_56116313_56117313
		chr9_139741094_139742094
		chr6_21780151_21781151
		chr1_41884188_41885188
		chr5_126112209_126113209
		chr1_231976603_231977603
		chr17_47075146_47076146
		chr1_143467176_143468176
		chr2_181114593_181115593
		chr12_89746969_89747969
		chr12_53400302_53401302
		chr4_74964438_74965438
		chr10_5637674_5638674
		chr12_112279504_112280504
		chr19_42387863_42388863
		chr11_71009965_71010965
		chr18_55253401_55254401
		chr19_6279771_6280771
		chr8_62779249_62780249
		chr16_71879318_71880318
		chr10_111611865_111612865
		chr19_14016457_14017457
		chr1_207924997_207925997
		chr5_125706745_125707745
		chr5_72949483_72950483
		chrX_48379925_48380925
		chr9_132514228_132515228
		chr1_29450638_29451638
		chr2_227514611_227515611
		chr10_64564092_64565092
		chr18_72214256_72215256
		chr6_4134947_4135947
		chr6_134273759_134274759
		chr6_166755622_166756622
		chr9_68431113_68432113
		chr10_124913803_124914803
		chr1_145477043_145478043
		chr6_168791135_168792135
		chr17_35849494_35850494
		chr7_7606041_7607041
		chr1_19252790_19253790
		chr17_39890268_39891268
		chr6_27870224_27871224
		chr5_172385928_172386928
		chrX_114795259_114796259
		chr6_30594092_30595092
		chr2_65058122_65059122
		chr7_44315367_44316367
		chr10_69834699_69835699
		chr17_75015780_75016780
		chr11_119251865_119252865
		chr19_13949588_13950588
		chr8_144821750_144822750
		chr2_241855663_241856663
		chr6_151134445_151135445
		chr16_87615487_87616487
		chr5_14035779_14036779
		chr19_14682181_14683181
		chr6_32157676_32158676
		chr1_154540170_154541170
		chr6_150811480_150812480
		chr9_37119930_37120930
		chr3_141594599_141595599
		chr9_132175687_132176687
		chr2_137003131_137004131
		chr18_9174123_9175123
		chr1_32254506_32255506
		chr5_39074207_39075207
		chr8_105703323_105704323
		chr8_72744745_72745745
		chr5_149588590_149589590
		chr13_99852514_99853514
		chr15_72577995_72578995
		chr2_169312149_169313149
		chr12_48743785_48744785
		chr17_61920051_61921051
		chr19_58089903_58090903
		chr9_27528577_27529577
		chr14_52846241_52847241
		chr3_134082793_134083793
		chr19_40790982_40791982
		chr15_49337872_49338872
		chr16_86319418_86320418
		chr11_119599511_119600511
		chr1_145561346_145562346
		chr16_83377443_83378443
		chr6_56819676_56820676
		chr17_77743519_77744519
		chr11_130667909_130668909
		chr1_197815648_197816648
		chr8_27584451_27585451
		chr8_143156005_143157005
		chr7_73844998_73845998
		chr19_41731301_41732301
		chr17_3791472_3792472
		chr20_31104417_31105417
		chr10_80291620_80292620
		chr16_69600619_69601619
		chr6_44040644_44041644
		chr17_43303182_43304182
		chr10_30722519_30723519
		chr20_32319378_32320378
		chr8_12612736_12613736
		chr7_150756176_150757176
		chr7_130727135_130728135
		chr9_33025255_33026255
		chr4_3533803_3534803
		chr1_155096738_155097738
		chr2_234159692_234160692
		chr6_30978099_30979099
		chr17_38020000_38021000
		chr1_165599515_165600515
		chr19_1933254_1934254
		chr6_44190514_44191514
		chr7_27208855_27209855
		chr14_62028287_62029287
		chr7_26330986_26331986
		chr7_155000458_155001458
		chr9_112261745_112262745
		chr14_105553654_105554654
		chr15_31369063_31370063
		chr11_117688157_117689157
		chr17_4561380_4562380
		chr1_2143790_2144790
		chr7_143077944_143078944
		chr12_32259122_32260122
		chr22_18543638_18544638
		chr8_144922549_144923549
		chr3_37284200_37285200
		chr9_140062628_140063628
		chrX_46306130_46307130
		chr2_208489732_208490732
		chr1_210000767_210001767
		chr6_112033077_112034077
		chr6_17907621_17908621
		chr1_95581893_95582893
		chr16_2826789_2827789
		chr14_55132375_55133375
		chr3_193852372_193853372
		chr12_31904956_31905956
		chr19_3335311_3336311
		chr3_192103031_192104031
		chr1_217102708_217103708
		chr17_7461065_7462065
		chr12_52628801_52629801
		chr19_3387490_3388490
		chr16_81659086_81660086
		chr2_68693955_68694955
		chr6_163834584_163835584
		chr9_138986047_138987047
		chr3_46920092_46921092
		chr1_24397011_24398011
		chr3_101394656_101395656
		chr19_56185974_56186974
		chr8_10488927_10489927
		chr17_78148844_78149844
		chr2_220143615_220144615
		chr19_46145323_46146323
		chr6_159274330_159275330
		chr3_153839145_153840145
		chr1_155947187_155948187
		chr2_198299580_198300580
		chr8_27765809_27766809
		chr6_20403289_20404289
		chr9_35603719_35604719
		chr13_30028956_30029956
		chrX_47049733_47050733
		chr7_56173726_56174726
		chr9_139796542_139797542
		chr7_40721286_40722286
		chr15_70472983_70473983
		chr6_34205476_34206476
		chr5_611939_612939
		chr1_231004108_231005108
		chr5_1644716_1645716
		chr4_178230448_178231448
		chr8_6263609_6264609
		chr1_169075719_169076719
		chr2_2030028_2031028
		chr4_178230948_178231948
		chr13_67434327_67435327
		chr1_154127021_154128021
		chr17_39768696_39769696
		chr19_10676099_10677099
		chr3_193586665_193587665
		chr10_112677832_112678832
		chr1_162887008_162888008
		chr7_94696108_94697108
		chr9_136933211_136934211
		chr1_164676856_164677856
		chr7_132937153_132938153
		chr16_81763408_81764408
		chr19_39339468_39340468
		chr20_43976727_43977727
		chr1_3420434_3421434
		chr6_30650861_30651861
		chr3_44934416_44935416
		chr12_123867978_123868978
		chr12_64845338_64846338
		chr6_43444800_43445800
		chr17_2652766_2653766
		chr22_46466350_46467350
		chr16_85268921_85269921
		chr16_67204208_67205208
		chr7_44621352_44622352
		chr2_30669550_30670550
		chr10_26986051_26987051
		chr14_94425359_94426359
		chr10_134266183_134267183
		chr20_33871612_33872612
		chr10_112064363_112065363
		chr17_47772432_47773432
		chr7_42951030_42952030
		chr10_93999078_94000078
		chr5_122110255_122111255
		chr16_71187041_71188041
		chr1_37952497_37953497
		chr1_2563994_2564994
		chr1_6305026_6306026
		chr16_14403479_14404479
		chr2_109252445_109253445
		chr17_41276891_41277891
		chr3_37217055_37218055
		chr15_85201257_85202257
		chr10_63510367_63511367
		chr11_99666976_99667976
		chr1_18192628_18193628
		chr6_41512983_41513983
		chr2_120183140_120184140
		chr14_23754963_23755963
		chr11_126226141_126227141
		chr6_70613875_70614875
		chr1_179106460_179107460
		chr7_65446738_65447738
		chr1_100503845_100504845
		chr5_38370176_38371176
		chr11_93861435_93862435
		chr19_7894774_7895774
		chr15_60689265_60690265
		chr18_6414483_6415483
		chr10_95325996_95326996
		chr4_75023090_75024090
		chr1_204346824_204347824
		chr16_31007366_31008366
		chr6_158653544_158654544
		chr21_38311388_38312388
		chr9_135281792_135282792
		chr19_39615887_39616887
		chr3_9834235_9835235
		chr3_183615124_183616124
		chr9_136810233_136811233
		chr5_12994932_12995932
		chr12_57984488_57985488
		chr22_36673306_36674306
		chr2_39721662_39722662
		chr7_24154884_24155884
		chr1_25942592_25943592
		chr2_161349789_161350789
		chr17_11073248_11074248
		chr3_119041580_119042580
		chr1_7395021_7396021
		chr7_72850189_72851189
		chr9_5683809_5684809
		chr21_43934245_43935245
		chr19_13263388_13264388
		chr1_186521868_186522868
		chr8_19171333_19172333
		chr18_46201326_46202326
		chr21_45595704_45596704
		chr8_145025910_145026910
		chr5_76542107_76543107
		chr6_92827965_92828965
		chr1_100818177_100819177
		chr15_56285323_56286323
		chr16_15736708_15737708
		chr1_5277533_5278533
		chr1_16499742_16500742
		chr7_150760051_150761051
		chr6_3068684_3069684
		chr5_78387_79387
		chr1_233226279_233227279
		chr10_6244426_6245426
		chr20_30467044_30468044
		chr13_73355307_73356307
		chr13_30996073_30997073
		chr16_81129622_81130622
		chr17_1952777_1953777
		chr22_49786482_49787482
		chr7_139761893_139762893
		chr17_78234222_78235222
		chr7_150064657_150065657
		chr11_10387800_10388800
		chr3_87643484_87644484
		chr1_230275910_230276910
		chr1_157133121_157134121
		chr17_79702104_79703104
		chr6_25280141_25281141
		chr7_73539144_73540144
		chr21_46347204_46348204
		chr8_144623266_144624266
		chr7_134895747_134896747
		chr15_92485631_92486631
		chrX_153199769_153200769
		chr19_50979564_50980564
		chr4_22516423_22517423
		chr22_37055859_37056859
		chr15_67134891_67135891
		chr1_16125230_16126230
		chr3_129158513_129159513
		chr3_49637278_49638278
		chr6_42246642_42247642
		chr2_85829375_85830375
		chr10_24821699_24822699
		chr1_65468085_65469085
		chr21_46347562_46348562
		chr1_54547832_54548832
		chrX_153237004_153238004
		chr2_240496021_240497021
		chr14_54907274_54908274
		chr6_44230835_44231835
		chr21_44629867_44630867
		chr22_32145690_32146690
		chr21_44816329_44817329
		chr5_111753393_111754393
		chr22_51170274_51171274
		chr6_52528503_52529503
		chr12_105351646_105352646
		chr3_20306388_20307388
		chr1_157015121_157016121
		chr5_67511074_67512074
		chr5_32444368_32445368
		chr18_56806529_56807529
		chr2_171784905_171785905
		chr3_50336330_50337330
		chr17_58469192_58470192
		chr15_90718769_90719769
		chr3_72708306_72709306
		chr11_518240_519240
		chr19_18058313_18059313
		chr11_14912731_14913731
		chr7_100047683_100048683
		chr11_2798235_2799235
		chr6_41673352_41674352
		chr3_4909669_4910669
		chr14_35872622_35873622
		chr22_46692155_46693155
		chr21_39454940_39455940
		chr15_23085933_23086933
		chr3_52187711_52188711
		chr22_45705088_45706088
		chr2_113341387_113342387
		chr10_125851054_125852054
		chr1_218458069_218459069
		chr1_182089681_182090681
		chr16_25268668_25269668
		chr14_21538588_21539588
		chr20_62313505_62314505
		chr2_47261149_47262149
		chr22_39164502_39165502
		chr10_74068147_74069147
		chr1_116184062_116185062
		chr5_141092311_141093311
		chr2_9879384_9880384
		chr1_217804237_217805237
		chr16_73266074_73267074
		chr22_50709841_50710841
		chr22_30646416_30647416
		chr6_135375481_135376481
		chr1_5777463_5778463
		chr2_198299319_198300319
		chr21_45208763_45209763
		chr1_156718288_156719288
		chr4_48018845_48019845
		chr6_19804632_19805632
		chr1_244013630_244014630
		chr2_48133109_48134109
		chr20_30182324_30183324
		chr8_81191219_81192219
		chr12_69864321_69865321
		chr8_2590877_2591877
		chr3_21866791_21867791
		chr2_121009946_121010946
		chr3_149469820_149470820
		chr17_76839914_76840914
		chr1_12609609_12610609
		chrX_149736382_149737382
		chr7_26240849_26241849
		chr1_33515865_33516865
		chr11_64570372_64571372
		chr15_63796252_63797252
		chr20_55964135_55965135
		chr6_24494889_24495889
		chr14_24020506_24021506
		chr4_77506744_77507744
		chr8_101964211_101965211
		chrX_3631187_3632187
		chr19_4379111_4380111
		chr17_79045559_79046559
		chr1_235811879_235812879
		chr14_93515298_93516298
		chr5_80320672_80321672
		chr20_18477374_18478374
		chr16_11769207_11770207
		chr11_59382730_59383730
		chr7_151433092_151434092
		chr2_11605824_11606824
		chr20_35089174_35090174
		chr19_2456507_2457507
		chr15_100662756_100663756
		chr10_1033778_1034778
		chr2_1799649_1800649
		chr9_100745079_100746079
		chr9_133932886_133933886
		chr4_39448614_39449614
		chr20_16555073_16556073
		chr12_125197354_125198354
		chr17_55540265_55541265
		chr13_114144524_114145524
		chr12_53320760_53321760
		chr2_48541013_48542013
		chr19_623668_624668
		chr20_13765158_13766158
		chr6_27598103_27599103
		chr19_50528172_50529172
		chr17_7738618_7739618
		chr9_129957434_129958434
		chr19_42806242_42807242
		chr7_125733883_125734883
		chr3_48700646_48701646
		chr10_134258079_134259079
		chr8_61564369_61565369
		chr19_45250270_45251270
		chr19_13146883_13147883
		chr10_81964976_81965976
		chr19_859158_860158
		chr6_42419124_42420124
		chr1_199291096_199292096
		chr1_219883293_219884293
		chr1_208041989_208042989
		chr10_75936146_75937146
		chr16_3018978_3019978
		chr6_7132956_7133956
		chr1_183604550_183605550
		chr5_35729244_35730244
		chr1_29211170_29212170
		chr19_1177404_1178404
		chr21_43429496_43430496
		chr7_25298932_25299932
		chr2_218860813_218861813
		chr6_56708557_56709557
		chr19_10382008_10383008
		chr10_49514207_49515207
		chr3_149223857_149224857
		chr9_133320647_133321647
		chr19_18111634_18112634
		chr12_89619146_89620146
		chr22_46034537_46035537
		chr7_73698736_73699736
		chr6_158652250_158653250
		chr11_30344380_30345380
		chr6_13724244_13725244
		chr2_97616643_97617643
		chr17_27055296_27056296
		chrX_80591965_80592965
		chr17_7922664_7923664
		chr11_126272760_126273760
		chr8_38033821_38034821
		chr6_166442663_166443663
		chr11_44971929_44972929
		chr5_137910281_137911281
		chr7_44387520_44388520
		chr1_152020194_152021194
		chr1_27113938_27114938
		chrX_56590584_56591584
		chr11_101981265_101982265
		chr10_21784265_21785265
		chr1_204419546_204420546
		chr20_4878695_4879695
		chr5_841486_842486
		chr7_47419317_47420317
		chr19_40030314_40031314
		chr10_99628788_99629788
		chr14_92587497_92588497
		chr4_140423246_140424246
		chr7_2860519_2861519
		chr17_899487_900487
		chr17_7254563_7255563
		chr8_104032733_104033733
		chr19_34300530_34301530
		chr2_220070955_220071955
		chr9_27539688_27540688
		chr4_1106864_1107864
		chr2_85581381_85582381
		chr5_76383289_76384289
		chr9_100904050_100905050
		chr19_54370479_54371479
		chr17_15848618_15849618
		chr2_219536345_219537345
		chr18_48556072_48557072
		chr7_23513832_23514832
		chr20_17662688_17663688
		chr3_105086644_105087644
		chr8_87520572_87521572
		chr19_1094881_1095881
		chr1_161067719_161068719
		chr1_107683533_107684533
		chr3_194406113_194407113
		chr10_112625477_112626477
		chr3_25704435_25705435
		chr18_33647109_33648109
		chr21_46265565_46266565
		chr8_62561737_62562737
		chr12_64615586_64616586
		chr1_205179475_205180475
		chr17_27072154_27073154
		chr19_19496229_19497229
		chr16_23689595_23690595
		chr4_4291399_4292399
		chr6_31939913_31940913
		chr17_15164223_15165223
		chr16_88772327_88773327
		chr1_33116280_33117280
		chr2_161065729_161066729
		chr11_10376303_10377303
		chr19_41664655_41665655
		chr22_47728739_47729739
		chr10_73565404_73566404
		chrX_129247997_129248997
		chr1_211908774_211909774
		chr20_35723513_35724513
		chr22_29866058_29867058
		chr15_69452460_69453460
		chr5_139124424_139125424
		chr1_209740306_209741306
		chr3_38495297_38496297
		chr12_50100863_50101863
		chr5_179755351_179756351
		chr11_96122487_96123487
		chr1_16499277_16500277
		chr14_64970255_64971255
		chr2_114039421_114040421
		chr9_139886279_139887279
		chr1_249119980_249120980
		chr3_126526442_126527442
		chr6_157971761_157972761
		chr16_3013310_3014310
		chr22_31317755_31318755
		chr14_53619601_53620601
		chr5_131826104_131827104
		chrX_149516415_149517415
		chr15_40549932_40550932
		chr12_6999799_7000799
		chr12_117580528_117581528
		chr2_72109845_72110845
		chr8_124084528_124085528
		chr7_143028195_143029195
		chr9_110186887_110187887
		chr3_195923155_195924155
		chr8_143863592_143864592
		chr3_184032370_184033370
		chr16_14726120_14727120
		chr15_75746414_75747414
		chr5_34915172_34916172
		chr16_57843369_57844369
		chrX_154033272_154034272
		chr10_126736287_126737287
		chr5_176073704_176074704
		chr7_150125453_150126453
		chr11_118888837_118889837
		chr19_14184114_14185114
		chr10_95653197_95654197
		chr3_196729622_196730622
		chr1_2138926_2139926
		chr7_72395037_72396037
		chr7_65669794_65670794
		chr1_24481079_24482079
		chr9_4297540_4298540
		chr12_33049658_33050658
		chr11_109824860_109825860
		chr22_25843494_25844494
		chr3_197221096_197222096
		chr11_10509392_10510392
		chr11_18609851_18610851
		chrX_47004629_47005629
		chr16_2961394_2962394
		chr1_152700165_152701165
		chr15_93447189_93448189
		chr12_10892425_10893425
		chr22_38731863_38732863
		chr17_39941863_39942863
		chr19_44098570_44099570
		chr14_101743451_101744451
		chr7_129591785_129592785
		chr14_100222306_100223306
		chr17_42401660_42402660
		chr9_139294153_139295153
		chr9_131709565_131710565
		chr19_1545759_1546759
		chr19_42721500_42722500
		chr1_245081706_245082706
		chr7_73497558_73498558
		chr16_67464001_67465001
		chr2_84968218_84969218
		chr14_100071316_100072316
		chr19_4228734_4229734
		chr11_68121681_68122681
		chr12_46120943_46121943
		chr16_88593443_88594443
		chr12_120703192_120704192
		chr2_228272107_228273107
		chr16_88987337_88988337
		chr21_43640058_43641058
		chr7_1979773_1980773
		chr10_80908213_80909213
		chr7_54182731_54183731
		chr14_74207789_74208789
		chr19_1905167_1906167
		chr3_23987144_23988144
		chr3_112737804_112738804
		chr6_43596677_43597677
		chr12_57391760_57392760
		chr1_65532111_65533111
		chr2_134022778_134023778
		chr1_59430216_59431216
		chr10_80826780_80827780
		chr11_76818708_76819708
		chr16_83859350_83860350
		chr7_20824129_20825129
		chr3_53079606_53080606
		chr6_90062002_90063002
		chr14_100969643_100970643
		chr5_90575897_90576897
		chr22_44500325_44501325
		chrX_68435014_68436014
		chr14_100437356_100438356
		chr15_61702512_61703512
		chr21_39691463_39692463
		chr7_111202045_111203045
		chr2_38303817_38304817
		chr5_72511575_72512575
		chr12_122277327_122278327
		chr16_85511124_85512124
		chr3_158429400_158430400
		chr22_31478336_31479336
		chr19_39935753_39936753
		chr11_93904216_93905216
		chr16_89002129_89003129
		chr5_95997430_95998430
		chr6_80713777_80714777
		chr19_36630378_36631378
		chr12_53272943_53273943
		chrX_153237714_153238714
		chr1_235123011_235124011
		chr11_64122200_64123200
		chr6_26458944_26459944
		chr1_175190491_175191491
		chr7_154794633_154795633
		chr12_29238918_29239918
		chr7_124569516_124570516
		chr12_751681_752681
		chr5_73115775_73116775
		chr1_202205979_202206979
		chr7_73637808_73638808
		chr1_150121798_150122798
		chr4_152966814_152967814
		chr7_46426046_46427046
		chr17_76641714_76642714
		chr1_66731026_66732026
		chr8_126441772_126442772
		chr16_24711875_24712875
		chr21_37757196_37758196
		chr22_25800926_25801926
		chr2_178129664_178130664
		chr19_1104091_1105091
		chr17_80230987_80231987
		chr2_26568429_26569429
		chr10_27530685_27531685
		chr19_36618513_36619513
		chr1_94311729_94312729
		chr19_18403839_18404839
		chr15_83951836_83952836
		chr1_84543153_84544153
		chr4_110650714_110651714
		chr16_1756114_1757114
		chrX_142722381_142723381
		chr16_66740114_66741114
		chr16_11890789_11891789
		chr1_15743682_15744682
		chr10_32216692_32217692
		chr6_26122946_26123946
		chr22_46422730_46423730
		chr15_59867518_59868518
		chr1_9294604_9295604
		chr19_8459391_8460391
		chr1_226890822_226891822
		chr8_37378570_37379570
		chr7_77045020_77046020
		chr2_207023746_207024746
		chr3_55514695_55515695
		chr16_31116761_31117761
		chr3_138633975_138634975
		chr4_100815289_100816289
		chr4_103421977_103422977
		chr2_219757088_219758088
		chr4_39136544_39137544
		chr1_41707130_41708130
		chr10_123871712_123872712
		chr5_24022424_24023424
		chr17_7745500_7746500
		chr1_6479605_6480605
		chr6_170189625_170190625
		chr1_238401742_238402742
		chr8_128822229_128823229
		chr1_111735054_111736054
		chr21_48091162_48092162
		chr7_102789255_102790255
		chr11_69064431_69065431
		chr10_43892349_43893349
		chr6_30737066_30738066
		chr15_51057428_51058428
		chr7_131313990_131314990
		chr17_56083478_56084478
		chr7_92672679_92673679
		chr5_118145469_118146469
		chr19_42829060_42830060
		chr2_216877828_216878828
		chr5_138628779_138629779
		chr22_20255305_20256305
		chr20_34949051_34950051
		chr16_845364_846364
		chr9_133542550_133543550
		chr19_2475686_2476686
		chr16_475053_476053
		chr4_160216399_160217399
		chr1_89990232_89991232
		chr3_197557540_197558540
		chr17_25675857_25676857
		chr12_94071086_94072086
		chr14_93509285_93510285
		chr1_228627036_228628036
		chr1_247494644_247495644
		chr21_34775071_34776071
		chr8_37888488_37889488
		chrX_110811055_110812055
		chrX_48900850_48901850
		chr6_168756315_168757315
		chr20_3826430_3827430
		chr2_72161308_72162308
		chr17_45729719_45730719
		chr12_15373900_15374900
		chr20_3826889_3827889
		chr11_93474243_93475243
		chr2_39664699_39665699
		chr2_131581706_131582706
		chr9_102583483_102584483
		chr14_50582798_50583798
		chr7_157074581_157075581
		chr3_126701398_126702398
		chr16_3661119_3662119
		chr16_29606481_29607481
		chr11_119522594_119523594
		chr21_46749668_46750668
		chr5_32051532_32052532
		chr1_223536983_223537983
		chr7_129592348_129593348
		chr11_1147502_1148502
		chr12_132903843_132904843
		chr12_31440773_31441773
		chr5_41785761_41786761
		chr4_108745236_108746236
		chr19_41222368_41223368
		chr7_139184341_139185341
		chrX_47076736_47077736
		chr11_68227090_68228090
		chr16_3114802_3115802
		chr10_1033207_1034207
		chr7_101579124_101580124
		chr7_100025453_100026453
		chr19_46194749_46195749
		chr16_30366115_30367115
		chr16_88877851_88878851
		chr1_182089371_182090371
		chr17_7590343_7591343
		chrX_9983494_9984494
		chr7_6487121_6488121
		chr11_61463182_61464182
		chr3_155878757_155879757
		chr4_54930320_54931320
		chr1_935745_936745
		chr19_3360714_3361714
		chr8_103800825_103801825
		chr17_37025720_37026720
		chr5_173072131_173073131
		chr1_32403488_32404488
		chr8_132134526_132135526
		chr10_115614404_115615404
		chr5_32312634_32313634
		chr2_21022397_21023397
		chr20_49242095_49243095
		chr2_157190718_157191718
		chr17_1303029_1304029
		chr1_155178034_155179034
		chr2_67800022_67801022
		chr17_16189089_16190089
		chr4_1592887_1593887
		chr19_6551575_6552575
		chr4_2800199_2801199
		chr2_112463097_112464097
		chr11_19736591_19737591
		chr2_239946787_239947787
		chr3_23971258_23972258
		chr21_40211674_40212674
		chr19_1469266_1470266
		chr9_73215721_73216721
		chr22_39349611_39350611
		chr5_31975190_31976190
		chr2_28847649_28848649
		chr3_24052600_24053600
		chr6_5261231_5262231
		chr16_4985911_4986911
		chr2_179344586_179345586
		chr18_45456161_45457161
		chr3_39193867_39194867
		chr14_97263085_97264085
		chr16_30418494_30419494
		chr5_35384178_35385178
		chr22_38148031_38149031
		chr1_157107854_157108854
		chr11_119038980_119039980
		chr9_114791998_114792998
		chr10_22604812_22605812
		chr10_123872787_123873787
		chr12_58813390_58814390
		chr8_42248848_42249848
		chr14_20929567_20930567
		chr9_132459772_132460772
		chrX_153084254_153085254
		chr3_38494653_38495653
		chr11_119187499_119188499
		chr12_48499465_48500465
		chr5_8513944_8514944
		chr3_154051629_154052629
		chr11_9635237_9636237
		chr3_52231619_52232619
		chr2_145277186_145278186
		chr12_88428790_88429790
		chr3_44902861_44903861
		chr22_24235652_24236652
		chr12_12965749_12966749
		chr17_73177651_73178651
		chr19_1512547_1513547
		chr17_38687060_38688060
		chr1_29448092_29449092
		chr14_62013866_62014866
		chr8_141601001_141602001
		chr4_86395824_86396824
		chr1_202558063_202559063
		chr19_4694020_4695020
		chr3_4909471_4910471
		chr5_172410323_172411323
		chr1_228674287_228675287
		chr21_44796058_44797058
		chr19_18385313_18386313
		chr6_167040672_167041672
		chr20_47444408_47445408
		chr5_118746869_118747869
		chr16_4729942_4730942
		chr2_84685845_84686845
		chr12_52596653_52597653
		chr20_23330924_23331924
		chr16_68298353_68299353
		chr14_24520641_24521641
		chr17_70440854_70441854
		chr4_113436571_113437571
		chrX_139014695_139015695
		chr9_125702613_125703613
		chr15_44083705_44084705
		chr3_197517604_197518604
		chr2_158732441_158733441
		chr1_117024721_117025721
		chr14_69262043_69263043
		chr21_28338950_28339950
		chr7_65235300_65236300
		chr6_79943861_79944861
		chr4_18023428_18024428
		chr22_24059029_24060029
		chr5_149851698_149852698
		chr14_35810153_35811153
		chr14_105281859_105282859
		chr1_22555536_22556536
		chr6_43110926_43111926
		chr19_14444176_14445176
		chr20_44238313_44239313
		chr19_10514342_10515342
		chr22_44844939_44845939
		chr11_34234568_34235568
		chr1_876771_877771
		chr3_194041280_194042280
		chr19_18390745_18391745
		chr2_27472738_27473738
		chr6_1608566_1609566
		chr7_138665511_138666511
		chr14_36596236_36597236
		chr2_46925560_46926560
		chr2_85695458_85696458
		chr12_132663240_132664240
		chr3_170075582_170076582
		chr10_81001555_81002555
		chrX_119694553_119695553
		chr10_74856377_74857377
		chr8_143757244_143758244
		chr11_7534060_7535060
		chr10_33623650_33624650
		chr1_24046842_24047842
		chr2_24583218_24584218
		chr12_12223972_12224972
		chr9_139470425_139471425
		chr12_64237249_64238249
		chr22_37624443_37625443
		chr2_134102933_134103933
		chr11_78773868_78774868
		chr13_45010485_45011485
		chr6_89826920_89827920
		chr5_137799320_137800320
		chr16_15528182_15529182
		chr2_10633427_10634427
		chr20_48807951_48808951
		chr2_28565073_28566073
		chr4_123747348_123748348
		chr16_1359159_1360159
		chr10_82335476_82336476
		chr1_228225062_228226062
		chr3_171873762_171874762
		chr2_20833351_20834351
		chr16_57843787_57844787
		chr1_153521411_153522411
		chr3_27756343_27757343
		chr10_47056442_47057442
		chr8_145050692_145051692
		chr17_4613413_4614413
		chr19_35503528_35504528
		chr13_72795155_72796155
		chr16_89894412_89895412
		chr21_46472601_46473601
		chr10_11666697_11667697
		chr5_16616622_16617622
		chr11_65419445_65420445
		chr16_3005985_3006985
		chr11_66346188_66347188
		chr22_26856931_26857931
		chr15_34658937_34659937
		chrX_118370778_118371778
		chr2_101436504_101437504
		chr12_98850446_98851446
		chr12_67240529_67241529
		chrX_152739800_152740800
		chr18_12308282_12309282
		chr17_7154545_7155545
		chr16_2867391_2868391
		chr10_33084269_33085269
		chr7_73843320_73844320
		chr2_10275960_10276960
		chr10_105667736_105668736
		chr3_101497358_101498358
		chr16_1359633_1360633
		chr14_103726555_103727555
		chr11_36476908_36477908
		chr17_75818462_75819462
		chr7_130597631_130598631
		chr9_73035388_73036388
		chr21_18668440_18669440
		chr9_101755516_101756516
		chr1_999209_1000209
		chr22_47145621_47146621
		chr4_1582534_1583534
		chr8_104310609_104311609
		chr14_70345634_70346634
		chr1_935300_936300
		chr2_170590308_170591308
		chr10_6095414_6096414
		chr20_44563351_44564351
		chr1_201140284_201141284
		chr9_22063328_22064328
		chrX_14890688_14891688
		chr9_126758595_126759595
		chr17_7184908_7185908
		chr15_69860369_69861369
		chr1_229384406_229385406
		chr18_61441433_61442433
		chr1_224622328_224623328
		chr10_114818099_114819099
		chr3_16926602_16927602
		chr2_217526001_217527001
		chr3_184016516_184017516
		chr7_2679901_2680901
		chr2_219151130_219152130
		chr19_55628634_55629634
		chr11_66737898_66738898
		chr17_37894472_37895472
		chr16_284256_285256
		chr11_2933489_2934489
		chr11_64554704_64555704
		chr12_131886972_131887972
		chr4_7971569_7972569
		chr1_211555633_211556633
		chr1_163885962_163886962
		chr1_27113477_27114477
		chr19_10370429_10371429
		chr5_180614988_180615988
		chr14_24740343_24741343
		chr6_161297278_161298278
		chr8_72873368_72874368
		chr8_54934594_54935594
		chr6_126923901_126924901
		chr4_119199194_119200194
		chrX_135991059_135992059
		chr7_1452004_1453004
		chr1_59281615_59282615
		chrX_153626070_153627070
		chr1_24828833_24829833
		chr5_159545924_159546924
		chr16_28204644_28205644
		chr8_142415926_142416926
		chr3_40980825_40981825
		chr8_145751940_145752940
		chr2_58186244_58187244
		chr10_22517966_22518966
		chr3_107149465_107150465
		chr16_2908032_2909032
		chr5_150459724_150460724
		chr3_151554607_151555607
		chr5_25961635_25962635
		chr19_35520928_35521928
		chr11_66035463_66036463
		chr6_43968828_43969828
		chr11_65843778_65844778
		chr12_58158898_58159898
		chr6_66267585_66268585
		chr18_11005300_11006300
		chr14_103582629_103583629
		chr9_96928548_96929548
		chr2_242254654_242255654
		chr7_150101907_150102907
		chr7_39453639_39454639
		chr6_29617335_29618335
		chr10_126107067_126108067
		chr12_117536743_117537743
		chr16_2093540_2094540
		chr4_2065792_2066792
		chr12_111180222_111181222
		chr8_96145564_96146564
		chr22_46314257_46315257
		chr6_18155053_18156053
		chr1_1208913_1209913
		chr9_95716013_95717013
		chr16_71842499_71843499
		chr4_53578176_53579176
		chr7_4814746_4815746
		chr5_44169912_44170912
		chr3_113250882_113251882
		chr15_63414108_63415108
		chr21_38905075_38906075
		chr6_158481078_158482078
		chr15_48623345_48624345
		chr8_21906000_21907000
		chr22_30685376_30686376
		chr19_7570427_7571427
		chrX_106449113_106450113
		chr12_112975463_112976463
		chr11_68898707_68899707
		chr3_9932266_9933266
		chr12_48744490_48745490
		chrX_3591162_3592162
		chr8_144601321_144602321
		chr1_168148153_168149153
		chr4_106817003_106818003
		chr17_74666906_74667906
		chr10_122610288_122611288
		chr16_89752566_89753566
		chr20_6748144_6749144
		chr6_41348816_41349816
		chr4_3293522_3294522
		chr19_19773643_19774643
		chr5_139620565_139621565
		chr2_70369416_70370416
		chr12_125347120_125348120
		chr16_83267626_83268626
		chr12_27932874_27933874
		chr19_1811249_1812249
		chr1_203526192_203527192
		chr1_92197085_92198085
		chr2_154335153_154336153
		chr17_4934614_4935614
		chr9_127460239_127461239
		chr5_11779202_11780202
		chr1_220906094_220907094
		chr9_137298732_137299732
		chr20_34286635_34287635
		chr5_102897736_102898736
		chr9_130476920_130477920
		chr5_157170191_157171191
		chr11_62312609_62313609
		chr2_219263889_219264889
		chr16_11012317_11013317
		chr17_27044680_27045680
		chr11_119185992_119186992
		chr5_172297586_172298586
		chr19_47734196_47735196
		chr11_96076074_96077074
		chr1_59612214_59613214
		chr1_31124678_31125678
		chr1_223316014_223317014
		chr19_44258607_44259607
		chr1_114471681_114472681
		chr9_34611744_34612744
		chr5_14693659_14694659
		chr11_74699446_74700446
		chr4_179631883_179632883
		chr17_7464640_7465640
		chr16_8922910_8923910
		chr1_212872270_212873270
		chr1_209780359_209781359
		chr14_105780338_105781338
		chr6_20401238_20402238
		chr2_151342174_151343174
		chr8_134582190_134583190
		chr7_128049864_128050864
		chr9_4984520_4985520
		chr7_99069994_99070994
		chr1_236444802_236445802
		chr11_68980573_68981573
		chr9_132934213_132935213
		chr11_24256325_24257325
		chr14_103988107_103989107
		chr1_44501769_44502769
		chr4_174255831_174256831
		chr16_3161996_3162996
		chr18_12990851_12991851
		chr19_35600225_35601225
		chr2_136875250_136876250
		chr16_2524539_2525539
		chr7_65277070_65278070
		chr9_133308697_133309697
		chr19_54485628_54486628
		chr19_2961829_2962829
		chr8_61626265_61627265
		chr5_80355647_80356647
		chr19_8069625_8070625
		chr15_52392263_52393263
		chr9_130729977_130730977
		chr2_169102757_169103757
		chr2_239335007_239336007
		chr17_8924111_8925111
		chr3_80040543_80041543
		chr3_125768707_125769707
		chr19_11488623_11489623
		chr8_1711429_1712429
		chr5_114504636_114505636
		chr2_60442335_60443335
		chr4_83295154_83296154
		chr4_7219500_7220500
		chr19_50140882_50141882
		chr22_38071789_38072789
		chr15_90323950_90324950
		chr5_38831637_38832637
		chr17_66015693_66016693
		chr7_102715080_102716080
		chr7_26588941_26589941
		chr1_113247125_113248125
		chr10_88730459_88731459
		chr7_1582530_1583530
		chr4_8200431_8201431
		chr8_131455421_131456421
		chr4_111543969_111544969
		chr1_153517004_153518004
		chr3_126939048_126940048
		chr1_209824066_209825066
		chr6_27758654_27759654
		chr6_32015340_32016340
		chr16_87890085_87891085
		chr11_64611517_64612517
		chr2_135218686_135219686
		chr17_61819348_61820348
		chr5_176778233_176779233
		chr1_230403791_230404791
		chr7_74508356_74509356
		chr16_14404051_14405051
		chr10_124767360_124768360
		chr11_61334396_61335396
		chr18_45547335_45548335
		chr17_79894732_79895732
		chr22_41958679_41959679
		chr4_185395190_185396190
		chr15_61367841_61368841
		chr17_72206629_72207629
		chr8_49130037_49131037
		chr19_7615842_7616842
		chr3_169684034_169685034
		chr10_44069394_44070394
		chr1_54872229_54873229
		chr20_5591333_5592333
		chr17_73900578_73901578
		chr14_77413241_77414241
		chr6_157744069_157745069
		chr17_71227979_71228979
		chr8_129188542_129189542
		chr11_3116740_3117740
		chr2_28383766_28384766
		chr12_107167463_107168463
		chr22_39988499_39989499
		chr22_24685533_24686533
		chr21_16436835_16437835
		chr21_44830227_44831227
		chr20_48329500_48330500
		chr1_226069604_226070604
		chr1_226084534_226085534
		chr5_112312675_112313675
		chr8_19170543_19171543
		chr14_37116733_37117733
		chr1_161982512_161983512
		chr1_12604669_12605669
		chr1_46645579_46646579
		chr1_87062777_87063777
		chrX_17754719_17755719
		chr12_83080151_83081151
		chr17_79818802_79819802
		chr5_154320114_154321114
		chr19_38806022_38807022
		chr17_40610394_40611394
		chr8_144480511_144481511
		chr1_3412370_3413370
		chr19_11456503_11457503
		chr4_667740_668740
		chr1_156093159_156094159
		chr16_68741158_68742158
		chr5_175788305_175789305
		chr6_149353419_149354419
		chr5_179159045_179160045
		chr8_103818721_103819721
		chr2_36904799_36905799
		chr1_40996828_40997828
		chr14_74226626_74227626
		chr13_100620229_100621229
		chr7_51384248_51385248
		chr17_7787056_7788056
		chr2_233323456_233324456
		chr2_201980943_201981943
		chr2_73122513_73123513
		chr5_176923807_176924807
		chr6_24645960_24646960
		chr15_69366067_69367067
		chr10_21785719_21786719
		chr2_114646928_114647928
		chr13_108542069_108543069
		chr19_10330159_10331159
		chr11_117308740_117309740
		chr7_135194355_135195355
		chr14_91789617_91790617
		chr12_7260753_7261753
		chr9_35604559_35605559
		chr17_36819037_36820037
		chr1_91869642_91870642
		chr5_96143260_96144260
		chr17_79017424_79018424
		chr14_103574872_103575872
		chr9_115095632_115096632
		chr22_22958794_22959794
		chr8_22025840_22026840
		chr12_54825933_54826933
		chr14_105160546_105161546
		chr2_65216047_65217047
		chr9_130600453_130601453
		chr19_53141107_53142107
		chr4_108640980_108641980
		chr3_100427739_100428739
		chr12_27485286_27486286
		chr1_36234520_36235520
		chr10_112257417_112258417
		chr9_138370267_138371267
		chr2_145089675_145090675
		chr7_24796553_24797553
		chr5_93976795_93977795
		chr9_21589210_21590210
		chr6_138049576_138050576
		chr6_28457328_28458328
		chr9_99328749_99329749
		chr3_3220914_3221914
		chr1_212731808_212732808
		chr22_50628480_50629480
		chr22_46645745_46646745
		chr17_78074781_78075781
		chr1_10269476_10270476
		chr1_25664309_25665309
		chr1_59250279_59251279
		chr22_38092363_38093363
		chr12_108975989_108976989
		chr8_81212851_81213851
		chr17_16894327_16895327
		chr15_64188640_64189640
		chr17_36955698_36956698
		chr10_35103152_35104152
		chr12_2999368_3000368
		chr12_64615123_64616123
		chr1_213887689_213888689
		chr1_231557910_231558910
		chr15_62427606_62428606
		chr2_96010447_96011447
		chr12_32832092_32833092
		chr5_179246085_179247085
		chr15_90895183_90896183
		chr1_158007203_158008203
		chrX_131351747_131352747
		chr16_70461551_70462551
		chrX_47382442_47383442
		chr6_3118440_3119440
		chr6_85655152_85656152
		chr19_13949499_13950499
		chr22_37483758_37484758
		chr13_30163126_30164126
		chr5_6651850_6652850
		chr17_66320012_66321012
		chr2_200775280_200776280
		chr11_63684980_63685980
		chr4_157612738_157613738
		chr20_43976187_43977187
		chr3_73021945_73022945
		chr1_33240510_33241510
		chr1_37951335_37952335
		chr2_38829603_38830603
		chr17_79961127_79962127
		chr5_39907085_39908085
		chr5_166795281_166796281
		chr9_72374428_72375428
		chr19_39888841_39889841
		chr17_75282523_75283523
		chr4_124318377_124319377
		chr12_56122506_56123506
		chr15_69597582_69598582
		chr10_64892551_64893551
		chr22_40393662_40394662
		chr10_105127952_105128952
		chr12_93322789_93323789
		chr17_80174168_80175168
		chr19_35490290_35491290
		chr1_235116437_235117437
		chr15_32322265_32323265
		chr11_615458_616458
		chr1_203830118_203831118
		chr1_142890513_142891513
		chr13_111227655_111228655
		chrX_41159032_41160032
		chr13_41240299_41241299
		chr20_5986160_5987160
		chr17_3438468_3439468
		chr6_49525670_49526670
		chr1_1004221_1005221
		chr16_86542868_86543868
		chr20_48769802_48770802
		chr15_29909127_29910127
		chr10_95196655_95197655
		chr10_104153731_104154731
		chr4_13548909_13549909
		chr19_2578892_2579892
		chr3_5019830_5020830
		chr10_88159658_88160658
		chr14_105267317_105268317
		chr20_32319619_32320619
		chr2_227700146_227701146
		chr8_145980361_145981361
		chr9_96927972_96928972
		chr1_203273907_203274907
		chr16_1532003_1533003
		chr1_6085806_6086806
		chr10_73533312_73534312
		chr14_24604741_24605741
		chr19_46849711_46850711
		chr10_30723003_30724003
		chr1_229517639_229518639
		chr1_207082623_207083623
		chr16_87526102_87527102
		chr2_211035737_211036737
		chr5_171474034_171475034
		chr5_139555043_139556043
		chr11_63684068_63685068
		chr11_118991518_118992518
		chr3_33318458_33319458
		chr1_32131807_32132807
		chr16_75034393_75035393
		chr19_14116992_14117992
		chr6_10383308_10384308
		chr1_53386827_53387827
		chr17_17266790_17267790
		chr9_131314271_131315271
		chr12_6479858_6480858
		chr8_41347488_41348488
		chr5_36417604_36418604
		chr1_154839288_154840288
		chr6_30910330_30911330
		chr13_47127942_47128942
		chr6_126070304_126071304
		chr7_144147245_144148245
		chr12_109010789_109011789
		chr7_2672693_2673693
		chr19_42625571_42626571
		chr17_27716757_27717757
		chr15_74725741_74726741
		chr2_10182630_10183630
		chr8_73448752_73449752
		chr5_16465441_16466441
		chr22_30987720_30988720
		chr2_97000952_97001952
		chr13_24014814_24015814
		chr20_25848384_25849384
		chr1_144593214_144594214
		chr3_128669083_128670083
		chr1_116138126_116139126
		chr15_78591455_78592455
		chr8_144360487_144361487
		chr10_5023633_5024633
		chr16_88509336_88510336
		chr4_73934973_73935973
		chr1_211803158_211804158
		chr5_553672_554672
		chr5_390849_391849
		chr12_48152882_48153882
		chr2_26256410_26257410
		chr12_76477224_76478224
		chr1_180347579_180348579
		chr20_61557474_61558474
		chr1_21977753_21978753
		chr1_113249353_113250353
		chr16_33965119_33966119
		chr20_61273345_61274345
		chr2_172649796_172650796
		chr12_125110491_125111491
		chr6_25279134_25280134
		chr17_76348643_76349643
		chr10_27149599_27150599
		chr21_38630218_38631218
		chr1_51442334_51443334
		chr5_123260987_123261987
		chr15_93205767_93206767
		chr7_72847585_72848585
		chr9_130547467_130548467
		chrX_70315179_70316179
		chr2_210867357_210868357
		chr14_31324518_31325518
		chr3_137905616_137906616
		chr12_112856835_112857835
		chr14_23066663_23067663
		chr1_230137461_230138461
		chr16_81109795_81110795
		chr18_46475839_46476839
		chr1_47133243_47134243
		chr16_24056689_24057689
		chr16_3012963_3013963
		chr12_65672347_65673347
		chr12_104736092_104737092
		chr15_75250440_75251440
		chr6_43635680_43636680
		chr3_126878806_126879806
		chr4_123653389_123654389
		chr19_608663_609663
		chr11_57061967_57062967
		chr6_41909034_41910034
		chr17_40688258_40689258
		chr1_21912990_21913990
		chr12_106532862_106533862
		chr16_1470380_1471380
		chr15_83378112_83379112
		chr18_12407275_12408275
		chr5_39598200_39599200
		chr3_171542935_171543935
		chr11_11643316_11644316
		chr6_69799177_69800177
		chr5_148736878_148737878
		chr3_192908420_192909420
		chr6_6058075_6059075
		chr5_79847709_79848709
		chr16_86964955_86965955
		chr16_57350266_57351266
		chr3_136537420_136538420
		chr22_38709274_38710274
		chr20_49982267_49983267
		chr2_69221655_69222655
		chr22_21239479_21240479
		chr1_228782037_228783037
		chr17_7154970_7155970
		chr14_76617812_76618812
		chr3_156392866_156393866
		chr10_10028852_10029852
		chr20_47662320_47663320
		chr16_83777840_83778840
		chr10_74081517_74082517
		chr1_148854698_148855698
		chr1_150534210_150535210
		chr14_105154685_105155685
		chr16_2014571_2015571
		chr8_135869449_135870449
		chr15_41198158_41199158
		chr2_136742733_136743733
		chr18_18771621_18772621
		chr19_48927690_48928690
		chr2_37617296_37618296
		chr5_30041742_30042742
		chr20_35579465_35580465
		chr11_74407661_74408661
		chr17_18907663_18908663
		chr6_127440463_127441463
		chr22_50720529_50721529
		chr21_30391194_30392194
		chr1_25348487_25349487
		chr14_53418056_53419056
		chr8_82598134_82599134
		chr17_73760763_73761763
		chr19_11038809_11039809
		chr8_74205387_74206387
		chr20_30310161_30311161
		chr19_2627244_2628244
		chr2_64880061_64881061
		chr19_50117481_50118481
		chr14_53619446_53620446
		chr4_83821659_83822659
		chr18_12287116_12288116
		chr2_164205251_164206251
		chrX_48858179_48859179
		chr10_93557617_93558617
		chr9_137326448_137327448
		chr11_62420277_62421277
		chr7_101045121_101046121
		chr13_27745542_27746542
		chr19_2977662_2978662
		chr22_50355712_50356712
		chr19_40971310_40972310
		chr6_160399936_160400936
		chr8_21867332_21868332
		chr16_21008244_21009244
		chr1_150535004_150536004
		chr17_79309286_79310286
		chr1_16470042_16471042
		chr15_52310803_52311803
		chr5_131599270_131600270
		chr1_9340119_9341119
		chr17_57408436_57409436
		chr12_93964205_93965205
		chr13_78272665_78273665
		chr3_13640804_13641804
		chr1_18022605_18023605
		chr12_122064904_122065904
		chr3_50329408_50330408
		chr4_74734573_74735573
		chr14_99984445_99985445
		chr11_64008040_64009040
		chr22_45916863_45917863
		chr1_183149607_183150607
		chr9_99637681_99638681
		chr22_50337962_50338962
		chr6_43670207_43671207
		chr9_12784106_12785106
		chr6_157040652_157041652
		chr17_49025250_49026250
		chr20_37678344_37679344
		chr7_150671367_150672367
		chr12_123320387_123321387
		chrX_24482876_24483876
		chr15_75940269_75941269
		chr2_121672364_121673364
		chr20_55965990_55966990
		chr2_220142310_220143310
		chr1_40420914_40421914
		chr1_28099165_28100165
		chr1_154391696_154392696
		chr1_6684529_6685529
		chr9_116172456_116173456
		chr21_47566992_47567992
		chr1_45118252_45119252
		chr3_69788046_69789046
		chr2_36607854_36608854
		chr1_228532106_228533106
		chr7_2561279_2562279
		chr8_73013910_73014910
		chr20_48937411_48938411
		chr17_48641988_48642988
		chr12_130091631_130092631
		chr5_151377276_151378276
		chr14_72281591_72282591
		chr7_73668231_73669231
		chr11_856800_857800
		chr5_179049357_179050357
		chr10_105245772_105246772
		chr17_48357082_48358082
		chr19_39339624_39340624
		chr2_48333717_48334717
		chr16_71094490_71095490
		chr15_92701435_92702435
		chr12_70637443_70638443
		chr12_52430327_52431327
		chr1_33457846_33458846
		chr5_38245982_38246982
		chr6_30881489_30882489
		chr12_33049385_33050385
		chr14_71609689_71610689
		chr11_128392190_128393190
		chr20_11176600_11177600
		chr16_75299407_75300407
		chr5_784482_785482
		chr19_36390220_36391220
		chrX_123093727_123094727
		chr21_9825712_9826712
		chr11_64052151_64053151
		chr5_12994424_12995424
		chr16_87635314_87636314
		chr2_230135624_230136624
		chr2_96757430_96758430
		chr7_491365_492365
		chr9_74763871_74764871
		chr16_1132718_1133718
		chr1_26324231_26325231
		chr10_31435183_31436183
		chr2_219188592_219189592
		chr1_94712816_94713816
		chr9_131102298_131103298
		chr6_33267058_33268058
		chr20_23401641_23402641
		chr1_64935289_64936289
		chr6_52167352_52168352
		chr6_13977443_13978443
		chr1_89457804_89458804
		chrX_48931287_48932287
		chr19_50036437_50037437
		chr9_134637604_134638604
		chr1_161014450_161015450
		chr1_99849308_99850308
		chr1_31191095_31192095
		chr5_84900352_84901352
		chr20_32065575_32066575
		chr4_54470638_54471638
		chr10_27148774_27149774
		chr18_7545420_7546420
		chr5_78180941_78181941
		chr12_53645661_53646661
		chr1_116184710_116185710
		chr3_41460533_41461533
		chr1_56396208_56397208
		chr6_74289967_74290967
		chr11_95888977_95889977
		chr16_63000756_63001756
		chrX_53350071_53351071
		chr3_47323926_47324926
		chr5_150016716_150017716
		chr15_41785491_41786491
		chr1_9599718_9600718
		chr11_68890003_68891003
		chr8_23314765_23315765
		chr2_42395833_42396833
		chrX_38660289_38661289
		chr19_30205684_30206684
		chr8_1941990_1942990
		chr16_1727763_1728763
		chr12_6982135_6983135
		chr10_91093314_91094314
		chr12_90546586_90547586
		chr19_18529153_18530153
		chr11_46154367_46155367
		chr9_136343251_136344251
		chr15_68724133_68725133
		chr20_62103499_62104499
		chr16_75078491_75079491
		chr22_40404603_40405603
		chr19_54662733_54663733
		chr5_1523590_1524590
		chr3_184231183_184232183
		chr1_11071942_11072942
		chrX_154444140_154445140
		chr22_37956567_37957567
		chr10_5631614_5632614
		chr14_53296004_53297004
		chr8_127557007_127558007
		chr10_13341104_13342104
		chr4_188105226_188106226
		chr11_78131522_78132522
		chr2_206616087_206617087
		chr19_14142345_14143345
		chr11_97119136_97120136
		chr4_123704666_123705666
		chr1_117209283_117210283
		chr18_13115473_13116473
		chr22_45608022_45609022
		chr13_50697605_50698605
		chr17_40950250_40951250
		chr2_20189438_20190438
		chr7_152133246_152134246
		chr5_172276869_172277869
		chr16_84884756_84885756
		chr17_77806343_77807343
		chr16_86784824_86785824
		chr6_53408609_53409609
		chr11_67797877_67798877
		chr1_155294815_155295815
		chr10_127511327_127512327
		chr12_130568133_130569133
		chr7_73309239_73310239
		chr1_57262754_57263754
		chr21_44299234_44300234
		chr17_2309773_2310773
		chr8_42948143_42949143
		chr9_107509727_107510727
		chr21_46974455_46975455
		chr2_153573922_153574922
		chr2_157189042_157190042
		chr11_86748177_86749177
		chr3_30951342_30952342
		chr5_89704755_89705755
		chr19_3700004_3701004
		chr19_8385765_8386765
		chr9_37079346_37080346
		chr1_41327568_41328568
		chr22_38506135_38507135
		chr18_22006117_22007117
		chr19_17377750_17378750
		chr20_61847078_61848078
		chr21_45637990_45638990
		chr5_957291_958291
		chr1_181213689_181214689
		chr1_10490257_10491257
		chr1_9170287_9171287
		chr1_3566094_3567094
		chr7_129141839_129142839
		chr22_46481254_46482254
		chr19_11849232_11850232
		chr4_14857661_14858661
		chr4_175407945_175408945
		chr12_74862319_74863319
		chr1_228592867_228593867
		chr19_1592561_1593561
		chr1_211794423_211795423
		chr19_10426204_10427204
		chr10_74058061_74059061
		chr19_42783632_42784632
		chr11_132750862_132751862
		chr21_44613677_44614677
		chr17_78475497_78476497
		chr4_183896620_183897620
		chr20_47894626_47895626
		chr21_44496044_44497044
		chr16_47494530_47495530
		chr16_1663471_1664471
		chr4_11575661_11576661
		chr4_8160250_8161250
		chr22_27529824_27530824
		chr5_14011190_14012190
		chr6_44354895_44355895
		chr4_39045638_39046638
		chr3_54029896_54030896
		chr6_36277522_36278522
[truncated: 17,600 more rows]
