# Supplementary material for: The proximity-based protein interactome and regulatory logics of the transcription factor p65 NF-κB/RELA
Source: EMBO Rep. 2025 Jan 3;26(4):1144–83. doi: 10.1038/s44319-024-00339-8 (PMC11850942; doi:10.1038/s44319-024-00339-8)
Supplement: Supplementary file 15 — Source data Fig. 8 [file 44319_2024_339_MOESM15_ESM.zip › Fig.8D/Motif-genes.xlsx]

## Sheet: Input_genes_(siRNA_targets)
1126_Input_genes_(RELA_siRNA_targets)				1126_Input_genes_(RELA_siRNA_targets)					168_Input_genes_(RELA_siRNA_targets)_IL-1alpha					168_Input_genes_(RELA_siRNA_targets)_IL-1alpha
	FRAS1	RELA+TFE3+TFEB(134)			ANKRD36B	RELA+GLIS2(263)				OR13C9	RELA+TFEB+TFE3+IL-1(51)				LOC100996583	RELA+GLIS2+IL-1(83)
	SH3BP4	RELA+TFE3+TFEB(134)			SLC10A7	RELA+GLIS2(263)				CA8	RELA+TFEB+TFE3+IL-1(51)				XAGE3	RELA+GLIS2+IL-1(83)
	CAPNS2	RELA+TFE3+TFEB(134)			IGF1	RELA+GLIS2(263)				PLAU	RELA+TFEB+TFE3+IL-1(51)				ALDH3A1	RELA+GLIS2+IL-1(83)
	HERC2P2	RELA+TFE3+TFEB(134)			REEP6	RELA+GLIS2(263)				ZFP36	RELA+TFEB+TFE3+IL-1(51)				TMEM98	RELA+GLIS2+IL-1(83)
	PTPN22	RELA+TFE3+TFEB(134)			SH3BP4	RELA+GLIS2(263)				TNF	RELA+TFEB+TFE3+IL-1(51)				TMEM92-AS1	RELA+GLIS2+IL-1(83)
	GPC5	RELA+TFE3+TFEB(134)			RPA4	RELA+GLIS2(263)				LYG1	RELA+TFEB+TFE3+IL-1(51)				OR13C9	RELA+GLIS2+IL-1(83)
	ANXA3	RELA+TFE3+TFEB(134)			RRP7A	RELA+GLIS2(263)				RAPGEF1	RELA+TFEB+TFE3+IL-1(51)				C17orf99	RELA+GLIS2+IL-1(83)
	C3	RELA+TFE3+TFEB(134)			HERC2P2	RELA+GLIS2(263)				EGR2	RELA+TFEB+TFE3+IL-1(51)				TNFRSF18	RELA+GLIS2+IL-1(83)
	FIGF	RELA+TFE3+TFEB(134)			CNN1	RELA+GLIS2(263)				IL1A	RELA+TFEB+TFE3+IL-1(51)				C5orf60	RELA+GLIS2+IL-1(83)
	APOC4	RELA+TFE3+TFEB(134)			GPC5	RELA+GLIS2(263)				TNFAIP2	RELA+TFEB+TFE3+IL-1(51)				TNFSF18	RELA+GLIS2+IL-1(83)
	ULK4	RELA+TFE3+TFEB(134)			UGT2B7	RELA+GLIS2(263)				RGS16	RELA+TFEB+TFE3+IL-1(51)				CA8	RELA+GLIS2+IL-1(83)
	INTS1	RELA+TFE3+TFEB(134)			HS3ST1	RELA+GLIS2(263)				SELV	RELA+TFEB+TFE3+IL-1(51)				LINC00571	RELA+GLIS2+IL-1(83)
	NBPF8	RELA+TFE3+TFEB(134)			HECTD2	RELA+GLIS2(263)				FNIP2	RELA+TFEB+TFE3+IL-1(51)				SNORA12	RELA+GLIS2+IL-1(83)
	HHLA2	RELA+TFE3+TFEB(134)			FIGF	RELA+GLIS2(263)				RGS3	RELA+TFEB+TFE3+IL-1(51)				TMC4	RELA+GLIS2+IL-1(83)
	KDM6A	RELA+TFE3+TFEB(134)			CHST15	RELA+GLIS2(263)				SNORD114-21	RELA+TFEB+TFE3+IL-1(51)				LINC01132	RELA+GLIS2+IL-1(83)
	ZNF227	RELA+TFE3+TFEB(134)			PLXNA1	RELA+GLIS2(263)				AGMO	RELA+TFEB+TFE3+IL-1(51)				DUSP2	RELA+GLIS2+IL-1(83)
	TPBG	RELA+TFE3+TFEB(134)			LOC101928865	RELA+GLIS2(263)				GLYATL3	RELA+TFEB+TFE3+IL-1(51)				ZFP36	RELA+GLIS2+IL-1(83)
	PJA2	RELA+TFE3+TFEB(134)			ADAM19	RELA+GLIS2(263)				C1QTNF3	RELA+TFEB+TFE3+IL-1(51)				TNF	RELA+GLIS2+IL-1(83)
	TBX2-AS1	RELA+TFE3+TFEB(134)			CHST11	RELA+GLIS2(263)				OLR1	RELA+TFEB+TFE3+IL-1(51)				LYG1	RELA+GLIS2+IL-1(83)
	GFI1	RELA+TFE3+TFEB(134)			PBDC1	RELA+GLIS2(263)				LOC100288748	RELA+TFEB+TFE3+IL-1(51)				CD6	RELA+GLIS2+IL-1(83)
	CPVL	RELA+TFE3+TFEB(134)			NBPF8	RELA+GLIS2(263)				ARHGEF9	RELA+TFEB+TFE3+IL-1(51)				RAPGEF1	RELA+GLIS2+IL-1(83)
	FST	RELA+TFE3+TFEB(134)			HHLA2	RELA+GLIS2(263)				TIGD4	RELA+TFEB+TFE3+IL-1(51)				CTSW	RELA+GLIS2+IL-1(83)
	DSE	RELA+TFE3+TFEB(134)			LIF	RELA+GLIS2(263)				METTL21B	RELA+TFEB+TFE3+IL-1(51)				SFRP5	RELA+GLIS2+IL-1(83)
	CASP1	RELA+TFE3+TFEB(134)			KDM6A	RELA+GLIS2(263)				TNFSF18	RELA+TFEB+TFE3+IL-1(51)				EGR2	RELA+GLIS2+IL-1(83)
	NHP2L1	RELA+TFE3+TFEB(134)			DPPA5	RELA+GLIS2(263)				LINC00571	RELA+TFEB+TFE3+IL-1(51)				CDKN2B-AS1	RELA+GLIS2+IL-1(83)
	MTUS2-AS1	RELA+TFE3+TFEB(134)			SNORD46	RELA+GLIS2(263)				C8orf4	RELA+TFEB+TFE3+IL-1(51)				IL1A	RELA+GLIS2+IL-1(83)
	NAA60	RELA+TFE3+TFEB(134)			GNG12	RELA+GLIS2(263)				PTX3	RELA+TFEB+TFE3+IL-1(51)				ICAM1	RELA+GLIS2+IL-1(83)
	OPN3	RELA+TFE3+TFEB(134)			FUT4	RELA+GLIS2(263)				LINC01132	RELA+TFEB+TFE3+IL-1(51)				LINC00317	RELA+GLIS2+IL-1(83)
	KIAA1551	RELA+TFE3+TFEB(134)			TPBG	RELA+GLIS2(263)				MARCH11	RELA+TFEB+TFE3+IL-1(51)				ST7-AS2	RELA+GLIS2+IL-1(83)
	IGFN1	RELA+TFE3+TFEB(134)			PJA2	RELA+GLIS2(263)				MROH8	RELA+TFEB+TFE3+IL-1(51)				CBY3	RELA+GLIS2+IL-1(83)
	ANKRD40	RELA+TFE3+TFEB(134)			STAT5A	RELA+GLIS2(263)				LINC00317	RELA+TFEB+TFE3+IL-1(51)				FIBCD1	RELA+GLIS2+IL-1(83)
	SREBF2	RELA+TFE3+TFEB(134)			TBX2-AS1	RELA+GLIS2(263)				ANKRD44	RELA+TFEB+TFE3+IL-1(51)				PLK2	RELA+GLIS2+IL-1(83)
	SPINK13	RELA+TFE3+TFEB(134)			GFI1	RELA+GLIS2(263)				OMG	RELA+TFEB+TFE3+IL-1(51)				AOC1	RELA+GLIS2+IL-1(83)
	LINC00094	RELA+TFE3+TFEB(134)			TMEM161B-AS1	RELA+GLIS2(263)				CASC6	RELA+TFEB+TFE3+IL-1(51)				CSF3	RELA+GLIS2+IL-1(83)
	CASP8AP2	RELA+TFE3+TFEB(134)			PRRX1	RELA+GLIS2(263)				TNFAIP3	RELA+TFEB+TFE3+IL-1(51)				OMG	RELA+GLIS2+IL-1(83)
	URAD	RELA+TFE3+TFEB(134)			KLRC1	RELA+GLIS2(263)				CCL2	RELA+TFEB+TFE3+IL-1(51)				LOC101927181	RELA+GLIS2+IL-1(83)
	MTUS2	RELA+TFE3+TFEB(134)			BMP6	RELA+GLIS2(263)				TRAF1	RELA+TFEB+TFE3+IL-1(51)				RGS16	RELA+GLIS2+IL-1(83)
	HMOX1	RELA+TFE3+TFEB(134)			RRAD	RELA+GLIS2(263)				POLN	RELA+TFEB+TFE3+IL-1(51)				CFB	RELA+GLIS2+IL-1(83)
	PPIH	RELA+TFE3+TFEB(134)			TNFAIP6	RELA+GLIS2(263)				GJA5	RELA+TFEB+TFE3+IL-1(51)				ZNF443	RELA+GLIS2+IL-1(83)
	LOC100505530	RELA+TFE3+TFEB(134)			ZNF107	RELA+GLIS2(263)				CBLN4	RELA+TFEB+TFE3+IL-1(51)				CASC6	RELA+GLIS2+IL-1(83)
	KDM7A	RELA+TFE3+TFEB(134)			CPVL	RELA+GLIS2(263)				ZNF75D	RELA+TFEB+TFE3+IL-1(51)				LRRC74A	RELA+GLIS2+IL-1(83)
	CEND1	RELA+TFE3+TFEB(134)			LRRC42	RELA+GLIS2(263)				SOX2	RELA+TFEB+TFE3+IL-1(51)				SLC38A8	RELA+GLIS2+IL-1(83)
	CEP290	RELA+TFE3+TFEB(134)			LOC101928353	RELA+GLIS2(263)				FCRL4	RELA+TFEB+TFE3+IL-1(51)				PRR27	RELA+GLIS2+IL-1(83)
	TNRC6A	RELA+TFE3+TFEB(134)			DSE	RELA+GLIS2(263)				CXCL8	RELA+TFEB+TFE3+IL-1(51)				MERTK	RELA+GLIS2+IL-1(83)
	MDM2	RELA+TFE3+TFEB(134)			NHP2L1	RELA+GLIS2(263)				CR1	RELA+TFEB+TFE3+IL-1(51)				SPHAR	RELA+GLIS2+IL-1(83)
	RASL12	RELA+TFE3+TFEB(134)			MTUS2-AS1	RELA+GLIS2(263)				LOC101927100	RELA+TFEB+TFE3+IL-1(51)				ADAMTS17	RELA+GLIS2+IL-1(83)
	ENOX1	RELA+TFE3+TFEB(134)			TRABD2B	RELA+GLIS2(263)				EFS	RELA+TFEB+TFE3+IL-1(51)				SPG20-AS1	RELA+GLIS2+IL-1(83)
	GPR128	RELA+TFE3+TFEB(134)			EMC3-AS1	RELA+GLIS2(263)				FAM227B	RELA+TFEB+TFE3+IL-1(51)				IGF2	RELA+GLIS2+IL-1(83)
	ZNF142	RELA+TFE3+TFEB(134)			FSHR	RELA+GLIS2(263)				CSF2	RELA+TFEB+TFE3+IL-1(51)				MYT1L-AS1	RELA+GLIS2+IL-1(83)
	RNU6ATAC	RELA+TFE3+TFEB(134)			ATXN2	RELA+GLIS2(263)				KLF6	RELA+TFEB+TFE3+IL-1(51)				FNIP2	RELA+GLIS2+IL-1(83)
	CCNT1	RELA+TFE3+TFEB(134)			LINC01021	RELA+GLIS2(263)				ABCC9	RELA+TFEB+TFE3+IL-1(51)				EPHA4	RELA+GLIS2+IL-1(83)
	LINC01544	RELA+TFE3+TFEB(134)			NKAPP1	RELA+GLIS2(263)				XAGE3	RELA+TFE3+IL-1(29)				RGS3	RELA+GLIS2+IL-1(83)
	FAM110D	RELA+TFE3+TFEB(134)			DPY19L1P1	RELA+GLIS2(263)				TNFRSF18	RELA+TFE3+IL-1(29)				CCL2	RELA+GLIS2+IL-1(83)
	ANKRD20A9P	RELA+TFE3+TFEB(134)			RHOV	RELA+GLIS2(263)				MED31	RELA+TFE3+IL-1(29)				ALS2CR11	RELA+GLIS2+IL-1(83)
	ZNF26	RELA+TFE3+TFEB(134)			ECHDC3	RELA+GLIS2(263)				B4GALT1-AS1	RELA+TFE3+IL-1(29)				POLN	RELA+GLIS2+IL-1(83)
	SCG3	RELA+TFE3+TFEB(134)			ANKRD40	RELA+GLIS2(263)				ZPLD1	RELA+TFE3+IL-1(29)				LOC101927257	RELA+GLIS2+IL-1(83)
	DHRS4	RELA+TFE3+TFEB(134)			RNF43	RELA+GLIS2(263)				WDTC1	RELA+TFE3+IL-1(29)				GJA5	RELA+GLIS2+IL-1(83)
	CDCA2	RELA+TFE3+TFEB(134)			ITGB2	RELA+GLIS2(263)				RHOXF1	RELA+TFE3+IL-1(29)				C1QTNF3	RELA+GLIS2+IL-1(83)
	AGPAT5	RELA+TFE3+TFEB(134)			SREBF2	RELA+GLIS2(263)				NFKBIE	RELA+TFE3+IL-1(29)				SNAI3	RELA+GLIS2+IL-1(83)
	PRKACA	RELA+TFE3+TFEB(134)			EFCAB12	RELA+GLIS2(263)				CSF3	RELA+TFE3+IL-1(29)				CBLN4	RELA+GLIS2+IL-1(83)
	RORC	RELA+TFE3+TFEB(134)			UNKL	RELA+GLIS2(263)				SHH	RELA+TFE3+IL-1(29)				LOC100288748	RELA+GLIS2+IL-1(83)
	C11orf96	RELA+TFE3+TFEB(134)			GPR160	RELA+GLIS2(263)				CFB	RELA+TFE3+IL-1(29)				EDN2	RELA+GLIS2+IL-1(83)
	LOC101929395	RELA+TFE3+TFEB(134)			SPINK13	RELA+GLIS2(263)				LRRC74A	RELA+TFE3+IL-1(29)				ZNF75D	RELA+GLIS2+IL-1(83)
	ROR1	RELA+TFE3+TFEB(134)			CASP8AP2	RELA+GLIS2(263)				PLK3	RELA+TFE3+IL-1(29)				SOX2	RELA+GLIS2+IL-1(83)
	ADCK5	RELA+TFE3+TFEB(134)			TNFSF13	RELA+GLIS2(263)				KCNK9	RELA+TFE3+IL-1(29)				FCRL4	RELA+GLIS2+IL-1(83)
	PSD3	RELA+TFE3+TFEB(134)			EFR3B	RELA+GLIS2(263)				AKAP6	RELA+TFE3+IL-1(29)				KCNK9	RELA+GLIS2+IL-1(83)
	ACTN3	RELA+TFE3+TFEB(134)			C2orf48	RELA+GLIS2(263)				ALDH3A1	RELA+TFE3+IL-1(29)				HPGDS	RELA+GLIS2+IL-1(83)
	RAB3C	RELA+TFE3+TFEB(134)			PLXNA4	RELA+GLIS2(263)				C17orf99	RELA+TFE3+IL-1(29)				ARHGEF9	RELA+GLIS2+IL-1(83)
	TAF7	RELA+TFE3+TFEB(134)			ZFX	RELA+GLIS2(263)				SNORA12	RELA+TFE3+IL-1(29)				TAS2R14	RELA+GLIS2+IL-1(83)
	LRRC8C	RELA+TFE3+TFEB(134)			MTUS2	RELA+GLIS2(263)				MRGPRX4	RELA+TFE3+IL-1(29)				PTGFR	RELA+GLIS2+IL-1(83)
	ZCCHC4	RELA+TFE3+TFEB(134)			COL5A3	RELA+GLIS2(263)				LYZL6	RELA+TFE3+IL-1(29)				CYLD	RELA+GLIS2+IL-1(83)
	HAGHL	RELA+TFE3+TFEB(134)			HMOX1	RELA+GLIS2(263)				ACAN	RELA+TFE3+IL-1(29)				FAM215A	RELA+GLIS2+IL-1(83)
	VAMP1	RELA+TFE3+TFEB(134)			GGACT	RELA+GLIS2(263)				ICAM1	RELA+TFE3+IL-1(29)				MUC13	RELA+GLIS2+IL-1(83)
	THBS3	RELA+TFE3+TFEB(134)			PPIH	RELA+GLIS2(263)				CBY3	RELA+TFE3+IL-1(29)				LOC101927100	RELA+GLIS2+IL-1(83)
	MRAP2	RELA+TFE3+TFEB(134)			LOC100505530	RELA+GLIS2(263)				OR10K1	RELA+TFE3+IL-1(29)				ATRN	RELA+GLIS2+IL-1(83)
	EXO5	RELA+TFE3+TFEB(134)			AMY1C	RELA+GLIS2(263)				C6orf10	RELA+TFE3+IL-1(29)				EFS	RELA+GLIS2+IL-1(83)
	SEC31B	RELA+TFE3+TFEB(134)			FLJ46906	RELA+GLIS2(263)				MYT1L-AS1	RELA+TFE3+IL-1(29)				FAM227B	RELA+GLIS2+IL-1(83)
	KLHDC7B	RELA+TFE3+TFEB(134)			KDM7A	RELA+GLIS2(263)				ALS2CR11	RELA+TFE3+IL-1(29)				CSF2	RELA+GLIS2+IL-1(83)
	NUPR1	RELA+TFE3+TFEB(134)			CEP290	RELA+GLIS2(263)				SNAI3	RELA+TFE3+IL-1(29)				PABPN1L	RELA+GLIS2+IL-1(83)
	GJB3	RELA+TFE3+TFEB(134)			LIAS	RELA+GLIS2(263)				ATRN	RELA+TFE3+IL-1(29)				TIGD4	RELA+GLIS2+IL-1(83)
	SNORA13	RELA+TFE3+TFEB(134)			TNRC6A	RELA+GLIS2(263)				AURKB	RELA+TFEB+IL-1(42)				METTL21B	RELA+GLIS2+IL-1(83)
	IFIT2	RELA+TFE3+TFEB(134)			RHOU	RELA+GLIS2(263)				EDN1	RELA+TFEB+IL-1(42)				FANK1-AS1	RELA+GLIS2+IL-1(83)
	RNF2	RELA+TFE3+TFEB(134)			DMXL2	RELA+GLIS2(263)				LOC100506526	RELA+TFEB+IL-1(42)				ABCC9	RELA+GLIS2+IL-1(83)
	LOC338694	RELA+TFE3+TFEB(134)			MDM2	RELA+GLIS2(263)				SLC26A1	RELA+TFEB+IL-1(42)				AURKB	RELA+IL-1(85)
	ADAM10	RELA+TFE3+TFEB(134)			RASL12	RELA+GLIS2(263)				SFRP5	RELA+TFEB+IL-1(42)				NFKBIA	RELA+IL-1(85)
	SH3GLB2	RELA+TFE3+TFEB(134)			GPR128	RELA+GLIS2(263)				IRF1	RELA+TFEB+IL-1(42)				SLC6A7	RELA+IL-1(85)
	CTH	RELA+TFE3+TFEB(134)			C2orf43	RELA+GLIS2(263)				ST7-AS2	RELA+TFEB+IL-1(42)				MED31	RELA+IL-1(85)
	SSTR3	RELA+TFE3+TFEB(134)			RNU6ATAC	RELA+GLIS2(263)				ACTL6B	RELA+TFEB+IL-1(42)				EDN1	RELA+IL-1(85)
	PER2	RELA+TFE3+TFEB(134)			TAX1BP3	RELA+GLIS2(263)				SDC4	RELA+TFEB+IL-1(42)				B4GALT1-AS1	RELA+IL-1(85)
	FKBP1B	RELA+TFE3+TFEB(134)			ZNF408	RELA+GLIS2(263)				FIBCD1	RELA+TFEB+IL-1(42)				ZPLD1	RELA+IL-1(85)
	RAB36	RELA+TFE3+TFEB(134)			CEMIP	RELA+GLIS2(263)				AOC1	RELA+TFEB+IL-1(42)				LOC100506526	RELA+IL-1(85)
	PRR4	RELA+TFE3+TFEB(134)			CCNT1	RELA+GLIS2(263)				LOC101927181	RELA+TFEB+IL-1(42)				OR2T1	RELA+IL-1(85)
	LEMD3	RELA+TFE3+TFEB(134)			HBE1	RELA+GLIS2(263)				LOC102723766	RELA+TFEB+IL-1(42)				NFKB2	RELA+IL-1(85)
	GAB2	RELA+TFE3+TFEB(134)			CPA3	RELA+GLIS2(263)				SLC38A8	RELA+TFEB+IL-1(42)				C8orf4	RELA+IL-1(85)
	LOC100128531	RELA+TFE3+TFEB(134)			LOC101927310	RELA+GLIS2(263)				NUAK2	RELA+TFEB+IL-1(42)				PLAU	RELA+IL-1(85)
	C1QL4	RELA+TFE3+TFEB(134)			LINC01544	RELA+GLIS2(263)				ATF3	RELA+TFEB+IL-1(42)				CXCL3	RELA+IL-1(85)
	CCDC68	RELA+TFE3+TFEB(134)			CCDC136	RELA+GLIS2(263)				EDN2	RELA+TFEB+IL-1(42)				WDTC1	RELA+IL-1(85)
	TAGLN	RELA+TFE3+TFEB(134)			ERO1LB	RELA+GLIS2(263)				LOC102724732	RELA+TFEB+IL-1(42)				PTX3	RELA+IL-1(85)
	PHRF1	RELA+TFE3+TFEB(134)			SOX14	RELA+GLIS2(263)				LINC01233	RELA+TFEB+IL-1(42)				MRGPRX4	RELA+IL-1(85)
	OR2M5	RELA+TFE3+TFEB(134)			ANKRD20A9P	RELA+GLIS2(263)				RBM33	RELA+TFEB+IL-1(42)				LYZL6	RELA+IL-1(85)
	MRPL18	RELA+TFE3+TFEB(134)			GOLGA6L4	RELA+GLIS2(263)				MUC13	RELA+TFEB+IL-1(42)				ELF3	RELA+IL-1(85)
	NUP98	RELA+TFE3+TFEB(134)			OAZ3	RELA+GLIS2(263)				LINC01546	RELA+TFEB+IL-1(42)				SLC26A1	RELA+IL-1(85)
	IGSF10	RELA+TFE3+TFEB(134)			SCG3	RELA+GLIS2(263)				LOC100996583	RELA+TFEB+IL-1(42)				RHOXF1	RELA+IL-1(85)
	LILRB1	RELA+TFE3+TFEB(134)			TPTE	RELA+GLIS2(263)				TMEM98	RELA+TFEB+IL-1(42)				ACAN	RELA+IL-1(85)
	CSN1S2BP	RELA+TFE3+TFEB(134)			ZNF594	RELA+GLIS2(263)				SLC6A7	RELA+TFEB+IL-1(42)				BEND3P3	RELA+IL-1(85)
	AP1G2	RELA+TFE3+TFEB(134)			FAM124A	RELA+GLIS2(263)				DUSP2	RELA+TFEB+IL-1(42)				ALG14	RELA+IL-1(85)
	GK3P	RELA+TFE3+TFEB(134)			STAMBPL1	RELA+GLIS2(263)				ELF3	RELA+TFEB+IL-1(42)				EFNA1	RELA+IL-1(85)
	FIP1L1	RELA+TFE3+TFEB(134)			PRKACA	RELA+GLIS2(263)				CD6	RELA+TFEB+IL-1(42)				TNFAIP2	RELA+IL-1(85)
	SNORA74B	RELA+TFE3+TFEB(134)			SND1-IT1	RELA+GLIS2(263)				CDKN2B-AS1	RELA+TFEB+IL-1(42)				MARCH11	RELA+IL-1(85)
	EFNB2	RELA+TFE3+TFEB(134)			HLA-DOB	RELA+GLIS2(263)				MERTK	RELA+TFEB+IL-1(42)				ZSCAN22	RELA+IL-1(85)
	TNS4	RELA+TFE3+TFEB(134)			HOXC8	RELA+GLIS2(263)				SPG20-AS1	RELA+TFEB+IL-1(42)				IRF1	RELA+IL-1(85)
	MSI2	RELA+TFE3+TFEB(134)			MYLK3	RELA+GLIS2(263)				EPHA4	RELA+TFEB+IL-1(42)				SIX6	RELA+IL-1(85)
	KIAA1467	RELA+TFE3+TFEB(134)			TNP1	RELA+GLIS2(263)				RASD1	RELA+TFEB+IL-1(42)				MROH8	RELA+IL-1(85)
	MAP2	RELA+TFE3+TFEB(134)			LOC102724851	RELA+GLIS2(263)				COL6A6	RELA+TFEB+IL-1(42)				NFKBIE	RELA+IL-1(85)
	ALPI	RELA+TFE3+TFEB(134)			FZD4	RELA+GLIS2(263)				TAS2R14	RELA+TFEB+IL-1(42)				LINC00320	RELA+IL-1(85)
	TMEM144	RELA+TFE3+TFEB(134)			LINC01327	RELA+GLIS2(263)				TOM1L2	RELA+TFEB+IL-1(42)				ACTL6B	RELA+IL-1(85)
	TMEM249	RELA+TFE3+TFEB(134)			GLP2R	RELA+GLIS2(263)				PTGFR	RELA+TFEB+IL-1(42)				OR10K1	RELA+IL-1(85)
	EFTUD1	RELA+TFE3+TFEB(134)			SNORA48	RELA+GLIS2(263)				COLQ	RELA+TFEB+IL-1(42)				SDC4	RELA+IL-1(85)
	ACTG2	RELA+TFE3+TFEB(134)			ADCK5	RELA+GLIS2(263)				HHAT	RELA+TFEB+IL-1(42)				ANKRD44	RELA+IL-1(85)
	CBY1	RELA+TFE3+TFEB(134)			CRB1	RELA+GLIS2(263)				MAEA	RELA+TFEB+IL-1(42)				TTLL4	RELA+IL-1(85)
	CATSPER2	RELA+TFE3+TFEB(134)			CELA2A	RELA+GLIS2(263)				PABPN1L	RELA+TFEB+IL-1(42)				LTB	RELA+IL-1(85)
	PGBD2	RELA+TFE3+TFEB(134)			SATB1	RELA+GLIS2(263)				FANK1-AS1	RELA+TFEB+IL-1(42)				OPTN	RELA+IL-1(85)
	TAPT1	RELA+TFE3+TFEB(134)			MOB3B	RELA+GLIS2(263)				TMEM92-AS1	RELA+IL-1(46)				TMEM178A	RELA+IL-1(85)
	ZNF654	RELA+TFE3+TFEB(134)			ST8SIA5	RELA+GLIS2(263)				C5orf60	RELA+IL-1(46)				SELV	RELA+IL-1(85)
	CGN	RELA+TFE3+TFEB(134)			ACTN3	RELA+GLIS2(263)				CXCL3	RELA+IL-1(46)				TMIGD2	RELA+IL-1(85)
	FOXD1	RELA+TFE3+TFEB(134)			ATXN7L1	RELA+GLIS2(263)				TMC4	RELA+IL-1(46)				SHH	RELA+IL-1(85)
	ZNF30	RELA+TFE3+TFEB(134)			DNAJB1	RELA+GLIS2(263)				BEND3P3	RELA+IL-1(46)				LOC102723766	RELA+IL-1(85)
	RNF13	RELA+TFE3+TFEB(134)			RAB3C	RELA+GLIS2(263)				EFNA1	RELA+IL-1(46)				C6orf10	RELA+IL-1(85)
	FAM120B	RELA+TFE3+TFEB(134)			RAB8B	RELA+GLIS2(263)				SIX6	RELA+IL-1(46)				TNFAIP3	RELA+IL-1(85)
	GALNT16	RELA+TFE3+TFEB(134)			TAS2R10	RELA+GLIS2(263)				LINC00320	RELA+IL-1(46)				CCL20	RELA+IL-1(85)
	UBE2Q2P1	RELA+TFE3+TFEB(134)			VEPH1	RELA+GLIS2(263)				PLK2	RELA+IL-1(46)				RASD1	RELA+IL-1(85)
	BTG3	RELA+TFE3+TFEB(134)			CRY2	RELA+GLIS2(263)				LTB	RELA+IL-1(46)				TRAF1	RELA+IL-1(85)
	MDM4	RELA+TFE3+TFEB(134)			UQCRBP1	RELA+GLIS2(263)				OPTN	RELA+IL-1(46)				SNORD114-21	RELA+IL-1(85)
	FAM106B	RELA+TFE3+TFEB(134)			EIF3J-AS1	RELA+GLIS2(263)				TMIGD2	RELA+IL-1(46)				AGMO	RELA+IL-1(85)
	ABRA	RELA+TFE3(167)			PKD2	RELA+GLIS2(263)				ZNF443	RELA+IL-1(46)				COL6A6	RELA+IL-1(85)
	GGT3P	RELA+TFE3(167)			ZCCHC4	RELA+GLIS2(263)				IGF2	RELA+IL-1(46)				GLYATL3	RELA+IL-1(85)
	GALNT3	RELA+TFE3(167)			ITGB4	RELA+GLIS2(263)				CCL20	RELA+IL-1(46)				C8orf87	RELA+IL-1(85)
	EPB41L4B	RELA+TFE3(167)			TEX19	RELA+GLIS2(263)				LOC101927257	RELA+IL-1(46)				FLJ16779	RELA+IL-1(85)
	MMP7	RELA+TFE3(167)			THOC2	RELA+GLIS2(263)				FLJ16779	RELA+IL-1(46)				PLK3	RELA+IL-1(85)
	ANKRD13B	RELA+TFE3(167)			LDLRAD4	RELA+GLIS2(263)				DUSP1	RELA+IL-1(46)				NUAK2	RELA+IL-1(85)
	RPA4	RELA+TFE3(167)			PLA2G4E	RELA+GLIS2(263)				ZNF32-AS3	RELA+IL-1(46)				ATF3	RELA+IL-1(85)
	FGFR1	RELA+TFE3(167)			PTHLH	RELA+GLIS2(263)				HPGDS	RELA+IL-1(46)				DUSP1	RELA+IL-1(85)
	RRP7A	RELA+TFE3(167)			TNFRSF11B	RELA+GLIS2(263)				CXCL2	RELA+IL-1(46)				OLR1	RELA+IL-1(85)
	CNN1	RELA+TFE3(167)			LOC101927354	RELA+GLIS2(263)				OR6M1	RELA+IL-1(46)				ZNF32-AS3	RELA+IL-1(85)
	CBX3P2	RELA+TFE3(167)			EXO5	RELA+GLIS2(263)				CD83	RELA+IL-1(46)				RGPD6	RELA+IL-1(85)
	ZNF345	RELA+TFE3(167)			NUDT7	RELA+GLIS2(263)				OC90	RELA+IL-1(46)				LOC102724732	RELA+IL-1(85)
	HECTD2	RELA+TFE3(167)			LRFN3	RELA+GLIS2(263)				NFIA-AS2	RELA+IL-1(46)				CXCL8	RELA+IL-1(85)
	CHST15	RELA+TFE3(167)			CALCA	RELA+GLIS2(263)				NFKBIA	RELA+IL-1(46)				CXCL2	RELA+IL-1(85)
	LINC00323	RELA+TFE3(167)			TNNC1	RELA+GLIS2(263)				OR2T1	RELA+IL-1(46)				SPRED3	RELA+IL-1(85)
	PLXNA1	RELA+TFE3(167)			LIPH	RELA+GLIS2(263)				NFKB2	RELA+IL-1(46)				LINC01233	RELA+IL-1(85)
	SAMSN1	RELA+TFE3(167)			OGG1	RELA+GLIS2(263)				CTSW	RELA+IL-1(46)				TOM1L2	RELA+IL-1(85)
	VIM-AS1	RELA+TFE3(167)			TOM1L2	RELA+GLIS2(263)				ALG14	RELA+IL-1(46)				RBM33	RELA+IL-1(85)
	FUCA2	RELA+TFE3(167)			RNF2	RELA+GLIS2(263)				ZSCAN22	RELA+IL-1(46)				COLQ	RELA+IL-1(85)
	DPPA5	RELA+TFE3(167)			BHLHE22	RELA+GLIS2(263)				TTLL4	RELA+IL-1(46)				HHAT	RELA+IL-1(85)
	AHCYL2	RELA+TFE3(167)			AGO4	RELA+GLIS2(263)				TMEM178A	RELA+IL-1(46)				OR6M1	RELA+IL-1(85)
	PRRG1	RELA+TFE3(167)			TARS	RELA+GLIS2(263)				PRR27	RELA+IL-1(46)				C11orf39	RELA+IL-1(85)
	COLEC11	RELA+TFE3(167)			GNAT3	RELA+GLIS2(263)				SPHAR	RELA+IL-1(46)				MAEA	RELA+IL-1(85)
	CATIP	RELA+TFE3(167)			RNU11	RELA+GLIS2(263)				ADAMTS17	RELA+IL-1(46)				CR1	RELA+IL-1(85)
	STON1	RELA+TFE3(167)			LOC338694	RELA+GLIS2(263)				C8orf87	RELA+IL-1(46)				CD83	RELA+IL-1(85)
	SLC39A12	RELA+TFE3(167)			TTLL7	RELA+GLIS2(263)				RGPD6	RELA+IL-1(46)				LOC100131496	RELA+IL-1(85)
	BMP6	RELA+TFE3(167)			SLC16A9	RELA+GLIS2(263)				SPRED3	RELA+IL-1(46)				OC90	RELA+IL-1(85)
	RRAD	RELA+TFE3(167)			HOGA1	RELA+GLIS2(263)				CYLD	RELA+IL-1(46)				SLC25A25-AS1	RELA+IL-1(85)
	ZNF107	RELA+TFE3(167)			BTBD2	RELA+GLIS2(263)				FAM215A	RELA+IL-1(46)				AKAP6	RELA+IL-1(85)
	LOC101928353	RELA+TFE3(167)			PDPK1	RELA+GLIS2(263)				C11orf39	RELA+IL-1(46)				LINC01546	RELA+IL-1(85)
	EPS8L3	RELA+TFE3(167)			CD2AP	RELA+GLIS2(263)				LOC100131496	RELA+IL-1(46)				BIRC3	RELA+IL-1(85)
	NTN4	RELA+TFE3(167)			KXD1	RELA+GLIS2(263)				SLC25A25-AS1	RELA+IL-1(46)				KLF6	RELA+IL-1(85)
	EMC3-AS1	RELA+TFE3(167)			ADAM10	RELA+GLIS2(263)				BIRC3	RELA+IL-1(46)				NFIA-AS2	RELA+IL-1(85)
	ANKRD17	RELA+TFE3(167)			OXR1	RELA+GLIS2(263)				SLC44A4	RELA+IL-1(46)				SLC44A4	RELA+IL-1(85)
	ATXN2	RELA+TFE3(167)			SH3GLB2	RELA+GLIS2(263)
	TUSC7	RELA+TFE3(167)			CLEC18B	RELA+GLIS2(263)
	GAP43	RELA+TFE3(167)			TNS1	RELA+GLIS2(263)
	PROS1	RELA+TFE3(167)			SSTR3	RELA+GLIS2(263)
	CHST2	RELA+TFE3(167)			PER2	RELA+GLIS2(263)
	LOC101929420	RELA+TFE3(167)			CAMK2N1	RELA+GLIS2(263)
	UNKL	RELA+TFE3(167)			RBPMS2	RELA+GLIS2(263)
	SNX29	RELA+TFE3(167)			RAB36	RELA+GLIS2(263)
	TNFSF13	RELA+TFE3(167)			PLK4	RELA+GLIS2(263)
	C2orf48	RELA+TFE3(167)			PRR4	RELA+GLIS2(263)
	ALS2	RELA+TFE3(167)			LEMD3	RELA+GLIS2(263)
	LINC01098	RELA+TFE3(167)			TXNDC16	RELA+GLIS2(263)
	ZC4H2	RELA+TFE3(167)			CHODL	RELA+GLIS2(263)
	LUM	RELA+TFE3(167)			ABHD17C	RELA+GLIS2(263)
	CD1B	RELA+TFE3(167)			SEH1L	RELA+GLIS2(263)
	CGNL1	RELA+TFE3(167)			TSPAN5	RELA+GLIS2(263)
	NXN	RELA+TFE3(167)			ZRANB2	RELA+GLIS2(263)
	SDSL	RELA+TFE3(167)			FAM169B	RELA+GLIS2(263)
	RHOU	RELA+TFE3(167)			NCKAP1	RELA+GLIS2(263)
	LRRC23	RELA+TFE3(167)			MLX	RELA+GLIS2(263)
	SIRT5	RELA+TFE3(167)			NXPH4	RELA+GLIS2(263)
	KRT6C	RELA+TFE3(167)			TAGLN	RELA+GLIS2(263)
	PALM3	RELA+TFE3(167)			PHRF1	RELA+GLIS2(263)
	AKAP12	RELA+TFE3(167)			VEZF1	RELA+GLIS2(263)
	WNT11	RELA+TFE3(167)			OR2M5	RELA+GLIS2(263)
	KAL1	RELA+TFE3(167)			LOC100131564	RELA+GLIS2(263)
	FAM184A	RELA+TFE3(167)			ZDHHC11	RELA+GLIS2(263)
	SNORA6	RELA+TFE3(167)			LINC00856	RELA+GLIS2(263)
	TPTE	RELA+TFE3(167)			SCARNA13	RELA+GLIS2(263)
	FBLN7	RELA+TFE3(167)			WDR46	RELA+GLIS2(263)
	ZNF594	RELA+TFE3(167)			OR5M8	RELA+GLIS2(263)
	ACTR3BP5	RELA+TFE3(167)			SSX8	RELA+GLIS2(263)
	ATP10D	RELA+TFE3(167)			CSN1S2BP	RELA+GLIS2(263)
	SNORA36A	RELA+TFE3(167)			GRID2IP	RELA+GLIS2(263)
	STAMBPL1	RELA+TFE3(167)			TRIM21	RELA+GLIS2(263)
	ASB5	RELA+TFE3(167)			PCSK4	RELA+GLIS2(263)
	LINC01499	RELA+TFE3(167)			AP1G2	RELA+GLIS2(263)
	HLA-DOB	RELA+TFE3(167)			LOC101929272	RELA+GLIS2(263)
	HOXC8	RELA+TFE3(167)			TSPAN10	RELA+GLIS2(263)
	PFDN4	RELA+TFE3(167)			ZFC3H1	RELA+GLIS2(263)
	LOC101060524	RELA+TFE3(167)			FIP1L1	RELA+GLIS2(263)
	ANO3	RELA+TFE3(167)			SNORA74B	RELA+GLIS2(263)
	IGFBP3	RELA+TFE3(167)			LPAR5	RELA+GLIS2(263)
	MYLK3	RELA+TFE3(167)			LAMTOR1	RELA+GLIS2(263)
	SLC30A3	RELA+TFE3(167)			MDK	RELA+GLIS2(263)
	LOC102724851	RELA+TFE3(167)			ATXN8OS	RELA+GLIS2(263)
	LINC01327	RELA+TFE3(167)			BRSK2	RELA+GLIS2(263)
	PIM2	RELA+TFE3(167)			TNS4	RELA+GLIS2(263)
	CELA2A	RELA+TFE3(167)			OR10A3	RELA+GLIS2(263)
	LOC81691	RELA+TFE3(167)			KIAA1467	RELA+GLIS2(263)
	ST8SIA5	RELA+TFE3(167)			TNFRSF10B	RELA+GLIS2(263)
	CCNA1	RELA+TFE3(167)			NIPAL3	RELA+GLIS2(263)
	BRDTP1	RELA+TFE3(167)			EDEM1	RELA+GLIS2(263)
	ATXN7L1	RELA+TFE3(167)			STOML2	RELA+GLIS2(263)
	SERPINB5	RELA+TFE3(167)			ALPI	RELA+GLIS2(263)
	HCP5	RELA+TFE3(167)			TMEM144	RELA+GLIS2(263)
	TAS2R10	RELA+TFE3(167)			TMEM249	RELA+GLIS2(263)
	VEPH1	RELA+TFE3(167)			LOC100129473	RELA+GLIS2(263)
	PNPLA4	RELA+TFE3(167)			EFTUD1	RELA+GLIS2(263)
	EIF3J-AS1	RELA+TFE3(167)			ITFG1	RELA+GLIS2(263)
	MAP3K5	RELA+TFE3(167)			AZIN2	RELA+GLIS2(263)
	NBPF22P	RELA+TFE3(167)			DGCR6L	RELA+GLIS2(263)
	MYO6	RELA+TFE3(167)			ACTG2	RELA+GLIS2(263)
	THOC2	RELA+TFE3(167)			DPEP2	RELA+GLIS2(263)
	LDLRAD4	RELA+TFE3(167)			CSNK1G3	RELA+GLIS2(263)
	PTHLH	RELA+TFE3(167)			GXYLT1	RELA+GLIS2(263)
	UBL7-AS1	RELA+TFE3(167)			NFKBIE	RELA+GLIS2(263)
	LRFN3	RELA+TFE3(167)			KCTD7	RELA+GLIS2(263)
	RNF145	RELA+TFE3(167)			RNVU1-18	RELA+GLIS2(263)
	ZP1	RELA+TFE3(167)			PSG6	RELA+GLIS2(263)
	TRIM55	RELA+TFE3(167)			CATSPER2	RELA+GLIS2(263)
	LIPH	RELA+TFE3(167)			SCN8A	RELA+GLIS2(263)
	BHLHE22	RELA+TFE3(167)			LOC101929754	RELA+GLIS2(263)
	AGO4	RELA+TFE3(167)			PGBD2	RELA+GLIS2(263)
	TARS	RELA+TFE3(167)			TAPT1	RELA+GLIS2(263)
	PITX2	RELA+TFE3(167)			ZNF654	RELA+GLIS2(263)
	TTLL7	RELA+TFE3(167)			SMARCA2	RELA+GLIS2(263)
	SLC16A9	RELA+TFE3(167)			LOC100130093	RELA+GLIS2(263)
	GDAP1	RELA+TFE3(167)			ZNF30	RELA+GLIS2(263)
	RBM20	RELA+TFE3(167)			ADPRHL2	RELA+GLIS2(263)
	FER1L4	RELA+TFE3(167)			ALDH3B1	RELA+GLIS2(263)
	CD2AP	RELA+TFE3(167)			RNF13	RELA+GLIS2(263)
	CLEC18B	RELA+TFE3(167)			PEG10	RELA+GLIS2(263)
	TINAG	RELA+TFE3(167)			LPAR1	RELA+GLIS2(263)
	CABLES2	RELA+TFE3(167)			FAM120B	RELA+GLIS2(263)
	CCK	RELA+TFE3(167)			PCNXL2	RELA+GLIS2(263)
	CAMK2N1	RELA+TFE3(167)			OGDHL	RELA+GLIS2(263)
	PLK4	RELA+TFE3(167)			TEX101	RELA+GLIS2(263)
	SGCG	RELA+TFE3(167)			UBE2Q2P1	RELA+GLIS2(263)
	ZRANB2	RELA+TFE3(167)			BTG3	RELA+GLIS2(263)
	ACSM5	RELA+TFE3(167)			APP	RELA+GLIS2(263)
	NCKAP1	RELA+TFE3(167)			GATA4	RELA+GLIS2(263)
	LGALSL	RELA+TFE3(167)			MDM4	RELA+GLIS2(263)
	LIPF	RELA+TFE3(167)			FAM106B	RELA+GLIS2(263)
	C9orf64	RELA+TFE3(167)			ARNT2	RELA+GLIS2(263)
	LOC100131564	RELA+TFE3(167)			ABRA	RELA(863)
	ZDHHC11	RELA+TFE3(167)			PINK1	RELA(863)
	TMEM65	RELA+TFE3(167)			PYROXD2	RELA(863)
	OR5M8	RELA+TFE3(167)			TUT1	RELA(863)
	SSX8	RELA+TFE3(167)			C9orf91	RELA(863)
	ZFC3H1	RELA+TFE3(167)			FRG2	RELA(863)
	SLC1A1	RELA+TFE3(167)			GGT3P	RELA(863)
	CMPK1	RELA+TFE3(167)			GLTP	RELA(863)
	LPAR5	RELA+TFE3(167)			PXYLP1	RELA(863)
	WNT10A	RELA+TFE3(167)			GALNT3	RELA(863)
	GNPDA2	RELA+TFE3(167)			FRAS1	RELA(863)
	LINC00942	RELA+TFE3(167)			CHRNA10	RELA(863)
	OR10A3	RELA+TFE3(167)			STYK1	RELA(863)
	HMGCL	RELA+TFE3(167)			LINC00235	RELA(863)
	KIF1C	RELA+TFE3(167)			EPB41L4B	RELA(863)
	STOML2	RELA+TFE3(167)			MMP7	RELA(863)
	INPP5D	RELA+TFE3(167)			FAM134B	RELA(863)
	MAT1A	RELA+TFE3(167)			MGC2889	RELA(863)
	IL7R	RELA+TFE3(167)			WISP2	RELA(863)
	ZSWIM5	RELA+TFE3(167)			NOS2	RELA(863)
	ITFG1	RELA+TFE3(167)			SIRPB2	RELA(863)
	DPEP2	RELA+TFE3(167)			LRRC71	RELA(863)
	CSNK1G3	RELA+TFE3(167)			PADI1	RELA(863)
	RGP1	RELA+TFE3(167)			C4orf22	RELA(863)
	NFKBIE	RELA+TFE3(167)			ZG16	RELA(863)
	KCTD7	RELA+TFE3(167)			ANKRD13B	RELA(863)
	LINC01578	RELA+TFE3(167)			LOC171391	RELA(863)
	GPM6B	RELA+TFE3(167)			NWD1	RELA(863)
	ARPIN	RELA+TFE3(167)			C16orf54	RELA(863)
	ALDH3B1	RELA+TFE3(167)			CAPNS2	RELA(863)
	LCE3C	RELA+TFE3(167)			MMS22L	RELA(863)
	TIFA	RELA+TFE3(167)			FGFR1	RELA(863)
	TEX101	RELA+TFE3(167)			ITLN2	RELA(863)
	LOC286094	RELA+TFE3(167)			OR9I1	RELA(863)
	APP	RELA+TFE3(167)			PDLIM2	RELA(863)
	ELMOD1	RELA+TFE3(167)			RNF185	RELA(863)
	GPR15	RELA+TFE3(167)			OR10AG1	RELA(863)
	BIRC3	RELA+TFE3(167)			SMIM9	RELA(863)
	WISP2	RELA+TFEB(154)			NMNAT1	RELA(863)
	PADI1	RELA+TFEB(154)			EPS8	RELA(863)
	OR10AG1	RELA+TFEB(154)			LOC100996654	RELA(863)
	LOC100131372	RELA+TFEB(154)			PTPN22	RELA(863)
	UGT2B7	RELA+TFEB(154)			CYP2D6	RELA(863)
	FBXL19-AS1	RELA+TFEB(154)			LOC401324	RELA(863)
	LOC101928865	RELA+TFEB(154)			LOC100131372	RELA(863)
	THADA	RELA+TFEB(154)			C5AR1	RELA(863)
	TP53TG3C	RELA+TFEB(154)			USP6NL	RELA(863)
	FAM110C	RELA+TFEB(154)			ANXA3	RELA(863)
	LINC01270	RELA+TFEB(154)			LOC102724321	RELA(863)
	TTLL4	RELA+TFEB(154)			FGGY	RELA(863)
	PHLDA1	RELA+TFEB(154)			AP1S2	RELA(863)
	AGT	RELA+TFEB(154)			CBX3P2	RELA(863)
	SNORD46	RELA+TFEB(154)			PRDM2	RELA(863)
	GNG12	RELA+TFEB(154)			LOC101927668	RELA(863)
	PLD1	RELA+TFEB(154)			LINC01537	RELA(863)
	STAT5A	RELA+TFEB(154)			SELL	RELA(863)
	SETD8	RELA+TFEB(154)			LOC101928326	RELA(863)
	PRRX1	RELA+TFEB(154)			GFPT2	RELA(863)
	KLRC1	RELA+TFEB(154)			OR8J1	RELA(863)
	OPA1	RELA+TFEB(154)			ZNF345	RELA(863)
	GALR2	RELA+TFEB(154)			CCNE1	RELA(863)
	CRYBA1	RELA+TFEB(154)			USP14	RELA(863)
	ERMAP	RELA+TFEB(154)			TNNT3	RELA(863)
	RGS20	RELA+TFEB(154)			AP4B1-AS1	RELA(863)
	RELL1	RELA+TFEB(154)			C3	RELA(863)
	SPACA1	RELA+TFEB(154)			OR4A47	RELA(863)
	ABCC2	RELA+TFEB(154)			TEX38	RELA(863)
	LINC00239	RELA+TFEB(154)			APOC4	RELA(863)
	TEX9	RELA+TFEB(154)			METTL20	RELA(863)
	SVIL-AS1	RELA+TFEB(154)			ULK4	RELA(863)
	ZFPL1	RELA+TFEB(154)			USP3-AS1	RELA(863)
	DPY19L1P1	RELA+TFEB(154)			LINC00323	RELA(863)
	LOC100130476	RELA+TFEB(154)			FBXL19-AS1	RELA(863)
	SPATS2L	RELA+TFEB(154)			INTS1	RELA(863)
	RNF43	RELA+TFEB(154)			KLHL41	RELA(863)
	KIF25-AS1	RELA+TFEB(154)			SAMSN1	RELA(863)
	GPR160	RELA+TFEB(154)			THADA	RELA(863)
	CA12	RELA+TFEB(154)			TP53TG3C	RELA(863)
	PLXNA4	RELA+TFEB(154)			LINC00254	RELA(863)
	LINC01554	RELA+TFEB(154)			A4GALT	RELA(863)
	GGACT	RELA+TFEB(154)			RBMY2EP	RELA(863)
	EXOC3L4	RELA+TFEB(154)			FAM110C	RELA(863)
	CTNNBIP1	RELA+TFEB(154)			VIM-AS1	RELA(863)
	CTB-178M22.2	RELA+TFEB(154)			CRHBP	RELA(863)
	DKK3	RELA+TFEB(154)			LOC101927814	RELA(863)
	LINC00290	RELA+TFEB(154)			MMP15	RELA(863)
	TNFSF11	RELA+TFEB(154)			RGS4	RELA(863)
	CLDN3	RELA+TFEB(154)			PAQR9-AS1	RELA(863)
	ACSBG1	RELA+TFEB(154)			EXOC2	RELA(863)
	SAPCD1	RELA+TFEB(154)			LSM4	RELA(863)
	LOC100507599	RELA+TFEB(154)			FUCA2	RELA(863)
	C2orf43	RELA+TFEB(154)			LINC01270	RELA(863)
	LINC00992	RELA+TFEB(154)			STMND1	RELA(863)
	CPA3	RELA+TFEB(154)			TTLL4	RELA(863)
	SNORD116-12	RELA+TFEB(154)			APPBP2	RELA(863)
	SYNE1	RELA+TFEB(154)			PHLDA1	RELA(863)
	SOX14	RELA+TFEB(154)			ACOT7	RELA(863)
	GALNT14	RELA+TFEB(154)			USP32	RELA(863)
	TMEM218	RELA+TFEB(154)			FGFR3	RELA(863)
	TWIST2	RELA+TFEB(154)			IL5	RELA(863)
	TAF3	RELA+TFEB(154)			AGT	RELA(863)
	GALT	RELA+TFEB(154)			AHCYL2	RELA(863)
	LINC01447	RELA+TFEB(154)			ABCF2	RELA(863)
	LRRC74A	RELA+TFEB(154)			PLD1	RELA(863)
	SND1-IT1	RELA+TFEB(154)			CD53	RELA(863)
	VMA21	RELA+TFEB(154)			VTCN1	RELA(863)
	TEKT5	RELA+TFEB(154)			SLC35A5	RELA(863)
	SOBP	RELA+TFEB(154)			LOC100996447	RELA(863)
	LINC00961	RELA+TFEB(154)			ZNF70	RELA(863)
	LY6D	RELA+TFEB(154)			LINC00162	RELA(863)
	CYBRD1	RELA+TFEB(154)			ZNF227	RELA(863)
	CRB1	RELA+TFEB(154)			PRRG1	RELA(863)
	SYNGR1	RELA+TFEB(154)			COLEC11	RELA(863)
	BAAT	RELA+TFEB(154)			MED12	RELA(863)
	ZNF652	RELA+TFEB(154)			CATIP	RELA(863)
	MYB	RELA+TFEB(154)			STON1	RELA(863)
	LOC101928169	RELA+TFEB(154)			LOC101927501	RELA(863)
	C17orf97	RELA+TFEB(154)			LOC730668	RELA(863)
	MPZL2	RELA+TFEB(154)			MLIP	RELA(863)
	MATK	RELA+TFEB(154)			SETD8	RELA(863)
	LOC100129534	RELA+TFEB(154)			SLC39A12	RELA(863)
	FBXO16	RELA+TFEB(154)			OPA1	RELA(863)
	SNORD116-19	RELA+TFEB(154)			SYTL5	RELA(863)
	MSN	RELA+TFEB(154)			SNRPD2P2	RELA(863)
	DNAJB1	RELA+TFEB(154)			GALR2	RELA(863)
	SFXN2	RELA+TFEB(154)			LOC101927766	RELA(863)
	PSG8	RELA+TFEB(154)			GRIK1-AS1	RELA(863)
	UQCRBP1	RELA+TFEB(154)			BAALC-AS1	RELA(863)
	SOCS2-AS1	RELA+TFEB(154)			CRYBA1	RELA(863)
	C9orf9	RELA+TFEB(154)			CASC4	RELA(863)
	PCGF6	RELA+TFEB(154)			LINC00313	RELA(863)
	NUDT7	RELA+TFEB(154)			SLC35F1	RELA(863)
	TAP1	RELA+TFEB(154)			ATP6AP1L	RELA(863)
	SLC47A1	RELA+TFEB(154)			ZNF137P	RELA(863)
	MMAB	RELA+TFEB(154)			ZNF649-AS1	RELA(863)
	GNAT3	RELA+TFEB(154)			MT1DP	RELA(863)
	ZNF20	RELA+TFEB(154)			LIN28B	RELA(863)
	IL13RA2	RELA+TFEB(154)			ERMAP	RELA(863)
	HOGA1	RELA+TFEB(154)			LOC102724927	RELA(863)
	BTBD2	RELA+TFEB(154)			FAM114A2	RELA(863)
	ACRBP	RELA+TFEB(154)			CRYBB3	RELA(863)
	REV3L	RELA+TFEB(154)			LOC101927434	RELA(863)
	NYNRIN	RELA+TFEB(154)			RGS20	RELA(863)
	PDPK1	RELA+TFEB(154)			FST	RELA(863)
	OXR1	RELA+TFEB(154)			RELL1	RELA(863)
	TPM1	RELA+TFEB(154)			OR52K1	RELA(863)
	DHTKD1	RELA+TFEB(154)			SPACA1	RELA(863)
	PLEKHH2	RELA+TFEB(154)			WBP1	RELA(863)
	VAV2	RELA+TFEB(154)			ABCC2	RELA(863)
	ANO7	RELA+TFEB(154)			SERPINB13	RELA(863)
	TXNDC16	RELA+TFEB(154)			EPS8L3	RELA(863)
	SPATS2	RELA+TFEB(154)			NTN4	RELA(863)
	ELOVL4	RELA+TFEB(154)			LINC00239	RELA(863)
	CCDC114	RELA+TFEB(154)			LOC100131532	RELA(863)
	CREB5	RELA+TFEB(154)			CASP1	RELA(863)
	VEZF1	RELA+TFEB(154)			TEX9	RELA(863)
	GRB10	RELA+TFEB(154)			ZNF414	RELA(863)
	PCDHA10	RELA+TFEB(154)			XAF1	RELA(863)
	SCARNA13	RELA+TFEB(154)			SPP1	RELA(863)
	WDR46	RELA+TFEB(154)			CA9	RELA(863)
	STX17	RELA+TFEB(154)			SVIL-AS1	RELA(863)
	RBP4	RELA+TFEB(154)			NAA60	RELA(863)
	C10orf91	RELA+TFEB(154)			BMP7	RELA(863)
	LINC01087	RELA+TFEB(154)			SUMF1	RELA(863)
	SNORD116-26	RELA+TFEB(154)			C6orf141	RELA(863)
	LCE3D	RELA+TFEB(154)			OLR1	RELA(863)
	CCDC53	RELA+TFEB(154)			OPN3	RELA(863)
	ARRDC3	RELA+TFEB(154)			KIAA1551	RELA(863)
	WDR35	RELA+TFEB(154)			TMEM176A	RELA(863)
	MDK	RELA+TFEB(154)			ANKRD17	RELA(863)
	RECK	RELA+TFEB(154)			THAP5	RELA(863)
	NAV1	RELA+TFEB(154)			TUSC7	RELA(863)
	THNSL1	RELA+TFEB(154)			ZFPL1	RELA(863)
	TNFRSF10B	RELA+TFEB(154)			SEMA3B-AS1	RELA(863)
	STK35	RELA+TFEB(154)			SPATA9	RELA(863)
	ANKRD12	RELA+TFEB(154)			GCH1	RELA(863)
	C1orf226	RELA+TFEB(154)			LOC100129697	RELA(863)
	PGC	RELA+TFEB(154)			IGFN1	RELA(863)
	GXYLT1	RELA+TFEB(154)			LOC100130476	RELA(863)
	KLF15	RELA+TFEB(154)			SPATS2L	RELA(863)
	COX6A2	RELA+TFEB(154)			ESRRB	RELA(863)
	GPANK1	RELA+TFEB(154)			GAP43	RELA(863)
	SCN8A	RELA+TFEB(154)			NPNT	RELA(863)
	SNORD116-6	RELA+TFEB(154)			ARSK	RELA(863)
	ANK3	RELA+TFEB(154)			ZNF480	RELA(863)
	ALKBH8	RELA+TFEB(154)			PROS1	RELA(863)
	ELL2	RELA+TFEB(154)			SLC16A11	RELA(863)
	OGDHL	RELA+TFEB(154)			LAMA1	RELA(863)
	SMG9	RELA+TFEB(154)			LINC00622	RELA(863)
	ATP10B	RELA+TFEB(154)			DOCK4	RELA(863)
	GATA4	RELA+TFEB(154)			SHANK3	RELA(863)
	SLC35B4	RELA+TFEB(154)			KRT33B	RELA(863)
	PINK1	RELA(671)			CHST2	RELA(863)
	PYROXD2	RELA(671)			LOC101929420	RELA(863)
	TUT1	RELA(671)			KIAA1841	RELA(863)
	C9orf91	RELA(671)			LOC101929662	RELA(863)
	ANKRD36B	RELA(671)			PCYT1B-AS1	RELA(863)
	FRG2	RELA(671)			KIF25-AS1	RELA(863)
	GLTP	RELA(671)			MIA	RELA(863)
	SLC10A7	RELA(671)			LZTS3	RELA(863)
	IGF1	RELA(671)			RNU2-1	RELA(863)
	PXYLP1	RELA(671)			PARS2	RELA(863)
	CHRNA10	RELA(671)			LOC101928334	RELA(863)
	STYK1	RELA(671)			PDXP	RELA(863)
	LINC00235	RELA(671)			LOC375196	RELA(863)
	FAM134B	RELA(671)			SNX29	RELA(863)
	MGC2889	RELA(671)			CA12	RELA(863)
	NOS2	RELA(671)			TFAP2A-AS1	RELA(863)
	SIRPB2	RELA(671)			LINC00094	RELA(863)
	LRRC71	RELA(671)			WNT16	RELA(863)
	REEP6	RELA(671)			LRRC36	RELA(863)
	C4orf22	RELA(671)			TK2	RELA(863)
	ZG16	RELA(671)			KRT86	RELA(863)
	LOC171391	RELA(671)			REEP1	RELA(863)
	NWD1	RELA(671)			ZNF846	RELA(863)
	C16orf54	RELA(671)			INTS5	RELA(863)
	MMS22L	RELA(671)			FMR1-AS1	RELA(863)
	ITLN2	RELA(671)			FN3K	RELA(863)
	OR9I1	RELA(671)			URAD	RELA(863)
	PDLIM2	RELA(671)			NME9	RELA(863)
	RNF185	RELA(671)			ALS2	RELA(863)
	SMIM9	RELA(671)			SLC25A42	RELA(863)
	NMNAT1	RELA(671)			HMGCR	RELA(863)
	EPS8	RELA(671)			XCL1	RELA(863)
	LOC100996654	RELA(671)			LINC01098	RELA(863)
	CYP2D6	RELA(671)			CLNK	RELA(863)
	LOC401324	RELA(671)			CSTF3-AS1	RELA(863)
	C5AR1	RELA(671)			WNT1	RELA(863)
	USP6NL	RELA(671)			ZC4H2	RELA(863)
	LOC102724321	RELA(671)			LINC00652	RELA(863)
	FGGY	RELA(671)			CCL23	RELA(863)
	AP1S2	RELA(671)			LUM	RELA(863)
	PRDM2	RELA(671)			LINC01554	RELA(863)
	LOC101927668	RELA(671)			CD1B	RELA(863)
	LINC01537	RELA(671)			SLC7A13	RELA(863)
	SELL	RELA(671)			FLJ30679	RELA(863)
	LOC101928326	RELA(671)			MAN1A1	RELA(863)
	GFPT2	RELA(671)			GLYCAM1	RELA(863)
	OR8J1	RELA(671)			CGNL1	RELA(863)
	CCNE1	RELA(671)			TAS2R31	RELA(863)
	HS3ST1	RELA(671)			EBI3	RELA(863)
	USP14	RELA(671)			EFNA5	RELA(863)
	TNNT3	RELA(671)			F2RL2	RELA(863)
	AP4B1-AS1	RELA(671)			EXOC3L4	RELA(863)
	OR4A47	RELA(671)			NXN	RELA(863)
	TEX38	RELA(671)			OR52B2	RELA(863)
	METTL20	RELA(671)			ARX	RELA(863)
	USP3-AS1	RELA(671)			LOC101927914	RELA(863)
	KLHL41	RELA(671)			CEND1	RELA(863)
	LINC00254	RELA(671)			LOC101927410	RELA(863)
	A4GALT	RELA(671)			SDSL	RELA(863)
	RBMY2EP	RELA(671)			CTNNBIP1	RELA(863)
	ADAM19	RELA(671)			NEUROD2	RELA(863)
	CRHBP	RELA(671)			LOC729987	RELA(863)
	CHST11	RELA(671)			SH3BP2	RELA(863)
	LOC101927814	RELA(671)			WDR33	RELA(863)
	MMP15	RELA(671)			IRX4	RELA(863)
	RGS4	RELA(671)			LOC100996255	RELA(863)
	PAQR9-AS1	RELA(671)			PGF	RELA(863)
	EXOC2	RELA(671)			CTB-178M22.2	RELA(863)
	LSM4	RELA(671)			CLIC4	RELA(863)
	PBDC1	RELA(671)			MSH4	RELA(863)
	STMND1	RELA(671)			DKK3	RELA(863)
	APPBP2	RELA(671)			LINC00290	RELA(863)
	LIF	RELA(671)			IGSF23	RELA(863)
	ACOT7	RELA(671)			TRIM4	RELA(863)
	USP32	RELA(671)			IQCE	RELA(863)
	FGFR3	RELA(671)			LVRN	RELA(863)
	IL5	RELA(671)			TNFSF11	RELA(863)
	ABCF2	RELA(671)			DEFB134	RELA(863)
	FUT4	RELA(671)			LRRC23	RELA(863)
	CD53	RELA(671)			CLDN3	RELA(863)
	VTCN1	RELA(671)			PPFIA2	RELA(863)
	SLC35A5	RELA(671)			KDF1	RELA(863)
	LOC100996447	RELA(671)			SFTA3	RELA(863)
	ZNF70	RELA(671)			PTPRQ	RELA(863)
	LINC00162	RELA(671)			ENOX1	RELA(863)
	MED12	RELA(671)			SIRT5	RELA(863)
	LOC101927501	RELA(671)			KIF17	RELA(863)
	TMEM161B-AS1	RELA(671)			ACSBG1	RELA(863)
	LOC730668	RELA(671)			KRT6C	RELA(863)
	MLIP	RELA(671)			ASPG	RELA(863)
	SYTL5	RELA(671)			LL22NC03-63E9.3	RELA(863)
	SNRPD2P2	RELA(671)			NPHS2	RELA(863)
	LOC101927766	RELA(671)			PALM3	RELA(863)
	GRIK1-AS1	RELA(671)			SAPCD1	RELA(863)
	TNFAIP6	RELA(671)			KCNA3	RELA(863)
	BAALC-AS1	RELA(671)			ZNF142	RELA(863)
	CASC4	RELA(671)			LOC100507599	RELA(863)
	LINC00313	RELA(671)			LINC00992	RELA(863)
	SLC35F1	RELA(671)			PIGQ	RELA(863)
	ATP6AP1L	RELA(671)			TTLL9	RELA(863)
	ZNF137P	RELA(671)			AKAP12	RELA(863)
	ZNF649-AS1	RELA(671)			CLPTM1L	RELA(863)
	MT1DP	RELA(671)			LINC00087	RELA(863)
	LIN28B	RELA(671)			CCDC17	RELA(863)
	LOC102724927	RELA(671)			APOD	RELA(863)
	FAM114A2	RELA(671)			TMEM108-AS1	RELA(863)
	CRYBB3	RELA(671)			WNT11	RELA(863)
	LOC101927434	RELA(671)			KIAA1731NL	RELA(863)
	LRRC42	RELA(671)			LOC101928108	RELA(863)
	OR52K1	RELA(671)			ABCC5	RELA(863)
	WBP1	RELA(671)			SNORD116-12	RELA(863)
	SERPINB13	RELA(671)			LOC254028	RELA(863)
	LOC100131532	RELA(671)			SYTL2	RELA(863)
	ZNF414	RELA(671)			DEPDC1-AS1	RELA(863)
	XAF1	RELA(671)			CHRFAM7A	RELA(863)
	SPP1	RELA(671)			KAL1	RELA(863)
	CA9	RELA(671)			FAM184A	RELA(863)
	TRABD2B	RELA(671)			GPER1	RELA(863)
	BMP7	RELA(671)			SYNE1	RELA(863)
	SUMF1	RELA(671)			FAM110D	RELA(863)
	C6orf141	RELA(671)			TUBA3FP	RELA(863)
	OLR1	RELA(671)			GSDMB	RELA(863)
	TMEM176A	RELA(671)			GAS2L2	RELA(863)
	FSHR	RELA(671)			GALNT14	RELA(863)
	THAP5	RELA(671)			CRB3	RELA(863)
	LINC01021	RELA(671)			HDAC11	RELA(863)
	SEMA3B-AS1	RELA(671)			GGCT	RELA(863)
	NKAPP1	RELA(671)			CCDC96	RELA(863)
	SPATA9	RELA(671)			LINC00659	RELA(863)
	GCH1	RELA(671)			ZNF507	RELA(863)
	LOC100129697	RELA(671)			ZNF26	RELA(863)
	RHOV	RELA(671)			KRT7	RELA(863)
	ECHDC3	RELA(671)			TMEM218	RELA(863)
	ESRRB	RELA(671)			TWIST2	RELA(863)
	NPNT	RELA(671)			SNORA6	RELA(863)
	ARSK	RELA(671)			NRIP2	RELA(863)
	ITGB2	RELA(671)			DET1	RELA(863)
	ZNF480	RELA(671)			TAF3	RELA(863)
	SLC16A11	RELA(671)			GALT	RELA(863)
	LAMA1	RELA(671)			AOC4P	RELA(863)
	LINC00622	RELA(671)			DHRS4	RELA(863)
	DOCK4	RELA(671)			FBLN7	RELA(863)
	SHANK3	RELA(671)			LINC01447	RELA(863)
	EFCAB12	RELA(671)			ADAP2	RELA(863)
	KRT33B	RELA(671)			MAFG	RELA(863)
	KIAA1841	RELA(671)			SNORA45A	RELA(863)
	LOC101929662	RELA(671)			LOC101929609	RELA(863)
	PCYT1B-AS1	RELA(671)			LOXL4	RELA(863)
	MIA	RELA(671)			VASP	RELA(863)
	LZTS3	RELA(671)			RELB	RELA(863)
	RNU2-1	RELA(671)			LOC101929512	RELA(863)
	PARS2	RELA(671)			CDCA2	RELA(863)
	LOC101928334	RELA(671)			MYL9	RELA(863)
	PDXP	RELA(671)			SIGLEC5	RELA(863)
	LOC375196	RELA(671)			LOC100130705	RELA(863)
	TFAP2A-AS1	RELA(671)			CDKN1A	RELA(863)
	WNT16	RELA(671)			KLHL34	RELA(863)
	LRRC36	RELA(671)			LPL	RELA(863)
	TK2	RELA(671)			GSTZ1	RELA(863)
	KRT86	RELA(671)			ACTR3BP5	RELA(863)
	REEP1	RELA(671)			FAM27L	RELA(863)
	ZNF846	RELA(671)			UBE2D4	RELA(863)
	INTS5	RELA(671)			NDRG4	RELA(863)
	FMR1-AS1	RELA(671)			SELV	RELA(863)
	EFR3B	RELA(671)			ATP10D	RELA(863)
	FN3K	RELA(671)			SNORA36A	RELA(863)
	NME9	RELA(671)			PRKCH	RELA(863)
	SLC25A42	RELA(671)			PTPMT1	RELA(863)
	ZFX	RELA(671)			LRRC74A	RELA(863)
	HMGCR	RELA(671)			LOC100506022	RELA(863)
	XCL1	RELA(671)			C12orf56	RELA(863)
	CLNK	RELA(671)			AGPAT5	RELA(863)
	CSTF3-AS1	RELA(671)			ADRB3	RELA(863)
	WNT1	RELA(671)			PKI55	RELA(863)
	COL5A3	RELA(671)			RORC	RELA(863)
	LINC00652	RELA(671)			NUAK2	RELA(863)
	CCL23	RELA(671)			SH3RF1	RELA(863)
	SLC7A13	RELA(671)			VMA21	RELA(863)
	FLJ30679	RELA(671)			CDRT15	RELA(863)
	MAN1A1	RELA(671)			LOC152274	RELA(863)
	GLYCAM1	RELA(671)			ASB5	RELA(863)
	TAS2R31	RELA(671)			LINC01499	RELA(863)
	EBI3	RELA(671)			WIPF1	RELA(863)
	EFNA5	RELA(671)			TEKT5	RELA(863)
	F2RL2	RELA(671)			ARHGEF25	RELA(863)
	AMY1C	RELA(671)			PFDN4	RELA(863)
	OR52B2	RELA(671)			LOC101060524	RELA(863)
	FLJ46906	RELA(671)			C11orf96	RELA(863)
	ARX	RELA(671)			LDLRAD4-AS1	RELA(863)
	LOC101927914	RELA(671)			SOBP	RELA(863)
	LOC101927410	RELA(671)			COL24A1	RELA(863)
	NEUROD2	RELA(671)			ANO3	RELA(863)
	LOC729987	RELA(671)			IGFBP3	RELA(863)
	SH3BP2	RELA(671)			LINC00961	RELA(863)
	WDR33	RELA(671)			CLEC11A	RELA(863)
	LIAS	RELA(671)			LY6D	RELA(863)
	IRX4	RELA(671)			SLC22A24	RELA(863)
	LOC100996255	RELA(671)			EPAS1	RELA(863)
	PGF	RELA(671)			UBTF	RELA(863)
	CLIC4	RELA(671)			LOC101929395	RELA(863)
	MSH4	RELA(671)			POU3F3	RELA(863)
	DMXL2	RELA(671)			ODF3B	RELA(863)
	IGSF23	RELA(671)			SLC30A3	RELA(863)
	TRIM4	RELA(671)			ANKDD1B	RELA(863)
	IQCE	RELA(671)			N6AMT2	RELA(863)
	LVRN	RELA(671)			LIMK1	RELA(863)
	DEFB134	RELA(671)			SLC45A1	RELA(863)
	PPFIA2	RELA(671)			TTC33	RELA(863)
	KDF1	RELA(671)			MOCS2	RELA(863)
	SFTA3	RELA(671)			CYBRD1	RELA(863)
	PTPRQ	RELA(671)			WFDC6	RELA(863)
	KIF17	RELA(671)			ROR1	RELA(863)
	ASPG	RELA(671)			LOC284930	RELA(863)
	LL22NC03-63E9.3	RELA(671)			PLEKHA6	RELA(863)
	NPHS2	RELA(671)			NDP	RELA(863)
	KCNA3	RELA(671)			ESR2	RELA(863)
	PIGQ	RELA(671)			LINC01553	RELA(863)
	TTLL9	RELA(671)			LOC101928322	RELA(863)
	TAX1BP3	RELA(671)			PRR9	RELA(863)
	ZNF408	RELA(671)			TRIM36	RELA(863)
	CLPTM1L	RELA(671)			PIM2	RELA(863)
	CEMIP	RELA(671)			HGF	RELA(863)
	LINC00087	RELA(671)			ARSJ	RELA(863)
	CCDC17	RELA(671)			SYNGR1	RELA(863)
	APOD	RELA(671)			BAAT	RELA(863)
	HBE1	RELA(671)			LOC100505718	RELA(863)
	TMEM108-AS1	RELA(671)			LINC00592	RELA(863)
	LOC101927310	RELA(671)			LOC81691	RELA(863)
	KIAA1731NL	RELA(671)			WBSCR16	RELA(863)
	LOC101928108	RELA(671)			PSD3	RELA(863)
	ABCC5	RELA(671)			ALPK2	RELA(863)
	LOC254028	RELA(671)			B3GNT2	RELA(863)
	SYTL2	RELA(671)			HECW1	RELA(863)
	DEPDC1-AS1	RELA(671)			ZNF652	RELA(863)
	CHRFAM7A	RELA(671)			STEAP1	RELA(863)
	GPER1	RELA(671)			MYB	RELA(863)
	CCDC136	RELA(671)			RBP5	RELA(863)
	TUBA3FP	RELA(671)			LOC101928169	RELA(863)
	ERO1LB	RELA(671)			KIF26B	RELA(863)
	GSDMB	RELA(671)			HIVEP1	RELA(863)
	GAS2L2	RELA(671)			C17orf97	RELA(863)
	CRB3	RELA(671)			CCNA1	RELA(863)
	HDAC11	RELA(671)			OR1L6	RELA(863)
	GGCT	RELA(671)			ELP4	RELA(863)
	GOLGA6L4	RELA(671)			BRDTP1	RELA(863)
	CCDC96	RELA(671)			ZNF837	RELA(863)
	LINC00659	RELA(671)			DPPA2P3	RELA(863)
	ZNF507	RELA(671)			MPZL2	RELA(863)
	KRT7	RELA(671)			MATK	RELA(863)
	OAZ3	RELA(671)			CHRNE	RELA(863)
	NRIP2	RELA(671)			SNORD64	RELA(863)
	DET1	RELA(671)			MROH2A	RELA(863)
	AOC4P	RELA(671)			FRMD3	RELA(863)
	ADAP2	RELA(671)			SNORD113-5	RELA(863)
	MAFG	RELA(671)			ZNF385D	RELA(863)
	SNORA45A	RELA(671)			LOC100129534	RELA(863)
	LOC101929609	RELA(671)			RASSF7	RELA(863)
	FAM124A	RELA(671)			FBXO16	RELA(863)
	LOXL4	RELA(671)			KRT82	RELA(863)
	VASP	RELA(671)			SERPINB5	RELA(863)
	RELB	RELA(671)			SNORD116-19	RELA(863)
	LOC101929512	RELA(671)			OR5AS1	RELA(863)
	MYL9	RELA(671)			HCP5	RELA(863)
	SIGLEC5	RELA(671)			CATIP-AS1	RELA(863)
	LOC100130705	RELA(671)			KCNAB3	RELA(863)
	CDKN1A	RELA(671)			NETO2	RELA(863)
	KLHL34	RELA(671)			RAD51B	RELA(863)
	LPL	RELA(671)			MSN	RELA(863)
	GSTZ1	RELA(671)			GPR162	RELA(863)
	FAM27L	RELA(671)			TAF7	RELA(863)
	UBE2D4	RELA(671)			SFXN2	RELA(863)
	NDRG4	RELA(671)			KIAA2022	RELA(863)
	SELV	RELA(671)			PSG8	RELA(863)
	PRKCH	RELA(671)			LOC101927025	RELA(863)
	PTPMT1	RELA(671)			PNPLA4	RELA(863)
	LOC100506022	RELA(671)			BCO2	RELA(863)
	C12orf56	RELA(671)			MAP3K5	RELA(863)
	ADRB3	RELA(671)			MXRA8	RELA(863)
	PKI55	RELA(671)			NBPF22P	RELA(863)
	NUAK2	RELA(671)			LRRC8C	RELA(863)
	SH3RF1	RELA(671)			MPP7	RELA(863)
	CDRT15	RELA(671)			RTN4R	RELA(863)
	LOC152274	RELA(671)			HAGHL	RELA(863)
	WIPF1	RELA(671)			SYT2	RELA(863)
	ARHGEF25	RELA(671)			RBBP9	RELA(863)
	LDLRAD4-AS1	RELA(671)			DPH3	RELA(863)
	COL24A1	RELA(671)			PAQR6	RELA(863)
	CLEC11A	RELA(671)			APEH	RELA(863)
	SLC22A24	RELA(671)			FBLIM1	RELA(863)
	EPAS1	RELA(671)			AQP10	RELA(863)
	UBTF	RELA(671)			SOCS2-AS1	RELA(863)
	POU3F3	RELA(671)			MAPKAP1	RELA(863)
	TNP1	RELA(671)			MYO6	RELA(863)
	ODF3B	RELA(671)			VAMP1	RELA(863)
	ANKDD1B	RELA(671)			AFG3L2	RELA(863)
	FZD4	RELA(671)			LINC00929	RELA(863)
	N6AMT2	RELA(671)			GNPDA1	RELA(863)
	LIMK1	RELA(671)			LOC100996288	RELA(863)
	SLC45A1	RELA(671)			THBS3	RELA(863)
	TTC33	RELA(671)			SCRN2	RELA(863)
	MOCS2	RELA(671)			MRAP2	RELA(863)
	WFDC6	RELA(671)			UBL7-AS1	RELA(863)
	LOC284930	RELA(671)			STOML1	RELA(863)
	PLEKHA6	RELA(671)			C9orf9	RELA(863)
	GLP2R	RELA(671)			SEC31B	RELA(863)
	NDP	RELA(671)			LINC00515	RELA(863)
	ESR2	RELA(671)			PCGF6	RELA(863)
	LINC01553	RELA(671)			AICDA	RELA(863)
	LOC101928322	RELA(671)			LOC101929241	RELA(863)
	PRR9	RELA(671)			TUB-AS1	RELA(863)
	SNORA48	RELA(671)			SNORA44	RELA(863)
	TRIM36	RELA(671)			SNORA63	RELA(863)
	HGF	RELA(671)			CTBP1-AS2	RELA(863)
	ARSJ	RELA(671)			HMCN1	RELA(863)
	SATB1	RELA(671)			RNF145	RELA(863)
	LOC100505718	RELA(671)			GDI1	RELA(863)
	LINC00592	RELA(671)			KLHDC7B	RELA(863)
	WBSCR16	RELA(671)			MORN1	RELA(863)
	ALPK2	RELA(671)			TAP1	RELA(863)
	B3GNT2	RELA(671)			PINLYP	RELA(863)
	HECW1	RELA(671)			FAM135A	RELA(863)
	MOB3B	RELA(671)			FGF20	RELA(863)
	STEAP1	RELA(671)			C1orf111	RELA(863)
	RBP5	RELA(671)			ZNF721	RELA(863)
	KIF26B	RELA(671)			SGIP1	RELA(863)
	HIVEP1	RELA(671)			PLCH2	RELA(863)
	OR1L6	RELA(671)			SLC47A1	RELA(863)
	ELP4	RELA(671)			MMAB	RELA(863)
	ZNF837	RELA(671)			NUPR1	RELA(863)
	DPPA2P3	RELA(671)			CAPN9	RELA(863)
	CHRNE	RELA(671)			KRTAP17-1	RELA(863)
	SNORD64	RELA(671)			NUDT18	RELA(863)
	MROH2A	RELA(671)			ZP1	RELA(863)
	FRMD3	RELA(671)			PDZD9	RELA(863)
	SNORD113-5	RELA(671)			MID1	RELA(863)
	ZNF385D	RELA(671)			TRIM55	RELA(863)
	RASSF7	RELA(671)			GJB3	RELA(863)
	KRT82	RELA(671)			STBD1	RELA(863)
	OR5AS1	RELA(671)			CYP4F3	RELA(863)
	CATIP-AS1	RELA(671)			PACRG-AS1	RELA(863)
	KCNAB3	RELA(671)			HDAC9	RELA(863)
	NETO2	RELA(671)			C1orf21	RELA(863)
	RAD51B	RELA(671)			OR7A5	RELA(863)
	GPR162	RELA(671)			PDCD7	RELA(863)
	RAB8B	RELA(671)			C11orf39	RELA(863)
	KIAA2022	RELA(671)			LOC100128568	RELA(863)
	LOC101927025	RELA(671)			SNORA13	RELA(863)
	CRY2	RELA(671)			IFIT2	RELA(863)
	BCO2	RELA(671)			SLC25A21-AS1	RELA(863)
	PKD2	RELA(671)			RNASEH1-AS1	RELA(863)
	MXRA8	RELA(671)			CTAGE15	RELA(863)
	MPP7	RELA(671)			ZNF20	RELA(863)
	RTN4R	RELA(671)			IL13RA2	RELA(863)
	SYT2	RELA(671)			ZNF816-ZNF321P	RELA(863)
	ITGB4	RELA(671)			PITX2	RELA(863)
	RBBP9	RELA(671)			LOC100499484	RELA(863)
	DPH3	RELA(671)			CDH18	RELA(863)
	PAQR6	RELA(671)			ZNF76	RELA(863)
	APEH	RELA(671)			PGM5P4-AS1	RELA(863)
	FBLIM1	RELA(671)			EGR2	RELA(863)
	AQP10	RELA(671)			TMEM8B	RELA(863)
	TEX19	RELA(671)			CLDN23	RELA(863)
	MAPKAP1	RELA(671)			TCP11L1	RELA(863)
	AFG3L2	RELA(671)			CNRIP1	RELA(863)
	LINC00929	RELA(671)			LOC101059906	RELA(863)
	GNPDA1	RELA(671)			MEPCE	RELA(863)
	LOC100996288	RELA(671)			LINC01296	RELA(863)
	SCRN2	RELA(671)			ZNF221	RELA(863)
	PLA2G4E	RELA(671)			SMIM7	RELA(863)
	TNFRSF11B	RELA(671)			GDAP1	RELA(863)
	STOML1	RELA(671)			ACRBP	RELA(863)
	LOC101927354	RELA(671)			REV3L	RELA(863)
	LINC00515	RELA(671)			RBM20	RELA(863)
	AICDA	RELA(671)			DDX60	RELA(863)
	LOC101929241	RELA(671)			LOC101927181	RELA(863)
	TUB-AS1	RELA(671)			FER1L4	RELA(863)
	SNORA44	RELA(671)			NYNRIN	RELA(863)
	SNORA63	RELA(671)			YDJC	RELA(863)
	CTBP1-AS2	RELA(671)			S1PR4	RELA(863)
	HMCN1	RELA(671)			ROBO1	RELA(863)
	GDI1	RELA(671)			DENND4A	RELA(863)
	MORN1	RELA(671)			CEP83	RELA(863)
	PINLYP	RELA(671)			KLHL35	RELA(863)
	FAM135A	RELA(671)			FAM168B	RELA(863)
	FGF20	RELA(671)			OLAH	RELA(863)
	C1orf111	RELA(671)			GPR45	RELA(863)
	ZNF721	RELA(671)			PAK3	RELA(863)
	SGIP1	RELA(671)			TPM1	RELA(863)
	PLCH2	RELA(671)			EBF1	RELA(863)
	CAPN9	RELA(671)			DHTKD1	RELA(863)
	CALCA	RELA(671)			CTH	RELA(863)
	KRTAP17-1	RELA(671)			PYCR1	RELA(863)
	TNNC1	RELA(671)			NFIA-AS2	RELA(863)
	NUDT18	RELA(671)			TINAG	RELA(863)
	PDZD9	RELA(671)			RUNDC3B	RELA(863)
	MID1	RELA(671)			SFRP4	RELA(863)
	STBD1	RELA(671)			EIF1B-AS1	RELA(863)
	CYP4F3	RELA(671)			OSTM1	RELA(863)
	PACRG-AS1	RELA(671)			HAR1A	RELA(863)
	OGG1	RELA(671)			CABLES2	RELA(863)
	HDAC9	RELA(671)			DPY19L2	RELA(863)
	C1orf21	RELA(671)			TTC3-AS1	RELA(863)
	TOM1L2	RELA(671)			CDC20	RELA(863)
	OR7A5	RELA(671)			LOC100132077	RELA(863)
	PDCD7	RELA(671)			CCK	RELA(863)
	C11orf39	RELA(671)			LOC101927062	RELA(863)
	LOC100128568	RELA(671)			PLEKHH2	RELA(863)
	SLC25A21-AS1	RELA(671)			FKBP1B	RELA(863)
	RNASEH1-AS1	RELA(671)			TUBB3	RELA(863)
	CTAGE15	RELA(671)			ARMC10	RELA(863)
	ZNF816-ZNF321P	RELA(671)			VAV2	RELA(863)
	LOC100499484	RELA(671)			MSANTD1	RELA(863)
	RNU11	RELA(671)			ANO7	RELA(863)
	CDH18	RELA(671)			LOC101927378	RELA(863)
	ZNF76	RELA(671)			SUN2	RELA(863)
	PGM5P4-AS1	RELA(671)			OSBPL6	RELA(863)
	EGR2	RELA(671)			KRTAP25-1	RELA(863)
	TMEM8B	RELA(671)			REG3G	RELA(863)
	CLDN23	RELA(671)			SGCG	RELA(863)
	TCP11L1	RELA(671)			NIPAL2	RELA(863)
	CNRIP1	RELA(671)			ARRDC4	RELA(863)
	LOC101059906	RELA(671)			GLYCTK	RELA(863)
	MEPCE	RELA(671)			MTUS1	RELA(863)
	LINC01296	RELA(671)			LRRC73	RELA(863)
	ZNF221	RELA(671)			GAB2	RELA(863)
	SMIM7	RELA(671)			SPATS2	RELA(863)
	DDX60	RELA(671)			ADPRHL1	RELA(863)
	LOC101927181	RELA(671)			ADAM21	RELA(863)
	YDJC	RELA(671)			SLC7A8	RELA(863)
	S1PR4	RELA(671)			LOC100505478	RELA(863)
	ROBO1	RELA(671)			OR10R2	RELA(863)
	KXD1	RELA(671)			LOC100128531	RELA(863)
	DENND4A	RELA(671)			ELOVL4	RELA(863)
	CEP83	RELA(671)			CCDC114	RELA(863)
	KLHL35	RELA(671)			MRGPRX1	RELA(863)
	FAM168B	RELA(671)			ZNF192P1	RELA(863)
	OLAH	RELA(671)			FAM179A	RELA(863)
	GPR45	RELA(671)			C1QL4	RELA(863)
	PAK3	RELA(671)			FAM186A	RELA(863)
	EBF1	RELA(671)			LYPD1	RELA(863)
	PYCR1	RELA(671)			OR8G5	RELA(863)
	NFIA-AS2	RELA(671)			ZP3	RELA(863)
	RUNDC3B	RELA(671)			CREB5	RELA(863)
	SFRP4	RELA(671)			ANP32C	RELA(863)
	EIF1B-AS1	RELA(671)			KCNQ1DN	RELA(863)
	OSTM1	RELA(671)			MIR4697HG	RELA(863)
	HAR1A	RELA(671)			LOC100507661	RELA(863)
	DPY19L2	RELA(671)			CCDC68	RELA(863)
	TTC3-AS1	RELA(671)			ACSM5	RELA(863)
	TNS1	RELA(671)			LHX1	RELA(863)
	CDC20	RELA(671)			DALRD3	RELA(863)
	LOC100132077	RELA(671)			LGALSL	RELA(863)
	LOC101927062	RELA(671)			NANOGNB	RELA(863)
	TUBB3	RELA(671)			SLC37A4	RELA(863)
	ARMC10	RELA(671)			FAM92B	RELA(863)
	MSANTD1	RELA(671)			B4GALT1-AS1	RELA(863)
	LOC101927378	RELA(671)			LIPF	RELA(863)
	RBPMS2	RELA(671)			C9orf64	RELA(863)
	SUN2	RELA(671)			ID2-AS1	RELA(863)
	OSBPL6	RELA(671)			ARMC3	RELA(863)
	KRTAP25-1	RELA(671)			ACTL8	RELA(863)
	REG3G	RELA(671)			PCDHGA2	RELA(863)
	NIPAL2	RELA(671)			MRPL18	RELA(863)
	ARRDC4	RELA(671)			SYT1	RELA(863)
	GLYCTK	RELA(671)			LINC00202-1	RELA(863)
	MTUS1	RELA(671)			GRB10	RELA(863)
	LRRC73	RELA(671)			CCDC154	RELA(863)
	CHODL	RELA(671)			PCDHA10	RELA(863)
	ADPRHL1	RELA(671)			ASXL3	RELA(863)
	ABHD17C	RELA(671)			EFCAB10	RELA(863)
	SEH1L	RELA(671)			NUP98	RELA(863)
	ADAM21	RELA(671)			DLG2	RELA(863)
	TSPAN5	RELA(671)			SKAP1	RELA(863)
	SLC7A8	RELA(671)			GOLGA2P6	RELA(863)
	LOC100505478	RELA(671)			TMEM65	RELA(863)
	OR10R2	RELA(671)			MYH15	RELA(863)
	MRGPRX1	RELA(671)			CCR1	RELA(863)
	ZNF192P1	RELA(671)			CYP26C1	RELA(863)
	FAM179A	RELA(671)			STX17	RELA(863)
	FAM186A	RELA(671)			SCPEP1	RELA(863)
	LYPD1	RELA(671)			IGSF10	RELA(863)
	FAM169B	RELA(671)			RBP4	RELA(863)
	OR8G5	RELA(671)			ZNF428	RELA(863)
	ZP3	RELA(671)			METTL9	RELA(863)
	ANP32C	RELA(671)			SEPP1	RELA(863)
	KCNQ1DN	RELA(671)			LILRB1	RELA(863)
	MIR4697HG	RELA(671)			RARRES2	RELA(863)
	LOC100507661	RELA(671)			C10orf91	RELA(863)
	LHX1	RELA(671)			LINC01087	RELA(863)
	MLX	RELA(671)			MMP21	RELA(863)
	DALRD3	RELA(671)			PIK3CG	RELA(863)
	NANOGNB	RELA(671)			SNORD116-26	RELA(863)
	NXPH4	RELA(671)			KLK13	RELA(863)
	SLC37A4	RELA(671)			AXIN2	RELA(863)
	FAM92B	RELA(671)			MYO15A	RELA(863)
	B4GALT1-AS1	RELA(671)			LCE3D	RELA(863)
	ID2-AS1	RELA(671)			NLRP2	RELA(863)
	ARMC3	RELA(671)			CCDC53	RELA(863)
	ACTL8	RELA(671)			GK3P	RELA(863)
	PCDHGA2	RELA(671)			REEP5	RELA(863)
	SYT1	RELA(671)			ARRDC3	RELA(863)
	LINC00202-1	RELA(671)			LOC441204	RELA(863)
	CCDC154	RELA(671)			SLC1A1	RELA(863)
	ASXL3	RELA(671)			GRIN2D	RELA(863)
	EFCAB10	RELA(671)			GDPD3	RELA(863)
	LINC00856	RELA(671)			CMPK1	RELA(863)
	DLG2	RELA(671)			LOC100506691	RELA(863)
	SKAP1	RELA(671)			WDR35	RELA(863)
	GOLGA2P6	RELA(671)			DOCK10	RELA(863)
	MYH15	RELA(671)			LOC101928385	RELA(863)
	CCR1	RELA(671)			KCNQ2	RELA(863)
	CYP26C1	RELA(671)			MED1	RELA(863)
	SCPEP1	RELA(671)			SNORD56B	RELA(863)
	ZNF428	RELA(671)			COL2A1	RELA(863)
	METTL9	RELA(671)			WNT10A	RELA(863)
	SEPP1	RELA(671)			C19orf12	RELA(863)
	RARRES2	RELA(671)			CST6	RELA(863)
	GRID2IP	RELA(671)			SIL1	RELA(863)
	TRIM21	RELA(671)			TPK1	RELA(863)
	MMP21	RELA(671)			PGAP3	RELA(863)
	PIK3CG	RELA(671)			EFEMP2	RELA(863)
	PCSK4	RELA(671)			PARP10	RELA(863)
	KLK13	RELA(671)			EFNB2	RELA(863)
	AXIN2	RELA(671)			RECK	RELA(863)
	MYO15A	RELA(671)			ABAT	RELA(863)
	NLRP2	RELA(671)			SGOL1-AS1	RELA(863)
	LOC101929272	RELA(671)			ALDH1A1	RELA(863)
	TSPAN10	RELA(671)			GNPDA2	RELA(863)
	REEP5	RELA(671)			DGAT2	RELA(863)
	LOC441204	RELA(671)			LINC00942	RELA(863)
	GRIN2D	RELA(671)			MAGEA8-AS1	RELA(863)
	GDPD3	RELA(671)			NAV1	RELA(863)
	LOC100506691	RELA(671)			THNSL1	RELA(863)
	DOCK10	RELA(671)			LOC101927735	RELA(863)
	LOC101928385	RELA(671)			HMGCL	RELA(863)
	KCNQ2	RELA(671)			MSI2	RELA(863)
	MED1	RELA(671)			IL6ST	RELA(863)
	SNORD56B	RELA(671)			GPR146	RELA(863)
	COL2A1	RELA(671)			U2AF1L4	RELA(863)
	LAMTOR1	RELA(671)			MFSD4	RELA(863)
	C19orf12	RELA(671)			SFTPB	RELA(863)
	CST6	RELA(671)			LOC101927817	RELA(863)
	SIL1	RELA(671)			WDFY3-AS2	RELA(863)
	TPK1	RELA(671)			KIF1C	RELA(863)
	PGAP3	RELA(671)			RELA	RELA(863)
	EFEMP2	RELA(671)			LGALS9C	RELA(863)
	PARP10	RELA(671)			MAP2	RELA(863)
	ATXN8OS	RELA(671)			LINC00052	RELA(863)
	ABAT	RELA(671)			ADH1A	RELA(863)
	SGOL1-AS1	RELA(671)			MYL5	RELA(863)
	ALDH1A1	RELA(671)			AQP4-AS1	RELA(863)
	DGAT2	RELA(671)			FLRT2	RELA(863)
	BRSK2	RELA(671)			MSH2	RELA(863)
	MAGEA8-AS1	RELA(671)			CCDC144NL	RELA(863)
	LOC101927735	RELA(671)			LINC01208	RELA(863)
	IL6ST	RELA(671)			LOC101928043	RELA(863)
	GPR146	RELA(671)			STK35	RELA(863)
	U2AF1L4	RELA(671)			RASL10A	RELA(863)
	MFSD4	RELA(671)			NRIP3	RELA(863)
	SFTPB	RELA(671)			LOC100190986	RELA(863)
	LOC101927817	RELA(671)			INPP5D	RELA(863)
	WDFY3-AS2	RELA(671)			CXorf36	RELA(863)
	RELA	RELA(671)			MAT1A	RELA(863)
	LGALS9C	RELA(671)			IL7R	RELA(863)
	NIPAL3	RELA(671)			ZSWIM5	RELA(863)
	LINC00052	RELA(671)			APCDD1	RELA(863)
	EDEM1	RELA(671)			WFIKKN2	RELA(863)
	ADH1A	RELA(671)			ANKRD12	RELA(863)
	MYL5	RELA(671)			C1orf226	RELA(863)
	AQP4-AS1	RELA(671)			HIST1H2AH	RELA(863)
	FLRT2	RELA(671)			ADAMTS13	RELA(863)
	MSH2	RELA(671)			OXNAD1	RELA(863)
	CCDC144NL	RELA(671)			RABL3	RELA(863)
	LINC01208	RELA(671)			OSCP1	RELA(863)
	LOC101928043	RELA(671)			LOC101928731	RELA(863)
	LOC100129473	RELA(671)			CBY1	RELA(863)
	RASL10A	RELA(671)			LOC101927379	RELA(863)
	NRIP3	RELA(671)			SLC45A3	RELA(863)
	LOC100190986	RELA(671)			PGC	RELA(863)
	CXorf36	RELA(671)			RAD51D	RELA(863)
	APCDD1	RELA(671)			RGP1	RELA(863)
	WFIKKN2	RELA(671)			KIF28P	RELA(863)
	HIST1H2AH	RELA(671)			KLF15	RELA(863)
	ADAMTS13	RELA(671)			C7orf25	RELA(863)
	AZIN2	RELA(671)			ATP12A	RELA(863)
	DGCR6L	RELA(671)			GPX5	RELA(863)
	OXNAD1	RELA(671)			COX6A2	RELA(863)
	RABL3	RELA(671)			SCNN1A	RELA(863)
	OSCP1	RELA(671)			LOC400684	RELA(863)
	LOC101928731	RELA(671)			GPANK1	RELA(863)
	LOC101927379	RELA(671)			CCND2	RELA(863)
	SLC45A3	RELA(671)			TMEM44-AS1	RELA(863)
	RAD51D	RELA(671)			NPY2R	RELA(863)
	KIF28P	RELA(671)			LOC101929056	RELA(863)
	RNVU1-18	RELA(671)			SLC6A9	RELA(863)
	PSG6	RELA(671)			APOBEC3G	RELA(863)
	C7orf25	RELA(671)			HIST2H2BA	RELA(863)
	ATP12A	RELA(671)			CRTAC1	RELA(863)
	GPX5	RELA(671)			PRR7-AS1	RELA(863)
	SCNN1A	RELA(671)			HEMK1	RELA(863)
	LOC400684	RELA(671)			SERINC1	RELA(863)
	CCND2	RELA(671)			LINC01446	RELA(863)
	TMEM44-AS1	RELA(671)			PAPLN	RELA(863)
	NPY2R	RELA(671)			LINC01578	RELA(863)
	LOC101929056	RELA(671)			HS6ST3	RELA(863)
	SLC6A9	RELA(671)			LOC105369192	RELA(863)
	APOBEC3G	RELA(671)			UNC119	RELA(863)
	HIST2H2BA	RELA(671)			SNORD116-6	RELA(863)
	CRTAC1	RELA(671)			GPM6B	RELA(863)
	PRR7-AS1	RELA(671)			RRAGD	RELA(863)
	HEMK1	RELA(671)			LINC01514	RELA(863)
	LOC101929754	RELA(671)			ENC1	RELA(863)
	SERINC1	RELA(671)			LOC101928372	RELA(863)
	LINC01446	RELA(671)			ANK3	RELA(863)
	PAPLN	RELA(671)			CGN	RELA(863)
	HS6ST3	RELA(671)			LINC00911	RELA(863)
	LOC105369192	RELA(671)			LINC00880	RELA(863)
	UNC119	RELA(671)			SHC4	RELA(863)
	RRAGD	RELA(671)			SNORD114-3	RELA(863)
	LINC01514	RELA(671)			ARPIN	RELA(863)
	ENC1	RELA(671)			ALKBH8	RELA(863)
	LOC101928372	RELA(671)			FOXD1	RELA(863)
	LINC00911	RELA(671)			ELL2	RELA(863)
	LINC00880	RELA(671)			TPTE2P3	RELA(863)
	SHC4	RELA(671)			ASB7	RELA(863)
	SNORD114-3	RELA(671)			ADPGK-AS1	RELA(863)
	SMARCA2	RELA(671)			SPAG7	RELA(863)
	LOC100130093	RELA(671)			DCTD	RELA(863)
	TPTE2P3	RELA(671)			PPFIA4	RELA(863)
	ASB7	RELA(671)			TMEM119	RELA(863)
	ADPGK-AS1	RELA(671)			PRICKLE1	RELA(863)
	ADPRHL2	RELA(671)			CLNS1A	RELA(863)
	SPAG7	RELA(671)			RAG2	RELA(863)
	DCTD	RELA(671)			RASGRF2	RELA(863)
	PPFIA4	RELA(671)			GATAD2B	RELA(863)
	TMEM119	RELA(671)			CCL3	RELA(863)
	PRICKLE1	RELA(671)			LOC101928710	RELA(863)
	PEG10	RELA(671)			LCE3C	RELA(863)
	CLNS1A	RELA(671)			LOC100507480	RELA(863)
	LPAR1	RELA(671)			FAM110B	RELA(863)
	RAG2	RELA(671)			UEVLD	RELA(863)
	RASGRF2	RELA(671)			HAO2-IT1	RELA(863)
	GATAD2B	RELA(671)			LOC100128714	RELA(863)
	CCL3	RELA(671)			VSIG10	RELA(863)
	LOC101928710	RELA(671)			HDC	RELA(863)
	PCNXL2	RELA(671)			SMG9	RELA(863)
	LOC100507480	RELA(671)			FAM155B	RELA(863)
	FAM110B	RELA(671)			TIFA	RELA(863)
	UEVLD	RELA(671)			GALNT16	RELA(863)
	HAO2-IT1	RELA(671)			TDP2	RELA(863)
	LOC100128714	RELA(671)			ATP10B	RELA(863)
	VSIG10	RELA(671)			GOLT1B	RELA(863)
	HDC	RELA(671)			NPAS3	RELA(863)
	FAM155B	RELA(671)			TRPC3	RELA(863)
	TDP2	RELA(671)			MYBPHL	RELA(863)
	GOLT1B	RELA(671)			LOC286094	RELA(863)
	NPAS3	RELA(671)			LOC101927616	RELA(863)
	TRPC3	RELA(671)			WDR93	RELA(863)
	MYBPHL	RELA(671)			LMBR1	RELA(863)
	LOC101927616	RELA(671)			PRKAG1	RELA(863)
	WDR93	RELA(671)			PARM1	RELA(863)
	LMBR1	RELA(671)			ELMOD1	RELA(863)
	PRKAG1	RELA(671)			LINC01359	RELA(863)
	PARM1	RELA(671)			LINC00470	RELA(863)
	LINC01359	RELA(671)			LOC101930452	RELA(863)
	LINC00470	RELA(671)			GPR15	RELA(863)
	LOC101930452	RELA(671)			SLC35B4	RELA(863)
	ARNT2	RELA(671)			BIRC3	RELA(863)
	GPLD1	RELA(671)			GPLD1	RELA(863)
	SPEF2	RELA(671)			SPEF2	RELA(863)
	CTSC	RELA(671)			CTSC	RELA(863)

## Sheet: motifs-genes_basal
	ID_(motifs)	MA0107.1.RELA	geneId_(next_gene)	Overlap_with_RELA+TFE3+TFEB_siRNA_targets_(basal)	RELA_motifs_in_RELA_target_genes		ID_(motifs)	TFE3_HUMAN.H10MO.C	geneId_(next_gene)	Overlap_with_RELA+TFE3+TFEB_siRNA_targets_(basal)	TFE3_motifs_in_RELA_target_genes		ID_(motifs)	TFEB_HUMAN.H10MO.C	geneId_(next_gene)	Overlap_with_RELA+TFE3+TFEB_siRNA_targets_(basal)	TFEB_motifs_in_RELA_target_genes		ID_(motifs)	MA0736.1.GLIS2	geneId_(next_gene)	Overlap_with_RELA+GLIS2_siRNA_targets_(basal)	GLIS2_motifs_in_RELA_target_genes
	chrX_64925875_64926875	1	MSN	RELA+TFEB(154)	RELA_motifs(536)		chr1_90158075_90159075	1	LRRC8C	RELA+TFE3+TFEB(134)	TFE3_motifs(431)		chr1_163029369_163030369	1	RGS4	RELA(671)	TFEB_motifs(115)		chr1_249238609_249239609	1	PGBD2	RELA+GLIS2(263)	GLIS2_motifs(617)
	chrX_48775818_48776818	1	PIM2	RELA+TFE3(167)	RELA_motifs(536)		chrX_43862904_43863904	1	NDP	RELA(671)	TFE3_motifs(431)		chrX_15872656_15873656	1	AP1S2	RELA(671)	TFEB_motifs(115)		chrX_64925875_64926875	1	MSN	RELA(863)	GLIS2_motifs(617)
	chrX_43862904_43863904	1	NDP	RELA(671)	RELA_motifs(536)		chrX_43828646_43829646	1	NDP	RELA(671)	TFE3_motifs(431)		chr9_85862531_85863531	1	FRMD3	RELA(671)	TFEB_motifs(115)		chrX_48775818_48776818	1	PIM2	RELA(863)	GLIS2_motifs(617)
	chrX_43828646_43829646	1	NDP	RELA(671)	RELA_motifs(536)		chr1_163029369_163030369	1	RGS4	RELA(671)	TFE3_motifs(431)		chr9_34646481_34647481	1	GALT	RELA+TFEB(154)	TFEB_motifs(115)		chr1_163029369_163030369	1	RGS4	RELA(863)	GLIS2_motifs(617)
	chrX_16005041_16006041	1	AP1S2	RELA(671)	RELA_motifs(536)		chr1_233445886_233446886	1	PCNXL2	RELA(671)	TFE3_motifs(431)		chr14_33615000_33616000	1	NPAS3	RELA(671)	TFEB_motifs(115)		chr1_197415862_197416862	1	CRB1	RELA+GLIS2(263)	GLIS2_motifs(617)
	chrX_15872656_15873656	1	AP1S2	RELA(671)	RELA_motifs(536)		chr1_233425107_233426107	1	PCNXL2	RELA(671)	TFE3_motifs(431)		chr14_97873826_97874826	1	LOC101929241	RELA(671)	TFEB_motifs(115)		chr1_204258120_204259120	1	PLEKHA6	RELA(863)	GLIS2_motifs(617)
	chr9_85862531_85863531	1	FRMD3	RELA(671)	RELA_motifs(536)		chrX_16005041_16006041	1	AP1S2	RELA(671)	TFE3_motifs(431)		chr19_32836376_32837376	1	ZNF507	RELA(671)	TFEB_motifs(115)		chr1_201707294_201708294	1	NAV1	RELA(863)	GLIS2_motifs(617)
	chr9_34646481_34647481	1	GALT	RELA+TFEB(154)	RELA_motifs(536)		chrX_15872656_15873656	1	AP1S2	RELA(671)	TFE3_motifs(431)		chr2_210525639_210526639	1	MAP2	RELA+TFE3+TFEB(134)	TFEB_motifs(115)		chrX_15872656_15873656	1	AP1S2	RELA(863)	GLIS2_motifs(617)
	chr9_33186195_33187195	1	B4GALT1-AS1	RELA(671)	RELA_motifs(536)		chr10_7880254_7881254	1	TAF3	RELA+TFEB(154)	TFE3_motifs(431)		chr4_177191511_177192511	1	ASB5	RELA+TFE3(167)	TFEB_motifs(115)		chr11_3687083_3688083	1	CHRNA10	RELA(863)	GLIS2_motifs(617)
	chr9_27539688_27540688	1	MOB3B	RELA(671)	RELA_motifs(536)		chr10_29672730_29673730	1	SVIL-AS1	RELA+TFEB(154)	TFE3_motifs(431)		chr5_80112507_80113507	1	RASGRF2	RELA(671)	TFEB_motifs(115)		chr11_85265497_85266497	1	DLG2	RELA(863)	GLIS2_motifs(617)
	chr9_27528577_27529577	1	MOB3B	RELA(671)	RELA_motifs(536)		chr11_3687083_3688083	1	CHRNA10	RELA(671)	TFE3_motifs(431)		chr5_27462758_27463758	1	LINC01021	RELA(671)	TFEB_motifs(115)		chr11_26353296_26354296	1	ANO3	RELA(863)	GLIS2_motifs(617)
	chr9_136856971_136857971	1	VAV2	RELA+TFEB(154)	RELA_motifs(536)		chr11_31563497_31564497	1	ELP4	RELA(671)	TFE3_motifs(431)		chr6_7729941_7730941	1	BMP6	RELA+TFE3(167)	TFEB_motifs(115)		chr11_77367097_77368097	1	CLNS1A	RELA(863)	GLIS2_motifs(617)
	chr9_136821338_136822338	1	VAV2	RELA+TFEB(154)	RELA_motifs(536)		chr9_85862531_85863531	1	FRMD3	RELA(671)	TFE3_motifs(431)		chr7_47644168_47645168	1	LINC01447	RELA+TFEB(154)	TFEB_motifs(115)		chr9_85862531_85863531	1	FRMD3	RELA(863)	GLIS2_motifs(617)
	chr9_136810233_136811233	1	VAV2	RELA+TFEB(154)	RELA_motifs(536)		chr12_80906988_80907988	1	PTPRQ	RELA(671)	TFE3_motifs(431)		chr7_42951030_42952030	1	C7orf25	RELA(671)	TFEB_motifs(115)		chr12_112077909_112078909	1	ATXN2	RELA+GLIS2(263)	GLIS2_motifs(617)
	chr9_136809657_136810657	1	VAV2	RELA+TFEB(154)	RELA_motifs(536)		chr9_34646481_34647481	1	GALT	RELA+TFEB(154)	TFE3_motifs(431)		chr21_27310688_27311688	1	APP	RELA+TFE3(167)	TFEB_motifs(115)		chr13_114103523_114104523	1	ADPRHL1	RELA(863)	GLIS2_motifs(617)
	chr9_128469670_128470670	1	MAPKAP1	RELA(671)	RELA_motifs(536)		chr14_68302568_68303568	1	RAD51B	RELA(671)	TFE3_motifs(431)		chr7_28448221_28449221	1	CREB5	RELA+TFEB(154)	TFEB_motifs(115)		chr14_84282856_84283856	1	LINC00911	RELA(863)	GLIS2_motifs(617)
	chr9_128469115_128470115	1	MAPKAP1	RELA(671)	RELA_motifs(536)		chr14_97873826_97874826	1	LOC101929241	RELA(671)	TFE3_motifs(431)		chr5_160318757_160319757	1	ATP10B	RELA+TFEB(154)	TFEB_motifs(115)		chr9_27539688_27540688	1	MOB3B	RELA+GLIS2(263)	GLIS2_motifs(617)
	chr9_125529723_125530723	1	OR1L6	RELA(671)	RELA_motifs(536)		chr9_27539688_27540688	1	MOB3B	RELA(671)	TFE3_motifs(431)		chr1_202995141_202996141	1	PPFIA4	RELA(671)	TFEB_motifs(115)		chr9_27528577_27529577	1	MOB3B	RELA+GLIS2(263)	GLIS2_motifs(617)
	chr9_117482123_117483123	1	LOC100505478	RELA(671)	RELA_motifs(536)		chr16_58477335_58478335	1	NDRG4	RELA(671)	TFE3_motifs(431)		chr12_102455413_102456413	1	CCDC53	RELA+TFEB(154)	TFEB_motifs(115)		chr9_136856971_136857971	1	VAV2	RELA(863)	GLIS2_motifs(617)
	chr9_117480829_117481829	1	LOC100505478	RELA(671)	RELA_motifs(536)		chr9_136810233_136811233	1	VAV2	RELA+TFEB(154)	TFE3_motifs(431)		chr6_49525670_49526670	1	C6orf141	RELA(671)	TFEB_motifs(115)		chr9_136821338_136822338	1	VAV2	RELA(863)	GLIS2_motifs(617)
	chr9_117452997_117453997	1	LOC100505478	RELA(671)	RELA_motifs(536)		chr9_136809657_136810657	1	VAV2	RELA+TFEB(154)	TFE3_motifs(431)		chr5_107286287_107287287	1	EFNA5	RELA(671)	TFEB_motifs(115)		chr16_58477335_58478335	1	NDRG4	RELA(863)	GLIS2_motifs(617)
	chr9_113615331_113616331	1	LPAR1	RELA(671)	RELA_motifs(536)		chr19_32836376_32837376	1	ZNF507	RELA(671)	TFE3_motifs(431)		chr18_9135964_9136964	1	ANKRD12	RELA+TFEB(154)	TFEB_motifs(115)		chr9_136810233_136811233	1	VAV2	RELA(863)	GLIS2_motifs(617)
	chr8_8456972_8457972	1	CLDN23	RELA(671)	RELA_motifs(536)		chr19_14156722_14157722	1	PALM3	RELA+TFE3(167)	TFE3_motifs(431)		chr6_137113829_137114829	1	MAP3K5	RELA+TFE3(167)	TFEB_motifs(115)		chr9_136809657_136810657	1	VAV2	RELA(863)	GLIS2_motifs(617)
	chr8_75262179_75263179	1	GDAP1	RELA+TFE3(167)	RELA_motifs(536)		chr2_235788922_235789922	1	SH3BP4	RELA+TFE3+TFEB(134)	TFE3_motifs(431)		chr3_16273706_16274706	1	DPH3	RELA(671)	TFEB_motifs(115)		chr19_14156722_14157722	1	PALM3	RELA(863)	GLIS2_motifs(617)
	chr8_67036183_67037183	1	TRIM55	RELA+TFE3(167)	RELA_motifs(536)		chr2_233308822_233309822	1	ALPI	RELA+TFE3+TFEB(134)	TFE3_motifs(431)		chrX_7933011_7934011	1	PNPLA4	RELA+TFE3(167)	TFEB_motifs(115)		chr19_14212708_14213708	1	PRKACA	RELA+GLIS2(263)	GLIS2_motifs(617)
	chr8_22931831_22932831	1	TNFRSF10B	RELA+TFEB(154)	RELA_motifs(536)		chr2_10277178_10278178	1	C2orf48	RELA+TFE3(167)	TFE3_motifs(431)		chr1_185886524_185887524	1	HMCN1	RELA(671)	TFEB_motifs(115)		chr2_233308822_233309822	1	ALPI	RELA+GLIS2(263)	GLIS2_motifs(617)
	chr8_18924758_18925758	1	PSD3	RELA+TFE3+TFEB(134)	RELA_motifs(536)		chr2_239198532_239199532	1	PER2	RELA+TFE3+TFEB(134)	TFE3_motifs(431)		chr1_197437603_197438603	1	CRB1	RELA+TFEB(154)	TFEB_motifs(115)		chr5_122077101_122078101	1	LOC101927379	RELA(863)	GLIS2_motifs(617)
	chr8_16553177_16554177	1	FGF20	RELA(671)	RELA_motifs(536)		chr9_125529723_125530723	1	OR1L6	RELA(671)	TFE3_motifs(431)		chr1_151483369_151484369	1	CGN	RELA+TFE3+TFEB(134)	TFEB_motifs(115)		chrX_64886887_64887887	1	MSN	RELA(863)	GLIS2_motifs(617)
	chr8_143863592_143864592	1	LY6D	RELA+TFEB(154)	RELA_motifs(536)		chr2_112873958_112874958	1	FBLN7	RELA+TFE3(167)	TFE3_motifs(431)		chr11_75862859_75863859	1	WNT11	RELA+TFE3(167)	TFEB_motifs(115)		chrX_13855085_13856085	1	GPM6B	RELA(863)	GLIS2_motifs(617)
	chr8_119973744_119974744	1	TNFRSF11B	RELA(671)	RELA_motifs(536)		chr20_52873418_52874418	1	PFDN4	RELA+TFE3(167)	TFE3_motifs(431)		chr5_81590191_81591191	1	ATP6AP1L	RELA(671)	TFEB_motifs(115)		chr8_143863592_143864592	1	LY6D	RELA(863)	GLIS2_motifs(617)
	chr8_119917117_119918117	1	TNFRSF11B	RELA(671)	RELA_motifs(536)		chr21_10778608_10779608	1	TPTE	RELA+TFE3(167)	TFE3_motifs(431)		chr5_85415041_85416041	1	NBPF22P	RELA+TFE3(167)	TFEB_motifs(115)		chr10_62497279_62498279	1	ANK3	RELA(863)	GLIS2_motifs(617)
	chr7_84378577_84379577	1	LOC101927378	RELA(671)	RELA_motifs(536)		chr9_117482123_117483123	1	LOC100505478	RELA(671)	TFE3_motifs(431)		chr6_53879896_53880896	1	MLIP	RELA(671)	TFEB_motifs(115)		chr11_26253372_26254372	1	ANO3	RELA(863)	GLIS2_motifs(617)
	chr7_76009019_76010019	1	ZP3	RELA(671)	RELA_motifs(536)		chr9_117452997_117453997	1	LOC100505478	RELA(671)	TFE3_motifs(431)		chr5_20609131_20610131	1	CDH18	RELA(671)	TFEB_motifs(115)		chr7_76009019_76010019	1	ZP3	RELA(863)	GLIS2_motifs(617)
	chr7_7425816_7426816	1	LOC101927354	RELA(671)	RELA_motifs(536)		chr22_48343659_48344659	1	LOC284930	RELA(671)	TFE3_motifs(431)		chr3_13549176_13550176	1	HDAC11	RELA(671)	TFEB_motifs(115)		chr7_73539144_73540144	1	LIMK1	RELA(863)	GLIS2_motifs(617)
	chr7_73539144_73540144	1	LIMK1	RELA(671)	RELA_motifs(536)		chr3_116382172_116383172	1	TUSC7	RELA+TFE3(167)	TFE3_motifs(431)		chr5_16727749_16728749	1	FAM134B	RELA(671)	TFEB_motifs(115)		chr7_73497558_73498558	1	LIMK1	RELA(863)	GLIS2_motifs(617)
	chr7_73497558_73498558	1	LIMK1	RELA(671)	RELA_motifs(536)		chr9_113615331_113616331	1	LPAR1	RELA(671)	TFE3_motifs(431)		chr4_122871051_122872051	1	TRPC3	RELA(671)	TFEB_motifs(115)		chr12_1378351_1379351	1	LINC00942	RELA(863)	GLIS2_motifs(617)
	chr7_54899194_54900194	1	LOC100996654	RELA(671)	RELA_motifs(536)		chr5_167520779_167521779	1	CTB-178M22.2	RELA+TFEB(154)	TFE3_motifs(431)		chr8_58999310_59000310	1	FAM110B	RELA(671)	TFEB_motifs(115)		chr7_50932844_50933844	1	GRB10	RELA(863)	GLIS2_motifs(617)
	chr7_53871726_53872726	1	LINC01446	RELA(671)	RELA_motifs(536)		chr5_122853670_122854670	1	CSNK1G3	RELA+TFE3(167)	TFE3_motifs(431)		chr14_85554580_85555580	1	LINC00911	RELA(671)	TFEB_motifs(115)		chr7_46426046_46427046	1	IGFBP3	RELA(863)	GLIS2_motifs(617)
	chr7_53792979_53793979	1	LINC01446	RELA(671)	RELA_motifs(536)		chr8_8456972_8457972	1	CLDN23	RELA(671)	TFE3_motifs(431)		chr5_80255541_80256541	1	RASGRF2	RELA(671)	TFEB_motifs(115)		chr15_74781801_74782801	1	UBL7-AS1	RELA(863)	GLIS2_motifs(617)
	chr7_50932844_50933844	1	GRB10	RELA+TFEB(154)	RELA_motifs(536)		chr5_80112507_80113507	1	RASGRF2	RELA(671)	TFE3_motifs(431)		chr11_71814166_71815166	1	LAMTOR1	RELA(671)	TFEB_motifs(115)		chr15_88109137_88110137	1	LINC00052	RELA(863)	GLIS2_motifs(617)
	chr7_50894048_50895048	1	GRB10	RELA+TFEB(154)	RELA_motifs(536)		chr5_122077101_122078101	1	LOC101927379	RELA(671)	TFE3_motifs(431)		chr6_24666143_24667143	1	TDP2	RELA(671)	TFEB_motifs(115)		chr16_89485749_89486749	1	LOC101927817	RELA(863)	GLIS2_motifs(617)
	chr7_50880209_50881209	1	GRB10	RELA+TFEB(154)	RELA_motifs(536)		chr5_19889814_19890814	1	CDH18	RELA(671)	TFE3_motifs(431)		chr4_16206705_16207705	1	TAPT1	RELA+TFE3+TFEB(134)	TFEB_motifs(115)		chr16_12277740_12278740	1	SNX29	RELA(863)	GLIS2_motifs(617)
	chr7_50814830_50815830	1	GRB10	RELA+TFEB(154)	RELA_motifs(536)		chr5_27462758_27463758	1	LINC01021	RELA(671)	TFE3_motifs(431)		chr10_17271143_17272143	1	VIM-AS1	RELA+TFE3(167)	TFEB_motifs(115)		chr17_80307894_80308894	1	TEX19	RELA+GLIS2(263)	GLIS2_motifs(617)
	chr7_47644168_47645168	1	LINC01447	RELA+TFEB(154)	RELA_motifs(536)		chr5_27874415_27875415	1	LINC01021	RELA(671)	TFE3_motifs(431)		chr4_111543969_111544969	1	PITX2	RELA+TFE3(167)	TFEB_motifs(115)		chr7_42951030_42952030	1	C7orf25	RELA(863)	GLIS2_motifs(617)
	chr7_46426046_46427046	1	IGFBP3	RELA+TFE3(167)	RELA_motifs(536)		chr6_7729941_7730941	1	BMP6	RELA+TFE3(167)	TFE3_motifs(431)		chr5_864139_865139	1	ZDHHC11	RELA+TFE3(167)	TFEB_motifs(115)		chr18_9191341_9192341	1	ANKRD12	RELA(863)	GLIS2_motifs(617)
	chr7_46372659_46373659	1	IGFBP3	RELA+TFE3(167)	RELA_motifs(536)		chr7_127608635_127609635	1	SND1-IT1	RELA+TFEB(154)	TFE3_motifs(431)		chr6_7801210_7802210	1	BMP6	RELA+TFE3(167)	TFEB_motifs(115)		chr19_9863232_9864232	1	ZNF846	RELA(863)	GLIS2_motifs(617)
	chr7_46321483_46322483	1	IGFBP3	RELA+TFE3(167)	RELA_motifs(536)		chr7_133915227_133916227	1	SLC35B4	RELA+TFEB(154)	TFE3_motifs(431)		chr12_94178742_94179742	1	LOC101928731	RELA(671)	TFEB_motifs(115)		chr19_45504756_45505756	1	RELB	RELA(863)	GLIS2_motifs(617)
	chr7_46289341_46290341	1	IGFBP3	RELA+TFE3(167)	RELA_motifs(536)		chr7_32708557_32709557	1	DPY19L1P1	RELA+TFEB(154)	TFE3_motifs(431)		chr15_98169982_98170982	1	LOC101927310	RELA(671)	TFEB_motifs(115)		chr2_133595009_133596009	1	LYPD1	RELA(863)	GLIS2_motifs(617)
	chr7_46245639_46246639	1	IGFBP3	RELA+TFE3(167)	RELA_motifs(536)		chr8_18579779_18580779	1	PSD3	RELA+TFE3+TFEB(134)	TFE3_motifs(431)		chr17_37729945_37730945	1	NEUROD2	RELA(671)	TFEB_motifs(115)		chr3_108164536_108165536	1	MYH15	RELA(863)	GLIS2_motifs(617)
	chr7_46244852_46245852	1	IGFBP3	RELA+TFE3(167)	RELA_motifs(536)		chrX_64886887_64887887	1	MSN	RELA+TFEB(154)	TFE3_motifs(431)		chr3_4458292_4459292	1	SUMF1	RELA(671)	TFEB_motifs(115)		chr3_21711993_21712993	1	ZNF385D	RELA(863)	GLIS2_motifs(617)
	chr7_46193322_46194322	1	IGFBP3	RELA+TFE3(167)	RELA_motifs(536)		chr8_143863592_143864592	1	LY6D	RELA+TFEB(154)	TFE3_motifs(431)		chr10_99344285_99345285	1	HOGA1	RELA+TFEB(154)	TFEB_motifs(115)		chr4_99579408_99580408	1	TSPAN5	RELA+GLIS2(263)	GLIS2_motifs(617)
	chr7_46043554_46044554	1	IGFBP3	RELA+TFE3(167)	RELA_motifs(536)		chr10_61364200_61365200	1	SLC16A9	RELA+TFE3(167)	TFE3_motifs(431)		chr5_74949460_74950460	1	ANKDD1B	RELA(671)	TFEB_motifs(115)		chr4_170191745_170192745	1	SH3RF1	RELA(863)	GLIS2_motifs(617)
	chr7_46017301_46018301	1	IGFBP3	RELA+TFE3(167)	RELA_motifs(536)		chr10_28549727_28550727	1	MPP7	RELA(671)	TFE3_motifs(431)		chr10_99343492_99344492	1	HOGA1	RELA+TFEB(154)	TFEB_motifs(115)		chr5_160318757_160319757	1	ATP10B	RELA(863)	GLIS2_motifs(617)
	chr7_42951030_42952030	1	C7orf25	RELA(671)	RELA_motifs(536)		chr10_28491472_28492472	1	MPP7	RELA(671)	TFE3_motifs(431)		chr19_43942302_43943302	1	TEX101	RELA+TFE3(167)	TFEB_motifs(115)		chr5_74650750_74651750	1	HMGCR	RELA(863)	GLIS2_motifs(617)
	chr7_42896144_42897144	1	C7orf25	RELA(671)	RELA_motifs(536)		chr11_3727276_3728276	1	CHRNA10	RELA(671)	TFE3_motifs(431)		chr21_46421894_46422894	1	LINC00162	RELA(671)	TFEB_motifs(115)		chr5_42857977_42858977	1	SEPP1	RELA(863)	GLIS2_motifs(617)
	chr7_28724951_28725951	1	CREB5	RELA+TFEB(154)	RELA_motifs(536)		chr7_84378577_84379577	1	LOC101927378	RELA(671)	TFE3_motifs(431)		chr7_28331683_28332683	1	CREB5	RELA+TFEB(154)	TFEB_motifs(115)		chr5_27996476_27997476	1	LINC01021	RELA+GLIS2(263)	GLIS2_motifs(617)
	chr7_28570199_28571199	1	CREB5	RELA+TFEB(154)	RELA_motifs(536)		chr12_112073742_112074742	1	ATXN2	RELA+TFE3(167)	TFE3_motifs(431)		chr21_42378307_42379307	1	LINC00323	RELA+TFE3(167)	TFEB_motifs(115)		chr7_132017949_132018949	1	PLXNA4	RELA+GLIS2(263)	GLIS2_motifs(617)
	chr7_28448221_28449221	1	CREB5	RELA+TFEB(154)	RELA_motifs(536)		chr7_7425816_7426816	1	LOC101927354	RELA(671)	TFE3_motifs(431)		chr9_136293369_136294369	1	ADAMTS13	RELA(671)	TFEB_motifs(115)		chr6_7811214_7812214	1	BMP6	RELA+GLIS2(263)	GLIS2_motifs(617)
	chr7_28444990_28445990	1	CREB5	RELA+TFEB(154)	RELA_motifs(536)		chr12_102943149_102944149	1	IGF1	RELA(671)	TFE3_motifs(431)		chr20_62065915_62066915	1	KCNQ2	RELA(671)	TFEB_motifs(115)		chr7_120963456_120964456	1	WNT16	RELA(863)	GLIS2_motifs(617)
	chr7_28393888_28394888	1	CREB5	RELA+TFEB(154)	RELA_motifs(536)		chr7_50894048_50895048	1	GRB10	RELA+TFEB(154)	TFE3_motifs(431)		chr10_11580418_11581418	1	USP6NL	RELA(671)	TFEB_motifs(115)		chr1_231603531_231604531	1	SNRPD2P2	RELA(863)	GLIS2_motifs(617)
	chr7_2598121_2599121	1	IQCE	RELA(671)	RELA_motifs(536)		chr14_33355895_33356895	1	NPAS3	RELA(671)	TFE3_motifs(431)		chr19_32835862_32836862	1	ZNF507	RELA(671)	TFEB_motifs(115)		chr7_102715080_102716080	1	ARMC10	RELA(863)	GLIS2_motifs(617)
	chr7_20118245_20119245	1	LOC101927668	RELA(671)	RELA_motifs(536)		chr7_50814830_50815830	1	GRB10	RELA+TFEB(154)	TFE3_motifs(431)		chr2_64681299_64682299	1	LGALSL	RELA+TFE3(167)	TFEB_motifs(115)		chr7_100025453_100026453	1	MEPCE	RELA(863)	GLIS2_motifs(617)
	chr7_18548293_18549293	1	HDAC9	RELA(671)	RELA_motifs(536)		chr15_88109137_88110137	1	LINC00052	RELA(671)	TFE3_motifs(431)		chr12_31799718_31800718	1	METTL20	RELA(671)	TFEB_motifs(115)		chr1_245317645_245318645	1	KIF26B	RELA(863)	GLIS2_motifs(617)
	chr7_1555877_1556877	1	INTS1	RELA+TFE3+TFEB(134)	RELA_motifs(536)		chr7_46244852_46245852	1	IGFBP3	RELA+TFE3(167)	TFE3_motifs(431)		chr2_239197271_239198271	1	PER2	RELA+TFE3+TFEB(134)	TFEB_motifs(115)		chr1_202995141_202996141	1	PPFIA4	RELA(863)	GLIS2_motifs(617)
	chr7_145075323_145076323	1	TPK1	RELA(671)	RELA_motifs(536)		chr7_46193322_46194322	1	IGFBP3	RELA+TFE3(167)	TFE3_motifs(431)		chr1_245316225_245317225	1	KIF26B	RELA(671)	TFEB_motifs(115)		chr1_229002538_229003538	1	RHOU	RELA+GLIS2(263)	GLIS2_motifs(617)
	chr7_144539089_144540089	1	TPK1	RELA(671)	RELA_motifs(536)		chr16_20806870_20807870	1	LOC81691	RELA+TFE3(167)	TFE3_motifs(431)		chr19_6464050_6465050	1	CRB3	RELA(671)	TFEB_motifs(115)		chr10_125753816_125754816	1	CHST15	RELA+GLIS2(263)	GLIS2_motifs(617)
	chr7_132017949_132018949	1	PLXNA4	RELA+TFEB(154)	RELA_motifs(536)		chr19_9863232_9864232	1	ZNF846	RELA(671)	TFE3_motifs(431)		chr19_58883906_58884906	1	ZNF837	RELA(671)	TFEB_motifs(115)		chr10_17268511_17269511	1	VIM-AS1	RELA(863)	GLIS2_motifs(617)
	chr7_129008123_129009123	1	AHCYL2	RELA+TFE3(167)	RELA_motifs(536)		chr2_133595009_133596009	1	LYPD1	RELA(671)	TFE3_motifs(431)		chr19_45504045_45505045	1	RELB	RELA(671)	TFEB_motifs(115)		chr6_83072891_83073891	1	TPBG	RELA+GLIS2(263)	GLIS2_motifs(617)
	chr7_129007690_129008690	1	AHCYL2	RELA+TFE3(167)	RELA_motifs(536)		chr7_28724951_28725951	1	CREB5	RELA+TFEB(154)	TFE3_motifs(431)		chr19_44454779_44455779	1	ZNF221	RELA(671)	TFEB_motifs(115)		chr11_86642668_86643668	1	FZD4	RELA+GLIS2(263)	GLIS2_motifs(617)
	chr7_120963456_120964456	1	WNT16	RELA(671)	RELA_motifs(536)		chr21_27310688_27311688	1	APP	RELA+TFE3(167)	TFE3_motifs(431)		chr19_3828074_3829074	1	MATK	RELA+TFEB(154)	TFEB_motifs(115)		chr6_7727485_7728485	1	BMP6	RELA+GLIS2(263)	GLIS2_motifs(617)
	chr7_105516437_105517437	1	ATXN7L1	RELA+TFE3(167)	RELA_motifs(536)		chr7_28448221_28449221	1	CREB5	RELA+TFEB(154)	TFE3_motifs(431)		chr7_46495502_46496502	1	IGFBP3	RELA+TFE3(167)	TFEB_motifs(115)		chr12_91492351_91493351	1	LUM	RELA(863)	GLIS2_motifs(617)
	chr7_102715080_102716080	1	ARMC10	RELA(671)	RELA_motifs(536)		chr22_35775865_35776865	1	HMOX1	RELA+TFE3+TFEB(134)	TFE3_motifs(431)		chr9_136839647_136840647	1	VAV2	RELA+TFEB(154)	TFEB_motifs(115)		chr14_102172157_102173157	1	LINC00239	RELA(863)	GLIS2_motifs(617)
	chr7_100025453_100026453	1	MEPCE	RELA(671)	RELA_motifs(536)		chr7_28393888_28394888	1	CREB5	RELA+TFEB(154)	TFE3_motifs(431)		chr17_58469192_58470192	1	USP32	RELA(671)	TFEB_motifs(115)		chr15_56599010_56600010	1	TEX9	RELA(863)	GLIS2_motifs(617)
	chr6_97662849_97663849	1	MMS22L	RELA(671)	RELA_motifs(536)		chr3_78786819_78787819	1	ROBO1	RELA(671)	TFE3_motifs(431)		chr17_40718501_40719501	1	MLX	RELA(671)	TFEB_motifs(115)		chr6_49525670_49526670	1	C6orf141	RELA(863)	GLIS2_motifs(617)
	chr6_9766113_9767113	1	TFAP2A-AS1	RELA(671)	RELA_motifs(536)		chr3_108236938_108237938	1	MYH15	RELA(671)	TFE3_motifs(431)		chr17_33446426_33447426	1	RAD51D	RELA(671)	TFEB_motifs(115)		chr16_89992151_89993151	1	TUBB3	RELA(863)	GLIS2_motifs(617)
	chr6_9749988_9750988	1	TFAP2A-AS1	RELA(671)	RELA_motifs(536)		chr3_108164536_108165536	1	MYH15	RELA(671)	TFE3_motifs(431)		chr17_19410980_19411980	1	SLC47A1	RELA+TFEB(154)	TFEB_motifs(115)		chr17_19436668_19437668	1	SLC47A1	RELA(863)	GLIS2_motifs(617)
	chr6_83072891_83073891	1	TPBG	RELA+TFE3+TFEB(134)	RELA_motifs(536)		chr3_185266978_185267978	1	LIPH	RELA+TFE3(167)	TFE3_motifs(431)		chr16_88993163_88994163	1	LOC100129697	RELA(671)	TFEB_motifs(115)		chr2_86564289_86565289	1	REEP1	RELA(863)	GLIS2_motifs(617)
	chr6_7764770_7765770	1	BMP6	RELA+TFE3(167)	RELA_motifs(536)		chr5_35758134_35759134	1	IL7R	RELA+TFE3(167)	TFE3_motifs(431)		chr22_35776606_35777606	1	HMOX1	RELA+TFE3+TFEB(134)	TFEB_motifs(115)		chr2_8817871_8818871	1	ID2-AS1	RELA(863)	GLIS2_motifs(617)
	chr6_7727485_7728485	1	BMP6	RELA+TFE3(167)	RELA_motifs(536)		chr5_160318757_160319757	1	ATP10B	RELA+TFEB(154)	TFE3_motifs(431)		chr5_159200052_159201052	1	LOC101927766	RELA(671)	TFEB_motifs(115)		chr6_44230835_44231835	1	NFKBIE	RELA+GLIS2(263)	GLIS2_motifs(617)
	chr6_54148727_54149727	1	TINAG	RELA+TFE3(167)	RELA_motifs(536)		chr5_35660196_35661196	1	SPEF2	RELA(671)	TFE3_motifs(431)		chr1_71546234_71547234	1	ZRANB2	RELA+TFE3(167)	TFEB_motifs(115)		chr3_151175927_151176927	1	IGSF10	RELA(863)	GLIS2_motifs(617)
	chr6_49525670_49526670	1	C6orf141	RELA(671)	RELA_motifs(536)		chr5_19791982_19792982	1	CDH18	RELA(671)	TFE3_motifs(431)		chr7_1083739_1084739	1	GPR146	RELA(671)	TFEB_motifs(115)		chr4_113207105_113208105	1	TIFA	RELA(863)	GLIS2_motifs(617)
	chr6_47487770_47488770	1	CD2AP	RELA+TFE3(167)	RELA_motifs(536)		chr5_85201036_85202036	1	NBPF22P	RELA+TFE3(167)	TFE3_motifs(431)		chr1_47798900_47799900	1	CMPK1	RELA+TFE3(167)	TFEB_motifs(115)		chr4_183730662_183731662	1	DCTD	RELA(863)	GLIS2_motifs(617)
	chr6_44232957_44233957	1	NFKBIE	RELA+TFE3(167)	RELA_motifs(536)		chr7_144539089_144540089	1	TPK1	RELA(671)	TFE3_motifs(431)		chr16_1429132_1430132	1	UNKL	RELA+TFE3(167)	TFEB_motifs(115)		chr5_107286287_107287287	1	EFNA5	RELA(863)	GLIS2_motifs(617)
	chr6_44230835_44231835	1	NFKBIE	RELA+TFE3(167)	RELA_motifs(536)		chr6_90094801_90095801	1	RRAGD	RELA(671)	TFE3_motifs(431)		chr14_24422447_24423447	1	DHRS4	RELA+TFE3+TFEB(134)	TFEB_motifs(115)		chr5_95179592_95180592	1	LINC01554	RELA(863)	GLIS2_motifs(617)
	chr6_36650302_36651302	1	CDKN1A	RELA(671)	RELA_motifs(536)		chr7_144698934_144699934	1	TPK1	RELA(671)	TFE3_motifs(431)		chr15_63248957_63249957	1	TPM1	RELA+TFEB(154)	TFEB_motifs(115)		chr6_54257071_54258071	1	TINAG	RELA(863)	GLIS2_motifs(617)
	chr6_36649727_36650727	1	CDKN1A	RELA(671)	RELA_motifs(536)		chrX_7870238_7871238	1	PNPLA4	RELA+TFE3(167)	TFE3_motifs(431)		chr3_4508416_4509416	1	SUMF1	RELA(671)	TFEB_motifs(115)		chr7_32697319_32698319	1	DPY19L1P1	RELA+GLIS2(263)	GLIS2_motifs(617)
	chr6_36645987_36646987	1	CDKN1A	RELA(671)	RELA_motifs(536)		chr7_102715080_102716080	1	ARMC10	RELA(671)	TFE3_motifs(431)		chr7_134001326_134002326	1	SLC35B4	RELA+TFEB(154)	TFEB_motifs(115)		chr7_80103875_80104875	1	GNAT3	RELA+GLIS2(263)	GLIS2_motifs(617)
	chr6_35211050_35212050	1	ZNF76	RELA(671)	RELA_motifs(536)		chr1_76320334_76321334	1	MSH4	RELA(671)	TFE3_motifs(431)		chr12_4380775_4381775	1	CCND2	RELA(671)	TFEB_motifs(115)		chr8_18882596_18883596	1	PSD3	RELA(863)	GLIS2_motifs(617)
	chr6_31632361_31633361	1	GPANK1	RELA+TFEB(154)	RELA_motifs(536)		chr1_202995141_202996141	1	PPFIA4	RELA(671)	TFE3_motifs(431)		chr3_5228770_5229770	1	EDEM1	RELA(671)	TFEB_motifs(115)		chr8_17592314_17593314	1	MTUS1	RELA(863)	GLIS2_motifs(617)
	chr6_31430279_31431279	1	HCP5	RELA+TFE3(167)	RELA_motifs(536)		chr1_229002538_229003538	1	RHOU	RELA+TFE3(167)	TFE3_motifs(431)		chr10_11761175_11762175	1	ECHDC3	RELA(671)	TFEB_motifs(115)		chr9_36036821_36037821	1	RECK	RELA(863)	GLIS2_motifs(617)
	chr6_17042714_17043714	1	STMND1	RELA(671)	RELA_motifs(536)		chr11_78134000_78135000	1	GAB2	RELA+TFE3+TFEB(134)	TFE3_motifs(431)		chr11_83537618_83538618	1	DLG2	RELA(671)	TFEB_motifs(115)		chr1_163041270_163042270	1	RGS4	RELA(863)	GLIS2_motifs(617)
	chr6_138194947_138195947	1	LOC100130476	RELA+TFEB(154)	RELA_motifs(536)		chr11_84747644_84748644	1	DLG2	RELA(671)	TFE3_motifs(431)		chr11_65640741_65641741	1	EFEMP2	RELA(671)	TFEB_motifs(115)		chr11_76000021_76001021	1	WNT11	RELA(863)	GLIS2_motifs(617)
	chr6_138194115_138195115	1	LOC100130476	RELA+TFEB(154)	RELA_motifs(536)		chr11_86642668_86643668	1	FZD4	RELA(671)	TFE3_motifs(431)		chr5_856207_857207	1	ZDHHC11	RELA+TFE3(167)	TFEB_motifs(115)		chr11_45851214_45852214	1	CRY2	RELA+GLIS2(263)	GLIS2_motifs(617)
	chr6_137113829_137114829	1	MAP3K5	RELA+TFE3(167)	RELA_motifs(536)		chr12_91492351_91493351	1	LUM	RELA+TFE3(167)	TFE3_motifs(431)		chr12_49110034_49111034	1	CCNT1	RELA+TFE3+TFEB(134)	TFEB_motifs(115)		chr14_97966160_97967160	1	LOC101929241	RELA(863)	GLIS2_motifs(617)
	chr6_137113167_137114167	1	MAP3K5	RELA+TFE3(167)	RELA_motifs(536)		chr6_49525670_49526670	1	C6orf141	RELA(671)	TFE3_motifs(431)		chr10_50969880_50970880	1	OGDHL	RELA+TFEB(154)	TFEB_motifs(115)		chr18_9135964_9136964	1	ANKRD12	RELA(863)	GLIS2_motifs(617)
	chr6_135501860_135502860	1	MYB	RELA+TFEB(154)	RELA_motifs(536)		chr16_77690424_77691424	1	NUDT7	RELA+TFEB(154)	TFE3_motifs(431)		chr7_128863873_128864873	1	AHCYL2	RELA+TFE3(167)	TFEB_motifs(115)		chr6_137113829_137114829	1	MAP3K5	RELA(863)	GLIS2_motifs(617)
	chr6_12012983_12013983	1	HIVEP1	RELA(671)	RELA_motifs(536)		chr16_12236788_12237788	1	SNX29	RELA+TFE3(167)	TFE3_motifs(431)		chrX_37208100_37209100	1	PRRG1	RELA+TFE3(167)	TFEB_motifs(115)		chr3_13537466_13538466	1	HDAC11	RELA(863)	GLIS2_motifs(617)
	chr6_12011410_12012410	1	HIVEP1	RELA(671)	RELA_motifs(536)		chr21_44951521_44952521	1	LINC00313	RELA(671)	TFE3_motifs(431)		chr1_86555137_86556137	1	COL24A1	RELA(671)	TFEB_motifs(115)		chr3_16273706_16274706	1	DPH3	RELA(863)	GLIS2_motifs(617)
	chr6_12008400_12009400	1	HIVEP1	RELA(671)	RELA_motifs(536)		chr6_36650302_36651302	1	CDKN1A	RELA(671)	TFE3_motifs(431)		chr5_141392098_141393098	1	GNPDA1	RELA(671)	TFEB_motifs(115)		chr3_168669359_168670359	1	LOC100507661	RELA(863)	GLIS2_motifs(617)
	chr6_119558126_119559126	1	FAM184A	RELA+TFE3(167)	RELA_motifs(536)		chr6_36649727_36650727	1	CDKN1A	RELA(671)	TFE3_motifs(431)		chr2_131850521_131851521	1	FAM168B	RELA(671)	TFEB_motifs(115)		chr6_12012983_12013983	1	HIVEP1	RELA(863)	GLIS2_motifs(617)
	chr6_116708201_116709201	1	DSE	RELA+TFE3+TFEB(134)	RELA_motifs(536)		chr4_183730662_183731662	1	DCTD	RELA(671)	TFE3_motifs(431)		chr3_194304203_194305203	1	TMEM44-AS1	RELA(671)	TFEB_motifs(115)		chr5_16739739_16740739	1	FAM134B	RELA(863)	GLIS2_motifs(617)
	chr6_111804838_111805838	1	REV3L	RELA+TFEB(154)	RELA_motifs(536)		chr7_18428573_18429573	1	HDAC9	RELA(671)	TFE3_motifs(431)		chr3_16306107_16307107	1	DPH3	RELA(671)	TFEB_motifs(115)		chr6_12011410_12012410	1	HIVEP1	RELA(863)	GLIS2_motifs(617)
	chr6_107859378_107860378	1	SOBP	RELA+TFEB(154)	RELA_motifs(536)		chr7_28419385_28420385	1	CREB5	RELA+TFEB(154)	TFE3_motifs(431)		chr11_777013_778013	1	LOC171391	RELA(671)	TFEB_motifs(115)		chr6_12008400_12009400	1	HIVEP1	RELA(863)	GLIS2_motifs(617)
	chr6_10383308_10384308	1	TFAP2A-AS1	RELA(671)	RELA_motifs(536)		chr8_18882596_18883596	1	PSD3	RELA+TFE3+TFEB(134)	TFE3_motifs(431)		chr10_25305503_25306503	1	THNSL1	RELA+TFEB(154)	TFEB_motifs(115)		chr6_111804838_111805838	1	REV3L	RELA(863)	GLIS2_motifs(617)
	chr6_10355191_10356191	1	TFAP2A-AS1	RELA(671)	RELA_motifs(536)		chr8_107233401_107234401	1	OXR1	RELA+TFEB(154)	TFE3_motifs(431)		chr1_2408777_2409777	1	PLCH2	RELA(671)	TFEB_motifs(115)		chr6_10383308_10384308	1	TFAP2A-AS1	RELA(863)	GLIS2_motifs(617)
	chr6_10314091_10315091	1	TFAP2A-AS1	RELA(671)	RELA_motifs(536)		chr9_75528265_75529265	1	ALDH1A1	RELA(671)	TFE3_motifs(431)		chr2_219574973_219575973	1	TTLL4	RELA+TFEB(154)	TFEB_motifs(115)		chr7_132106760_132107760	1	PLXNA4	RELA+GLIS2(263)	GLIS2_motifs(617)
	chr6_10299996_10300996	1	TFAP2A-AS1	RELA(671)	RELA_motifs(536)		chr1_245576817_245577817	1	KIF26B	RELA(671)	TFE3_motifs(431)		chr17_79885204_79886204	1	MAFG	RELA(671)	TFEB_motifs(115)		chr7_28473229_28474229	1	CREB5	RELA(863)	GLIS2_motifs(617)
	chr5_95309368_95310368	1	ELL2	RELA+TFEB(154)	RELA_motifs(536)		chr1_162343442_162344442	1	C1orf111	RELA(671)	TFE3_motifs(431)		chr1_205293665_205294665	1	NUAK2	RELA(671)	TFEB_motifs(115)		chr7_7355206_7356206	1	LOC101927354	RELA+GLIS2(263)	GLIS2_motifs(617)
	chr5_95176712_95177712	1	LINC01554	RELA+TFEB(154)	RELA_motifs(536)		chr10_10642433_10643433	1	LOC101928322	RELA(671)	TFE3_motifs(431)		chr1_201717185_201718185	1	NAV1	RELA+TFEB(154)	TFEB_motifs(115)		chr5_95176712_95177712	1	LINC01554	RELA(863)	GLIS2_motifs(617)
	chr5_91091432_91092432	1	ARRDC3	RELA+TFEB(154)	RELA_motifs(536)		chr12_104831439_104832439	1	CHST11	RELA(671)	TFE3_motifs(431)		chr1_185004774_185005774	1	RNF2	RELA+TFE3+TFEB(134)	TFEB_motifs(115)		chr8_18854693_18855693	1	PSD3	RELA(863)	GLIS2_motifs(617)
	chr5_90906060_90907060	1	ARRDC3	RELA+TFEB(154)	RELA_motifs(536)		chr14_52961471_52962471	1	TXNDC16	RELA+TFEB(154)	TFE3_motifs(431)		chr1_170572191_170573191	1	PRRX1	RELA+TFEB(154)	TFEB_motifs(115)		chr1_230928627_230929627	1	CAPN9	RELA(863)	GLIS2_motifs(617)
	chr5_90782928_90783928	1	ARRDC3	RELA+TFEB(154)	RELA_motifs(536)		chr18_9135964_9136964	1	ANKRD12	RELA+TFEB(154)	TFE3_motifs(431)		chr19_35417274_35418274	1	ZNF30	RELA+TFE3+TFEB(134)	TFEB_motifs(115)		chr12_49099292_49100292	1	CCNT1	RELA+GLIS2(263)	GLIS2_motifs(617)
	chr5_87697204_87698204	1	TMEM161B-AS1	RELA(671)	RELA_motifs(536)		chr3_115561815_115562815	1	GAP43	RELA+TFE3(167)	TFE3_motifs(431)		chr1_163052076_163053076	1	RGS4	RELA(671)	TFEB_motifs(115)		chr5_84900352_84901352	1	NBPF22P	RELA(863)	GLIS2_motifs(617)
	chr5_84900352_84901352	1	NBPF22P	RELA+TFE3(167)	RELA_motifs(536)		chr3_16273706_16274706	1	DPH3	RELA(671)	TFE3_motifs(431)		chr15_59041635_59042635	1	ADAM10	RELA+TFE3+TFEB(134)	TFEB_motifs(115)		chr5_841486_842486	1	ZDHHC11	RELA+GLIS2(263)	GLIS2_motifs(617)
	chr5_841486_842486	1	ZDHHC11	RELA+TFE3(167)	RELA_motifs(536)		chr4_111628408_111629408	1	PITX2	RELA+TFE3(167)	TFE3_motifs(431)		chr7_43965521_43966521	1	UBE2D4	RELA(671)	TFEB_motifs(115)		chr14_86061806_86062806	1	FLRT2	RELA(863)	GLIS2_motifs(617)
	chr5_784482_785482	1	ZDHHC11	RELA+TFE3(167)	RELA_motifs(536)		chr6_12012983_12013983	1	HIVEP1	RELA(671)	TFE3_motifs(431)								chr5_784482_785482	1	ZDHHC11	RELA+GLIS2(263)	GLIS2_motifs(617)
	chr5_74897518_74898518	1	ANKDD1B	RELA(671)	RELA_motifs(536)		chr5_108734591_108735591	1	PJA2	RELA+TFE3+TFEB(134)	TFE3_motifs(431)								chr16_4047080_4048080	1	LOC102724927	RELA(863)	GLIS2_motifs(617)
	chr5_74658418_74659418	1	HMGCR	RELA(671)	RELA_motifs(536)		chr5_35708262_35709262	1	SPEF2	RELA(671)	TFE3_motifs(431)								chr3_42054645_42055645	1	ULK4	RELA(863)	GLIS2_motifs(617)
	chr5_74656888_74657888	1	HMGCR	RELA(671)	RELA_motifs(536)		chr7_132106760_132107760	1	PLXNA4	RELA+TFEB(154)	TFE3_motifs(431)								chr5_85415041_85416041	1	NBPF22P	RELA(863)	GLIS2_motifs(617)
	chr5_72733108_72734108	1	FOXD1	RELA+TFE3+TFEB(134)	RELA_motifs(536)		chr7_28535718_28536718	1	CREB5	RELA+TFEB(154)	TFE3_motifs(431)								chr5_35729244_35730244	1	SPEF2	RELA(863)	GLIS2_motifs(617)
	chr5_72732551_72733551	1	FOXD1	RELA+TFE3+TFEB(134)	RELA_motifs(536)		chr7_7355206_7356206	1	LOC101927354	RELA(671)	TFE3_motifs(431)								chr11_77996954_77997954	1	GAB2	RELA(863)	GLIS2_motifs(617)
	chr5_72666084_72667084	1	FOXD1	RELA+TFE3+TFEB(134)	RELA_motifs(536)		chr8_16651917_16652917	1	FGF20	RELA(671)	TFE3_motifs(431)								chr2_47030_48030	1	FAM110C	RELA(863)	GLIS2_motifs(617)
	chr5_55289970_55290970	1	IL6ST	RELA(671)	RELA_motifs(536)		chr1_228945426_228946426	1	RHOU	RELA+TFE3(167)	TFE3_motifs(431)								chr21_19688569_19689569	1	CHODL	RELA+GLIS2(263)	GLIS2_motifs(617)
	chr5_52659642_52660642	1	FST	RELA+TFE3+TFEB(134)	RELA_motifs(536)		chr1_151483369_151484369	1	CGN	RELA+TFE3+TFEB(134)	TFE3_motifs(431)								chr5_179755351_179756351	1	GFPT2	RELA(863)	GLIS2_motifs(617)
	chr5_42853850_42854850	1	SEPP1	RELA(671)	RELA_motifs(536)		chr11_83960505_83961505	1	DLG2	RELA(671)	TFE3_motifs(431)								chr5_35869943_35870943	1	IL7R	RELA(863)	GLIS2_motifs(617)
	chr5_40755161_40756161	1	TTC33	RELA(671)	RELA_motifs(536)		chr12_82034885_82035885	1	PPFIA2	RELA(671)	TFE3_motifs(431)								chr5_176874546_176875546	1	PRR7-AS1	RELA(863)	GLIS2_motifs(617)
	chr5_35862998_35863998	1	IL7R	RELA+TFE3(167)	RELA_motifs(536)		chr5_841486_842486	1	ZDHHC11	RELA+TFE3(167)	TFE3_motifs(431)								chr5_28066453_28067453	1	LINC01021	RELA+GLIS2(263)	GLIS2_motifs(617)
	chr5_35854125_35855125	1	IL7R	RELA+TFE3(167)	RELA_motifs(536)		chr16_4047080_4048080	1	LOC102724927	RELA(671)	TFE3_motifs(431)								chr5_167482592_167483592	1	CTB-178M22.2	RELA(863)	GLIS2_motifs(617)
	chr5_35815064_35816064	1	IL7R	RELA+TFE3(167)	RELA_motifs(536)		chr5_74658418_74659418	1	HMGCR	RELA(671)	TFE3_motifs(431)								chr1_169680253_169681253	1	SELL	RELA(863)	GLIS2_motifs(617)
	chr5_35729244_35730244	1	SPEF2	RELA(671)	RELA_motifs(536)		chr5_74656888_74657888	1	HMGCR	RELA(671)	TFE3_motifs(431)								chr11_84843392_84844392	1	DLG2	RELA(863)	GLIS2_motifs(617)
	chr5_35547696_35548696	1	SPEF2	RELA(671)	RELA_motifs(536)		chr20_52814181_52815181	1	PFDN4	RELA+TFE3(167)	TFE3_motifs(431)								chr5_16616622_16617622	1	FAM134B	RELA(863)	GLIS2_motifs(617)
	chr5_33581990_33582990	1	TARS	RELA+TFE3(167)	RELA_motifs(536)		chr21_27704211_27705211	1	APP	RELA+TFE3(167)	TFE3_motifs(431)								chr5_157002194_157003194	1	ADAM19	RELA+GLIS2(263)	GLIS2_motifs(617)
	chr5_33409204_33410204	1	TARS	RELA+TFE3(167)	RELA_motifs(536)		chr5_42853850_42854850	1	SEPP1	RELA(671)	TFE3_motifs(431)								chr2_172339145_172340145	1	CYBRD1	RELA(863)	GLIS2_motifs(617)
	chr5_33395978_33396978	1	TARS	RELA+TFE3(167)	RELA_motifs(536)		chr5_106928045_106929045	1	EFNA5	RELA(671)	TFE3_motifs(431)								chr4_88928271_88929271	1	PKD2	RELA+GLIS2(263)	GLIS2_motifs(617)
	chr5_33268049_33269049	1	TARS	RELA+TFE3(167)	RELA_motifs(536)		chr5_19930243_19931243	1	CDH18	RELA(671)	TFE3_motifs(431)								chr4_122871051_122872051	1	TRPC3	RELA(863)	GLIS2_motifs(617)
	chr5_28190888_28191888	1	LINC01021	RELA(671)	RELA_motifs(536)		chr5_85415041_85416041	1	NBPF22P	RELA+TFE3(167)	TFE3_motifs(431)								chr5_138533527_138534527	1	SIL1	RELA(863)	GLIS2_motifs(617)
	chr5_27922894_27923894	1	LINC01021	RELA(671)	RELA_motifs(536)		chr5_35550417_35551417	1	SPEF2	RELA(671)	TFE3_motifs(431)								chr7_51030254_51031254	1	GRB10	RELA(863)	GLIS2_motifs(617)
	chr5_20609131_20610131	1	CDH18	RELA(671)	RELA_motifs(536)		chr6_135591711_135592711	1	MYB	RELA+TFEB(154)	TFE3_motifs(431)								chr1_33564457_33565457	1	AZIN2	RELA+GLIS2(263)	GLIS2_motifs(617)
	chr5_20276172_20277172	1	CDH18	RELA(671)	RELA_motifs(536)		chr8_8636835_8637835	1	CLDN23	RELA(671)	TFE3_motifs(431)								chr1_151802891_151803891	1	RORC	RELA(863)	GLIS2_motifs(617)
	chr5_20127617_20128617	1	CDH18	RELA(671)	RELA_motifs(536)		chrX_10451099_10452099	1	MID1	RELA(671)	TFE3_motifs(431)								chr10_23245626_23246626	1	ARMC3	RELA(863)	GLIS2_motifs(617)
	chr5_19901959_19902959	1	CDH18	RELA(671)	RELA_motifs(536)		chr1_203007108_203008108	1	PPFIA4	RELA(671)	TFE3_motifs(431)								chr11_43963159_43964159	1	C11orf96	RELA(863)	GLIS2_motifs(617)
	chr5_19345919_19346919	1	CDH18	RELA(671)	RELA_motifs(536)		chr1_233376540_233377540	1	PCNXL2	RELA(671)	TFE3_motifs(431)								chr17_42300819_42301819	1	UBTF	RELA(863)	GLIS2_motifs(617)
	chr5_19084103_19085103	1	CDH18	RELA(671)	RELA_motifs(536)		chr5_35729244_35730244	1	SPEF2	RELA(671)	TFE3_motifs(431)								chr5_123260987_123261987	1	CSNK1G3	RELA+GLIS2(263)	GLIS2_motifs(617)
	chr5_18700385_18701385	1	CDH18	RELA(671)	RELA_motifs(536)		chr5_35547696_35548696	1	SPEF2	RELA(671)	TFE3_motifs(431)								chr20_30495489_30496489	1	TTLL9	RELA(863)	GLIS2_motifs(617)
	chr5_179760384_179761384	1	GFPT2	RELA(671)	RELA_motifs(536)		chr5_33268049_33269049	1	TARS	RELA+TFE3(167)	TFE3_motifs(431)								chr22_24092794_24093794	1	ZNF70	RELA(863)	GLIS2_motifs(617)
	chr5_179757437_179758437	1	GFPT2	RELA(671)	RELA_motifs(536)		chr18_61181853_61182853	1	SERPINB5	RELA+TFE3(167)	TFE3_motifs(431)								chr5_114505661_114506661	1	TRIM36	RELA(863)	GLIS2_motifs(617)
	chr5_179755351_179756351	1	GFPT2	RELA(671)	RELA_motifs(536)		chr2_47030_48030	1	FAM110C	RELA+TFEB(154)	TFE3_motifs(431)								chr3_126761846_126762846	1	PLXNA1	RELA+GLIS2(263)	GLIS2_motifs(617)
	chr5_176874546_176875546	1	PRR7-AS1	RELA(671)	RELA_motifs(536)		chr22_30613274_30614274	1	LIF	RELA(671)	TFE3_motifs(431)								chr5_114504636_114505636	1	TRIM36	RELA(863)	GLIS2_motifs(617)
	chr5_167482592_167483592	1	CTB-178M22.2	RELA+TFEB(154)	RELA_motifs(536)		chr22_42244103_42245103	1	SREBF2	RELA+TFE3+TFEB(134)	TFE3_motifs(431)								chr5_108745587_108746587	1	PJA2	RELA+GLIS2(263)	GLIS2_motifs(617)
	chr5_16727749_16728749	1	FAM134B	RELA(671)	RELA_motifs(536)		chr3_142887109_142888109	1	CHST2	RELA+TFE3(167)	TFE3_motifs(431)								chr5_158422311_158423311	1	EBF1	RELA(863)	GLIS2_motifs(617)
	chr5_16668102_16669102	1	FAM134B	RELA(671)	RELA_motifs(536)		chr5_20609131_20610131	1	CDH18	RELA(671)	TFE3_motifs(431)								chr5_108745271_108746271	1	PJA2	RELA+GLIS2(263)	GLIS2_motifs(617)
	chr5_16638497_16639497	1	FAM134B	RELA(671)	RELA_motifs(536)		chr3_13549176_13550176	1	HDAC11	RELA(671)	TFE3_motifs(431)								chr5_80255541_80256541	1	RASGRF2	RELA(863)	GLIS2_motifs(617)
	chr5_16616622_16617622	1	FAM134B	RELA(671)	RELA_motifs(536)		chr5_179760384_179761384	1	GFPT2	RELA(671)	TFE3_motifs(431)								chr11_71814166_71815166	1	LAMTOR1	RELA+GLIS2(263)	GLIS2_motifs(617)
	chr5_16538942_16539942	1	FAM134B	RELA(671)	RELA_motifs(536)		chr5_179755351_179756351	1	GFPT2	RELA(671)	TFE3_motifs(431)								chr4_47566820_47567820	1	ATP10D	RELA(863)	GLIS2_motifs(617)
	chr5_159241621_159242621	1	LOC101927766	RELA(671)	RELA_motifs(536)		chr6_13553999_13554999	1	SIRT5	RELA+TFE3(167)	TFE3_motifs(431)								chr4_2800199_2801199	1	SH3BP2	RELA(863)	GLIS2_motifs(617)
	chr5_157002194_157003194	1	ADAM19	RELA(671)	RELA_motifs(536)		chr7_28323545_28324545	1	CREB5	RELA+TFEB(154)	TFE3_motifs(431)								chr3_78618668_78619668	1	ROBO1	RELA(863)	GLIS2_motifs(617)
	chr5_147647833_147648833	1	SPINK13	RELA+TFE3+TFEB(134)	RELA_motifs(536)		chr5_16727749_16728749	1	FAM134B	RELA(671)	TFE3_motifs(431)								chr4_183896620_183897620	1	DCTD	RELA(863)	GLIS2_motifs(617)
	chr5_141425461_141426461	1	GNPDA1	RELA(671)	RELA_motifs(536)		chr5_16616622_16617622	1	FAM134B	RELA(671)	TFE3_motifs(431)								chr4_1794533_1795533	1	FGFR3	RELA(863)	GLIS2_motifs(617)
	chr5_138533527_138534527	1	SIL1	RELA(671)	RELA_motifs(536)		chr5_16538942_16539942	1	FAM134B	RELA(671)	TFE3_motifs(431)								chr7_128511856_128512856	1	LOC100130705	RELA(863)	GLIS2_motifs(617)
	chr5_123260987_123261987	1	CSNK1G3	RELA+TFE3(167)	RELA_motifs(536)		chr12_1566844_1567844	1	LINC00942	RELA+TFE3(167)	TFE3_motifs(431)								chr4_1781010_1782010	1	FGFR3	RELA(863)	GLIS2_motifs(617)
	chr5_116787930_116788930	1	LINC00992	RELA+TFEB(154)	RELA_motifs(536)		chr5_159241621_159242621	1	LOC101927766	RELA(671)	TFE3_motifs(431)								chr4_159131215_159132215	1	TMEM144	RELA+GLIS2(263)	GLIS2_motifs(617)
	chr5_116703184_116704184	1	LINC00992	RELA+TFEB(154)	RELA_motifs(536)		chr5_33452480_33453480	1	TARS	RELA+TFE3(167)	TFE3_motifs(431)								chr1_229072445_229073445	1	RHOU	RELA+GLIS2(263)	GLIS2_motifs(617)
	chr5_115276377_115277377	1	LVRN	RELA(671)	RELA_motifs(536)		chr7_132265219_132266219	1	PLXNA4	RELA+TFEB(154)	TFE3_motifs(431)								chr4_11575661_11576661	1	HS3ST1	RELA+GLIS2(263)	GLIS2_motifs(617)
	chr5_114505661_114506661	1	TRIM36	RELA(671)	RELA_motifs(536)		chr7_51030254_51031254	1	GRB10	RELA+TFEB(154)	TFE3_motifs(431)								chr4_111543969_111544969	1	PITX2	RELA(863)	GLIS2_motifs(617)
	chr5_114504636_114505636	1	TRIM36	RELA(671)	RELA_motifs(536)		chr8_58999310_59000310	1	FAM110B	RELA(671)	TFE3_motifs(431)								chr4_106817003_106818003	1	NPNT	RELA(863)	GLIS2_motifs(617)
	chr5_108745587_108746587	1	PJA2	RELA+TFE3+TFEB(134)	RELA_motifs(536)		chr9_113798427_113799427	1	LPAR1	RELA(671)	TFE3_motifs(431)								chrX_13956257_13957257	1	GPM6B	RELA(863)	GLIS2_motifs(617)
	chr5_108745271_108746271	1	PJA2	RELA+TFE3+TFEB(134)	RELA_motifs(536)		chr1_230849745_230850745	1	AGT	RELA+TFEB(154)	TFE3_motifs(431)								chr1_228965603_228966603	1	RHOU	RELA+GLIS2(263)	GLIS2_motifs(617)
	chr4_79481363_79482363	1	ANXA3	RELA+TFE3+TFEB(134)	RELA_motifs(536)		chr1_33564457_33565457	1	AZIN2	RELA(671)	TFE3_motifs(431)								chr10_62493442_62494442	1	ANK3	RELA(863)	GLIS2_motifs(617)
	chr4_47566820_47567820	1	ATP10D	RELA+TFE3(167)	RELA_motifs(536)		chr10_23245626_23246626	1	ARMC3	RELA(671)	TFE3_motifs(431)								chr10_80015552_80016552	1	LINC00856	RELA+GLIS2(263)	GLIS2_motifs(617)
	chr4_3202010_3203010	1	MSANTD1	RELA(671)	RELA_motifs(536)		chr15_63240438_63241438	1	TPM1	RELA+TFEB(154)	TFE3_motifs(431)								chr3_80040543_80041543	1	ROBO1	RELA(863)	GLIS2_motifs(617)
	chr4_2800199_2801199	1	SH3BP2	RELA(671)	RELA_motifs(536)		chr17_42300819_42301819	1	UBTF	RELA(671)	TFE3_motifs(431)								chr17_4870613_4871613	1	SPAG7	RELA(863)	GLIS2_motifs(617)
	chr4_183896620_183897620	1	DCTD	RELA(671)	RELA_motifs(536)		chr5_116787930_116788930	1	LINC00992	RELA+TFEB(154)	TFE3_motifs(431)								chr3_5230164_5231164	1	EDEM1	RELA+GLIS2(263)	GLIS2_motifs(617)
	chr4_183734893_183735893	1	DCTD	RELA(671)	RELA_motifs(536)		chr20_30495489_30496489	1	TTLL9	RELA(671)	TFE3_motifs(431)								chr5_35810324_35811324	1	IL7R	RELA(863)	GLIS2_motifs(617)
	chr4_1794533_1795533	1	FGFR3	RELA(671)	RELA_motifs(536)		chr22_24092794_24093794	1	ZNF70	RELA(671)	TFE3_motifs(431)								chr5_123138656_123139656	1	CSNK1G3	RELA+GLIS2(263)	GLIS2_motifs(617)
	chr4_1781010_1782010	1	FGFR3	RELA(671)	RELA_motifs(536)		chr5_115276377_115277377	1	LVRN	RELA(671)	TFE3_motifs(431)								chr17_37729945_37730945	1	NEUROD2	RELA(863)	GLIS2_motifs(617)
	chr4_16206705_16207705	1	TAPT1	RELA+TFE3+TFEB(134)	RELA_motifs(536)		chr3_126761846_126762846	1	PLXNA1	RELA+TFE3(167)	TFE3_motifs(431)								chr2_24272064_24273064	1	FKBP1B	RELA(863)	GLIS2_motifs(617)
	chr4_159131215_159132215	1	TMEM144	RELA+TFE3+TFEB(134)	RELA_motifs(536)		chr5_158422311_158423311	1	EBF1	RELA(671)	TFE3_motifs(431)								chr6_143832357_143833357	1	FUCA2	RELA(863)	GLIS2_motifs(617)
	chr4_128777559_128778559	1	PLK4	RELA+TFE3(167)	RELA_motifs(536)		chr5_80255541_80256541	1	RASGRF2	RELA(671)	TFE3_motifs(431)								chr7_46524201_46525201	1	IGFBP3	RELA(863)	GLIS2_motifs(617)
	chr4_122909739_122910739	1	TRPC3	RELA(671)	RELA_motifs(536)		chr7_144908875_144909875	1	TPK1	RELA(671)	TFE3_motifs(431)								chr3_21866791_21867791	1	ZNF385D	RELA(863)	GLIS2_motifs(617)
	chr4_11575661_11576661	1	HS3ST1	RELA(671)	RELA_motifs(536)		chr8_107410172_107411172	1	OXR1	RELA+TFEB(154)	TFE3_motifs(431)								chr1_156895616_156896616	1	LRRC71	RELA(863)	GLIS2_motifs(617)
	chr4_11506853_11507853	1	HS3ST1	RELA(671)	RELA_motifs(536)		chr1_245344091_245345091	1	KIF26B	RELA(671)	TFE3_motifs(431)								chr10_99344285_99345285	1	HOGA1	RELA+GLIS2(263)	GLIS2_motifs(617)
	chr4_113205816_113206816	1	TIFA	RELA+TFE3(167)	RELA_motifs(536)		chr11_71814166_71815166	1	LAMTOR1	RELA(671)	TFE3_motifs(431)								chr3_193587224_193588224	1	DPPA2P3	RELA(863)	GLIS2_motifs(617)
	chr4_111543969_111544969	1	PITX2	RELA+TFE3(167)	RELA_motifs(536)		chr3_78618668_78619668	1	ROBO1	RELA(671)	TFE3_motifs(431)								chr3_193586665_193587665	1	DPPA2P3	RELA(863)	GLIS2_motifs(617)
	chr4_106817003_106818003	1	NPNT	RELA(671)	RELA_motifs(536)		chr5_19331239_19332239	1	CDH18	RELA(671)	TFE3_motifs(431)								chr19_2028411_2029411	1	BTBD2	RELA+GLIS2(263)	GLIS2_motifs(617)
	chr3_80040543_80041543	1	ROBO1	RELA(671)	RELA_motifs(536)		chr5_72707315_72708315	1	FOXD1	RELA+TFE3+TFEB(134)	TFE3_motifs(431)								chr3_193552100_193553100	1	DPPA2P3	RELA(863)	GLIS2_motifs(617)
	chr3_79066772_79067772	1	ROBO1	RELA(671)	RELA_motifs(536)		chr15_73043551_73044551	1	ADPGK-AS1	RELA(671)	TFE3_motifs(431)								chr6_12039849_12040849	1	HIVEP1	RELA(863)	GLIS2_motifs(617)
	chr3_5230164_5231164	1	EDEM1	RELA(671)	RELA_motifs(536)		chr2_64671037_64672037	1	LGALSL	RELA+TFE3(167)	TFE3_motifs(431)								chr7_18575290_18576290	1	HDAC9	RELA(863)	GLIS2_motifs(617)
	chr3_5229375_5230375	1	EDEM1	RELA(671)	RELA_motifs(536)		chr5_28189198_28190198	1	LINC01021	RELA(671)	TFE3_motifs(431)								chr1_245783784_245784784	1	KIF26B	RELA(863)	GLIS2_motifs(617)
	chr3_4458292_4459292	1	SUMF1	RELA(671)	RELA_motifs(536)		chr6_678173_679173	1	EXOC2	RELA(671)	TFE3_motifs(431)								chr1_48463109_48464109	1	TRABD2B	RELA+GLIS2(263)	GLIS2_motifs(617)
	chr3_21866791_21867791	1	ZNF385D	RELA(671)	RELA_motifs(536)		chr7_32655914_32656914	1	DPY19L1P1	RELA+TFEB(154)	TFE3_motifs(431)								chr3_171542935_171543935	1	PLD1	RELA(863)	GLIS2_motifs(617)
	chr3_194293655_194294655	1	TMEM44-AS1	RELA(671)	RELA_motifs(536)		chr10_80015552_80016552	1	LINC00856	RELA(671)	TFE3_motifs(431)								chr3_171527427_171528427	1	PLD1	RELA(863)	GLIS2_motifs(617)
	chr3_193587224_193588224	1	DPPA2P3	RELA(671)	RELA_motifs(536)		chr3_80040543_80041543	1	ROBO1	RELA(671)	TFE3_motifs(431)								chr19_30335667_30336667	1	CCNE1	RELA(863)	GLIS2_motifs(617)
	chr3_193586665_193587665	1	DPPA2P3	RELA(671)	RELA_motifs(536)		chrX_24221292_24222292	1	ZFX	RELA(671)	TFE3_motifs(431)								chr19_10120705_10121705	1	COL5A3	RELA+GLIS2(263)	GLIS2_motifs(617)
	chr3_193552100_193553100	1	DPPA2P3	RELA(671)	RELA_motifs(536)		chr1_168534200_168535200	1	XCL1	RELA(671)	TFE3_motifs(431)								chr10_99343492_99344492	1	HOGA1	RELA+GLIS2(263)	GLIS2_motifs(617)
	chr3_183735218_183736218	1	ABCC5	RELA(671)	RELA_motifs(536)		chr12_94178742_94179742	1	LOC101928731	RELA(671)	TFE3_motifs(431)								chr10_64577470_64578470	1	EGR2	RELA(863)	GLIS2_motifs(617)
	chr3_18308393_18309393	1	SATB1	RELA(671)	RELA_motifs(536)		chr15_98169982_98170982	1	LOC101927310	RELA(671)	TFE3_motifs(431)								chr3_142838094_142839094	1	CHST2	RELA(863)	GLIS2_motifs(617)
	chr3_171542935_171543935	1	PLD1	RELA+TFEB(154)	RELA_motifs(536)		chr17_37729945_37730945	1	NEUROD2	RELA(671)	TFE3_motifs(431)								chr3_140950920_140951920	1	PXYLP1	RELA(863)	GLIS2_motifs(617)
	chr3_171527427_171528427	1	PLD1	RELA+TFEB(154)	RELA_motifs(536)		chr6_143832357_143833357	1	FUCA2	RELA+TFE3(167)	TFE3_motifs(431)								chr16_58492960_58493960	1	NDRG4	RELA(863)	GLIS2_motifs(617)
	chr3_171358012_171359012	1	PLD1	RELA+TFEB(154)	RELA_motifs(536)		chr10_99344285_99345285	1	HOGA1	RELA+TFEB(154)	TFE3_motifs(431)								chr2_239756573_239757573	1	TWIST2	RELA(863)	GLIS2_motifs(617)
	chr3_151161053_151162053	1	IGSF10	RELA+TFE3+TFEB(134)	RELA_motifs(536)		chr3_194293655_194294655	1	TMEM44-AS1	RELA(671)	TFE3_motifs(431)								chr3_126701398_126702398	1	PLXNA1	RELA+GLIS2(263)	GLIS2_motifs(617)
	chr3_148569110_148570110	1	CPA3	RELA+TFEB(154)	RELA_motifs(536)		chr3_193587224_193588224	1	DPPA2P3	RELA(671)	TFE3_motifs(431)								chr21_46421894_46422894	1	LINC00162	RELA(863)	GLIS2_motifs(617)
	chr3_142945202_142946202	1	CHST2	RELA+TFE3(167)	RELA_motifs(536)		chr3_193586665_193587665	1	DPPA2P3	RELA(671)	TFE3_motifs(431)								chr3_126057505_126058505	1	KLF15	RELA(863)	GLIS2_motifs(617)
	chr3_142877080_142878080	1	CHST2	RELA+TFE3(167)	RELA_motifs(536)		chr19_44243865_44244865	1	SMG9	RELA+TFEB(154)	TFE3_motifs(431)								chr6_9783491_9784491	1	TFAP2A-AS1	RELA(863)	GLIS2_motifs(617)
	chr3_142838094_142839094	1	CHST2	RELA+TFE3(167)	RELA_motifs(536)		chr3_193552100_193553100	1	DPPA2P3	RELA(671)	TFE3_motifs(431)								chr1_20811590_20812590	1	CAMK2N1	RELA+GLIS2(263)	GLIS2_motifs(617)
	chr3_142817666_142818666	1	CHST2	RELA+TFE3(167)	RELA_motifs(536)		chr3_18308393_18309393	1	SATB1	RELA(671)	TFE3_motifs(431)								chr14_77786804_77787804	1	GSTZ1	RELA(863)	GLIS2_motifs(617)
	chr3_140950920_140951920	1	PXYLP1	RELA(671)	RELA_motifs(536)		chr1_245783784_245784784	1	KIF26B	RELA(671)	TFE3_motifs(431)								chr22_50969609_50970609	1	ODF3B	RELA(863)	GLIS2_motifs(617)
	chr3_126701398_126702398	1	PLXNA1	RELA+TFE3(167)	RELA_motifs(536)		chr3_171358012_171359012	1	PLD1	RELA+TFEB(154)	TFE3_motifs(431)								chr2_201171286_201172286	1	SPATS2L	RELA(863)	GLIS2_motifs(617)
	chr3_126057505_126058505	1	KLF15	RELA+TFEB(154)	RELA_motifs(536)		chr3_41694143_41695143	1	ULK4	RELA+TFE3+TFEB(134)	TFE3_motifs(431)								chr3_49711400_49712400	1	APEH	RELA(863)	GLIS2_motifs(617)
	chr22_50977716_50978716	1	ODF3B	RELA(671)	RELA_motifs(536)		chr3_142945202_142946202	1	CHST2	RELA+TFE3(167)	TFE3_motifs(431)								chr5_85633575_85634575	1	NBPF22P	RELA(863)	GLIS2_motifs(617)
	chr22_50969609_50970609	1	ODF3B	RELA(671)	RELA_motifs(536)		chr15_81069089_81070089	1	CEMIP	RELA(671)	TFE3_motifs(431)								chr22_42228334_42229334	1	SREBF2	RELA+GLIS2(263)	GLIS2_motifs(617)
	chr22_43122991_43123991	1	A4GALT	RELA(671)	RELA_motifs(536)		chr16_58492960_58493960	1	NDRG4	RELA(671)	TFE3_motifs(431)								chr1_153853962_153854962	1	GATAD2B	RELA(863)	GLIS2_motifs(617)
	chr22_43107644_43108644	1	A4GALT	RELA(671)	RELA_motifs(536)		chr19_43942302_43943302	1	TEX101	RELA+TFE3(167)	TFE3_motifs(431)								chr10_62492789_62493789	1	ANK3	RELA(863)	GLIS2_motifs(617)
	chr22_43084010_43085010	1	A4GALT	RELA(671)	RELA_motifs(536)		chr14_77786804_77787804	1	GSTZ1	RELA(671)	TFE3_motifs(431)								chr22_39164502_39165502	1	SUN2	RELA(863)	GLIS2_motifs(617)
	chr22_42228334_42229334	1	SREBF2	RELA+TFE3+TFEB(134)	RELA_motifs(536)		chr16_47392520_47393520	1	ITFG1	RELA+TFE3(167)	TFE3_motifs(431)								chr22_39052140_39053140	1	CBY1	RELA(863)	GLIS2_motifs(617)
	chr22_39164502_39165502	1	SUN2	RELA(671)	RELA_motifs(536)		chr19_36416278_36417278	1	LRFN3	RELA+TFE3(167)	TFE3_motifs(431)								chr22_30646416_30647416	1	LIF	RELA+GLIS2(263)	GLIS2_motifs(617)
	chr22_39151533_39152533	1	SUN2	RELA(671)	RELA_motifs(536)		chr5_85633575_85634575	1	NBPF22P	RELA+TFE3(167)	TFE3_motifs(431)								chr7_144532624_144533624	1	TPK1	RELA(863)	GLIS2_motifs(617)
	chr22_39052140_39053140	1	CBY1	RELA+TFE3+TFEB(134)	RELA_motifs(536)		chr6_83073957_83074957	1	TPBG	RELA+TFE3+TFEB(134)	TFE3_motifs(431)								chr22_30591801_30592801	1	LIF	RELA+GLIS2(263)	GLIS2_motifs(617)
	chr22_30648766_30649766	1	LIF	RELA(671)	RELA_motifs(536)		chr21_46347562_46348562	1	ITGB2	RELA(671)	TFE3_motifs(431)								chr22_20255305_20256305	1	RTN4R	RELA(863)	GLIS2_motifs(617)
	chr22_30646416_30647416	1	LIF	RELA(671)	RELA_motifs(536)		chr1_228996736_228997736	1	RHOU	RELA+TFE3(167)	TFE3_motifs(431)								chr11_1410461_1411461	1	BRSK2	RELA+GLIS2(263)	GLIS2_motifs(617)
	chr22_30622139_30623139	1	LIF	RELA(671)	RELA_motifs(536)		chr21_42378307_42379307	1	LINC00323	RELA+TFE3(167)	TFE3_motifs(431)								chr14_104560596_104561596	1	ASPG	RELA(863)	GLIS2_motifs(617)
	chr22_30591801_30592801	1	LIF	RELA(671)	RELA_motifs(536)		chr21_31669533_31670533	1	KRTAP25-1	RELA(671)	TFE3_motifs(431)								chr19_12251543_12252543	1	ZNF20	RELA(863)	GLIS2_motifs(617)
	chr22_21983799_21984799	1	YDJC	RELA(671)	RELA_motifs(536)		chr5_35729899_35730899	1	SPEF2	RELA(671)	TFE3_motifs(431)								chr21_46431937_46432937	1	LINC00162	RELA(863)	GLIS2_motifs(617)
	chr22_20306490_20307490	1	DGCR6L	RELA(671)	RELA_motifs(536)		chr5_18969847_18970847	1	CDH18	RELA(671)	TFE3_motifs(431)								chr21_46347562_46348562	1	ITGB2	RELA+GLIS2(263)	GLIS2_motifs(617)
	chr22_20255305_20256305	1	RTN4R	RELA(671)	RELA_motifs(536)		chr5_27707199_27708199	1	LINC01021	RELA(671)	TFE3_motifs(431)								chr21_46347204_46348204	1	ITGB2	RELA+GLIS2(263)	GLIS2_motifs(617)
	chr21_46431937_46432937	1	LINC00162	RELA(671)	RELA_motifs(536)		chr9_136293369_136294369	1	ADAMTS13	RELA(671)	TFE3_motifs(431)								chr21_46346842_46347842	1	ITGB2	RELA+GLIS2(263)	GLIS2_motifs(617)
	chr21_46347562_46348562	1	ITGB2	RELA(671)	RELA_motifs(536)		chr1_228966419_228967419	1	RHOU	RELA+TFE3(167)	TFE3_motifs(431)								chr21_44897469_44898469	1	LINC00313	RELA(863)	GLIS2_motifs(617)
	chr21_46347204_46348204	1	ITGB2	RELA(671)	RELA_motifs(536)		chr20_62103499_62104499	1	KCNQ2	RELA(671)	TFE3_motifs(431)								chr1_119925146_119926146	1	HAO2-IT1	RELA(863)	GLIS2_motifs(617)
	chr21_46346842_46347842	1	ITGB2	RELA(671)	RELA_motifs(536)		chr20_62065915_62066915	1	KCNQ2	RELA(671)	TFE3_motifs(431)								chr16_12435096_12436096	1	SNX29	RELA(863)	GLIS2_motifs(617)
	chr21_44921951_44922951	1	LINC00313	RELA(671)	RELA_motifs(536)		chr6_108395033_108396033	1	OSTM1	RELA(671)	TFE3_motifs(431)								chr2_201171899_201172899	1	SPATS2L	RELA(863)	GLIS2_motifs(617)
	chr21_44913084_44914084	1	LINC00313	RELA(671)	RELA_motifs(536)		chr20_30467044_30468044	1	TTLL9	RELA(671)	TFE3_motifs(431)								chr2_62422824_62423824	1	B3GNT2	RELA(863)	GLIS2_motifs(617)
	chr21_44897469_44898469	1	LINC00313	RELA(671)	RELA_motifs(536)		chr20_2081939_2082939	1	STK35	RELA+TFEB(154)	TFE3_motifs(431)								chr22_46402253_46403253	1	LOC730668	RELA(863)	GLIS2_motifs(617)
	chr21_42408743_42409743	1	LINC00323	RELA+TFE3(167)	RELA_motifs(536)		chr7_18467946_18468946	1	HDAC9	RELA(671)	TFE3_motifs(431)								chr5_19115021_19116021	1	CDH18	RELA(863)	GLIS2_motifs(617)
	chr21_42378307_42379307	1	LINC00323	RELA+TFE3(167)	RELA_motifs(536)		chr20_10742183_10743183	1	LOC101929395	RELA+TFE3+TFEB(134)	TFE3_motifs(431)								chr9_136293369_136294369	1	ADAMTS13	RELA(863)	GLIS2_motifs(617)
	chr21_31669533_31670533	1	KRTAP25-1	RELA(671)	RELA_motifs(536)		chr20_10738734_10739734	1	LOC101929395	RELA+TFE3+TFEB(134)	TFE3_motifs(431)								chr20_62114065_62115065	1	KCNQ2	RELA(863)	GLIS2_motifs(617)
	chr21_18984793_18985793	1	BTG3	RELA+TFE3+TFEB(134)	RELA_motifs(536)		chr10_11580418_11581418	1	USP6NL	RELA(671)	TFE3_motifs(431)								chr1_245421760_245422760	1	KIF26B	RELA(863)	GLIS2_motifs(617)
	chr21_18983988_18984988	1	BTG3	RELA+TFE3+TFEB(134)	RELA_motifs(536)		chr2_86577696_86578696	1	REEP1	RELA(671)	TFE3_motifs(431)								chr1_228966419_228967419	1	RHOU	RELA+GLIS2(263)	GLIS2_motifs(617)
	chr20_62114065_62115065	1	KCNQ2	RELA(671)	RELA_motifs(536)		chr19_32835862_32836862	1	ZNF507	RELA(671)	TFE3_motifs(431)								chr20_62103499_62104499	1	KCNQ2	RELA(863)	GLIS2_motifs(617)
	chr20_62103499_62104499	1	KCNQ2	RELA(671)	RELA_motifs(536)		chr22_51094340_51095340	1	SHANK3	RELA(671)	TFE3_motifs(431)								chr11_75921240_75922240	1	WNT11	RELA(863)	GLIS2_motifs(617)
	chr20_62065915_62066915	1	KCNQ2	RELA(671)	RELA_motifs(536)		chr3_142886378_142887378	1	CHST2	RELA+TFE3(167)	TFE3_motifs(431)								chr20_52918329_52919329	1	PFDN4	RELA(863)	GLIS2_motifs(617)
	chr20_52918329_52919329	1	PFDN4	RELA+TFE3(167)	RELA_motifs(536)		chr10_134302358_134303358	1	C10orf91	RELA+TFEB(154)	TFE3_motifs(431)								chr6_108395033_108396033	1	OSTM1	RELA(863)	GLIS2_motifs(617)
	chr20_43357232_43358232	1	WISP2	RELA+TFEB(154)	RELA_motifs(536)		chr12_31799718_31800718	1	METTL20	RELA(671)	TFE3_motifs(431)								chr20_43357232_43358232	1	WISP2	RELA(863)	GLIS2_motifs(617)
	chr20_34189043_34190043	1	FER1L4	RELA+TFE3(167)	RELA_motifs(536)		chr2_46479320_46480320	1	EPAS1	RELA(671)	TFE3_motifs(431)								chr10_125852665_125853665	1	CHST15	RELA+GLIS2(263)	GLIS2_motifs(617)
	chr20_3153685_3154685	1	LZTS3	RELA(671)	RELA_motifs(536)		chr1_24741663_24742663	1	NIPAL3	RELA(671)	TFE3_motifs(431)								chr20_34189043_34190043	1	FER1L4	RELA(863)	GLIS2_motifs(617)
	chr20_30467044_30468044	1	TTLL9	RELA(671)	RELA_motifs(536)		chr2_236053829_236054829	1	SH3BP4	RELA+TFE3+TFEB(134)	TFE3_motifs(431)								chr20_3153685_3154685	1	LZTS3	RELA(863)	GLIS2_motifs(617)
	chr20_2081939_2082939	1	STK35	RELA+TFEB(154)	RELA_motifs(536)		chr22_30602596_30603596	1	LIF	RELA(671)	TFE3_motifs(431)								chr20_30467044_30468044	1	TTLL9	RELA(863)	GLIS2_motifs(617)
	chr20_18477374_18478374	1	RBBP9	RELA(671)	RELA_motifs(536)		chr6_7691677_7692677	1	BMP6	RELA+TFE3(167)	TFE3_motifs(431)								chr5_16660795_16661795	1	FAM134B	RELA(863)	GLIS2_motifs(617)
	chr20_10742183_10743183	1	LOC101929395	RELA+TFE3+TFEB(134)	RELA_motifs(536)		chr2_217087466_217088466	1	PKI55	RELA(671)	TFE3_motifs(431)								chr20_2081939_2082939	1	STK35	RELA(863)	GLIS2_motifs(617)
	chr20_10738734_10739734	1	LOC101929395	RELA+TFE3+TFEB(134)	RELA_motifs(536)		chr1_245316225_245317225	1	KIF26B	RELA(671)	TFE3_motifs(431)								chr7_46274527_46275527	1	IGFBP3	RELA(863)	GLIS2_motifs(617)
	chr2_86577696_86578696	1	REEP1	RELA(671)	RELA_motifs(536)		chr19_6464050_6465050	1	CRB3	RELA(671)	TFE3_motifs(431)								chr20_18477374_18478374	1	RBBP9	RELA(863)	GLIS2_motifs(617)
	chr2_64681299_64682299	1	LGALSL	RELA+TFE3(167)	RELA_motifs(536)		chr6_24659064_24660064	1	TDP2	RELA(671)	TFE3_motifs(431)								chr10_11580418_11581418	1	USP6NL	RELA(863)	GLIS2_motifs(617)
	chr2_61292936_61293936	1	KIAA1841	RELA(671)	RELA_motifs(536)		chr7_30573164_30574164	1	GGCT	RELA(671)	TFE3_motifs(431)								chr2_46398488_46399488	1	EPAS1	RELA(863)	GLIS2_motifs(617)
	chr2_46569720_46570720	1	EPAS1	RELA(671)	RELA_motifs(536)		chr8_21966459_21967459	1	NUDT18	RELA(671)	TFE3_motifs(431)								chr22_51094340_51095340	1	SHANK3	RELA(863)	GLIS2_motifs(617)
	chr2_46533115_46534115	1	EPAS1	RELA(671)	RELA_motifs(536)		chr1_245254877_245255877	1	KIF26B	RELA(671)	TFE3_motifs(431)								chr3_142886378_142887378	1	CHST2	RELA(863)	GLIS2_motifs(617)
	chr2_46479320_46480320	1	EPAS1	RELA(671)	RELA_motifs(536)		chr2_10275960_10276960	1	C2orf48	RELA+TFE3(167)	TFE3_motifs(431)								chr1_17494216_17495216	1	PADI1	RELA(863)	GLIS2_motifs(617)
	chr2_46399149_46400149	1	EPAS1	RELA(671)	RELA_motifs(536)		chr12_52624375_52625375	1	KRT7	RELA(671)	TFE3_motifs(431)								chr10_134302358_134303358	1	C10orf91	RELA(863)	GLIS2_motifs(617)
	chr2_46324606_46325606	1	EPAS1	RELA(671)	RELA_motifs(536)		chr19_58883906_58884906	1	ZNF837	RELA(671)	TFE3_motifs(431)								chr2_61292936_61293936	1	KIAA1841	RELA(863)	GLIS2_motifs(617)
	chr2_46259928_46260928	1	EPAS1	RELA(671)	RELA_motifs(536)		chr1_64163793_64164793	1	ROR1	RELA+TFE3+TFEB(134)	TFE3_motifs(431)								chr2_46219102_46220102	1	EPAS1	RELA(863)	GLIS2_motifs(617)
	chr2_46219102_46220102	1	EPAS1	RELA(671)	RELA_motifs(536)		chr21_44942319_44943319	1	LINC00313	RELA(671)	TFE3_motifs(431)								chr17_4812001_4813001	1	CHRNE	RELA(863)	GLIS2_motifs(617)
	chr2_37835_38835	1	FAM110C	RELA+TFEB(154)	RELA_motifs(536)		chr19_47808196_47809196	1	C5AR1	RELA(671)	TFE3_motifs(431)								chr2_27485430_27486430	1	SLC30A3	RELA(863)	GLIS2_motifs(617)
	chr2_3648820_3649820	1	COLEC11	RELA+TFE3(167)	RELA_motifs(536)		chr1_205288276_205289276	1	NUAK2	RELA(671)	TFE3_motifs(431)								chr2_27472738_27473738	1	SLC30A3	RELA(863)	GLIS2_motifs(617)
	chr2_27485430_27486430	1	SLC30A3	RELA+TFE3(167)	RELA_motifs(536)		chr19_45504045_45505045	1	RELB	RELA(671)	TFE3_motifs(431)								chr2_239197271_239198271	1	PER2	RELA+GLIS2(263)	GLIS2_motifs(617)
	chr2_27472738_27473738	1	SLC30A3	RELA+TFE3(167)	RELA_motifs(536)		chr6_83074598_83075598	1	TPBG	RELA+TFE3+TFEB(134)	TFE3_motifs(431)								chr12_104850154_104851154	1	CHST11	RELA+GLIS2(263)	GLIS2_motifs(617)
	chr2_239197271_239198271	1	PER2	RELA+TFE3+TFEB(134)	RELA_motifs(536)		chr14_23610968_23611968	1	SLC7A8	RELA(671)	TFE3_motifs(431)								chr2_236053829_236054829	1	SH3BP4	RELA+GLIS2(263)	GLIS2_motifs(617)
	chr2_236053829_236054829	1	SH3BP4	RELA+TFE3+TFEB(134)	RELA_motifs(536)		chr22_35767694_35768694	1	HMOX1	RELA+TFE3+TFEB(134)	TFE3_motifs(431)								chr2_233323456_233324456	1	ALPI	RELA+GLIS2(263)	GLIS2_motifs(617)
	chr2_233323456_233324456	1	ALPI	RELA+TFE3+TFEB(134)	RELA_motifs(536)		chr3_93692237_93693237	1	PROS1	RELA+TFE3(167)	TFE3_motifs(431)								chr2_219760875_219761875	1	WNT10A	RELA(863)	GLIS2_motifs(617)
	chr2_219760875_219761875	1	WNT10A	RELA+TFE3(167)	RELA_motifs(536)		chr3_126629974_126630974	1	PLXNA1	RELA+TFE3(167)	TFE3_motifs(431)								chr2_219757088_219758088	1	WNT10A	RELA(863)	GLIS2_motifs(617)
	chr2_219757088_219758088	1	WNT10A	RELA+TFE3(167)	RELA_motifs(536)		chr6_54275844_54276844	1	TINAG	RELA+TFE3(167)	TFE3_motifs(431)								chr6_9877989_9878989	1	TFAP2A-AS1	RELA(863)	GLIS2_motifs(617)
	chr2_217097755_217098755	1	PKI55	RELA(671)	RELA_motifs(536)		chr6_753137_754137	1	EXOC2	RELA(671)	TFE3_motifs(431)								chr7_73184016_73185016	1	CLDN3	RELA(863)	GLIS2_motifs(617)
	chr2_217087466_217088466	1	PKI55	RELA(671)	RELA_motifs(536)		chr16_3508138_3509138	1	NAA60	RELA+TFE3+TFEB(134)	TFE3_motifs(431)								chr2_217087466_217088466	1	PKI55	RELA(863)	GLIS2_motifs(617)
	chr2_210296511_210297511	1	MAP2	RELA+TFE3+TFEB(134)	RELA_motifs(536)		chr7_46495502_46496502	1	IGFBP3	RELA+TFE3(167)	TFE3_motifs(431)								chr1_245316225_245317225	1	KIF26B	RELA(863)	GLIS2_motifs(617)
	chr2_210296090_210297090	1	MAP2	RELA+TFE3+TFEB(134)	RELA_motifs(536)		chr18_7038229_7039229	1	LAMA1	RELA(671)	TFE3_motifs(431)								chr10_61724933_61725933	1	LINC01553	RELA(863)	GLIS2_motifs(617)
	chr2_202645099_202646099	1	ALS2	RELA+TFE3(167)	RELA_motifs(536)		chr16_88988537_88989537	1	LOC100129697	RELA(671)	TFE3_motifs(431)								chr2_202645099_202646099	1	ALS2	RELA(863)	GLIS2_motifs(617)
	chr2_201123270_201124270	1	SPATS2L	RELA+TFEB(154)	RELA_motifs(536)		chr22_35772543_35773543	1	HMOX1	RELA+TFE3+TFEB(134)	TFE3_motifs(431)								chr2_201118037_201119037	1	SPATS2L	RELA(863)	GLIS2_motifs(617)
	chr2_201118037_201119037	1	SPATS2L	RELA+TFEB(154)	RELA_motifs(536)		chr5_27702287_27703287	1	LINC01021	RELA(671)	TFE3_motifs(431)								chr16_4070857_4071857	1	LOC102724927	RELA(863)	GLIS2_motifs(617)
	chr2_179058542_179059542	1	OSBPL6	RELA(671)	RELA_motifs(536)		chr17_9745257_9746257	1	GLP2R	RELA(671)	TFE3_motifs(431)								chr17_55333200_55334200	1	MSI2	RELA(863)	GLIS2_motifs(617)
	chr2_128568300_128569300	1	WDR33	RELA(671)	RELA_motifs(536)		chr20_48908794_48909794	1	LINC01270	RELA+TFEB(154)	TFE3_motifs(431)								chr7_94286870_94287870	1	PEG10	RELA+GLIS2(263)	GLIS2_motifs(617)
	chr2_112869115_112870115	1	FBLN7	RELA+TFE3(167)	RELA_motifs(536)		chr9_136839647_136840647	1	VAV2	RELA+TFEB(154)	TFE3_motifs(431)								chr2_10275960_10276960	1	C2orf48	RELA+GLIS2(263)	GLIS2_motifs(617)
	chr2_10275960_10276960	1	C2orf48	RELA+TFE3(167)	RELA_motifs(536)		chr3_157216676_157217676	1	VEPH1	RELA+TFE3(167)	TFE3_motifs(431)								chr12_52624375_52625375	1	KRT7	RELA(863)	GLIS2_motifs(617)
	chr19_9878906_9879906	1	ZNF846	RELA(671)	RELA_motifs(536)		chr17_7461065_7462065	1	TNFSF13	RELA+TFE3(167)	TFE3_motifs(431)								chr19_14167750_14168750	1	PALM3	RELA(863)	GLIS2_motifs(617)
	chr19_5977722_5978722	1	LOC100128568	RELA(671)	RELA_motifs(536)		chr17_73702808_73703808	1	ITGB4	RELA(671)	TFE3_motifs(431)								chr19_9878906_9879906	1	ZNF846	RELA(863)	GLIS2_motifs(617)
	chr19_58883906_58884906	1	ZNF837	RELA(671)	RELA_motifs(536)		chr21_15963842_15964842	1	SAMSN1	RELA+TFE3(167)	TFE3_motifs(431)								chr19_5977722_5978722	1	LOC100128568	RELA(863)	GLIS2_motifs(617)
	chr19_53104063_53105063	1	ZNF137P	RELA(671)	RELA_motifs(536)		chr17_58469192_58470192	1	USP32	RELA(671)	TFE3_motifs(431)								chr14_103575796_103576796	1	EXOC3L4	RELA(863)	GLIS2_motifs(617)
	chr19_52799948_52800948	1	ZNF480	RELA(671)	RELA_motifs(536)		chr1_156897209_156898209	1	LRRC71	RELA(671)	TFE3_motifs(431)								chr19_58883906_58884906	1	ZNF837	RELA(863)	GLIS2_motifs(617)
	chr19_48824649_48825649	1	CCDC114	RELA+TFEB(154)	RELA_motifs(536)		chr1_230844308_230845308	1	AGT	RELA+TFEB(154)	TFE3_motifs(431)								chr1_204265167_204266167	1	PLEKHA6	RELA(863)	GLIS2_motifs(617)
	chr19_47808196_47809196	1	C5AR1	RELA(671)	RELA_motifs(536)		chr22_46403429_46404429	1	LOC730668	RELA(671)	TFE3_motifs(431)								chr1_64163793_64164793	1	ROR1	RELA(863)	GLIS2_motifs(617)
	chr19_46017785_46018785	1	VASP	RELA(671)	RELA_motifs(536)		chr17_40718501_40719501	1	MLX	RELA(671)	TFE3_motifs(431)								chr19_48824649_48825649	1	CCDC114	RELA(863)	GLIS2_motifs(617)
	chr19_45504045_45505045	1	RELB	RELA(671)	RELA_motifs(536)		chr17_40439681_40440681	1	STAT5A	RELA+TFEB(154)	TFE3_motifs(431)								chr7_50859952_50860952	1	GRB10	RELA(863)	GLIS2_motifs(617)
	chr19_44454779_44455779	1	ZNF221	RELA(671)	RELA_motifs(536)		chr17_40439491_40440491	1	STAT5A	RELA+TFEB(154)	TFE3_motifs(431)								chr1_205288276_205289276	1	NUAK2	RELA(863)	GLIS2_motifs(617)
	chr19_44269040_44270040	1	SMG9	RELA+TFEB(154)	RELA_motifs(536)		chr3_140950166_140951166	1	PXYLP1	RELA(671)	TFE3_motifs(431)								chr19_46017785_46018785	1	VASP	RELA(863)	GLIS2_motifs(617)
	chr19_44259359_44260359	1	SMG9	RELA+TFEB(154)	RELA_motifs(536)		chr17_33446426_33447426	1	RAD51D	RELA(671)	TFE3_motifs(431)								chr19_45504045_45505045	1	RELB	RELA(863)	GLIS2_motifs(617)
	chr19_44258607_44259607	1	SMG9	RELA+TFEB(154)	RELA_motifs(536)		chr15_65349490_65350490	1	RASL12	RELA+TFE3+TFEB(134)	TFE3_motifs(431)								chr19_44258607_44259607	1	SMG9	RELA(863)	GLIS2_motifs(617)
	chr19_4228734_4229734	1	EBI3	RELA(671)	RELA_motifs(536)		chr5_106907416_106908416	1	EFNA5	RELA(671)	TFE3_motifs(431)								chr22_43139286_43140286	1	A4GALT	RELA(863)	GLIS2_motifs(617)
	chr19_39997281_39998281	1	SELV	RELA(671)	RELA_motifs(536)		chr6_90121703_90122703	1	RRAGD	RELA(671)	TFE3_motifs(431)								chr6_83074598_83075598	1	TPBG	RELA+GLIS2(263)	GLIS2_motifs(617)
	chr19_3828074_3829074	1	MATK	RELA+TFEB(154)	RELA_motifs(536)		chr12_52606930_52607930	1	LINC00592	RELA(671)	TFE3_motifs(431)								chr7_46573838_46574838	1	IGFBP3	RELA(863)	GLIS2_motifs(617)
	chr19_37340557_37341557	1	ZNF345	RELA+TFE3(167)	RELA_motifs(536)		chr16_88987337_88988337	1	LOC100129697	RELA(671)	TFE3_motifs(431)								chr19_4228734_4229734	1	EBI3	RELA(863)	GLIS2_motifs(617)
	chr19_36426773_36427773	1	LRFN3	RELA+TFE3(167)	RELA_motifs(536)		chr7_46330369_46331369	1	IGFBP3	RELA+TFE3(167)	TFE3_motifs(431)								chr1_205666422_205667422	1	SLC45A3	RELA(863)	GLIS2_motifs(617)
	chr19_30295941_30296941	1	CCNE1	RELA(671)	RELA_motifs(536)		chr22_35776606_35777606	1	HMOX1	RELA+TFE3+TFEB(134)	TFE3_motifs(431)								chr20_43343455_43344455	1	WISP2	RELA(863)	GLIS2_motifs(617)
	chr19_30250632_30251632	1	C19orf12	RELA(671)	RELA_motifs(536)		chr4_11430208_11431208	1	HS3ST1	RELA(671)	TFE3_motifs(431)								chr22_35767694_35768694	1	HMOX1	RELA+GLIS2(263)	GLIS2_motifs(617)
	chr19_30205684_30206684	1	C19orf12	RELA(671)	RELA_motifs(536)		chr5_159200052_159201052	1	LOC101927766	RELA(671)	TFE3_motifs(431)								chr3_193589827_193590827	1	DPPA2P3	RELA(863)	GLIS2_motifs(617)
	chr19_16770681_16771681	1	SMIM7	RELA(671)	RELA_motifs(536)		chr1_71546234_71547234	1	ZRANB2	RELA+TFE3(167)	TFE3_motifs(431)								chr19_37340557_37341557	1	ZNF345	RELA(863)	GLIS2_motifs(617)
	chr19_14228594_14229594	1	PRKACA	RELA+TFE3+TFEB(134)	RELA_motifs(536)		chr12_96183343_96184343	1	NTN4	RELA+TFE3(167)	TFE3_motifs(431)								chr19_36426773_36427773	1	LRFN3	RELA+GLIS2(263)	GLIS2_motifs(617)
	chr19_12250541_12251541	1	ZNF20	RELA+TFEB(154)	RELA_motifs(536)		chr2_46524376_46525376	1	EPAS1	RELA(671)	TFE3_motifs(431)								chr3_126629974_126630974	1	PLXNA1	RELA+GLIS2(263)	GLIS2_motifs(617)
	chr18_9174123_9175123	1	ANKRD12	RELA+TFEB(154)	RELA_motifs(536)		chr14_71787621_71788621	1	SNORD56B	RELA(671)	TFE3_motifs(431)								chr5_158611735_158612735	1	RNF145	RELA(863)	GLIS2_motifs(617)
	chr18_7038229_7039229	1	LAMA1	RELA(671)	RELA_motifs(536)		chr7_1083739_1084739	1	GPR146	RELA(671)	TFE3_motifs(431)								chr19_30205684_30206684	1	C19orf12	RELA(863)	GLIS2_motifs(617)
	chr18_2655103_2656103	1	CBX3P2	RELA+TFE3(167)	RELA_motifs(536)		chr7_73507980_73508980	1	LIMK1	RELA(671)	TFE3_motifs(431)								chr19_16770681_16771681	1	SMIM7	RELA(863)	GLIS2_motifs(617)
	chr18_158367_159367	1	USP14	RELA(671)	RELA_motifs(536)		chr6_76458501_76459501	1	MYO6	RELA+TFE3(167)	TFE3_motifs(431)								chr19_14228594_14229594	1	PRKACA	RELA+GLIS2(263)	GLIS2_motifs(617)
	chr18_13115473_13116473	1	LDLRAD4	RELA+TFE3(167)	RELA_motifs(536)		chr6_28128972_28129972	1	ZNF192P1	RELA(671)	TFE3_motifs(431)								chr7_46608431_46609431	1	IGFBP3	RELA(863)	GLIS2_motifs(617)
	chr18_1302673_1303673	1	LINC00470	RELA(671)	RELA_motifs(536)		chr14_24422447_24423447	1	DHRS4	RELA+TFE3+TFEB(134)	TFE3_motifs(431)								chr7_18125558_18126558	1	HDAC9	RELA(863)	GLIS2_motifs(617)
	chr18_12947936_12948936	1	SEH1L	RELA(671)	RELA_motifs(536)		chr5_16550145_16551145	1	FAM134B	RELA(671)	TFE3_motifs(431)								chr12_6472018_6473018	1	SCNN1A	RELA(863)	GLIS2_motifs(617)
	chr17_9745257_9746257	1	GLP2R	RELA(671)	RELA_motifs(536)		chr1_36553952_36554952	1	ADPRHL2	RELA(671)	TFE3_motifs(431)								chr15_63664291_63665291	1	CA12	RELA(863)	GLIS2_motifs(617)
	chr17_80692616_80693616	1	FN3K	RELA(671)	RELA_motifs(536)		chr15_81068439_81069439	1	CEMIP	RELA(671)	TFE3_motifs(431)								chr16_3508138_3509138	1	NAA60	RELA(863)	GLIS2_motifs(617)
	chr17_799938_800938	1	NXN	RELA+TFE3(167)	RELA_motifs(536)		chr15_80966295_80967295	1	ABHD17C	RELA(671)	TFE3_motifs(431)								chr19_44716116_44717116	1	ZNF227	RELA(863)	GLIS2_motifs(617)
	chr17_79894732_79895732	1	PYCR1	RELA(671)	RELA_motifs(536)		chr15_74280069_74281069	1	STOML1	RELA(671)	TFE3_motifs(431)								chr2_8818492_8819492	1	ID2-AS1	RELA(863)	GLIS2_motifs(617)
	chr17_76641714_76642714	1	LOC101928710	RELA(671)	RELA_motifs(536)		chr15_41170729_41171729	1	RHOV	RELA(671)	TFE3_motifs(431)								chr18_9174123_9175123	1	ANKRD12	RELA(863)	GLIS2_motifs(617)
	chr17_7461065_7462065	1	TNFSF13	RELA+TFE3(167)	RELA_motifs(536)		chr22_30648247_30649247	1	LIF	RELA(671)	TFE3_motifs(431)								chr1_228870531_228871531	1	RHOU	RELA+GLIS2(263)	GLIS2_motifs(617)
	chr17_73702808_73703808	1	ITGB4	RELA(671)	RELA_motifs(536)		chr14_86074984_86075984	1	FLRT2	RELA(671)	TFE3_motifs(431)								chr14_68286419_68287419	1	RAD51B	RELA(863)	GLIS2_motifs(617)
	chr17_58469192_58470192	1	USP32	RELA(671)	RELA_motifs(536)		chr3_4508416_4509416	1	SUMF1	RELA(671)	TFE3_motifs(431)								chr16_88988537_88989537	1	LOC100129697	RELA(863)	GLIS2_motifs(617)
	chr17_56064144_56065144	1	VEZF1	RELA+TFEB(154)	RELA_motifs(536)		chr6_108395533_108396533	1	OSTM1	RELA(671)	TFE3_motifs(431)								chr22_35772543_35773543	1	HMOX1	RELA+GLIS2(263)	GLIS2_motifs(617)
	chr17_4910235_4911235	1	KIF1C	RELA+TFE3(167)	RELA_motifs(536)		chr14_73694846_73695846	1	PAPLN	RELA(671)	TFE3_motifs(431)								chr18_2655103_2656103	1	CBX3P2	RELA(863)	GLIS2_motifs(617)
	chr17_40718501_40719501	1	MLX	RELA(671)	RELA_motifs(536)		chr14_61847817_61848817	1	PRKCH	RELA(671)	TFE3_motifs(431)								chr5_72743880_72744880	1	FOXD1	RELA(863)	GLIS2_motifs(617)
	chr17_40480657_40481657	1	STAT5A	RELA+TFEB(154)	RELA_motifs(536)		chr7_1552632_1553632	1	INTS1	RELA+TFE3+TFEB(134)	TFE3_motifs(431)								chr6_54160269_54161269	1	TINAG	RELA(863)	GLIS2_motifs(617)
	chr17_40474490_40475490	1	STAT5A	RELA+TFEB(154)	RELA_motifs(536)		chr14_55369010_55370010	1	GCH1	RELA(671)	TFE3_motifs(431)								chr18_13115473_13116473	1	LDLRAD4	RELA+GLIS2(263)	GLIS2_motifs(617)
	chr17_40439681_40440681	1	STAT5A	RELA+TFEB(154)	RELA_motifs(536)		chr9_35102622_35103622	1	STOML2	RELA+TFE3(167)	TFE3_motifs(431)								chr17_859868_860868	1	NXN	RELA(863)	GLIS2_motifs(617)
	chr17_40439491_40440491	1	STAT5A	RELA+TFEB(154)	RELA_motifs(536)		chr14_33595304_33596304	1	NPAS3	RELA(671)	TFE3_motifs(431)								chr20_48908794_48909794	1	LINC01270	RELA(863)	GLIS2_motifs(617)
	chr17_38677436_38678436	1	TNS4	RELA+TFE3+TFEB(134)	RELA_motifs(536)		chr10_12110258_12111258	1	DHTKD1	RELA+TFEB(154)	TFE3_motifs(431)								chr9_136839647_136840647	1	VAV2	RELA(863)	GLIS2_motifs(617)
	chr17_35278164_35279164	1	LHX1	RELA(671)	RELA_motifs(536)		chr14_103577470_103578470	1	EXOC3L4	RELA+TFEB(154)	TFE3_motifs(431)								chr17_79894732_79895732	1	PYCR1	RELA(863)	GLIS2_motifs(617)
	chr17_33446426_33447426	1	RAD51D	RELA(671)	RELA_motifs(536)		chr14_103574872_103575872	1	EXOC3L4	RELA+TFEB(154)	TFE3_motifs(431)								chr1_25072276_25073276	1	CLIC4	RELA(863)	GLIS2_motifs(617)
	chr17_26135316_26136316	1	NOS2	RELA(671)	RELA_motifs(536)		chr13_30028956_30029956	1	MTUS2	RELA+TFE3+TFEB(134)	TFE3_motifs(431)								chr7_128430979_128431979	1	CCDC136	RELA+GLIS2(263)	GLIS2_motifs(617)
	chr17_19410980_19411980	1	SLC47A1	RELA+TFEB(154)	RELA_motifs(536)		chr17_45918004_45919004	1	SCRN2	RELA(671)	TFE3_motifs(431)								chr17_76641714_76642714	1	LOC101928710	RELA(863)	GLIS2_motifs(617)
	chr16_89988518_89989518	1	TUBB3	RELA(671)	RELA_motifs(536)		chr2_43822560_43823560	1	THADA	RELA+TFEB(154)	TFE3_motifs(431)								chr10_11653276_11654276	1	USP6NL	RELA(863)	GLIS2_motifs(617)
	chr16_89002129_89003129	1	LOC100129697	RELA(671)	RELA_motifs(536)		chr12_79257270_79258270	1	SYT1	RELA(671)	TFE3_motifs(431)								chr11_75920190_75921190	1	WNT11	RELA(863)	GLIS2_motifs(617)
	chr16_88993163_88994163	1	LOC100129697	RELA(671)	RELA_motifs(536)		chr12_79152815_79153815	1	SYT1	RELA(671)	TFE3_motifs(431)								chr17_7461065_7462065	1	TNFSF13	RELA+GLIS2(263)	GLIS2_motifs(617)
	chr16_88992454_88993454	1	LOC100129697	RELA(671)	RELA_motifs(536)		chr7_73476194_73477194	1	LIMK1	RELA(671)	TFE3_motifs(431)								chr4_111744084_111745084	1	PITX2	RELA(863)	GLIS2_motifs(617)
	chr16_88987337_88988337	1	LOC100129697	RELA(671)	RELA_motifs(536)		chr1_110305324_110306324	1	EPS8L3	RELA+TFE3(167)	TFE3_motifs(431)								chr17_58469192_58470192	1	USP32	RELA(863)	GLIS2_motifs(617)
	chr16_68027101_68028101	1	DPEP2	RELA+TFE3(167)	RELA_motifs(536)		chr9_131785608_131786608	1	SH3GLB2	RELA+TFE3+TFEB(134)	TFE3_motifs(431)								chr17_56064144_56065144	1	VEZF1	RELA+GLIS2(263)	GLIS2_motifs(617)
	chr16_58526426_58527426	1	NDRG4	RELA(671)	RELA_motifs(536)		chr9_86571177_86572177	1	C9orf64	RELA+TFE3(167)	TFE3_motifs(431)								chr1_2322042_2323042	1	MORN1	RELA(863)	GLIS2_motifs(617)
	chr16_47494530_47495530	1	ITFG1	RELA+TFE3(167)	RELA_motifs(536)		chr12_52694257_52695257	1	KRT86	RELA(671)	TFE3_motifs(431)								chr1_156897209_156898209	1	LRRC71	RELA(863)	GLIS2_motifs(617)
	chr16_28549040_28550040	1	NUPR1	RELA+TFE3+TFEB(134)	RELA_motifs(536)		chr12_48396156_48397156	1	COL2A1	RELA(671)	TFE3_motifs(431)								chr1_98789122_98790122	1	LOC729987	RELA(863)	GLIS2_motifs(617)
	chr16_24711875_24712875	1	TNRC6A	RELA+TFE3+TFEB(134)	RELA_motifs(536)		chr22_43093359_43094359	1	A4GALT	RELA(671)	TFE3_motifs(431)								chr1_230844308_230845308	1	AGT	RELA(863)	GLIS2_motifs(617)
	chr16_1429132_1430132	1	UNKL	RELA+TFE3(167)	RELA_motifs(536)		chr1_117714135_117715135	1	VTCN1	RELA(671)	TFE3_motifs(431)								chr17_55288106_55289106	1	MSI2	RELA(863)	GLIS2_motifs(617)
	chr16_1428657_1429657	1	UNKL	RELA+TFE3(167)	RELA_motifs(536)		chr12_112036907_112037907	1	ATXN2	RELA+TFE3(167)	TFE3_motifs(431)								chr17_40718501_40719501	1	MLX	RELA+GLIS2(263)	GLIS2_motifs(617)
	chr16_12156281_12157281	1	SNX29	RELA+TFE3(167)	RELA_motifs(536)		chr12_15954317_15955317	1	EPS8	RELA(671)	TFE3_motifs(431)								chr4_1779368_1780368	1	FGFR3	RELA(863)	GLIS2_motifs(617)
	chr16_10746393_10747393	1	TEKT5	RELA+TFEB(154)	RELA_motifs(536)		chr6_28510156_28511156	1	GPX5	RELA(671)	TFE3_motifs(431)								chr4_74124388_74125388	1	ANKRD17	RELA(863)	GLIS2_motifs(617)
	chr15_98971288_98972288	1	FAM169B	RELA(671)	RELA_motifs(536)		chr1_76262142_76263142	1	MSH4	RELA(671)	TFE3_motifs(431)								chr17_40439681_40440681	1	STAT5A	RELA+GLIS2(263)	GLIS2_motifs(617)
	chr15_98084057_98085057	1	LOC101927310	RELA(671)	RELA_motifs(536)		chr17_3562793_3563793	1	TAX1BP3	RELA(671)	TFE3_motifs(431)								chr17_40439491_40440491	1	STAT5A	RELA+GLIS2(263)	GLIS2_motifs(617)
	chr15_90246436_90247436	1	WDR93	RELA(671)	RELA_motifs(536)		chr11_47586635_47587635	1	PTPMT1	RELA(671)	TFE3_motifs(431)								chr3_140950166_140951166	1	PXYLP1	RELA(863)	GLIS2_motifs(617)
	chr15_88247249_88248249	1	LINC00052	RELA(671)	RELA_motifs(536)		chr14_68606599_68607599	1	RAD51B	RELA(671)	TFE3_motifs(431)								chr5_28065909_28066909	1	LINC01021	RELA+GLIS2(263)	GLIS2_motifs(617)
	chr15_81068439_81069439	1	CEMIP	RELA(671)	RELA_motifs(536)		chr12_110010774_110011774	1	MMAB	RELA+TFEB(154)	TFE3_motifs(431)								chr17_35278164_35279164	1	LHX1	RELA(863)	GLIS2_motifs(617)
	chr15_80987103_80988103	1	ABHD17C	RELA(671)	RELA_motifs(536)		chr5_107007969_107008969	1	EFNA5	RELA(671)	TFE3_motifs(431)								chr17_33446426_33447426	1	RAD51D	RELA(863)	GLIS2_motifs(617)
	chr15_80966295_80967295	1	ABHD17C	RELA(671)	RELA_motifs(536)		chr11_77360694_77361694	1	CLNS1A	RELA(671)	TFE3_motifs(431)								chrX_44786280_44787280	1	KDM6A	RELA+GLIS2(263)	GLIS2_motifs(617)
	chr15_80711585_80712585	1	ARNT2	RELA(671)	RELA_motifs(536)		chr11_75929833_75930833	1	WNT11	RELA+TFE3(167)	TFE3_motifs(431)								chrX_10587797_10588797	1	MID1	RELA(863)	GLIS2_motifs(617)
	chr15_74280069_74281069	1	STOML1	RELA(671)	RELA_motifs(536)		chr11_75479276_75480276	1	DGAT2	RELA(671)	TFE3_motifs(431)								chr14_103576177_103577177	1	EXOC3L4	RELA(863)	GLIS2_motifs(617)
	chr15_66084326_66085326	1	DENND4A	RELA(671)	RELA_motifs(536)		chr11_72259173_72260173	1	LINC01537	RELA(671)	TFE3_motifs(431)								chr17_19410980_19411980	1	SLC47A1	RELA(863)	GLIS2_motifs(617)
	chr15_63892490_63893490	1	USP3-AS1	RELA(671)	RELA_motifs(536)		chr11_68980573_68981573	1	LOC338694	RELA+TFE3+TFEB(134)	TFE3_motifs(431)								chr6_90121703_90122703	1	RRAGD	RELA(863)	GLIS2_motifs(617)
	chr15_63248957_63249957	1	TPM1	RELA+TFEB(154)	RELA_motifs(536)		chr1_205267232_205268232	1	NUAK2	RELA(671)	TFE3_motifs(431)								chr16_89988518_89989518	1	TUBB3	RELA(863)	GLIS2_motifs(617)
	chr15_51914715_51915715	1	DMXL2	RELA(671)	RELA_motifs(536)		chr17_76627740_76628740	1	LOC101928710	RELA(671)	TFE3_motifs(431)								chr9_136890031_136891031	1	LINC00094	RELA(863)	GLIS2_motifs(617)
	chr15_42349348_42350348	1	PLA2G4E	RELA(671)	RELA_motifs(536)		chr11_65640741_65641741	1	EFEMP2	RELA(671)	TFE3_motifs(431)								chr16_89002129_89003129	1	LOC100129697	RELA(863)	GLIS2_motifs(617)
	chr15_41170729_41171729	1	RHOV	RELA(671)	RELA_motifs(536)		chr16_89461372_89462372	1	LOC101927817	RELA(671)	TFE3_motifs(431)								chr1_185014620_185015620	1	RNF2	RELA+GLIS2(263)	GLIS2_motifs(617)
	chr15_41153959_41154959	1	RHOV	RELA(671)	RELA_motifs(536)		chr3_194292714_194293714	1	TMEM44-AS1	RELA(671)	TFE3_motifs(431)								chr10_11726475_11727475	1	ECHDC3	RELA+GLIS2(263)	GLIS2_motifs(617)
	chr15_101253140_101254140	1	ASB7	RELA(671)	RELA_motifs(536)		chr11_25880201_25881201	1	ANO3	RELA+TFE3(167)	TFE3_motifs(431)								chr16_88993163_88994163	1	LOC100129697	RELA(863)	GLIS2_motifs(617)
	chr14_95981987_95982987	1	SCARNA13	RELA+TFEB(154)	RELA_motifs(536)		chr11_12040812_12041812	1	DKK3	RELA+TFEB(154)	TFE3_motifs(431)								chr16_88992454_88993454	1	LOC100129697	RELA(863)	GLIS2_motifs(617)
	chr14_86074984_86075984	1	FLRT2	RELA(671)	RELA_motifs(536)		chr11_118901112_118902112	1	SLC37A4	RELA(671)	TFE3_motifs(431)								chr16_88987337_88988337	1	LOC100129697	RELA(863)	GLIS2_motifs(617)
	chr14_77370096_77371096	1	LRRC74A	RELA+TFEB(154)	RELA_motifs(536)		chr5_95194189_95195189	1	LINC01554	RELA+TFEB(154)	TFE3_motifs(431)								chr19_3176840_3177840	1	S1PR4	RELA(863)	GLIS2_motifs(617)
	chr14_73694846_73695846	1	PAPLN	RELA(671)	RELA_motifs(536)		chr12_49110034_49111034	1	CCNT1	RELA+TFE3+TFEB(134)	TFE3_motifs(431)								chr6_7670847_7671847	1	BMP6	RELA+GLIS2(263)	GLIS2_motifs(617)
	chr14_68698955_68699955	1	RAD51B	RELA(671)	RELA_motifs(536)		chr1_81640178_81641178	1	LOC101927434	RELA(671)	TFE3_motifs(431)								chr7_74489116_74490116	1	WBSCR16	RELA(863)	GLIS2_motifs(617)
	chr14_61847817_61848817	1	PRKCH	RELA(671)	RELA_motifs(536)		chr8_8580474_8581474	1	CLDN23	RELA(671)	TFE3_motifs(431)								chr4_11430208_11431208	1	HS3ST1	RELA+GLIS2(263)	GLIS2_motifs(617)
	chr14_55369010_55370010	1	GCH1	RELA(671)	RELA_motifs(536)		chrX_24167996_24168996	1	ZFX	RELA(671)	TFE3_motifs(431)								chr8_18870528_18871528	1	PSD3	RELA(863)	GLIS2_motifs(617)
	chr14_33595304_33596304	1	NPAS3	RELA(671)	RELA_motifs(536)		chr7_50888851_50889851	1	GRB10	RELA+TFEB(154)	TFE3_motifs(431)								chr12_96183343_96184343	1	NTN4	RELA(863)	GLIS2_motifs(617)
	chr14_33533262_33534262	1	NPAS3	RELA(671)	RELA_motifs(536)		chr12_32112050_32113050	1	KIAA1551	RELA+TFE3+TFEB(134)	TFE3_motifs(431)								chr16_68027101_68028101	1	DPEP2	RELA+GLIS2(263)	GLIS2_motifs(617)
	chr14_103577470_103578470	1	EXOC3L4	RELA+TFEB(154)	RELA_motifs(536)		chr7_111845977_111846977	1	DOCK4	RELA(671)	TFE3_motifs(431)								chr2_29199148_29200148	1	FAM179A	RELA(863)	GLIS2_motifs(617)
	chr14_103574872_103575872	1	EXOC3L4	RELA+TFEB(154)	RELA_motifs(536)		chr10_134260002_134261002	1	C10orf91	RELA+TFEB(154)	TFE3_motifs(431)								chr1_151803799_151804799	1	RORC	RELA(863)	GLIS2_motifs(617)
	chr13_96741842_96742842	1	HS6ST3	RELA(671)	RELA_motifs(536)		chr10_134258659_134259659	1	C10orf91	RELA+TFEB(154)	TFE3_motifs(431)								chr16_47494530_47495530	1	ITFG1	RELA+GLIS2(263)	GLIS2_motifs(617)
	chr13_70497767_70498767	1	ATXN8OS	RELA(671)	RELA_motifs(536)		chr10_50969880_50970880	1	OGDHL	RELA+TFEB(154)	TFE3_motifs(431)								chr19_6718707_6719707	1	C3	RELA(863)	GLIS2_motifs(617)
	chr13_51795904_51796904	1	FAM124A	RELA(671)	RELA_motifs(536)		chr1_156877495_156878495	1	LRRC71	RELA(671)	TFE3_motifs(431)								chr14_71787621_71788621	1	SNORD56B	RELA(863)	GLIS2_motifs(617)
	chr13_30028956_30029956	1	MTUS2	RELA+TFE3+TFEB(134)	RELA_motifs(536)		chr10_11754878_11755878	1	ECHDC3	RELA(671)	TFE3_motifs(431)								chr19_19173895_19174895	1	SLC25A42	RELA(863)	GLIS2_motifs(617)
	chr13_101159468_101160468	1	GGACT	RELA+TFEB(154)	RELA_motifs(536)		chr10_102921189_102922189	1	LINC01514	RELA(671)	TFE3_motifs(431)								chr7_1083739_1084739	1	GPR146	RELA(863)	GLIS2_motifs(617)
	chr12_94177844_94178844	1	LOC101928731	RELA(671)	RELA_motifs(536)		chr7_128863873_128864873	1	AHCYL2	RELA+TFE3(167)	TFE3_motifs(431)								chr7_73507980_73508980	1	LIMK1	RELA(863)	GLIS2_motifs(617)
	chr12_94171640_94172640	1	LOC101928731	RELA(671)	RELA_motifs(536)		chr1_86555137_86556137	1	COL24A1	RELA(671)	TFE3_motifs(431)								chr1_201561987_201562987	1	NAV1	RELA(863)	GLIS2_motifs(617)
	chr12_94128386_94129386	1	LOC101928731	RELA(671)	RELA_motifs(536)		chr12_69201423_69202423	1	MDM2	RELA+TFE3+TFEB(134)	TFE3_motifs(431)								chr16_24711875_24712875	1	TNRC6A	RELA+GLIS2(263)	GLIS2_motifs(617)
	chr12_8781721_8782721	1	AICDA	RELA(671)	RELA_motifs(536)		chr21_46331526_46332526	1	ITGB2	RELA(671)	TFE3_motifs(431)								chr16_1429132_1430132	1	UNKL	RELA+GLIS2(263)	GLIS2_motifs(617)
	chr12_79466782_79467782	1	SYT1	RELA(671)	RELA_motifs(536)		chr15_98234830_98235830	1	LOC101927310	RELA(671)	TFE3_motifs(431)								chr16_1428657_1429657	1	UNKL	RELA+GLIS2(263)	GLIS2_motifs(617)
	chr12_79257270_79258270	1	SYT1	RELA(671)	RELA_motifs(536)		chr1_68333691_68334691	1	GNG12	RELA+TFEB(154)	TFE3_motifs(431)								chr6_76458501_76459501	1	MYO6	RELA(863)	GLIS2_motifs(617)
	chr12_79152815_79153815	1	SYT1	RELA(671)	RELA_motifs(536)		chr1_64232438_64233438	1	ROR1	RELA+TFE3+TFEB(134)	TFE3_motifs(431)								chr16_12156281_12157281	1	SNX29	RELA(863)	GLIS2_motifs(617)
	chr12_79018392_79019392	1	SYT1	RELA(671)	RELA_motifs(536)		chr19_1489871_1490871	1	PCSK4	RELA(671)	TFE3_motifs(431)								chr5_16550145_16551145	1	FAM134B	RELA(863)	GLIS2_motifs(617)
	chr12_76424937_76425937	1	PHLDA1	RELA+TFEB(154)	RELA_motifs(536)		chr1_48257264_48258264	1	TRABD2B	RELA(671)	TFE3_motifs(431)								chr1_36553952_36554952	1	ADPRHL2	RELA+GLIS2(263)	GLIS2_motifs(617)
	chr12_76353678_76354678	1	PHLDA1	RELA+TFEB(154)	RELA_motifs(536)		chr4_671391_672391	1	MYL5	RELA(671)	TFE3_motifs(431)								chr11_75946897_75947897	1	WNT11	RELA(863)	GLIS2_motifs(617)
	chr12_65562748_65563748	1	LEMD3	RELA+TFE3+TFEB(134)	RELA_motifs(536)		chr5_16508990_16509990	1	FAM134B	RELA(671)	TFE3_motifs(431)								chr15_88247249_88248249	1	LINC00052	RELA(863)	GLIS2_motifs(617)
	chr12_6479858_6480858	1	SCNN1A	RELA(671)	RELA_motifs(536)		chr12_52637595_52638595	1	KRT7	RELA(671)	TFE3_motifs(431)								chr4_25313870_25314870	1	ZCCHC4	RELA+GLIS2(263)	GLIS2_motifs(617)
	chr12_6469143_6470143	1	SCNN1A	RELA(671)	RELA_motifs(536)		chr1_43123528_43124528	1	PPIH	RELA+TFE3+TFEB(134)	TFE3_motifs(431)								chr9_33158841_33159841	1	B4GALT1-AS1	RELA(863)	GLIS2_motifs(617)
	chr12_52694257_52695257	1	KRT86	RELA(671)	RELA_motifs(536)		chr7_1543683_1544683	1	INTS1	RELA+TFE3+TFEB(134)	TFE3_motifs(431)								chr15_80987103_80988103	1	ABHD17C	RELA+GLIS2(263)	GLIS2_motifs(617)
	chr12_52628801_52629801	1	KRT7	RELA(671)	RELA_motifs(536)		chr5_141392098_141393098	1	GNPDA1	RELA(671)	TFE3_motifs(431)								chr15_63248957_63249957	1	TPM1	RELA(863)	GLIS2_motifs(617)
	chr12_51971433_51972433	1	SCN8A	RELA+TFEB(154)	RELA_motifs(536)		chr2_131850521_131851521	1	FAM168B	RELA(671)	TFE3_motifs(431)								chr15_51914715_51915715	1	DMXL2	RELA+GLIS2(263)	GLIS2_motifs(617)
	chr12_49411983_49412983	1	PRKAG1	RELA(671)	RELA_motifs(536)		chr3_194304203_194305203	1	TMEM44-AS1	RELA(671)	TFE3_motifs(431)								chr5_20832386_20833386	1	CDH18	RELA(863)	GLIS2_motifs(617)
	chr12_49370760_49371760	1	WNT1	RELA(671)	RELA_motifs(536)		chr3_13526358_13527358	1	HDAC11	RELA(671)	TFE3_motifs(431)								chr1_14075202_14076202	1	PRDM2	RELA(863)	GLIS2_motifs(617)
	chr12_48396156_48397156	1	COL2A1	RELA(671)	RELA_motifs(536)		chr1_25071004_25072004	1	CLIC4	RELA(671)	TFE3_motifs(431)								chr1_204476526_204477526	1	MDM4	RELA+GLIS2(263)	GLIS2_motifs(617)
	chr12_4380775_4381775	1	CCND2	RELA(671)	RELA_motifs(536)		chr11_777013_778013	1	LOC171391	RELA(671)	TFE3_motifs(431)								chr15_41153959_41154959	1	RHOV	RELA+GLIS2(263)	GLIS2_motifs(617)
	chr12_32040493_32041493	1	KIAA1551	RELA+TFE3+TFEB(134)	RELA_motifs(536)		chr13_44360590_44361590	1	ENOX1	RELA+TFE3+TFEB(134)	TFE3_motifs(431)								chr22_42084384_42085384	1	NHP2L1	RELA+GLIS2(263)	GLIS2_motifs(617)
	chr12_31834797_31835797	1	METTL20	RELA(671)	RELA_motifs(536)		chr1_2425371_2426371	1	PLCH2	RELA(671)	TFE3_motifs(431)								chr14_95981987_95982987	1	SCARNA13	RELA+GLIS2(263)	GLIS2_motifs(617)
	chr12_21654699_21655699	1	GOLT1B	RELA(671)	RELA_motifs(536)		chr1_241804156_241805156	1	OPN3	RELA+TFE3+TFEB(134)	TFE3_motifs(431)								chr14_71786714_71787714	1	SNORD56B	RELA(863)	GLIS2_motifs(617)
	chr12_21653993_21654993	1	GOLT1B	RELA(671)	RELA_motifs(536)		chr10_25305503_25306503	1	THNSL1	RELA+TFEB(154)	TFE3_motifs(431)								chr17_58603095_58604095	1	APPBP2	RELA(863)	GLIS2_motifs(617)
	chr12_15954317_15955317	1	EPS8	RELA(671)	RELA_motifs(536)		chr18_157828_158828	1	USP14	RELA(671)	TFE3_motifs(431)								chr14_73694846_73695846	1	PAPLN	RELA(863)	GLIS2_motifs(617)
	chr12_1499546_1500546	1	LINC00942	RELA+TFE3(167)	RELA_motifs(536)		chr2_219574973_219575973	1	TTLL4	RELA+TFEB(154)	TFE3_motifs(431)								chr7_1552632_1553632	1	INTS1	RELA(863)	GLIS2_motifs(617)
	chr12_123867978_123868978	1	SETD8	RELA+TFEB(154)	RELA_motifs(536)		chr17_79885204_79886204	1	MAFG	RELA(671)	TFE3_motifs(431)								chr14_55369010_55370010	1	GCH1	RELA(863)	GLIS2_motifs(617)
	chr12_110010774_110011774	1	MMAB	RELA+TFEB(154)	RELA_motifs(536)		chrX_150565093_150566093	1	VMA21	RELA+TFEB(154)	TFE3_motifs(431)								chr10_12110258_12111258	1	DHTKD1	RELA(863)	GLIS2_motifs(617)
	chr12_109006931_109007931	1	TMEM119	RELA(671)	RELA_motifs(536)		chr11_88070508_88071508	1	CTSC	RELA(671)	TFE3_motifs(431)								chr14_103574872_103575872	1	EXOC3L4	RELA(863)	GLIS2_motifs(617)
	chr12_108975989_108976989	1	TMEM119	RELA(671)	RELA_motifs(536)		chr1_205293665_205294665	1	NUAK2	RELA(671)	TFE3_motifs(431)								chrX_7894970_7895970	1	PNPLA4	RELA(863)	GLIS2_motifs(617)
	chr12_102933179_102934179	1	IGF1	RELA(671)	RELA_motifs(536)		chr16_31438465_31439465	1	COX6A2	RELA+TFEB(154)	TFE3_motifs(431)								chr11_65782600_65783600	1	CST6	RELA(863)	GLIS2_motifs(617)
	chr11_85532365_85533365	1	SYTL2	RELA(671)	RELA_motifs(536)		chr6_692172_693172	1	EXOC2	RELA(671)	TFE3_motifs(431)								chr13_96741842_96742842	1	HS6ST3	RELA(863)	GLIS2_motifs(617)
	chr11_85521685_85522685	1	SYTL2	RELA(671)	RELA_motifs(536)		chr1_205263166_205264166	1	NUAK2	RELA(671)	TFE3_motifs(431)								chr13_51795904_51796904	1	FAM124A	RELA+GLIS2(263)	GLIS2_motifs(617)
	chr11_85494533_85495533	1	SYTL2	RELA(671)	RELA_motifs(536)		chr1_204289225_204290225	1	PLEKHA6	RELA(671)	TFE3_motifs(431)								chr7_134001326_134002326	1	SLC35B4	RELA(863)	GLIS2_motifs(617)
	chr11_85118197_85119197	1	DLG2	RELA(671)	RELA_motifs(536)		chr1_28974326_28975326	1	RNU11	RELA(671)	TFE3_motifs(431)								chr7_2490732_2491732	1	LOC101927181	RELA(863)	GLIS2_motifs(617)
	chr11_84942359_84943359	1	DLG2	RELA(671)	RELA_motifs(536)		chr1_202661777_202662777	1	SYT2	RELA(671)	TFE3_motifs(431)								chr13_30028956_30029956	1	MTUS2	RELA+GLIS2(263)	GLIS2_motifs(617)
	chr11_83537618_83538618	1	DLG2	RELA(671)	RELA_motifs(536)		chr3_49055036_49056036	1	DALRD3	RELA(671)	TFE3_motifs(431)								chr12_6579328_6580328	1	VAMP1	RELA(863)	GLIS2_motifs(617)
	chr11_78131522_78132522	1	GAB2	RELA+TFE3+TFEB(134)	RELA_motifs(536)		chr16_77755927_77756927	1	NUDT7	RELA+TFEB(154)	TFE3_motifs(431)								chr22_46409094_46410094	1	LOC730668	RELA(863)	GLIS2_motifs(617)
	chr11_78062955_78063955	1	GAB2	RELA+TFE3+TFEB(134)	RELA_motifs(536)		chr1_201717185_201718185	1	NAV1	RELA+TFEB(154)	TFE3_motifs(431)								chr15_59040678_59041678	1	ADAM10	RELA+GLIS2(263)	GLIS2_motifs(617)
	chr11_77360694_77361694	1	CLNS1A	RELA(671)	RELA_motifs(536)		chr14_77787169_77788169	1	GSTZ1	RELA(671)	TFE3_motifs(431)								chr17_35292909_35293909	1	LHX1	RELA(863)	GLIS2_motifs(617)
	chr11_77358416_77359416	1	CLNS1A	RELA(671)	RELA_motifs(536)		chr7_100026505_100027505	1	MEPCE	RELA(671)	TFE3_motifs(431)								chr4_111542182_111543182	1	PITX2	RELA(863)	GLIS2_motifs(617)
	chr11_77348350_77349350	1	CLNS1A	RELA(671)	RELA_motifs(536)		chr8_67025000_67026000	1	TRIM55	RELA+TFE3(167)	TFE3_motifs(431)								chr10_112431486_112432486	1	RBM20	RELA(863)	GLIS2_motifs(617)
	chr11_75929833_75930833	1	WNT11	RELA+TFE3(167)	RELA_motifs(536)		chr5_158636100_158637100	1	RNF145	RELA+TFE3(167)	TFE3_motifs(431)								chr17_26879120_26880120	1	UNC119	RELA(863)	GLIS2_motifs(617)
	chr11_75916947_75917947	1	WNT11	RELA+TFE3(167)	RELA_motifs(536)		chr1_185004774_185005774	1	RNF2	RELA+TFE3+TFEB(134)	TFE3_motifs(431)								chr15_63663377_63664377	1	CA12	RELA(863)	GLIS2_motifs(617)
	chr11_75859057_75860057	1	WNT11	RELA+TFE3(167)	RELA_motifs(536)		chr1_9488450_9489450	1	LOC100506022	RELA(671)	TFE3_motifs(431)								chr17_48784776_48785776	1	ANKRD40	RELA+GLIS2(263)	GLIS2_motifs(617)
	chr11_75479276_75480276	1	DGAT2	RELA(671)	RELA_motifs(536)		chr1_18022605_18023605	1	ACTL8	RELA(671)	TFE3_motifs(431)								chr12_76424937_76425937	1	PHLDA1	RELA(863)	GLIS2_motifs(617)
	chr11_75140792_75141792	1	KLHL35	RELA(671)	RELA_motifs(536)		chr19_35417274_35418274	1	ZNF30	RELA+TFE3+TFEB(134)	TFE3_motifs(431)								chr12_6479858_6480858	1	SCNN1A	RELA(863)	GLIS2_motifs(617)
	chr11_72259173_72260173	1	LINC01537	RELA(671)	RELA_motifs(536)		chr9_137029673_137030673	1	RNU6ATAC	RELA+TFE3+TFEB(134)	TFE3_motifs(431)								chr7_73476194_73477194	1	LIMK1	RELA(863)	GLIS2_motifs(617)
	chr11_68980573_68981573	1	LOC338694	RELA+TFE3+TFEB(134)	RELA_motifs(536)		chr15_59041635_59042635	1	ADAM10	RELA+TFE3+TFEB(134)	TFE3_motifs(431)								chr7_150923963_150924963	1	ABCF2	RELA(863)	GLIS2_motifs(617)
	chr11_68898707_68899707	1	LOC338694	RELA+TFE3+TFEB(134)	RELA_motifs(536)		chr1_151486039_151487039	1	CGN	RELA+TFE3+TFEB(134)	TFE3_motifs(431)								chr12_6469143_6470143	1	SCNN1A	RELA(863)	GLIS2_motifs(617)
	chr11_67777205_67778205	1	ALDH3B1	RELA+TFE3(167)	RELA_motifs(536)		chr5_52405131_52406131	1	MOCS2	RELA(671)	TFE3_motifs(431)								chr4_2797927_2798927	1	SH3BP2	RELA(863)	GLIS2_motifs(617)
	chr11_66313087_66314087	1	ACTN3	RELA+TFE3+TFEB(134)	RELA_motifs(536)		chr7_43965521_43966521	1	UBE2D4	RELA(671)	TFE3_motifs(431)								chr9_131785608_131786608	1	SH3GLB2	RELA+GLIS2(263)	GLIS2_motifs(617)
	chr11_65640741_65641741	1	EFEMP2	RELA(671)	RELA_motifs(536)		chr3_193310406_193311406	1	OPA1	RELA+TFEB(154)	TFE3_motifs(431)								chr12_52694257_52695257	1	KRT86	RELA(863)	GLIS2_motifs(617)
	chr11_62420277_62421277	1	INTS5	RELA(671)	RELA_motifs(536)		chr19_36421944_36422944	1	LRFN3	RELA+TFE3(167)	TFE3_motifs(431)								chr12_52628801_52629801	1	KRT7	RELA(863)	GLIS2_motifs(617)
	chr11_33061261_33062261	1	TCP11L1	RELA(671)	RELA_motifs(536)		chr1_111372150_111373150	1	CD53	RELA(671)	TFE3_motifs(431)								chrX_44731217_44732217	1	KDM6A	RELA+GLIS2(263)	GLIS2_motifs(617)
	chr11_25880201_25881201	1	ANO3	RELA+TFE3(167)	RELA_motifs(536)														chr12_4380775_4381775	1	CCND2	RELA(863)	GLIS2_motifs(617)
	chr11_18609851_18610851	1	UEVLD	RELA(671)	RELA_motifs(536)														chr20_60981894_60982894	1	CABLES2	RELA(863)	GLIS2_motifs(617)
	chr11_12040812_12041812	1	DKK3	RELA+TFEB(154)	RELA_motifs(536)														chr12_31811708_31812708	1	METTL20	RELA(863)	GLIS2_motifs(617)
	chr11_118901112_118902112	1	SLC37A4	RELA(671)	RELA_motifs(536)														chr19_1490667_1491667	1	REEP6	RELA+GLIS2(263)	GLIS2_motifs(617)
	chr11_118151646_118152646	1	MPZL2	RELA+TFEB(154)	RELA_motifs(536)														chr22_43093359_43094359	1	A4GALT	RELA(863)	GLIS2_motifs(617)
	chr11_118134666_118135666	1	MPZL2	RELA+TFEB(154)	RELA_motifs(536)														chr3_5228770_5229770	1	EDEM1	RELA+GLIS2(263)	GLIS2_motifs(617)
	chr11_102187567_102188567	1	BIRC3	RELA+TFE3(167)	RELA_motifs(536)														chr7_156684658_156685658	1	LMBR1	RELA(863)	GLIS2_motifs(617)
	chr10_94724075_94725075	1	CYP26C1	RELA(671)	RELA_motifs(536)														chr1_117714135_117715135	1	VTCN1	RELA(863)	GLIS2_motifs(617)
	chr10_93108716_93109716	1	HECTD2	RELA+TFE3(167)	RELA_motifs(536)														chr5_52776006_52777006	1	FST	RELA(863)	GLIS2_motifs(617)
	chr10_79923599_79924599	1	LINC00856	RELA(671)	RELA_motifs(536)														chr1_76262142_76263142	1	MSH4	RELA(863)	GLIS2_motifs(617)
	chr10_62174266_62175266	1	ANK3	RELA+TFEB(154)	RELA_motifs(536)														chr17_3570865_3571865	1	TAX1BP3	RELA+GLIS2(263)	GLIS2_motifs(617)
	chr10_62122514_62123514	1	ANK3	RELA+TFEB(154)	RELA_motifs(536)														chr17_3562793_3563793	1	TAX1BP3	RELA+GLIS2(263)	GLIS2_motifs(617)
	chr10_61469171_61470171	1	SLC16A9	RELA+TFE3(167)	RELA_motifs(536)														chr17_38636384_38637384	1	TNS4	RELA+GLIS2(263)	GLIS2_motifs(617)
	chr10_29659578_29660578	1	SVIL-AS1	RELA+TFEB(154)	RELA_motifs(536)														chr11_47586635_47587635	1	PTPMT1	RELA(863)	GLIS2_motifs(617)
	chr10_29658813_29659813	1	SVIL-AS1	RELA+TFEB(154)	RELA_motifs(536)														chr14_68606599_68607599	1	RAD51B	RELA(863)	GLIS2_motifs(617)
	chr10_23216433_23217433	1	ARMC3	RELA(671)	RELA_motifs(536)														chr15_65425044_65426044	1	PDCD7	RELA(863)	GLIS2_motifs(617)
	chr10_17334321_17335321	1	VIM-AS1	RELA+TFE3(167)	RELA_motifs(536)														chr5_112256677_112257677	1	REEP5	RELA(863)	GLIS2_motifs(617)
	chr10_134266183_134267183	1	C10orf91	RELA+TFEB(154)	RELA_motifs(536)														chr12_123867978_123868978	1	SETD8	RELA(863)	GLIS2_motifs(617)
	chr10_134260002_134261002	1	C10orf91	RELA+TFEB(154)	RELA_motifs(536)														chr8_38325663_38326663	1	FGFR1	RELA(863)	GLIS2_motifs(617)
	chr10_134258659_134259659	1	C10orf91	RELA+TFEB(154)	RELA_motifs(536)														chr12_108975989_108976989	1	TMEM119	RELA(863)	GLIS2_motifs(617)
	chr10_134258079_134259079	1	C10orf91	RELA+TFEB(154)	RELA_motifs(536)														chr10_7859878_7860878	1	TAF3	RELA(863)	GLIS2_motifs(617)
	chr10_134242448_134243448	1	C10orf91	RELA+TFEB(154)	RELA_motifs(536)														chr1_185014000_185015000	1	RNF2	RELA+GLIS2(263)	GLIS2_motifs(617)
	chr10_125851807_125852807	1	CHST15	RELA+TFE3(167)	RELA_motifs(536)														chr16_28549745_28550745	1	NUPR1	RELA(863)	GLIS2_motifs(617)
	chr10_125851054_125852054	1	CHST15	RELA+TFE3(167)	RELA_motifs(536)														chr11_78131522_78132522	1	GAB2	RELA(863)	GLIS2_motifs(617)
	chr10_12128969_12129969	1	DHTKD1	RELA+TFEB(154)	RELA_motifs(536)														chr11_77360694_77361694	1	CLNS1A	RELA(863)	GLIS2_motifs(617)
	chr10_11754878_11755878	1	ECHDC3	RELA(671)	RELA_motifs(536)														chr11_75929833_75930833	1	WNT11	RELA(863)	GLIS2_motifs(617)
	chr10_11666697_11667697	1	USP6NL	RELA(671)	RELA_motifs(536)														chr11_75916947_75917947	1	WNT11	RELA(863)	GLIS2_motifs(617)
	chr10_112506691_112507691	1	RBM20	RELA+TFE3(167)	RELA_motifs(536)														chr5_81652848_81653848	1	ATP6AP1L	RELA(863)	GLIS2_motifs(617)
	chr10_105110407_105111407	1	PCGF6	RELA+TFEB(154)	RELA_motifs(536)														chr11_75479276_75480276	1	DGAT2	RELA(863)	GLIS2_motifs(617)
	chr10_10346156_10347156	1	LOC101928322	RELA(671)	RELA_motifs(536)														chr7_51112879_51113879	1	GRB10	RELA(863)	GLIS2_motifs(617)
	chr10_102921189_102922189	1	LINC01514	RELA(671)	RELA_motifs(536)														chr13_101240443_101241443	1	GGACT	RELA+GLIS2(263)	GLIS2_motifs(617)
	chr10_100174427_100175427	1	PYROXD2	RELA(671)	RELA_motifs(536)														chr11_68980573_68981573	1	LOC338694	RELA+GLIS2(263)	GLIS2_motifs(617)
	chr1_93042527_93043527	1	GFI1	RELA+TFE3+TFEB(134)	RELA_motifs(536)														chr11_68898707_68899707	1	LOC338694	RELA+GLIS2(263)	GLIS2_motifs(617)
	chr1_86555137_86556137	1	COL24A1	RELA(671)	RELA_motifs(536)														chr11_67777205_67778205	1	ALDH3B1	RELA+GLIS2(263)	GLIS2_motifs(617)
	chr1_82042687_82043687	1	LOC101927434	RELA(671)	RELA_motifs(536)														chr1_205267232_205268232	1	NUAK2	RELA(863)	GLIS2_motifs(617)
	chr1_81730788_81731788	1	LOC101927434	RELA(671)	RELA_motifs(536)														chr16_66550474_66551474	1	TK2	RELA(863)	GLIS2_motifs(617)
	chr1_68333691_68334691	1	GNG12	RELA+TFEB(154)	RELA_motifs(536)														chr17_76627740_76628740	1	LOC101928710	RELA(863)	GLIS2_motifs(617)
	chr1_65468085_65469085	1	LINC01359	RELA(671)	RELA_motifs(536)														chr11_66313087_66314087	1	ACTN3	RELA+GLIS2(263)	GLIS2_motifs(617)
	chr1_64232438_64233438	1	ROR1	RELA+TFE3+TFEB(134)	RELA_motifs(536)														chr11_65640741_65641741	1	EFEMP2	RELA(863)	GLIS2_motifs(617)
	chr1_64196885_64197885	1	ROR1	RELA+TFE3+TFEB(134)	RELA_motifs(536)														chr11_62420277_62421277	1	INTS5	RELA(863)	GLIS2_motifs(617)
	chr1_64189049_64190049	1	ROR1	RELA+TFE3+TFEB(134)	RELA_motifs(536)														chr1_204485002_204486002	1	MDM4	RELA+GLIS2(263)	GLIS2_motifs(617)
	chr1_6413783_6414783	1	ACOT7	RELA(671)	RELA_motifs(536)														chr17_20810796_20811796	1	CCDC144NL	RELA(863)	GLIS2_motifs(617)
	chr1_55229685_55230685	1	PARS2	RELA(671)	RELA_motifs(536)														chr21_27542565_27543565	1	APP	RELA+GLIS2(263)	GLIS2_motifs(617)
	chr1_48472499_48473499	1	TRABD2B	RELA(671)	RELA_motifs(536)														chr11_18609851_18610851	1	UEVLD	RELA(863)	GLIS2_motifs(617)
	chr1_48360034_48361034	1	TRABD2B	RELA(671)	RELA_motifs(536)														chr19_48901421_48902421	1	GRIN2D	RELA(863)	GLIS2_motifs(617)
	chr1_48274619_48275619	1	TRABD2B	RELA(671)	RELA_motifs(536)														chr11_118134666_118135666	1	MPZL2	RELA(863)	GLIS2_motifs(617)
	chr1_48257264_48258264	1	TRABD2B	RELA(671)	RELA_motifs(536)														chr16_88991376_88992376	1	LOC100129697	RELA(863)	GLIS2_motifs(617)
	chr1_44536975_44537975	1	SLC6A9	RELA(671)	RELA_motifs(536)														chr15_41157887_41158887	1	RHOV	RELA+GLIS2(263)	GLIS2_motifs(617)
	chr1_44501769_44502769	1	SLC6A9	RELA(671)	RELA_motifs(536)														chr2_46523888_46524888	1	EPAS1	RELA(863)	GLIS2_motifs(617)
	chr1_43814214_43815214	1	CDC20	RELA(671)	RELA_motifs(536)														chr4_77227073_77228073	1	STBD1	RELA(863)	GLIS2_motifs(617)
	chr1_43123528_43124528	1	PPIH	RELA+TFE3+TFEB(134)	RELA_motifs(536)														chr12_49110034_49111034	1	CCNT1	RELA+GLIS2(263)	GLIS2_motifs(617)
	chr1_36915834_36916834	1	OSCP1	RELA(671)	RELA_motifs(536)														chr18_9136948_9137948	1	ANKRD12	RELA(863)	GLIS2_motifs(617)
	chr1_36306490_36307490	1	AGO4	RELA+TFE3(167)	RELA_motifs(536)														chr1_6452977_6453977	1	ACOT7	RELA(863)	GLIS2_motifs(617)
	chr1_35248758_35249758	1	GJB3	RELA+TFE3+TFEB(134)	RELA_motifs(536)														chr1_81640178_81641178	1	LOC101927434	RELA(863)	GLIS2_motifs(617)
	chr1_35245763_35246763	1	GJB3	RELA+TFE3+TFEB(134)	RELA_motifs(536)														chr3_49710705_49711705	1	APEH	RELA(863)	GLIS2_motifs(617)
	chr1_33592346_33593346	1	AZIN2	RELA(671)	RELA_motifs(536)														chr8_8580474_8581474	1	CLDN23	RELA(863)	GLIS2_motifs(617)
	chr1_25071004_25072004	1	CLIC4	RELA(671)	RELA_motifs(536)														chrX_24167996_24168996	1	ZFX	RELA+GLIS2(263)	GLIS2_motifs(617)
	chr1_25039074_25040074	1	CLIC4	RELA(671)	RELA_motifs(536)														chr10_61469171_61470171	1	SLC16A9	RELA+GLIS2(263)	GLIS2_motifs(617)
	chr1_245780347_245781347	1	KIF26B	RELA(671)	RELA_motifs(536)														chr7_50888851_50889851	1	GRB10	RELA(863)	GLIS2_motifs(617)
	chr1_245693446_245694446	1	KIF26B	RELA(671)	RELA_motifs(536)														chr3_158288438_158289438	1	LOC100996447	RELA(863)	GLIS2_motifs(617)
	chr1_245306833_245307833	1	KIF26B	RELA(671)	RELA_motifs(536)														chr14_77384913_77385913	1	LRRC74A	RELA(863)	GLIS2_motifs(617)
	chr1_245234250_245235250	1	KIF26B	RELA(671)	RELA_motifs(536)														chr1_92907025_92908025	1	GFI1	RELA+GLIS2(263)	GLIS2_motifs(617)
	chr1_2425371_2426371	1	PLCH2	RELA(671)	RELA_motifs(536)														chr10_29658813_29659813	1	SVIL-AS1	RELA(863)	GLIS2_motifs(617)
	chr1_241804156_241805156	1	OPN3	RELA+TFE3+TFEB(134)	RELA_motifs(536)														chr9_137029459_137030459	1	RNU6ATAC	RELA+GLIS2(263)	GLIS2_motifs(617)
	chr1_2408777_2409777	1	PLCH2	RELA(671)	RELA_motifs(536)														chr10_134266183_134267183	1	C10orf91	RELA(863)	GLIS2_motifs(617)
	chr1_228984786_228985786	1	RHOU	RELA+TFE3(167)	RELA_motifs(536)														chr10_134260002_134261002	1	C10orf91	RELA(863)	GLIS2_motifs(617)
	chr1_228977541_228978541	1	RHOU	RELA+TFE3(167)	RELA_motifs(536)														chr1_241803096_241804096	1	OPN3	RELA(863)	GLIS2_motifs(617)
	chr1_228945026_228946026	1	RHOU	RELA+TFE3(167)	RELA_motifs(536)														chr11_78128534_78129534	1	GAB2	RELA(863)	GLIS2_motifs(617)
	chr1_227917137_227918137	1	LOC100130093	RELA(671)	RELA_motifs(536)														chr10_134258079_134259079	1	C10orf91	RELA(863)	GLIS2_motifs(617)
	chr1_205626255_205627255	1	SLC45A3	RELA(671)	RELA_motifs(536)														chr10_134242448_134243448	1	C10orf91	RELA(863)	GLIS2_motifs(617)
	chr1_205560682_205561682	1	MFSD4	RELA(671)	RELA_motifs(536)														chr10_93168971_93169971	1	HECTD2	RELA+GLIS2(263)	GLIS2_motifs(617)
	chr1_205551193_205552193	1	MFSD4	RELA(671)	RELA_motifs(536)														chr10_125851807_125852807	1	CHST15	RELA+GLIS2(263)	GLIS2_motifs(617)
	chr1_205545571_205546571	1	MFSD4	RELA(671)	RELA_motifs(536)														chr1_110363490_110364490	1	EPS8L3	RELA(863)	GLIS2_motifs(617)
	chr1_205304439_205305439	1	NUAK2	RELA(671)	RELA_motifs(536)														chr1_205649108_205650108	1	SLC45A3	RELA(863)	GLIS2_motifs(617)
	chr1_205293665_205294665	1	NUAK2	RELA(671)	RELA_motifs(536)														chr16_569303_570303	1	LINC00235	RELA(863)	GLIS2_motifs(617)
	chr1_205270195_205271195	1	NUAK2	RELA(671)	RELA_motifs(536)														chr10_125851054_125852054	1	CHST15	RELA+GLIS2(263)	GLIS2_motifs(617)
	chr1_205263166_205264166	1	NUAK2	RELA(671)	RELA_motifs(536)														chr10_50969880_50970880	1	OGDHL	RELA+GLIS2(263)	GLIS2_motifs(617)
	chr1_204317073_204318073	1	PLEKHA6	RELA(671)	RELA_motifs(536)														chr1_9970056_9971056	1	CTNNBIP1	RELA(863)	GLIS2_motifs(617)
	chr1_204289225_204290225	1	PLEKHA6	RELA(671)	RELA_motifs(536)														chr1_156877495_156878495	1	LRRC71	RELA(863)	GLIS2_motifs(617)
	chr1_204264453_204265453	1	PLEKHA6	RELA(671)	RELA_motifs(536)														chr10_11754878_11755878	1	ECHDC3	RELA+GLIS2(263)	GLIS2_motifs(617)
	chr1_202702204_202703204	1	SYT2	RELA(671)	RELA_motifs(536)														chr10_11666697_11667697	1	USP6NL	RELA(863)	GLIS2_motifs(617)
	chr1_202661777_202662777	1	SYT2	RELA(671)	RELA_motifs(536)														chr4_114900291_114901291	1	ARSJ	RELA(863)	GLIS2_motifs(617)
	chr1_201717185_201718185	1	NAV1	RELA+TFEB(154)	RELA_motifs(536)														chr7_30544138_30545138	1	GGCT	RELA(863)	GLIS2_motifs(617)
	chr1_201618729_201619729	1	NAV1	RELA+TFEB(154)	RELA_motifs(536)														chr12_76371384_76372384	1	PHLDA1	RELA(863)	GLIS2_motifs(617)
	chr1_201153684_201154684	1	IGFN1	RELA+TFE3+TFEB(134)	RELA_motifs(536)														chr15_74284191_74285191	1	STOML1	RELA(863)	GLIS2_motifs(617)
	chr1_185936230_185937230	1	HMCN1	RELA(671)	RELA_motifs(536)														chr1_45671579_45672579	1	ZSWIM5	RELA(863)	GLIS2_motifs(617)
	chr1_185850120_185851120	1	HMCN1	RELA(671)	RELA_motifs(536)														chr10_105110407_105111407	1	PCGF6	RELA(863)	GLIS2_motifs(617)
	chr1_185827330_185828330	1	HMCN1	RELA(671)	RELA_motifs(536)														chr7_42927844_42928844	1	C7orf25	RELA(863)	GLIS2_motifs(617)
	chr1_185004774_185005774	1	RNF2	RELA+TFE3+TFEB(134)	RELA_motifs(536)														chr22_39745474_39746474	1	SYNGR1	RELA(863)	GLIS2_motifs(617)
	chr1_18192628_18193628	1	ACTL8	RELA(671)	RELA_motifs(536)														chr10_102921189_102922189	1	LINC01514	RELA(863)	GLIS2_motifs(617)
	chr1_18022605_18023605	1	ACTL8	RELA(671)	RELA_motifs(536)														chr3_52321286_52322286	1	GLYCTK	RELA(863)	GLIS2_motifs(617)
	chr1_170572191_170573191	1	PRRX1	RELA+TFEB(154)	RELA_motifs(536)														chr12_69201423_69202423	1	MDM2	RELA+GLIS2(263)	GLIS2_motifs(617)
	chr1_168601454_168602454	1	XCL1	RELA(671)	RELA_motifs(536)														chr21_46331526_46332526	1	ITGB2	RELA+GLIS2(263)	GLIS2_motifs(617)
	chr1_168557736_168558736	1	XCL1	RELA(671)	RELA_motifs(536)														chr19_30302388_30303388	1	CCNE1	RELA(863)	GLIS2_motifs(617)
	chr1_163052076_163053076	1	RGS4	RELA(671)	RELA_motifs(536)														chr3_42003055_42004055	1	ULK4	RELA(863)	GLIS2_motifs(617)
	chr1_153895256_153896256	1	GATAD2B	RELA(671)	RELA_motifs(536)														chr1_65468085_65469085	1	LINC01359	RELA(863)	GLIS2_motifs(617)
	chr1_151492530_151493530	1	CGN	RELA+TFE3+TFEB(134)	RELA_motifs(536)														chr1_6413783_6414783	1	ACOT7	RELA(863)	GLIS2_motifs(617)
	chr1_151486039_151487039	1	CGN	RELA+TFE3+TFEB(134)	RELA_motifs(536)														chr19_11646584_11647584	1	CNN1	RELA+GLIS2(263)	GLIS2_motifs(617)
	chr1_111372150_111373150	1	CD53	RELA(671)	RELA_motifs(536)														chr16_21610358_21611358	1	LOC101927814	RELA(863)	GLIS2_motifs(617)
	chr1_110366140_110367140	1	EPS8L3	RELA+TFE3(167)	RELA_motifs(536)														chr1_55229685_55230685	1	PARS2	RELA(863)	GLIS2_motifs(617)
	chr1_110334829_110335829	1	EPS8L3	RELA+TFE3(167)	RELA_motifs(536)														chr2_210288164_210289164	1	MAP2	RELA(863)	GLIS2_motifs(617)
	chr1_110328821_110329821	1	EPS8L3	RELA+TFE3(167)	RELA_motifs(536)														chr1_48274619_48275619	1	TRABD2B	RELA+GLIS2(263)	GLIS2_motifs(617)
	chr1_110325833_110326833	1	EPS8L3	RELA+TFE3(167)	RELA_motifs(536)														chr4_671391_672391	1	MYL5	RELA(863)	GLIS2_motifs(617)
	chr1_110306255_110307255	1	EPS8L3	RELA+TFE3(167)	RELA_motifs(536)														chr5_1349039_1350039	1	CLPTM1L	RELA(863)	GLIS2_motifs(617)
	chr1_10002954_10003954	1	NMNAT1	RELA(671)	RELA_motifs(536)														chr1_44501769_44502769	1	SLC6A9	RELA(863)	GLIS2_motifs(617)
																			chr1_43123528_43124528	1	PPIH	RELA+GLIS2(263)	GLIS2_motifs(617)
																			chr6_71122705_71123705	1	FAM135A	RELA(863)	GLIS2_motifs(617)
																			chr14_64805228_64806228	1	ESR2	RELA(863)	GLIS2_motifs(617)
																			chr1_36306490_36307490	1	AGO4	RELA+GLIS2(263)	GLIS2_motifs(617)
																			chr5_141392098_141393098	1	GNPDA1	RELA(863)	GLIS2_motifs(617)
																			chr3_194304203_194305203	1	TMEM44-AS1	RELA(863)	GLIS2_motifs(617)
																			chr3_13526358_13527358	1	HDAC11	RELA(863)	GLIS2_motifs(617)
																			chr1_25071004_25072004	1	CLIC4	RELA(863)	GLIS2_motifs(617)
																			chr3_9791480_9792480	1	OGG1	RELA+GLIS2(263)	GLIS2_motifs(617)
																			chr3_115502956_115503956	1	GAP43	RELA(863)	GLIS2_motifs(617)
																			chr11_777013_778013	1	LOC171391	RELA(863)	GLIS2_motifs(617)
																			chr13_44360590_44361590	1	ENOX1	RELA(863)	GLIS2_motifs(617)
																			chr1_2425371_2426371	1	PLCH2	RELA(863)	GLIS2_motifs(617)
																			chr4_111552742_111553742	1	PITX2	RELA(863)	GLIS2_motifs(617)
																			chr19_14628921_14629921	1	DNAJB1	RELA+GLIS2(263)	GLIS2_motifs(617)
																			chr22_38054712_38055712	1	PDXP	RELA(863)	GLIS2_motifs(617)
																			chr7_66093417_66094417	1	KCTD7	RELA+GLIS2(263)	GLIS2_motifs(617)
																			chr8_8558807_8559807	1	CLDN23	RELA(863)	GLIS2_motifs(617)
																			chr11_75946462_75947462	1	WNT11	RELA(863)	GLIS2_motifs(617)
																			chr2_219574973_219575973	1	TTLL4	RELA(863)	GLIS2_motifs(617)
																			chr1_228977541_228978541	1	RHOU	RELA+GLIS2(263)	GLIS2_motifs(617)
																			chr1_227917137_227918137	1	LOC100130093	RELA+GLIS2(263)	GLIS2_motifs(617)
																			chr17_79885204_79886204	1	MAFG	RELA(863)	GLIS2_motifs(617)
																			chr7_45960041_45961041	1	IGFBP3	RELA(863)	GLIS2_motifs(617)
																			chr8_125384528_125385528	1	TMEM65	RELA(863)	GLIS2_motifs(617)
																			chr22_22900945_22901945	1	LL22NC03-63E9.3	RELA(863)	GLIS2_motifs(617)
																			chr6_36647547_36648547	1	CDKN1A	RELA(863)	GLIS2_motifs(617)
																			chr5_35617374_35618374	1	SPEF2	RELA(863)	GLIS2_motifs(617)
																			chr6_35226528_35227528	1	ZNF76	RELA(863)	GLIS2_motifs(617)
																			chrX_150565093_150566093	1	VMA21	RELA(863)	GLIS2_motifs(617)
																			chr9_102668464_102669464	1	STX17	RELA(863)	GLIS2_motifs(617)
																			chr16_1464195_1465195	1	UNKL	RELA+GLIS2(263)	GLIS2_motifs(617)
																			chr1_205626255_205627255	1	SLC45A3	RELA(863)	GLIS2_motifs(617)
																			chr1_2322596_2323596	1	MORN1	RELA(863)	GLIS2_motifs(617)
																			chr18_12376620_12377620	1	AFG3L2	RELA(863)	GLIS2_motifs(617)
																			chr1_205270195_205271195	1	NUAK2	RELA(863)	GLIS2_motifs(617)
																			chr16_31438465_31439465	1	COX6A2	RELA(863)	GLIS2_motifs(617)
																			chr6_692172_693172	1	EXOC2	RELA(863)	GLIS2_motifs(617)
																			chr1_204317073_204318073	1	PLEKHA6	RELA(863)	GLIS2_motifs(617)
																			chr1_204289225_204290225	1	PLEKHA6	RELA(863)	GLIS2_motifs(617)
																			chr1_43282538_43283538	1	ERMAP	RELA(863)	GLIS2_motifs(617)
																			chr17_259593_260593	1	C17orf97	RELA(863)	GLIS2_motifs(617)
																			chr3_49055036_49056036	1	DALRD3	RELA(863)	GLIS2_motifs(617)
																			chr5_33440359_33441359	1	TARS	RELA+GLIS2(263)	GLIS2_motifs(617)
																			chr16_77755927_77756927	1	NUDT7	RELA+GLIS2(263)	GLIS2_motifs(617)
																			chr7_94287394_94288394	1	PEG10	RELA+GLIS2(263)	GLIS2_motifs(617)
																			chr1_201618729_201619729	1	NAV1	RELA(863)	GLIS2_motifs(617)
																			chr14_77787169_77788169	1	GSTZ1	RELA(863)	GLIS2_motifs(617)
																			chr12_15941863_15942863	1	EPS8	RELA(863)	GLIS2_motifs(617)
																			chr8_54793074_54794074	1	RGS20	RELA(863)	GLIS2_motifs(617)
																			chrX_48774129_48775129	1	PIM2	RELA(863)	GLIS2_motifs(617)
																			chr7_100026505_100027505	1	MEPCE	RELA(863)	GLIS2_motifs(617)
																			chr1_54411494_54412494	1	LRRC42	RELA+GLIS2(263)	GLIS2_motifs(617)
																			chr19_18433625_18434625	1	LSM4	RELA(863)	GLIS2_motifs(617)
																			chr8_67025000_67026000	1	TRIM55	RELA(863)	GLIS2_motifs(617)
																			chr4_7044505_7045505	1	CCDC96	RELA(863)	GLIS2_motifs(617)
																			chr7_76026344_76027344	1	ZP3	RELA(863)	GLIS2_motifs(617)
																			chr1_18192628_18193628	1	ACTL8	RELA(863)	GLIS2_motifs(617)
																			chr11_65429933_65430933	1	RELA	RELA(863)	GLIS2_motifs(617)
																			chr17_20811491_20812491	1	CCDC144NL	RELA(863)	GLIS2_motifs(617)
																			chr12_49760542_49761542	1	SPATS2	RELA(863)	GLIS2_motifs(617)
																			chr1_18022605_18023605	1	ACTL8	RELA(863)	GLIS2_motifs(617)
																			chr4_44728142_44729142	1	GNPDA2	RELA(863)	GLIS2_motifs(617)
																			chr15_26327052_26328052	1	LINC00929	RELA(863)	GLIS2_motifs(617)
																			chr6_170615199_170616199	1	FAM120B	RELA+GLIS2(263)	GLIS2_motifs(617)
																			chr15_63340020_63341020	1	TPM1	RELA(863)	GLIS2_motifs(617)
																			chr15_101141935_101142935	1	ASB7	RELA(863)	GLIS2_motifs(617)
																			chr19_44123286_44124286	1	ZNF428	RELA(863)	GLIS2_motifs(617)
																			chr8_145597197_145598197	1	ADCK5	RELA+GLIS2(263)	GLIS2_motifs(617)
																			chr9_137029673_137030673	1	RNU6ATAC	RELA+GLIS2(263)	GLIS2_motifs(617)
																			chr6_13574190_13575190	1	SIRT5	RELA(863)	GLIS2_motifs(617)
																			chr1_151492530_151493530	1	CGN	RELA(863)	GLIS2_motifs(617)
																			chr1_114354451_114355451	1	AP4B1-AS1	RELA(863)	GLIS2_motifs(617)
																			chr17_259335_260335	1	C17orf97	RELA(863)	GLIS2_motifs(617)
																			chr5_1344759_1345759	1	CLPTM1L	RELA(863)	GLIS2_motifs(617)
																			chr14_24036232_24037232	1	AP1G2	RELA+GLIS2(263)	GLIS2_motifs(617)
																			chr16_86588390_86589390	1	FLJ30679	RELA(863)	GLIS2_motifs(617)
																			chr19_36421944_36422944	1	LRFN3	RELA+GLIS2(263)	GLIS2_motifs(617)
																			chr1_110306255_110307255	1	EPS8L3	RELA(863)	GLIS2_motifs(617)
																			chr6_10403949_10404949	1	TFAP2A-AS1	RELA(863)	GLIS2_motifs(617)
																			chr1_10002954_10003954	1	NMNAT1	RELA(863)	GLIS2_motifs(617)

## Sheet: motifs-genes_IL-1alpha
	ID_(motifs)	MA0107.1.RELA	geneId_(next_gene)	Overlap_with_RELA+TFE3+TFEB_siRNA_targets_(IL-1alpha)	RELA_motifs_in_RELA_target_genes		ID_(motifs)	TFE3_HUMAN.H10MO.C	geneId_(next_gene)	Overlap_with_RELA+TFE3+TFEB_siRNA_targets_(IL-1alpha)	TFE3_motifs_in_RELA_target_genes		ID_(motifs)	TFEB_HUMAN.H10MO.C	geneId_(next_gene)	Overlap_with_RELA+TFE3+TFEB_siRNA_targets_(IL-1alpha)	TFEB_motifs_in_RELA_target_genes		ID_(motifs)	MA0736.1.GLIS2	geneId_(next_gene)	Overlap_with_RELA+GLIS2_siRNA_targets_(IL-1alpha)	GLIS2_motifs_in_RELA_target_genes
	chr1_1136431_1137431	1	TNFRSF18	RELA+TFE3+IL-1(29)	RELA_motifs(129)		chr1_41969627_41970627	1	EDN2	RELA+TFEB+IL-1(42)	TFE3_motifs(81)		chr1_210568885_210569885	1	HHAT	RELA+TFEB+IL-1(42)	TFEB_motifs(22)		chr1_1136431_1137431	1	TNFRSF18	RELA+GLIS2+IL-1(83)	GLIS2_motifs(91)
	chr1_147296595_147297595	1	GJA5	RELA+TFEB+TFE3+IL-1(51)	RELA_motifs(129)		chr2_99897677_99898677	1	LYG1	RELA+TFEB+TFE3+IL-1(51)	TFE3_motifs(81)		chr6_138186987_138187987	1	TNFAIP3	RELA+TFEB+TFE3+IL-1(51)	TFEB_motifs(22)		chr14_35866361_35867361	1	NFKBIA	RELA+IL-1(85)	GLIS2_motifs(91)
	chr1_155096738_155097738	1	EFNA1	RELA+IL-1(46)	RELA_motifs(129)		chr1_155098457_155099457	1	EFNA1	RELA+IL-1(46)	TFE3_motifs(81)		chr1_205293665_205294665	1	NUAK2	RELA+TFEB+IL-1(42)	TFEB_motifs(22)		chr2_99897677_99898677	1	LYG1	RELA+GLIS2+IL-1(83)	GLIS2_motifs(91)
	chr1_155098457_155099457	1	EFNA1	RELA+IL-1(46)	RELA_motifs(129)		chr5_57659017_57660017	1	PLK2	RELA+IL-1(46)	TFE3_motifs(81)		chr1_210770764_210771764	1	HHAT	RELA+TFEB+IL-1(42)	TFEB_motifs(22)		chr1_155096738_155097738	1	EFNA1	RELA+IL-1(85)	GLIS2_motifs(91)
	chr1_182573197_182574197	1	RGS16	RELA+TFEB+TFE3+IL-1(51)	RELA_motifs(129)		chr1_182573197_182574197	1	RGS16	RELA+TFEB+TFE3+IL-1(51)	TFE3_motifs(81)		chr21_21880136_21881136	1	LINC00320	RELA+IL-1(46)	TFEB_motifs(22)		chr1_201977004_201978004	1	ELF3	RELA+IL-1(85)	GLIS2_motifs(91)
	chr1_201977004_201978004	1	ELF3	RELA+TFEB+IL-1(42)	RELA_motifs(129)		chr1_201979158_201980158	1	ELF3	RELA+TFEB+IL-1(42)	TFE3_motifs(81)		chr2_112655068_112656068	1	MERTK	RELA+TFEB+IL-1(42)	TFEB_motifs(22)		chr8_60752540_60753540	1	CA8	RELA+GLIS2+IL-1(83)	GLIS2_motifs(91)
	chr1_201979158_201980158	1	ELF3	RELA+TFEB+IL-1(42)	RELA_motifs(129)		chr8_60752540_60753540	1	CA8	RELA+TFEB+TFE3+IL-1(51)	TFE3_motifs(81)		chr1_172852074_172853074	1	TNFSF18	RELA+TFEB+TFE3+IL-1(51)	TFEB_motifs(22)		chr1_1143523_1144523	1	TNFRSF18	RELA+GLIS2+IL-1(83)	GLIS2_motifs(91)
	chr1_201991890_201992890	1	ELF3	RELA+TFEB+IL-1(42)	RELA_motifs(129)		chr9_134608631_134609631	1	RAPGEF1	RELA+TFEB+TFE3+IL-1(51)	TFE3_motifs(81)		chr1_41964119_41965119	1	EDN2	RELA+TFEB+IL-1(42)	TFEB_motifs(22)		chr17_76140877_76141877	1	C17orf99	RELA+GLIS2+IL-1(83)	GLIS2_motifs(91)
	chr1_202006475_202007475	1	ELF3	RELA+TFEB+IL-1(42)	RELA_motifs(129)		chr1_1143523_1144523	1	TNFRSF18	RELA+TFE3+IL-1(29)	TFE3_motifs(81)		chr10_75668481_75669481	1	PLAU	RELA+TFEB+TFE3+IL-1(51)	TFEB_motifs(22)		chr1_205270195_205271195	1	NUAK2	RELA+IL-1(85)	GLIS2_motifs(91)
	chr1_202015576_202016576	1	ELF3	RELA+TFEB+IL-1(42)	RELA_motifs(129)		chr17_76140877_76141877	1	C17orf99	RELA+TFE3+IL-1(29)	TFE3_motifs(81)		chr8_140962775_140963775	1	KCNK9	RELA+TFE3+IL-1(29)	TFEB_motifs(22)		chr1_210502128_210503128	1	HHAT	RELA+IL-1(85)	GLIS2_motifs(91)
	chr1_205263166_205264166	1	NUAK2	RELA+TFEB+IL-1(42)	RELA_motifs(129)		chr2_222030652_222031652	1	EPHA4	RELA+TFEB+IL-1(42)	TFE3_motifs(81)		chr2_113551398_113552398	1	IL1A	RELA+TFEB+TFE3+IL-1(51)	TFEB_motifs(22)		chr10_127861894_127862894	1	FANK1-AS1	RELA+GLIS2+IL-1(83)	GLIS2_motifs(91)
	chr1_205270195_205271195	1	NUAK2	RELA+TFEB+IL-1(42)	RELA_motifs(129)		chr1_202015576_202016576	1	ELF3	RELA+TFEB+IL-1(42)	TFE3_motifs(81)		chr19_10381110_10382110	1	ICAM1	RELA+TFE3+IL-1(29)	TFEB_motifs(22)		chr10_127648479_127649479	1	FANK1-AS1	RELA+GLIS2+IL-1(83)	GLIS2_motifs(91)
	chr1_205293665_205294665	1	NUAK2	RELA+TFEB+IL-1(42)	RELA_motifs(129)		chr2_113539469_113540469	1	IL1A	RELA+TFEB+TFE3+IL-1(51)	TFE3_motifs(81)		chr8_40032062_40033062	1	C8orf4	RELA+TFEB+TFE3+IL-1(51)	TFEB_motifs(22)		chr1_212731808_212732808	1	ATF3	RELA+IL-1(85)	GLIS2_motifs(91)
	chr1_205304439_205305439	1	NUAK2	RELA+TFEB+IL-1(42)	RELA_motifs(129)		chr1_205263166_205264166	1	NUAK2	RELA+TFEB+IL-1(42)	TFE3_motifs(81)		chr2_113552124_113553124	1	IL1A	RELA+TFEB+TFE3+IL-1(51)	TFEB_motifs(22)		chr6_92833697_92834697	1	CASC6	RELA+GLIS2+IL-1(83)	GLIS2_motifs(91)
	chr1_210502128_210503128	1	HHAT	RELA+TFEB+IL-1(42)	RELA_motifs(129)		chr3_101928374_101929374	1	ZPLD1	RELA+TFE3+IL-1(29)	TFE3_motifs(81)		chr6_12337856_12338856	1	EDN1	RELA+TFEB+IL-1(42)	TFEB_motifs(22)		chr1_212754110_212755110	1	ATF3	RELA+IL-1(85)	GLIS2_motifs(91)
	chr1_210611853_210612853	1	HHAT	RELA+TFEB+IL-1(42)	RELA_motifs(129)		chr6_138186987_138187987	1	TNFAIP3	RELA+TFEB+TFE3+IL-1(51)	TFE3_motifs(81)		chr5_172197601_172198601	1	DUSP1	RELA+IL-1(46)	TFEB_motifs(22)		chr1_229448434_229449434	1	SPHAR	RELA+GLIS2+IL-1(83)	GLIS2_motifs(91)
	chr1_210770764_210771764	1	HHAT	RELA+TFEB+IL-1(42)	RELA_motifs(129)		chr1_205293665_205294665	1	NUAK2	RELA+TFEB+IL-1(42)	TFE3_motifs(81)		chr6_12163517_12164517	1	EDN1	RELA+TFEB+IL-1(42)	TFEB_motifs(22)		chr1_41981428_41982428	1	EDN2	RELA+GLIS2+IL-1(83)	GLIS2_motifs(91)
	chr1_212731808_212732808	1	ATF3	RELA+TFEB+IL-1(42)	RELA_motifs(129)		chr1_210611853_210612853	1	HHAT	RELA+TFEB+IL-1(42)	TFE3_motifs(81)		chr6_138132223_138133223	1	TNFAIP3	RELA+TFEB+TFE3+IL-1(51)	TFEB_motifs(22)		chr1_79018592_79019592	1	PTGFR	RELA+GLIS2+IL-1(83)	GLIS2_motifs(91)
	chr1_212740072_212741072	1	ATF3	RELA+TFEB+IL-1(42)	RELA_motifs(129)		chr10_127648479_127649479	1	FANK1-AS1	RELA+TFEB+IL-1(42)	TFE3_motifs(81)		chr6_138187835_138188835	1	TNFAIP3	RELA+TFEB+TFE3+IL-1(51)	TFEB_motifs(22)		chr10_104153731_104154731	1	NFKB2	RELA+IL-1(85)	GLIS2_motifs(91)
	chr1_212751718_212752718	1	ATF3	RELA+TFEB+IL-1(42)	RELA_motifs(129)		chr14_32823545_32824545	1	AKAP6	RELA+TFE3+IL-1(29)	TFE3_motifs(81)		chr20_3451087_3452087	1	ATRN	RELA+TFE3+IL-1(29)	TFEB_motifs(22)		chr9_134630667_134631667	1	RAPGEF1	RELA+GLIS2+IL-1(83)	GLIS2_motifs(91)
	chr1_212770461_212771461	1	ATF3	RELA+TFEB+IL-1(42)	RELA_motifs(129)		chr1_210770764_210771764	1	HHAT	RELA+TFEB+IL-1(42)	TFE3_motifs(81)		chr2_219574973_219575973	1	TTLL4	RELA+IL-1(46)	TFEB_motifs(22)		chr2_112655068_112656068	1	MERTK	RELA+GLIS2+IL-1(83)	GLIS2_motifs(91)
	chr1_212780386_212781386	1	ATF3	RELA+TFEB+IL-1(42)	RELA_motifs(129)		chr5_16131245_16132245	1	MARCH11	RELA+TFEB+TFE3+IL-1(51)	TFE3_motifs(81)		chr8_140717753_140718753	1	KCNK9	RELA+TFE3+IL-1(29)	TFEB_motifs(22)		chr8_141067648_141068648	1	KCNK9	RELA+GLIS2+IL-1(83)	GLIS2_motifs(91)
	chr1_229429191_229430191	1	SPHAR	RELA+IL-1(46)	RELA_motifs(129)		chr1_41980573_41981573	1	EDN2	RELA+TFEB+IL-1(42)	TFE3_motifs(81)								chr10_3808244_3809244	1	KLF6	RELA+IL-1(85)	GLIS2_motifs(91)
	chr1_229448434_229449434	1	SPHAR	RELA+IL-1(46)	RELA_motifs(129)		chr1_212780386_212781386	1	ATF3	RELA+TFEB+IL-1(42)	TFE3_motifs(81)								chr1_172852074_172853074	1	TNFSF18	RELA+GLIS2+IL-1(83)	GLIS2_motifs(91)
	chr1_41951013_41952013	1	EDN2	RELA+TFEB+IL-1(42)	RELA_motifs(129)		chr1_41981428_41982428	1	EDN2	RELA+TFEB+IL-1(42)	TFE3_motifs(81)								chr13_36919253_36920253	1	SPG20-AS1	RELA+GLIS2+IL-1(83)	GLIS2_motifs(91)
	chr1_41981428_41982428	1	EDN2	RELA+TFEB+IL-1(42)	RELA_motifs(129)		chr7_15651528_15652528	1	AGMO	RELA+TFEB+TFE3+IL-1(51)	TFE3_motifs(81)								chr10_64577470_64578470	1	EGR2	RELA+GLIS2+IL-1(83)	GLIS2_motifs(91)
	chr1_42061921_42062921	1	EDN2	RELA+TFEB+IL-1(42)	RELA_motifs(129)		chr1_248567044_248568044	1	OR2T1	RELA+IL-1(46)	TFE3_motifs(81)								chr1_41964119_41965119	1	EDN2	RELA+GLIS2+IL-1(83)	GLIS2_motifs(91)
	chr1_42115398_42116398	1	EDN2	RELA+TFEB+IL-1(42)	RELA_motifs(129)		chr1_42115398_42116398	1	EDN2	RELA+TFEB+IL-1(42)	TFE3_motifs(81)								chr10_104161149_104162149	1	NFKB2	RELA+IL-1(85)	GLIS2_motifs(91)
	chr1_42127367_42128367	1	EDN2	RELA+TFEB+IL-1(42)	RELA_motifs(129)		chr7_116764370_116765370	1	ST7-AS2	RELA+TFEB+IL-1(42)	TFE3_motifs(81)								chr12_58166168_58167168	1	METTL21B	RELA+GLIS2+IL-1(83)	GLIS2_motifs(91)
	chr1_42128180_42129180	1	EDN2	RELA+TFEB+IL-1(42)	RELA_motifs(129)		chr5_16192181_16193181	1	MARCH11	RELA+TFEB+TFE3+IL-1(51)	TFE3_motifs(81)								chr14_103582629_103583629	1	TNFAIP2	RELA+IL-1(85)	GLIS2_motifs(91)
	chr1_79018592_79019592	1	PTGFR	RELA+TFEB+IL-1(42)	RELA_motifs(129)		chr21_23091451_23092451	1	LINC00317	RELA+TFEB+TFE3+IL-1(51)	TFE3_motifs(81)								chr14_103588329_103589329	1	TNFAIP2	RELA+IL-1(85)	GLIS2_motifs(91)
	chr10_104127543_104128543	1	NFKB2	RELA+IL-1(46)	RELA_motifs(129)		chr10_127822525_127823525	1	FANK1-AS1	RELA+TFEB+IL-1(42)	TFE3_motifs(81)								chr1_205288276_205289276	1	NUAK2	RELA+IL-1(85)	GLIS2_motifs(91)
	chr10_104153731_104154731	1	NFKB2	RELA+IL-1(46)	RELA_motifs(129)		chr1_212761033_212762033	1	ATF3	RELA+TFEB+IL-1(42)	TFE3_motifs(81)								chr14_103589367_103590367	1	TNFAIP2	RELA+IL-1(85)	GLIS2_motifs(91)
	chr10_104154963_104155963	1	NFKB2	RELA+IL-1(46)	RELA_motifs(129)		chr10_3799840_3800840	1	KLF6	RELA+TFEB+TFE3+IL-1(51)	TFE3_motifs(81)								chr14_35867913_35868913	1	NFKBIA	RELA+IL-1(85)	GLIS2_motifs(91)
	chr10_127822525_127823525	1	FANK1-AS1	RELA+TFEB+IL-1(42)	RELA_motifs(129)		chr10_3808244_3809244	1	KLF6	RELA+TFEB+TFE3+IL-1(51)	TFE3_motifs(81)								chr5_131825480_131826480	1	IRF1	RELA+IL-1(85)	GLIS2_motifs(91)
	chr10_3799840_3800840	1	KLF6	RELA+TFEB+TFE3+IL-1(51)	RELA_motifs(129)		chr1_172852074_172853074	1	TNFSF18	RELA+TFEB+TFE3+IL-1(51)	TFE3_motifs(81)								chr14_35872622_35873622	1	NFKBIA	RELA+IL-1(85)	GLIS2_motifs(91)
	chr10_3808244_3809244	1	KLF6	RELA+TFEB+TFE3+IL-1(51)	RELA_motifs(129)		chr10_3867101_3868101	1	KLF6	RELA+TFEB+TFE3+IL-1(51)	TFE3_motifs(81)								chr14_35873479_35874479	1	NFKBIA	RELA+IL-1(85)	GLIS2_motifs(91)
	chr10_3848649_3849649	1	KLF6	RELA+TFEB+TFE3+IL-1(51)	RELA_motifs(129)		chr17_76137863_76138863	1	C17orf99	RELA+TFE3+IL-1(29)	TFE3_motifs(81)								chr15_100662756_100663756	1	ADAMTS17	RELA+GLIS2+IL-1(83)	GLIS2_motifs(91)
	chr10_3851953_3852953	1	KLF6	RELA+TFEB+TFE3+IL-1(51)	RELA_motifs(129)		chr10_75667178_75668178	1	PLAU	RELA+TFEB+TFE3+IL-1(51)	TFE3_motifs(81)								chr16_50775361_50776361	1	CYLD	RELA+GLIS2+IL-1(83)	GLIS2_motifs(91)
	chr10_3929735_3930735	1	KLF6	RELA+TFEB+TFE3+IL-1(51)	RELA_motifs(129)		chr10_75668481_75669481	1	PLAU	RELA+TFEB+TFE3+IL-1(51)	TFE3_motifs(81)								chr2_228645593_228646593	1	CCL20	RELA+IL-1(85)	GLIS2_motifs(91)
	chr10_75667178_75668178	1	PLAU	RELA+TFEB+TFE3+IL-1(51)	RELA_motifs(129)		chr10_3853089_3854089	1	KLF6	RELA+TFEB+TFE3+IL-1(51)	TFE3_motifs(81)								chr5_57755380_57756380	1	PLK2	RELA+GLIS2+IL-1(83)	GLIS2_motifs(91)
	chr10_75668481_75669481	1	PLAU	RELA+TFEB+TFE3+IL-1(51)	RELA_motifs(129)		chr9_130879571_130880571	1	SLC25A25-AS1	RELA+IL-1(46)	TFE3_motifs(81)								chr6_138144943_138145943	1	TNFAIP3	RELA+IL-1(85)	GLIS2_motifs(91)
	chr11_102187567_102188567	1	BIRC3	RELA+IL-1(46)	RELA_motifs(129)		chr1_205288276_205289276	1	NUAK2	RELA+TFEB+IL-1(42)	TFE3_motifs(81)								chr1_155099855_155100855	1	EFNA1	RELA+IL-1(85)	GLIS2_motifs(91)
	chr11_2163757_2164757	1	IGF2	RELA+IL-1(46)	RELA_motifs(129)		chr2_113551398_113552398	1	IL1A	RELA+TFEB+TFE3+IL-1(51)	TFE3_motifs(81)								chr16_84047699_84048699	1	SLC38A8	RELA+GLIS2+IL-1(83)	GLIS2_motifs(91)
	chr12_11093251_11094251	1	TAS2R14	RELA+TFEB+IL-1(42)	RELA_motifs(129)		chr14_35853242_35854242	1	NFKBIA	RELA+IL-1(46)	TFE3_motifs(81)								chr19_10382008_10383008	1	ICAM1	RELA+GLIS2+IL-1(83)	GLIS2_motifs(91)
	chr12_58166168_58167168	1	METTL21B	RELA+TFEB+TFE3+IL-1(51)	RELA_motifs(129)		chr2_228645593_228646593	1	CCL20	RELA+IL-1(46)	TFE3_motifs(81)								chr9_33158841_33159841	1	B4GALT1-AS1	RELA+IL-1(85)	GLIS2_motifs(91)
	chr14_103582629_103583629	1	TNFAIP2	RELA+TFEB+TFE3+IL-1(51)	RELA_motifs(129)		chr4_986021_987021	1	SLC26A1	RELA+TFEB+IL-1(42)	TFE3_motifs(81)								chr10_3805043_3806043	1	KLF6	RELA+IL-1(85)	GLIS2_motifs(91)
	chr14_103588329_103589329	1	TNFAIP2	RELA+TFEB+TFE3+IL-1(51)	RELA_motifs(129)		chr8_39911937_39912937	1	C8orf4	RELA+TFEB+TFE3+IL-1(51)	TFE3_motifs(81)								chr19_12551306_12552306	1	ZNF443	RELA+GLIS2+IL-1(83)	GLIS2_motifs(91)
	chr14_103589367_103590367	1	TNFAIP2	RELA+TFEB+TFE3+IL-1(51)	RELA_motifs(129)		chr16_84047699_84048699	1	SLC38A8	RELA+TFEB+IL-1(42)	TFE3_motifs(81)								chr19_39892731_39893731	1	ZFP36	RELA+GLIS2+IL-1(83)	GLIS2_motifs(91)
	chr14_35844671_35845671	1	NFKBIA	RELA+IL-1(46)	RELA_motifs(129)		chr10_104158894_104159894	1	NFKB2	RELA+IL-1(46)	TFE3_motifs(81)								chr10_104158894_104159894	1	NFKB2	RELA+IL-1(85)	GLIS2_motifs(91)
	chr14_35853242_35854242	1	NFKBIA	RELA+IL-1(46)	RELA_motifs(129)		chr2_113552124_113553124	1	IL1A	RELA+TFEB+TFE3+IL-1(51)	TFE3_motifs(81)								chr19_39894169_39895169	1	ZFP36	RELA+GLIS2+IL-1(83)	GLIS2_motifs(91)
	chr14_35867913_35868913	1	NFKBIA	RELA+IL-1(46)	RELA_motifs(129)		chr1_201986679_201987679	1	ELF3	RELA+TFEB+IL-1(42)	TFE3_motifs(81)								chr19_39897068_39898068	1	ZFP36	RELA+GLIS2+IL-1(83)	GLIS2_motifs(91)
	chr14_35872622_35873622	1	NFKBIA	RELA+IL-1(46)	RELA_motifs(129)		chr1_41961600_41962600	1	EDN2	RELA+TFEB+IL-1(42)	TFE3_motifs(81)								chr7_155596344_155597344	1	SHH	RELA+IL-1(85)	GLIS2_motifs(91)
	chr14_35873479_35874479	1	NFKBIA	RELA+IL-1(46)	RELA_motifs(129)		chr2_222611704_222612704	1	EPHA4	RELA+TFEB+IL-1(42)	TFE3_motifs(81)								chr1_41961600_41962600	1	EDN2	RELA+GLIS2+IL-1(83)	GLIS2_motifs(91)
	chr14_35885110_35886110	1	NFKBIA	RELA+IL-1(46)	RELA_motifs(129)		chr8_40065720_40066720	1	C8orf4	RELA+TFEB+TFE3+IL-1(51)	TFE3_motifs(81)								chr7_2490732_2491732	1	LOC101927181	RELA+GLIS2+IL-1(83)	GLIS2_motifs(91)
	chr14_77370096_77371096	1	LRRC74A	RELA+TFE3+IL-1(29)	RELA_motifs(129)		chr1_173091781_173092781	1	TNFSF18	RELA+TFEB+TFE3+IL-1(51)	TFE3_motifs(81)								chr2_228677982_228678982	1	CCL20	RELA+IL-1(85)	GLIS2_motifs(91)
	chr15_100662756_100663756	1	ADAMTS17	RELA+IL-1(46)	RELA_motifs(129)		chr14_103604055_103605055	1	TNFAIP2	RELA+TFEB+TFE3+IL-1(51)	TFE3_motifs(81)								chr4_1283138_1284138	1	MAEA	RELA+IL-1(85)	GLIS2_motifs(91)
	chr16_50775361_50776361	1	CYLD	RELA+IL-1(46)	RELA_motifs(129)		chr1_205267232_205268232	1	NUAK2	RELA+TFEB+IL-1(42)	TFE3_motifs(81)								chr20_43976187_43977187	1	SDC4	RELA+IL-1(85)	GLIS2_motifs(91)
	chr17_19647893_19648893	1	ALDH3A1	RELA+TFE3+IL-1(29)	RELA_motifs(129)		chr5_172197601_172198601	1	DUSP1	RELA+IL-1(46)	TFE3_motifs(81)								chr10_75666032_75667032	1	PLAU	RELA+IL-1(85)	GLIS2_motifs(91)
	chr17_19655982_19656982	1	ALDH3A1	RELA+TFE3+IL-1(29)	RELA_motifs(129)		chr21_22931588_22932588	1	LINC00317	RELA+TFEB+TFE3+IL-1(51)	TFE3_motifs(81)								chr14_103604055_103605055	1	TNFAIP2	RELA+IL-1(85)	GLIS2_motifs(91)
	chr17_32579198_32580198	1	CCL2	RELA+TFEB+TFE3+IL-1(51)	RELA_motifs(129)		chr4_185304315_185305315	1	LOC102723766	RELA+TFEB+IL-1(42)	TFE3_motifs(81)								chr20_43976727_43977727	1	SDC4	RELA+IL-1(85)	GLIS2_motifs(91)
	chr19_10381110_10382110	1	ICAM1	RELA+TFE3+IL-1(29)	RELA_motifs(129)		chr6_12163517_12164517	1	EDN1	RELA+TFEB+IL-1(42)	TFE3_motifs(81)								chr16_88948423_88949423	1	PABPN1L	RELA+GLIS2+IL-1(83)	GLIS2_motifs(91)
	chr19_10382008_10383008	1	ICAM1	RELA+TFE3+IL-1(29)	RELA_motifs(129)		chr4_74982381_74983381	1	CXCL2	RELA+IL-1(46)	TFE3_motifs(81)								chr20_45904667_45905667	1	LOC100131496	RELA+IL-1(85)	GLIS2_motifs(91)
	chr19_12551306_12552306	1	ZNF443	RELA+IL-1(46)	RELA_motifs(129)		chr5_131421671_131422671	1	CSF2	RELA+TFEB+TFE3+IL-1(51)	TFE3_motifs(81)								chr1_205267232_205268232	1	NUAK2	RELA+IL-1(85)	GLIS2_motifs(91)
	chr19_39892731_39893731	1	ZFP36	RELA+TFEB+TFE3+IL-1(51)	RELA_motifs(129)		chr1_45265544_45266544	1	PLK3	RELA+TFE3+IL-1(29)	TFE3_motifs(81)								chr8_40029976_40030976	1	C8orf4	RELA+IL-1(85)	GLIS2_motifs(91)
	chr19_39894169_39895169	1	ZFP36	RELA+TFEB+TFE3+IL-1(51)	RELA_motifs(129)		chr5_131429859_131430859	1	CSF2	RELA+TFEB+TFE3+IL-1(51)	TFE3_motifs(81)								chr1_155099350_155100350	1	EFNA1	RELA+IL-1(85)	GLIS2_motifs(91)
	chr19_39897068_39898068	1	ZFP36	RELA+TFEB+TFE3+IL-1(51)	RELA_motifs(129)		chr5_149588194_149589194	1	SLC6A7	RELA+TFEB+IL-1(42)	TFE3_motifs(81)								chr4_74903932_74904932	1	CXCL3	RELA+IL-1(85)	GLIS2_motifs(91)
	chr19_39997281_39998281	1	SELV	RELA+TFEB+TFE3+IL-1(51)	RELA_motifs(129)		chr5_149588590_149589590	1	SLC6A7	RELA+TFEB+IL-1(42)	TFE3_motifs(81)								chr4_74964438_74965438	1	CXCL2	RELA+IL-1(85)	GLIS2_motifs(91)
	chr2_113552124_113553124	1	IL1A	RELA+TFEB+TFE3+IL-1(51)	RELA_motifs(129)		chr5_172193206_172194206	1	DUSP1	RELA+IL-1(46)	TFE3_motifs(81)								chr14_77384913_77385913	1	LRRC74A	RELA+GLIS2+IL-1(83)	GLIS2_motifs(91)
	chr2_198175237_198176237	1	ANKRD44	RELA+TFEB+TFE3+IL-1(51)	RELA_motifs(129)		chr6_138132223_138133223	1	TNFAIP3	RELA+TFEB+TFE3+IL-1(51)	TFE3_motifs(81)								chr5_172199073_172200073	1	DUSP1	RELA+IL-1(85)	GLIS2_motifs(91)
	chr2_222611704_222612704	1	EPHA4	RELA+TFEB+IL-1(42)	RELA_motifs(129)		chr6_138187835_138188835	1	TNFAIP3	RELA+TFEB+TFE3+IL-1(51)	TFE3_motifs(81)								chr6_12288070_12289070	1	EDN1	RELA+IL-1(85)	GLIS2_motifs(91)
	chr2_228677982_228678982	1	CCL20	RELA+IL-1(46)	RELA_motifs(129)		chr1_201987214_201988214	1	ELF3	RELA+TFEB+IL-1(42)	TFE3_motifs(81)								chr1_45265544_45266544	1	PLK3	RELA+IL-1(85)	GLIS2_motifs(91)
	chr20_43976187_43977187	1	SDC4	RELA+TFEB+IL-1(42)	RELA_motifs(129)		chr6_92827965_92828965	1	CASC6	RELA+TFEB+TFE3+IL-1(51)	TFE3_motifs(81)								chr5_131826104_131827104	1	IRF1	RELA+IL-1(85)	GLIS2_motifs(91)
	chr20_43976727_43977727	1	SDC4	RELA+TFEB+IL-1(42)	RELA_motifs(129)		chr2_219574973_219575973	1	TTLL4	RELA+IL-1(46)	TFE3_motifs(81)								chr16_88745101_88746101	1	SNAI3	RELA+GLIS2+IL-1(83)	GLIS2_motifs(91)
	chr20_45904667_45905667	1	LOC100131496	RELA+IL-1(46)	RELA_motifs(129)		chr8_140717753_140718753	1	KCNK9	RELA+TFE3+IL-1(29)	TFE3_motifs(81)								chr5_131832313_131833313	1	IRF1	RELA+IL-1(85)	GLIS2_motifs(91)
	chr20_45946799_45947799	1	LOC100131496	RELA+IL-1(46)	RELA_motifs(129)		chr8_39932497_39933497	1	C8orf4	RELA+TFEB+TFE3+IL-1(51)	TFE3_motifs(81)								chr5_149588194_149589194	1	SLC6A7	RELA+IL-1(85)	GLIS2_motifs(91)
	chr21_22931588_22932588	1	LINC00317	RELA+TFEB+TFE3+IL-1(51)	RELA_motifs(129)		chr8_40228147_40229147	1	C8orf4	RELA+TFEB+TFE3+IL-1(51)	TFE3_motifs(81)								chr5_149588590_149589590	1	SLC6A7	RELA+IL-1(85)	GLIS2_motifs(91)
	chr3_15541236_15542236	1	COLQ	RELA+TFEB+IL-1(42)	RELA_motifs(129)		chr8_60937901_60938901	1	CA8	RELA+TFEB+TFE3+IL-1(51)	TFE3_motifs(81)								chr6_138134131_138135131	1	TNFAIP3	RELA+IL-1(85)	GLIS2_motifs(91)
	chr3_15580461_15581461	1	COLQ	RELA+TFEB+IL-1(42)	RELA_motifs(129)		chr9_123688351_123689351	1	TRAF1	RELA+TFEB+TFE3+IL-1(51)	TFE3_motifs(81)								chr6_138187835_138188835	1	TNFAIP3	RELA+IL-1(85)	GLIS2_motifs(91)
	chr3_157154035_157155035	1	PTX3	RELA+TFEB+TFE3+IL-1(51)	RELA_motifs(129)		chr9_134549964_134550964	1	RAPGEF1	RELA+TFEB+TFE3+IL-1(51)	TFE3_motifs(81)								chr6_14117462_14118462	1	CD83	RELA+IL-1(85)	GLIS2_motifs(91)
	chr4_185304315_185305315	1	LOC102723766	RELA+TFEB+IL-1(42)	RELA_motifs(129)		chr9_134637604_134638604	1	RAPGEF1	RELA+TFEB+TFE3+IL-1(51)	TFE3_motifs(81)								chr6_31912861_31913861	1	CFB	RELA+GLIS2+IL-1(83)	GLIS2_motifs(91)
	chr4_74591367_74592367	1	CXCL8	RELA+TFEB+TFE3+IL-1(51)	RELA_motifs(129)														chr6_44230835_44231835	1	NFKBIE	RELA+IL-1(85)	GLIS2_motifs(91)
	chr4_74605707_74606707	1	CXCL8	RELA+TFEB+TFE3+IL-1(51)	RELA_motifs(129)														chr6_92827965_92828965	1	CASC6	RELA+GLIS2+IL-1(83)	GLIS2_motifs(91)
	chr4_74903932_74904932	1	CXCL3	RELA+IL-1(46)	RELA_motifs(129)														chr2_219574973_219575973	1	TTLL4	RELA+IL-1(85)	GLIS2_motifs(91)
	chr4_74964438_74965438	1	CXCL2	RELA+IL-1(46)	RELA_motifs(129)														chr7_155607646_155608646	1	SHH	RELA+IL-1(85)	GLIS2_motifs(91)
	chr4_74982381_74983381	1	CXCL2	RELA+IL-1(46)	RELA_motifs(129)														chr1_27560609_27561609	1	WDTC1	RELA+IL-1(85)	GLIS2_motifs(91)
	chr5_131421671_131422671	1	CSF2	RELA+TFEB+TFE3+IL-1(51)	RELA_motifs(129)														chr9_133803497_133804497	1	FIBCD1	RELA+GLIS2+IL-1(83)	GLIS2_motifs(91)
	chr5_131429859_131430859	1	CSF2	RELA+TFEB+TFE3+IL-1(51)	RELA_motifs(129)														chr9_133814134_133815134	1	FIBCD1	RELA+GLIS2+IL-1(83)	GLIS2_motifs(91)
	chr5_131826104_131827104	1	IRF1	RELA+TFEB+IL-1(42)	RELA_motifs(129)														chr9_134549964_134550964	1	RAPGEF1	RELA+GLIS2+IL-1(83)	GLIS2_motifs(91)
	chr5_131832313_131833313	1	IRF1	RELA+TFEB+IL-1(42)	RELA_motifs(129)														chr9_134637604_134638604	1	RAPGEF1	RELA+GLIS2+IL-1(83)	GLIS2_motifs(91)
	chr5_131833563_131834563	1	IRF1	RELA+TFEB+IL-1(42)	RELA_motifs(129)														chr5_179105090_179106090	1	CBY3	RELA+GLIS2+IL-1(83)	GLIS2_motifs(91)
	chr5_149588194_149589194	1	SLC6A7	RELA+TFEB+IL-1(42)	RELA_motifs(129)
	chr5_149588590_149589590	1	SLC6A7	RELA+TFEB+IL-1(42)	RELA_motifs(129)
	chr5_16160515_16161515	1	MARCH11	RELA+TFEB+TFE3+IL-1(51)	RELA_motifs(129)
	chr5_172193206_172194206	1	DUSP1	RELA+IL-1(46)	RELA_motifs(129)
	chr5_172226874_172227874	1	DUSP1	RELA+IL-1(46)	RELA_motifs(129)
	chr5_57659739_57660739	1	PLK2	RELA+IL-1(46)	RELA_motifs(129)
	chr6_12261385_12262385	1	EDN1	RELA+TFEB+IL-1(42)	RELA_motifs(129)
	chr6_12277423_12278423	1	EDN1	RELA+TFEB+IL-1(42)	RELA_motifs(129)
	chr6_138132223_138133223	1	TNFAIP3	RELA+TFEB+TFE3+IL-1(51)	RELA_motifs(129)
	chr6_138134131_138135131	1	TNFAIP3	RELA+TFEB+TFE3+IL-1(51)	RELA_motifs(129)
	chr6_138187835_138188835	1	TNFAIP3	RELA+TFEB+TFE3+IL-1(51)	RELA_motifs(129)
	chr6_14117462_14118462	1	CD83	RELA+IL-1(46)	RELA_motifs(129)
	chr6_31545856_31546856	1	TNF	RELA+TFEB+TFE3+IL-1(51)	RELA_motifs(129)
	chr6_31912861_31913861	1	CFB	RELA+TFE3+IL-1(29)	RELA_motifs(129)
	chr6_44230835_44231835	1	NFKBIE	RELA+TFE3+IL-1(29)	RELA_motifs(129)
	chr6_44232957_44233957	1	NFKBIE	RELA+TFE3+IL-1(29)	RELA_motifs(129)
	chr6_92496144_92497144	1	CASC6	RELA+TFEB+TFE3+IL-1(51)	RELA_motifs(129)
	chr6_92827965_92828965	1	CASC6	RELA+TFEB+TFE3+IL-1(51)	RELA_motifs(129)
	chr6_92841895_92842895	1	CASC6	RELA+TFEB+TFE3+IL-1(51)	RELA_motifs(129)
	chr7_155548939_155549939	1	SHH	RELA+TFE3+IL-1(29)	RELA_motifs(129)
	chr7_155607646_155608646	1	SHH	RELA+TFE3+IL-1(29)	RELA_motifs(129)
	chr7_155651191_155652191	1	SHH	RELA+TFE3+IL-1(29)	RELA_motifs(129)
	chr8_133003603_133004603	1	OC90	RELA+IL-1(46)	RELA_motifs(129)
	chr8_140717753_140718753	1	KCNK9	RELA+TFE3+IL-1(29)	RELA_motifs(129)
	chr8_39932497_39933497	1	C8orf4	RELA+TFEB+TFE3+IL-1(51)	RELA_motifs(129)
	chr8_39976197_39977197	1	C8orf4	RELA+TFEB+TFE3+IL-1(51)	RELA_motifs(129)
	chr8_40016129_40017129	1	C8orf4	RELA+TFEB+TFE3+IL-1(51)	RELA_motifs(129)
	chr8_40228147_40229147	1	C8orf4	RELA+TFEB+TFE3+IL-1(51)	RELA_motifs(129)
	chr8_60733250_60734250	1	CA8	RELA+TFEB+TFE3+IL-1(51)	RELA_motifs(129)
	chr8_60937901_60938901	1	CA8	RELA+TFEB+TFE3+IL-1(51)	RELA_motifs(129)
	chr8_95645250_95646250	1	LOC100288748	RELA+TFEB+TFE3+IL-1(51)	RELA_motifs(129)
	chr9_116281578_116282578	1	RGS3	RELA+TFEB+TFE3+IL-1(51)	RELA_motifs(129)
	chr9_123688351_123689351	1	TRAF1	RELA+TFEB+TFE3+IL-1(51)	RELA_motifs(129)
	chr9_133803497_133804497	1	FIBCD1	RELA+TFEB+IL-1(42)	RELA_motifs(129)
	chr9_133814134_133815134	1	FIBCD1	RELA+TFEB+IL-1(42)	RELA_motifs(129)
	chr9_134549964_134550964	1	RAPGEF1	RELA+TFEB+TFE3+IL-1(51)	RELA_motifs(129)
	chr9_134637604_134638604	1	RAPGEF1	RELA+TFEB+TFE3+IL-1(51)	RELA_motifs(129)
	chr9_33186195_33187195	1	B4GALT1-AS1	RELA+TFE3+IL-1(29)	RELA_motifs(129)

## Sheet: overlap_basal
(basal)	Input_genes	1126 RELA genes	1126 RELA genes	1126 RELA genes	1126 RELA genes		Names	total	elements
	motifs_total	536 RELA motifs	431 TFE3 motifs	115 TFEB motifs	617 GLIS2 motifs		GLIS2 RELA TFE3 TFEB	38	MLX
	non_redundant_genes_with_motifs	352 genes	303 genes	106 genes	422 genes				KIF26B
									ZNF837
	genes_with_motifs	SLC6A9	LRRC8C	RGS4	PGBD2				FRMD3
		KIF26B	RGS4	NPAS3	MSN				FAM134B
		KIF26B	PCNXL2	LOC101929241	PIM2				ZDHHC11
		XCL1	PCNXL2	ZNF507	RGS4				DLG2
		EPS8L3	CD53	ZNF837	CRB1				USP6NL
		EPS8L3	TAF3	MAP2	PLEKHA6				NBPF22P
		CD53	SVIL-AS1	TAPT1	NAV1				AP1S2
		CGN	CHRNA10	ASB5	AP1S2				METTL20
		VIM-AS1	DKK3	RASGRF2	CHRNA10				GNPDA1
		DKK3	ELP4	LINC01021	DLG2				KCNQ2
		GAB2	EPS8	BMP6	ANO3				RGS4
		EPS8	COL2A1	DLG2	CLNS1A				WNT11
		SCN8A	PTPRQ	APP	FRMD3				EFEMP2
		COL2A1	MTUS2	LINC00323	ATXN2				NAV1
		MTUS2	NPAS3	ATP10B	ADPRHL1				USP32
		NPAS3	RAD51B	FRMD3	LINC00911				PLCH2
		NPAS3	LOC101929241	PPFIA4	MOB3B				RNF2
		NXN	NDRG4	PRRX1	MOB3B				ANKRD12
		LINC00470	ZNF507	CCDC53	VAV2				BMP6
		ZNF837	ZNF837	EFNA5	VAV2				PITX2
		SH3BP4	PALM3	C6orf141	NDRG4				CDH18
		SLC30A3	SH3BP4	ANKRD12	VAV2				RELB
		REEP1	SH3BP4	KCNQ2	VAV2				RAD51D
		PKI55	ALPI	DPH3	PALM3				TMEM44-AS1
		EPAS1	C2orf48	PNPLA4	PRKACA				NUAK2
		EPAS1	PER2	HMCN1	ALPI				C6orf141
		LINC00323	REEP1	CRB1	LOC101927379				CGN
		ITGB2	FBLN7	CGN	MSN				TPM1
		CHST2	PFDN4	WNT11	GPM6B				LINC01021
		DCTD	TPTE	ATP6AP1L	LY6D				IGFBP3
		TAPT1	LOC284930	NBPF22P	ANK3				LOC100129697
		ELL2	TUSC7	MLIP	ANO3				ECHDC3
		ARRDC3	CTB-178M22.2	RGS4	ZP3				PER2
		FST	CSNK1G3	TPM1	LIMK1				VAV2
		FAM134B	RASGRF2	HDAC11	LIMK1				CREB5
		TINAG	LOC101927379	PER2	LINC00942		RELA TFE3 TFEB	10	LGALSL
		GRB10	CDH18	TRPC3	GRB10				LINC00323
		FGF20	LINC01021	FAM110B	IGFBP3				LOC101927310
		MOB3B	LINC01021	LINC00911	UBL7-AS1				AHCYL2
		AGO4	BMP6	RASGRF2	LINC00052				LOC101927766
		DLG2	GRB10	CDH18	LOC101927817				GALT
		DLG2	SND1-IT1	LAMTOR1	SNX29				LOC101928731
		DLG2	SLC35B4	TDP2	TEX19				SUMF1
		IGF1	DPY19L1P1	VIM-AS1	C7orf25				COL24A1
		KIAA1551	PSD3	ZDHHC11	ANKRD12				NPAS3
		GGACT	MOB3B	BMP6	ZNF846		GLIS2 RELA TFE3	99	HMGCR
		ABHD17C	MSN	LOC101928731	RELB				HIVEP1
		LINC00052	SLC16A9	LOC101927310	LYPD1				MTUS2
		PLA2G4E	MPP7	NEUROD2	MYH15				PXYLP1
		KIF1C	MPP7	HOGA1	ZNF385D				DPPA2P3
		ANKRD12	CHRNA10	COL24A1	TSPAN5				ARMC3
		MAP2	ATXN2	ANKDD1B	SH3RF1				ACTL8
		EPAS1	IGF1	HOGA1	ATP10B				LINC01554
		PFDN4	NPAS3	TEX101	HMGCR				GRB10
		KRTAP25-1	ABHD17C	LINC00162	SEPP1				SH3BP4
		ITGB2	LINC00052	CREB5	LINC01021				LINC00856
		LINC00323	LOC81691	RNF2	PLXNA4				EXOC3L4
		ROBO1	ZNF846	ADAMTS13	BMP6				PPIH
		KLF15	LYPD1	RAD51D	WNT16				RAD51B
		ATP10D	KRTAP25-1	USP6NL	NUAK2				MSN
		TRPC3	APP	ZNF507	SNRPD2P2				EPS8
		MSANTD1	LINC00323	METTL20	ARMC10				SEPP1
		SPEF2	HMOX1	GALT	MEPCE				CTB-178M22.2
		CDH18	ROBO1	KIF26B	KIF26B				CLIC4
		CDH18	ROBO1	CRB3	PPFIA4				C10orf91
		HMGCR	MYH15	ZNF221	RHOU				RHOU
		SEPP1	MYH15	PLCH2	CHST15				GFPT2
		CDH18	LIPH	MAP3K5	VIM-AS1				HS3ST1
		TFAP2A-AS1	IL7R	IGFBP3	TPBG				PLXNA1
		TNFRSF11B	ATP10B	FAM134B	FZD4				INTS1
		FRMD3	SPEF2	VAV2	BMP6				TTLL9
		MAPKAP1	SPEF2	PITX2	LUM				STOML1
		LPAR1	CDH18	UNKL	LINC00239				LOC101927354
		AP1S2	NBPF22P	HMOX1	TEX9				A4GALT
		NDP	HMGCR	SUMF1	C6orf141				FAM110C
		LOC101927434	SEPP1	LOC101927766	TUBB3				TPK1
		SLC45A3	RRAGD	ZRANB2	SLC47A1				LRFN3
		RHOU	TPK1	LINC01447	REEP1				DGAT2
		PRRX1	FRMD3	GPR146	ID2-AS1				LINC00942
		ANK3	LPAR1	CMPK1	IGSF10				LIF
		RBM20	AP1S2	DHRS4	TIFA				PLD1
		CLNS1A	PNPLA4	CCND2	DCTD				LINC00052
		LOC101927310	NDP	NAV1	EFNA5				TPBG
		CPA3	MSH4	SUMF1	LINC01554				PJA2
		IGSF10	PPFIA4	LOC100129697	TINAG				TRIM55
		C6orf141	RHOU	NUAK2	DPY19L1P1				STAT5A
		TFAP2A-AS1	CLNS1A	MATK	GNAT3				FLRT2
		IGFBP3	GAB2	SLC35B4	PSD3				ALPI
		WNT16	DLG2	AP1S2	MTUS1				HDAC9
		TPK1	FZD4	EFEMP2	RECK				STK35
		IGFBP3	LUM	EDEM1	RGS4				KRT7
		PLXNA4	NUDT7	ECHDC3	WNT11				IL7R
		GNG12	SNX29	LGALSL	CRY2				TARS
		KIF26B	LINC00313	ZDHHC11	LOC101929241				ITFG1
		DHTKD1	DCTD	USP32	ANKRD12				AZIN2
		WNT11	C6orf141	CCNT1	MAP3K5				LINC00313
		SYTL2	HDAC9	RELB	HDAC11				CSNK1G3
		KRT7	CREB5	OGDHL	DPH3				LOC338694
		SYT1	PSD3	SLC47A1	LOC100507661				SLC16A9
		ATXN8OS	OXR1	AHCYL2	HIVEP1				LOC101927434
		ARNT2	ALDH1A1	PRRG1	FAM134B				CLDN23
		FBLN7	GNG12	GNPDA1	HIVEP1				CDKN1A
		EPAS1	KIF26B	C7orf25	HIVEP1				MEPCE
		ALPI	C1orf111	FAM168B	REV3L				EPS8L3
		LOC101929395	LOC101928322	TMEM44-AS1	TFAP2A-AS1				NDRG4
		KCNQ2	CHST11	DPH3	PLXNA4				ROBO1
		SUN2	TXNDC16	LOC171391	CREB5				PKI55
		A4GALT	ANKRD12	THNSL1	LOC101927354				TRABD2B
		NBPF22P	EPAS1	CREB5	LINC01554				PAPLN
		ARRDC3	LOC101929395	TTLL4	PSD3				SVIL-AS1
		TMEM161B-AS1	KCNQ2	MAFG	CAPN9				OPN3
		SOBP	GAP43	MLX	CCNT1				LINC01514
		CD2AP	DPH3	ZNF30	NBPF22P				DHTKD1
		AHCYL2	PITX2	ADAM10	ZDHHC11				FOXD1
		LOC101927354	PJA2	UBE2D4	FLRT2				PFDN4
		LINC01446	SPEF2		ZDHHC11				TINAG
		HMCN1	PLXNA4		LOC102724927				ANO3
		ROR1	CREB5		ULK4				GCH1
		ACTL8	LOC101927354		NBPF22P				LY6D
		HECTD2	LOC101927354		SPEF2				RHOV
		TMEM119	FGF20		GAB2				DCTD
		PRKCH	ROR1		FAM110C				EPAS1
		SNX29	ACTL8		CHODL				ITGB2
		TNFSF13	RHOU		GFPT2				CLNS1A
		LDLRAD4	CGN		IL7R				SREBF2
		SATB1	DLG2		PRR7-AS1				ARMC10
		PJA2	PPFIA2		LINC01021				LIMK1
		LINC00992	PRKCH		CTB-178M22.2				CHST2
		CTB-178M22.2	LOC102724927		SELL				LOC101928710
		TARS	TNFSF13		DLG2				ROR1
		IGFBP3	PFDN4		FAM134B				PLEKHA6
		GRB10	APP		ADAM19				GAB2
		LY6D	SATB1		CYBRD1				SMG9
		OR1L6	LINC00992		PKD2				ABHD17C
		RGS4	EFNA5		TRPC3				SNX29
		CLIC4	CDH18		SIL1				KRT86
		GFI1	NBPF22P		GRB10				TNFSF13
		CYP26C1	SPEF2		AZIN2				REEP1
		SVIL-AS1	MYB		RORC				ZNF846
		CHST15	CLDN23		ARMC3				PSD3
		SYT1	LY6D		C11orf96				C2orf48
		LINC00942	OR1L6		UBTF				PLXNA4
		FLRT2	MID1		CSNK1G3				MOB3B
		TPM1	PPFIA4		TTLL9				SPEF2
		DPEP2	PCNXL2		ZNF70		GLIS2 RELA TFEB	10	MAP3K5
		SLC30A3	FLRT2		TRIM36				VIM-AS1
		CHST2	SERPINB5		PLXNA1				SLC47A1
		LINC00992	FAM110C		TRIM36				LINC00162
		TARS	LIF		PJA2				MAP2
		LIMK1	SREBF2		EBF1				EDEM1
		LOC101927434	CHST2		PJA2				C7orf25
		ANO3	CHST2		RASGRF2				CCND2
		LINC01537	HDAC11		LAMTOR1				UNKL
		WNT11	SIRT5		ATP10D				TRPC3
		WNT11	CREB5		SH3BP2		GLIS2 TFE3 TFEB	22	HMOX1
		SPATS2L	ANO3		ROBO1				LOC171391
		PER2	LINC01537		DCTD				EFNA5
		LINC01554	WNT11		FGFR3				PNPLA4
		LINC01021	LINC00942		LOC100130705				NEUROD2
		LOC100505478	TARS		FGFR3				DPH3
		TRABD2B	PLXNA4		TMEM144				CCNT1
		SLC6A9	GRB10		RHOU				LAMTOR1
		GAB2	FAM110B		HS3ST1				LOC101929241
		PHLDA1	LOC100505478		PITX2				TTLL4
		MAP2	LPAR1		NPNT				GPR146
		LOC101927766	TRABD2B		GPM6B				HDAC11
		CDH18	AGT		RHOU				ADAMTS13
		CDH18	AZIN2		ANK3				MAFG
		ARRDC3	ARMC3		LINC00856				HOGA1
		CLDN23	TPM1		ROBO1				ADAM10
		PLEKHA6	UBTF		SPAG7				PPFIA4
		SYT1	TTLL9		EDEM1				RASGRF2
		WDR93	ZNF70		IL7R				OGDHL
		ABHD17C	PLXNA1		CSNK1G3				ATP10B
		CLNS1A	EBF1		NEUROD2				APP
		DGCR6L	LOC101927766		FKBP1B				SLC35B4
		FOXD1	RASGRF2		FUCA2		RELA TFE3	33	XCL1
		LOC100130476	CDH18		IGFBP3				SLC37A4
		ZNF345	TPK1		ZNF385D				OR1L6
		COLEC11	OXR1		LRRC71				IGF1
		EDEM1	CLDN23		HOGA1				SYT1
		TNFRSF11B	KIF26B		DPPA2P3				C5AR1
		KIF26B	LAMTOR1		DPPA2P3				DKK3
		SCARNA13	SYT1		BTBD2				LINC01537
		SPEF2	ROBO1		DPPA2P3				LVRN
		TFAP2A-AS1	CDH18		HIVEP1				SYT2
		BMP6	FOXD1		HDAC9				ITGB4
		LOC100505478	ADPGK-AS1		KIF26B				USP14
		TCP11L1	LGALSL		TRABD2B				LINC00992
		CCNE1	LINC01021		PLD1				CEMIP
		TMEM144	EXOC2		PLD1				COL2A1
		PLK4	DPY19L1P1		CCNE1				FGF20
		IGFBP3	LINC00856		COL5A3				GNG12
		COL24A1	ZFX		HOGA1				CD53
		PKI55	XCL1		EGR2				MMAB
		KCNQ2	LOC101928731		CHST2				FBLN7
		HS3ST1	LOC101927310		PXYLP1				PRKCH
		LOC101927378	NEUROD2		NDRG4				KIAA1551
		XCL1	SPEF2		TWIST2				LOC101929395
		HS6ST3	FUCA2		PLXNA1				LAMA1
		DCTD	LOC100505478		LINC00162				LPAR1
		IL7R	HOGA1		KLF15				LOC101927378
		IGFBP3	SMG9		TFAP2A-AS1				KRTAP25-1
		LINC01514	KIF26B		CAMK2N1				GLP2R
		C19orf12	COL24A1		GSTZ1				NDP
		LOC101929395	PKI55		ODF3B				LOC101928322
		ZNF385D	KCNQ2		SPATS2L				LOC100505478
		ANXA3	ULK4		APEH				SATB1
		TARS	LOC101927378		NBPF22P				MYB
		GFPT2	CEMIP		SREBF2		RELA TFEB	7	MATK
		ARMC10	NDRG4		GATAD2B				HMCN1
		RNF2	TEX101		ANK3				PRRX1
		FAM169B	IGFBP3		SUN2				LINC01447
		NDRG4	LINC01514		CBY1				ZNF221
		LINC00313	GSTZ1		LIF				TAPT1
		HMGCR	ITFG1		TPK1				ANKDD1B
		MMS22L	LRFN3		LIF		GLIS2 RELA	87	ACTN3
		SYT2	LOC101929395		RTN4R				B4GALT1-AS1
		ROR1	TARS		BRSK2				MPZL2
		C10orf91	GFPT2		ASPG				VEZF1
		DPPA2P3	NBPF22P		ZNF20				GGACT
		PLD1	ARMC10		LINC00162				WISP2
		ROBO1	RNF2		ITGB2				ZNF385D
		FOXD1	HMGCR		ITGB2				EBI3
		FAM134B	TPBG		ITGB2				NXN
		NDP	DPPA2P3		LINC00313				SCARNA13
		MFSD4	PLD1		HAO2-IT1				NMNAT1
		NUAK2	RHOU		SNX29				IGSF10
		HMCN1	SPEF2		SPATS2L				SH3BP2
		LOC101928731	CDH18		B3GNT2				TNRC6A
		RAD51D	LINC01021		LOC730668				CBX3P2
		NPNT	ADAMTS13		CDH18				DMXL2
		GNPDA1	NDP		ADAMTS13				RTN4R
		NFKBIE	RHOU		KCNQ2				RBBP9
		LOC101927668	RAD51D		KIF26B				ZNF345
		C10orf91	OSTM1		RHOU				CCNE1
		KRT86	C10orf91		KCNQ2				HECTD2
		STAT5A	KRT86		WNT11				CHST15
		ZNF20	HDAC9		PFDN4				LDLRAD4
		SUN2	USP6NL		OSTM1				PCGF6
		HCP5	ZNF507		WISP2				WNT10A
		PRR7-AS1	SHANK3		CHST15				ADAM19
		LOC100130476	CHST2		FER1L4				C19orf12
		C5AR1	C10orf91		LZTS3				SIL1
		CDH18	METTL20		TTLL9				TNS4
		TRABD2B	C5AR1		FAM134B				PHLDA1
		RHOU	PLEKHA6		STK35				ACOT7
		PLEKHA6	LOC100129697		IGFBP3				FGFR3
		LOC338694	ZDHHC11		RBBP9				NUPR1
		SCNN1A	NIPAL3		USP6NL				TMEM144
		NUPR1	LIF		EPAS1				GFI1
		LOC100129697	BMP6		SHANK3				LOC100128568
		ODF3B	GALT		CHST2				SETD8
		ADAM19	KIF26B		PADI1				AGO4
		TARS	CRB3		C10orf91				ZNF20
		ZDHHC11	TDP2		KIAA1841				DPEP2
		TFAP2A-AS1	GGCT		EPAS1				FAM124A
		C10orf91	NUDT18		CHRNE				ZNF76
		SPATS2L	KIF26B		SLC30A3				VASP
		CSNK1G3	KRT7		SLC30A3				CBY1
		GALT	ROR1		PER2				SLC45A3
		LOC100129697	LINC00313		CHST11				FST
		USP14	LVRN		SH3BP4				NFKBIE
		LINC01021	NUAK2		ALPI				KLF15
		ZNF221	C10orf91		WNT10A				SMIM7
		HS3ST1	TPBG		WNT10A				REV3L
		MSN	SLC7A8		TFAP2A-AS1				RBM20
		PYCR1	HMOX1		CLDN3				SCNN1A
		VEZF1	PROS1		PKI55				ATP10D
		TTC33	STAT5A		KIF26B				FER1L4
		MFSD4	TMEM44-AS1		LINC01553				LRRC74A
		PLEKHA6	PLXNA1		ALS2				SLC6A9
		MPZL2	TINAG		SPATS2L				PRKACA
		PXYLP1	CREB5		LOC102724927				PRR7-AS1
		TIFA	SYT2		MSI2				HS6ST3
		LINC01446	EXOC2		PEG10				ANK3
		SLC16A9	NAA60		C2orf48				PYCR1
		PYROXD2	ITGB2		KRT7				LOC100130093
		SVIL-AS1	IGFBP3		PALM3				ASB7
		EPAS1	VAV2		ZNF846				ALDH3B1
		LVRN	LOC100129697		LOC100128568				SPATS2L
		PLCH2	HMOX1		EXOC3L4				TMEM119
		C10orf91	LINC01021		ZNF837				NPNT
		A4GALT	LINC01270		PLEKHA6				ODF3B
		GFPT2	FAM134B		ROR1				SLC30A3
		MAP3K5	VAV2		CCDC114				TUBB3
		ATXN7L1	VEPH1		GRB10				GATAD2B
		IL7R	SAMSN1		NUAK2				SUN2
		STAT5A	DPPA2P3		VASP				KIAA1841
		ALS2	LRRC71		RELB				UEVLD
		TMEM44-AS1	AGT		SMG9				LZTS3
		CHST2	LOC730668		A4GALT				PARS2
		CREB5	PXYLP1		TPBG				TIFA
		MOB3B	RASL12		IGFBP3				TRIM36
		SYT2	EFNA5		EBI3				PIM2
		TRABD2B	RRAGD		SLC45A3				TFAP2A-AS1
		OSCP1	LINC00592		WISP2				WNT16
		LOC101928731	GCH1		HMOX1				CCDC114
		ITGB2	IGFBP3		DPPA2P3				LINC01359
		VAV2	HMOX1		ZNF345				INTS5
		AZIN2	HS3ST1		LRFN3				ZP3
		SCNN1A	LOC101927766		PLXNA1				ALS2
		LHX1	CREB5		RNF145				LHX1
		PLD1	ZRANB2		C19orf12		TFE3 TFEB	11	THNSL1
		FGFR3	NTN4		SMIM7				CRB3
		B4GALT1-AS1	EPAS1		PRKACA				ZNF507
		MFSD4	SNORD56B		IGFBP3				DHRS4
		ANK3	STK35		HDAC9				UBE2D4
		TUBB3	GPR146		SCNN1A				FAM168B
		FAM110C	LIMK1		CA12				ZNF30
		FOXD1	MYO6		NAA60				FAM110B
		FAM134B	ZNF192P1		ZNF227				TEX101
		LOC100129697	DHRS4		ID2-AS1				TDP2
		LINC00162	C2orf48		ANKRD12				ZRANB2
		RHOU	GRB10		RHOU		GLIS2 TFE3	51	DALRD3
		DPPA2P3	OPN3		RAD51B				LUM
		PITX2	FAM134B		LOC100129697				CHRNA10
		USP6NL	ADPRHL2		HMOX1				LRRC71
		EDEM1	CGN		CBX3P2				MYH15
		WNT1	CDKN1A		FOXD1				MSH4
		NOS2	NAV1		TINAG				MDM2
		LOC100996654	SYT1		LDLRAD4				ENOX1
		PSD3	GFPT2		NXN				SIRT5
		ASB7	LIF		LINC01270				MYO6
		UNKL	SUMF1		VAV2				PALM3
		IL7R	OSTM1		PYCR1				ULK4
		IGFBP3	INTS1		CLIC4				RNU6ATAC
		GOLT1B	NUAK2		CCDC136				TAX1BP3
		GCH1	STOML2		LOC101928710				SNORD56B
		RHOV	LOC338694		USP6NL				CHST11
		ZNF76	DHTKD1		WNT11				NUDT7
		SYTL2	DPPA2P3		TNFSF13				EXOC2
		SUMF1	LAMA1		PITX2				FUCA2
		CREB5	SCRN2		USP32				RNF145
		ACTL8	THADA		VEZF1				LINC01270
		SMG9	AP1S2		MORN1				AGT
		MAP3K5	LIMK1		LRRC71				VTCN1
		STMND1	EPS8L3		LOC729987				LOC101927817
		TRABD2B	EFEMP2		AGT				ZNF70
		STK35	STOML1		MSI2				MYL5
		TRIM36	SH3GLB2		MLX				MID1
		LINC01447	C9orf64		FGFR3				GGCT
		HDAC9	A4GALT		ANKRD17				LOC730668
		PRKAG1	VTCN1		STAT5A				TAF3
		MPZL2	ATXN2		STAT5A				LOC102724927
		ACTN3	GPX5		PXYLP1				LOC101927379
		C2orf48	MSH4		LINC01021				GSTZ1
		GRB10	TAX1BP3		LHX1				COX6A2
		AHCYL2	PTPMT1		RAD51D				NTN4
		OPN3	RAD51B		KDM6A				PTPMT1
		FER1L4	CDKN1A		MID1				NAA60
		FGFR3	ECHDC3		EXOC3L4				RRAGD
		CGN	GLP2R		SLC47A1				VMA21
		SYTL2	PAPLN		RRAGD				EBF1
		ZNF480	EFNA5		TUBB3				SH3GLB2
		LZTS3	NUAK2		LINC00094				ATXN2
		INTS1	LOC101928710		LOC100129697				OSTM1
		CCND2	ITGB4		RNF2				DPY19L1P1
		CDKN1A	LOC101927817		ECHDC3				ADPRHL2
		NAV1	TMEM44-AS1		LOC100129697				UBTF
		CHST15	PLCH2		LOC100129697				GAP43
		SYT1	RHOV		LOC100129697				FZD4
		GFPT2	USP32		S1PR4				SHANK3
		HIVEP1	LINC01554		BMP6				LYPD1
		GRB10	CCNT1		WBSCR16				ZFX
		SETD8	LOC101927434		HS3ST1		GLIS2 TFEB	3	ATP6AP1L
		GOLT1B	CLDN23		PSD3				LINC00911
		GJB3	CEMIP		NTN4				CRB1
		LEMD3	ZFX		DPEP2		RELA	68	PYROXD2
		LOC100129697	MMAB		FAM179A				WNT1
		LOC101928710	HIVEP1		RORC				ATXN7L1
		NUAK2	GRB10		ITFG1				NOS2
		ACOT7	KIAA1551		C3				HCP5
		TNRC6A	DOCK4		SNORD56B				MMS22L
		VASP	RELB		SLC25A42				LOC100996654
		SPINK13	STAT5A		GPR146				CYP26C1
		LOC100130093	DGAT2		LIMK1				WDR33
		LRRC74A	PPIH		NAV1				ANXA3
		ANKDD1B	OGDHL		TNRC6A				LOC101927668
		LOC338694	LRRC71		UNKL				IQCE
		METTL20	IGFBP3		UNKL				MAPKAP1
		MATK	TPK1		MYO6				ARRDC3
		BMP6	AHCYL2		SNX29				USP3-AS1
		ITFG1	VAV2		FAM134B				PLA2G4E
		ODF3B	MDM2		ADPRHL2				TNFRSF11B
		HMCN1	ITGB2		WNT11				AICDA
		IGFN1	LOC101927310		LINC00052				CPA3
		ALDH3B1	PCSK4		ZCCHC4				ATXN8OS
		DPPA2P3	FAM134B		B4GALT1-AS1				ABCC5
		LIMK1	FAM134B		ABHD17C				STMND1
		VAV2	EXOC3L4		TPM1				SYTL2
		LAMA1	MYL5		DMXL2				FAM184A
		LRFN3	FAM134B		CDH18				IL6ST
		AP1S2	KRT7		PRDM2				MFSD4
		ZNF137P	INTS1		MDM4				TNFRSF10B
		EPAS1	GNPDA1		RHOV				KIF1C
		PJA2	FAM168B		NHP2L1				COLEC11
		EFEMP2	TMEM44-AS1		SCARNA13				GJB3
		STOML1	EXOC3L4		SNORD56B				TMEM161B-AS1
		EPS8L3	HDAC11		APPBP2				DGCR6L
		LIF	LOC171391		PAPLN				ZNF137P
		TRIM55	ENOX1		INTS1				OSCP1
		AICDA	THNSL1		GCH1				TCP11L1
		TEKT5	USP14		DHTKD1				GDAP1
		DENND4A	CREB5		EXOC3L4				SELV
		TNS4	TTLL4		PNPLA4				GPANK1
		LGALSL	MAFG		CST6				DSE
		CDKN1A	NUAK2		HS6ST3				YDJC
		ECHDC3	VMA21		FAM124A				CD2AP
		GLP2R	CTSC		SLC35B4				SCN8A
		EPS8L3	CLIC4		LOC101927181				LINC01446
		PAPLN	COX6A2		MTUS2				DENND4A
		BTG3	EXOC2		VAMP1				KLHL35
		ZP3	RNU11		LOC730668				TEKT5
		SMG9	DALRD3		ADAM10				SOBP
		KIAA1841	NUDT7		LHX1				ELL2
		EPAS1	GSTZ1		PITX2				IGFN1
		WISP2	TTLL9		RBM20				LOC100130476
		RTN4R	MLX		UNC119				CDC20
		SH3BP2	MEPCE		CA12				ZNF480
		PIM2	TRIM55		ANKRD40				MSANTD1
		ITGB4	RNF145		PHLDA1				OSBPL6
		C10orf91	LOC100506022		SCNN1A				TTC33
		CLNS1A	ZNF30		LIMK1				PLK4
		RAD51B	SLC37A4		ABCF2				LEMD3
		HIVEP1	RNU6ATAC		SCNN1A				SEH1L
		CREB5	ADAM10		SH3BP2				GOLT1B
		PLCH2	MOCS2		SH3GLB2				SPINK13
		PHLDA1	UBE2D4		KRT86				WDR93
		TPBG	OPA1		KRT7				BTG3
		IGFBP3	LRFN3		KDM6A				PRKAG1
		WNT10A			CCND2				LINC00470
		UEVLD			CABLES2				FAM169B
		RHOV			METTL20				FN3K
		USP32			REEP6				ARNT2
		LINC00313			A4GALT				BIRC3
		NUAK2			EDEM1		TFE3	39	ELP4
		NAV1			LMBR1				C9orf64
		WNT10A			VTCN1				SERPINB5
		DSE			FST				VEPH1
		CEMIP			MSH4				LRRC8C
		LOC101928322			TAX1BP3				MPP7
		MMAB			TAX1BP3				PCSK4
		KCNQ2			TNS4				RASL12
		HIVEP1			PTPMT1				PPFIA2
		LOC100505478			RAD51B				PTPRQ
		EBI3			PDCD7				SCRN2
		LOC101928731			REEP5				SAMSN1
		C19orf12			SETD8				THADA
		UNKL			FGFR1				ALDH1A1
		RELB			TMEM119				C1orf111
		YDJC			TAF3				NIPAL3
		STAT5A			RNF2				NUDT18
		FN3K			NUPR1				LIPH
		CBX3P2			GAB2				STOML2
		CREB5			CLNS1A				OPA1
		DGAT2			WNT11				TPTE
		STAT5A			WNT11				RNU11
		TFAP2A-AS1			ATP6AP1L				GPX5
		PPIH			DGAT2				LOC100506022
		RBBP9			GRB10				SND1-IT1
		CDKN1A			GGACT				OXR1
		LIF			LOC338694				TUSC7
		ROR1			LOC338694				ADPGK-AS1
		NFKBIE			ALDH3B1				PROS1
		SLC47A1			NUAK2				DOCK4
		IGFBP3			TK2				PCNXL2
		LIF			LOC101928710				MOCS2
		TPK1			ACTN3				LOC284930
		LINC00856			EFEMP2				TXNDC16
		EPS8L3			INTS5				SLC7A8
		CDH18			MDM4				LINC00592
		ARMC3			CCDC144NL				LOC81691
		VAV2			APP				ZNF192P1
		NMNAT1			UEVLD				CTSC
		SREBF2			GRIN2D		TFEB	5	CCDC53
		GDAP1			MPZL2				CMPK1
		BTG3			LOC100129697				PRRG1
		CHST2			RHOV				MLIP
		C7orf25			EPAS1				ASB5
		FAM134B			STBD1		GLIS2	112	C17orf97
		VAV2			CCNT1				ID2-AS1
		FAM134B			ANKRD12				CHRNE
		FAM124A			ACOT7				COL5A3
		EXOC3L4			LOC101927434				LINC00235
		PRKACA			APEH				FLJ30679
		TMEM119			CLDN23				REEP6
		IGFBP3			ZFX				PADI1
		REV3L			SLC16A9				FGFR1
		LINC01359			GRB10				TMEM65
		GJB3			LOC100996447				DNAJB1
		PARS2			LRRC74A				STX17
		ZNF846			GFI1				CTNNBIP1
		WDR33			SVIL-AS1				CRY2
		C7orf25			RNU6ATAC				ZNF428
		GATAD2B			C10orf91				LOC729987
		LINC00313			C10orf91				PKD2
		EXOC3L4			OPN3				CNN1
		LIF			GAB2				PRDM2
		OSBPL6			C10orf91				ZCCHC4
		MYB			C10orf91				SELL
		CREB5			HECTD2				CLDN3
		TNFRSF10B			CHST15				APEH
		TRIM36			EPS8L3				TEX19
		TFAP2A-AS1			SLC45A3				AP1G2
		A4GALT			LINC00235				VAMP1
		IL6ST			CHST15				REEP5
		SIL1			OGDHL				AP4B1-AS1
		CCDC114			CTNNBIP1				C3
		ABCC5			LRRC71				AFG3L2
		DMXL2			ECHDC3				LL22NC03-63E9.3
		NUAK2			USP6NL				ASPG
		FAM184A			ARSJ				LINC00929
		CLIC4			GGCT				GRIN2D
		GPANK1			PHLDA1				UBL7-AS1
		PLD1			STOML1				CLPTM1L
		PCGF6			ZSWIM5				LOC101927814
		SELV			PCGF6				CST6
		IQCE			C7orf25				LSM4
		TTLL9			SYNGR1				RECK
		MLX			LINC01514				GNPDA2
		USP3-AS1			GLYCTK				BRSK2
		PLXNA1			MDM2				MORN1
		BIRC3			ITGB2				APPBP2
		MEPCE			CCNE1				MSI2
		INTS5			ULK4				FAM135A
		ZDHHC11			LINC01359				KDM6A
		SLC37A4			ACOT7				CCDC136
		SMIM7			CNN1				ABCF2
		KLHL35			LOC101927814				LOC100996447
		CBY1			PARS2				RELA
		SEH1L			MAP2				CAPN9
		MAPKAP1			TRABD2B				ZNF227
		CDC20			MYL5				STBD1
		SMG9			CLPTM1L				OGG1
		LOC100128568			SLC6A9				CCDC144NL
					PPIH				PDCD7
					FAM135A				CCDC96
					ESR2				TWIST2
					AGO4				ZSWIM5
					GNPDA1				SNRPD2P2
					TMEM44-AS1				GNAT3
					NFKBIE				ERMAP
					HDAC11				EGR2
					CLIC4				LOC100130705
					OGG1				RGS20
					GAP43				LRRC42
					LOC171391				KCTD7
					ENOX1				BTBD2
					PLCH2				LOC101927181
					PITX2				LINC00239
					DNAJB1				S1PR4
					PDXP				TEX9
					KCTD7				RORC
					CLDN23				NHP2L1
					WNT11				PGBD2
					TTLL4				UNC119
					RHOU				GPM6B
					LOC100130093				SH3RF1
					MAFG				ANKRD17
					IGFBP3				C11orf96
					TMEM65				CABLES2
					LL22NC03-63E9.3				SPAG7
					CDKN1A				ANKRD40
					SPEF2				PEG10
					ZNF76				FKBP1B
					VMA21				FAM120B
					STX17				CAMK2N1
					UNKL				CYBRD1
					SLC45A3				HAO2-IT1
					MORN1				GLYCTK
					AFG3L2				MTUS1
					COX6A2				ESR2
					EXOC2				LINC01553
					PLEKHA6				CHODL
					PLEKHA6				SPATS2
					ERMAP				PDXP
					C17orf97				ADPRHL1
					DALRD3				ADCK5
					TARS				TSPAN5
					NUDT7				CA12
					PEG10				ARSJ
					NAV1				SYNGR1
					GSTZ1				LINC00094
					EPS8				TK2
					RGS20				LMBR1
					PIM2				FAM179A
					MEPCE				MDM4
					LRRC42				WBSCR16
					LSM4				B3GNT2
					TRIM55				LOC100507661
					CCDC96				SLC25A42
					ZP3
					ACTL8
					RELA
					CCDC144NL
					SPATS2
					ACTL8
					GNPDA2
					LINC00929
					FAM120B
					TPM1
					ASB7
					ZNF428
					ADCK5
					RNU6ATAC
					SIRT5
					CGN
					AP4B1-AS1
					C17orf97
					CLPTM1L
					AP1G2
					FLJ30679
					LRFN3
					EPS8L3
					TFAP2A-AS1
					NMNAT1

## Sheet: overlap_IL-1alpha
IL-1_alpha	Input_genes	168 RELA genes	168 RELA genes	168 RELA genes	168 RELA genes		Names	total	elements
	motifs_total	129 RELA motifs	81 TFE3 motifs	22 TFEB motifs	91 GLIS2 motifs		GLIS2 RELA TFE3 TFEB	9	EDN1
	non_redundant_genes_with_motifs	67 genes	46 genes	16 genes	59 genes				TNFAIP3
									C8orf4
	genes_with_motifs	EFNA1	EFNA1	NUAK2	EFNA1				PLAU
		EFNA1	ELF3	HHAT	WDTC1				NUAK2
		ELF3	NUAK2	EDN2	ATF3				DUSP1
		NUAK2	ELF3	HHAT	NUAK2				EDN2
		ATF3	PLK3	TNFSF18	PLK3				KCNK9
		NUAK2	NUAK2	PLAU	NUAK2				HHAT
		ELF3	NUAK2	ICAM1	EFNA1		GLIS2 TFE3 TFEB	2	TNFSF18
		NUAK2	EDN2	TTLL4	HHAT				TTLL4
		HHAT	TNFSF18	IL1A	EDN2		RELA TFE3 TFEB	1	IL1A
		EDN2	RGS16	IL1A	TNFRSF18		GLIS2 RELA TFE3	16	NFKBIA
		TNFRSF18	ELF3	MERTK	ELF3				TNFRSF18
		ELF3	HHAT	ATRN	EDN2				SLC6A7
		RGS16	ATF3	LINC00320	NUAK2				CASC6
		ELF3	ELF3	DUSP1	EFNA1				CA8
		EDN2	EDN2	TNFAIP3	PTGFR				CCL20
		ELF3	NUAK2	TNFAIP3	EDN2				NFKB2
		HHAT	ATF3	EDN1	ATF3				ATF3
		ATF3	OR2T1	EDN1	TNFRSF18				ELF3
		EDN2	EDN2	TNFAIP3	TNFSF18				RAPGEF1
		EDN2	EDN2	KCNK9	SPHAR				CXCL2
		ATF3	HHAT	C8orf4	NFKB2				TNFAIP2
		ATF3	TNFRSF18	KCNK9	NFKB2				EFNA1
		PTGFR	TNFSF18		KLF6				KLF6
		NUAK2	EDN2		PLAU				PLK2
		ATF3	PLAU		KLF6				FANK1-AS1
		EDN2	NFKB2		EGR2		GLIS2 RELA TFEB	1	ICAM1
		HHAT	PLAU		NFKB2		GLIS2 TFE3	4	C17orf99
		SPHAR	FANK1-AS1		FANK1-AS1				SLC38A8
		EDN2	KLF6		FANK1-AS1				PLK3
		GJA5	KLF6		METTL21B				LYG1
		SPHAR	KLF6		SPG20-AS1		RELA TFE3	7	RGS16
		NFKB2	FANK1-AS1		TNFAIP2				LOC102723766
		NFKB2	KLF6		NFKBIA				EPHA4
		PLAU	TNFAIP2		NFKBIA				TRAF1
		PLAU	NFKBIA		TNFAIP2				MARCH11
		FANK1-AS1	AKAP6		TNFAIP2				LINC00317
		KLF6	SLC38A8		TNFAIP2				CSF2
		NFKB2	C17orf99		LRRC74A		GLIS2 TFEB	1	MERTK
		KLF6	C17orf99		NFKBIA		GLIS2 RELA	18	SHH
		KLF6	TTLL4		NFKBIA				CFB
		KLF6	CCL20		ADAMTS17				ZNF443
		KLF6	IL1A		CYLD				LRRC74A
		BIRC3	IL1A		SNAI3				B4GALT1-AS1
		IGF2	EPHA4		PABPN1L				SPHAR
		METTL21B	EPHA4		SLC38A8				ADAMTS17
		TAS2R14	IL1A		C17orf99				CXCL3
		TNFAIP2	LYG1		ZFP36				ZFP36
		NFKBIA	LINC00317		ICAM1				PTGFR
		NFKBIA	LINC00317		ZFP36				CYLD
		TNFAIP2	ZPLD1		ZFP36				IRF1
		NFKBIA	CXCL2		ZNF443				CD83
		TNFAIP2	LOC102723766		TTLL4				LOC100131496
		LRRC74A	SLC26A1		CCL20				NFKBIE
		NFKBIA	SLC6A7		CCL20				SDC4
		NFKBIA	DUSP1		MERTK				FIBCD1
		NFKBIA	CSF2		LYG1				METTL21B
		ADAMTS17	CSF2		SDC4		TFE3	7	ZPLD1
		CYLD	DUSP1		SDC4				OR2T1
		ALDH3A1	SLC6A7		LOC100131496				AGMO
		CCL2	MARCH11		CXCL2				SLC26A1
		ALDH3A1	MARCH11		CXCL3				SLC25A25-AS1
		SELV	PLK2		MAEA				ST7-AS2
		ZFP36	TNFAIP3		CBY3				AKAP6
		ICAM1	TNFAIP3		SLC6A7		TFEB	2	LINC00320
		ICAM1	EDN1		DUSP1				ATRN
		ZFP36	CASC6		IRF1		GLIS2	8	LOC101927181
		ZFP36	TNFAIP3		IRF1				SPG20-AS1
		ZNF443	ST7-AS2		PLK2				WDTC1
		CCL20	AGMO		IRF1				SNAI3
		IL1A	KCNK9		SLC6A7				EGR2
		EPHA4	C8orf4		TNFAIP3				MAEA
		ANKRD44	C8orf4		CD83				CBY3
		SDC4	C8orf4		CFB				PABPN1L
		LOC100131496	C8orf4		NFKBIE		RELA	15	ALDH3A1
		SDC4	CA8		EDN1				SELV
		LOC100131496	CA8		TNFAIP3				IGF2
		LINC00317	TRAF1		TNFAIP3				RGS3
		PTX3	SLC25A25-AS1		CASC6				CCL2
		COLQ	RAPGEF1		CASC6				GJA5
		COLQ	RAPGEF1		SHH				PTX3
		CXCL2	RAPGEF1		SHH				TNF
		CXCL8			LOC101927181				LOC100288748
		CXCL2			C8orf4				CXCL8
		CXCL3			KCNK9				TAS2R14
		LOC102723766			CA8				COLQ
		CXCL8			B4GALT1-AS1				OC90
		SLC6A7			FIBCD1				ANKRD44
		IRF1			RAPGEF1				BIRC3
		DUSP1			FIBCD1
		DUSP1			RAPGEF1
		IRF1			RAPGEF1
		CSF2
		IRF1
		CSF2
		SLC6A7
		MARCH11
		PLK2
		TNFAIP3
		CD83
		TNF
		CFB
		NFKBIE
		TNFAIP3
		CASC6
		NFKBIE
		EDN1
		TNFAIP3
		EDN1
		CASC6
		CASC6
		SHH
		SHH
		SHH
		C8orf4
		C8orf4
		KCNK9
		CA8
		C8orf4
		LOC100288748
		OC90
		C8orf4
		CA8
		RGS3
		TRAF1
		B4GALT1-AS1
		FIBCD1
		FIBCD1
		RAPGEF1
		RAPGEF1
