# Supplementary material for: The proximity-based protein interactome and regulatory logics of the transcription factor p65 NF-κB/RELA
Source: EMBO Rep. 2025 Jan 3;26(4):1144–83. doi: 10.1038/s44319-024-00339-8 (PMC11850942; doi:10.1038/s44319-024-00339-8)
Supplement: Supplementary file 15 — Source data Fig. 8 [file 44319_2024_339_MOESM15_ESM.zip › Fig.8E/Venn_diagram.xlsx]

## Sheet: Venn_diagram
	Names	total	elements
	GLIS2 RELA TFE3 TFEB	9	EDN1
			TNFAIP3
			C8orf4
			PLAU
			NUAK2
			DUSP1
			EDN2
			KCNK9
			HHAT
	GLIS2 TFE3 TFEB	2	TNFSF18
			TTLL4
	RELA TFE3 TFEB	1	IL1A
	GLIS2 RELA TFE3	16	NFKBIA
			TNFRSF18
			SLC6A7
			CASC6
			CA8
			CCL20
			NFKB2
			ATF3
			ELF3
			RAPGEF1
			CXCL2
			TNFAIP2
			EFNA1
			KLF6
			PLK2
			FANK1-AS1
	GLIS2 RELA TFEB	1	ICAM1
	GLIS2 TFE3	4	C17orf99
			SLC38A8
			PLK3
			LYG1
	RELA TFE3	7	RGS16
			LOC102723766
			EPHA4
			TRAF1
			MARCH11
			LINC00317
			CSF2
	GLIS2 TFEB	1	MERTK
	GLIS2 RELA	18	SHH
			CFB
			ZNF443
			LRRC74A
			B4GALT1-AS1
			SPHAR
			ADAMTS17
			CXCL3
			ZFP36
			PTGFR
			CYLD
			IRF1
			CD83
			LOC100131496
			NFKBIE
			SDC4
			FIBCD1
			METTL21B
	TFE3	7	ZPLD1
			OR2T1
			AGMO
			SLC26A1
			SLC25A25-AS1
			ST7-AS2
			AKAP6
	TFEB	2	LINC00320
			ATRN
	GLIS2	8	LOC101927181
			SPG20-AS1
			WDTC1
			SNAI3
			EGR2
			MAEA
			CBY3
			PABPN1L
	RELA	15	ALDH3A1
			SELV
			IGF2
			RGS3
			CCL2
			GJA5
			PTX3
			TNF
			LOC100288748
			CXCL8
			TAS2R14
			COLQ
			OC90
			ANKRD44
			BIRC3
