# Supplementary material for: The proximity-based protein interactome and regulatory logics of the transcription factor p65 NF-κB/RELA
Source: EMBO Rep. 2025 Jan 3;26(4):1144–83. doi: 10.1038/s44319-024-00339-8 (PMC11850942; doi:10.1038/s44319-024-00339-8)
Supplement: Supplementary file 15 — Source data Fig. 8 [file 44319_2024_339_MOESM15_ESM.zip › Fig.8G/ChIP-qPCR.xlsx]

## Sheet: ChIP-qPCR
	-/-						- / IL-1a						Starvation / -						Starvation / IL-1
	Exp.1_t1	Exp.1_t2	Exp.2_t1	Exp.2_t2	Exp.3_t1	Exp.3_t2	Exp.1_t1	Exp.1_t2	Exp.2_t1	Exp.2_t2	Exp.3_t1	Exp.3_t2	Exp.1_t1	Exp.1_t2	Exp.2_t1	Exp.2_t2	Exp.3_t1	Exp.3_t2	Exp.1_t1	Exp.1_t2	Exp.2_t1	Exp.2_t2	Exp.3_t1	Exp.3_t2
p65 / RELA	0.00309381	0.00203212	0.00462446	0.00308118	0.0118247	0.00168218	0.0381295	0.0173593	0.0301636	0.0207097	0.0314914	0.0433057	0.0350401	0.028359	0.0566374	0.0351873	0.0575038	0.0466946	0.0334674	0.0428875	0.0344095	0.0373603	0.13048	0.10776
TFE3	0.00580978	0.00350979	0.00706644	0.00486414	0.00150831	0.00834686	0.031427	0.012743	0.00451565	0.00114594	0.00590642	0.00714624	0.0658191	0.11822	0.0625607	0.0655391	0.0716843	0.0476328	0.0774978	0.0953251	0.0413133	0.0430021	0.0458861	0.0623831
IgG	0.00318343	0.00080345	0.00297953	0.00161909	0.00150831	0.00387269	0.00260545	0.0126699	0.00114594	0.00114594	0.00261586	0.00143344	0.00314691	0.00494076	0.00689182	0.00086729	0.00131083	0.00889247	0.00270117	0.00525316	0.00407707	0.00120158	0.0098395	0.00126381
